# Supplementary material for: Glycosylation Regulation by TMEM230 in Aging and Autoimmunity
Source: Int J Mol Sci. 2025 Mar 7;26(6):2412. doi: 10.3390/ijms26062412 (PMC11942208; doi:10.3390/ijms26062412)
Supplement: Supplementary file 1 [file ijms-26-02412-s001.zip]

Archive with 30 entries (30 files):
- OA_vs_RA1_cluster_other SF (1)_gsea_results.xlsx
- __MACOSX/._OA_vs_RA1_cluster_other SF (1)_gsea_results.xlsx
- OA_vs_RA2_cluster_Endothelial (1)_gsea_results.xlsx
- __MACOSX/._OA_vs_RA2_cluster_Endothelial (1)_gsea_results.xlsx
- OA_vs_RA3_cluster_POSTN SF_gsea_results.xlsx
- __MACOSX/._OA_vs_RA3_cluster_POSTN SF_gsea_results.xlsx
- OA_vs_RA4_cluster_PRG4 SF_gsea_results.xlsx
- __MACOSX/._OA_vs_RA4_cluster_PRG4 SF_gsea_results.xlsx
- OA_vs_RA5_cluster_IS (B T NK)_gsea_results.xlsx
- __MACOSX/._OA_vs_RA5_cluster_IS (B T NK)_gsea_results.xlsx
- OA_vs_RA6_cluster_CXCL12 SF_gsea_results.xlsx
- __MACOSX/._OA_vs_RA6_cluster_CXCL12 SF_gsea_results.xlsx
- OA_vs_RA7_cluster_Macrophages_gsea_results.xlsx
- __MACOSX/._OA_vs_RA7_cluster_Macrophages_gsea_results.xlsx
- OA_vs_RA8_cluster_Smooth Muscle_gsea_results.xlsx
- __MACOSX/._OA_vs_RA8_cluster_Smooth Muscle_gsea_results.xlsx
- OA_vs_RA9_cluster_Dendritic Cells_gsea_results.xlsx
- __MACOSX/._OA_vs_RA9_cluster_Dendritic Cells_gsea_results.xlsx
- OA_vs_RA10_cluster_Endothelial (2)_gsea_results.xlsx
- __MACOSX/._OA_vs_RA10_cluster_Endothelial (2)_gsea_results.xlsx
- OA_vs_RA11_cluster_other SF (2)_gsea_results.xlsx
- __MACOSX/._OA_vs_RA11_cluster_other SF (2)_gsea_results.xlsx
- OA_vs_RA12_cluster_PDC_gsea_results.xlsx
- __MACOSX/._OA_vs_RA12_cluster_PDC_gsea_results.xlsx
- OA_vs_RA13_cluster_Endothelial (3)_gsea_results.xlsx
- __MACOSX/._OA_vs_RA13_cluster_Endothelial (3)_gsea_results.xlsx
- OA_vs_RA14_cluster_IS (unknown)_gsea_results ZI.xlsx
- __MACOSX/._OA_vs_RA14_cluster_IS (unknown)_gsea_results ZI.xlsx
- OA_vs_RABULK_gsea_results.xlsx
- __MACOSX/._OA_vs_RABULK_gsea_results.xlsx
