# Supplementary material for: Glycosylation Regulation by TMEM230 in Aging and Autoimmunity
Source: Int J Mol Sci. 2025 Mar 7;26(6):2412. doi: 10.3390/ijms26062412 (PMC11942208; doi:10.3390/ijms26062412)
Supplement: Supplementary file 1 [file ijms-26-02412-s001.zip › OA_vs_RA1_cluster_other SF (1)_gsea_results.xlsx]

## Sheet: H
pathway	pval	padj	ES	NES	nMoreExtreme	size	leadingEdge	leadingEdge_UP	leadingEdge_DOWN
HALLMARK_OXIDATIVE_PHOSPHORYLATION	0.0010395	0.00569476	0.55171	5.92478	0	164	SLC25A6, NDUFA4, COX7A2, COX4I1, COX7C, LDHA, CYB5R3, MGST3, COX8A, COX6B1, COX5B, NDUFC2, UQCRQ, MDH2, ISCU, NDUFB2, ATP6V0E1, NDUFB4, SLC25A3, NDUFB6, NDUFA1, SLC25A5, ATP6V1F, ATP6V1G1, COX6A1, NDUFB7, NDUFS7, VDAC2, COX7A2L, UQCRB, NDUFS8, COX17, SDHC, ATP6V0B, POLR2F, ACADVL, NDUFV2, NDUFAB1, NDUFS4, MPC1, MRPL34, HSD17B10, NDUFC1, COX7B, NDUFS3, GPX4, SDHB, UQCRH, NDUFV1, COX5A, NQO2, NDUFB…	SLC25A6, NDUFA4, COX7A2, COX4I1, COX7C, LDHA, CYB5R3, MGST3, COX8A, COX6B1, COX5B, NDUFC2, UQCRQ, MDH2, ISCU, NDUFB2, ATP6V0E1, NDUFB4, SLC25A3, NDUFB6, NDUFA1, SLC25A5, ATP6V1F, ATP6V1G1, COX6A1, NDUFB7, NDUFS7, VDAC2, COX7A2L, UQCRB, NDUFS8, COX17, SDHC, ATP6V0B, POLR2F, ACADVL, NDUFV2, NDUFAB1, NDUFS4, MPC1, MRPL34, HSD17B10, NDUFC1, COX7B, NDUFS3, GPX4, SDHB, UQCRH, NDUFV1, COX5A, NQO2, NDUFB…
HALLMARK_MYC_TARGETS_V1	0.00104603	0.00569476	0.406406	4.36262	0	167	EIF4A1, U2AF1, HNRNPA1, RPS10, RPS6, RPS5, RPS3, LDHA, MRPL23, PPIA, RPL6, RPL14, AP3S1, SLC25A3, SNRPD2, ERH, TUFM, SNRPG, EIF3D, RPL18, CCT7, PSMB3, NDUFAB1, RPLP0, PGK1, POLD2, ILF2, YWHAQ, COX5A, PSMA7, RAN, RPL34, NHP2, PHB, CYC1, DUT, RPL22, PRDX3, NME1, PSMD3, PSMD8, RPS2, IMPDH2, SRSF2, UBE2L3, PSMA4, EIF4H, LSM2, PSMA1, SSBP1, PRPF31, CLNS1A, COPS5, KPNA2, PSMB2, HSPE1, UBE2E1, PCNA, ACP…	EIF4A1, U2AF1, HNRNPA1, RPS10, RPS6, RPS5, RPS3, LDHA, MRPL23, PPIA, RPL6, RPL14, AP3S1, SLC25A3, SNRPD2, ERH, TUFM, SNRPG, EIF3D, RPL18, CCT7, PSMB3, NDUFAB1, RPLP0, PGK1, POLD2, ILF2, YWHAQ, COX5A, PSMA7, RAN, RPL34, NHP2, PHB, CYC1, DUT, RPL22, PRDX3, NME1, PSMD3, PSMD8, RPS2, IMPDH2, SRSF2, UBE2L3, PSMA4, EIF4H, LSM2, PSMA1, SSBP1, PRPF31, CLNS1A, COPS5, KPNA2, PSMB2, HSPE1, UBE2E1, PCNA, ACP…
HALLMARK_DNA_REPAIR	0.0010846	0.00569476	0.321189	3.06871	0	114	AK1, TMED2, RBX1, POLD4, DAD1, TAF9, POLR2J, MPC2, COX17, EDF1, POLR2F, ARL6IP1, GUK1, SUPT4H1, ADRM1, APRT, POLR2K, DGUOK, MPG, POLR2E, GPX4, POLR2G, SDCBP, VPS28, BCAP31, DUT, NELFE, TSG101, NME1, POLR2C, IMPDH2, GTF2A2, CDA, POLR2I, POLR3GL, ITPA, POLE4, RPA3, TAF12, PCNA, ERCC1, NME3, SURF1, MRPL40, POLR1D, NME4, SSRP1, NUDT9, GTF2H5, TAF6, EIF1B, CETN2, GMPR2, NT5C, RPA2, SNAPC5, GTF2B, RALA	AK1, TMED2, RBX1, POLD4, DAD1, TAF9, POLR2J, MPC2, COX17, EDF1, POLR2F, ARL6IP1, GUK1, SUPT4H1, ADRM1, APRT, POLR2K, DGUOK, MPG, POLR2E, GPX4, POLR2G, SDCBP, VPS28, BCAP31, DUT, NELFE, TSG101, NME1, POLR2C, IMPDH2, GTF2A2, CDA, POLR2I, POLR3GL, ITPA, POLE4, RPA3, TAF12, PCNA, ERCC1, NME3, SURF1
HALLMARK_FATTY_ACID_METABOLISM	0.00110742	0.00569476	0.32946	3.0263	0	104	ALDOA, LGALS1, LDHA, CBR3, MDH2, EPHX1, SDHC, ACADVL, CBR1, HSD17B10, S100A10, UROD, CRAT, IDH3G, ECH1, MDH1, SDHD, MIF, PRDX6, ERP29, GLUL, PDHB, RDH11, GRHPR, ADSL, IDH3B, PTS, PCBD1, ECHS1, HSD17B11, HADHB, IDI1, ACAT2, SUCLG1, MGLL, OSTC, DECR1, PSME1, FH, UROS, ALDH3A2, BLVRA, SDHA, ACO2, UGDH, ECI2, SMS, NCAPH2, UBE2L6, SUCLG2, SUCLA2, ACAA1, ACADM, MCEE	ALDOA, LGALS1, LDHA, CBR3, MDH2, EPHX1, SDHC, ACADVL, CBR1, HSD17B10, S100A10, UROD, CRAT, IDH3G, ECH1, MDH1, SDHD, MIF, PRDX6, ERP29, GLUL, PDHB, RDH11, GRHPR, ADSL, IDH3B, PTS, PCBD1, ECHS1, HSD17B11, HADHB
HALLMARK_ADIPOGENESIS	0.00106952	0.00569476	0.288461	2.94861	0	140	ALDOA, SOD1, CD151, MGST3, COX8A, UQCRQ, MDH2, UBC, RAB34, COX6A1, NDUFB7, GPX3, SDHC, DHRS7, NDUFAB1, SSPN, GHITM, COX7B, NDUFS3, GPX4, SDHB, TALDO1, REEP5, CYC1, HSPB8, CRAT, PRDX3, IDH3G, ECH1, UQCRC1, DNAJB9, MTCH2, ALDH2, SCP2, TOB1, JAGN1, ECHS1, ATP1B3, DRAM2, DNAJC15, NDUFA5, SUCLG1, CAT, TKT, MGLL, PFKL, PHYH, PGM1, DECR1, SAMM50, ETFB, FAH, ACO2, COL15A1, RTN3, DDT, DHRS7B, SLC1A5, QDPR…	ALDOA, SOD1, CD151, MGST3, COX8A, UQCRQ, MDH2, UBC, RAB34, COX6A1, NDUFB7, GPX3, SDHC, DHRS7, NDUFAB1, SSPN, GHITM, COX7B, NDUFS3, GPX4, SDHB, TALDO1, REEP5, CYC1, HSPB8, CRAT, PRDX3, IDH3G, ECH1, UQCRC1, DNAJB9, MTCH2, ALDH2, SCP2, TOB1, JAGN1, ECHS1, ATP1B3, DRAM2, DNAJC15, NDUFA5
HALLMARK_REACTIVE_OXYGEN_SPECIES_PATHWAY	0.00126263	0.00573921	0.45443	2.87069	0	38	SOD1, PFKP, FTL, PRDX1, LAMTOR5, LSP1, NDUFB4, JUNB, GPX3, MGST1, GPX4, PRDX2, NDUFA6, PRDX6, STK25, TXN, NQO1, ATOX1, CAT, PRDX4, PDLIM1	SOD1, PFKP, FTL, PRDX1, LAMTOR5, LSP1, NDUFB4, JUNB, GPX3, MGST1, GPX4, PRDX2, NDUFA6, PRDX6, STK25, TXN
HALLMARK_UNFOLDED_PROTEIN_RESPONSE	0.00113895	0.00569476	0.301057	2.57367	0	85	EIF4A1, EEF2, RPS14, ATF4, HERPUD1, YIF1A, DDIT4, CCL2, BANF1, CKS1B, SPCS1, EIF4A2, NHP2, LSM4, LSM1, SEC11A, DNAJB9, TUBB2A, SERP1, KDELR3, ATP6V0D1, CHAC1, EIF4E, XBP1, EIF4A3, KIF5B, SRPRB, WIPI1, ASNS, CNOT4, MTHFD2, CEBPG, DCP1A, PREB, EXOSC1, SLC30A5, SLC1A4, POP4, DNAJC3, BAG3, CXXC1, EIF4EBP1, IMP3, NPM1, PAIP1, EXOSC5	EIF4A1, EEF2, RPS14, ATF4, HERPUD1, YIF1A, DDIT4, CCL2, BANF1, CKS1B, SPCS1, EIF4A2, NHP2, LSM4, LSM1, SEC11A, DNAJB9, TUBB2A, SERP1, KDELR3, ATP6V0D1, CHAC1, EIF4E
HALLMARK_XENOBIOTIC_METABOLISM	0.0010846	0.00569476	0.255995	2.44372	0	113	CDO1, DDAH2, ID2, AKR1C2, COMT, EPHX1, DHRS7, CBR1, SERTAD1, PGRMC1, ECH1, BLVRB, TNFRSF1A, CDA, CYB5A, DHPS, IGF1, ALDH2, SLC35B1, PTS, ACP1, SHMT2, NQO1, PTGR1, AKR1C3, ASL, CAT, PYCR1, CYP27A1, NDRG2, TPST1, SERPINE1, PMM1, FAH, ACO2, UGDH, CES1, DDT, SLC1A5, TMBIM6, ACP2, AHCY, RBP4, PC, ADH5, GSTM4, DHRS1, DCXR, POR, GSS, GSTO1, SLC6A6, PEMT, ARG2, PTGES3, SAR1B, SMOX, PTGES, PGD, HPRT1, MTH…	CDO1, DDAH2, ID2, AKR1C2, COMT, EPHX1, DHRS7, CBR1, SERTAD1, PGRMC1, ECH1, BLVRB, TNFRSF1A, CDA, CYB5A, DHPS, IGF1, ALDH2, SLC35B1, PTS, ACP1, SHMT2
HALLMARK_MTORC1_SIGNALING	0.00105932	0.00569476	0.227265	2.35801	0	147	ALDOA, CD9, GAPDH, PRDX1, TPI1, LDHA, PPIA, PSMB5, ENO1, NUPR1, DDIT4, PGK1, FKBP2, CACYBP, SEC11A, PSMA4, PSMC2, PDAP1, RDH11, SERP1, COPS5, HSPE1, RAB1A, INSIG1, SHMT2, XBP1, IDI1, GLA, SQLE, PSMD13, PPP1R15A, CCT6A, PFKL, PSMA3, EIF2S2, PGM1, CDKN1A, PSMG1, PSMC4, SDF2L1, ATP6V1D, IFRD1, DDX39A, ASNS, CYB5B, SLC1A5, EEF1E1, MTHFD2, TUBA4A, QDPR, LGMN, NFKBIB, SLC1A4, EBP, SQSTM1, CCNG1, YKT6, …	ALDOA, CD9, GAPDH, PRDX1, TPI1, LDHA, PPIA, PSMB5, ENO1, NUPR1, DDIT4, PGK1, FKBP2, CACYBP, SEC11A, PSMA4, PSMC2, PDAP1, RDH11, SERP1, COPS5, HSPE1, RAB1A, INSIG1, SHMT2
HALLMARK_UV_RESPONSE_UP	0.00110742	0.00569476	0.252472	2.3005	0	102	ALDOA, CDO1, MRPL23, BSG, EPHX1, ATP6V1F, JUNB, GPX3, PDLIM3, DNAJB1, HSPA2, UROD, MGAT1, PPT1, CYB5R1, PSMC3, AMD1, STK25, NXF1, PDAP1, AP2S1, SLC25A4, NR4A1, SIGMAR1, STARD3, ASNS, CYB5B, NFKBIA, CNP, CEBPG, TMBIM6, KLHDC3, CCND3, TUBA4A, ACAA1, PPP1R2, HYAL2, GGH, SQSTM1, CXCL2, YKT6, RXRB, FGF18, RAB27A, POLR2H, POLG2, MSX1, EIF5, OLFM1, GRPEL1, FKBP4	ALDOA, CDO1, MRPL23, BSG, EPHX1, ATP6V1F, JUNB, GPX3, PDLIM3, DNAJB1, HSPA2, UROD, MGAT1, PPT1, CYB5R1, PSMC3, AMD1, STK25, NXF1, PDAP1, AP2S1
HALLMARK_GLYCOLYSIS	0.00107759	0.00569476	0.207916	2.0627	0	128	ALDOA, PKM, SOD1, PFKP, TPI1, LDHA, PPIA, IER3, MDH2, ENO1, CHST12, DCN, TGFBI, HAX1, SDHC, DDIT4, PGAM1, PGK1, AKR1A1, TALDO1, PGLS, MDH1, CYB5A, MIF, FAM162A, TXN, B3GAT3, KDELR3, ANG, GUSB, P4HA2, VCAN, B4GALT7, RBCK1, QSOX1, SDC2, TPST1, GALK1, PSMC4, CHPF2, NT5E, SOX9, SLC16A3, ISG20, CHPF, PAM, PC, NOL3, GMPPA	ALDOA, PKM, SOD1, PFKP, TPI1, LDHA, PPIA, IER3, MDH2, ENO1, CHST12, DCN, TGFBI, HAX1, SDHC, DDIT4, PGAM1, PGK1, AKR1A1, TALDO1, PGLS, MDH1, CYB5A, MIF, FAM162A, TXN, B3GAT3, KDELR3, ANG, GUSB
HALLMARK_PEROXISOME	0.00348028	0.0124296	0.25411	2.02451	2	69	SOD1, PRDX1, TSPO, FIS1, PRDX5, HSD3B7, ITGB1BP1, GSTK1, SLC35B2, CRAT, ECH1, MVP, FDPS, RDH11, SCP2, CRABP2, ERCC1, HSD17B11, IDI1, CNBP, CAT, SLC25A4, CADM1, ECI2, IDH2, ACAA1, DHRS3, PEX2, HMGCL, ERCC3, CLN8, PEX5, ISOC1, GNPAT, ACOT8, EPHX2, CLN6, FADS1, SLC25A17, SLC23A2, IDH1, CDK7, PEX14, CTBP1, RETSAT, DHCR24	SOD1, PRDX1, TSPO, FIS1, PRDX5, HSD3B7, ITGB1BP1, GSTK1, SLC35B2, CRAT, ECH1, MVP, FDPS, RDH11, SCP2, CRABP2, ERCC1, HSD17B11
HALLMARK_MYOGENESIS	0.00331492	0.0124296	0.221872	2.01362	2	101	AK1, GABARAPL2, CRYAB, CNN3, LSP1, GPX3, COX7A1, SSPN, TPD52L1, PDLIM7, EIF4A2, HSPB8, CRAT, CDH13, FHL1, FDPS, TPM2, MYL6B, IGF1, ATP6AP1, CLU, HSPB2, SIRT2, NQO1, CKB, TAGLN, GSN, SGCA, CDKN1A, OCEL1, ITGB5, IFRD1, TGFB1, FABP3, COL15A1, GADD45B, FXYD1, PFKM	AK1, GABARAPL2, CRYAB, CNN3, LSP1, GPX3, COX7A1, SSPN, TPD52L1, PDLIM7, EIF4A2, HSPB8, CRAT, CDH13, FHL1, FDPS, TPM2, MYL6B, IGF1, ATP6AP1, CLU, HSPB2, SIRT2
HALLMARK_E2F_TARGETS	0.00327154	0.0124296	0.211768	2.00685	2	111	TUBB, CKS1B, CKS2, POLD2, RAN, SNRPB, DUT, RAD50, NME1, SRSF2, POP7, PHF5A, HMGB2, KIF22, POLE4, RPA3, KPNA2, PCNA, RANBP1, XRCC6, PTTG1, USP1, CDK4, PRDX4, RBBP7, CDKN1A, SSRP1, LUC7L3, DDX39A, DCTPP1, EXOSC8, MTHFD2, ANP32E, SMC3, RPA2, CDKN2C, TIPIN, MCM7, PRPS1, TUBG1, ASF1A, NAA38, SRSF1, CBX5, RPA1, ING3, HMGA1, TBRG4, LYAR, DEK, NOP56, PA2G4, RFC1, RAD51C, DCK, PPP1R8, AK2, MCM3, CDKN1B, C…	TUBB, CKS1B, CKS2, POLD2, RAN, SNRPB, DUT, RAD50, NME1, SRSF2, POP7, PHF5A, HMGB2, KIF22, POLE4, RPA3, KPNA2, PCNA, RANBP1
HALLMARK_PROTEIN_SECRETION	0.00692042	0.0205677	0.249264	2.00544	5	70	SOD1, TMED2, COPE, ERGIC3, AP3S1, AP2M1, SSPN, CLTA, ARF1, TSG101, RER1, PPT1, AP2S1, ATP1A1, GLA, VAMP3, CD63, CAV2, YIPF6, RAB2A, SNX2, ANP32E, ATP6V1H, CLN5, PAM, SCAMP3, STX7, NAPA, TMX1, YKT6, BET1	SOD1, TMED2, COPE, ERGIC3, AP3S1, AP2M1, SSPN, CLTA, ARF1, TSG101, RER1, PPT1, AP2S1, ATP1A1
HALLMARK_EPITHELIAL_MESENCHYMAL_TRANSITION	0.00628272	0.0205677	0.175568	1.85076	5	152	LUM, COMP, PCOLCE2, MGP, LGALS1, FMOD, BGN, CAPG, ID2, EMP3, CD59, TNFRSF11B, DCN, TGFBI, ECM1, THY1, PDLIM4, TNFRSF12A, VIM, EDIL3, SERPINE2, MYL9, TPM2, MATN2, CRLF1, PFN2, PMP22, MFAP5, PLAUR, COL8A2, TAGLN, VCAN, SFRP4, GEM, EFEMP2, QSOX1, CADM1, SGCB, SERPINE1, PLOD3, ITGB5, NT5E, TGFB1, GADD45B	LUM, COMP, PCOLCE2, MGP, LGALS1, FMOD, BGN, CAPG, ID2, EMP3, CD59, TNFRSF11B, DCN, TGFBI, ECM1, THY1, PDLIM4, TNFRSF12A, VIM, EDIL3, SERPINE2, MYL9, TPM2, MATN2, CRLF1, PFN2, PMP22, MFAP5
HALLMARK_TGF_BETA_SIGNALING	0.0141388	0.0301932	0.296962	1.81488	10	35	ID2, ID3, FKBP1A, JUNB, RHOA, PPP1CA, ID1, RAB31, TGIF1, LTBP2, PPP1R15A, ENG, SERPINE1, CTNNB1, TGFB1	ID2, ID3, FKBP1A, JUNB, RHOA, PPP1CA, ID1, RAB31
HALLMARK_CHOLESTEROL_HOMEOSTASIS	0.0261283	0.0466576	0.22801	1.68165	21	55	CD9, LGALS3, ACTG1, PMVK, TNFRSF12A, ECH1, ANXA5, S100A11, FDPS, ETHE1, CLU, GUSB, PLAUR, IDI1, SQLE, ACAT2, STX5, CTNNB1, ALDOC, MVD, FDFT1, LGMN	CD9, LGALS3, ACTG1, PMVK, TNFRSF12A, ECH1, ANXA5, S100A11, FDPS, ETHE1, CLU, GUSB
HALLMARK_P53_PATHWAY	0.0535906	0.0811978	0.151641	1.53576	49	135	AK1, S100A4, HEXIM1, SLC3A2, IER3, ISCU, EPHX1, TAX1BP3, NUPR1, RPS12, TM4SF1, HINT1, RPL18, DDIT4, TPD52L1, RPS27L, S100A10, CDH13, TSC22D1, PROCR, FAM162A, TOB1, PCNA, RGS16, PERP, TPRKB, LDHB, PPP1R15A, BAX, CGRRF1, EPS8L2, CDKN1A, RPL36, PMM1, HDAC3, EI24, IP6K2, TGFB1, MAPKAPK3, SERTAD3, CCND3, ZBTB16, BAIAP2, CCNG1, DCXR, FUCA1, KIF13B, BLCAP, WRAP73, ZNF365, TCN2, SPHK1, CTSD, CD82, DDIT3,…	AK1, S100A4, HEXIM1, SLC3A2, IER3, ISCU, EPHX1, TAX1BP3, NUPR1, RPS12, TM4SF1, HINT1, RPL18, DDIT4, TPD52L1, RPS27L, S100A10, CDH13, TSC22D1, PROCR, FAM162A, TOB1, PCNA, RGS16, PERP
HALLMARK_HYPOXIA	0.0840517	0.120074	0.14656	1.46297	77	130	ALDOA, S100A4, GAPDH, PFKP, ANXA2, BGN, TPI1, LDHA, IER3, ENO1, PRDX5, DCN, TGFBI, DDIT4, PGK1, MIF, ZFP36, FAM162A, TMEM45A, KDELR3, GRHPR, HEXA, PLAUR, P4HA2, PPP1R15A, NAGK, PFKL, SDC2, SERPINE1, PGM1, CDKN1A, GALK1, ALDOC, ILVBL, ISG20, PAM, TGFB3, SELENBP1, SDC4, JMJD6	ALDOA, S100A4, GAPDH, PFKP, ANXA2, BGN, TPI1, LDHA, IER3, ENO1, PRDX5, DCN, TGFBI, DDIT4, PGK1, MIF, ZFP36, FAM162A, TMEM45A, KDELR3, GRHPR, HEXA
HALLMARK_PI3K_AKT_MTOR_SIGNALING	0.120092	0.158215	0.176641	1.40658	103	68	CFL1, PFN1, AP2M1, CSNK2B, PIN1, PPP1CA, ARPC3, ARF1, TNFRSF1A, ARHGDIA, UBE2N, AKT1S1, EIF4E, ECSIT, ATF1, CDK4, CDKN1A, PLA2G12A, YWHAB, CAB39L, RAF1, PRKAG1, RALB, NFKBIB, SQSTM1, PIK3R3	CFL1, PFN1, AP2M1, CSNK2B, PIN1, PPP1CA, ARPC3, ARF1, TNFRSF1A, ARHGDIA, UBE2N, AKT1S1, EIF4E, ECSIT
HALLMARK_PANCREAS_BETA_CELLS	0.120244	0.158215	0.367198	1.38473	78	11	SRP14, SPCS1, SRP9, SEC11A, SRPRB, MAFB, DPP4	SRP14, SPCS1, SRP9, SEC11A
HALLMARK_BILE_ACID_METABOLISM	0.170848	0.216837	0.17786	1.29965	142	53	SOD1, PRDX5, HSD3B7, SLC29A1, GSTK1, SLC35B2, SCP2, HSD17B11, IDI1, DIO2, CAT, CYP27A1, PHYH, PEX16, PFKM, IDH2, SLC22A18, PEX7, ISOC1, GNPAT, SLC27A5, EPHX2, FADS1, PEX19, SLC23A2, HACL1, IDH1, FADS2, RETSAT, DHCR24, CROT, OPTN, EFHC1, PEX13, ABCD3, ALDH9A1, AR, FDXR, ABCA3, ABCA2, PECR, ABCD1, PEX11A	SOD1, PRDX5, HSD3B7, SLC29A1, GSTK1, SLC35B2, SCP2, HSD17B11
HALLMARK_ESTROGEN_RESPONSE_LATE	0.222958	0.265426	0.135318	1.22528	201	100	CD9, ID2, EMP2, PRSS23, PDLIM3, TPD52L1, SLC29A1, HSPB8, ARL3, BLVRB, RAB31, DYNLT3, ZFP36, TOB1, ABHD2, SERPINA5, PERP, XBP1, CKB, GLA, MOCS2, ALDH3A2, ETFB, COX6C, UGDH, ISG20, IDH2, FDFT1, CCND1, SLC1A4, DCXR, NXT1, CAV1, SLC26A2, OLFM1, BAG1, SLC9A3R1, FKBP4, TRIM29, PTGES, HPRT1, AMFR, METTL3, NAB2, ALDH3B1, ASS1, CLIC3, DHCR7	CD9, ID2, EMP2, PRSS23, PDLIM3, TPD52L1, SLC29A1, HSPB8, ARL3, BLVRB, RAB31, DYNLT3, ZFP36, TOB1, ABHD2, SERPINA5, PERP
HALLMARK_APOPTOSIS	0.23337	0.27136	0.129287	1.22521	213	111	LUM, SOD1, HSPB1, LGALS3, BGN, TSPO, IGFBP6, IER3, DCN, VDAC2, GPX3, LMNA, GPX4, TNFRSF12A, BCAP31, PPT1, HMGB2, CLU, ANXA1, MGMT, IL1B, GSN, CD14, BAX, CDKN1A, PEA15, CTNNB1, RHOT2, GADD45B	LUM, SOD1, HSPB1, LGALS3, BGN, TSPO, IGFBP6, IER3, DCN, VDAC2, GPX3, LMNA, GPX4, TNFRSF12A, BCAP31, PPT1, HMGB2, CLU, ANXA1, MGMT
HALLMARK_COAGULATION	0.222352	0.265426	0.154458	1.21805	190	67	CD9, COMP, CRIP2, ISCU, PRSS23, CAPN2, DUSP14, CSRP1, WDR1, PEF1, CLU, ANG, ANXA1, SIRT2, GSN	CD9, COMP, CRIP2, ISCU, PRSS23, CAPN2, DUSP14, CSRP1, WDR1, PEF1, CLU, ANG, ANXA1, SIRT2
HALLMARK_MYC_TARGETS_V2	0.402985	0.428708	0.155885	1.05361	323	44	PHB, HSPE1, IMP4, CDK4, NOP16, DCTPP1, NDUFAF4, RABEPK, AIMP2, NOC4L, NPM1, EXOSC5, NOP2, FARSA, TBRG4, NOP56, PA2G4, PES1, MPHOSPH10, LAS1L, WDR74, RRP9, TMEM97, TFB2M, GNL3, NIP7, MCM5, MRTO4, BYSL	PHB, HSPE1, IMP4
HALLMARK_HEME_METABOLISM	0.40195	0.428708	0.108809	1.0454	370	116	MGST3, BSG, LRP10, RAD23A, SDCBP, TMEM9B, UROD, BPGM, PRDX2, ADIPOR1, FBXO7, BLVRB, PGLS, ARL2BP, HTRA2, HEBP1, PSMD9, P4HA2, GDE1, MKRN1, CAT, GYPC, HAGH, UROS, BLVRA, ASNS, CCND3, FBXO9, PC, SELENBP1, YPEL5, NARF, SLC25A38, PIGQ, ENDOD1, UCP2, PPP2R5B, TCEA1, ALAD, SMOX, TFDP2, DCAF11, HMBS, SLC10A3, ISCA1, MINPP1, SLC7A11	MGST3, BSG, LRP10, RAD23A, SDCBP, TMEM9B, UROD, BPGM, PRDX2, ADIPOR1, FBXO7, BLVRB, PGLS, ARL2BP, HTRA2, HEBP1
HALLMARK_APICAL_JUNCTION	0.690265	0.719027	0.0917431	0.825353	623	97	ACTB, PFN1, ACTG1, ARPC2, MYL12B, TNFRSF11B, TGFBI, THY1, THBS3, TSPAN4, CRAT, MYL9, ACTN1, INSIG1, CAP1, CERCAM, VCAN, ADAM15, ITGA10, SGCE, FSCN1, CD276, RSU1	ACTB, PFN1, ACTG1, ARPC2, MYL12B, TNFRSF11B, TGFBI, THY1, THBS3, TSPAN4, CRAT, MYL9, ACTN1, INSIG1, CAP1, CERCAM
HALLMARK_NOTCH_SIGNALING	0.79972	0.816041	0.146729	0.708192	570	20	RBX1, PSENEN, APH1A, SKP1	RBX1, PSENEN, APH1A, SKP1
HALLMARK_APICAL_SURFACE	0.85014	0.85014	0.139311	0.672389	606	20	HSPB1, THY1, GSTM3	HSPB1, THY1, GSTM3
HALLMARK_SPERMATOGENESIS	0.317073	0.352304	-0.127616	-1.09474	64	43	AGFG1, BRAF, CSNK2A2, SLC2A5, SIRT1, PIAS2, IDE, ZC3H14, STAM2, CHFR, CLPB, SPATA6, MAP7, STRBP, PARP2, NPHP1, PGS1, TOPBP1, PHF7, HSPA4L, IP6K1, SHE, RFC4, MAST2, RAD17, IL13RA2, CDKN3, ELOVL3, NF2, JAM3, PRKAR2A		AGFG1, BRAF
HALLMARK_WNT_BETA_CATENIN_SIGNALING	0.285714	0.324675	-0.187883	-1.1295	81	23	NUMB, JAG1, CCND2, NCOR2, PPARD, NOTCH1, DLL1, TP53, AXIN2, HDAC11, FZD8, FZD1, PSEN2, KAT2A, TCF7, NCSTN, HDAC5, CUL1, HEY2, DVL2, WNT5B, HDAC2, CTNNB1
HALLMARK_KRAS_SIGNALING_UP	0.173469	0.216837	-0.0984211	-1.2443	16	97	ITGBL1, TFPI, USP12, ETS1, CFH, KLF4, EPB41L3, EREG, NRP1, ALDH1A3, TNFAIP3, DCBLD2, TRIB1, SPARCL1, YRDC, CTSS, TSPAN7, TNFRSF1B, CCND2, STRN, CFB, APOD, PTGS2, DUSP6, LIF, IGFBP3, GFPT2, BIRC3, AKAP12, PTBP2, NIN, TOR1AIP2, ZNF639, CPE, TRAF1, PRDM1, PLVAP, SLPI, DNMBP, CBL, ALDH1A2, LCP1, SATB1, MAP3K1		ITGBL1, TFPI, USP12, ETS1, CFH, KLF4, EPB41L3, EREG
HALLMARK_G2M_CHECKPOINT	0.0777778	0.114379	-0.104695	-1.39052	6	106	HNRNPU, HIF1A, MT2A, SFPQ, MARCKS, SRSF10, NCL, GSPT1, SYNCRIP, SAP30, TOP1, HNRNPD, RAD23B, PURA, PRPF4B, NUMA1, CUL3, SS18, ODC1, NUP98, ABL1, CCNT1, G3BP1, ATRX, WRN, FOXN3, SMARCC1, NOLC1, RASAL2, E2F3, UPF1, TFDP1, PML, CTCF		HNRNPU, HIF1A, MT2A, SFPQ, MARCKS, SRSF10, NCL, GSPT1, SYNCRIP
HALLMARK_ANDROGEN_RESPONSE	0.102941	0.142974	-0.135837	-1.48471	13	68	B2M, ELL2, STEAP4, ITGAV, B4GALT1, PMEPA1, LIFR, ALDH1A3, SPCS3, NDRG1, RPS6KA3, SAT1, ARID5B, LMAN1, FKBP5, ELOVL5, SEC24D, PGM3, ZMIZ1, ELK4, PDLIM5, ZBTB10, MAF, RRP12		B2M, ELL2, STEAP4, ITGAV, B4GALT1, PMEPA1
HALLMARK_ANGIOGENESIS	0.0452962	0.0717213	-0.276077	-1.65971	12	23	TIMP1, VEGFA, COL5A2, FGFR1, ITGAV, COL3A1, FSTL1, APP, NRP1, PTK2, JAG1, CCND2		TIMP1, VEGFA, COL5A2, FGFR1, ITGAV, COL3A1, FSTL1, APP
HALLMARK_IL6_JAK_STAT3_SIGNALING	0.0104712	0.026178	-0.189369	-1.68126	1	46	IL1R1, IL6ST, STAT1, OSMR, SOCS3, STAT3, PTPN1, PTPN2, STAT2, CD44, JUN, ACVRL1, TNFRSF1B, SOCS1, IFNAR1, IL6, IL4R, CXCL1, IL13RA1, PTPN11, STAM2, ITGB3, CBL, TLR2, ACVR1B		IL1R1, IL6ST, STAT1, OSMR
HALLMARK_HEDGEHOG_SIGNALING	0.0459016	0.0717213	-0.347036	-1.71237	13	16	VEGFA, ETS2, MYH9, DPYSL2, NRP1, NF1, PML, TLE1, CDK6, LDB1, UNC5C, VLDLR, TLE3		VEGFA, ETS2, MYH9
HALLMARK_INFLAMMATORY_RESPONSE	0.0194175	0.0377074	-0.136973	-1.72739	1	94	NAMPT, HIF1A, IL1R1, TIMP1, ITGB8, PDE4B, OSMR, BST2, ABCA1, EREG, HAS2, NFKB1, ATP2B1, PDPN, KIF1B, KLF6, LDLR, DCBLD2, MET, CHST2, LYN, ATP2A2, ICAM1, GCH1, TNFRSF1B, EIF2AK2, IFNAR1, CCL5, TAPBP, TLR3, IL6, CALCRL, IL4R, SLC7A2, LIF		NAMPT, HIF1A, IL1R1, TIMP1, ITGB8, PDE4B, OSMR, BST2, ABCA1, EREG, HAS2, NFKB1, ATP2B1
HALLMARK_IL2_STAT5_SIGNALING	0.0365854	0.0609756	-0.131324	-1.74174	2	112	CD81, NFIL3, SLC2A3, RHOB, ITGAV, BHLHE40, PHLDA1, NFKBIZ, AHNAK, MAFF, COL6A1, IFITM3, CTSZ, NRP1, HK2, NDRG1, CKAP4, HIPK2, KLF6, ODC1, MAPKAPK2, P4HA1, HUWE1, BATF3, CD44, IGF1R, FGL2, GBP4, PLSCR1, TNFRSF1B, PLAGL1, MYO1E, SOCS1, TIAM1, CCND2, IGF2R		CD81, NFIL3, SLC2A3, RHOB, ITGAV, BHLHE40, PHLDA1, NFKBIZ, AHNAK, MAFF, COL6A1, IFITM3
HALLMARK_COMPLEMENT	0.0348837	0.0601443	-0.131433	-1.7824	2	110	CEBPB, LRP1, C1R, TIMP1, FN1, TIMP2, CFH, MAFF, COL4A2, C3, FYN, DUSP5, APOC1, TNFAIP3, HSPA5, CP, KYNU, FDX1, GNAI2, USP15, CBLB, JAK2, LYN, SERPING1, CTSS, CASP4, LAP3, DGKH, PLSCR1, C1S, ERAP2, CFB, CCL5, PPP2CB, CTSL, IL6, CXCL1, DUSP6, GNB4, PSMB9, GMFB, VCPIP1, DOCK4, GNB2		CEBPB, LRP1, C1R, TIMP1, FN1, TIMP2, CFH, MAFF, COL4A2
HALLMARK_ESTROGEN_RESPONSE_EARLY	0.0125	0.0297619	-0.139362	-1.86436	0	114	IGFBP4, NRIP1, IL6ST, UGCG, BHLHE40, FOXC1, B4GALT1, GJA1, KLF4, TIPARP, PMAIP1, RHOBTB3, FOS, PPIF, SH3BP5, DLC1, AFF1, MYOF, CA12, CHPT1, KAZN, FKBP5, MED13L, JAK2, ELOVL5, CD44, CXCL12, NAV2, IGF1R, ADD3, TIAM1, CYP26B1, SLC16A1, FARP1, RRP12, SLC7A2, NCOR2, KLF10, SLC7A5, NBL1, FLNB, RARA, KDM4B, SLC19A2, RBBP8, MYBBP1A, GAB2, SIAH2, EGR3		IGFBP4, NRIP1, IL6ST, UGCG, BHLHE40, FOXC1, B4GALT1, GJA1, KLF4, TIPARP, PMAIP1
HALLMARK_KRAS_SIGNALING_DN	0.00869565	0.0241546	-0.267614	-1.94172	1	33	SLC16A7, COPZ2, CHST2, TGFB2, SHOX2, IDUA, IFI44L, MTHFR, PTGFR, ENTPD7, MX1, CAMK1D, CDKAL1, LFNG, RSAD2, SNN, CLSTN3, CPB1, PKP1, BARD1, FGGY, SPHK2, THRB, OXT, CCDC106, THNSL2, SYNPO, PDK2, NR4A2, GPRC5C, GAMT
HALLMARK_ALLOGRAFT_REJECTION	0.0252101	0.0466576	-0.156714	-1.96728	2	86	HLA-A, B2M, HIF1A, CD74, TIMP1, HLA-E, HLA-DRA, STAT1, ETS1, EREG, GALNT1, HLA-DMA, EIF3J, EIF3A, EIF4G3, SRGN, JAK2, LYN, ICAM1, TGFB2, CTSS, HLA-DQA1, EGFR, DYRK3, SOCS1, CCND2, BCAT1, CCL5, FLNA, TAPBP, TLR3, IL6, IL4R, LIF, PTPRC, BCL10, SOCS5		HLA-A, B2M, HIF1A, CD74, TIMP1, HLA-E, HLA-DRA, STAT1, ETS1, EREG, GALNT1
HALLMARK_INTERFERON_ALPHA_RESPONSE	0.00699301	0.0205677	-0.271504	-2.75263	0	61	B2M, CD74, IFI27, NCOA7, HLA-C, PARP14, BST2, IFITM3, ADAR, STAT2, NUB1, LGALS3BP, LAP3, GBP4, PLSCR1, SAMD9, C1S, EIF2AK2, SLC25A28, IFIH1, IFIT3, IL4R, IFI44L, EPSTI1, TRAFD1, PSMB9, OASL, PARP12, MX1, IFI44, DDX60, PARP9, TXNIP, CASP8, SAMD9L		B2M, CD74, IFI27, NCOA7, HLA-C, PARP14, BST2, IFITM3
HALLMARK_MITOTIC_SPINDLE	0.0140845	0.0301932	-0.195688	-2.7701	0	123	DST, MARCKS, AKAP13, ARF6, MYH9, CLIP1, DYNC1H1, EPB41L2, BCL2L11, KIF1B, DYNLL2, NUMA1, SPTAN1, LRPPRC, ARHGAP5, ABL1, SPTBN1, ARFGEF1, SOS1, ARHGEF12, BCR, NF1, MYO1E, HOOK3, NCK2, TIAM1, PDLIM5, MYO9B, ARHGEF3, ARL8A, RASAL2, ARHGAP29, FLNA, PCM1, FARP1, ARHGEF11, LATS1, VCL, RALBP1, CCDC88A, ACTN4, EPB41, CD2AP, CEP192, DOCK4, FLNB, PREX1, NIN, CDC42, CDC42BPA, TBCD, CKAP5, PCNT, ARHGAP10, CL…		DST, MARCKS, AKAP13, ARF6, MYH9, CLIP1, DYNC1H1
HALLMARK_UV_RESPONSE_DN	0.0103093	0.026178	-0.239224	-3.06442	0	99	DUSP1, RND3, RUNX1, COL5A2, TFPI, BHLHE40, COL3A1, GJA1, SYNE1, HAS2, NFKB1, ATP2B1, NRP1, FYN, MT1E, MAGI2, CDK13, PRDM2, EFEMP1, LDLR, COL1A2, DLC1, AKT3, MET, PHF3, DYRK1A, LAMC1, COL1A1, IGF1R, SYNJ2, ADD3, TGFBR2, ATRX, ZMIZ1, TGFBR3, PDLIM5, CITED2, SCAF8, ATXN1, DAB2, IGFBP5, ICA1, PTEN, TJP1, PTGFR, NEK7, APBB2, CDC42BPA, ABCC1, MAPK14, ITGB3, WDR37, MTA1, RASA2, F3, SCHIP1		DUSP1, RND3, RUNX1, COL5A2, TFPI, BHLHE40, COL3A1, GJA1, SYNE1, HAS2, NFKB1, ATP2B1
HALLMARK_TNFA_SIGNALING_VIA_NFKB	0.0196078	0.0377074	-0.276901	-4.27161	0	149	CEBPB, PNRC1, BTG1, NAMPT, DUSP1, CEBPD, EGR1, KLF2, NFIL3, SOD2, KLF9, SLC2A3, VEGFA, FOSB, IL6ST, RHOB, MCL1, MARCKS, CCNL1, PDE4B, BHLHE40, PHLDA1, B4GALT1, TNC, PMEPA1, KLF4, MAFF, ETS2, ABCA1, KDM6B, TIPARP, NFKB1, ATP2B1, FOS, DUSP5, REL, TNFAIP3, SOCS3, FOSL2, ATF3, SAT1, KYNU, BCL6, KLF6, LDLR, PANX1, IER5, TRIB1, NFAT5, NR4A3, CD44, TNIP2, YRDC, ICAM1, NFKBIE, RELB, GCH1, PER1, ACKR3, JU…		CEBPB, PNRC1, BTG1, NAMPT, DUSP1, CEBPD, EGR1, KLF2, NFIL3, SOD2, KLF9, SLC2A3, VEGFA, FOSB, IL6ST, RHOB, MCL1, MARCKS, CCNL1, PDE4B, BHLHE40, PHLDA1, B4GALT1, TNC, PMEPA1, KLF4, MAFF, ETS2, ABCA1, KDM6B, TIPARP, NFKB1, ATP2B1
HALLMARK_INTERFERON_GAMMA_RESPONSE	0.0144928	0.0301932	-0.312888	-4.66905	0	132	HLA-B, BTG1, NAMPT, HLA-A, B2M, HIF1A, MT2A, CD74, C1R, IFI27, SOD2, HLA-DRB1, VCAM1, PDE4B, STAT1, PARP14, BST2, CFH, IFITM3, APOL6, NFKB1, ADAR, HLA-DMA, TNFAIP3, SOCS3, STAT3, PTPN1, ARID5B, PTPN2, XAF1, STAT2, JAK2, LYSMD2, ICAM1, SERPING1, FGL2, IL18BP, GCH1, LGALS3BP, HLA-DQA1, CASP4, LAP3, GBP4, PLSCR1, C1S, RNF213, SOCS1, EIF2AK2, SLC25A28, PNP, CFB, CCL5, TAPBP, DDX58, IFIH1, ZNFX1, IL6,…		HLA-B, BTG1, NAMPT, HLA-A, B2M, HIF1A, MT2A, CD74, C1R, IFI27, SOD2, HLA-DRB1, VCAM1, PDE4B, STAT1, PARP14, BST2, CFH, IFITM3, APOL6, NFKB1

## Sheet: C1
pathway	pval	padj	ES	NES	nMoreExtreme	size	leadingEdge	leadingEdge_UP	leadingEdge_DOWN
chr11q13	0.00106952	0.109221	0.238897	2.38042	0	135	CFL1, RPS3, ARL2, TRMT112, COX8A, GSTP1, FAU, POLD4, PRDX5, CCDC85B, NDUFS8, YIF1A, P4HA3, LAMTOR1, MRGPRF, BANF1, NDUFV1, PPP1CA, BAD, AIP, FIBP, PGM2L1, FKBP2, VPS51, CORO1B, DRAP1, CAPN1, MRPL21, MRPL11, SPCS2, SCYL1, SF3B2, RNASEH2C, TMEM134, CDK2AP2, KAT5, BRMS1, EFEMP2, RPS6KB2, RHOD, ZFPL1, MRPL48, COA4, RTN3, CTTN, CLCF1, TCIRG1, NAALADL1, TRPT1, DNAJC4, NUDT22, TSKU, PC, CCND1, MRPL49, R…	CFL1, RPS3, ARL2, TRMT112, COX8A, GSTP1, FAU, POLD4, PRDX5, CCDC85B, NDUFS8, YIF1A, P4HA3, LAMTOR1, MRGPRF, BANF1, NDUFV1, PPP1CA, BAD, AIP, FIBP, PGM2L1, FKBP2, VPS51, CORO1B, DRAP1, CAPN1, MRPL21, MRPL11, SPCS2, SCYL1, SF3B2
chr1q21	0.00113379	0.109221	0.258187	2.25077	0	88	S100A4, RPS27, S100A6, JTB, C1orf43, SLC39A1, PSMD4, HAX1, ECM1, PMVK, APH1A, CKS1B, S100A10, ILF2, CERS2, ENSA, NBPF10, S100A11, ANKRD35, POLR3GL, S100A3, MRPS21, SNAPIN, RBM8A, PSMB4, MRPL9, ADAM15, S100A16, ITGA10, VPS72, ANP32E, C1orf56, CHTOP, SLC27A3, RAB13, SELENBP1, PBXIP1, SF3B4, S100A13, MTMR11, SCNM1, C1orf54, MLLT11, BOLA1	S100A4, RPS27, S100A6, JTB, C1orf43, SLC39A1, PSMD4, HAX1, ECM1, PMVK, APH1A, CKS1B, S100A10, ILF2, CERS2, ENSA, NBPF10, S100A11, ANKRD35, POLR3GL, S100A3, MRPS21
chr11p15	0.00112994	0.109221	0.247821	2.15377	0	87	RPLP2, RPL27A, RPS13, CD151, DKK3, LDHA, MRPL23, EIF3F, RNH1, LSP1, POLR2L, ILK, TALDO1, TMEM9B, GALNT18, TSPAN4, TSG101, C11orf58, SMPD1, PSMA1, SIGIRR, RHOG, SERGEF, PSMD13, RIC8A, TSSC4, EPS8L2, TOLLIP, MRPL17, PNPLA2, MOB2, KCNQ1OT1, ARFIP2, CHID1, TMEM80, IRF7, PHLDA2, DCHS1, ZBED5-AS1, ADM, AKIP1, CTSD, APBB1, SLC22A18, IFITM1	RPLP2, RPL27A, RPS13, CD151, DKK3, LDHA, MRPL23, EIF3F, RNH1, LSP1, POLR2L, ILK, TALDO1, TMEM9B, GALNT18, TSPAN4, TSG101, C11orf58, SMPD1, PSMA1, SIGIRR, RHOG
chr19p13	0.00307062	0.10947	0.174717	2.02785	2	230	OAZ1, COMP, EEF2, RPL18A, NDUFA11, RPS15, UBA52, COPE, BSG, NDUFA13, UBL5, RAD23A, NDUFB7, NDUFS7, JUNB, PIN1, CIRBP, CAPS, TECR, PTPRS, C19orf53, EIF3G, FKBP8, MRPL34, POLR2E, GPX4, DNAJB1, GADD45GIP1, WDR83OS, GPR108, PRDX2, ELOF1, RAB11B, KXD1, BABAM1, LSM4, PODNL1, CCDC124, PGLS, STX10, TMED1, CRLF1, HMG20B, DNASE2, NFIC, DHPS, TIMM13, UBXN6, ALKBH7, SLC39A3, MRPL54, MVB12A, QTRT1, ECSIT, USE…	OAZ1, COMP, EEF2, RPL18A, NDUFA11, RPS15, UBA52, COPE, BSG, NDUFA13, UBL5, RAD23A, NDUFB7, NDUFS7, JUNB, PIN1, CIRBP, CAPS, TECR, PTPRS, C19orf53, EIF3G, FKBP8, MRPL34, POLR2E, GPX4, DNAJB1, GADD45GIP1, WDR83OS, GPR108, PRDX2, ELOF1, RAB11B, KXD1, BABAM1, LSM4, PODNL1, CCDC124, PGLS, STX10, TMED1, CRLF1, HMG20B, DNASE2, NFIC, DHPS, TIMM13, UBXN6, ALKBH7, SLC39A3, MRPL54, MVB12A, QTRT1, ECSIT, USE1
chr7q22	0.00361446	0.10947	0.266058	1.98199	2	60	ARPC1B, LAMTOR4, FIS1, POLR2J, COPS6, SYPL1, ARPC1A, ZNHIT1, TRIP6, BUD31, POP7, PSMC2, PDAP1, CNPY4, HBP1, MOSPD3, TSC22D4, SERPINE1, KMT2E, SRPK2, PLOD3, AP1S1, TAF6, PMPCB, ORAI2, MUC12, MCM7, BCAP29	ARPC1B, LAMTOR4, FIS1, POLR2J, COPS6, SYPL1, ARPC1A, ZNHIT1, TRIP6, BUD31, POP7, PSMC2, PDAP1, CNPY4, HBP1
chr12q13	0.00770077	0.18546	0.215649	1.97874	6	101	HNRNPA1, RPL41, TUBA1B, MYL6, TUBA1A, IGFBP6, PFDN5, DCTN2, BLOC1S1, NDUFA4L2, CNPY2, RARG, NACA, TMEM106C, MYL6B, ORMDL2, SHMT2, CD63, ATF1, TUBA1C, NABP2, NR4A1, ARF3, COX14, SPRYD3, LETMD1, HOXC10, PRR13, MCRS1, PFKM, TMBIM6, PRKAG1, COPZ1, DAZAP2, SMUG1, NCKAP5L, FKBP11, SPATS2, CERS5, CBX5, SLC48A1, LIMA1, PTGES3, RND1, DDIT3, PA2G4, AAAS, SLC38A1, NAB2, RAB5B, LMBR1L, ESYT1, ASB8, ZNF385A, …	HNRNPA1, RPL41, TUBA1B, MYL6, TUBA1A, IGFBP6, PFDN5, DCTN2, BLOC1S1, NDUFA4L2, CNPY2, RARG, NACA, TMEM106C, MYL6B, ORMDL2, SHMT2
chr6p21	0.00322234	0.10947	0.19471	1.97413	2	145	RPL10A, RPS10, CLIC1, DDAH2, CUTA, IER3, CSNK2B, RPS18, YIPF3, TUBB, BRD2, FLOT1, RNF5, PPP1R10, SLC29A1, SLC35B2, NELFE, SLC39A7, MEA1, TNXB, LSM2, NEU1, BAG6, UQCC2, DNPH1, RING1, PFDN6, MRPS18B, HSPA1A, GNL1, PHF1, RGL2, MTCH1, HSPA1B, GLO1, SNRPC, WDR46, MRPL2, CDKN1A, NFKBIL1, MRPS18A, KLHDC3, CCND3, SAYSD1, ITPR3, PPP1R18, MICA, NUDT3, RPL7L1, ATF6B, TBCC, RXRB, B3GALT4, MRPL14, CCDC167, CN…	RPL10A, RPS10, CLIC1, DDAH2, CUTA, IER3, CSNK2B, RPS18, YIPF3, TUBB, BRD2, FLOT1, RNF5, PPP1R10, SLC29A1, SLC35B2, NELFE, SLC39A7, MEA1, TNXB, LSM2, NEU1, BAG6, UQCC2, DNPH1, RING1, PFDN6, MRPS18B, HSPA1A, GNL1, PHF1
chr19q13	0.00302725	0.10947	0.161809	1.94535	2	274	RPL13A, RPS16, FXYD5, RPS5, RPS9, FTL, COX6B1, EMP3, RABAC1, TMEM147, EIF3K, TBCB, SNRPD2, RPS19, COX7A1, PSENEN, RPL18, MYADM, AXL, ZNF428, RPS11, CHMP2A, PLD3, NR1H2, PIH1D1, SERTAD1, ERF, ECH1, BLVRB, PSMD8, ETHE1, ZFP36, PEPD, POLR2I, NOSIP, PRPF31, PDCD5, JOSD2, RBM42, AP2S1, RCN3, PPP2R1A, ERCC1, AKT1S1, EMC10, SIRT2, KCNN4, PLAUR, CYTH2, CLPTM1, TSEN34, YIF1B, FCGRT, PPP1R15A, FBL, BAX, RU…	RPL13A, RPS16, FXYD5, RPS5, RPS9, FTL, COX6B1, EMP3, RABAC1, TMEM147, EIF3K, TBCB, SNRPD2, RPS19, COX7A1, PSENEN, RPL18, MYADM, AXL, ZNF428, RPS11, CHMP2A, PLD3, NR1H2, PIH1D1, SERTAD1, ERF, ECH1, BLVRB, PSMD8, ETHE1, ZFP36, PEPD, POLR2I, NOSIP, PRPF31, PDCD5, JOSD2, RBM42, AP2S1, RCN3, PPP2R1A, ERCC1, AKT1S1, EMC10, SIRT2, KCNN4
chr22q13	0.00903955	0.200956	0.216307	1.87989	7	87	RPL3, LGALS1, ATF4, TSPO, CYB5R3, RBX1, EIF3L, POLR2F, SMDT1, RPS19BP1, LMF2, NDUFA6, PHF5A, TOMM22, TOB2, KDELR3, ADSL, CBY1, XRCC6, A4GALT, SGSM3, PMM1, SAMM50, CBX6, ATXN10, ACO2, KIAA0930, APOBEC3C, PACSIN2, CDC42EP1, NCAPH2, POLR3H, NOL12, ODF3B, ALG12, PRR5, DNAL4, NAGA, GCAT, PARVB, TEF, TMEM184B, MCAT, SLC25A17, RABL2B, CRELD2, TRABD, FBLN1, HDAC10, SYNGR1, CHKB, POLDIP3, GGA1, TRMU, ARSA…	RPL3, LGALS1, ATF4, TSPO, CYB5R3, RBX1, EIF3L, POLR2F, SMDT1, RPS19BP1, LMF2, NDUFA6, PHF5A, TOMM22, TOB2, KDELR3, ADSL, CBY1
chr11q12	0.00985222	0.203378	0.259262	1.82647	7	52	SLC3A2, TMEM179B, TMEM109, TMEM258, UBXN1, POLR2G, TMX2, NXF1, B3GAT3, FTH1, TIMM10, MRPL16, STX5, SSRP1, PRPF19, CYB561A3, SDHAF2, UBE2L6, SLC43A3, MED19, TMEM216, BEST1, LRRN4CL, TMEM223, EEF1G, ROM1, CLP1, GANAB, STX3, WDR74, FADS1, TMEM138, VPS37C, EML3, FADS2, HNRNPUL2	SLC3A2, TMEM179B, TMEM109, TMEM258, UBXN1, POLR2G, TMX2, NXF1, B3GAT3, FTH1
chr3p21	0.0224719	0.338012	0.198897	1.75108	19	90	NDUFAF3, TMA7, RHOA, MANF, SPCS1, RPL29, TEX264, IMPDH2, IFRD2, UQCRC1, ABHD14A, GLT8D1, TWF2, HYAL1, TUSC2, CCDC12, TKT, DALRD3, TMEM115, PCBP4, IP6K2, KIF9, MAPKAPK3, RASSF1, CYB561D2, ZDHHC3, EXOSC7, SMIM4, DCP1A, SHISA5, ABHD14B, TMEM42, APEH, HYAL2, ELP6, P4HTM, NPRL2, DAG1, ARIH2, UBA7, WDR6, KIAA1143, LAMB2, MON1A, HEMK1, RRP9, RFT1, TCTA, PRKAR2A, ABHD5, GNL3, PARP3, SCAP, NT5DC2, KLHDC8B…	NDUFAF3, TMA7, RHOA, MANF, SPCS1, RPL29, TEX264, IMPDH2, IFRD2, UQCRC1, ABHD14A, GLT8D1, TWF2, HYAL1
chr16p11	0.0247831	0.338012	0.244668	1.70816	19	50	ALDOA, HSD3B7, TMEM219, NUPR1, TUFM, MVP, TGFB1I1, KIF22, SEPHS2, PPP4C, INO80E, CDIPT, PYCARD, CD2BP2, SPNS1, BCKDK, VKORC1, DCTPP1, SRCAP, HIRIP3, PRR14, PHKG2, PRRT2, SH2B1, RABEP2, KAT8, MAZ, ZNF688, ORAI3, STX4, ZNF668, ATXN2L, BCL7C, ZNF689, ZNF720, BOLA2B, ZNF747	ALDOA, HSD3B7, TMEM219, NUPR1, TUFM, MVP, TGFB1I1, KIF22, SEPHS2, PPP4C
chr10q22	0.0289474	0.338012	0.275857	1.70282	21	37	VDAC2, ANXA7, DDIT4, ANAPC16, ANXA11, KCNMA1, C10orf105, PSAP, PCBD1, MRPS16, PLAC9, COMTD1, CHCHD1, DDX50, EIF5AL1, TSPAN15, DNAJB12, UNC5B, DNAJC9, HK1, VPS26A, FUT11, SAR1A	VDAC2, ANXA7, DDIT4, ANAPC16, ANXA11, KCNMA1, C10orf105, PSAP, PCBD1
chr2q35	0.0287671	0.338012	0.305136	1.70083	20	29	ARPC2, RPL37A, TMBIM1, PNKD, AAMP, STK16, CYP27A1, CHPF, TUBA4A, DNPEP, ZFAND2B, GMPPA, DNAJB2, BCS1L, CNPPD1, ATIC, CTDSP1	ARPC2, RPL37A, TMBIM1, PNKD
chr5q31	0.024911	0.338012	0.21894	1.68994	20	66	HNRNPA0, CYSTM1, UQCRQ, NDFIP1, TGFBI, HINT1, PDLIM4, UBE2D2, CAMLG, RAD50, TXNDC15, SKP1, C5orf15, TAF7, UBE2B, P4HA2, CD14, PFDN1, NDUFA2, HDAC3, SRA1, VDAC1, C5orf24, YIPF5, CDKN2AIPNL, PPP2CA, ZCCHC10, PAIP2	HNRNPA0, CYSTM1, UQCRQ, NDFIP1, TGFBI, HINT1, PDLIM4, UBE2D2, CAMLG, RAD50, TXNDC15, SKP1, C5orf15, TAF7, UBE2B
chr14q13	0.0408472	0.388441	0.438267	1.65335	26	11	SPTSSA, FAM177A1, NFKBIA, EAPP, PPP2R3C, BAZ1A, CFL2, MBIP, EGLN3, BRMS1L	SPTSSA, FAM177A1
chr17p13	0.0391061	0.388441	0.185904	1.65323	34	92	EIF4A1, RPL26, PFN1, VAMP2, PSMB6, TAX1BP3, MIR22HG, ACADVL, TMEM256, SAT2, ITGAE, RNF167, SLC25A11, SPAG7, TXNDC17, TRAPPC1, STX8, RANGRF, NTN1, DERL2, CD68, MPDU1, RPAIN, EMC6, CYB5D2, EIF5A, MED31, NAA38, MYO1C, PAFAH1B1, DVL2, CRK, ELP5, PITPNA-AS1, INPP5K, GLOD4, TIMM22, RPA1, TMEM107, MED11, TMEM220, TNFSF12	EIF4A1, RPL26, PFN1, VAMP2, PSMB6, TAX1BP3, MIR22HG, ACADVL, TMEM256, SAT2, ITGAE, RNF167, SLC25A11, SPAG7, TXNDC17, TRAPPC1
chr17q21	0.0363036	0.388441	0.176924	1.6464	32	108	RPL27, HEXIM1, EIF1, RAB5C, GRN, SLC25A39, ARL4D, PHB, NME1, PSMD3, LRRC59, FKBP10, CDK5RAP3, SMARCE1, MRPL27, TOB1, SLC35B1, VAT1, DLX4, COA3, SGCA, TMEM101, SCRN2, NT5C3B, SNF8, G6PC3, LUC7L3, CNP, NR1D1, SPOP, SPATA20, IFI35, DLX3, COASY, VPS25, TUBG1, ORMDL3, MLX, BECN1, MRPL10, AOC2, TUBG2, UTP18, TMUB2, WIPF2, LSM12, RAMP2, HDAC5, GHDC, NKIRAS2, KANSL1-AS1, CBX1	RPL27, HEXIM1, EIF1, RAB5C, GRN, SLC25A39, ARL4D, PHB, NME1, PSMD3, LRRC59, FKBP10, CDK5RAP3, SMARCE1, MRPL27, TOB1, SLC35B1
chr6p25	0.0400572	0.388441	0.345973	1.61897	27	19	NQO2, TUBB2A, TUBB2B, LYRM4, SERPINB6, ECI2, DUSP22, NRN1, GMDS, FARS2, BPHL, SERPINB1, PSMG4, SERPINB9, FAM50B	NQO2, TUBB2A, TUBB2B, LYRM4
chr1q22	0.039726	0.388441	0.289132	1.61162	28	29	KRTCAP2, LMNA, THBS3, SSR2, LAMTOR2, FDPS, PMF1, CCT3, MTX1, ARHGEF2, DAP3, DPM3, SCAMP3, RUSC1, GBA, RIT1, FAM189B, SLC25A44, SEMA4A, YY1AP1, SLC50A1, UBQLN4, MUC1, SYT11, EFNA1, MSTO1, MEX3A, CLK2	KRTCAP2, LMNA, THBS3, SSR2, LAMTOR2, FDPS, PMF1
chr3p25	0.048906	0.388713	0.250001	1.59778	37	41	BRK1, RPL32, ARPC4, LSM3, TADA3, TMEM43, SEC13, EMC3, JAGN1, CAMK1, RAF1, IL17RC, GALNT15, FBLN2, SLC6A6, RPUSD3, CRELD1, IQSEC1, TIMP4, MTMR14, OGG1, CCDC174, BTD, MRPS25, HACL1, ANKRD28, FGD5-AS1, CHCHD4, THUMPD3, HDAC11	BRK1, RPL32, ARPC4, LSM3, TADA3, TMEM43, SEC13, EMC3, JAGN1
chr8q23	0.0502355	0.388713	0.459085	1.59618	31	9	EIF3E, ENY2, SYBU, EBAG9, EMC2, RSPO2, OXR1	EIF3E, ENY2
chr2p13	0.0459057	0.388713	0.229805	1.58989	36	49	ANXA4, AUP1, SNRPG, CCT7, DGUOK, NFU1, HTRA2, BOLA3, TPRKB, PRADC1, NAGK, ANTXR1, MTHFD2, MCEE, DYSF, MRPL53, FAM136A, PCGF1, RTKN, GMCL1, STAMBP, SFXN5, WDR54, LOXL3, MXD1, MPHOSPH10, TEX261, INO80B, DOK1	ANXA4, AUP1, SNRPG, CCT7, DGUOK, NFU1, HTRA2, BOLA3
chr1p35	0.0504414	0.388713	0.236752	1.57017	39	44	EIF3I, PEF1, TAF12, DNAJC8, ZCCHC17, FABP3, ZBTB8OS, SESN2, RPA2, SNRNP40, HDAC1, BSDC1, RCC1, YTHDF2, XKR8, MECR, SNHG12, TMEM39B, FAM76A, TMEM234, PPP1R8, TRNAU1AP, AK2, AHDC1, IFI6, SYNC, SERINC2, THEMIS2, LAPTM5, ZBTB8A, MARCKSL1, KPNA6, CCDC28B	EIF3I, PEF1, TAF12
chrXq28	0.0605263	0.388713	0.251282	1.55112	45	37	RPL10, BGN, BCAP31, IDH3G, ATP6AP1, NAA10, FAM3A, FUNDC2, DNASE1L1, VBP1, GDI1, CETN2, LAGE3, CD99L2, UBL4A, G6PD, VAMP7, SLC10A3, IKBKG, IDS, MPP1, TMEM187, TMEM185A, EMD	RPL10, BGN, BCAP31, IDH3G, ATP6AP1, NAA10, FAM3A
chr1p34	0.0709382	0.436195	0.18389	1.5409	61	80	PRDX1, ATP6V0B, AKR1A1, NDUFS5, UROD, TRAPPC3, PPT1, MRPS15, PSMB2, EBNA1BP2, CAP1, MEAF6, COL8A2, C1orf122, LSM10, PPCS, SMIM12, DMAP1, ZC3H12A, ERI3, PPIE, HYI, ZMPSTE24, ELOVL1, MED8, POMGNT1, PIK3R3, NFYC, C1orf216, THRAP3, C1orf50, EIF2B3, SF3A3, PPIH, MUTYH, DPH2, TMEM69, RRAGC, C1orf109, TMEM53, OSCP1, MTF1, GNL2, TSPAN1, LURAP1, PTPRF, RPS8, ST3GAL3, LINC01137, STK40, GPBP1L1, DNALI1, MYC…	PRDX1, ATP6V0B, AKR1A1, NDUFS5, UROD, TRAPPC3, PPT1, MRPS15, PSMB2, EBNA1BP2, CAP1, MEAF6
chr14q11	0.0763158	0.448845	0.241361	1.48988	57	37	PSMB5, DAD1, LRP10, DHRS4L2, MRPL52, OXA1L, ANG, NDRG2, C14orf119, SLC22A17, CCNB1IP1, NGDN, OSGEP, RNASE4, EFS, PCK2, RNASE1, METTL3, PRMT5, TOX4, RBM23, TTC5, DHRS4, ARHGEF40, HAUS4	PSMB5, DAD1, LRP10, DHRS4L2, MRPL52, OXA1L, ANG
chrXp11	0.0785973	0.448845	0.200459	1.47929	64	59	PLP2, MAGED2, UXT, HSD17B10, NDUFB11, MAGEH1, PRAF2, ATP6AP2, WDR45, WDR13, DYNLT3, PQBP1, TSR2, MID1IP1, TIMM17B, SLC35A2, FAM104B, EBP, ARAF, UBA1, RBM3, FUNDC1, NDP, SLC38A5, SPIN2B, SRPX, GPKOW, TFE3, FTSJ1, MAOB, RGN, PIM2, RBM10, CCDC22, IQSEC2, USP11, PORCN, RRAGB, GRIPAP1	PLP2, MAGED2, UXT, HSD17B10, NDUFB11, MAGEH1, PRAF2, ATP6AP2, WDR45, WDR13, DYNLT3, PQBP1, TSR2
chr4q24	0.078869	0.448845	0.355556	1.47487	52	14	PPA2, BDH2, CISD2, SLC9B2, SLC39A8, DDIT4L, UBE2D3, PPP3CA, AIMP1, INTS12, BANK1, MANBA	PPA2
chr7p13	0.108727	0.550371	0.297225	1.4238	75	20	PPIA, POLD2, DBNL, COA1, TMED4, BLVRA, YKT6, UBE2D4, DDX56, TBRG4, CCM2, OGDH, RAMP3, AEBP1, NUDCD3, MRPS24, POLM, ZMIZ2	PPIA, POLD2, DBNL
chr12p12	0.11236	0.550371	0.280145	1.40128	79	22	MGP, RERG, SSPN, MGST1, STRAP, CMAS, LDHB, DERA	MGP, RERG, SSPN, MGST1, STRAP
chr2p23	0.127632	0.572075	0.226152	1.396	96	37	OST4, MRPL33, SNX17, ATRAID, HADHB, LBH, MPV17, PTRHD1, PREB, FAM228B, YPEL5, CGREF1, GPN1, HADHA, RAB10, SLC35F6, TMEM214, ITSN2, EIF2B4, TP53I3, NRBP1, SUPT7L, PPM1G, SLC4A1AP, FKBP1B, TRMT61B, UBXN2A, MAPRE3	OST4, MRPL33, SNX17, ATRAID, HADHB
chrXq22	0.150407	0.595445	0.257309	1.35986	110	25	RPL36A, TSC22D3, MORF4L2, GLA, TCEAL8, TCEAL1, TCEAL4, ARMCX1, PRPS1, HNRNPH2, TCEAL3, ARMCX6, ARMCX3, TSPAN6, ATG4A, TCEAL2, ARMCX2, BEX4, TCEAL7, TRMT2B, CSTF2, GPRASP1, SYTL4	RPL36A, TSC22D3, MORF4L2
chr7q34	0.133835	0.572075	0.344626	1.34353	88	12	NDUFB2, GSTK1, SSBP1, MKRN1, MRPS33	NDUFB2, GSTK1, SSBP1
chr7p11	0.132472	0.572075	0.409001	1.3385	81	8	CHCHD2, SEC61G, SUMF2, CCT6A	CHCHD2, SEC61G, SUMF2
chr14q12	0.145578	0.584335	0.240818	1.33249	106	28	NEDD8, NOVA1, CHMP4A, PSME1, TINF2, GMPR2, DHRS1, SCFD1, SDR39U1, MDP1, RABGGTA, DCAF11, PSME2, EMC9, NFATC4, NUBPL, TM9SF1, HEATR5A, NYNRIN, ARHGAP5-AS1, IRF9, DTD2, STXBP6, IPO4	NEDD8, NOVA1
chr17q25	0.162403	0.625792	0.147347	1.33167	145	97	RPL38, ACTG1, SUMO2, ANAPC11, SRSF2, ARHGDIA, P4HB, EIF4A3, MRPL12, MRPS7, PYCR1, WBP2, METTL23, GALK1, SLC16A3, ARL16, GPS1, MFSD11, SDK2, TEN1, NT5C, SLC38A10, SAP30BP, JMJD6, BAIAP2, NARF, DCXR, OGFOD3, CDC42EP4, FN3KRP, MIF4GD, EXOC7, GAA, RAB40B, SLC9A3R1, SPHK1, CHMP6, ASPSCR1, ENDOV, CSNK1D, UNK, NAT9, OXLD1, PRPSAP1, GPRC5C	RPL38, ACTG1, SUMO2, ANAPC11, SRSF2, ARHGDIA, P4HB
chr1q23	0.184697	0.675662	0.212456	1.29866	139	36	TAGLN2, SDHC, UFC1, MRPL24, DUSP23, IGSF8, CRABP2, PEA15, PRCC, NDUFS2, DCAF8, DUSP12, HSD17B7, PFDN2, GPATCH4, NCSTN, NIT1, PPOX, FCER1G, B4GALT3, PEX19, DDR2	TAGLN2, SDHC, UFC1, MRPL24, DUSP23, IGSF8, CRABP2
chr10p15	0.208034	0.694954	0.282476	1.27296	144	17	PFKP, AKR1C2, AKR1C1, GDI2, IDI1, AKR1C3	PFKP, AKR1C2, AKR1C1, GDI2
chr16p13	0.207424	0.694954	0.135939	1.2645	189	106	EMP2, HCFC1R1, MPG, NDUFB10, TNFRSF12A, UBE2I, RPS2, FLYWCH2, NTAN1, NUBP2, MRPL28, VASN, MRPS34, NME3, CARHSP1, SPSB3, NME4, LITAF, HAGH, THOC6, RHOT2, MLST8, C16orf91, MSRB1, SNRNP25, NMRAL1, POLR3K, PIGQ, HMOX2, NUDT16L1, NPRL3, UBALD1, PDPK1, TRAF7, LMF1, RNPS1, TRAP1, GNPTG, TBL3, TELO2, RPUSD1, NTHL1, ALG1, GFER, CLUAP1, CDIP1, ANKS3, FLYWCH1, FAHD1, BFAR, PKD1, DECR2, AMDHD2, RHBDF1, ZNF20…	EMP2, HCFC1R1, MPG, NDUFB10, TNFRSF12A, UBE2I, RPS2, FLYWCH2, NTAN1, NUBP2, MRPL28, VASN, MRPS34, NME3, CARHSP1
chr9p13	0.211842	0.694954	0.203562	1.25656	160	37	DCTN3, STOML2, CLTA, HINT2, CCDC107, GLIPR2, CHMP5, TPM2, CREB3, GRHPR	DCTN3, STOML2, CLTA, HINT2, CCDC107, GLIPR2, CHMP5, TPM2, CREB3, GRHPR
chr9q34	0.224309	0.704624	0.136836	1.24645	202	99	AK1, ST6GALNAC6, TUBB4B, EDF1, RPL7A, MRPL41, CRAT, URM1, DPP7, AGPAT2, SURF1, SURF4, CERCAM, FBXW5, PHPT1, ENG, TMEM141, MAN1B1, SWI5, GOLGA2, SSNA1, ST6GALNAC4, DPM2, COQ4, PTRH1, TOR1A, SURF2, SNHG7, DOLK, UCK1, GTF3C5, OLFM1, FPGS, C9orf78, ZDHHC12, MRPS2, PKN3, PTGES, TRUB2, ANAPC2, PHYHD1, MED27, NTMT1, POMT1, ASS1, SLC25A25, CLIC3, LRRC8A, CIZ1, DPH7, TOR1B	AK1, ST6GALNAC6, TUBB4B, EDF1, RPL7A, MRPL41, CRAT, URM1, DPP7, AGPAT2, SURF1, SURF4, CERCAM
chrXp22	0.214929	0.694954	0.193524	1.23684	166	41	TMSB4X, SLC25A6, XG, CA5B, PRDX4, RBBP7, AP1S2, SMS, ASMTL, CD99, ACOT9, PDHA1, PRPS2, RAB9A, APOO, PNPLA4, PDK3, DHRSX, PIR, OFD1, TXLNG, GEMIN8, RAI2, HCCS, EIF2S3, GPM6B	TMSB4X, SLC25A6, XG
chr20q11	0.218826	0.694954	0.172247	1.23512	178	54	ERGIC3, DYNLRB1, ID1, SCAND1, EIF6, ROMO1, MYL9, MANBAL, PROCR, HM13, EIF2S2, RALY, MAP1LC3A, CPNE1, AHCY, CHMP4B, EDEM2, COMMD7, BLCAP, GSS, GGT7, PIGU, MAPRE1, RPN2, DLGAP4, CTNNBL1, NDRG3, UQCC1, TRPC4AP, NFS1, PDRG1, DSN1, CDK5RAP1, TGM2, SPAG4, BCL2L1, ACSS2, SRC, ACTR5, AAR2	ERGIC3, DYNLRB1, ID1, SCAND1, EIF6, ROMO1, MYL9, MANBAL, PROCR, HM13
chr17q12	0.240572	0.731846	0.202507	1.23155	184	35	RPL19, PSMB3, CCL2, CCL3, RPL23, CCL4, DUSP14, MIEN1	RPL19, PSMB3, CCL2, CCL3, RPL23, CCL4, DUSP14, MIEN1
chrXq24	0.227074	0.705639	0.279495	1.22717	155	16	NDUFA1, SLC25A5, PGRMC1, UBE2A, C1GALT1C1, NKAP, MCTS1, UPF3B, SLC25A43, RPL39, RNF113A	NDUFA1, SLC25A5, PGRMC1, UBE2A
chr1q32	0.257946	0.752994	0.165464	1.18647	210	54	PRELP, FMOD, SERTAD4-AS1, SNRPE, ZC3H11A, CSRP1, CD55, ADIPOR1, CYB5R1, SERTAD4, ZBED6, TMEM183A, SHISA4, TMEM9, NSL1	PRELP, FMOD, SERTAD4-AS1, SNRPE, ZC3H11A, CSRP1, CD55, ADIPOR1, CYB5R1, SERTAD4, ZBED6
chr6q13	0.250404	0.746049	0.361409	1.18275	154	8	EEF1A1, SLC17A5, SMAP1, LMBRD1	EEF1A1
chr3q12	0.283843	0.76161	0.268211	1.17763	194	16	PCNP, RPL24, TMEM45A, TFG, CMSS1, COL8A1, NIT2	PCNP, RPL24, TMEM45A, TFG
chr3q21	0.276712	0.76161	0.210701	1.17445	201	29	RAB7A, FAM162A, CNBP, SLC41A3, MGLL, ITGB5, HMCES, TPRA1, ISY1, ABTB1, CHCHD6, SEC22A, ACAD9, SNX4, EEFSEC, ZNF148, COPG1, RUVBL1, HEG1	RAB7A, FAM162A
chr4q12	0.295008	0.782176	0.30457	1.14899	194	11	CHIC2, SGCB, SRP72, NOA1, LNX1, FIP1L1, SRD5A3, CLOCK, AASDH
chr14q23	0.342818	0.812086	0.212635	1.12376	252	25	DHRS7, HSPA2, ACTR10, CHURC1, JKAMP, PSMA3, ATP6V1D, TIMM9, MNAT1, SIX1, MAX, ARID4A, MTHFD1	DHRS7, HSPA2, ACTR10, CHURC1
chr7p14	0.315934	0.800921	0.219652	1.12292	229	23	AQP1, LSM5, MRPL32, FKBP9, SFRP4, MPLKIP, EPDR1, RALA, HERPUD2, GGCT, NT5C3A	AQP1, LSM5, MRPL32, FKBP9
chr1q25	0.332021	0.806337	0.187216	1.12191	252	34	C1orf21, CACYBP, ARPC5, KIAA0040, PRDX6, GLUL, RGS16, MRPS14, QSOX1, ANGPTL1, TSEN15, COLGALT2	C1orf21, CACYBP, ARPC5, KIAA0040, PRDX6, GLUL, RGS16
chr15q15	0.328767	0.805201	0.201147	1.12119	239	29	SRP14, MAP1A, CCNDBP1, CHAC1, SERF2, NDUFAF1, CHP1, RTF1, TMEM87A, RMDN3, PDIA3, ZFYVE19, HYPK, ADAL, DNAJC17, SNAP23, GCHFR, EIF2AK4, IVD, CHST14, TUBGCP4, GPR176, WDR76, KNSTRN, VPS18	SRP14, MAP1A, CCNDBP1, CHAC1
chr7q33	0.33985	0.811707	0.28508	1.11139	225	12	AKR1B1, BPGM, FAM180A, CHCHD3, CNOT4, MTPN, SLC35B4, PTN, DGKI, WDR91, NUP205, TRIM24	AKR1B1, BPGM, FAM180A
chr15q25	0.336986	0.811575	0.199234	1.11053	245	29	MORF4L1, TMED3, WDR61, NMB, SEC11A, PSMA4, ZFAND6, FAH, MTHFS, MRPS11	MORF4L1, TMED3, WDR61, NMB, SEC11A, PSMA4, ZFAND6
chr13q22	0.306557	0.798154	0.383162	1.10706	186	6	COMMD6, CLN5, UCHL3, KCTD12	COMMD6
chr2q11	0.363014	0.822776	0.194983	1.08683	264	29	RPL31, COX5B, UNC50, ARID5A, ACTR1B, PDCL3, COA5, ANKRD36, MRPS5, ANKRD39, FAHD2A, TXNDC9, FAHD2B, MITD1, SEMA4C, KCNIP3, AFF3	RPL31, COX5B, UNC50, ARID5A
chr16q22	0.355911	0.822776	0.15419	1.08625	288	52	TPPP3, TMEM208, ATP6V0D1, NUTF2, NQO1, CYB5B, NOB1, NOL3, NFATC3, VPS4A, NAE1, CENPT, DDX19B, ACD, COG4, CHTF8, PSMB10, CES2, B3GNT9, PLA2G15, GFOD2, C16orf86, DYNC1LI2, TRADD, SLC12A4, PRMT7, COG8, ENKD1, NIP7, VAC14, WWP2, E2F4, DDX28, ZNF821, LRRC29	TPPP3, TMEM208, ATP6V0D1, NUTF2
chr22q11	0.363032	0.822776	0.174971	1.08532	272	38	COMT, UBE2L3, MIF, DGCR6L, SMARCB1, RANBP1, MRPL40, ATP6V1E1, SDF2L1, DDT, THAP7, C22orf39, SNAP29, TXNRD2, TRMT2A, CABIN1, DGCR2, TANGO2, SNRPD3, GUCD1, BCL2L13, GNB1L, SLC2A11, YDJC, KLHL22, ZDHHC8, LZTR1, IL17RA, USP18, SCARF2	COMT, UBE2L3, MIF, DGCR6L, SMARCB1, RANBP1
chr8q21	0.365145	0.822776	0.209527	1.08209	263	24	RPL7, TERF1, ZFAND1, MRPS28, CRISPLD1, DECR1, CPNE3, LY96, LRRCC1, PEX2, TMEM70, ZC2HC1A, SNX16, RIPK2, ZNF704, C8orf88, UBE2W, CA2	RPL7, TERF1, ZFAND1
chr11q25	0.351351	0.818875	0.438684	1.07307	207	4	THYN1, JAM3, ACAD8, NCAPD3	THYN1
chr18p11	0.382082	0.822776	0.18135	1.07231	289	33	MYL12B, MYL12A, NDUFV2, RAB31, PSMG2, LINC00667, TGIF1, TWSG1, VAPA	MYL12B, MYL12A, NDUFV2, RAB31, PSMG2, LINC00667
chr20p13	0.382192	0.822776	0.191881	1.06954	278	29	FKBP1A, PSMF1, SNRPB, DDRGK1, ITPA, IDH3B, NSFL1C, RBCK1, C20orf27, MRPS26, NRSN2, PRNP, SMOX, NOP56, RNF24	FKBP1A, PSMF1, SNRPB, DDRGK1, ITPA, IDH3B
chr8q24	0.384342	0.822776	0.137417	1.06069	323	66	RPL8, EEF1D, GPAA1, NDUFB9, TNFRSF11B, EIF3H, CYC1, VPS28, MRPL13, SLC52A2, SQLE, HSF1, SHARPIN, GSDMD, MED30, PUF60, TATDN1, DERL1, MAF1, ARC	RPL8, EEF1D, GPAA1, NDUFB9, TNFRSF11B, EIF3H, CYC1, VPS28
chr11q23	0.389578	0.827854	0.153219	1.06003	313	49	REXO2, RPS25, CRYAB, THY1, FXYD6, DIXDC1, SDHD, RBM7, PTS, HSPB2, TAGLN, CADM1, TIMM8B, ZBTB16, TRAPPC4, OAF, TRIM29, RNF26, HMBS, CEP164, SC5D, PAFAH1B2, TMEM25, IFT46, DPAGT1, PHLDB1	REXO2, RPS25, CRYAB, THY1, FXYD6, DIXDC1, SDHD, RBM7, PTS, HSPB2
chr5q33	0.409589	0.8355	0.188193	1.04899	298	29	RPS14, GPX3, C1QTNF2, MRPL22, ANXA6, ATOX1, TTC1, PTTG1	RPS14, GPX3, C1QTNF2, MRPL22, ANXA6
chr4q25	0.418675	0.8355	0.257678	1.03406	277	13	RPL34, OSTC, PLA2G12A, LARP7, TIFA, PAPSS1, HADH	RPL34
chr6q27	0.418045	0.8355	0.265115	1.03355	277	12	PSMB1, MPC1, SFT2D1	PSMB1, MPC1, SFT2D1
chr15q14	0.421687	0.8355	0.257339	1.0327	279	13	EMC4, NOP10, EMC7	EMC4, NOP10, EMC7
chr14q24	0.41227	0.8355	0.144987	1.03098	335	53	NPC2, COX16, ERH, SLIRP, RDH11, ACTN1, AHSA1, PIGH, IFT43, LTBP2, VTI1B, SMOC1, TGFB3, ACYP1, ABCD4, ARG2, TMED10, GALNT16, TTC9, GSTZ1, COQ6, DLST, DNAL1, SYNJ2BP, ZFP36L1, PSEN1, SLC39A9, MED6, SNW1, EIF2B2, ALDH6A1, IRF2BPL, FCF1, ISCA2, PTGR2, ACOT2, VIPAS39, RGS6, POMT2, DCAF4, LIN52	NPC2, COX16, ERH, SLIRP, RDH11, ACTN1, AHSA1, PIGH
chr2p14	0.440602	0.8355	0.262089	1.02176	292	12	RAB1A, CNRIP1, SLC1A4, LGALSL, C1D, PELI1, AFTPH, SERTAD2	RAB1A, CNRIP1
chr11q14	0.434302	0.8355	0.196642	1.01555	313	24	NDUFC2, PRSS23, CLNS1A, TMEM126B, AAMDC, PCF11, TMEM126A, CCDC90B	NDUFC2, PRSS23, CLNS1A
chr6q21	0.451613	0.8355	0.174705	1.00735	335	31	AMD1, GTF3C6, SNX3, FAM229B, HDAC2, CD164, SEC63, TUBE1, ATG5, OSTM1, CDC40, SLC16A10, PPIL6, SMPD2, PDSS2, MICAL1, SOBP, FIG4, RPF2, TRAF3IP2, QRSL1, CEP57L1, AK9	AMD1, GTF3C6, SNX3
chr5q13	0.449864	0.8355	0.19053	1.00694	331	25	BTF3, HEXB, TAF9, MRPS36, AGGF1, SLC30A5, MAP1B, PIK3R1, CDK7, MRPS27, RAD17, GTF2H2, CCNB1, ENC1, POC5, SMN2, CENPH, GTF2H2C, ARHGEF28, UTP15, FOXD1, MCCC2	BTF3, HEXB, TAF9, MRPS36
chr17p11	0.456437	0.8355	0.16517	1.00449	350	35	UBB, MFAP4, TMEM11, SPECC1, NCOR1, COPS3, ALDH3A2, DHRS7B, B9D1, FLCN, DRG2, PEMT, FLII, LLGL1, SLC47A1, PRPSAP2, TVP23B, ATPAF2, TOM1L2, SHMT1, EPN2, FAM83G, TRPV2, AKAP10, MAPK7, MIEF2, SMCR5, ULK2, PIGL	UBB, MFAP4, TMEM11, SPECC1
chr2p25	0.45664	0.8355	0.189465	1.00131	336	25	RPS7, ID2, ITGB1BP1, YWHAQ, IAH1, ACP1, ADI1	RPS7, ID2, ITGB1BP1, YWHAQ, IAH1, ACP1
chr16q11	0.508982	0.840547	0.745733	0.995579	254	1	VPS35
chr7q31	0.467586	0.8355	0.185423	0.99478	338	26	FAM3C, DNAJB9, CAPZA2, NDUFA5, CAV2, IFRD1, CPED1, CAV1, ING3, TSPAN12, DLD, IMMP2L, THAP5, ZNF277, LSMEM1	FAM3C, DNAJB9, CAPZA2, NDUFA5
chr20p11	0.46077	0.8355	0.21573	0.987432	322	18	DTD1, NAA20, RIN2, CST3, NXT1, APMAP, SEC23B, PYGB, PET117, SNX5, ENTPD6, THBD, POLR3F, ZNF337, GZF1, RALGAPA2, CD93, CRNKL1	DTD1, NAA20
chr10q24	0.475787	0.8355	0.135763	0.982434	392	55	CRTAC1, PGAM1, CUEDC2, ARL3, KAZALD1, CALHM2, MRPL43, BLOC1S2, NPM3, FBXL15, AVPI1, ACTR1A, DPCD	CRTAC1, PGAM1, CUEDC2, ARL3, KAZALD1, CALHM2, MRPL43, BLOC1S2, NPM3, FBXL15, AVPI1
chr20p12	0.472023	0.8355	0.217296	0.979231	328	17	DSTN, TMEM230, MKKS, PCNA, SNRPB2, ISM1, CDS2, ESF1, KIF16B, TASP1, TRMT6, NDUFAF5	DSTN, TMEM230, MKKS, PCNA
chr16p12	0.485714	0.8355	0.17617	0.974781	356	28	RPS15A, ARL6IP1, NDUFAB1, UQCRC2, NSMCE1, METTL9, GDE1, LCMT1	RPS15A, ARL6IP1, NDUFAB1, UQCRC2, NSMCE1, METTL9
chr15q24	0.486667	0.8355	0.166824	0.971639	364	32	COX5A, ETFA, SCAMP2, COMMD4, UBL7, CD276, CLK3, CSPG4, FAM219B, IMP3, STOML1, NPTN, MAN2C1, ADPGK, BBS4, ULK3, ISLR, RPP25, SNUPN, SCAPER, PPCDC, UBE2Q2, NEIL1, EDC3, MPI	COX5A, ETFA
chr16q23	0.497253	0.8355	0.188853	0.965473	361	23	GABARAPL2, HSBP1, CDH13, GCSH, PSMD7, SYCE1L, MPHOSPH6, TERF2IP, OSGIN1, CMC2, TMEM170A, MON1B, TMEM231, ADAT1, WWOX, NUDT7, CENPN	GABARAPL2, HSBP1, CDH13
chr3p22	0.495449	0.8355	0.157427	0.957399	380	35	RPL14, RPSA, HIGD1A, LRRFIP2, CTNNB1, SEC22C, GLB1, EIF1B, ACAA1, CMTM6, SS18L2, SLC25A38, SUSD5, CSRNP1, PLCD1	RPL14, RPSA, HIGD1A
chr7q11	0.506936	0.840547	0.143431	0.951251	401	44	HSPB1, MDH2, SBDS, RHBDD2, EIF4H, TMEM60, GUSB, ASL, TPST1, RSBN1L, TBL2, POR, ELN, GTF2IRD1, DNAJC30, HIP1, BCL7B, RFC2, CRCP, NSUN5, CLIP2, STYXL1, AUTS2, ABHD11, VKORC1L1, POMZP3, ERV3-1, DTX2, ZNF680, GTF2IRD2B, ZNF107, ZNF117, TRIM73, GSAP, ZNF92, POM121, POM121C, BAZ1B, TMEM248	HSPB1, MDH2, SBDS, RHBDD2, EIF4H, TMEM60, GUSB
chr7p22	0.531579	0.858248	0.15287	0.943642	403	37	ACTB, CHST12, KDELR2, C7orf50, PSMG3, FSCN1, NUDT1, ZDHHC4, CCZ1B, AIMP2, CCZ1, BRAT1, MAD1L1, SNX8, AP5Z1, IQCE, EIF2AK1, PRKAR1B, ZFAND2A, FAM20C, GPER1, RBAK-RBAKDN, PSMG3-AS1, DAGLB, COX19	ACTB, CHST12, KDELR2, C7orf50
chr8q11	0.516484	0.848089	0.269888	0.938367	328	9	ATP6V1H, MRPL15, UBE2V2, TCEA1, LYPLA1
chr9q32	0.521936	0.852201	0.245555	0.926353	344	11	ATP6V1G1, CDC26, RGS3, SLC31A2, ALAD, HDHD3, POLE3, INIP, ZNF618	ATP6V1G1, CDC26, RGS3
chr5q35	0.572993	0.886039	0.124133	0.904566	470	57	TMED9, ATP6V0E1, HIGD2A, RNF130, PDLIM7, NHP2, MGAT1, LMAN2, RPL26L1, B4GALT7, DBN1, NOP16, DDX41, ERGIC1, RMND5B, SQSTM1, FGF18, THOC3, PRELID1, MSX2, NPM1, KIAA1191, PHYKPL	TMED9, ATP6V0E1, HIGD2A, RNF130, PDLIM7, NHP2, MGAT1, LMAN2, RPL26L1
chr9q33	0.589041	0.886039	0.160305	0.893542	429	29	ANGPTL2, PSMB7, RPL35, RPL12, NDUFA8, GSN, RABEPK, PPP6C, FBXW2, ARPC5L, PTGS1, PDCL, PHF19, RBM18, SLC2A8, PBX3, CDK5RAP2, GARNL3, ZBTB34, STRBP, DENND1A, MEGF9, ZBTB6, RC3H2, NEK6, TRAF1	ANGPTL2, PSMB7, RPL35, RPL12, NDUFA8
chr2q23	0.59697	0.886039	0.244515	0.889256	393	10	ARL5A, MMADHC, ARL6IP6, ORC4, TNFAIP6, NMI	ARL5A, MMADHC
chr17q11	0.597169	0.886039	0.139002	0.888377	463	41	RPL23A, RAB34, TMEM98, SDF2, POLDIP2, ALDOC, IFT20, PSMD11, TP53I13, LYRM9, MYO1D, TMEM199, UNC119, ERAL1, TMEM97, GOSR1, RNF135, EVI2A, RHOT1, NEK8, NSRP1, FLOT2, CRLF3, SSH2, LRRC37B, SLC46A1, GIT1, TLCD1, C17orf75, CORO6	RPL23A, RAB34, TMEM98, SDF2, POLDIP2
chr15q23	0.573677	0.886039	0.188912	0.884011	400	19	PKM, RPLP1, C15orf61, HEXA, LARP6, ANP32A, ITGA11, CLN6, UACA, SPESP1, THSD4, LRRC49, TLE3, PARP6, MAP2K5, GLCE, PIAS1, MYO9A, FEM1B	PKM, RPLP1, C15orf61, HEXA
chr2q14	0.608871	0.886039	0.152089	0.87695	452	31	DBI, CHCHD5, IL1B, GYPC, C2orf76, RALB, ERCC3, INSIG2, TSN, CBWD2, BIN1, ZC3H6, LIMS2, WDR33, STEAP3	DBI
chr1p33	0.612278	0.886039	0.267706	0.876098	378	8	UQCRH, LRRC41, EFCAB14, MKNK1, MOB3C, SPATA6, NSUN4, ATPAF1	UQCRH
chr4q23	0.586957	0.886039	0.328446	0.875699	350	5	EIF4E, ADH5, LAMTOR3	EIF4E
chr1q42	0.609665	0.886039	0.125157	0.873788	491	50	EPHX1, GUK1, SRP9, ARF1, CNIH4, MRPL55, DEGS1, GGPS1, PYCR2, RAB4A, NTPCR, SIPA1L2, ARV1, C1orf198, PARP1, TSNAX, C1orf35, SNAP47, KCNK1	EPHX1, GUK1, SRP9, ARF1, CNIH4, MRPL55, DEGS1, GGPS1
chr10p14	0.612245	0.886039	0.250196	0.869901	389	9	CDC123, CELF2, NUDT5, UPF2, KIN, TAF3	CDC123
chr2p12	0.613176	0.886039	0.354776	0.867825	362	4	POLE4, MRPL19, GCFC2	POLE4
chr3q27	0.624658	0.893693	0.15521	0.865139	455	29	AP2M1, EIF4A2, DNAJB11, PSMD2, PARL, ALG3, MAGEF1, MAP3K13, RPL39L, POLR2H, CHRD, TMEM41A, ETV5	AP2M1, EIF4A2, DNAJB11, PSMD2, PARL
chr9p23	0.700599	0.910261	0.647689	0.864686	350	1	PTPRD
chr11q24	0.63764	0.899559	0.168807	0.844368	453	22	HSPA8, TBRG1, EI24, ST3GAL4, TMEM218, FEZ1, CDON, DCPS, VWA5A, STT3A, UBASH3B, RPUSD4, NFRKB, FAM118B, ROBO3, GRAMD1B, ESAM, ARHGAP32, MSANTD2	HSPA8
chr22q12	0.654964	0.905667	0.116548	0.84339	540	55	EIF3D, FBXO7, IFT27, MPST, XBP1, TXN2, RTCB, DRG1, SLC35E4, HSCB, ZMAT5, ASCC2, UQCR10, TOM1, DUSP18, HMGXB4, GAS2L1, TCN2, PES1, CHEK2, PIK3IP1, NIPSNAP1, SMTN, SEC14L2, RHBDD3, NF2, HMOX1, KREMEN1, TBC1D10A, THOC5, KCTD17, MCM5, RNF185, AP1B1, PISD	EIF3D, FBXO7, IFT27, MPST
chr1p32	0.654422	0.905667	0.150138	0.830742	480	28	TMEM59, SCP2, MAGOH, MRPL37, HSPB11, TXNDC12, ECHDC2, CDKN2C, BTF3L4, LRRC42, GPX7, YIPF1, PRPF38A, DHCR24, KTI12, NDC1, CC2D1B, RNF11	TMEM59, SCP2, MAGOH
chr8q22	0.672823	0.910261	0.134558	0.822496	509	36	UQCRB, POLR2K, RPL30, OSR2, ZNF706, MATN2, MTDH, GEM, SDC2, COX6C	UQCRB, POLR2K, RPL30, OSR2, ZNF706, MATN2, MTDH
chr12q24	0.662651	0.907611	0.0879101	0.822038	604	109	DYNLL1, TMED2, RPL6, UBC, PEBP1, COX6A1, RPLP0, RAN, ARPC3, VPS29, HSPB8, ARL6IP4, ERP29, ALDH2, PSMD9, TCTN1, POP5, RILPL2, C12orf76, GPN3, MMAB, PPP1CC, SBNO1, MAP1LC3B2, NOC4L, SUDS3, DDX54, COQ5, ACADS, EIF2B1, TAOK3, ANAPC5, FBXO21, RITA1, RNF34, SLC8B1, MAPKAPK5-AS1, SNRNP35, ALKBH2, TRIAP1, WSB2, GLTP, CAMKK2, MVK, TCHP, P2RX4, RAB35, C12orf43, PXN-AS1, PRKAB1, RHOF, AACS, TCTN2, TBX5, IFT…	DYNLL1, TMED2, RPL6, UBC, PEBP1, COX6A1, RPLP0, RAN, ARPC3, VPS29, HSPB8, ARL6IP4, ERP29, ALDH2
chr6p23	0.673913	0.910261	0.307865	0.820825	402	5	NOL7, CD83, MCUR1, SIRT5, GFOD1
chr4q33	0.762475	0.922092	0.610315	0.814791	381	1	NEK1
chr11p11	0.677551	0.910261	0.146721	0.811837	497	28	NDUFS3, SLC39A13, PSMC3, MTCH2, PTPMT1, HSD17B12, PEX16, ACP2, SLC35C1, EXT2, CD82, ALKBH3	NDUFS3, SLC39A13, PSMC3, MTCH2
chr1p13	0.6975	0.910261	0.118611	0.811139	557	48	RHOC, LAMTOR5, RAP1A, GSTM3, TSPAN2, CD58, ATP1A1, DRAM2, PSMA5, RSBN1, GSTM4, NGF, SLC16A4, GSTM5, BCAS2, OLFML3, AMPD2, LRIF1, STRIP1, PIFO, WDR77, ST7L, PTGFRN, VANGL1, STXBP3, CLCC1, AP4B1, SIKE1, WNT2B, PHTF1, HENMT1, AKNAD1, CYB561D1, DCLRE1B, KCNC4, LRIG2, VAV3, NTNG1, GSTM2, PTPN22, TRIM33, CAPZA1, KCND3, SLC16A1, SLC16A1-AS1, AHCYL1, HIPK1	RHOC, LAMTOR5, RAP1A, GSTM3, TSPAN2, CD58, ATP1A1, DRAM2
chr16q24	0.693989	0.910261	0.148265	0.809454	507	27	COX4I1, RPL13, APRT, TRAPPC2L, DEF8, CHMP1A, MVD, MAP1LC3B, TCF25	COX4I1, RPL13, APRT
chr15q22	0.692819	0.910261	0.128754	0.798643	520	38	RPL4, ANXA2, CILP, OAZ2, RPS27L	RPL4, ANXA2, CILP, OAZ2, RPS27L
chr4q27	0.69281	0.910261	0.258172	0.794603	423	7	ANXA5, BBS7, EXOSC9, MAD2L1, NDNF, BBS12	ANXA5
chr13q12	0.69685	0.910261	0.132468	0.793829	530	34	RPL21, SAP18, GTF3A, HMGB1, POMP, MTIF3, POLR1D, MPHOSPH8, CRYL1	RPL21, SAP18, GTF3A, HMGB1
chr5q11	0.729167	0.922092	0.188193	0.780636	489	14	NDUFS4, MOCS2, PELO, DHX29, GPBP1, SNX18, CCNO, SETD9, SLC38A9, ARL15, MAP3K1, PARP8, MIER3	NDUFS4
chr6q15	0.751212	0.922092	0.238396	0.780179	464	8	SLC35A1, UBE2J1, AKIRIN2, MAP3K7, LYRM2, PM20D2
chr17q22	0.731812	0.922092	0.169609	0.776329	512	18	TMEM100, SUPT4H1, COX11, MRPS23, SRSF1, HLF, RAD51C, SCPEP1, SKA2, YPEL2, VEZF1, PCTP, MKS1, MTMR4, STXBP4, C17orf67	TMEM100, SUPT4H1
chr2p11	0.744122	0.922092	0.148475	0.766794	537	24	CAPG, KRCC1, CHMP3, RNF181, SUCLG1, VAMP5, TMSB10, TMEM150A, RPIA, USP39, THNSL2, RETSAT, IMMT, RMND5A, C2orf68, ELMOD3, RNF103	CAPG, KRCC1, CHMP3, RNF181
chr3p14	0.734777	0.922092	0.134726	0.766378	542	30	ARL6IP5, PDHB, C3orf14, FRMD4B, ATXN7, ARF4, SLC25A26, THOC7, SUCLG2, CCDC66, RPP14, UBA3, PSMD6	ARL6IP5, PDHB, C3orf14
chr6p24	0.74256	0.922092	0.184617	0.765801	498	14	TMEM14C, TMEM14B, EEF1E1, SLC35B3, ADTRP, SNRNP48, RIOK1, PAK1IP1, NEDD9	TMEM14C, TMEM14B
chr12q22	0.765751	0.922092	0.233222	0.763245	473	8	NDUFA12, UBE2N, CRADD, SOCS2, MRPL42	NDUFA12, UBE2N
chr3q13	0.758904	0.922092	0.134254	0.748334	553	29	NDUFB4, COX17, IFT57, ATG3, TIMMDC1, CD47, TMEM39A, GAP43, BOC, SLC35A5, BBX, B4GALT4	NDUFB4, COX17, IFT57, ATG3
chr8q13	0.784962	0.937414	0.190385	0.74222	521	12	COPS5, TRAM1, MSC, LACTB2, ARMC1, MTFR1	COPS5
chr16q21	0.771084	0.924661	0.182565	0.732633	511	13	POLR2C, CKLF, COQ9, USB1, KIFC3, KATNB1, CIAPIN1	POLR2C
chr15q12	0.9002	0.967559	0.544537	0.726975	450	1	ATP10A
chr5p15	0.804979	0.955276	0.138118	0.713306	581	24	PDCD6, NDUFS6, ZNF622, MED10, MRPL36, SDHA, CCT5, CMBL, SNHG18, MIR4458HG, ANKH, EXOC3, CCDC127	PDCD6, NDUFS6, ZNF622, MED10
chr14q21	0.828239	0.964031	0.160016	0.702578	568	16	RPL36AL, RPS29, FKBP3, MGAT2, KLHDC2, NEMF, TRAPPC6B, SEC23A, C14orf28	RPL36AL, RPS29, FKBP3
chr19q12	0.809836	0.955276	0.242587	0.700902	493	6	UQCRFS1, POP4, PLEKHF1, C19orf12	UQCRFS1
chr17p12	0.82459	0.964031	0.239466	0.691885	502	6	PMP22, ZSWIM7, ELAC2, TRIM16, MAP2K4, COX10	PMP22
chr1q24	0.82377	0.964031	0.126686	0.691642	602	27	DPT, MGST3, MPC2, F5, PIGC, DCAF6, TMCO1, ATP1B1, KIFAP3, NME7	DPT, MGST3, MPC2
chr5q34	0.866554	0.967559	0.280224	0.68546	512	4	NUDCD2, CCNG1
chr3q22	0.835674	0.966039	0.136498	0.68276	594	22	FAIM, SLC35G2, SRPRB, MRPL3, PPP2R3A, NUDT16, ANAPC13, PCCB, UBA5, MRAS, DBR1, RAB6B, NEK11, TOPBP1, ASTE1, DZIP1L, PIK3CB, MSL2, DNAJC13, PLXND1	FAIM
chr9q22	0.830601	0.964031	0.124888	0.681827	607	27	ASPN, OGN, CKS2, SEC61B	ASPN, OGN, CKS2, SEC61B
chr11p14	0.852433	0.966091	0.195601	0.68008	542	9	FIBIN, METTL15, CCDC34, SVIP, BDNF-AS, BDNF, FANCF, LGR4
chr12p13	0.844262	0.966091	0.0847694	0.672784	720	70	CD9, GAPDH, TPI1, MRPL51, C12orf57, MLF2, TNFRSF1A, NDUFA9, MFAP5, HEBP1, NINJ2, PLBD1, PHB2, COPS7A, LRRC23, USP5, MAGOHB, TULP3, EMG1	CD9, GAPDH, TPI1, MRPL51, C12orf57, MLF2, TNFRSF1A, NDUFA9, MFAP5, HEBP1, NINJ2
chrYp11	0.903811	0.967559	0.373411	0.670647	497	2	RPS4Y1, ZFY
chr8q12	0.85241	0.966091	0.165195	0.662927	565	13	RPS20, SDCBP	RPS20, SDCBP
chr3q23	0.85994	0.967559	0.164657	0.660765	570	13	PCOLCE2, ATP1B3, RNF7	PCOLCE2, ATP1B3, RNF7
chr6q23	0.881598	0.967559	0.143904	0.658672	617	18	RPS12, AHI1, TBPL1, PERP, ENPP1, STX7	RPS12, AHI1, TBPL1, PERP
chr8p11	0.846897	0.966091	0.122742	0.658499	613	26	SMIM19, LSM1, TM2D2, VDAC3, GOLGA7, TACC1, FNTA, EIF4EBP1, SFRP1, RNF170, PLAT, PLEKHA2, ASH2L, THAP1, BRF2, BAG4	SMIM19, LSM1
chr2p15	0.890145	0.967559	0.196059	0.641625	550	8	MDH1, CCT4, COMMD1	MDH1
chr12q23	0.89987	0.967559	0.103126	0.627167	691	35	ISCU, SLC25A3, GLT8D2, SNRPF, IGF1, ARL1	ISCU, SLC25A3, GLT8D2, SNRPF, IGF1, ARL1
chr10q26	0.880559	0.967559	0.0959899	0.622802	692	42	PRDX3, OAT, ECHS1, MGMT, FAM204A, GLRX3, RGS10, BUB3, UROS, NSMCE4A, ZNF511, PLEKHA1, BAG3, FUOM	PRDX3, OAT, ECHS1, MGMT, FAM204A, GLRX3
chr4p11	0.92807	0.967559	0.286648	0.620032	528	3	OCIAD1, OCIAD2
chr8p12	0.910518	0.967559	0.177526	0.617238	579	9	DCTN6, LEPROTL1, KIF13B, DUSP4	DCTN6
chr4p14	0.922619	0.967559	0.148684	0.616751	619	14	RPL9, FAM114A1, SMIM14, UGDH	RPL9, FAM114A1, SMIM14
chr4p13	0.939189	0.967559	0.248622	0.608158	555	4	LIMCH1, SLC30A9, UCHL1
chr1p36	0.89968	0.967559	0.0586358	0.600848	842	149	SH3BGRL3, ENO1, ID3, PARK7, RPL11, CAPZB, SDHB, RPL22, RER1, NUDC, CDA, CAMTA1, TMEM50A, WASF2, SYF2, AURKAIP1, VAMP3, PITHD1, TMEM222, DDOST, MRPL20, MXRA8, UBXN11, MTFR1L, MAD2L2, NBPF1, UBE2J2, AGTRAP, KLHL21, MIIP, CDK11A, DHRS3, FUCA1, C1QA, HMGCL, WRAP73, FBXO2, PEX10, LUZP1, C1QB, NOC2L, ERRFI1, TARDBP, SZRD1, ACOT7, SLC35E2B, PGD, MUL1, ZNF593, FBXO44, DFFA, UBIAD1, CAMK2N1, NECAP2, LYPLA…	SH3BGRL3, ENO1, ID3, PARK7, RPL11, CAPZB, SDHB, RPL22, RER1, NUDC, CDA, CAMTA1, TMEM50A, WASF2, SYF2, AURKAIP1
chr7p21	0.934524	0.967559	0.143878	0.596815	627	14	NDUFA4, RPA3, MEOX2, PHF14, AHR, TMEM106B, TMEM196, ETV1	NDUFA4, RPA3
chr6p12	0.936872	0.967559	0.131263	0.591532	652	17	TMEM14A, GSTA4, MLIP, FBXO9, MCM3, BAG2, TRAM2, BEND6, CENPQ, EFHC1, LRRC1	TMEM14A
chr7p15	0.932584	0.967559	0.120156	0.589378	663	21	TOMM7, GPNMB, HIBADH, CYCS, MALSU1, HOTAIRM1, HOXA7, HOXA9, CCDC126, KLHL7, HOXA10, HOXA11-AS, HOXA5, CDCA7L	TOMM7, GPNMB, HIBADH, CYCS
chr10p13	0.939742	0.967559	0.130228	0.586865	654	17	VIM, PHYH, RSU1, HSPA14, VIM-AS1, RPP38, PRPF18, OPTN, CCDC3, DCLRE1C, NMT2	VIM
chr2q31	0.94357	0.967559	0.0973958	0.583654	718	34	METTL5, GORASP2, PRKRA, LINC01116, MTX2, FKBP7, UBE2E3, NFE2L2, SSB, OLA1, DYNC1I2, HOXD8, HAT1, PPIG, GPR155, RBM45, OSBPL6, HOXD9, WIPF1, SLC25A12, METAP1D, RAPGEF4, LINC01117, PHOSPHO2, ITGA4, BBS5	METTL5, GORASP2, PRKRA, LINC01116
chr4q35	0.941011	0.967559	0.118623	0.581861	669	21	PDLIM3, SLC25A4, RWDD4, UFSP2, SORBS2, DCTD, FRG1, ANKRD37, CASP3, C4orf47, CDKN2AIP, PRIMPOL, CCDC110, STOX2, TRAPPC11, SNX25, LINC01060, ING2, WWC2, TLR3	PDLIM3
chr18q12	0.933835	0.967559	0.148034	0.577113	620	12	INO80C, SLC39A6, TPGS2, MAPRE2, ZNF24, C18orf21, SETBP1, MOCOS, ZSCAN30, ELP2, PIK3C3	INO80C
chr1p21	0.948645	0.967559	0.124339	0.569119	664	18	CNN3, SNX7, ALG14, EXTL2, RTCA, DPH5, SLC44A3, PALMD, ABCD3, SASS6, SLC35A3, COL11A1, CDC14A, F3, RNPC3, PTBP2	CNN3
chr20q13	0.955172	0.968578	0.0664144	0.556632	830	81	PPDPF, ADRM1, PSMA7, PIGT, CTSA, DPM1, ZFAS1, PKIG, RPS21, PFDN4, TPD52L2, OSER1, SNAI1, SLC35C2, IFT52, ARFRP1, STMN3, YWHAB	PPDPF, ADRM1, PSMA7, PIGT, CTSA, DPM1, ZFAS1, PKIG, RPS21, PFDN4, TPD52L2
chr4q26	0.97549	0.982288	0.173001	0.532464	596	7	C4orf3, SNHG8	C4orf3
chr5q32	0.982229	0.98564	0.160411	0.524963	607	8	RBM27, SLC26A2, PDGFRB, ADRB2, PRELID2, ARSI, HMGXB3, DPYSL3	RBM27
chrXq12	0.998311	0.998311	0.185272	0.453196	590	4	YIPF6, LAS1L, AR
chr1q44	0.94362	0.967559	-0.136602	-0.584018	317	12	HNRNPU, AKT3, AHCTF1, CNST, PGBD2, ZNF670, ZNF692, TFB2M, SMYD3, DESI2, SCCPDH, COX20	COX20	HNRNPU
chr2q12	0.941026	0.967559	-0.181615	-0.589723	366	7	NCK2, GCC2, C2orf49, MFSD9
chr7q36	0.958801	0.968859	-0.088875	-0.590029	255	28	NUB1, RARRES2, RBM33, KMT2C, SMARCD3, AGAP3, UBE3C, PAXIP1-AS2, ZNF398, ZNF746, ZNF212, ACTR3B, REPIN1, NOM1, PRKAG2-AS1, TMEM176B, PDIA4, CDK5, ABCB8, ATP6V0E2, CUL1, SLC4A2, CHPF2, GALNT11, RHEB, DNAJB6, INSIG1, FASTK	INSIG1, FASTK
chr13q21	0.94878	0.967559	-0.246884	-0.601047	388	4	DIS3, TDRD3, PCDH9, MZT1
chr2q33	0.95082	0.967559	-0.0795532	-0.603094	231	36	BZW1, SF3B1, ZDBF2, NOP58, INO80D, HSPD1, FASTKD2, RAPH1, CFLAR, PGAP1, ANKRD44, CASP8, CCDC150, ALS2, TYW5, FAM117B, ICA1L, FAM126B, KCTD18, C2orf69, NDUFS1, CYP20A1		BZW1, SF3B1
chr13q14	0.944186	0.967559	-0.0808422	-0.643563	202	42	TPT1, RGCC, FOXO1, EBPL, FNDC3A, INTS6, AKAP11, DGKH, HTR2A, EPSTI1, RB1, COG3, LRCH1, WDFY2, ALG11, VWA8, LCP1, NEK3, FAM124A, MTRF1, NUFIP1, MRPS31, KBTBD6, DHRS12, CCDC122, KPNA3, GTF2F2, TRIM13, NUDT15, KBTBD7, SERP2, ZC3H13, MED4, SPRYD7, SUGT1, SUCLA2, WBP4, CAB39L		TPT1, RGCC, FOXO1
chr14q32	0.89375	0.967559	-0.0655725	-0.664199	142	64	DDX24, IFI27, MEG8, MEG3, DYNC1H1, GLRX5, SYNE3, MARK3, CCNK, RCOR1, DICER1, CDC42BPB, FOXN3, HSP90AA1, BAG5		DDX24, IFI27, MEG8, MEG3, DYNC1H1
chr6q25	0.902326	0.967559	-0.0846616	-0.673968	193	42	SOD2, WTAP, SYNE1, ARID1B, UST, SYNJ2, TULP4, IGF2R, SCAF8, LATS1, MTHFD1L, AKAP12, CNKSR3, RMND1, ESR1, FBXO5, SYTL3, TFB1M, CCDC170, RGS17, ZDHHC14, LRP11, SNX9, RAET1E, RSPH3, PPP1R14C, PPIL4, ZBTB2, MTRF1L, RAET1G, KATNA1, FNDC1, EZR, GINM1, TMEM242, TIAM2, GTF2H5, TCP1, DYNLT1, ACAT2		SOD2, WTAP, SYNE1, ARID1B
chr2q36	0.849112	0.966091	-0.15463	-0.691164	286	13	AGFG1, TRIP12, CUL3, WDFY1		AGFG1
chr11p13	0.874587	0.967559	-0.131445	-0.699718	264	19	TRIM44, CAPRIN1, HIPK3, CD44, QSER1, LMO2, FJX1		TRIM44
chr3p11	0.809756	0.955276	-0.302857	-0.737316	331	4	ZNF654, EPHA3
chr2q21	0.760234	0.922092	-0.196484	-0.762119	259	10	MZT2B, CCNT2, MGAT5, RAB3GAP1, PTPN18, PLEKHB2, MZT2A, CCDC74A
chr4q31	0.755172	0.922092	-0.133575	-0.77122	218	22	OTUD4, SH3D19, SMARCA5, FBXW7, ARHGAP10, ABCE1, EDNRA, TLR2, LRBA, TBC1D9, TRIM2
chr2q34	0.762755	0.922092	-0.260186	-0.777961	298	6	KANSL1L, PIKFYVE, IKZF2, RPE, IDH1
chr16q12	0.744262	0.922092	-0.156498	-0.786567	226	17	MMP2, BRD7, CYLD, N4BP1, CRNDE, FTO, HEATR3, IRX5, ZNF423, LPCAT2, RBL2, CNEP1R1, ADCY7		MMP2
chr5q14	0.722846	0.922092	-0.11877	-0.788496	192	28	LHFPL2, ZFYVE16, THBS4, JMY, LYSMD3, CMYA5, ARRDC3, SERINC5
chr4q34	0.70137	0.910261	-0.214916	-0.79615	255	9	VEGFC, SAP30, SPCS3		VEGFC
chr20q12	0.712195	0.914775	-0.328639	-0.800082	291	4	TOP1, ZHX3, LPIN3, MAFB
chr3p26	0.711735	0.914775	-0.267595	-0.800115	278	6	BHLHE40, ARL8B, CNTN4		BHLHE40
chr10q23	0.702381	0.910261	-0.117022	-0.824158	176	32	BTAF1, MYOF, TNKS2, NOC3L, GLUD1, IFIT3, PTEN, TBC1D12, IDE, IFIT5, HHEX, KIF20B, SLC35G1, RNLS, NUTM2A-AS1, SNCG, ATAD1, IFIT1, PAPSS2, BMPR1A, FAS, PPP1R3C
chr6q16	0.650131	0.905667	-0.236434	-0.824817	248	8	PNISR, ASCC3, FBXL4, UFL1, TSTD3, COQ3
chr13q31	0.685366	0.910261	-0.339268	-0.825958	280	4	GPC6, RBM26
chr4q22	0.659443	0.907519	-0.17216	-0.826153	212	15	SPARCL1, PDLIM5, FAM13A, SMARCAD1, HERC5, NAP1L5, HERC6, UNC5C
chrXq25	0.758483	0.922092	-0.630123	-0.833599	379	1	GRIA3
chr18q22	0.635204	0.899559	-0.282907	-0.845898	248	6	SOCS6, ZNF407, TSHZ1, SERPINB8, TIMM21
chr8p23	0.653968	0.905667	-0.171992	-0.850698	205	16	MCPH1, TNKS, TDRP, MFHAS1, PPP1R3B, LONRF1, CLDN23, ERICH1, CTSB, MTMR9, ARHGEF10, FBXO25, CLN8, NEIL2, FDFT1, DEFB1
chr3p24	0.60396	0.886039	-0.16066	-0.855239	182	19	SLC4A7, TOP2B, TGFBR2, NEK10, RFTN1, KAT2B, SATB1, PLCL2, OXSM, THRB, NGLY1, AZI2, NKIRAS1		SLC4A7
chr5q21	0.608219	0.886039	-0.231463	-0.857448	221	9	PJA2, MAN2A1, FER, PPIP5K2, LINC01023, FBXL17		PJA2
chr5p13	0.617162	0.887362	-0.15648	-0.866214	186	20	OSMR, LIFR, DNAJC21, DAB2, GHR, C7, C5orf22, SLC1A3, NPR3, LIFR-AS1, CARD6		OSMR
chr5q12	0.638095	0.899559	-0.175986	-0.870453	200	16	ZSWIM6, SREK1, TRIM23, PDE4D, ELOVL7, KIF2A, TRAPPC13, PPWD1, SGTB, DIMT1, NDUFAF2, SMIM15, SREK1IP1, CWC27, ADAMTS6, PART1
chr2p24	0.594427	0.886039	-0.182249	-0.874571	191	15	RHOB, PUM2, RDH14, KLHL29, NBAS, GEN1, WDR35, OSR1, SDC1, SMC6, TTC32, HS1BP3, KCNS3		RHOB
chr3p13	0.604592	0.886039	-0.293998	-0.87906	236	6	RYBP, GXYLT2, PDZRN3, EBLN2
chr14q31	0.597436	0.886039	-0.274181	-0.890294	232	7	SEL1L, STON2, ZC3H14, FLRT2, SPATA7
chr6q14	0.555172	0.886039	-0.158579	-0.892982	160	21	SYNCRIP, COL12A1, ZNF292, PGM3, TMEM30A, MRAP2, SH3BGRL2, IRAK1BP1, UBE3D, TBX18, LCA5, RWDD2A, CYB5R4, BCKDHB, PHIP, MYO6, ELOVL4, SNX14		SYNCRIP
chrYq11	0.597222	0.886039	-0.417196	-0.903033	257	3	UTY, NLGN4Y, EIF1AY
chr7q35	0.597222	0.886039	-0.41757	-0.903842	257	3	TPK1, ARHGEF35, OR2A1-AS1
chrXq23	0.560976	0.886039	-0.376869	-0.9175	229	4	ACSL4, IL13RA2, NXT2, PLS3		ACSL4
chr9q21	0.556818	0.886039	-0.148388	-0.921108	146	25	KLF9, ZFAND5, GOLM1, VPS13A, HNRNPK, CTSL, DAPK1, SMC5, TLE1, PTAR1		KLF9, ZFAND5, GOLM1
chr7q21	0.492	0.8355	-0.122217	-0.943519	122	38	SEMA3C, BRI3, STEAP4, SEMA3A, MAGI2, CDK14, GATAD1, COL1A2, FAM133B, SAMD9, DMTF1, ANKIB1, CASD1, CDK6, SAMD9L, CACNA2D1, SLC25A13, GTPBP10, LMTK2		SEMA3C, BRI3, STEAP4
chr3q28	0.530093	0.858248	-0.436696	-0.945241	228	3	CCDC50, IL1RAP
chr11q21	0.49226	0.8355	-0.198428	-0.952207	158	15	MAML2, PANX1, SESN3, TAF1D, FUT4, PIWIL4, AMOTL1, SLC36A4, CEP57, CCDC82, MED17, ENDOD1, MTMR2, SMCO4, CWC15
chr2q37	0.484848	0.8355	-0.122059	-0.958054	111	40	COL6A3, SNED1, NCL, ARL4C, LRRFIP1, HDLBP, CAB39, ACKR3, DGKD, SP100, PER2, ING5, TRAF3IP1, GPC1, FARP2, GIGYF2		COL6A3, SNED1, NCL, ARL4C
chr12q15	0.468493	0.8355	-0.259995	-0.963142	170	9	MDM2, RAP1B, FRS2, RAB3IP, LYZ, NUP107
chrXq11	0.502212	0.838956	-0.537503	-0.96432	226	2	ZC4H2, ARHGEF9
chrXq26	0.471947	0.8355	-0.182106	-0.969402	142	19	SMARCA1, UTP14A, ZDHHC9, MBNL3, ZNF280C, GPC4, MOSPD1, BCORL1, RAP2C-AS1, ENOX2, SMIM10, RAP2C, AIFM1, SLC25A14, MAP7D3, HPRT1
chr5q22	0.451827	0.8355	-0.188196	-0.972383	135	18	WDR36, DCP2, FEM1C, MCC, TMED7, PGGT1B, NREP, YTHDC2, TSLP
chr16q13	0.48254	0.8355	-0.19678	-0.973303	151	16	MT2A, MT1E, MT1X, MT1G, MT1F, MT1M, NLRC5, MT1H		MT2A
chr4q21	0.475655	0.8355	-0.146746	-0.974228	126	28	SEC31A, HNRNPD, SCARB2, AFF1, G3BP2, CNOT6L, ANTXR2, BMP2K, MAPK10, WDFY3, PRDM8, TMEM150C, SCD5, HELQ, THAP9-AS1, RCHY1, MRPL1, PAQR3, NUP54, LINC01088		SEC31A
chr8p22	0.449086	0.8355	-0.28018	-0.97743	171	8	DLC1, PSD3, PCM1, SLC7A2
chr5q23	0.44127	0.8355	-0.203694	-1.0075	138	16	LOX, CSNK1G3, DMXL1, CHSY3, SNCAIP, SNX24, ZNF608, TNFAIP8, MEGF10, LYRM7, COMMD10, ISOC1, ALDH7A1, PHAX, PPIC, SNX2
chr12p11	0.398671	0.834898	-0.19563	-1.01079	119	18	ARNTL2, ITPR2, PPFIBP1, IPO8, DNM1L, DDX11, YARS2, AMN1, KLHL42, TSPAN11, STK38L, TM7SF3, MRPS35, PTHLH, FGFR1OP2, CCDC91, MED21, ERGIC2
chr4p12	0.420918	0.8355	-0.338511	-1.01216	164	6	GABRA4, ATP10D, GABRB1, NFXL1, GNPDA2		GABRA4
chr11p12	0.44469	0.8355	-0.566035	-1.01551	200	2	TRAF6, API5
chr21q11	0.479042	0.8355	-0.768033	-1.01604	239	1	HSPA13
chr9p12	0.471058	0.8355	-0.774137	-1.02412	235	1	CNTNAP3
chr3q11	0.376238	0.822776	-0.37429	-1.02728	151	5	MTRNR2L12, CRYBG3, PROS1		MTRNR2L12, CRYBG3
chr9p24	0.39645	0.834898	-0.230942	-1.03227	133	13	SMARCA2, JAK2, UHRF2, KDM4C, CD274, RFX3, SPATA6L, VLDLR, KANK1, AK3, PLGRKT, GLIS3, CBWD1
chr6q22	0.407942	0.8355	-0.163104	-1.04617	112	26	NCOA7, RSPO3, MAN1A1, GJA1, SERINC1, RNF217, DCBLD1, CEP85L, TSPYL4, TBC1D32, KIAA0408, MCM9, LAMA2, CLVS2, HSF2, PTPRK		NCOA7, RSPO3, MAN1A1, GJA1
chr17q24	0.380805	0.822776	-0.218788	-1.04991	122	15	C17orf58, BPTF, FAM20A, PRKAR1A, HELZ, PSMD12, ABCA6, LINC00511, ARSG, CEP112, AXIN2
chr1p31	0.376033	0.822776	-0.137529	-1.05305	90	37	PDE4B, JAK1, ZRANB2, SERBP1, SRSF11, MIER1, DOCK7, AK4, USP33, DNAJB4, ROR1, IFI44L, PTGFR, IFI44, PRKACB		PDE4B
chr6p22	0.351111	0.818875	-0.134625	-1.06765	78	41	HLA-A, HLA-E, HLA-F, NUP153, ATXN1, E2F3, JARID2, HCG18, BTN3A1, KIF13A, HLA-G, BTN3A3, BTN3A2, ZKSCAN8, CDKAL1, HMGN4, GABBR1, KDM1B, GMPR, TRIM39, PGBD1, TRIM26, FAM8A1, CASC15, TPMT, MRS2, TRIM27, RNF144B		HLA-A, HLA-E, HLA-F
chrXp21	0.373171	0.822776	-0.439496	-1.06997	152	4	GK, TAB3, PRRG1
chrXq13	0.323432	0.805201	-0.19334	-1.07026	97	20	XIST, FTX, OGT, RLIM, TSIX, TAF1, ZDHHC15, MED12, HDAC8, PJA1, ABCB7, UPRT, FOXO4, EFNB1, PBDC1		XIST, FTX
chr9q31	0.323432	0.805201	-0.193874	-1.07321	97	20	UGCG, KLF4, ABCA1, RAD23B, MSANTD3, NR4A3, ZNF483, TEX10, SVEP1, DNAJC25, ZNF462		UGCG, KLF4, ABCA1
chr7p12	0.314356	0.800921	-0.395737	-1.08615	126	5	IGFBP3, UPP1, GRB10, VWC2, TNS3
chr3q24	0.315068	0.800921	-0.301646	-1.11744	114	9	PLOD2, CHST2, PLSCR1, SLC9A9, CPB1, ZIC4, HLTF		PLOD2
chr9p22	0.327485	0.805201	-0.289419	-1.12259	111	10	PSIP1, BNC2, ADAMTSL1, TTC39B, DENND4C, ZDHHC21
chr18q11	0.30303	0.796143	-0.242086	-1.12936	99	14	RIOK3, SS18, MIB1, NPC1, RBBP8, TTC39C, ANKRD29, TMEM241, ABHD3, ZNF521, ROCK1, IMPACT, OSBPL1A
chr1q41	0.257426	0.752994	-0.204121	-1.12994	77	20	TP53BP2, MIA3, TGFB2, RAB3GAP2, KCNK2, MARK1, KCTD3, DISP1, SUSD4, BROX, BPNT1, GPATCH2, RRP15, PTPN14, DUSP10, HHIPL2, AIDA, IARS2, LYPLAL1		TP53BP2
chr2q22	0.272277	0.76161	-0.413254	-1.13422	109	5	ZEB2, KYNU, LRP1B, ZEB2-AS1		ZEB2
chrXq27	0.269802	0.76161	-0.414244	-1.13694	108	5	CDR1, ATP11C, FMR1
chr4q28	0.284615	0.76161	-0.351328	-1.1408	110	7	PGRMC2, ANKRD50, NUDT6, HSPA4L, JADE1, FGF2, SLC7A11
chr3q25	0.277978	0.76161	-0.179513	-1.15141	76	26	CCNL1, MBNL1, TIPARP, KPNA4, PPM1L, CP, WWTR1, RARRES1, SHOX2		CCNL1, MBNL1, TIPARP
chr10q25	0.24918	0.746049	-0.229215	-1.15204	75	17	DUSP5, ITPRIP, ADD3, MXI1, NHLRC2, PDCD4, SMNDC1
chr3q26	0.280899	0.76161	-0.173958	-1.15489	74	28	FNDC3B, FXR1, TBL1XR1, PHC3, MFN1, ATP11B, GNB4, TTC14, TNFSF10, ZNF639, PIK3CA, PLD1, ECT2, USP13, TNIK		FNDC3B
chr21q22	0.278107	0.76161	-0.113946	-1.16396	46	63	RUNX1, ETS2, COL6A1, UBE2G2, PAXBP1, ZBTB21, PDXK, DYRK1A, BRWD1, DIP2A, TIAM1, IFNAR1, GART, URB1, BACE2, TTC3, TRAPPC10, ABCG1, MX1, RRP1B, PCNT, SCAF4, MORC3, COL18A1, DONSON, ADARB1, AGPAT3, SYNJ1, MCM3AP		RUNX1, ETS2, COL6A1
chr5p12	0.268493	0.76161	-0.315127	-1.16738	97	9	FGF10, NNT, CCDC152, ANXA2R, FGF10-AS1, HMGCS1, MRPS30, NNT-AS1, PAIP1
chr9p11	0.231537	0.711853	-0.888003	-1.17475	115	1	CNTNAP3B
chr18q23	0.217073	0.694954	-0.501938	-1.22198	88	4	ATP9B, ADNP2, CTDP1
chr10q21	0.202658	0.694954	-0.237872	-1.22905	60	18	JMJD1C, HERC4, ARID5B, ANK3, IPMK, MYPN, SIRT1, TFAM, REEP3, CSTF2T		JMJD1C
chrXq21	0.184127	0.675662	-0.24995	-1.23629	57	16	ATRX, DIAPH2, BRWD3, APOOL, CHM, HDX, ATP7A, RPA4, LPAR4, CYSLTR1, TAF9B
chr3p23	0.133733	0.572075	-0.937336	-1.24002	66	1	STT3B
chr2p21	0.194719	0.686267	-0.23374	-1.24427	58	19	RHOQ, ZFP36L2, EPAS1, LRPPRC, EML4, SIX3, SOCS5, PKDCC, PRKCE, SIX3-AS1, MTA3, HAAO, SIX2, PLEKHH2, CRIPT		RHOQ, ZFP36L2, EPAS1
chr2p16	0.194719	0.686267	-0.234458	-1.24809	58	19	REL, EFEMP1, PSME4, FBXO11, SPTBN1, CCDC88A, MSH6, PAPOLG, CHAC2, EML6, PPP1R21, VRK2, FANCL, STON1
chr15q26	0.192	0.686267	-0.162505	-1.25454	47	38	IQGAP1, ALDH1A3, CHSY1, PCSK6, SLCO3A1, SEMA4B, LRRK1, IGF1R, MCTP2, ANPEP, SV2B, ARRDC4, NGRN, FAM174B, KIF7, LYSMD4, PEX11A, VPS33B, DET1, FES, POLG, RCCD1, CRTC3, MAN2A2, LRRC28		IQGAP1
chr9p21	0.20303	0.694954	-0.269131	-1.25553	66	14	B4GALT1, ACO1, TUSC1, DDX58, KLHL9, MTAP, MOB3B, CAAP1, APTX, IFT74, MLLT3		B4GALT1, ACO1
chr15q13	0.212389	0.694954	-0.703838	-1.26274	95	2	TJP1, FAN1
chr1q43	0.169713	0.645355	-0.367961	-1.28366	64	8	HEATR1, CEP170, MTR, LGALS8, CHML, LINC01139, SDCCAG8
chr1p22	0.174074	0.653343	-0.201587	-1.30305	46	27	LMO4, GBP1, TMED5, ZNF644, GBP4, TGFBR3, ARHGAP29, DNTTIP2, ZNHIT6, GBP3, GCLM, BCL10
chr1p12	0.140306	0.577651	-0.44378	-1.32691	54	6	WDR3, GDAP2, ZNF697, WARS2, MAN1A2, PHGDH
chr10q11	0.160237	0.625792	-0.311281	-1.33083	53	12	CXCL12, CSGALNACT2, PRKG1, PARG, MAPK8, RASSF4, ZNF487, ARHGAP22, ZNF22, VSTM4
chr15q11	0.136585	0.572075	-0.547365	-1.33258	55	4	SNRPN, NDN, CYFIP1
chr21q21	0.136508	0.572075	-0.270594	-1.3384	42	16	NRIP1, BACH1, APP, USP25, LTN1, ADAMTS5, ADAMTS1, NCAM2, GABPA		NRIP1, BACH1, APP
chr18q21	0.135659	0.572075	-0.198393	-1.3497	34	31	MBD2, PMAIP1, LMAN1, MALT1, NEDD4L, ZCCHC2, KDSR, SMAD4, PIAS2, WDR7, RNF152, ATP8B1, DYM, PHLPP1, ZNF532, EPG5, PIGN, BCL2		MBD2, PMAIP1
chr6q24	0.141914	0.577651	-0.244529	-1.35362	42	20	HIVEP2, SASH1, HEBP2, UTRN, PLAGL1, SAMD5, CITED2, STXBP5, HECA
chr8p21	0.133333	0.572075	-0.171385	-1.35918	29	41	SLC39A14, DPYSL2, SCARA5, CSGALNACT1, LOXL2, ENTPD4, BMP1, ZNF395, SLC25A37, TNFRSF10B, POLR3D, EGR3, PBK, LZTS1, PNMA2, PTK2B, INTS9, RHOBTB2, EXTL3, REEP4, TRIM35, GNRH1, CCAR2, PHYHIP, SH2D4A, HMBOX1, BIN3, NKX3-1, PPP2R2A, EPHX2, PPP3CC, SORBS3, CHMP7, CCDC25		SLC39A14
chr4p16	0.128889	0.572075	-0.17161	-1.36096	28	41	C4orf48, MXD4, BLOC1S4, TNIP2, IDUA, HTRA3, SLBP, SH3BP2, AFAP1, ADD1, ZNF721, UVSSA, KIAA0232, HTT, NOP14, FAM193A, ZNF141, MAN2B2, ZNF518B, ZNF595, CYTL1, RNF212, TBC1D14, GRK4, POLN, NOP14-AS1
chr1q31	0.130178	0.572075	-0.308475	-1.37883	43	13	PRG4, CFH, PTGS2, ZBTB41, TPR, PTPRC, NEK7, PLA2G4A		PRG4, CFH
chr2q13	0.112329	0.550371	-0.375642	-1.39155	40	9	RANBP2, BCL2L11, RGPD5, TMEM87B, ANAPC1, FBLN7, NPHP1
chr12q12	0.0897833	0.486532	-0.294546	-1.41346	28	15	ANO6, SCAF11, CPNE8, TWF1, ARID2, SLC2A13, GXYLT1, ALG10B, LRRK2, TMEM117
chr12q14	0.108911	0.550371	-0.271785	-1.44679	32	19	SRGAP1, SLC16A7, USP15, MON2, HELB, GNS, IRAK3, HMGA2, TBK1, CAND1, LEMD3
chr4p15	0.0866426	0.481533	-0.225756	-1.44802	23	26	BOD1L1, SOD3, SLIT2, LAP3, TAPT1, DCAF16, STIM2, C1QTNF7, CCDC149, LGI2, LCORL, PPARGC1A, LDB2, BST1, NKX3-2, PACRGL, TBC1D19, FAM184B, ANAPC4, DHX15		BOD1L1
chr2p22	0.09319	0.489671	-0.239613	-1.46259	25	24	CYP1B1, VIT, BIRC6, SOS1, EIF2AK2, STRN, CEBPZ, MAP4K3, ATL2, SLC8A1, HEATR5B, SPAST, TTC27, GPATCH11, THUMPD2, RMDN2, GEMIN6, MEMO1
chr13q13	0.0909091	0.486532	-0.314093	-1.46529	29	14	UFM1, N4BP2L2, STARD13, DCLK1, POSTN, FRY, PDS5B, BRCA2, RFXAP, MAB21L1
chr6q26	0.0641593	0.403088	-0.841764	-1.51019	28	2	QKI, MAP3K4		QKI
chr12q21	0.0599251	0.388713	-0.2292	-1.52163	15	28	BTG1, RAB21, PHLDA1, ATP2B1, ZFC3H1, ATXN7L3B, THAP2, TRHDE, DUSP6, TBC1D15, ZDHHC17, KRR1, MGAT4C, PAWR, TMTC2, ACSS3		BTG1, RAB21, PHLDA1, ATP2B1
chr6q12	0.050885	0.388713	-0.853725	-1.53165	22	2	PHF3, PTP4A1
chr7q32	0.0792079	0.448845	-0.27759	-1.53663	23	20	UBE2H, HILPDA, MKLN1, AHCYL2, SMKR1, GCC1, TMEM209, PLXNA4, CEP41, RBM28, SMO, KLHDC10, COPG2, PODXL, METTL2B, ZC3HC1
chr17q23	0.0561798	0.388713	-0.231884	-1.53944	14	28	CLTC, VMP1, MRC2, ERN1, MED13, DDX42, DDX5, TLK2, DHX40, CEP95, LIMD2, CD79B, HEATR6, MAP3K3, MILR1, DCAF7, CCDC47, METTL2A, FTSJ3, PPM1D, APPBP2, ICAM2, TACO1, TUBD1, RNFT1, CYB561, POLG2		CLTC, VMP1, MRC2
chr11q22	0.0416667	0.388441	-0.248573	-1.54299	10	25	MMP3, MMP1, FDX1, DYNC2H1, ATM, CASP4, YAP1, BIRC3, BIRC2, AASDHPPT, NPAT, ARHGAP42, DDX10, CARD16, PGR, ALKBH8		MMP3, MMP1
chr4q32	0.0571429	0.388713	-0.31336	-1.54992	17	16	FNIP2, NAF1, RAPGEF2, DDX60, CPE, TLL1, DDX60L, MAP9, C4orf46, CBR4, GLRB, ETFDH, TMA16, TMEM192, CTSO		FNIP2
chr13q32	0.0539683	0.388713	-0.315775	-1.56187	16	16	STK24, MBNL2, FARP1, IPO5, ABCC4, DOCK9, RAP2A, TMTC4, CLYBL, GGACT, PCCA, GPR180
chr13q33	0.0593472	0.388713	-0.366517	-1.56698	19	12	ITGBL1, ARGLU1, EFNB2, FGF14, TPP2, TNFSF13B, LIG4, ABHD13, BIVM, FGF14-AS2, ERCC5, TEX30		ITGBL1
chr13q34	0.0561056	0.388713	-0.28689	-1.58811	16	20	COL4A1, COL4A2, LAMP1, ADPRHL1, TFDP1, CARS2, RASA3, CUL4A, ARHGEF7, GAS6, ATP11A, DCUN1D2, GRTP1, TMEM255B		COL4A1, COL4A2
chr2q24	0.049505	0.388713	-0.290308	-1.60703	14	20	FAP, GALNT5, RBMS1, IFIH1, STK39, TTC21B, CERS6, TANC1, PLA2R1, PKP4, LY75, FIGN, DAPL1, GCA, WDSUB1, COBLL1
chr3p12	0.0287611	0.338012	-0.900449	-1.61547	12	2	VGLL3, ROBO1
chr3q29	0.0551724	0.388713	-0.29166	-1.64238	15	21	ATP13A3, TFRC, OPA1, PAK2, APOD, UBXN7, RNF168, LSG1, FBXO45, MB21D2, TMEM44-AS1, WDR53, TNK2, IQCG, PCYT1A, FAM43A, LRRC15		ATP13A3
chr19p12	0.0292398	0.338012	-0.435283	-1.68837	9	10	ZNF431, ZNF91, ZNF708, ZNF254, ZNF493, ZNF714, ZNF676, ZNF626, ZNF430
chr14q22	0.0216606	0.338012	-0.277799	-1.78183	5	26	NID2, SAV1, KTN1, TMEM260, FERMT2, DDHD1, GCH1, FRMD6, SAMD4A, GMFB, NIN, SOCS4, MAP4K5, ATG14, FBXO34, GNG2, TRIM9
chr4q13	0.0190476	0.32381	-0.360959	-1.78535	5	16	EREG, ANKRD17, RUFY3, UBA6, CENPC, MOB1B, GRSF1, CXCL1, UTP3, CXCL6		EREG
chr10p11	0.0154799	0.279605	-0.38694	-1.85683	4	15	NRP1, ITGB1, CCNY, PARD3, MTPAP, CCDC7, ZNF248, ZNF438, ZNF25, ZEB1, SVIL, FZD8, ARHGAP12, EPC1
chr5q15	0.0154799	0.279605	-0.396126	-1.90092	4	15	ELL2, CAST, RHOBTB3, LNPEP, ERAP2, ERAP1, TTC37, RIOK2, MCTP1, KIAA0825, PCSK1, RGMB		ELL2, CAST
chr10p12	0.00327869	0.10947	-0.406159	-2.04137	0	17	ARHGAP21, KIAA1217, DNAJC1, OTUD1, PLXDC2, YME1L1, APBB1IP, WAC, ARL5B, PIP4K2A		ARHGAP21, KIAA1217
chr15q21	0.00465116	0.122199	-0.323677	-2.57671	0	42	B2M, FBN1, ADAM10, COPS2, EIF3J, TMOD3, BLOC1S6, SEMA6D, MAPK6, LYSMD2, TRPM7, C15orf48, DMXL2, TCF12, FAM214A, SECISBP2L, FGF7, SPG11, MYO5A, CGNL1, GLDN, NEDD4, USP8, GABPB1, RFX7, AP4E1, ALDH1A2, PYGO1, SPATA5L1		B2M, FBN1, ADAM10, COPS2
chr2q32	0.00378788	0.10947	-0.417476	-2.59144	0	25	COL5A2, TFPI, ITGAV, GLS, STAT1, COL3A1, MYO1B, STK17B, ZC3H15, CALCRL, DNAJC10, WDR75, NCKAP1, HECW2, NABP1, FAM171B, OSGEPL1, FRZB, ANKAR, PMS1, NUP35, HIBCH, SLC40A1		COL5A2, TFPI, ITGAV, GLS, STAT1, COL3A1
MT	0.00296736	0.10947	-0.995135	-4.25453	0	12	MT-ND3, MT-ATP6, MT-CO2, MT-CO3, MT-CO1, MT-ATP8, MT-ND4L, MT-CYB, MT-ND5, MT-ND1, MT-ND4, MT-ND6		MT-ND3, MT-ATP6, MT-CO2, MT-CO3, MT-CO1, MT-ATP8, MT-ND4L, MT-CYB, MT-ND5, MT-ND1, MT-ND4, MT-ND6

## Sheet: C2
pathway	pval	padj	ES	NES	nMoreExtreme	size	leadingEdge	leadingEdge_UP	leadingEdge_DOWN
REACTOME_EUKARYOTIC_TRANSLATION_ELONGATION	0.00114679	0.0223841	0.809321	7.01592	0	87	RPL13A, RPL7, RPL31, RPS20, RPL23A, RPL27, RPLP2, RPL10, RPL27A, RPL8, RPL10A, RPL15, RPL21, RPL3, RPL41, RPS10, RPL36A, RPS16, RPS6, EEF1A1, RPS25, RPL35A, RPL26, RPL19, RPL4, EEF2, RPS14, RPS4X, RPL18A, RPS5, RPS13, RPL38, RPS3, RPLP1, EEF1D, RPL17, RPS9, RPS15, UBA52, RPS3A, RPL32, RPS7, RPS27, RPL9, RPS27A, FAU, RPS23, RPS15A, RPL6, RPL14, RPL37A, RPL35, RPL11, RPSA, RPS12, RPS18, RPS19, RPL1…	RPL13A, RPL7, RPL31, RPS20, RPL23A, RPL27, RPLP2, RPL10, RPL27A, RPL8, RPL10A, RPL15, RPL21, RPL3, RPL41, RPS10, RPL36A, RPS16, RPS6, EEF1A1, RPS25, RPL35A, RPL26, RPL19, RPL4, EEF2, RPS14, RPS4X, RPL18A, RPS5, RPS13, RPL38, RPS3, RPLP1, EEF1D, RPL17, RPS9, RPS15, UBA52, RPS3A, RPL32, RPS7, RPS27, RPL9, RPS27A, FAU, RPS23, RPS15A, RPL6, RPL14, RPL37A, RPL35, RPL11, RPSA, RPS12, RPS18, RPS19, RPL1…
WP_CYTOPLASMIC_RIBOSOMAL_PROTEINS	0.00115473	0.0223841	0.82105	6.87199	0	80	RPL13A, RPL7, RPL31, RPS20, RPL23A, RPL27, RPLP2, RPL10, RPL27A, RPL8, RPL10A, RPL15, RPL21, RPL3, RPL41, RPS10, RPL36A, RPS16, RPS6, RPS25, RPL35A, RPL26, RPL19, RPL4, RPS14, RPS4X, RPL18A, RPS5, RPS13, RPL38, RPS3, RPLP1, RPL17, RPS9, RPS15, UBA52, RPS3A, RPL32, RPS7, RPS27, RPL9, RPS27A, FAU, RPS23, RPS15A, RPL6, RPL14, RPL37A, RPL35, RPL11, RPSA, RPS12, RPS18, RPS19, RPL18, RPLP0, RPL13, RPL2…	RPL13A, RPL7, RPL31, RPS20, RPL23A, RPL27, RPLP2, RPL10, RPL27A, RPL8, RPL10A, RPL15, RPL21, RPL3, RPL41, RPS10, RPL36A, RPS16, RPS6, RPS25, RPL35A, RPL26, RPL19, RPL4, RPS14, RPS4X, RPL18A, RPS5, RPS13, RPL38, RPS3, RPLP1, RPL17, RPS9, RPS15, UBA52, RPS3A, RPL32, RPS7, RPS27, RPL9, RPS27A, FAU, RPS23, RPS15A, RPL6, RPL14, RPL37A, RPL35, RPL11, RPSA, RPS12, RPS18, RPS19, RPL18, RPLP0, RPL13, RPL2…
KEGG_RIBOSOME	0.00114811	0.0223841	0.810337	6.86468	0	82	RPL13A, RPL7, RPL31, RPS20, RPL23A, RPL27, RPLP2, RPL10, RPL27A, RPL8, RPL10A, RPL15, RPL21, RPL3, RPL41, RPS10, RPL36A, RPS16, RPS6, RPS25, RPL35A, RPL26, RPL19, RPL4, RPS4X, RPL18A, RPS5, RPS13, RPL38, RPS3, RPLP1, RPL17, RPS9, RPS15, UBA52, RPS3A, RPL32, RPS7, RPS27, RPL9, RPS27A, FAU, RPS23, RPS15A, RPL6, RPL14, RPL37A, RPL35, RPL11, RPSA, RPS12, RPS18, RPS19, RPL18, RPL36AL, RPLP0, RPL13, RP…	RPL13A, RPL7, RPL31, RPS20, RPL23A, RPL27, RPLP2, RPL10, RPL27A, RPL8, RPL10A, RPL15, RPL21, RPL3, RPL41, RPS10, RPL36A, RPS16, RPS6, RPS25, RPL35A, RPL26, RPL19, RPL4, RPS4X, RPL18A, RPS5, RPS13, RPL38, RPS3, RPLP1, RPL17, RPS9, RPS15, UBA52, RPS3A, RPL32, RPS7, RPS27, RPL9, RPS27A, FAU, RPS23, RPS15A, RPL6, RPL14, RPL37A, RPL35, RPL11, RPSA, RPS12, RPS18, RPS19, RPL18, RPL36AL, RPLP0, RPL13, RP…
REACTOME_EUKARYOTIC_TRANSLATION_INITIATION	0.00110497	0.0223841	0.7235	6.82267	0	110	RPL13A, RPL7, RPL31, RPS20, RPL23A, RPL27, RPLP2, RPL10, RPL27A, EIF4A1, RPL8, RPL10A, RPL15, RPL21, RPL3, RPL41, RPS10, RPL36A, RPS16, RPS6, RPS25, RPL35A, RPL26, RPL19, RPL4, RPS14, RPS4X, RPL18A, RPS5, RPS13, RPL38, RPS3, RPLP1, RPL17, RPS9, RPS15, UBA52, RPS3A, RPL32, RPS7, RPS27, RPL9, RPS27A, FAU, RPS23, EIF3F, RPS15A, RPL6, EIF3L, EIF3K, RPL14, RPL37A, RPL35, RPL11, EIF3H, RPSA, RPS12, EIF…	RPL13A, RPL7, RPL31, RPS20, RPL23A, RPL27, RPLP2, RPL10, RPL27A, EIF4A1, RPL8, RPL10A, RPL15, RPL21, RPL3, RPL41, RPS10, RPL36A, RPS16, RPS6, RPS25, RPL35A, RPL26, RPL19, RPL4, RPS14, RPS4X, RPL18A, RPS5, RPS13, RPL38, RPS3, RPLP1, RPL17, RPS9, RPS15, UBA52, RPS3A, RPL32, RPS7, RPS27, RPL9, RPS27A, FAU, RPS23, EIF3F, RPS15A, RPL6, EIF3L, EIF3K, RPL14, RPL37A, RPL35, RPL11, EIF3H, RPSA, RPS12, EIF…
REACTOME_SRP_DEPENDENT_COTRANSLATIONAL_PROTEIN_TARGETING_TO_MEMBRANE	0.0011236	0.0223841	0.7457	6.81702	0	100	RPL13A, RPL7, RPL31, RPS20, RPL23A, RPL27, RPLP2, RPL10, RPL27A, RPL8, RPL10A, RPL15, RPL21, RPL3, RPL41, RPS10, RPL36A, RPS16, RPS6, RPS25, RPL35A, RPL26, RPL19, RPL4, RPS14, RPS4X, RPL18A, RPS5, RPS13, RPL38, RPS3, RPLP1, RPL17, RPS9, RPS15, UBA52, RPS3A, RPL32, RPS7, RPS27, RPL9, RPS27A, FAU, RPS23, RPS15A, RPL6, RPL14, RPL37A, RPL35, RPL11, RPSA, RPS12, RPS18, RPS19, RPL18, SRP14, RPL36AL, SE…	RPL13A, RPL7, RPL31, RPS20, RPL23A, RPL27, RPLP2, RPL10, RPL27A, RPL8, RPL10A, RPL15, RPL21, RPL3, RPL41, RPS10, RPL36A, RPS16, RPS6, RPS25, RPL35A, RPL26, RPL19, RPL4, RPS14, RPS4X, RPL18A, RPS5, RPS13, RPL38, RPS3, RPLP1, RPL17, RPS9, RPS15, UBA52, RPS3A, RPL32, RPS7, RPS27, RPL9, RPS27A, FAU, RPS23, RPS15A, RPL6, RPL14, RPL37A, RPL35, RPL11, RPSA, RPS12, RPS18, RPS19, RPL18, SRP14, RPL36AL, SE…
HSIAO_HOUSEKEEPING_GENES	0.0010142	0.0223841	0.528892	6.7182	0	342	ALDOA, RPL13A, RPL7, RPL31, RPL23A, TMSB4X, RPL27, RPLP2, RPL27A, EIF4A1, RPL8, OAZ1, RPL10A, RPL21, RPL3, PLP2, HNRNPA1, GAPDH, SOD1, RPL41, SLC25A6, MGP, UBB, RPS10, RPL36A, RPS16, RPS6, EEF1A1, NDUFA4, RPS25, RPL35A, HSPB1, RPL19, COX7A2, RPL4, EEF2, RPS14, LGALS1, ATF4, RPL18A, RPS5, LGALS3, CFL1, ACTB, FMOD, RPL38, RPS3, RPLP1, CALM2, EEF1D, ANXA2, CCNI, PFN1, RPL17, RPS9, FTL, DYNLL1, RPS15…	ALDOA, RPL13A, RPL7, RPL31, RPL23A, TMSB4X, RPL27, RPLP2, RPL27A, EIF4A1, RPL8, OAZ1, RPL10A, RPL21, RPL3, PLP2, HNRNPA1, GAPDH, SOD1, RPL41, SLC25A6, MGP, UBB, RPS10, RPL36A, RPS16, RPS6, EEF1A1, NDUFA4, RPS25, RPL35A, HSPB1, RPL19, COX7A2, RPL4, EEF2, RPS14, LGALS1, ATF4, RPL18A, RPS5, LGALS3, CFL1, ACTB, FMOD, RPL38, RPS3, RPLP1, CALM2, EEF1D, ANXA2, CCNI, PFN1, RPL17, RPS9, FTL, DYNLL1, RPS15…
REACTOME_RESPONSE_OF_EIF2AK4_GCN2_TO_AMINO_ACID_DEFICIENCY	0.00114416	0.0223841	0.755918	6.69938	0	93	RPL13A, RPL7, RPL31, RPS20, RPL23A, RPL27, RPLP2, RPL10, RPL27A, RPL8, RPL10A, RPL15, RPL21, RPL3, RPL41, RPS10, RPL36A, RPS16, RPS6, RPS25, RPL35A, RPL26, RPL19, RPL4, RPS14, RPS4X, ATF4, RPL18A, RPS5, RPS13, RPL38, RPS3, RPLP1, RPL17, RPS9, RPS15, UBA52, RPS3A, RPL32, RPS7, RPS27, RPL9, RPS27A, FAU, RPS23, RPS15A, RPL6, RPL14, RPL37A, RPL35, RPL11, RPSA, RPS12, RPS18, RPS19, RPL18, RPL36AL, RPL…	RPL13A, RPL7, RPL31, RPS20, RPL23A, RPL27, RPLP2, RPL10, RPL27A, RPL8, RPL10A, RPL15, RPL21, RPL3, RPL41, RPS10, RPL36A, RPS16, RPS6, RPS25, RPL35A, RPL26, RPL19, RPL4, RPS14, RPS4X, ATF4, RPL18A, RPS5, RPS13, RPL38, RPS3, RPLP1, RPL17, RPS9, RPS15, UBA52, RPS3A, RPL32, RPS7, RPS27, RPL9, RPS27A, FAU, RPS23, RPS15A, RPL6, RPL14, RPL37A, RPL35, RPL11, RPSA, RPS12, RPS18, RPS19, RPL18, RPL36AL, RPL…
REACTOME_REGULATION_OF_EXPRESSION_OF_SLITS_AND_ROBOS	0.0010846	0.0223841	0.648569	6.54457	0	139	RPL13A, RPL7, RPL31, RPS20, RPL23A, RPL27, RPLP2, RPL10, RPL27A, RPL8, RPL10A, RPL15, RPL21, RPL3, RPL41, UBB, RPS10, RPL36A, RPS16, RPS6, RPS25, RPL35A, RPL26, RPL19, RPL4, RPS14, RPS4X, RPL18A, RPS5, RPS13, RPL38, RPS3, RPLP1, RPL17, RPS9, RPS15, UBA52, RPS3A, RPL32, RPS7, RPS27, RPL9, RPS27A, FAU, RPS23, RPS15A, RPL6, RBX1, PSMB6, PSMB5, PSMB7, RPL14, RPL37A, RPL35, UBC, RPL11, PSMC5, RPSA, PS…	RPL13A, RPL7, RPL31, RPS20, RPL23A, RPL27, RPLP2, RPL10, RPL27A, RPL8, RPL10A, RPL15, RPL21, RPL3, RPL41, UBB, RPS10, RPL36A, RPS16, RPS6, RPS25, RPL35A, RPL26, RPL19, RPL4, RPS14, RPS4X, RPL18A, RPS5, RPS13, RPL38, RPS3, RPLP1, RPL17, RPS9, RPS15, UBA52, RPS3A, RPL32, RPS7, RPS27, RPL9, RPS27A, FAU, RPS23, RPS15A, RPL6, RBX1, PSMB6, PSMB5, PSMB7, RPL14, RPL37A, RPL35, UBC, RPL11, PSMC5, RPSA, PS…
REACTOME_SELENOAMINO_ACID_METABOLISM	0.00113895	0.0223841	0.734169	6.54213	0	94	RPL13A, RPL7, RPL31, RPS20, RPL23A, RPL27, RPLP2, RPL10, RPL27A, RPL8, RPL10A, RPL15, RPL21, RPL3, RPL41, RPS10, RPL36A, RPS16, RPS6, RPS25, RPL35A, RPL26, RPL19, RPL4, RPS14, RPS4X, RPL18A, RPS5, RPS13, RPL38, RPS3, RPLP1, RPL17, RPS9, RPS15, UBA52, RPS3A, RPL32, RPS7, RPS27, RPL9, RPS27A, FAU, RPS23, RPS15A, RPL6, RPL14, RPL37A, RPL35, RPL11, RPSA, RPS12, RPS18, RPS19, RPL18, RPL36AL, RPLP0, RP…	RPL13A, RPL7, RPL31, RPS20, RPL23A, RPL27, RPLP2, RPL10, RPL27A, RPL8, RPL10A, RPL15, RPL21, RPL3, RPL41, RPS10, RPL36A, RPS16, RPS6, RPS25, RPL35A, RPL26, RPL19, RPL4, RPS14, RPS4X, RPL18A, RPS5, RPS13, RPL38, RPS3, RPLP1, RPL17, RPS9, RPS15, UBA52, RPS3A, RPL32, RPS7, RPS27, RPL9, RPS27A, FAU, RPS23, RPS15A, RPL6, RPL14, RPL37A, RPL35, RPL11, RPSA, RPS12, RPS18, RPS19, RPL18, RPL36AL, RPLP0, RP…
REACTOME_NONSENSE_MEDIATED_DECAY_NMD	0.00111235	0.0223841	0.680637	6.30616	0	104	RPL13A, RPL7, RPL31, RPS20, RPL23A, RPL27, RPLP2, RPL10, RPL27A, RPL8, RPL10A, RPL15, RPL21, RPL3, RPL41, RPS10, RPL36A, RPS16, RPS6, RPS25, RPL35A, RPL26, RPL19, RPL4, RPS14, RPS4X, RPL18A, RPS5, RPS13, RPL38, RPS3, RPLP1, RPL17, RPS9, RPS15, UBA52, RPS3A, RPL32, RPS7, RPS27, RPL9, RPS27A, FAU, RPS23, RPS15A, RPL6, RPL14, RPL37A, RPL35, RPL11, RPSA, RPS12, RPS18, RPS19, RPL18, RPL36AL, RPLP0, RP…	RPL13A, RPL7, RPL31, RPS20, RPL23A, RPL27, RPLP2, RPL10, RPL27A, RPL8, RPL10A, RPL15, RPL21, RPL3, RPL41, RPS10, RPL36A, RPS16, RPS6, RPS25, RPL35A, RPL26, RPL19, RPL4, RPS14, RPS4X, RPL18A, RPS5, RPS13, RPL38, RPS3, RPLP1, RPL17, RPS9, RPS15, UBA52, RPS3A, RPL32, RPS7, RPS27, RPL9, RPS27A, FAU, RPS23, RPS15A, RPL6, RPL14, RPL37A, RPL35, RPL11, RPSA, RPS12, RPS18, RPS19, RPL18, RPL36AL, RPLP0, RP…
REACTOME_TRANSLATION	0.00103093	0.0223841	0.5373	6.25923	0	238	RPL13A, RPL7, RPL31, RPS20, RPL23A, RPL27, RPLP2, RPL10, RPL27A, EIF4A1, RPL8, RPL10A, RPL15, RPL21, RPL3, RPL41, RPS10, RPL36A, RPS16, RPS6, EEF1A1, RPS25, RPL35A, RPL26, RPL19, RPL4, EEF2, RPS14, RPS4X, RPL18A, RPS5, RPS13, RPL38, RPS3, RPLP1, EEF1D, RPL17, RPS9, RPS15, UBA52, RPS3A, RPL32, TRMT112, RPS7, RPS27, RPL9, MRPL23, RPS27A, FAU, RPS23, EIF3F, RPS15A, RPL6, EIF3L, EIF3K, RPL14, RPL37A,…	RPL13A, RPL7, RPL31, RPS20, RPL23A, RPL27, RPLP2, RPL10, RPL27A, EIF4A1, RPL8, RPL10A, RPL15, RPL21, RPL3, RPL41, RPS10, RPL36A, RPS16, RPS6, EEF1A1, RPS25, RPL35A, RPL26, RPL19, RPL4, EEF2, RPS14, RPS4X, RPL18A, RPS5, RPS13, RPL38, RPS3, RPLP1, EEF1D, RPL17, RPS9, RPS15, UBA52, RPS3A, RPL32, TRMT112, RPS7, RPS27, RPL9, MRPL23, RPS27A, FAU, RPS23, EIF3F, RPS15A, RPL6, EIF3L, EIF3K, RPL14, RPL37A,…
REACTOME_CELLULAR_RESPONSE_TO_STARVATION	0.0010846	0.0223841	0.626954	6.18261	0	128	RPL13A, RPL7, RPL31, RPS20, RPL23A, RPL27, RPLP2, RPL10, RPL27A, RPL8, RPL10A, RPL15, RPL21, RPL3, RPL41, RPS10, RPL36A, RPS16, RPS6, RPS25, RPL35A, RPL26, RPL19, RPL4, RPS14, RPS4X, ATF4, RPL18A, RPS5, RPS13, RPL38, RPS3, RPLP1, RPL17, RPS9, RPS15, UBA52, RPS3A, RPL32, RPS7, RPS27, RPL9, RPS27A, FAU, RPS23, LAMTOR4, RPS15A, LAMTOR5, RPL6, RPL14, RPL37A, ATP6V0E1, RPL35, RPL11, ATP6V1F, ATP6V1G1,…	RPL13A, RPL7, RPL31, RPS20, RPL23A, RPL27, RPLP2, RPL10, RPL27A, RPL8, RPL10A, RPL15, RPL21, RPL3, RPL41, RPS10, RPL36A, RPS16, RPS6, RPS25, RPL35A, RPL26, RPL19, RPL4, RPS14, RPS4X, ATF4, RPL18A, RPS5, RPS13, RPL38, RPS3, RPLP1, RPL17, RPS9, RPS15, UBA52, RPS3A, RPL32, RPS7, RPS27, RPL9, RPS27A, FAU, RPS23, LAMTOR4, RPS15A, LAMTOR5, RPL6, RPL14, RPL37A, ATP6V0E1, RPL35, RPL11, ATP6V1F, ATP6V1G1,…
REACTOME_INFLUENZA_INFECTION	0.00108342	0.0223841	0.618537	6.17279	0	133	RPL13A, RPL7, RPL31, RPS20, RPL23A, RPL27, RPLP2, RPL10, RPL27A, RPL8, RPL10A, RPL15, RPL21, RPL3, RPL41, SLC25A6, RPS10, RPL36A, RPS16, RPS6, RPS25, RPL35A, RPL26, RPL19, RPL4, RPS14, RPS4X, RPL18A, RPS5, RPS13, RPL38, RPS3, RPLP1, RPL17, RPS9, RPS15, UBA52, RPS3A, RPL32, RPS7, RPS27, RPL9, RPS27A, FAU, RPS23, RPS15A, RPL6, RPL14, RPL37A, RPL35, RPL11, POLR2J, RPSA, POLR2L, RPS12, RPS18, RPS19, …	RPL13A, RPL7, RPL31, RPS20, RPL23A, RPL27, RPLP2, RPL10, RPL27A, RPL8, RPL10A, RPL15, RPL21, RPL3, RPL41, SLC25A6, RPS10, RPL36A, RPS16, RPS6, RPS25, RPL35A, RPL26, RPL19, RPL4, RPS14, RPS4X, RPL18A, RPS5, RPS13, RPL38, RPS3, RPLP1, RPL17, RPS9, RPS15, UBA52, RPS3A, RPL32, RPS7, RPS27, RPL9, RPS27A, FAU, RPS23, RPS15A, RPL6, RPL14, RPL37A, RPL35, RPL11, POLR2J, RPSA, POLR2L, RPS12, RPS18, RPS19, …
REACTOME_SIGNALING_BY_ROBO_RECEPTORS	0.00105708	0.0223841	0.562476	6.03864	0	170	RPL13A, RPL7, RPL31, RPS20, RPL23A, RPL27, RPLP2, RPL10, RPL27A, RPL8, RPL10A, RPL15, RPL21, RPL3, RPL41, UBB, RPS10, RPL36A, RPS16, RPS6, RPS25, RPL35A, RPL26, RPL19, RPL4, RPS14, RPS4X, RPL18A, RPS5, RPS13, RPL38, RPS3, RPLP1, PFN1, RPL17, RPS9, RPS15, UBA52, RPS3A, RPL32, RPS7, RPS27, RPL9, RPS27A, FAU, RPS23, RPS15A, RPL6, RBX1, PSMB6, PSMB5, PSMB7, RPL14, RPL37A, RPL35, UBC, RPL11, PSMC5, RP…	RPL13A, RPL7, RPL31, RPS20, RPL23A, RPL27, RPLP2, RPL10, RPL27A, RPL8, RPL10A, RPL15, RPL21, RPL3, RPL41, UBB, RPS10, RPL36A, RPS16, RPS6, RPS25, RPL35A, RPL26, RPL19, RPL4, RPS14, RPS4X, RPL18A, RPS5, RPS13, RPL38, RPS3, RPLP1, PFN1, RPL17, RPS9, RPS15, UBA52, RPS3A, RPL32, RPS7, RPS27, RPL9, RPS27A, FAU, RPS23, RPS15A, RPL6, RBX1, PSMB6, PSMB5, PSMB7, RPL14, RPL37A, RPL35, UBC, RPL11, PSMC5, RP…
STARK_PREFRONTAL_CORTEX_22Q11_DELETION_DN	0.0010101	0.0223841	0.450938	5.85565	0	380	ALDOA, RPL8, RPL15, RPL36A, RPL26, COX7A2, RPL4, SAP18, AKR1B1, DYNLL1, NDUFA11, PRDX1, TPI1, COX7C, TRMT112, MGST3, S100A6, EMP2, EIF3F, CYSTM1, COX5B, PSMB6, EIF3L, TMEM147, MDH2, EIF3K, HCFC1R1, NDUFB2, EIF1, NDUFB4, NDUFAF3, COMT, KRTCAP2, TAF9, RAD23A, AP2M1, PFDN5, SNRPD2, SLC25A5, EIF3H, TMA7, POLR2J, MRPL51, NDUFS7, VDAC2, COPS6, MPC2, NDUFS8, NOP10, SLIRP, HIGD2A, RPL18, NDUFV2, GUK1, ND…	ALDOA, RPL8, RPL15, RPL36A, RPL26, COX7A2, RPL4, SAP18, AKR1B1, DYNLL1, NDUFA11, PRDX1, TPI1, COX7C, TRMT112, MGST3, S100A6, EMP2, EIF3F, CYSTM1, COX5B, PSMB6, EIF3L, TMEM147, MDH2, EIF3K, HCFC1R1, NDUFB2, EIF1, NDUFB4, NDUFAF3, COMT, KRTCAP2, TAF9, RAD23A, AP2M1, PFDN5, SNRPD2, SLC25A5, EIF3H, TMA7, POLR2J, MRPL51, NDUFS7, VDAC2, COPS6, MPC2, NDUFS8, NOP10, SLIRP, HIGD2A, RPL18, NDUFV2, GUK1, ND…
KIM_BIPOLAR_DISORDER_OLIGODENDROCYTE_DENSITY_CORR_UP	0.00100301	0.0223841	0.423247	5.73332	0	491	ALDOA, RPL7, RPL27, RPL8, OAZ1, RPL10A, RPL3, PKM, GABARAPL2, SOD1, RPL41, SLC25A6, UBB, RPS10, RPS6, EEF1A1, RPS25, COX7A2, RPL4, LGALS1, RPS4X, RPS13, CFL1, RPLP1, CCNI, PFN1, FTL, AKR1B1, PRDX1, TPI1, RPL32, TMEM59, COX7C, NPC2, DSTN, MGST3, RPS27, ACTG1, RPS27A, COX6B1, FAU, RABAC1, EIF3F, RNH1, LAMTOR5, PSMB6, PSMB5, NEDD8, ARPC2, TMEM147, DAD1, UQCRQ, ENO1, EIF3K, ISCU, SUMO2, RPL35, UBC, N…	ALDOA, RPL7, RPL27, RPL8, OAZ1, RPL10A, RPL3, PKM, GABARAPL2, SOD1, RPL41, SLC25A6, UBB, RPS10, RPS6, EEF1A1, RPS25, COX7A2, RPL4, LGALS1, RPS4X, RPS13, CFL1, RPLP1, CCNI, PFN1, FTL, AKR1B1, PRDX1, TPI1, RPL32, TMEM59, COX7C, NPC2, DSTN, MGST3, RPS27, ACTG1, RPS27A, COX6B1, FAU, RABAC1, EIF3F, RNH1, LAMTOR5, PSMB6, PSMB5, NEDD8, ARPC2, TMEM147, DAD1, UQCRQ, ENO1, EIF3K, ISCU, SUMO2, RPL35, UBC, N…
BILANGES_SERUM_AND_RAPAMYCIN_SENSITIVE_GENES	0.00120192	0.0223841	0.76203	5.63301	0	59	RPL13A, RPL7, RPL10, RPL27A, RPL8, RPL15, RPL21, RPS10, RPL36A, RPS16, RPS6, EEF1A1, RPS25, RPL26, RPL4, EEF2, RPS14, RPS4X, RPL18A, RPS5, RPS13, RPS3, RPS9, UBA52, RPS3A, RPL32, RPS7, RPS27A, FAU, RPS23, EIF3F, RPL6, EIF3L, RPL14, EIF3H, COX7A2L, RPS19, RPL18, RPL13, RPL23, RPL5, RPL7A, RPL30, RPL24, RPL29	RPL13A, RPL7, RPL10, RPL27A, RPL8, RPL15, RPL21, RPS10, RPL36A, RPS16, RPS6, EEF1A1, RPS25, RPL26, RPL4, EEF2, RPS14, RPS4X, RPL18A, RPS5, RPS13, RPS3, RPS9, UBA52, RPS3A, RPL32, RPS7, RPS27A, FAU, RPS23, EIF3F, RPL6, EIF3L, RPL14, EIF3H, COX7A2L, RPS19, RPL18, RPL13, RPL23, RPL5, RPL7A, RPL30, RPL24, RPL29
PECE_MAMMARY_STEM_CELL_UP	0.00110619	0.0223841	0.599578	5.60763	0	107	RPL13A, AK1, RPS20, RPL23A, RPLP2, RPL27A, RPL8, RPL10A, RPL15, GAPDH, RPL41, MGP, RPS10, RPS16, RPS25, RPL35A, COX7A2, RPS14, RPL18A, RPS13, RPS3, RPLP1, EEF1D, DYNLL1, NDUFA11, UBA52, COX4I1, RPS7, ACTG1, FAU, PPIA, EIF3K, NDUFB2, UBL5, TUBB4B, PTMA, TMA7, RPSA, RPS12, UQCRB, RPS18, RPS19, HINT1, EDF1, RPL36AL, SEC61G, RPL13, AKR1C1, RPL7A, NDUFS5, RPS29, TALDO1, RPL24, PRDX2, NACA, RPL22, RPS1…	RPL13A, AK1, RPS20, RPL23A, RPLP2, RPL27A, RPL8, RPL10A, RPL15, GAPDH, RPL41, MGP, RPS10, RPS16, RPS25, RPL35A, COX7A2, RPS14, RPL18A, RPS13, RPS3, RPLP1, EEF1D, DYNLL1, NDUFA11, UBA52, COX4I1, RPS7, ACTG1, FAU, PPIA, EIF3K, NDUFB2, UBL5, TUBB4B, PTMA, TMA7, RPSA, RPS12, UQCRB, RPS18, RPS19, HINT1, EDF1, RPL36AL, SEC61G, RPL13, AKR1C1, RPL7A, NDUFS5, RPS29, TALDO1, RPL24, PRDX2, NACA, RPL22, RPS1…
ENK_UV_RESPONSE_KERATINOCYTE_UP	0.00101112	0.0223841	0.435824	5.56859	0	356	ALDOA, RPL10, EIF4A1, RPL8, OAZ1, RPL10A, GABARAPL2, UBB, RPS10, HSPB1, RPL19, LGALS1, ATF4, RPL18A, RPS5, CFL1, RPS3, ANXA2, CCNI, PFN1, RPS9, AKR1B1, RPS15, CAPG, CRYAB, IGFBP6, MRPL23, GSTP1, COX6B1, FAU, EMP3, RABAC1, EIF3F, COX5B, BTF3, RNH1, POLD4, COPE, PSMB7, SLC3A2, NEDD8, JTB, IER3, ENO1, EIF3K, BSG, RPL14, ATP6V0E1, RPL35, EIF1, ERGIC3, COMT, TUBB4B, PFDN5, MAGED2, CSNK2B, ATP6V1F, COX…	ALDOA, RPL10, EIF4A1, RPL8, OAZ1, RPL10A, GABARAPL2, UBB, RPS10, HSPB1, RPL19, LGALS1, ATF4, RPL18A, RPS5, CFL1, RPS3, ANXA2, CCNI, PFN1, RPS9, AKR1B1, RPS15, CAPG, CRYAB, IGFBP6, MRPL23, GSTP1, COX6B1, FAU, EMP3, RABAC1, EIF3F, COX5B, BTF3, RNH1, POLD4, COPE, PSMB7, SLC3A2, NEDD8, JTB, IER3, ENO1, EIF3K, BSG, RPL14, ATP6V0E1, RPL35, EIF1, ERGIC3, COMT, TUBB4B, PFDN5, MAGED2, CSNK2B, ATP6V1F, COX…
KEGG_OXIDATIVE_PHOSPHORYLATION	0.00114416	0.0223841	0.630407	5.51564	0	89	NDUFA4, COX7A2, NDUFA11, COX4I1, COX7C, COX8A, COX6B1, COX5B, NDUFC2, UQCRQ, NDUFB2, ATP6V0E1, NDUFB4, NDUFB9, NDUFB6, NDUFA1, ATP6V1F, ATP6V1G1, COX6A1, NDUFB7, NDUFS7, COX7A2L, UQCRB, NDUFS8, COX17, SDHC, COX7A1, ATP6V0B, NDUFV2, NDUFAB1, NDUFS4, NDUFA4L2, NDUFB10, NDUFC1, COX7B, NDUFS5, NDUFS3, SDHB, UQCRH, NDUFV1, COX5A, NDUFB5, CYC1, NDUFA8, NDUFB3, NDUFS6, SDHD, NDUFA6, UQCRC1, UQCRC2, UQCR…	NDUFA4, COX7A2, NDUFA11, COX4I1, COX7C, COX8A, COX6B1, COX5B, NDUFC2, UQCRQ, NDUFB2, ATP6V0E1, NDUFB4, NDUFB9, NDUFB6, NDUFA1, ATP6V1F, ATP6V1G1, COX6A1, NDUFB7, NDUFS7, COX7A2L, UQCRB, NDUFS8, COX17, SDHC, COX7A1, ATP6V0B, NDUFV2, NDUFAB1, NDUFS4, NDUFA4L2, NDUFB10, NDUFC1, COX7B, NDUFS5, NDUFS3, SDHB, UQCRH, NDUFV1, COX5A, NDUFB5, CYC1, NDUFA8, NDUFB3, NDUFS6, SDHD, NDUFA6, UQCRC1, UQCRC2, UQCR…
KIM_ALL_DISORDERS_OLIGODENDROCYTE_NUMBER_CORR_UP	0.001002	0.0223841	0.399087	5.47796	0	530	ALDOA, CD9, RPL27, RPL8, OAZ1, RPL10A, RPL3, GABARAPL2, GAPDH, SOD1, RPL41, SLC25A6, UBB, RPS10, RPS16, COX7A2, EEF2, LGALS1, RPS4X, CFL1, PFKP, RPS3, RPLP1, PFN1, FTL, AKR1B1, TUBA1A, COX4I1, PRDX1, TMED2, TPI1, RPL32, TMEM59, CRYAB, COX7C, NPC2, DSTN, RPS27, COX8A, ACTG1, MRPL23, RPS27A, COX6B1, FAU, RABAC1, EIF3F, COX5B, RNH1, LAMTOR5, PPIA, PSMB6, PSMB5, COPE, SLC3A2, NEDD8, ARPC2, TMEM147, D…	ALDOA, CD9, RPL27, RPL8, OAZ1, RPL10A, RPL3, GABARAPL2, GAPDH, SOD1, RPL41, SLC25A6, UBB, RPS10, RPS16, COX7A2, EEF2, LGALS1, RPS4X, CFL1, PFKP, RPS3, RPLP1, PFN1, FTL, AKR1B1, TUBA1A, COX4I1, PRDX1, TMED2, TPI1, RPL32, TMEM59, CRYAB, COX7C, NPC2, DSTN, RPS27, COX8A, ACTG1, MRPL23, RPS27A, COX6B1, FAU, RABAC1, EIF3F, COX5B, RNH1, LAMTOR5, PPIA, PSMB6, PSMB5, COPE, SLC3A2, NEDD8, ARPC2, TMEM147, D…
REACTOME_METABOLISM_OF_AMINO_ACIDS_AND_DERIVATIVES	0.00103093	0.0223841	0.475647	5.47717	0	222	RPL13A, RPL7, RPL31, RPS20, RPL23A, RPL27, RPLP2, RPL10, RPL27A, RPL8, OAZ1, RPL10A, RPL15, RPL21, RPL3, RPL41, RPS10, RPL36A, RPS16, RPS6, RPS25, RPL35A, RPL26, RPL19, RPL4, CDO1, RPS14, RPS4X, RPL18A, RPS5, RPS13, RPL38, RPS3, RPLP1, RPL17, RPS9, RPS15, UBA52, RPS3A, RPL32, RPS7, RPS27, RPL9, RPS27A, FAU, RPS23, RPS15A, RPL6, PSMB6, PSMB5, PSMB7, SLC3A2, RPL14, RPL37A, RPL35, OAZ2, RPL11, PSMC5…	RPL13A, RPL7, RPL31, RPS20, RPL23A, RPL27, RPLP2, RPL10, RPL27A, RPL8, OAZ1, RPL10A, RPL15, RPL21, RPL3, RPL41, RPS10, RPL36A, RPS16, RPS6, RPS25, RPL35A, RPL26, RPL19, RPL4, CDO1, RPS14, RPS4X, RPL18A, RPS5, RPS13, RPL38, RPS3, RPLP1, RPL17, RPS9, RPS15, UBA52, RPS3A, RPL32, RPS7, RPS27, RPL9, RPS27A, FAU, RPS23, RPS15A, RPL6, PSMB6, PSMB5, PSMB7, SLC3A2, RPL14, RPL37A, RPL35, OAZ2, RPL11, PSMC5…
WP_ELECTRON_TRANSPORT_CHAIN_OXPHOS_SYSTEM_IN_MITOCHONDRIA	0.0011655	0.0223841	0.664944	5.46227	0	76	SLC25A6, NDUFA4, COX7A2, COX4I1, COX7C, COX8A, COX6B1, COX5B, NDUFC2, UQCRQ, NDUFB2, NDUFB4, NDUFB9, NDUFB6, NDUFA1, SLC25A5, COX6A1, NDUFB7, NDUFS7, COX7A2L, UQCRB, NDUFS8, COX17, SDHC, COX7A1, NDUFV2, NDUFA12, NDUFAB1, NDUFS4, NDUFB10, NDUFC1, COX7B, NDUFS5, NDUFS3, SDHB, UQCRH, NDUFV1, COX5A, NDUFB5, NDUFA8, NDUFB3, NDUFS6, SDHD, NDUFA6, UQCRC1, UQCRC2, UQCRFS1, NDUFB1, NDUFA9, SURF1, NDUFA5, …	SLC25A6, NDUFA4, COX7A2, COX4I1, COX7C, COX8A, COX6B1, COX5B, NDUFC2, UQCRQ, NDUFB2, NDUFB4, NDUFB9, NDUFB6, NDUFA1, SLC25A5, COX6A1, NDUFB7, NDUFS7, COX7A2L, UQCRB, NDUFS8, COX17, SDHC, COX7A1, NDUFV2, NDUFA12, NDUFAB1, NDUFS4, NDUFB10, NDUFC1, COX7B, NDUFS5, NDUFS3, SDHB, UQCRH, NDUFV1, COX5A, NDUFB5, NDUFA8, NDUFB3, NDUFS6, SDHD, NDUFA6, UQCRC1, UQCRC2, UQCRFS1, NDUFB1, NDUFA9, SURF1, NDUFA5
KEGG_PARKINSONS_DISEASE	0.00113895	0.0223841	0.606604	5.34646	0	90	SLC25A6, UBB, NDUFA4, COX7A2, COX4I1, COX7C, COX8A, COX6B1, COX5B, NDUFC2, UQCRQ, NDUFB2, NDUFB4, NDUFB9, PARK7, NDUFB6, NDUFA1, SLC25A5, COX6A1, NDUFB7, NDUFS7, VDAC2, COX7A2L, UQCRB, NDUFS8, SDHC, COX7A1, NDUFV2, NDUFAB1, NDUFS4, NDUFA4L2, NDUFB10, NDUFC1, COX7B, NDUFS5, NDUFS3, SDHB, UQCRH, NDUFV1, COX5A, NDUFB5, CYC1, NDUFA8, NDUFB3, NDUFS6, SDHD, NDUFA6, UBE2L3, UQCRC1, UQCRC2, UQCRFS1, NDUF…	SLC25A6, UBB, NDUFA4, COX7A2, COX4I1, COX7C, COX8A, COX6B1, COX5B, NDUFC2, UQCRQ, NDUFB2, NDUFB4, NDUFB9, PARK7, NDUFB6, NDUFA1, SLC25A5, COX6A1, NDUFB7, NDUFS7, VDAC2, COX7A2L, UQCRB, NDUFS8, SDHC, COX7A1, NDUFV2, NDUFAB1, NDUFS4, NDUFA4L2, NDUFB10, NDUFC1, COX7B, NDUFS5, NDUFS3, SDHB, UQCRH, NDUFV1, COX5A, NDUFB5, CYC1, NDUFA8, NDUFB3, NDUFS6, SDHD, NDUFA6, UBE2L3, UQCRC1, UQCRC2, UQCRFS1, NDUF…
REACTOME_RESPIRATORY_ELECTRON_TRANSPORT	0.00114679	0.0223841	0.60242	5.31713	0	92	NDUFA4, NDUFA11, COX4I1, COX7C, COX8A, COX6B1, COX5B, NDUFC2, COX16, UQCRQ, NDUFB2, NDUFA13, NDUFB4, NDUFAF3, NDUFB9, NDUFB6, NDUFA1, COX6A1, NDUFB7, NDUFS7, COX7A2L, UQCRB, NDUFS8, SDHC, NDUFV2, NDUFA12, NDUFAB1, NDUFS4, NDUFB10, NDUFC1, NDUFB11, COX7B, NDUFS5, NDUFS3, SDHB, UQCRH, NDUFV1, COX5A, NDUFB5, CYC1, NDUFA8, NDUFB3, NDUFS6, SDHD, NDUFA6, UQCRC1, UQCRC2, UQCRFS1, NDUFB1, NDUFA9, ETFA, C…	NDUFA4, NDUFA11, COX4I1, COX7C, COX8A, COX6B1, COX5B, NDUFC2, COX16, UQCRQ, NDUFB2, NDUFA13, NDUFB4, NDUFAF3, NDUFB9, NDUFB6, NDUFA1, COX6A1, NDUFB7, NDUFS7, COX7A2L, UQCRB, NDUFS8, SDHC, NDUFV2, NDUFA12, NDUFAB1, NDUFS4, NDUFB10, NDUFC1, NDUFB11, COX7B, NDUFS5, NDUFS3, SDHB, UQCRH, NDUFV1, COX5A, NDUFB5, CYC1, NDUFA8, NDUFB3, NDUFS6, SDHD, NDUFA6, UQCRC1, UQCRC2, UQCRFS1, NDUFB1, NDUFA9, ETFA, C…
WONG_MITOCHONDRIA_GENE_MODULE	0.00106157	0.0223841	0.491414	5.23156	0	164	NDUFA4, COX7A2, TOMM7, COX4I1, TSPO, COX7C, COX8A, COX6B1, COX5B, NDUFC2, UQCRQ, NDUFB2, NDUFB4, NDUFB9, PRDX5, NDUFB6, NDUFA1, ATP6V1F, ATP6V1G1, COX6A1, VDAC2, COX7A2L, UQCRB, HAX1, NDUFS8, COX17, TUFM, COX7A1, NDUFV2, NDUFA12, SEC61G, NDUFAB1, NDUFS4, HSD17B10, NDUFB10, NDUFC1, COX7B, NDUFS5, MRPL18, NDUFS3, GPX4, SDHB, NDUFV1, COX5A, HINT2, NDUFB5, SLC25A39, CYC1, MRPL32, MRPS36, DCTN6, NDUFA…	NDUFA4, COX7A2, TOMM7, COX4I1, TSPO, COX7C, COX8A, COX6B1, COX5B, NDUFC2, UQCRQ, NDUFB2, NDUFB4, NDUFB9, PRDX5, NDUFB6, NDUFA1, ATP6V1F, ATP6V1G1, COX6A1, VDAC2, COX7A2L, UQCRB, HAX1, NDUFS8, COX17, TUFM, COX7A1, NDUFV2, NDUFA12, SEC61G, NDUFAB1, NDUFS4, HSD17B10, NDUFB10, NDUFC1, COX7B, NDUFS5, MRPL18, NDUFS3, GPX4, SDHB, NDUFV1, COX5A, HINT2, NDUFB5, SLC25A39, CYC1, MRPL32, MRPS36, DCTN6, NDUFA…
REACTOME_RESPIRATORY_ELECTRON_TRANSPORT_ATP_SYNTHESIS_BY_CHEMIOSMOTIC_COUPLING_AND_HEAT_PRODUCTION_BY_UNCOUPLING_PROTEINS	0.00114548	0.0223841	0.576355	5.17153	0	97	NDUFA4, NDUFA11, COX4I1, COX7C, COX8A, COX6B1, COX5B, NDUFC2, COX16, UQCRQ, NDUFB2, NDUFA13, NDUFB4, NDUFAF3, NDUFB9, NDUFB6, NDUFA1, COX6A1, NDUFB7, NDUFS7, COX7A2L, UQCRB, NDUFS8, SDHC, NDUFV2, NDUFA12, NDUFAB1, NDUFS4, NDUFB10, NDUFC1, NDUFB11, COX7B, NDUFS5, NDUFS3, SDHB, UQCRH, NDUFV1, COX5A, NDUFB5, CYC1, NDUFA8, NDUFB3, NDUFS6, SDHD, NDUFA6, UQCRC1, UQCRC2, UQCRFS1, NDUFB1, NDUFA9, ETFA, C…	NDUFA4, NDUFA11, COX4I1, COX7C, COX8A, COX6B1, COX5B, NDUFC2, COX16, UQCRQ, NDUFB2, NDUFA13, NDUFB4, NDUFAF3, NDUFB9, NDUFB6, NDUFA1, COX6A1, NDUFB7, NDUFS7, COX7A2L, UQCRB, NDUFS8, SDHC, NDUFV2, NDUFA12, NDUFAB1, NDUFS4, NDUFB10, NDUFC1, NDUFB11, COX7B, NDUFS5, NDUFS3, SDHB, UQCRH, NDUFV1, COX5A, NDUFB5, CYC1, NDUFA8, NDUFB3, NDUFS6, SDHD, NDUFA6, UQCRC1, UQCRC2, UQCRFS1, NDUFB1, NDUFA9, ETFA, C…
TAKAO_RESPONSE_TO_UVB_RADIATION_UP	0.00116959	0.0223841	0.647492	5.15444	0	69	S100A4, RPL27A, RPL10A, RPL21, PLP2, SOD1, UBB, RPL36A, NDUFA4, RPS25, COX7A2, RPS5, SAP18, EEF1D, RPS9, DYNLL1, COX4I1, COX8A, COX5B, ISCU, UBC, PFDN5, SRI, COX6A1, POLR2L, CCDC85B, ATP6V0B, RHOA, RPLP0, UBXN1, MANF, ARF5, DBI, COX7B, GRN, GPX4, COX5A, PRDX2, PPP1R11, TSC22D1, PRDX3, SNRPF, NXF1, UQCRFS1, SEC13, TXN, PIGH, FTH1	S100A4, RPL27A, RPL10A, RPL21, PLP2, SOD1, UBB, RPL36A, NDUFA4, RPS25, COX7A2, RPS5, SAP18, EEF1D, RPS9, DYNLL1, COX4I1, COX8A, COX5B, ISCU, UBC, PFDN5, SRI, COX6A1, POLR2L, CCDC85B, ATP6V0B, RHOA, RPLP0, UBXN1, MANF, ARF5, DBI, COX7B, GRN, GPX4, COX5A, PRDX2, PPP1R11, TSC22D1, PRDX3, SNRPF, NXF1, UQCRFS1, SEC13, TXN, PIGH, FTH1
MOOTHA_VOXPHOS	0.00117233	0.0223841	0.662529	5.13237	0	65	NDUFA4, COX7A2, COX4I1, COX7C, COX8A, COX6B1, COX5B, NDUFC2, UQCRQ, NDUFB2, NDUFA13, NDUFB4, TBCB, NDUFB6, NDUFA1, COX6A1, NDUFB7, NDUFS7, COX7A2L, UQCRB, NDUFS8, SDHC, COX7A1, NDUFAB1, NDUFS4, NDUFA4L2, NDUFC1, COX7B, NDUFS5, NDUFS3, SDHB, UQCRH, COX5A, NDUFB5, CYC1, NDUFA8, NDUFB3, NDUFS6, CYB5A, SDHD, NDUFA6, UQCRC1, UQCRC2, UQCRFS1, NDUFB1, NDUFA9, CYCS, SURF1, NDUFA5	NDUFA4, COX7A2, COX4I1, COX7C, COX8A, COX6B1, COX5B, NDUFC2, UQCRQ, NDUFB2, NDUFA13, NDUFB4, TBCB, NDUFB6, NDUFA1, COX6A1, NDUFB7, NDUFS7, COX7A2L, UQCRB, NDUFS8, SDHC, COX7A1, NDUFAB1, NDUFS4, NDUFA4L2, NDUFC1, COX7B, NDUFS5, NDUFS3, SDHB, UQCRH, COX5A, NDUFB5, CYC1, NDUFA8, NDUFB3, NDUFS6, CYB5A, SDHD, NDUFA6, UQCRC1, UQCRC2, UQCRFS1, NDUFB1, NDUFA9, CYCS, SURF1, NDUFA5
KEGG_HUNTINGTONS_DISEASE	0.00109409	0.0223841	0.528846	5.11719	0	120	SOD1, SLC25A6, NDUFA4, COX7A2, COX4I1, COX7C, COX8A, COX6B1, COX5B, NDUFC2, UQCRQ, NDUFB2, NDUFB4, NDUFB9, NDUFB6, NDUFA1, AP2M1, SLC25A5, POLR2J, COX6A1, NDUFB7, NDUFS7, POLR2L, VDAC2, COX7A2L, UQCRB, NDUFS8, SDHC, COX7A1, POLR2F, NDUFV2, DCTN2, NDUFAB1, NDUFS4, NDUFA4L2, POLR2K, NDUFB10, NDUFC1, COX7B, NDUFS5, POLR2E, NDUFS3, CLTA, POLR2G, SDHB, UQCRH, NDUFV1, COX5A, NDUFB5, CYC1, NDUFA8, NDUFB…	SOD1, SLC25A6, NDUFA4, COX7A2, COX4I1, COX7C, COX8A, COX6B1, COX5B, NDUFC2, UQCRQ, NDUFB2, NDUFB4, NDUFB9, NDUFB6, NDUFA1, AP2M1, SLC25A5, POLR2J, COX6A1, NDUFB7, NDUFS7, POLR2L, VDAC2, COX7A2L, UQCRB, NDUFS8, SDHC, COX7A1, POLR2F, NDUFV2, DCTN2, NDUFAB1, NDUFS4, NDUFA4L2, POLR2K, NDUFB10, NDUFC1, COX7B, NDUFS5, POLR2E, NDUFS3, CLTA, POLR2G, SDHB, UQCRH, NDUFV1, COX5A, NDUFB5, CYC1, NDUFA8, NDUFB…
YAO_TEMPORAL_RESPONSE_TO_PROGESTERONE_CLUSTER_13	0.00107643	0.0223841	0.494889	5.10677	0	148	HNRNPA1, LGALS1, ANXA2, MRPL23, S100A6, COX5B, CUTA, LAMTOR5, COX16, NEDD8, NDUFA13, UBL5, TAF9, PARK7, SNRPD2, COX6A1, TAGLN2, ESD, UQCRB, SNRPG, GUK1, SEC61G, SNRPE, CHMP2A, DYNLRB1, DBI, FAM3C, NDUFC1, S100A10, NDUFB11, COX7B, MRPL18, GPX4, SF3B5, REEP5, CUEDC2, NDUFB5, GSTM3, LSM3, VPS29, SLC35B2, PRDX2, ELOF1, SUMO3, TMED3, CSRP1, MIEN1, FIBP, ROMO1, BUD31, ECH1, GTF2A2, MRPL52, DBNL, UQCRC2…	HNRNPA1, LGALS1, ANXA2, MRPL23, S100A6, COX5B, CUTA, LAMTOR5, COX16, NEDD8, NDUFA13, UBL5, TAF9, PARK7, SNRPD2, COX6A1, TAGLN2, ESD, UQCRB, SNRPG, GUK1, SEC61G, SNRPE, CHMP2A, DYNLRB1, DBI, FAM3C, NDUFC1, S100A10, NDUFB11, COX7B, MRPL18, GPX4, SF3B5, REEP5, CUEDC2, NDUFB5, GSTM3, LSM3, VPS29, SLC35B2, PRDX2, ELOF1, SUMO3, TMED3, CSRP1, MIEN1, FIBP, ROMO1, BUD31, ECH1, GTF2A2, MRPL52, DBNL, UQCRC2…
LI_AMPLIFIED_IN_LUNG_CANCER	0.00108932	0.0223841	0.513296	5.0667	0	129	ALDOA, RPL7, RPL31, RPS20, RPL23A, RPL27, RPL27A, RPL8, RPL10A, PKM, PLP2, RPS10, RPL36A, RPS16, HSPB1, RPS4X, RPS5, RPL38, PFKP, EEF1D, BGN, RPL17, PRDX1, LDHA, RPS7, RPS27, JTB, ENO1, SUMO2, RPL37A, RPL35, SNRPD2, COX6A1, UQCRB, HAX1, TUFM, YIF1A, ARL6IP1, RPL13, APRT, PDCD6, AKR1C1, SNRPE, AKR1A1, YWHAQ, UQCRH, RPL30, TALDO1, RAN, NACA, UBE2I, NME1, PSMD8, RPS2, DPP7, MIF, PFN2, HSPE1, RAB1A, …	ALDOA, RPL7, RPL31, RPS20, RPL23A, RPL27, RPL27A, RPL8, RPL10A, PKM, PLP2, RPS10, RPL36A, RPS16, HSPB1, RPS4X, RPS5, RPL38, PFKP, EEF1D, BGN, RPL17, PRDX1, LDHA, RPS7, RPS27, JTB, ENO1, SUMO2, RPL37A, RPL35, SNRPD2, COX6A1, UQCRB, HAX1, TUFM, YIF1A, ARL6IP1, RPL13, APRT, PDCD6, AKR1C1, SNRPE, AKR1A1, YWHAQ, UQCRH, RPL30, TALDO1, RAN, NACA, UBE2I, NME1, PSMD8, RPS2, DPP7, MIF, PFN2, HSPE1, RAB1A, …
YAO_TEMPORAL_RESPONSE_TO_PROGESTERONE_CLUSTER_17	0.0010627	0.0223841	0.480512	5.05192	0	158	ACTB, NDUFA11, GSTP1, PSMB6, COPE, PSMB7, UQCRQ, MDH2, KRTCAP2, NDUFB9, NDUFB6, FKBP1A, CSNK2B, MRPL51, NDUFB7, COPS6, ERH, LMNA, SLIRP, DNAJC19, TUBB, NDUFV2, CALM1, DCTN2, LAMTOR1, NDUFAB1, TMEM109, UFC1, CKS1B, MRPL34, CAPN2, MRPL18, NDUFS3, SDHB, PSMA7, TALDO1, SLC25A39, SMDT1, BPGM, ARL3, ROMO1, CYB5R1, ALG5, LSM4, PSMD8, NDUFS6, TGFB1I1, IMPDH2, DRAP1, LRPAP1, ARL2BP, MRPL21, ERP29, MRPS15,…	ACTB, NDUFA11, GSTP1, PSMB6, COPE, PSMB7, UQCRQ, MDH2, KRTCAP2, NDUFB9, NDUFB6, FKBP1A, CSNK2B, MRPL51, NDUFB7, COPS6, ERH, LMNA, SLIRP, DNAJC19, TUBB, NDUFV2, CALM1, DCTN2, LAMTOR1, NDUFAB1, TMEM109, UFC1, CKS1B, MRPL34, CAPN2, MRPL18, NDUFS3, SDHB, PSMA7, TALDO1, SLC25A39, SMDT1, BPGM, ARL3, ROMO1, CYB5R1, ALG5, LSM4, PSMD8, NDUFS6, TGFB1I1, IMPDH2, DRAP1, LRPAP1, ARL2BP, MRPL21, ERP29, MRPS15,…
REACTOME_RRNA_PROCESSING	0.00105932	0.0223841	0.472475	5.04047	0	166	RPL13A, RPL7, RPL31, RPS20, RPL23A, RPL27, RPLP2, RPL10, RPL27A, RPL8, RPL10A, RPL15, RPL21, RPL3, RPL41, RPS10, RPL36A, RPS16, RPS6, RPS25, RPL35A, RPL26, RPL19, RPL4, RPS14, RPS4X, RPL18A, RPS5, RPS13, RPL38, RPS3, RPLP1, RPL17, RPS9, RPS15, UBA52, RPS3A, RPL32, TRMT112, RPS7, RPS27, RPL9, RPS27A, FAU, RPS23, RPS15A, RPL6, RPL14, RPL37A, RPL35, RPL11, RPSA, RPS12, RPS18, RPS19, NOP10, RPL18, RP…	RPL13A, RPL7, RPL31, RPS20, RPL23A, RPL27, RPLP2, RPL10, RPL27A, RPL8, RPL10A, RPL15, RPL21, RPL3, RPL41, RPS10, RPL36A, RPS16, RPS6, RPS25, RPL35A, RPL26, RPL19, RPL4, RPS14, RPS4X, RPL18A, RPS5, RPS13, RPL38, RPS3, RPLP1, RPL17, RPS9, RPS15, UBA52, RPS3A, RPL32, TRMT112, RPS7, RPS27, RPL9, RPS27A, FAU, RPS23, RPS15A, RPL6, RPL14, RPL37A, RPL35, RPL11, RPSA, RPS12, RPS18, RPS19, NOP10, RPL18, RP…
REACTOME_THE_CITRIC_ACID_TCA_CYCLE_AND_RESPIRATORY_ELECTRON_TRANSPORT	0.0010846	0.0223841	0.50104	5.00392	0	134	NDUFA4, NDUFA11, COX4I1, COX7C, LDHA, COX8A, COX6B1, COX5B, NDUFC2, COX16, UQCRQ, MDH2, BSG, NDUFB2, NDUFA13, NDUFB4, NDUFAF3, NDUFB9, NDUFB6, NDUFA1, COX6A1, NDUFB7, NDUFS7, COX7A2L, MPC2, UQCRB, NDUFS8, SDHC, NDUFV2, NDUFA12, NDUFAB1, NDUFS4, MPC1, NDUFB10, NDUFC1, NDUFB11, COX7B, NDUFS5, NDUFS3, SDHB, UQCRH, NDUFV1, COX5A, NDUFB5, CYC1, NDUFA8, NDUFB3, IDH3G, NDUFS6, SDHD, NDUFA6, UQCRC1, UQCR…	NDUFA4, NDUFA11, COX4I1, COX7C, LDHA, COX8A, COX6B1, COX5B, NDUFC2, COX16, UQCRQ, MDH2, BSG, NDUFB2, NDUFA13, NDUFB4, NDUFAF3, NDUFB9, NDUFB6, NDUFA1, COX6A1, NDUFB7, NDUFS7, COX7A2L, MPC2, UQCRB, NDUFS8, SDHC, NDUFV2, NDUFA12, NDUFAB1, NDUFS4, MPC1, NDUFB10, NDUFC1, NDUFB11, COX7B, NDUFS5, NDUFS3, SDHB, UQCRH, NDUFV1, COX5A, NDUFB5, CYC1, NDUFA8, NDUFB3, IDH3G, NDUFS6, SDHD, NDUFA6, UQCRC1, UQCR…
REACTOME_ACTIVATION_OF_THE_MRNA_UPON_BINDING_OF_THE_CAP_BINDING_COMPLEX_AND_EIFS_AND_SUBSEQUENT_BINDING_TO_43S	0.00120048	0.0223841	0.700629	4.99723	0	53	RPS20, EIF4A1, RPS10, RPS16, RPS6, RPS25, RPS14, RPS4X, RPS5, RPS13, RPS3, RPS9, RPS15, RPS3A, RPS7, RPS27, RPS27A, FAU, RPS23, EIF3F, RPS15A, EIF3L, EIF3K, EIF3H, RPSA, RPS12, EIF3E, RPS18, RPS19, EIF3D, EIF3G, RPS27L, RPS11, EIF3I, RPS29, EIF4A2, RPS2, EIF4H, RPS21, EIF4E	RPS20, EIF4A1, RPS10, RPS16, RPS6, RPS25, RPS14, RPS4X, RPS5, RPS13, RPS3, RPS9, RPS15, RPS3A, RPS7, RPS27, RPS27A, FAU, RPS23, EIF3F, RPS15A, EIF3L, EIF3K, EIF3H, RPSA, RPS12, EIF3E, RPS18, RPS19, EIF3D, EIF3G, RPS27L, RPS11, EIF3I, RPS29, EIF4A2, RPS2, EIF4H, RPS21, EIF4E
KEGG_ALZHEIMERS_DISEASE	0.00110865	0.0223841	0.535222	4.97105	0	105	GAPDH, NDUFA4, COX7A2, CALM2, COX4I1, COX7C, COX8A, COX6B1, COX5B, NDUFC2, UQCRQ, NDUFB2, NDUFB4, NDUFB9, NDUFB6, NDUFA1, COX6A1, NDUFB7, NDUFS7, COX7A2L, UQCRB, NDUFS8, SDHC, COX7A1, PSENEN, NDUFV2, CALM1, NDUFAB1, NDUFS4, NDUFA4L2, APH1A, HSD17B10, NDUFB10, CAPN2, NDUFC1, COX7B, NDUFS5, NDUFS3, SDHB, UQCRH, NDUFV1, COX5A, NDUFB5, CYC1, BAD, NDUFA8, NDUFB3, TNFRSF1A, NDUFS6, SDHD, NDUFA6, UQCRC1…	GAPDH, NDUFA4, COX7A2, CALM2, COX4I1, COX7C, COX8A, COX6B1, COX5B, NDUFC2, UQCRQ, NDUFB2, NDUFB4, NDUFB9, NDUFB6, NDUFA1, COX6A1, NDUFB7, NDUFS7, COX7A2L, UQCRB, NDUFS8, SDHC, COX7A1, PSENEN, NDUFV2, CALM1, NDUFAB1, NDUFS4, NDUFA4L2, APH1A, HSD17B10, NDUFB10, CAPN2, NDUFC1, COX7B, NDUFS5, NDUFS3, SDHB, UQCRH, NDUFV1, COX5A, NDUFB5, CYC1, BAD, NDUFA8, NDUFB3, TNFRSF1A, NDUFS6, SDHD, NDUFA6, UQCRC1…
REACTOME_CELLULAR_RESPONSES_TO_STIMULI	0.00100402	0.0223841	0.347589	4.73713	0	509	RPL13A, RPL7, RPL31, RPS20, RPL23A, RPL27, RPLP2, RPL10, RPL27A, RPL8, RPL10A, RPL15, RPL21, RPL3, SOD1, RPL41, UBB, RPS10, RPL36A, TUBA1B, RPS16, RPS6, EEF1A1, NDUFA4, RPS25, RPL35A, RPL26, HSPB1, RPL19, RPL4, RPS14, RPS4X, ATF4, RPL18A, RPS5, RPS13, RPL38, RPS3, RPLP1, RPL17, RPS9, DYNLL1, RPS15, TUBA1A, UBA52, COX4I1, PRDX1, HERPUD1, RPS3A, RPL32, CRYAB, COX7C, RPS7, RPS27, COX8A, RPL9, RPS27A…	RPL13A, RPL7, RPL31, RPS20, RPL23A, RPL27, RPLP2, RPL10, RPL27A, RPL8, RPL10A, RPL15, RPL21, RPL3, SOD1, RPL41, UBB, RPS10, RPL36A, TUBA1B, RPS16, RPS6, EEF1A1, NDUFA4, RPS25, RPL35A, RPL26, HSPB1, RPL19, RPL4, RPS14, RPS4X, ATF4, RPL18A, RPS5, RPS13, RPL38, RPS3, RPLP1, RPL17, RPS9, DYNLL1, RPS15, TUBA1A, UBA52, COX4I1, PRDX1, HERPUD1, RPS3A, RPL32, CRYAB, COX7C, RPS7, RPS27, COX8A, RPL9, RPS27A…
CHNG_MULTIPLE_MYELOMA_HYPERPLOID_UP	0.00121803	0.0223841	0.674916	4.6727	0	49	RPL13A, RPLP2, RPL27A, RPL15, RPL21, HNRNPA1, RPS16, RPS6, RPL35A, RPL4, EEF2, RPS14, RPS13, RPS3, RPLP1, RPS9, RPS15, UBA52, RPL32, RPS23, EIF3K, RPL14, RPL35, RPSA, RPS19, RPL18, EIF3G, MRPL34, RPL7A, CLTA, EIF4A2, RPL24, RPL29	RPL13A, RPLP2, RPL27A, RPL15, RPL21, HNRNPA1, RPS16, RPS6, RPL35A, RPL4, EEF2, RPS14, RPS13, RPS3, RPLP1, RPS9, RPS15, UBA52, RPL32, RPS23, EIF3K, RPL14, RPL35, RPSA, RPS19, RPL18, EIF3G, MRPL34, RPL7A, CLTA, EIF4A2, RPL24, RPL29
REACTOME_CELLULAR_RESPONSE_TO_CHEMICAL_STRESS	0.0010989	0.0223841	0.483989	4.64203	0	117	SOD1, UBB, NDUFA4, UBA52, COX4I1, PRDX1, COX7C, COX8A, RPS27A, GSTP1, COX6B1, COX5B, RBX1, PSMB6, PSMB5, PSMB7, COX16, UBC, PRDX5, CSNK2B, PSMC5, COX6A1, PSMD4, COX7A2L, GPX3, PSMB1, PSMB3, COX7B, COX5A, PSMA7, PSMF1, PRDX2, PRDX3, PSMC3, BLVRB, PSMD3, PSMD8, PRDX6, PSMA4, PSMC2, PSMA1, SKP1, TXN, HM13, PSMB2, PSMD2, P4HB, CYCS, SURF1, COX20, PSMD9, ATOX1, TXN2, NCOR1, PSMD13, PSMA5, CAT, COX11, …	SOD1, UBB, NDUFA4, UBA52, COX4I1, PRDX1, COX7C, COX8A, RPS27A, GSTP1, COX6B1, COX5B, RBX1, PSMB6, PSMB5, PSMB7, COX16, UBC, PRDX5, CSNK2B, PSMC5, COX6A1, PSMD4, COX7A2L, GPX3, PSMB1, PSMB3, COX7B, COX5A, PSMA7, PSMF1, PRDX2, PRDX3, PSMC3, BLVRB, PSMD3, PSMD8, PRDX6, PSMA4, PSMC2, PSMA1, SKP1, TXN, HM13, PSMB2, PSMD2, P4HB, CYCS, SURF1, COX20
WP_NONALCOHOLIC_FATTY_LIVER_DISEASE	0.00110375	0.0223841	0.484086	4.577	0	111	NDUFA4, COX7A2, ATF4, NDUFA11, COX4I1, COX7C, COX8A, COX6B1, COX5B, NDUFC2, UQCRQ, NDUFB2, NDUFA13, NDUFB4, NDUFB9, NDUFB6, NDUFA1, COX6A1, NDUFB7, NDUFS7, COX7A2L, UQCRB, NDUFS8, SDHC, COX7A1, NDUFV2, NDUFA12, CCL2, NDUFAB1, NDUFS4, NDUFA4L2, NDUFB10, NDUFC1, NDUFB11, COX7B, NDUFS5, NDUFS3, SDHB, UQCRH, NDUFV1, COX5A, NDUFB5, CYC1, NDUFA8, NDUFB3, ADIPOR1, TNFRSF1A, NDUFS6, SDHD, NDUFA6, UQCRC1,…	NDUFA4, COX7A2, ATF4, NDUFA11, COX4I1, COX7C, COX8A, COX6B1, COX5B, NDUFC2, UQCRQ, NDUFB2, NDUFA13, NDUFB4, NDUFB9, NDUFB6, NDUFA1, COX6A1, NDUFB7, NDUFS7, COX7A2L, UQCRB, NDUFS8, SDHC, COX7A1, NDUFV2, NDUFA12, CCL2, NDUFAB1, NDUFS4, NDUFA4L2, NDUFB10, NDUFC1, NDUFB11, COX7B, NDUFS5, NDUFS3, SDHB, UQCRH, NDUFV1, COX5A, NDUFB5, CYC1, NDUFA8, NDUFB3, ADIPOR1, TNFRSF1A, NDUFS6, SDHD, NDUFA6, UQCRC1,…
MOOTHA_HUMAN_MITODB_6_2002	0.00102041	0.0223841	0.369365	4.53755	0	294	RPLP2, RPL3, REXO2, NDUFA4, COX7A2, COX4I1, TSPO, RPS3A, COX7C, CYB5R3, COX8A, COX6B1, COX5B, NDUFC2, MDH2, NDUFB2, NDUFB4, TBCB, SLC25A3, NDUFB6, NDUFA1, SLC25A5, COX6A1, NDUFB7, NDUFS7, VDAC2, COX7A2L, UQCRB, HAX1, NDUFS8, COX17, TUFM, SDHC, COX7A1, ACADVL, NDUFV2, NDUFAB1, NDUFS4, DGUOK, MRPL34, MRPL33, NDUFC1, COX7B, NDUFS5, MRPL18, NDUFS3, GPX4, SDHB, UQCRH, COX5A, NDUFB5, CYC1, PIN4, BAD, N…	RPLP2, RPL3, REXO2, NDUFA4, COX7A2, COX4I1, TSPO, RPS3A, COX7C, CYB5R3, COX8A, COX6B1, COX5B, NDUFC2, MDH2, NDUFB2, NDUFB4, TBCB, SLC25A3, NDUFB6, NDUFA1, SLC25A5, COX6A1, NDUFB7, NDUFS7, VDAC2, COX7A2L, UQCRB, HAX1, NDUFS8, COX17, TUFM, SDHC, COX7A1, ACADVL, NDUFV2, NDUFAB1, NDUFS4, DGUOK, MRPL34, MRPL33, NDUFC1, COX7B, NDUFS5, MRPL18, NDUFS3, GPX4, SDHB, UQCRH, COX5A, NDUFB5, CYC1, PIN4, BAD, N…
MARTENS_TRETINOIN_RESPONSE_DN	0.00100301	0.0223841	0.335355	4.52129	0	481	RPL13A, RPL7, RPL31, RPL23A, TMSB4X, RPL27, RPL10, RPL10A, RPL15, RPL21, RPL3, HNRNPA1, UBB, RPS10, TUBA1B, RPS16, RPS6, EEF1A1, RPS25, RPL26, HSPB1, RPL19, RPL4, RPS14, RPS4X, ATF4, RPL18A, RPS5, SAP18, CHCHD2, RPS3, CALM2, RPL17, RPS9, NDUFA11, COX4I1, RPL32, COX7C, RPS27, ACTG1, RPL9, RPS27A, HNRNPA0, RPS23, RNH1, PPIA, UQCRQ, HCFC1R1, RPL14, RPL37A, RPL35, EIF1, HSPA8, NDUFAF3, C1orf43, PTMA,…	RPL13A, RPL7, RPL31, RPL23A, TMSB4X, RPL27, RPL10, RPL10A, RPL15, RPL21, RPL3, HNRNPA1, UBB, RPS10, TUBA1B, RPS16, RPS6, EEF1A1, RPS25, RPL26, HSPB1, RPL19, RPL4, RPS14, RPS4X, ATF4, RPL18A, RPS5, SAP18, CHCHD2, RPS3, CALM2, RPL17, RPS9, NDUFA11, COX4I1, RPL32, COX7C, RPS27, ACTG1, RPL9, RPS27A, HNRNPA0, RPS23, RNH1, PPIA, UQCRQ, HCFC1R1, RPL14, RPL37A, RPL35, EIF1, HSPA8, NDUFAF3, C1orf43, PTMA,…
REACTOME_NERVOUS_SYSTEM_DEVELOPMENT	0.0010142	0.0223841	0.354014	4.49971	0	343	RPL13A, RPL7, RPL31, RPS20, RPL23A, RPL27, RPLP2, RPL10, RPL27A, RPL8, RPL10A, RPL15, RPL21, ARPC1B, RPL3, RPL41, UBB, RPS10, RPL36A, TUBA1B, RPS16, RPS6, RPS25, RPL35A, RPL26, RPL19, RPL4, RPS14, RPS4X, RPL18A, RPS5, RPS13, CFL1, MYL6, ACTB, RPL38, RPS3, RPLP1, PFN1, RPL17, RPS9, RPS15, TUBA1A, UBA52, RPS3A, RPL32, RPS7, RPS27, ACTG1, RPL9, RHOC, RPS27A, FAU, RPS23, RPS15A, RPL6, RBX1, PSMB6, PS…	RPL13A, RPL7, RPL31, RPS20, RPL23A, RPL27, RPLP2, RPL10, RPL27A, RPL8, RPL10A, RPL15, RPL21, ARPC1B, RPL3, RPL41, UBB, RPS10, RPL36A, TUBA1B, RPS16, RPS6, RPS25, RPL35A, RPL26, RPL19, RPL4, RPS14, RPS4X, RPL18A, RPS5, RPS13, CFL1, MYL6, ACTB, RPL38, RPS3, RPLP1, PFN1, RPL17, RPS9, RPS15, TUBA1A, UBA52, RPS3A, RPL32, RPS7, RPS27, ACTG1, RPL9, RHOC, RPS27A, FAU, RPS23, RPS15A, RPL6, RBX1, PSMB6, PS…
WP_OXIDATIVE_PHOSPHORYLATION	0.00125471	0.0223841	0.688261	4.38415	0	40	NDUFA4, NDUFA11, NDUFC2, NDUFB2, NDUFB4, NDUFB9, NDUFB6, NDUFB7, NDUFS7, NDUFS8, NDUFV2, NDUFAB1, NDUFS4, NDUFA4L2, NDUFB10, NDUFC1, NDUFS5, NDUFS3, NDUFV1, NDUFB5, ATP6AP2, NDUFA8, NDUFS6, NDUFA6, ATP6AP1, NDUFB1, NDUFA9, NDUFA5	NDUFA4, NDUFA11, NDUFC2, NDUFB2, NDUFB4, NDUFB9, NDUFB6, NDUFB7, NDUFS7, NDUFS8, NDUFV2, NDUFAB1, NDUFS4, NDUFA4L2, NDUFB10, NDUFC1, NDUFS5, NDUFS3, NDUFV1, NDUFB5, ATP6AP2, NDUFA8, NDUFS6, NDUFA6, ATP6AP1, NDUFB1, NDUFA9, NDUFA5
REACTOME_MITOCHONDRIAL_TRANSLATION	0.00114416	0.0223841	0.506195	4.34385	0	84	MRPL23, MRPL51, TUFM, MRPL34, MRPL33, MRPL18, GADD45GIP1, MRPS6, MRPL32, MRPS36, MRPL41, MRPL22, MRPL55, MRPL43, MRPL52, MRPL21, MRPL24, MRPS15, MRPL11, OXA1L, MRPL27, MRPS21, MRPS18C, MRPL28, MRPL54, MRPS34, MRPS18B, AURKAIP1, MRPL40, MRPL13, MRPL12, MRPS28, MRPS7, MRPS33, MRPS16, MTIF3, MRPL16, MRPL37, MRPS14, MRPL9, MRPL36, MRPS12, MRPL2, MRPL48, MRPL20, MRPS11, MRPL17, MRPL47, MRPS18A, MRPS23…	MRPL23, MRPL51, TUFM, MRPL34, MRPL33, MRPL18, GADD45GIP1, MRPS6, MRPL32, MRPS36, MRPL41, MRPL22, MRPL55, MRPL43, MRPL52, MRPL21, MRPL24, MRPS15, MRPL11, OXA1L, MRPL27, MRPS21, MRPS18C, MRPL28, MRPL54, MRPS34, MRPS18B, AURKAIP1
MOOTHA_MITOCHONDRIA	0.00101833	0.0223841	0.35171	4.34237	0	300	NDUFA4, COX7A2, LGALS3, COX4I1, TSPO, COX7C, CYB5R3, COX8A, COX6B1, COX5B, NDUFC2, MDH2, NDUFB2, NDUFB4, TBCB, SLC25A3, NDUFB6, NDUFA1, SLC25A5, COX6A1, NDUFB7, VDAC2, UQCRB, HAX1, NDUFS8, COX17, TUFM, SDHC, ANXA7, COX7A1, ACADVL, NDUFV2, NDUFAB1, NDUFS4, DGUOK, MRPL34, MRPL33, NDUFC1, COX7B, NDUFS5, MRPL18, NDUFS3, GPX4, SDHB, UQCRH, COX5A, RAN, NDUFB5, CYC1, PIN4, DCTN6, NDUFA8, DUT, MRPL22, CR…	NDUFA4, COX7A2, LGALS3, COX4I1, TSPO, COX7C, CYB5R3, COX8A, COX6B1, COX5B, NDUFC2, MDH2, NDUFB2, NDUFB4, TBCB, SLC25A3, NDUFB6, NDUFA1, SLC25A5, COX6A1, NDUFB7, VDAC2, UQCRB, HAX1, NDUFS8, COX17, TUFM, SDHC, ANXA7, COX7A1, ACADVL, NDUFV2, NDUFAB1, NDUFS4, DGUOK, MRPL34, MRPL33, NDUFC1, COX7B, NDUFS5, MRPL18, NDUFS3, GPX4, SDHB, UQCRH, COX5A, RAN, NDUFB5, CYC1, PIN4, DCTN6, NDUFA8, DUT, MRPL22, CR…
REACTOME_CYTOPROTECTION_BY_HMOX1	0.00113895	0.0223841	0.486065	4.34012	0	95	UBB, NDUFA4, UBA52, COX4I1, COX7C, COX8A, RPS27A, COX6B1, COX5B, RBX1, PSMB6, PSMB5, PSMB7, COX16, UBC, CSNK2B, PSMC5, COX6A1, PSMD4, COX7A2L, PSMB1, PSMB3, COX7B, COX5A, PSMA7, PSMF1, PSMC3, BLVRB, PSMD3, PSMD8, PSMA4, PSMC2, PSMA1, SKP1, HM13, PSMB2, PSMD2, CYCS, SURF1, COX20, PSMD9, NCOR1, PSMD13, PSMA5, COX11, PSMC1, PSMB4, PSMA3, PSME1, PSMC4, CHD9, COX14, HDAC3, BLVRA, PSMD7, COX6C, KEAP1	UBB, NDUFA4, UBA52, COX4I1, COX7C, COX8A, RPS27A, COX6B1, COX5B, RBX1, PSMB6, PSMB5, PSMB7, COX16, UBC, CSNK2B, PSMC5, COX6A1, PSMD4, COX7A2L, PSMB1, PSMB3, COX7B, COX5A, PSMA7, PSMF1, PSMC3, BLVRB, PSMD3, PSMD8, PSMA4, PSMC2, PSMA1, SKP1, HM13, PSMB2, PSMD2, CYCS, SURF1, COX20
KIM_ALL_DISORDERS_DURATION_CORR_DN	0.00110865	0.0223841	0.457475	4.33037	0	112	AKR1B1, COX4I1, TPI1, CRYAB, COX7C, COX8A, MRPL23, RABAC1, RNH1, PPIA, PSMB5, ARPC2, TMEM147, UQCRQ, HCFC1R1, NDUFAF3, NDUFA1, NDUFS7, UQCRB, HAX1, NDUFS8, TUFM, COX7A1, PIN1, ATP6V0B, CCT7, DCTN2, EIF3G, RPL13, CHMP2A, AKR1A1, NDUFC1, CLTA, RPS29, TALDO1, VPS28, BCAP31, NELFE, SUMO3, EIF6, NUDC, VPS51, IMPDH2, DEGS1, SLC25A11, DHPS, ATP6AP1, NDUFB1, SPAG7, PEF1, CREB3, AHSA1, GRHPR, PMP22, SF3B2…	AKR1B1, COX4I1, TPI1, CRYAB, COX7C, COX8A, MRPL23, RABAC1, RNH1, PPIA, PSMB5, ARPC2, TMEM147, UQCRQ, HCFC1R1, NDUFAF3, NDUFA1, NDUFS7, UQCRB, HAX1, NDUFS8, TUFM, COX7A1, PIN1, ATP6V0B, CCT7, DCTN2, EIF3G, RPL13, CHMP2A, AKR1A1, NDUFC1, CLTA, RPS29, TALDO1, VPS28, BCAP31, NELFE, SUMO3, EIF6, NUDC, VPS51, IMPDH2, DEGS1, SLC25A11, DHPS, ATP6AP1, NDUFB1, SPAG7, PEF1, CREB3, AHSA1, GRHPR, PMP22, SF3B2…
BLALOCK_ALZHEIMERS_DISEASE_DN	0.000999001	0.0223841	0.292535	4.29511	0	809	RPL31, RPL15, GAPDH, SLC25A6, NDUFA4, RPL35A, COX7A2, CDO1, SAP18, RPL38, CHCHD2, DYNLL1, COX4I1, TMED2, TPI1, COX7C, LDHA, MGST3, COX8A, COX6B1, VAMP2, COX5B, CUTA, GPAA1, LAMTOR5, PPIA, NDUFC2, RPL6, RBX1, PSMB6, PSMB5, NEDD8, ARPC2, TMEM147, UQCRQ, MDH2, EIF3K, ISCU, BSG, SUMO2, NDUFB2, CD59, RPL14, UBC, HSPA8, NDUFB4, OAZ2, HEXB, UBL5, TAF9, TUBB4B, AP3S1, MYL12B, NDFIP1, SLC25A3, AP2M1, SNRP…	RPL31, RPL15, GAPDH, SLC25A6, NDUFA4, RPL35A, COX7A2, CDO1, SAP18, RPL38, CHCHD2, DYNLL1, COX4I1, TMED2, TPI1, COX7C, LDHA, MGST3, COX8A, COX6B1, VAMP2, COX5B, CUTA, GPAA1, LAMTOR5, PPIA, NDUFC2, RPL6, RBX1, PSMB6, PSMB5, NEDD8, ARPC2, TMEM147, UQCRQ, MDH2, EIF3K, ISCU, BSG, SUMO2, NDUFB2, CD59, RPL14, UBC, HSPA8, NDUFB4, OAZ2, HEXB, UBL5, TAF9, TUBB4B, AP3S1, MYL12B, NDFIP1, SLC25A3, AP2M1, SNRP…
MOOTHA_PGC	0.00101833	0.0223841	0.343082	4.24066	0	304	AK1, PKM, GAPDH, COX7A2, PFKP, TPI1, COX7C, LDHA, COX8A, ID2, COX5B, PSMB5, EIF3L, PSMB7, MDH2, ENO1, BSG, UBC, COMT, NDUFB6, SLC25A5, COX6A1, MPC2, UQCRB, TUFM, NOP10, PRSS23, COX7A1, POLR2F, NDUFV2, GUK1, SUMO1, DDIT4, NDUFAB1, PDCD6, PGAM1, PGK1, CKS2, GHITM, MANF, MRPL34, HSD17B10, RNF5, DBI, NDUFC1, COX7B, NDUFS5, POLR2E, MRPL18, NDUFS3, GPX4, SDHB, EIF4A2, NDUFB5, CYC1, UROD, NDUFA8, PRDX2,…	AK1, PKM, GAPDH, COX7A2, PFKP, TPI1, COX7C, LDHA, COX8A, ID2, COX5B, PSMB5, EIF3L, PSMB7, MDH2, ENO1, BSG, UBC, COMT, NDUFB6, SLC25A5, COX6A1, MPC2, UQCRB, TUFM, NOP10, PRSS23, COX7A1, POLR2F, NDUFV2, GUK1, SUMO1, DDIT4, NDUFAB1, PDCD6, PGAM1, PGK1, CKS2, GHITM, MANF, MRPL34, HSD17B10, RNF5, DBI, NDUFC1, COX7B, NDUFS5, POLR2E, MRPL18, NDUFS3, GPX4, SDHB, EIF4A2, NDUFB5, CYC1, UROD, NDUFA8, PRDX2,…
RHEIN_ALL_GLUCOCORTICOID_THERAPY_DN	0.00102987	0.0223841	0.35383	4.21199	0	258	RPL31, CD9, RPL3, GAPDH, TUBA1B, HSPB1, SAP18, DYNLL1, TUBA1A, PRDX1, TPI1, LDHA, HNRNPA0, PPIA, DAD1, ENO1, HSPA8, PARK7, SNRPD2, CSNK2B, EID1, COPS6, TMEM14A, ESD, TUFM, PCMT1, SDHC, TUBB, RHOA, CCT7, CALM1, RPLP0, LSM5, CNPY2, PGK1, CKS1B, CKS2, SNRPE, KDELR2, RPL23, STOML2, AKR1A1, TALDO1, NDUFB5, NHP2, BCAP31, PIN4, SPTSSA, NDUFA8, DUT, NELFE, RPL22, WDR61, PRDX3, FHL1, LSM4, NME1, MDH1, IMP…	RPL31, CD9, RPL3, GAPDH, TUBA1B, HSPB1, SAP18, DYNLL1, TUBA1A, PRDX1, TPI1, LDHA, HNRNPA0, PPIA, DAD1, ENO1, HSPA8, PARK7, SNRPD2, CSNK2B, EID1, COPS6, TMEM14A, ESD, TUFM, PCMT1, SDHC, TUBB, RHOA, CCT7, CALM1, RPLP0, LSM5, CNPY2, PGK1, CKS1B, CKS2, SNRPE, KDELR2, RPL23, STOML2, AKR1A1, TALDO1, NDUFB5, NHP2, BCAP31, PIN4, SPTSSA, NDUFA8, DUT, NELFE, RPL22, WDR61, PRDX3, FHL1, LSM4, NME1, MDH1, IMP…
DAZARD_UV_RESPONSE_CLUSTER_G1	0.00123762	0.0223841	0.626967	4.20462	0	45	RPL31, PKM, RPL36A, COX7A2, MYL6, RPL38, ANXA2, DYNLL1, COX7C, RPS27, HEXIM1, RPS23, GPAA1, RPL37A, NDUFA1, UQCRB, COX17, GUK1, SEC61G, PGK1, SNRPE, NDUFC1, RPL30, RPL34, TSC22D1, MVP, TUBB2A, TXN, RPS21, RANBP1, NOL7	RPL31, PKM, RPL36A, COX7A2, MYL6, RPL38, ANXA2, DYNLL1, COX7C, RPS27, HEXIM1, RPS23, GPAA1, RPL37A, NDUFA1, UQCRB, COX17, GUK1, SEC61G, PGK1, SNRPE, NDUFC1, RPL30, RPL34, TSC22D1, MVP, TUBB2A, TXN, RPS21, RANBP1
TIEN_INTESTINE_PROBIOTICS_6HR_UP	0.00126422	0.0223841	0.654325	4.19923	0	41	RPL23A, RPL27A, GAPDH, RPL41, RPS6, EEF1A1, RPL4, RPS14, ACTB, FTL, RPS3A, RPS7, RPS27, RPS23, PPIA, RPL37A, UBC, HSPA8, RPS19, RPLP0, RPL13, PGK1, RPL23, RPL5, RPS11	RPL23A, RPL27A, GAPDH, RPL41, RPS6, EEF1A1, RPL4, RPS14, ACTB, FTL, RPS3A, RPS7, RPS27, RPS23, PPIA, RPL37A, UBC, HSPA8, RPS19, RPLP0, RPL13, PGK1, RPL23, RPL5, RPS11
REACTOME_COMPLEX_I_BIOGENESIS	0.00120337	0.0223841	0.587285	4.16456	0	52	NDUFA11, NDUFC2, NDUFB2, NDUFA13, NDUFB4, NDUFAF3, NDUFB9, NDUFB6, NDUFA1, NDUFB7, NDUFS7, NDUFS8, NDUFV2, NDUFA12, NDUFAB1, NDUFS4, NDUFB10, NDUFC1, NDUFB11, NDUFS5, NDUFS3, NDUFV1, NDUFB5, NDUFA8, NDUFB3, NDUFS6, NDUFA6, NDUFB1, NDUFA9, NDUFA5, ECSIT, TIMMDC1, TMEM126B, NDUFA2, COA1	NDUFA11, NDUFC2, NDUFB2, NDUFA13, NDUFB4, NDUFAF3, NDUFB9, NDUFB6, NDUFA1, NDUFB7, NDUFS7, NDUFS8, NDUFV2, NDUFA12, NDUFAB1, NDUFS4, NDUFB10, NDUFC1, NDUFB11, NDUFS5, NDUFS3, NDUFV1, NDUFB5, NDUFA8, NDUFB3, NDUFS6, NDUFA6, NDUFB1, NDUFA9, NDUFA5, ECSIT
ZHONG_SECRETOME_OF_LUNG_CANCER_AND_FIBROBLAST	0.00111607	0.0223841	0.452192	4.15488	0	101	ALDOA, CD9, RPL10A, PKM, EEF2, RPL18A, ACTB, BGN, AKR1B1, UBA52, CAPG, PRDX1, TPI1, NPC2, LDHA, GSTP1, ANXA4, PSMB6, PSMB5, MDH2, ENO1, PARK7, PEBP1, ECM1, LMNA, PSMB1, RHOA, PSMB3, PGK1, FAM3C, YWHAQ, PSMA7, RAN, ATP6AP2, KXD1, TNXB, PRDX6, WDR1, PSMA4, PSMA1, ARHGDIA, HMGB1, ACTN1, PSMB2, CLU, P4HB, SERPINB6, PSMA5, GLO1, QSOX1, PSMB4, PSMA3, NUCB1	ALDOA, CD9, RPL10A, PKM, EEF2, RPL18A, ACTB, BGN, AKR1B1, UBA52, CAPG, PRDX1, TPI1, NPC2, LDHA, GSTP1, ANXA4, PSMB6, PSMB5, MDH2, ENO1, PARK7, PEBP1, ECM1, LMNA, PSMB1, RHOA, PSMB3, PGK1, FAM3C, YWHAQ, PSMA7, RAN, ATP6AP2, KXD1, TNXB, PRDX6, WDR1, PSMA4, PSMA1, ARHGDIA, HMGB1, ACTN1, PSMB2, CLU, P4HB
ALONSO_METASTASIS_UP	0.0010846	0.0223841	0.410545	4.14706	0	138	RPL10A, LUM, RPS10, RPL35A, LAPTM4A, CHCHD2, BRK1, PFN1, TUBA1A, NPC2, COX8A, COX6B1, RABAC1, BTF3, LAMTOR5, DAD1, ENO1, HSPA8, UBL5, PRDX5, EIF3H, SRI, ATP6V0B, NDUFAB1, TMEM258, CKS1B, UBE2D2, GHITM, SPCS1, S100A10, NDUFB11, YWHAQ, SDCBP, RAN, ATRAID, NHP2, SMDT1, CYC1, TMEM9B, NDUFB3, FHL1, MDH1, SDHD, LRPAP1, FAM114A1, MMADHC, FAIM, SKP1, ATP6V0D1, RAB1A, ADSL, PMP22, HIBADH, AKT1S1, RRAGA, G…	RPL10A, LUM, RPS10, RPL35A, LAPTM4A, CHCHD2, BRK1, PFN1, TUBA1A, NPC2, COX8A, COX6B1, RABAC1, BTF3, LAMTOR5, DAD1, ENO1, HSPA8, UBL5, PRDX5, EIF3H, SRI, ATP6V0B, NDUFAB1, TMEM258, CKS1B, UBE2D2, GHITM, SPCS1, S100A10, NDUFB11, YWHAQ, SDCBP, RAN, ATRAID, NHP2, SMDT1, CYC1, TMEM9B, NDUFB3, FHL1, MDH1, SDHD, LRPAP1, FAM114A1, MMADHC, FAIM, SKP1, ATP6V0D1, RAB1A, ADSL, PMP22, HIBADH, AKT1S1, RRAGA
HOUNKPE_HOUSEKEEPING_GENES	0.000999001	0.0223841	0.279178	4.14416	0	902	EIF4A1, RPL15, U2AF1, GABARAPL2, HNRNPA1, SOD1, RPL35A, RPL4, SAP18, CFL1, BRK1, EEF1D, CCNI, TPI1, TRMT112, TMED9, BTF3, CUTA, LAMTOR5, RBX1, PSMB6, COPE, PSMB7, NEDD8, ARPC2, TMEM147, DAD1, FIS1, JTB, EIF3K, ISCU, ATP6V0E1, ERGIC3, COMT, TBCB, UBL5, C1orf43, OST4, PRDX5, PARK7, SLC25A3, RAD23A, AP2M1, SLC25A5, CSNK2B, PSMC5, POLR2J, MRPL51, TMEM219, HSBP1, COPS6, EMC4, PSMD4, ERH, MORF4L1, HAX1…	EIF4A1, RPL15, U2AF1, GABARAPL2, HNRNPA1, SOD1, RPL35A, RPL4, SAP18, CFL1, BRK1, EEF1D, CCNI, TPI1, TRMT112, TMED9, BTF3, CUTA, LAMTOR5, RBX1, PSMB6, COPE, PSMB7, NEDD8, ARPC2, TMEM147, DAD1, FIS1, JTB, EIF3K, ISCU, ATP6V0E1, ERGIC3, COMT, TBCB, UBL5, C1orf43, OST4, PRDX5, PARK7, SLC25A3, RAD23A, AP2M1, SLC25A5, CSNK2B, PSMC5, POLR2J, MRPL51, TMEM219, HSBP1, COPS6, EMC4, PSMD4, ERH, MORF4L1, HAX1…
REACTOME_INFECTIOUS_DISEASE	0.00100402	0.0223841	0.302059	4.12029	0	513	RPL13A, RPL7, RPL31, RPS20, RPL23A, CD9, RPL27, RPLP2, RPL10, RPL27A, RPL8, RPL10A, RPL15, RPL21, ARPC1B, RPL3, RPL41, SLC25A6, UBB, RPS10, RPL36A, TUBA1B, RPS16, RPS6, RPS25, RPL35A, RPL26, RPL19, RPL4, EEF2, RPS14, RPS4X, RPL18A, RPS5, RPS13, SAP18, ACTB, RPL38, BRK1, RPS3, RPLP1, RPL17, RPS9, DYNLL1, RPS15, TUBA1A, UBA52, RPS3A, RPL32, RPS7, RPS27, ACTG1, RPL9, RPS27A, FAU, RPS23, VAMP2, RPS15…	RPL13A, RPL7, RPL31, RPS20, RPL23A, CD9, RPL27, RPLP2, RPL10, RPL27A, RPL8, RPL10A, RPL15, RPL21, ARPC1B, RPL3, RPL41, SLC25A6, UBB, RPS10, RPL36A, TUBA1B, RPS16, RPS6, RPS25, RPL35A, RPL26, RPL19, RPL4, EEF2, RPS14, RPS4X, RPL18A, RPS5, RPS13, SAP18, ACTB, RPL38, BRK1, RPS3, RPLP1, RPL17, RPS9, DYNLL1, RPS15, TUBA1A, UBA52, RPS3A, RPL32, RPS7, RPS27, ACTG1, RPL9, RPS27A, FAU, RPS23, VAMP2, RPS15…
WONG_EMBRYONIC_STEM_CELL_CORE	0.0010352	0.0223841	0.355303	4.11037	0	229	RPL27A, EIF4A1, RPL10A, U2AF1, HNRNPA1, RPS16, EEF2, RPS5, RPS3, NDUFA11, PRDX1, RPS27, RPS23, COX5B, BTF3, PSMB6, PSMB5, EIF3L, ENO1, EIF3K, RAB34, SLC25A5, RPSA, NDUFB7, RPS12, RPS19, SDHC, NOP10, POLR2F, SUMO1, NDUFAB1, RPL13, BANF1, LSM5, CKS1B, CKS2, EIF3I, STOML2, NDUFB10, UQCRH, PSMA7, NHP2, PHB, MRPS36, RPL22, TRIP6, EIF6, LSM4, POP7, SDHD, FDPS, PHF5A, ERP29, HMGB2, MRPL11, KIF22, LSM2, …	RPL27A, EIF4A1, RPL10A, U2AF1, HNRNPA1, RPS16, EEF2, RPS5, RPS3, NDUFA11, PRDX1, RPS27, RPS23, COX5B, BTF3, PSMB6, PSMB5, EIF3L, ENO1, EIF3K, RAB34, SLC25A5, RPSA, NDUFB7, RPS12, RPS19, SDHC, NOP10, POLR2F, SUMO1, NDUFAB1, RPL13, BANF1, LSM5, CKS1B, CKS2, EIF3I, STOML2, NDUFB10, UQCRH, PSMA7, NHP2, PHB, MRPS36, RPL22, TRIP6, EIF6, LSM4, POP7, SDHD, FDPS, PHF5A, ERP29, HMGB2, MRPL11, KIF22, LSM2, …
HILLION_HMGA1B_TARGETS	0.00120919	0.0223841	0.585018	4.10911	0	51	RPL10, RPL21, SOD1, RPL19, COX7A2, CRIP2, COX4I1, RPS3A, ID2, COX5B, PSMB6, ID3, PTMA, SLC25A5, RPS12, ACADVL, RPL13, MGST1, RPS11, ARF5, AKR1A1, GPX4, COX5A, ID1, NME1, ANXA5, TNFRSF1A, MIF, PSMA1, CLU, PCNA, ANXA1, PLAUR	RPL10, RPL21, SOD1, RPL19, COX7A2, CRIP2, COX4I1, RPS3A, ID2, COX5B, PSMB6, ID3, PTMA, SLC25A5, RPS12, ACADVL, RPL13, MGST1, RPS11, ARF5, AKR1A1, GPX4, COX5A, ID1, NME1, ANXA5, TNFRSF1A, MIF, PSMA1, CLU, PCNA, ANXA1
REACTOME_SCF_SKP2_MEDIATED_DEGRADATION_OF_P27_P21	0.00123457	0.0223841	0.612812	4.08942	0	44	UBB, UBA52, RPS27A, PSMB6, PSMB5, PSMB7, UBC, PSMC5, PSMD4, PSMB1, PSMB3, CKS1B, PSMA7, PSMF1, PSMC3, PSMD3, PSMD8, PSMA4, PSMC2, PSMA1, SKP1, PSMB2, PSMD2, PSMD9, PSMD13, PSMA5, PSMC1, PSMB4, PSMA3, CDK4, PSME1, CDKN1A, PSMC4, PSMD7	UBB, UBA52, RPS27A, PSMB6, PSMB5, PSMB7, UBC, PSMC5, PSMD4, PSMB1, PSMB3, CKS1B, PSMA7, PSMF1, PSMC3, PSMD3, PSMD8, PSMA4, PSMC2, PSMA1, SKP1, PSMB2, PSMD2
WANG_TUMOR_INVASIVENESS_UP	0.00101833	0.0223841	0.331967	4.08738	0	297	RPL13A, RPL7, RPS20, RPL27, RPLP2, RPL27A, RPL8, RPL21, PKM, GAPDH, TUBA1B, RPS16, RPS6, RPL19, COX7A2, RPS14, RPL18A, RPS5, SAP18, RPS3, ANXA2, COX4I1, RPL32, COX7C, NPC2, RPS7, COX8A, ACTG1, S100A6, FAU, RPS15A, PPIA, NDUFC2, RPL6, RBX1, NEDD8, ENO1, RPL14, RPL35, HSPA8, ERGIC3, TUBB4B, PRDX5, SNRPD2, EIF3H, EID1, PSMC5, TGFBI, NDUFB7, VDAC2, HINT1, ANXA7, CIRBP, TUBB, BRD2, NDUFS4, RAB7A, RPLP…	RPL13A, RPL7, RPS20, RPL27, RPLP2, RPL27A, RPL8, RPL21, PKM, GAPDH, TUBA1B, RPS16, RPS6, RPL19, COX7A2, RPS14, RPL18A, RPS5, SAP18, RPS3, ANXA2, COX4I1, RPL32, COX7C, NPC2, RPS7, COX8A, ACTG1, S100A6, FAU, RPS15A, PPIA, NDUFC2, RPL6, RBX1, NEDD8, ENO1, RPL14, RPL35, HSPA8, ERGIC3, TUBB4B, PRDX5, SNRPD2, EIF3H, EID1, PSMC5, TGFBI, NDUFB7, VDAC2, HINT1, ANXA7, CIRBP, TUBB, BRD2, NDUFS4, RAB7A, RPLP…
REACTOME_AUF1_HNRNP_D0_BINDS_AND_DESTABILIZES_MRNA	0.00123457	0.0223841	0.607509	4.05403	0	44	UBB, HSPB1, UBA52, RPS27A, PSMB6, PSMB5, PSMB7, UBC, HSPA8, PSMC5, PSMD4, PSMB1, PSMB3, PSMA7, PSMF1, PSMC3, PSMD3, PSMD8, PSMA4, PSMC2, PSMA1, PSMB2, PSMD2, HSPA1A, PSMD9, PSMD13, PSMA5, PSMC1, PSMB4, PSMA3, PSME1, PSMC4, PSMD7	UBB, HSPB1, UBA52, RPS27A, PSMB6, PSMB5, PSMB7, UBC, HSPA8, PSMC5, PSMD4, PSMB1, PSMB3, PSMA7, PSMF1, PSMC3, PSMD3, PSMD8, PSMA4, PSMC2, PSMA1, PSMB2, PSMD2, HSPA1A
MARTINEZ_RESPONSE_TO_TRABECTEDIN_UP	0.00121507	0.0223841	0.556165	4.04166	0	56	SOD1, COX7A2, LAPTM4A, ARL2, DKK3, UBA52, IGFBP6, RPS27, COX8A, ID2, COX6B1, NDUFA13, NDUFA1, FKBP1A, ATP6V1G1, JUNB, HSBP1, UQCRB, ITM2B, GUK1, PGK1, S100A10, RHBDD2, ATRAID, SERTAD1, PRDX2, ITGAE, CTSA, ANXA5, SKP1, ANXA1, CYCS, GLO1, NDUFA2, HDAC3, RSU1, GADD45B, VKORC1	SOD1, COX7A2, LAPTM4A, ARL2, DKK3, UBA52, IGFBP6, RPS27, COX8A, ID2, COX6B1, NDUFA13, NDUFA1, FKBP1A, ATP6V1G1, JUNB, HSBP1, UQCRB, ITM2B, GUK1, PGK1, S100A10, RHBDD2, ATRAID, SERTAD1, PRDX2, ITGAE, CTSA, ANXA5, SKP1, ANXA1, CYCS
LOPEZ_MBD_TARGETS	0.001	0.0223841	0.286072	4.01318	0	602	ALDOA, RPL31, EIF4A1, RPL10A, PKM, SOD1, RPL35A, EEF2, RPS14, ATF4, CFL1, LAPTM4A, TOMM7, EEF1D, CCNI, ARL2, PFN1, TUBA1A, UBA52, PRDX1, COMMD6, NPC2, LDHA, RPS7, COX8A, RHOC, GSTP1, ANXA4, BTF3, RBX1, POLD4, PSMB7, ENO1, EIF3K, EIF1, HSPA8, AP3S1, RPL11, RAB5C, ATP6V1F, EIF3H, ATP6V1G1, NDUFB7, JUNB, HSBP1, EIF3E, NDUFS8, ECM1, PCMT1, RPS19, MRFAP1, ANXA7, ATP6V0B, POLR2F, ACADVL, RPL18, CAPZB, …	ALDOA, RPL31, EIF4A1, RPL10A, PKM, SOD1, RPL35A, EEF2, RPS14, ATF4, CFL1, LAPTM4A, TOMM7, EEF1D, CCNI, ARL2, PFN1, TUBA1A, UBA52, PRDX1, COMMD6, NPC2, LDHA, RPS7, COX8A, RHOC, GSTP1, ANXA4, BTF3, RBX1, POLD4, PSMB7, ENO1, EIF3K, EIF1, HSPA8, AP3S1, RPL11, RAB5C, ATP6V1F, EIF3H, ATP6V1G1, NDUFB7, JUNB, HSBP1, EIF3E, NDUFS8, ECM1, PCMT1, RPS19, MRFAP1, ANXA7, ATP6V0B, POLR2F, ACADVL, RPL18, CAPZB, …
REACTOME_HEDGEHOG_LIGAND_BIOGENESIS	0.00123457	0.0223841	0.598445	3.99355	0	44	UBB, UBA52, RPS27A, PSMB6, PSMB5, PSMB7, UBC, PSMC5, PSMD4, PSMB1, PSMB3, PSMA7, PSMF1, PSMC3, PSMD3, PSMD8, PSMA4, PSMC2, PSMA1, PSMB2, PSMD2, P4HB, ERLEC1, PSMD9, PSMD13, PSMA5, PSMC1, PSMB4, PSMA3, DERL2, PSME1, PSMC4, PSMD7	UBB, UBA52, RPS27A, PSMB6, PSMB5, PSMB7, UBC, PSMC5, PSMD4, PSMB1, PSMB3, PSMA7, PSMF1, PSMC3, PSMD3, PSMD8, PSMA4, PSMC2, PSMA1, PSMB2, PSMD2, P4HB, ERLEC1
DAZARD_RESPONSE_TO_UV_NHEK_UP	0.0010846	0.0223841	0.395385	3.98975	0	139	RPL31, PKM, RPL36A, COX7A2, ATF4, MYL6, RPL38, ANXA2, PFN1, DYNLL1, COX7C, IGFBP6, RPS27, HEXIM1, ID2, RPS23, GPAA1, IER3, RPL37A, ERGIC3, TUBB4B, NDUFA1, RPSA, JUNB, CCDC85B, UQCRB, COX17, TM4SF1, GUK1, SEC61G, BRD2, EIF3G, APRT, PGK1, SNRPE, NDUFC1, RAP1A, RPL30, RPL34, HSPA2, CSRP1, TSC22D1, MVP, PSMD8, RPS2, POP7, ZFP36, TUBB2A, NEU1, ARHGDIA, TXN, TOB1, RPS21, PPP2R1A, ECHS1, ERCC1, RANBP1, …	RPL31, PKM, RPL36A, COX7A2, ATF4, MYL6, RPL38, ANXA2, PFN1, DYNLL1, COX7C, IGFBP6, RPS27, HEXIM1, ID2, RPS23, GPAA1, IER3, RPL37A, ERGIC3, TUBB4B, NDUFA1, RPSA, JUNB, CCDC85B, UQCRB, COX17, TM4SF1, GUK1, SEC61G, BRD2, EIF3G, APRT, PGK1, SNRPE, NDUFC1, RAP1A, RPL30, RPL34, HSPA2, CSRP1, TSC22D1, MVP, PSMD8, RPS2, POP7, ZFP36, TUBB2A, NEU1, ARHGDIA, TXN, TOB1, RPS21, PPP2R1A, ECHS1, ERCC1, RANBP1, …
LEE_LIVER_CANCER_SURVIVAL_DN	0.00108814	0.0223841	0.408077	3.9895	0	124	RPL31, TMSB4X, RPL27, PLP2, HNRNPA1, RPL36A, TUBA1B, RPS6, RPS5, RPL38, RPS3, CALM2, RPL17, RPS9, DYNLL1, RPS3A, CLIC1, RPS7, RPL9, S100A6, ANXA4, RBX1, IER3, SUMO2, RPL35, PTMA, RPSA, RPS18, SNRPG, ITGB1BP1, SFT2D1, CKS2, PDLIM7, RPL12, YWHAQ, RAN, RWDD1, METTL5, HMGB2, MFSD10, PDCD5, PCNA, PFDN4, RGS2, TPRKB, EIF4A3, SNRPB2, HDDC2, KIF5B, BUB3, CCT6A, FBL, PRMT1, UBE2D1, USP1, DYNLT1, CDK4, HDA…	RPL31, TMSB4X, RPL27, PLP2, HNRNPA1, RPL36A, TUBA1B, RPS6, RPS5, RPL38, RPS3, CALM2, RPL17, RPS9, DYNLL1, RPS3A, CLIC1, RPS7, RPL9, S100A6, ANXA4, RBX1, IER3, SUMO2, RPL35, PTMA, RPSA, RPS18, SNRPG, ITGB1BP1, SFT2D1, CKS2, PDLIM7, RPL12, YWHAQ, RAN, RWDD1, METTL5, HMGB2, MFSD10, PDCD5, PCNA, PFDN4, RGS2
CHIANG_LIVER_CANCER_SUBCLASS_UNANNOTATED_DN	0.00107066	0.0223841	0.385824	3.97611	0	146	ALDOA, RPS16, NDUFA4, CHCHD2, HNRNPA0, CNN3, LAMTOR5, DAD1, HSPA8, SNRPD2, SLC25A5, EMC4, UXT, RHOA, DCTN3, TPD52L1, PGK1, MANF, STOML2, DBI, RPL7A, S100A10, SYPL1, ILF2, ARPC1A, WDR83OS, RAN, SLC29A1, WDR61, PSMC3, DPM1, PSMD8, TMEM50A, SEC11A, DNAJB9, LSM2, NEU1, UQCRFS1, CLNS1A, RPA3, CCNDBP1, ATP6V0D1, PCNA, CAPZA2, ATP1A1, ATG3, TPRKB, MRPL13, CTNNAL1, VAMP3, DPCD, VDAC3, CMAS, PSMA5, ZNHIT3…	ALDOA, RPS16, NDUFA4, CHCHD2, HNRNPA0, CNN3, LAMTOR5, DAD1, HSPA8, SNRPD2, SLC25A5, EMC4, UXT, RHOA, DCTN3, TPD52L1, PGK1, MANF, STOML2, DBI, RPL7A, S100A10, SYPL1, ILF2, ARPC1A, WDR83OS, RAN, SLC29A1, WDR61, PSMC3, DPM1, PSMD8, TMEM50A, SEC11A, DNAJB9, LSM2, NEU1, UQCRFS1, CLNS1A, RPA3, CCNDBP1, ATP6V0D1, PCNA, CAPZA2, ATP1A1, ATG3
REACTOME_THE_ROLE_OF_GTSE1_IN_G2_M_PROGRESSION_AFTER_G2_CHECKPOINT	0.00120048	0.0223841	0.555453	3.96176	0	53	UBB, TUBA1B, TUBA1A, UBA52, RPS27A, PSMB6, PSMB5, PSMB7, UBC, TUBB4B, PSMC5, PSMD4, PSMB1, PSMB3, PSMA7, PSMF1, PSMC3, PSMD3, PSMD8, PSMA4, PSMC2, TUBB2A, PSMA1, PSMB2, PSMD2, TUBB2B, PSMD9, PSMD13, PSMA5, PSMC1, TUBA1C, PSMB4, PSMA3, PSME1, CDKN1A, PSMC4, PSMD7, PSMD11, TUBA4A	UBB, TUBA1B, TUBA1A, UBA52, RPS27A, PSMB6, PSMB5, PSMB7, UBC, TUBB4B, PSMC5, PSMD4, PSMB1, PSMB3, PSMA7, PSMF1, PSMC3, PSMD3, PSMD8, PSMA4, PSMC2, TUBB2A, PSMA1, PSMB2, PSMD2, TUBB2B
REACTOME_NEGATIVE_REGULATION_OF_NOTCH4_SIGNALING	0.00124069	0.0223841	0.597351	3.93984	0	43	UBB, UBA52, RPS27A, RBX1, PSMB6, PSMB5, PSMB7, UBC, PSMC5, PSMD4, PSMB1, PSMB3, PSMA7, PSMF1, PSMC3, PSMD3, PSMD8, PSMA4, PSMC2, PSMA1, SKP1, PSMB2, PSMD2, PSMD9, PSMD13, PSMA5, PSMC1, PSMB4, PSMA3, PSME1, PSMC4, PSMD7	UBB, UBA52, RPS27A, RBX1, PSMB6, PSMB5, PSMB7, UBC, PSMC5, PSMD4, PSMB1, PSMB3, PSMA7, PSMF1, PSMC3, PSMD3, PSMD8, PSMA4, PSMC2, PSMA1, SKP1, PSMB2, PSMD2
HILLION_HMGA1_TARGETS	0.00120048	0.0223841	0.55164	3.93456	0	53	ALDOA, RPL21, SOD1, RPL36A, HSPB1, RPL19, EEF2, CFL1, CRIP2, COX4I1, RPS3A, ID2, COX5B, PSMB6, ID3, SLC25A5, RPS12, GPX3, RPL13, MGST1, RPS11, AKR1A1, COX5A, ID1, NME1, MIF, PSMA1, CLU, PCNA, PMP22	ALDOA, RPL21, SOD1, RPL36A, HSPB1, RPL19, EEF2, CFL1, CRIP2, COX4I1, RPS3A, ID2, COX5B, PSMB6, ID3, SLC25A5, RPS12, GPX3, RPL13, MGST1, RPS11, AKR1A1, COX5A, ID1, NME1, MIF, PSMA1, CLU, PCNA, PMP22
REACTOME_DEFECTIVE_CFTR_CAUSES_CYSTIC_FIBROSIS	0.00123457	0.0223841	0.581917	3.92729	0	46	UBB, UBA52, RPS27A, PSMB6, PSMB5, PSMB7, UBC, PSMC5, PSMD4, PSMB1, PSMB3, RNF5, PSMA7, PSMF1, PSMC3, PSMD3, PSMD8, PSMA4, PSMC2, PSMA1, PSMB2, PSMD2, ERLEC1, PSMD9, PSMD13, PSMA5, PSMC1, PSMB4, PSMA3, DERL2, PSME1, PSMC4, PSMD7, DERL1, PSMD11	UBB, UBA52, RPS27A, PSMB6, PSMB5, PSMB7, UBC, PSMC5, PSMD4, PSMB1, PSMB3, RNF5, PSMA7, PSMF1, PSMC3, PSMD3, PSMD8, PSMA4, PSMC2, PSMA1, PSMB2, PSMD2, ERLEC1
MALONEY_RESPONSE_TO_17AAG_DN	0.00121507	0.0223841	0.536807	3.90099	0	56	TMSB4X, RPL27A, EIF4A1, HNRNPA1, RPS16, CALM2, DYNLL1, TPI1, LDHA, RPL35, PTMA, POLR2L, SNRPG, RPL36AL, SNRPE, ILF2, CLTA, PSMA7, RPL30, SNRPB, NACA, PRDX3, SNRPF, MDH1, GTF2A2, SRSF2, SEC62, PDCD5, KPNA2, CYCS, VDAC3, PSMA5, CCT6A, MAMDC2, PRDX4, SUB1, RSU1, ARF4	TMSB4X, RPL27A, EIF4A1, HNRNPA1, RPS16, CALM2, DYNLL1, TPI1, LDHA, RPL35, PTMA, POLR2L, SNRPG, RPL36AL, SNRPE, ILF2, CLTA, PSMA7, RPL30, SNRPB, NACA, PRDX3, SNRPF, MDH1, GTF2A2, SRSF2, SEC62, PDCD5, KPNA2, CYCS
REACTOME_REGULATION_OF_HMOX1_EXPRESSION_AND_ACTIVITY	0.00120919	0.0223841	0.548464	3.85236	0	51	UBB, UBA52, RPS27A, RBX1, PSMB6, PSMB5, PSMB7, UBC, CSNK2B, PSMC5, PSMD4, PSMB1, PSMB3, PSMA7, PSMF1, PSMC3, PSMD3, PSMD8, PSMA4, PSMC2, PSMA1, SKP1, HM13, PSMB2, PSMD2, PSMD9, PSMD13, PSMA5, PSMC1, PSMB4, PSMA3, PSME1, PSMC4, PSMD7, KEAP1, PSMD11, NFE2L2	UBB, UBA52, RPS27A, RBX1, PSMB6, PSMB5, PSMB7, UBC, CSNK2B, PSMC5, PSMD4, PSMB1, PSMB3, PSMA7, PSMF1, PSMC3, PSMD3, PSMD8, PSMA4, PSMC2, PSMA1, SKP1, HM13, PSMB2, PSMD2
DANG_MYC_TARGETS_UP	0.00113895	0.0223841	0.431597	3.84593	0	94	RPS20, RPL27, RPL10, RPL27A, EIF4A1, RPL3, HNRNPA1, GAPDH, RPS16, RPL26, RPL19, RPS5, RPS13, RPL32, LDHA, RPL9, ID2, PPIA, ENO1, HSPA8, PTMA, SLC25A3, PSMB1, RPS19, UXT, RPL13, CKS2, MGST1, RPL5, DBI, POLD2, DPY30, PHB, SNRPB, RPL22, PRDX3, NME1, SRSF2, TXN, HSPE1, PCNA, CSTB, EIF4E	RPS20, RPL27, RPL10, RPL27A, EIF4A1, RPL3, HNRNPA1, GAPDH, RPS16, RPL26, RPL19, RPS5, RPS13, RPL32, LDHA, RPL9, ID2, PPIA, ENO1, HSPA8, PTMA, SLC25A3, PSMB1, RPS19, UXT, RPL13, CKS2, MGST1, RPL5, DBI, POLD2, DPY30, PHB, SNRPB, RPL22, PRDX3, NME1, SRSF2, TXN, HSPE1, PCNA, CSTB, EIF4E
WP_MITOCHONDRIAL_COMPLEX_I_ASSEMBLY_MODEL_OXPHOS_SYSTEM	0.00120773	0.0223841	0.558541	3.84309	0	48	NDUFC2, NDUFB2, NDUFA13, NDUFB4, NDUFAF3, NDUFB9, NDUFB6, NDUFA1, NDUFB7, NDUFV2, NDUFA12, NDUFAB1, NDUFS4, NDUFB10, NDUFC1, NDUFB11, NDUFS5, NDUFS3, NDUFV1, NDUFB5, NDUFA8, NDUFB3, NDUFS6, NDUFA6, NDUFB1, NDUFA5, ECSIT, TIMMDC1, TMEM126B, NDUFA2, COA1	NDUFC2, NDUFB2, NDUFA13, NDUFB4, NDUFAF3, NDUFB9, NDUFB6, NDUFA1, NDUFB7, NDUFV2, NDUFA12, NDUFAB1, NDUFS4, NDUFB10, NDUFC1, NDUFB11, NDUFS5, NDUFS3, NDUFV1, NDUFB5, NDUFA8, NDUFB3, NDUFS6, NDUFA6, NDUFB1, NDUFA5, ECSIT
ACEVEDO_LIVER_TUMOR_VS_NORMAL_ADJACENT_TISSUE_UP	0.001	0.0223841	0.272061	3.81365	0	597	RPL23A, CD9, RPL10A, RPL15, GABARAPL2, PCOLCE2, REXO2, UBB, RPS25, RPL35A, RPL26, COX7A2, RPS4X, RPS5, RPS13, PFN1, DYNLL1, TUBA1A, TRMT112, MGST3, RPS7, RPS27A, DDAH2, EIF3F, CYSTM1, RPS15A, BTF3, GPAA1, CNN3, PSMB5, COPE, NEDD8, TMEM147, DAD1, TMEM14C, CD59, ATP6V0E1, TUBB4B, AP3S1, EPHX1, NDUFB6, SLC39A1, COX6A1, TAGLN2, TMEM14A, EMC4, MPC2, UQCRB, HAX1, LMNA, SDHC, NOP10, DNAJC19, GNG11, SUPT…	RPL23A, CD9, RPL10A, RPL15, GABARAPL2, PCOLCE2, REXO2, UBB, RPS25, RPL35A, RPL26, COX7A2, RPS4X, RPS5, RPS13, PFN1, DYNLL1, TUBA1A, TRMT112, MGST3, RPS7, RPS27A, DDAH2, EIF3F, CYSTM1, RPS15A, BTF3, GPAA1, CNN3, PSMB5, COPE, NEDD8, TMEM147, DAD1, TMEM14C, CD59, ATP6V0E1, TUBB4B, AP3S1, EPHX1, NDUFB6, SLC39A1, COX6A1, TAGLN2, TMEM14A, EMC4, MPC2, UQCRB, HAX1, LMNA, SDHC, NOP10, DNAJC19, GNG11, SUPT…
REACTOME_CDT1_ASSOCIATION_WITH_THE_CDC6_ORC_ORIGIN_COMPLEX	0.00125471	0.0223841	0.596895	3.80216	0	40	UBB, UBA52, RPS27A, PSMB6, PSMB5, PSMB7, UBC, PSMC5, PSMD4, PSMB1, PSMB3, PSMA7, PSMF1, PSMC3, PSMD3, PSMD8, PSMA4, PSMC2, PSMA1, PSMB2, PSMD2, PSMD9, PSMD13, PSMA5, PSMC1, PSMB4, PSMA3, PSME1, PSMC4, PSMD7	UBB, UBA52, RPS27A, PSMB6, PSMB5, PSMB7, UBC, PSMC5, PSMD4, PSMB1, PSMB3, PSMA7, PSMF1, PSMC3, PSMD3, PSMD8, PSMA4, PSMC2, PSMA1, PSMB2, PSMD2
LUI_THYROID_CANCER_PAX8_PPARG_DN	0.00126422	0.0223841	0.5923	3.80117	0	41	RPL10A, RPL21, RPL18A, RPS5, RPL17, AKR1B1, EIF3F, TMEM147, EIF3K, HSPA8, ERGIC3, FKBP1A, NUPR1, RPS12, HINT1, ITM2B, TMEM109, RAN, PPT1, BLVRB, PSMD8, RPS2, ETHE1, SKP1, FBL, LITAF, ATXN10, UBE2E3, DDT, TMBIM6, RTN4	RPL10A, RPL21, RPL18A, RPS5, RPL17, AKR1B1, EIF3F, TMEM147, EIF3K, HSPA8, ERGIC3, FKBP1A, NUPR1, RPS12, HINT1, ITM2B, TMEM109, RAN, PPT1, BLVRB, PSMD8, RPS2, ETHE1, SKP1
REACTOME_DEGRADATION_OF_DVL	0.00124069	0.0223841	0.576086	3.79958	0	43	UBB, UBA52, RPS27A, RBX1, PSMB6, PSMB5, PSMB7, UBC, PSMC5, PSMD4, PSMB1, PSMB3, PSMA7, PSMF1, PSMC3, PSMD3, PSMD8, PSMA4, PSMC2, PSMA1, PSMB2, PSMD2, PSMD9, PSMD13, PSMA5, PSMC1, PSMB4, PSMA3, PSME1, PSMC4, PSMD7	UBB, UBA52, RPS27A, RBX1, PSMB6, PSMB5, PSMB7, UBC, PSMC5, PSMD4, PSMB1, PSMB3, PSMA7, PSMF1, PSMC3, PSMD3, PSMD8, PSMA4, PSMC2, PSMA1, PSMB2, PSMD2
REACTOME_REGULATION_OF_RUNX3_EXPRESSION_AND_ACTIVITY	0.00124069	0.0223841	0.575131	3.79328	0	43	UBB, UBA52, RPS27A, PSMB6, PSMB5, PSMB7, UBC, PSMC5, PSMD4, PSMB1, PSMB3, PSMA7, PSMF1, PSMC3, PSMD3, PSMD8, PSMA4, PSMC2, PSMA1, PSMB2, PSMD2, PSMD9, PSMD13, PSMA5, PSMC1, PSMB4, PSMA3, PSME1, PSMC4, PSMD7, TGFB1	UBB, UBA52, RPS27A, PSMB6, PSMB5, PSMB7, UBC, PSMC5, PSMD4, PSMB1, PSMB3, PSMA7, PSMF1, PSMC3, PSMD3, PSMD8, PSMA4, PSMC2, PSMA1, PSMB2, PSMD2
FLOTHO_PEDIATRIC_ALL_THERAPY_RESPONSE_UP	0.00125945	0.0223841	0.598322	3.78944	0	39	RPL13A, RPL7, RPS20, RPL27, RPS16, RPS6, FXYD5, EEF2, RPS5, RPL17, RPS9, TMED2, FAU, RPL6, EIF3L, RPL37A, RPS19, EIF3D, RPLP0, RPL5, SYPL1, RPL22	RPL13A, RPL7, RPS20, RPL27, RPS16, RPS6, FXYD5, EEF2, RPS5, RPL17, RPS9, TMED2, FAU, RPL6, EIF3L, RPL37A, RPS19, EIF3D, RPLP0, RPL5, SYPL1, RPL22
REACTOME_METABOLISM_OF_POLYAMINES	0.00124069	0.0223841	0.572767	3.77769	0	43	OAZ1, PSMB6, PSMB5, PSMB7, OAZ2, PSMC5, PSMD4, PSMB1, PSMB3, PSMA7, PSMF1, PSMC3, PSMD3, PSMD8, AMD1, PSMA4, PSMC2, PSMA1, PSMB2, PSMD2, PSMD9, NQO1, PSMD13, PSMA5, PSMC1, PSMB4, PSMA3, PSME1, PSMC4, PSMD7, SMS, PSMD11	OAZ1, PSMB6, PSMB5, PSMB7, OAZ2, PSMC5, PSMD4, PSMB1, PSMB3, PSMA7, PSMF1, PSMC3, PSMD3, PSMD8, AMD1, PSMA4, PSMC2, PSMA1, PSMB2, PSMD2
BILANGES_SERUM_RESPONSE_TRANSLATION	0.00140845	0.0223841	0.741404	3.7674	0	22	RPL10, RPL21, RPS6, EEF1A1, RPL4, RPS4X, RPL18A, RPS5, RPS3, RPS7, EIF3F, RPL6, RPL14, EIF3H, RPS19, RPL29	RPL10, RPL21, RPS6, EEF1A1, RPL4, RPS4X, RPL18A, RPS5, RPS3, RPS7, EIF3F, RPL6, RPL14, EIF3H, RPS19, RPL29
WP_MITOCHONDRIAL_COMPLEX_IV_ASSEMBLY	0.00131062	0.0223841	0.644731	3.75407	0	31	NDUFA4, COX7A2, COX4I1, COX7C, COX8A, COX6B1, COX5B, COX16, COX6A1, COX17, HIGD1A, COX7B, COX5A, PNKD, SMIM20, CMC1, SURF1, COX20, PET100, COX11, COA3, COX14, COX6C	NDUFA4, COX7A2, COX4I1, COX7C, COX8A, COX6B1, COX5B, COX16, COX6A1, COX17, HIGD1A, COX7B, COX5A, PNKD, SMIM20, CMC1, SURF1, COX20
CHAUHAN_RESPONSE_TO_METHOXYESTRADIOL_DN	0.00114811	0.0223841	0.443058	3.75332	0	82	TMSB4X, PKM, SLC25A6, EEF1A1, LGALS1, HERPUD1, NPC2, EIF3F, VAMP2, BTF3, COPE, LSP1, EIF3K, UBC, AP3S1, ATP6V1F, COX6A1, ARL6IP1, SEC61G, CCL3, PGK1, S100A10, RPL12, VIM, UBE2I, MDH1, FDPS, ARPC5, ERP29, MORF4L2, TUBB2A, SPCS2, XBP1, PHB2, WBP2, NME4, PDLIM1, NUCB1, LITAF, DDOST, YWHAB, AP1S2, TMSB10, RAF1, EIF3M, CD164, IDH2	TMSB4X, PKM, SLC25A6, EEF1A1, LGALS1, HERPUD1, NPC2, EIF3F, VAMP2, BTF3, COPE, LSP1, EIF3K, UBC, AP3S1, ATP6V1F, COX6A1, ARL6IP1, SEC61G, CCL3, PGK1, S100A10, RPL12, VIM, UBE2I, MDH1, FDPS, ARPC5, ERP29, MORF4L2, TUBB2A, SPCS2
REACTOME_DEGRADATION_OF_GLI1_BY_THE_PROTEASOME	0.00123457	0.0223841	0.555925	3.75188	0	46	UBB, UBA52, RPS27A, RBX1, PSMB6, PSMB5, PSMB7, UBC, PSMC5, PSMD4, PSMB1, PSMB3, PSMA7, PSMF1, PSMC3, PSMD3, PSMD8, PSMA4, PSMC2, PSMA1, SKP1, PSMB2, PSMD2, PSMD9, PSMD13, PSMA5, PSMC1, PSMB4, PSMA3, PSME1, PSMC4, PSMD7	UBB, UBA52, RPS27A, RBX1, PSMB6, PSMB5, PSMB7, UBC, PSMC5, PSMD4, PSMB1, PSMB3, PSMA7, PSMF1, PSMC3, PSMD3, PSMD8, PSMA4, PSMC2, PSMA1, SKP1, PSMB2, PSMD2
REACTOME_APC_C_CDH1_MEDIATED_DEGRADATION_OF_CDC20_AND_OTHER_APC_C_CDH1_TARGETED_PROTEINS_IN_LATE_MITOSIS_EARLY_G1	0.00120919	0.0223841	0.522231	3.73613	0	54	UBB, UBA52, RPS27A, PSMB6, PSMB5, PSMB7, UBC, ANAPC11, PSMC5, PSMD4, PSMB1, PSMB3, ANAPC16, PSMA7, CDC26, PSMF1, PSMC3, PSMD3, PSMD8, PSMA4, PSMC2, PSMA1, PSMB2, PSMD2, UBE2E1, PSMD9, PTTG1, PSMD13, PSMA5, PSMC1, UBE2D1, PSMB4, PSMA3, PSME1, PSMC4, PSMD7	UBB, UBA52, RPS27A, PSMB6, PSMB5, PSMB7, UBC, ANAPC11, PSMC5, PSMD4, PSMB1, PSMB3, ANAPC16, PSMA7, CDC26, PSMF1, PSMC3, PSMD3, PSMD8, PSMA4, PSMC2, PSMA1, PSMB2, PSMD2, UBE2E1
GOTZMANN_EPITHELIAL_TO_MESENCHYMAL_TRANSITION_DN	0.00108578	0.0223841	0.374565	3.73284	0	132	OAZ1, SOD1, FXYD5, LGALS3, CALM2, PFN1, MRPL23, GSTP1, SLC3A2, PSMC5, HAX1, TM4SF1, ANXA7, RPL18, SRP14, HSD17B10, YWHAQ, ANXA11, BCAP31, AIP, CD55, SERPINE2, FKBP2, FHL1, ECH1, POLR2C, AMD1, SDF2, NTAN1, SEPHS2, CLNS1A, COPS5, SCP2, TOB1, CAPZA2, GDI2, BTC, CNIH1, ATP6V1E1, SERPINB6, TKT, POLR1D, PSMC1, BAX, CCT3, PFKL, DYNLT1, RALY, PHYH, PSME1, CDKN1A, CTNNB1, DDOST, VDAC1, NFKBIA, SLC35A1, SL…	OAZ1, SOD1, FXYD5, LGALS3, CALM2, PFN1, MRPL23, GSTP1, SLC3A2, PSMC5, HAX1, TM4SF1, ANXA7, RPL18, SRP14, HSD17B10, YWHAQ, ANXA11, BCAP31, AIP, CD55, SERPINE2, FKBP2, FHL1, ECH1, POLR2C, AMD1, SDF2, NTAN1, SEPHS2, CLNS1A, COPS5, SCP2, TOB1, CAPZA2, GDI2
LUI_THYROID_CANCER_CLUSTER_3	0.00138504	0.0223841	0.705564	3.72341	0	25	RPL10A, RPL21, RPL18A, RPS5, RPL17, EIF3F, TMEM147, EIF3K, HSPA8, ERGIC3, RPS12, HINT1, RPL18, ITM2B, EIF3G, PSMD8, RPS2, FBL, LITAF, ATXN10, UBE2E3, TMBIM6, RTN4	RPL10A, RPL21, RPL18A, RPS5, RPL17, EIF3F, TMEM147, EIF3K, HSPA8, ERGIC3, RPS12, HINT1, RPL18, ITM2B, EIF3G, PSMD8, RPS2
NUTT_GBM_VS_AO_GLIOMA_DN	0.00131062	0.0223841	0.639108	3.72133	0	31	RPS20, RPL23A, RPLP2, RPL27A, RPS6, ANGPTL2, RPL4, RPS13, EIF3F, VDAC2, UQCRB, EIF3E, CIRBP, POLR2F, YIF1A, RPL36AL, RPL30, ID1, RPL24	RPS20, RPL23A, RPLP2, RPL27A, RPS6, ANGPTL2, RPL4, RPS13, EIF3F, VDAC2, UQCRB, EIF3E, CIRBP, POLR2F, YIF1A, RPL36AL, RPL30, ID1, RPL24
YAMASHITA_LIVER_CANCER_WITH_EPCAM_UP	0.00125471	0.0223841	0.582082	3.7078	0	40	RPL13A, RPL31, RPL23A, HNRNPA1, RPS10, RPS4X, FMOD, RPS3, RPL17, RPS3A, RPS7, RPL9, RPS27A, EIF3F, RPL6, RPL35, RPSA, RPS12, RPLP0, RPL7A, POLR2E, RPL29	RPL13A, RPL31, RPL23A, HNRNPA1, RPS10, RPS4X, FMOD, RPS3, RPL17, RPS3A, RPS7, RPL9, RPS27A, EIF3F, RPL6, RPL35, RPSA, RPS12, RPLP0, RPL7A, POLR2E, RPL29
REACTOME_ABC_TRANSPORTER_DISORDERS	0.00120337	0.0223841	0.522783	3.70716	0	52	UBB, UBA52, RPS27A, PSMB6, PSMB5, PSMB7, UBC, PSMC5, PSMD4, PSMB1, PSMB3, RNF5, PSMA7, PSMF1, PSMC3, PSMD3, PSMD8, PSMA4, PSMC2, PSMA1, PSMB2, PSMD2, ERLEC1, PSMD9, PSMD13, PSMA5, PSMC1, PSMB4, PSMA3, DERL2, PSME1, PSMC4, PSMD7, LMBRD1, DERL1, PSMD11	UBB, UBA52, RPS27A, PSMB6, PSMB5, PSMB7, UBC, PSMC5, PSMD4, PSMB1, PSMB3, RNF5, PSMA7, PSMF1, PSMC3, PSMD3, PSMD8, PSMA4, PSMC2, PSMA1, PSMB2, PSMD2, ERLEC1
REACTOME_ORC1_REMOVAL_FROM_CHROMATIN	0.00123457	0.0223841	0.548296	3.70039	0	46	UBB, UBA52, RPS27A, RBX1, PSMB6, PSMB5, PSMB7, UBC, PSMC5, PSMD4, PSMB1, PSMB3, PSMA7, PSMF1, PSMC3, PSMD3, PSMD8, PSMA4, PSMC2, PSMA1, SKP1, PSMB2, PSMD2, PSMD9, PSMD13, PSMA5, PSMC1, PSMB4, PSMA3, PSME1, PSMC4, PSMD7	UBB, UBA52, RPS27A, RBX1, PSMB6, PSMB5, PSMB7, UBC, PSMC5, PSMD4, PSMB1, PSMB3, PSMA7, PSMF1, PSMC3, PSMD3, PSMD8, PSMA4, PSMC2, PSMA1, SKP1, PSMB2, PSMD2
REACTOME_DEGRADATION_OF_AXIN	0.00126904	0.0223841	0.568744	3.68692	0	42	UBB, UBA52, RPS27A, PSMB6, PSMB5, PSMB7, UBC, PSMC5, PSMD4, PSMB1, PSMB3, PSMA7, PSMF1, PSMC3, PSMD3, PSMD8, PSMA4, PSMC2, PSMA1, PSMB2, PSMD2, PSMD9, PSMD13, PSMA5, PSMC1, PSMB4, PSMA3, PSME1, PSMC4, PSMD7	UBB, UBA52, RPS27A, PSMB6, PSMB5, PSMB7, UBC, PSMC5, PSMD4, PSMB1, PSMB3, PSMA7, PSMF1, PSMC3, PSMD3, PSMD8, PSMA4, PSMC2, PSMA1, PSMB2, PSMD2
KEGG_PROTEASOME	0.00129199	0.0223841	0.607894	3.68398	0	34	PSMB6, PSMB5, PSMB7, PSMC5, PSMD4, PSMB1, PSMB3, PSMA7, PSMF1, PSMC3, PSMD3, PSMD8, PSMA4, PSMC2, PSMA1, PSMB2, PSMD2, POMP, PSMD13, PSMA5, PSMC1, PSMB4, PSMA3, PSME1, PSMC4, PSMD7, PSMD11	PSMB6, PSMB5, PSMB7, PSMC5, PSMD4, PSMB1, PSMB3, PSMA7, PSMF1, PSMC3, PSMD3, PSMD8, PSMA4, PSMC2, PSMA1, PSMB2, PSMD2
REACTOME_DECTIN_1_MEDIATED_NONCANONICAL_NF_KB_SIGNALING	0.00123762	0.0223841	0.548789	3.68034	0	45	UBB, UBA52, RPS27A, PSMB6, PSMB5, PSMB7, UBC, PSMC5, PSMD4, PSMB1, PSMB3, PSMA7, PSMF1, PSMC3, PSMD3, PSMD8, PSMA4, PSMC2, PSMA1, SKP1, PSMB2, PSMD2, PSMD9, PSMD13, PSMA5, PSMC1, PSMB4, PSMA3, PSME1, PSMC4, PSMD7	UBB, UBA52, RPS27A, PSMB6, PSMB5, PSMB7, UBC, PSMC5, PSMD4, PSMB1, PSMB3, PSMA7, PSMF1, PSMC3, PSMD3, PSMD8, PSMA4, PSMC2, PSMA1, SKP1, PSMB2, PSMD2
REACTOME_STABILIZATION_OF_P53	0.00124069	0.0223841	0.557574	3.67749	0	43	UBB, UBA52, RPS27A, PSMB6, PSMB5, PSMB7, UBC, PSMC5, PSMD4, PSMB1, PSMB3, PSMA7, PSMF1, PSMC3, PSMD3, PSMD8, PSMA4, PSMC2, PSMA1, PSMB2, PSMD2, PSMD9, PSMD13, PSMA5, PSMC1, PSMB4, PSMA3, PSME1, PSMC4, PSMD7	UBB, UBA52, RPS27A, PSMB6, PSMB5, PSMB7, UBC, PSMC5, PSMD4, PSMB1, PSMB3, PSMA7, PSMF1, PSMC3, PSMD3, PSMD8, PSMA4, PSMC2, PSMA1, PSMB2, PSMD2
REACTOME_DEVELOPMENTAL_BIOLOGY	0.00100301	0.0223841	0.273151	3.67123	0	472	RPL13A, RPL7, RPL31, RPS20, RPL23A, RPL27, RPLP2, RPL10, RPL27A, RPL8, RPL10A, RPL15, RPL21, ARPC1B, RPL3, RPL41, UBB, RPS10, RPL36A, TUBA1B, RPS16, RPS6, ADIRF, RPS25, RPL35A, RPL26, RPL19, RPL4, RPS14, RPS4X, RPL18A, RPS5, RPS13, CFL1, MYL6, ACTB, RPL38, RPS3, RPLP1, PFN1, RPL17, RPS9, RPS15, TUBA1A, UBA52, RPS3A, RPL32, RPS7, RPS27, ACTG1, RPL9, RHOC, RPS27A, FAU, RPS23, RPS15A, RPL6, RBX1, PS…	RPL13A, RPL7, RPL31, RPS20, RPL23A, RPL27, RPLP2, RPL10, RPL27A, RPL8, RPL10A, RPL15, RPL21, ARPC1B, RPL3, RPL41, UBB, RPS10, RPL36A, TUBA1B, RPS16, RPS6, ADIRF, RPS25, RPL35A, RPL26, RPL19, RPL4, RPS14, RPS4X, RPL18A, RPS5, RPS13, CFL1, MYL6, ACTB, RPL38, RPS3, RPLP1, PFN1, RPL17, RPS9, RPS15, TUBA1A, UBA52, RPS3A, RPL32, RPS7, RPS27, ACTG1, RPL9, RHOC, RPS27A, FAU, RPS23, RPS15A, RPL6, RBX1, PS…
REACTOME_COOPERATION_OF_PREFOLDIN_AND_TRIC_CCT_IN_ACTIN_AND_TUBULIN_FOLDING	0.00140449	0.0223841	0.713185	3.6698	0	23	TUBA1B, ACTB, TUBA1A, TUBB4B, PFDN5, CCT7, TUBB2A, PFDN6, PFDN4, TUBB2B, TUBA1C, CCT6A, PFDN1, CCT3, TCP1, VBP1, CCT5, CCT4, TUBA4A, CCT2, CCT8, TUBB6	TUBA1B, ACTB, TUBA1A, TUBB4B, PFDN5, CCT7, TUBB2A, PFDN6, PFDN4, TUBB2B
REACTOME_G1_S_DNA_DAMAGE_CHECKPOINTS	0.00123457	0.0223841	0.539686	3.64667	0	47	UBB, UBA52, RPS27A, PSMB6, PSMB5, PSMB7, UBC, PSMC5, PSMD4, PSMB1, PSMB3, PSMA7, PSMF1, PSMC3, PSMD3, PSMD8, PSMA4, PSMC2, PSMA1, PSMB2, PSMD2, PSMD9, PSMD13, PSMA5, PSMC1, PSMB4, PSMA3, PSME1, CDKN1A, PCBP4, PSMC4, PSMD7	UBB, UBA52, RPS27A, PSMB6, PSMB5, PSMB7, UBC, PSMC5, PSMD4, PSMB1, PSMB3, PSMA7, PSMF1, PSMC3, PSMD3, PSMD8, PSMA4, PSMC2, PSMA1, PSMB2, PSMD2
SPIELMAN_LYMPHOBLAST_EUROPEAN_VS_ASIAN_UP	0.00101523	0.0223841	0.288264	3.64586	0	335	RPLP2, RPL27A, OAZ1, HNRNPA1, RPS25, HSPB1, RPL19, RPL4, MYL6, PFN1, TUBA1A, COX4I1, CYB5R3, RPS7, ACTG1, MRPL23, HEXIM1, COX6B1, FAU, RPS23, VAMP2, COX5B, PSMB5, UQCRQ, RPL37A, NDUFB4, UBL5, PTMA, PARK7, PEBP1, NDUFA1, AUP1, COX6A1, NDUFB7, TAX1BP3, PSMD4, CCDC85B, ERH, NDUFS8, ANXA7, PIN1, ARPC4, TUBB, NDUFV2, RHOA, SRP14, CALM1, TECR, PSMB3, BLOC1S1, BANF1, APRT, MLF2, CKS2, RPS27L, RPL23, ARF…	RPLP2, RPL27A, OAZ1, HNRNPA1, RPS25, HSPB1, RPL19, RPL4, MYL6, PFN1, TUBA1A, COX4I1, CYB5R3, RPS7, ACTG1, MRPL23, HEXIM1, COX6B1, FAU, RPS23, VAMP2, COX5B, PSMB5, UQCRQ, RPL37A, NDUFB4, UBL5, PTMA, PARK7, PEBP1, NDUFA1, AUP1, COX6A1, NDUFB7, TAX1BP3, PSMD4, CCDC85B, ERH, NDUFS8, ANXA7, PIN1, ARPC4, TUBB, NDUFV2, RHOA, SRP14, CALM1, TECR, PSMB3, BLOC1S1, BANF1, APRT, MLF2, CKS2, RPS27L, RPL23, ARF…
REACTOME_CELLULAR_RESPONSE_TO_HYPOXIA	0.00120919	0.0223841	0.509225	3.64308	0	54	UBB, UBA52, RPS27A, RBX1, PSMB6, PSMB5, PSMB7, UBC, PSMC5, PSMD4, PSMB1, PSMB3, UBE2D2, HIGD1A, PSMA7, PSMF1, PSMC3, PSMD3, PSMD8, PSMA4, PSMC2, PSMA1, PSMB2, PSMD2, PSMD9, PSMD13, PSMA5, PSMC1, UBE2D1, PSMB4, PSMA3, PSME1, PSMC4, PSMD7	UBB, UBA52, RPS27A, RBX1, PSMB6, PSMB5, PSMB7, UBC, PSMC5, PSMD4, PSMB1, PSMB3, UBE2D2, HIGD1A, PSMA7, PSMF1, PSMC3, PSMD3, PSMD8, PSMA4, PSMC2, PSMA1, PSMB2, PSMD2
REACTOME_ASYMMETRIC_LOCALIZATION_OF_PCP_PROTEINS	0.00124069	0.0223841	0.55094	3.63373	0	43	UBB, UBA52, RPS27A, PSMB6, PSMB5, PSMB7, UBC, PSMC5, PSMD4, PSMB1, PSMB3, PSMA7, PSMF1, PSMC3, PSMD3, PSMD8, PSMA4, PSMC2, PSMA1, PSMB2, PSMD2, PSMD9, PSMD13, PSMA5, PSMC1, PSMB4, PSMA3, PSME1, PSMC4, PSMD7	UBB, UBA52, RPS27A, PSMB6, PSMB5, PSMB7, UBC, PSMC5, PSMD4, PSMB1, PSMB3, PSMA7, PSMF1, PSMC3, PSMD3, PSMD8, PSMA4, PSMC2, PSMA1, PSMB2, PSMD2
REACTOME_CROSS_PRESENTATION_OF_SOLUBLE_EXOGENOUS_ANTIGENS_ENDOSOMES	0.00127714	0.0223841	0.592332	3.61556	0	35	PSMB6, PSMB5, PSMB7, PSMC5, PSMD4, PSMB1, PSMB3, PSMA7, PSMF1, PSMC3, PSMD3, PSMD8, PSMA4, PSMC2, PSMA1, PSMB2, PSMD2, PSMD9, PSMD13, PSMA5, PSMC1, PSMB4, PSMA3, PSME1, PSMC4, PSMD7, PSMD11	PSMB6, PSMB5, PSMB7, PSMC5, PSMD4, PSMB1, PSMB3, PSMA7, PSMF1, PSMC3, PSMD3, PSMD8, PSMA4, PSMC2, PSMA1, PSMB2, PSMD2
LEI_MYB_TARGETS	0.00105152	0.0223841	0.325763	3.61094	0	193	LUM, HNRNPA1, HSPB1, CRIP2, EEF1D, ANXA2, CRYAB, GSTP1, EMP2, RPS15A, CD59, UBC, MAGED2, TGFBI, NUPR1, NDUFS8, MYL12A, TM4SF1, PRSS23, COX7A1, GNG11, BRD2, CCL2, FLOT1, APRT, AXL, AKR1C1, CKS2, S100A10, GRN, DNAJB1, NDUFV1, VIM, TRIP6, TMEM106C, TSC22D3, SERPINE2, NME1, MYL9, FASTK, FHL2, PSMA4, NXF1, TUBB2A, ATP6V0D1, HSPE1, CRABP2, CLU, MRPL28, PCNA, ASAH1, MT1A, ERCC1, ANXA1, RGS2, HSPA1A, XBP…	LUM, HNRNPA1, HSPB1, CRIP2, EEF1D, ANXA2, CRYAB, GSTP1, EMP2, RPS15A, CD59, UBC, MAGED2, TGFBI, NUPR1, NDUFS8, MYL12A, TM4SF1, PRSS23, COX7A1, GNG11, BRD2, CCL2, FLOT1, APRT, AXL, AKR1C1, CKS2, S100A10, GRN, DNAJB1, NDUFV1, VIM, TRIP6, TMEM106C, TSC22D3, SERPINE2, NME1, MYL9, FASTK, FHL2, PSMA4, NXF1, TUBB2A, ATP6V0D1, HSPE1, CRABP2, CLU, MRPL28, PCNA, ASAH1, MT1A, ERCC1, ANXA1, RGS2, HSPA1A
REN_ALVEOLAR_RHABDOMYOSARCOMA_DN	0.00101833	0.0223841	0.28501	3.59731	0	334	ARPC1B, FXYD5, CD151, SH3BGRL3, ANXA2, CAPG, TSPO, CLIC1, TMEM59, IGFBP6, RHOC, S100A6, RABAC1, ATP6V0E1, ID3, HEXB, EPHX1, AP2M1, RAB5C, TNFRSF11B, TGFBI, TAGLN2, ECM1, TM4SF1, ANXA7, ACADVL, CAPZB, RHOA, PDCD6, AXL, CBR1, S100A10, GRN, CLTA, TNFRSF12A, LEPROT, REEP5, ARPC3, NQO2, PDLIM2, ARF1, TMEM9B, BCAP31, DUSP14, PRAF2, ATP6AP2, SEC61B, TSPAN4, WDR45, TMED3, PGRMC1, UBE2A, EDIL3, SERPINE2, …	ARPC1B, FXYD5, CD151, SH3BGRL3, ANXA2, CAPG, TSPO, CLIC1, TMEM59, IGFBP6, RHOC, S100A6, RABAC1, ATP6V0E1, ID3, HEXB, EPHX1, AP2M1, RAB5C, TNFRSF11B, TGFBI, TAGLN2, ECM1, TM4SF1, ANXA7, ACADVL, CAPZB, RHOA, PDCD6, AXL, CBR1, S100A10, GRN, CLTA, TNFRSF12A, LEPROT, REEP5, ARPC3, NQO2, PDLIM2, ARF1, TMEM9B, BCAP31, DUSP14, PRAF2, ATP6AP2, SEC61B, TSPAN4, WDR45, TMED3, PGRMC1, UBE2A, EDIL3, SERPINE2, …
JISON_SICKLE_CELL_DISEASE_DN	0.0010846	0.0223841	0.363989	3.58942	0	128	RPL13A, RPL7, RPS20, RPL23A, EIF4A1, RPL10A, RPL21, RPL41, SLC25A6, RPS6, EEF1A1, RPL19, RPL4, EEF2, RPS13, TOMM7, RPLP1, RPL17, RPS7, RPS27A, EIF3F, BTF3, RPL6, EIF3K, RPL14, HSPA8, PTMA, RPL11, EIF3H, GPX3, EIF3E, EIF3D, CIRBP, RPLP0, RPL13, RPL5, RPL30, EIF4A2, RPL24, NACA, RPL22, TSC22D3, IMPDH2, SRSF2	RPL13A, RPL7, RPS20, RPL23A, EIF4A1, RPL10A, RPL21, RPL41, SLC25A6, RPS6, EEF1A1, RPL19, RPL4, EEF2, RPS13, TOMM7, RPLP1, RPL17, RPS7, RPS27A, EIF3F, BTF3, RPL6, EIF3K, RPL14, HSPA8, PTMA, RPL11, EIF3H, GPX3, EIF3E, EIF3D, CIRBP, RPLP0, RPL13, RPL5, RPL30, EIF4A2, RPL24, NACA, RPL22, TSC22D3, IMPDH2, SRSF2
NATSUME_RESPONSE_TO_INTERFERON_BETA_DN	0.00126904	0.0223841	0.552299	3.58032	0	42	GAPDH, SOD1, LGALS1, RPLP1, ANXA2, FTL, COX4I1, PRDX1, IGFBP6, GSTP1, COX6A1, HINT1, SLIRP, PIN1, YWHAQ, SEC61B, NDUFB3, RPS2, PRDX6, CAPN1, TPM2, SKP1, TXN, FTH1, CD63, CD70, COX6C, NFKBIA, TMSB10	GAPDH, SOD1, LGALS1, RPLP1, ANXA2, FTL, COX4I1, PRDX1, IGFBP6, GSTP1, COX6A1, HINT1, SLIRP, PIN1, YWHAQ, SEC61B, NDUFB3, RPS2, PRDX6, CAPN1, TPM2, SKP1, TXN, FTH1
REACTOME_APC_C_MEDIATED_DEGRADATION_OF_CELL_CYCLE_PROTEINS	0.00118906	0.0223841	0.472251	3.57193	0	62	UBB, UBA52, RPS27A, PSMB6, PSMB5, PSMB7, UBC, ANAPC11, PSMC5, PSMD4, PSMB1, PSMB3, ANAPC16, PSMA7, CDC26, PSMF1, PSMC3, PSMD3, PSMD8, PSMA4, PSMC2, PSMA1, SKP1, PSMB2, PSMD2, UBE2E1, PSMD9, PTTG1, PSMD13, PSMA5, BUB3, PSMC1, UBE2D1, PSMB4, PSMA3, PSME1, PSMC4, PSMD7	UBB, UBA52, RPS27A, PSMB6, PSMB5, PSMB7, UBC, ANAPC11, PSMC5, PSMD4, PSMB1, PSMB3, ANAPC16, PSMA7, CDC26, PSMF1, PSMC3, PSMD3, PSMD8, PSMA4, PSMC2, PSMA1, SKP1, PSMB2, PSMD2, UBE2E1
BENPORATH_MYC_MAX_TARGETS	0.00100402	0.0223841	0.261984	3.57082	0	504	RPL31, RPS20, TMSB4X, RPL27, RPL27A, RPL8, OAZ1, RPL15, U2AF1, PKM, HNRNPA1, SOD1, TUBA1B, RPS6, RPS25, RPL19, ATF4, RPS5, RPS13, SAP18, RPLP1, CALM2, PFN1, RPL32, COX7C, LDHA, RPL9, RPS27A, CUTA, LAMTOR5, PPIA, PSMB5, POLD4, PSMB7, LSP1, EIF3K, NDUFB2, RPL35, NDUFB4, ARL6IP5, PRDX5, NDUFB6, NDUFA1, SRI, PSMC5, TAGLN2, VDAC2, COX7A2L, HAX1, PCMT1, PSMB1, RPS19, UXT, PMVK, RPL18, YIF1A, ARPC4, DCT…	RPL31, RPS20, TMSB4X, RPL27, RPL27A, RPL8, OAZ1, RPL15, U2AF1, PKM, HNRNPA1, SOD1, TUBA1B, RPS6, RPS25, RPL19, ATF4, RPS5, RPS13, SAP18, RPLP1, CALM2, PFN1, RPL32, COX7C, LDHA, RPL9, RPS27A, CUTA, LAMTOR5, PPIA, PSMB5, POLD4, PSMB7, LSP1, EIF3K, NDUFB2, RPL35, NDUFB4, ARL6IP5, PRDX5, NDUFB6, NDUFA1, SRI, PSMC5, TAGLN2, VDAC2, COX7A2L, HAX1, PCMT1, PSMB1, RPS19, UXT, PMVK, RPL18, YIF1A, ARPC4, DCT…
BOUDOUKHA_BOUND_BY_IGF2BP2	0.0011655	0.0223841	0.434429	3.56867	0	76	AK1, RPS10, RPL36A, RPS16, RPS4X, DYNLL1, RPS15, CRYAB, COX7C, COX8A, RPS27A, S100A6, FAU, TMEM147, NDUFA1, HIGD2A, RPLP0, LSM5, UBE2D2, UNC50, VPS29, SEC61B, NACA, RPL22, TRIP6, SERPINE2, ROMO1, RAB31, SDF2, ABRACL, SMIM14, FTH1, LSM10, HSPA1B, CISD1, RPL36, PEA15, VTI1B, VBP1, EMC6, CCND3, SPOP, MAP1LC3B, CCND1	AK1, RPS10, RPL36A, RPS16, RPS4X, DYNLL1, RPS15, CRYAB, COX7C, COX8A, RPS27A, S100A6, FAU, TMEM147, NDUFA1, HIGD2A, RPLP0, LSM5, UBE2D2, UNC50, VPS29, SEC61B, NACA, RPL22, TRIP6, SERPINE2, ROMO1, RAB31, SDF2, ABRACL, SMIM14, FTH1
TIEN_INTESTINE_PROBIOTICS_24HR_UP	0.00100908	0.0223841	0.272807	3.56073	0	394	MYL6, DYNLL1, CYB5R3, MGST3, HNRNPA0, ID2, RBX1, PSMB7, NEDD8, NDUFB2, ATP6V0E1, NDUFA13, UBL5, NDUFB6, EID1, TMA7, TAGLN2, POLR2L, HSBP1, TMEM14A, TAX1BP3, ERH, COX17, PCMT1, TM4SF1, SDHC, SNRPG, SLIRP, PRSS23, POLR2F, NDUFV2, SUMO1, CALM1, TMEM109, LSM5, CNPY2, PGAM1, CKS2, SNRPE, HIGD1A, DBI, NDUFC1, UNC50, HMGN3, YWHAQ, RAN, REEP5, PHB, LSM3, PIN4, UROD, NDUFA8, PRDX2, DUT, MRPL22, SIVA1, NDU…	MYL6, DYNLL1, CYB5R3, MGST3, HNRNPA0, ID2, RBX1, PSMB7, NEDD8, NDUFB2, ATP6V0E1, NDUFA13, UBL5, NDUFB6, EID1, TMA7, TAGLN2, POLR2L, HSBP1, TMEM14A, TAX1BP3, ERH, COX17, PCMT1, TM4SF1, SDHC, SNRPG, SLIRP, PRSS23, POLR2F, NDUFV2, SUMO1, CALM1, TMEM109, LSM5, CNPY2, PGAM1, CKS2, SNRPE, HIGD1A, DBI, NDUFC1, UNC50, HMGN3, YWHAQ, RAN, REEP5, PHB, LSM3, PIN4, UROD, NDUFA8, PRDX2, DUT, MRPL22, SIVA1, NDU…
KIM_ALL_DISORDERS_CALB1_CORR_UP	0.0010101	0.0223841	0.27874	3.55494	0	348	ALDOA, OAZ1, PKM, UBB, COX7A2, EEF2, PFKP, CALM2, AKR1B1, TMED2, TMEM59, DSTN, MGST3, COX8A, HNRNPA0, RABAC1, PSMB6, ISCU, SUMO2, UBC, OAZ2, TUBB4B, SLC25A3, ATP6V1F, EID1, VDAC2, COX7A2L, MPC2, PCMT1, HINT1, ANXA7, CIRBP, ATP6V0B, DCTN3, SUMO1, CALM1, TECR, THY1, BRD2, NDUFAB1, ADRM1, PGK1, PLD3, POLR2E, NDUFS3, YWHAQ, SNX17, GPX4, NDUFV1, ARPC1A, EIF4A2, RAN, REEP5, ARF1, RNF13, CYC1, DUSP14, E…	ALDOA, OAZ1, PKM, UBB, COX7A2, EEF2, PFKP, CALM2, AKR1B1, TMED2, TMEM59, DSTN, MGST3, COX8A, HNRNPA0, RABAC1, PSMB6, ISCU, SUMO2, UBC, OAZ2, TUBB4B, SLC25A3, ATP6V1F, EID1, VDAC2, COX7A2L, MPC2, PCMT1, HINT1, ANXA7, CIRBP, ATP6V0B, DCTN3, SUMO1, CALM1, TECR, THY1, BRD2, NDUFAB1, ADRM1, PGK1, PLD3, POLR2E, NDUFS3, YWHAQ, SNX17, GPX4, NDUFV1, ARPC1A, EIF4A2, RAN, REEP5, ARF1, RNF13, CYC1, DUSP14, E…
REACTOME_SWITCHING_OF_ORIGINS_TO_A_POST_REPLICATIVE_STATE	0.0011919	0.0223841	0.474607	3.53613	0	60	UBB, UBA52, RPS27A, RBX1, PSMB6, PSMB5, PSMB7, UBC, ANAPC11, PSMC5, PSMD4, PSMB1, PSMB3, ANAPC16, PSMA7, CDC26, PSMF1, PSMC3, PSMD3, PSMD8, PSMA4, PSMC2, PSMA1, SKP1, PSMB2, PSMD2, UBE2E1, PSMD9, PSMD13, PSMA5, PSMC1, UBE2D1, PSMB4, PSMA3, PSME1, PSMC4, PSMD7	UBB, UBA52, RPS27A, RBX1, PSMB6, PSMB5, PSMB7, UBC, ANAPC11, PSMC5, PSMD4, PSMB1, PSMB3, ANAPC16, PSMA7, CDC26, PSMF1, PSMC3, PSMD3, PSMD8, PSMA4, PSMC2, PSMA1, SKP1, PSMB2, PSMD2, UBE2E1
GAVIN_FOXP3_TARGETS_CLUSTER_T7	0.00116009	0.0223841	0.426037	3.52908	0	77	RPL10, OAZ1, LGALS1, MYL6, CHCHD2, PPDPF, RPS9, FTL, AKR1B1, RPL32, RPS7, EIF3L, FIS1, ENO1, EIF3H, RPL18, ITM2B, DCTN3, GUK1, SUPT4H1, REEP5, VIM, SNRPB, STRAP, ALG5, ECH1, MDH1, LRPAP1, AMD1, NDUFA9, TIMM13, ANXA6, KCNN4, SPECC1, GDI2, USE1, MKRN1, RTCB	RPL10, OAZ1, LGALS1, MYL6, CHCHD2, PPDPF, RPS9, FTL, AKR1B1, RPL32, RPS7, EIF3L, FIS1, ENO1, EIF3H, RPL18, ITM2B, DCTN3, GUK1, SUPT4H1, REEP5, VIM, SNRPB, STRAP, ALG5, ECH1, MDH1, LRPAP1, AMD1, NDUFA9, TIMM13, ANXA6, KCNN4, SPECC1, GDI2, USE1
REACTOME_SYNTHESIS_OF_DNA	0.00117233	0.0223841	0.434588	3.51737	0	73	UBB, UBA52, RPS27A, RBX1, PSMB6, PSMB5, POLD4, PSMB7, UBC, ANAPC11, PSMC5, PSMD4, PSMB1, PSMB3, POLD2, ANAPC16, PSMA7, CDC26, PSMF1, PSMC3, PSMD3, PSMD8, PSMA4, PSMC2, PSMA1, SKP1, POLE4, RPA3, PSMB2, PSMD2, UBE2E1, PCNA, PSMD9, PSMD13, PSMA5, PSMC1, UBE2D1, PSMB4, PSMA3, PSME1, PSMC4, PSMD7	UBB, UBA52, RPS27A, RBX1, PSMB6, PSMB5, POLD4, PSMB7, UBC, ANAPC11, PSMC5, PSMD4, PSMB1, PSMB3, POLD2, ANAPC16, PSMA7, CDC26, PSMF1, PSMC3, PSMD3, PSMD8, PSMA4, PSMC2, PSMA1, SKP1, POLE4, RPA3, PSMB2, PSMD2, UBE2E1, PCNA
KEGG_CARDIAC_MUSCLE_CONTRACTION	0.001287	0.0223841	0.57246	3.50869	0	36	COX7A2, COX4I1, COX7C, COX8A, COX6B1, COX5B, UQCRQ, COX6A1, COX7A2L, UQCRB, COX7A1, COX7B, UQCRH, COX5A, CYC1, UQCRC1, TPM2, UQCRC2, UQCRFS1, ATP1B3, ATP1A1	COX7A2, COX4I1, COX7C, COX8A, COX6B1, COX5B, UQCRQ, COX6A1, COX7A2L, UQCRB, COX7A1, COX7B, UQCRH, COX5A, CYC1, UQCRC1, TPM2, UQCRC2, UQCRFS1, ATP1B3, ATP1A1
REACTOME_PCP_CE_PATHWAY	0.00120192	0.0223841	0.47667	3.50848	0	58	UBB, PFN1, UBA52, RPS27A, PSMB6, PSMB5, PSMB7, UBC, AP2M1, PSMC5, PSMD4, PSMB1, RHOA, PSMB3, CLTA, PSMA7, PSMF1, PSMC3, PSMD3, PSMD8, PSMA4, PSMC2, PSMA1, PSMB2, PSMD2, AP2S1, PSMD9, PSMD13, PSMA5, PSMC1, PSMB4, PSMA3, PSME1, PSMC4, PSMD7	UBB, PFN1, UBA52, RPS27A, PSMB6, PSMB5, PSMB7, UBC, AP2M1, PSMC5, PSMD4, PSMB1, RHOA, PSMB3, CLTA, PSMA7, PSMF1, PSMC3, PSMD3, PSMD8, PSMA4, PSMC2, PSMA1, PSMB2, PSMD2, AP2S1
REACTOME_METABOLISM_OF_RNA	0.00100402	0.0223841	0.255857	3.48982	0	511	RPL13A, RPL7, RPL31, RPS20, RPL23A, RPL27, RPLP2, RPL10, RPL27A, EIF4A1, RPL8, RPL10A, RPL15, RPL21, U2AF1, RPL3, HNRNPA1, RPL41, UBB, RPS10, RPL36A, RPS16, RPS6, RPS25, RPL35A, RPL26, HSPB1, RPL19, RPL4, RPS14, RPS4X, RPL18A, RPS5, RPS13, RPL38, RPS3, RPLP1, RPL17, RPS9, RPS15, UBA52, RPS3A, RPL32, TRMT112, RPS7, RPS27, RPL9, RPS27A, HNRNPA0, FAU, RPS23, RPS15A, RPL6, PSMB6, PSMB5, PSMB7, RPL14,…	RPL13A, RPL7, RPL31, RPS20, RPL23A, RPL27, RPLP2, RPL10, RPL27A, EIF4A1, RPL8, RPL10A, RPL15, RPL21, U2AF1, RPL3, HNRNPA1, RPL41, UBB, RPS10, RPL36A, RPS16, RPS6, RPS25, RPL35A, RPL26, HSPB1, RPL19, RPL4, RPS14, RPS4X, RPL18A, RPS5, RPS13, RPL38, RPS3, RPLP1, RPL17, RPS9, RPS15, UBA52, RPS3A, RPL32, TRMT112, RPS7, RPS27, RPL9, RPS27A, HNRNPA0, FAU, RPS23, RPS15A, RPL6, PSMB6, PSMB5, PSMB7, RPL14,…
REACTOME_UCH_PROTEINASES	0.00117371	0.0223841	0.451966	3.48643	0	64	UBB, ACTB, UBA52, RPS27A, PSMB6, PSMB5, PSMB7, NEDD8, UBC, PSMC5, PSMD4, PSMB1, PSMB3, ADRM1, PSMA7, PSMF1, PSMC3, PSMD3, PSMD8, PSMA4, PSMC2, PSMA1, INO80C, PSMB2, PSMD2, PSMD9, PSMD13, PSMA5, PSMC1, PSMB4, PSMA3, INO80E, PSME1, PSMC4, PSMD7, TGFB1, MCRS1, ACTL6A, PSMD11	UBB, ACTB, UBA52, RPS27A, PSMB6, PSMB5, PSMB7, NEDD8, UBC, PSMC5, PSMD4, PSMB1, PSMB3, ADRM1, PSMA7, PSMF1, PSMC3, PSMD3, PSMD8, PSMA4, PSMC2, PSMA1, INO80C, PSMB2, PSMD2
DANG_BOUND_BY_MYC	0.001	0.0223841	0.243489	3.4854	0	677	RPL13A, RPL31, RPS20, RPL27, RPL10, RPL27A, EIF4A1, RPL8, OAZ1, RPL15, U2AF1, RPL3, PKM, HNRNPA1, GAPDH, SOD1, RPS16, RPS6, RPS25, RPL26, RPL19, ATF4, RPS5, RPS13, SAP18, CALM2, PFN1, RPS15, UBA52, HERPUD1, RPL32, COX7C, LDHA, ACTG1, RPL9, RPS27A, ID2, GSTP1, VAMP2, CUTA, LAMTOR5, PPIA, PSMB5, POLD4, PSMB7, LSP1, ENO1, EIF3K, BSG, NDUFB2, HSPA8, NDUFB4, ID3, ARL6IP5, PTMA, PRDX5, SLC25A3, EPHX1, …	RPL13A, RPL31, RPS20, RPL27, RPL10, RPL27A, EIF4A1, RPL8, OAZ1, RPL15, U2AF1, RPL3, PKM, HNRNPA1, GAPDH, SOD1, RPS16, RPS6, RPS25, RPL26, RPL19, ATF4, RPS5, RPS13, SAP18, CALM2, PFN1, RPS15, UBA52, HERPUD1, RPL32, COX7C, LDHA, ACTG1, RPL9, RPS27A, ID2, GSTP1, VAMP2, CUTA, LAMTOR5, PPIA, PSMB5, POLD4, PSMB7, LSP1, ENO1, EIF3K, BSG, NDUFB2, HSPA8, NDUFB4, ID3, ARL6IP5, PTMA, PRDX5, SLC25A3, EPHX1, …
REACTOME_REGULATION_OF_RAS_BY_GAPS	0.00121803	0.0223841	0.501595	3.47274	0	49	UBB, UBA52, RPS27A, RBX1, PSMB6, PSMB5, PSMB7, UBC, PSMC5, PSMD4, PSMB1, PSMB3, PSMA7, PSMF1, PSMC3, PSMD3, PSMD8, PSMA4, PSMC2, PSMA1, PSMB2, PSMD2, PSMD9, PSMD13, PSMA5, PSMC1, PSMB4, PSMA3, PSME1, PSMC4, PSMD7	UBB, UBA52, RPS27A, RBX1, PSMB6, PSMB5, PSMB7, UBC, PSMC5, PSMD4, PSMB1, PSMB3, PSMA7, PSMF1, PSMC3, PSMD3, PSMD8, PSMA4, PSMC2, PSMA1, PSMB2, PSMD2
REACTOME_REGULATION_OF_RUNX2_EXPRESSION_AND_ACTIVITY	0.00120337	0.0223841	0.486553	3.45025	0	52	UBB, UBA52, RPS27A, RBX1, PSMB6, PSMB5, PSMB7, UBC, PSMC5, PSMD4, PSMB1, PSMB3, PSMA7, PSMF1, PSMC3, PSMD3, PSMD8, PSMA4, PSMC2, PSMA1, SKP1, PSMB2, PSMD2, PSMD9, PSMD13, PSMA5, PSMC1, PSMB4, PSMA3, PSME1, PSMC4, PSMD7	UBB, UBA52, RPS27A, RBX1, PSMB6, PSMB5, PSMB7, UBC, PSMC5, PSMD4, PSMB1, PSMB3, PSMA7, PSMF1, PSMC3, PSMD3, PSMD8, PSMA4, PSMC2, PSMA1, SKP1, PSMB2, PSMD2
WP_PROTEASOME_DEGRADATION	0.00121803	0.0223841	0.497145	3.44193	0	49	UBB, PSMB6, PSMB5, PSMB7, UBC, PSMC5, PSMD4, PSMB1, PSMB3, UBE2D2, PSMA7, PSMC3, PSMD3, PSMD8, PSMA4, PSMC2, PSMA1, PSMB2, PSMD2, UBE2B, PSMD9, PSMD13, PSMA5, PSMC1, UBE2D1, PSMB4, PSMA3, PSME1, PSMC4, PSMD7	UBB, PSMB6, PSMB5, PSMB7, UBC, PSMC5, PSMD4, PSMB1, PSMB3, UBE2D2, PSMA7, PSMC3, PSMD3, PSMD8, PSMA4, PSMC2, PSMA1, PSMB2, PSMD2, UBE2B
REACTOME_CYCLIN_A_CDK2_ASSOCIATED_EVENTS_AT_S_PHASE_ENTRY	0.00120773	0.0223841	0.476603	3.43943	0	55	UBB, UBA52, RPS27A, PSMB6, PSMB5, PSMB7, UBC, PSMC5, PSMD4, PSMB1, PSMB3, CKS1B, PSMA7, PSMF1, PSMC3, PSMD3, PSMD8, PSMA4, PSMC2, PSMA1, SKP1, PSMB2, PSMD2, PSMD9, PSMD13, PSMA5, PSMC1, PSMB4, PSMA3, CDK4, PSME1, CDKN1A, PSMC4, PSMD7, PSMD11, CCND1, MNAT1	UBB, UBA52, RPS27A, PSMB6, PSMB5, PSMB7, UBC, PSMC5, PSMD4, PSMB1, PSMB3, CKS1B, PSMA7, PSMF1, PSMC3, PSMD3, PSMD8, PSMA4, PSMC2, PSMA1, SKP1, PSMB2, PSMD2
HOLLEMAN_ASPARAGINASE_RESISTANCE_B_ALL_UP	0.00141643	0.0223841	0.734456	3.43869	0	18	RPL13A, RPL3, RPL4, RPS5, RPS3, RPL6, EIF3L, EIF3K, RPL11, EIF3D, RPLP0, RPL5, RPL7A	RPL13A, RPL3, RPL4, RPS5, RPS3, RPL6, EIF3L, EIF3K, RPL11, EIF3D, RPLP0, RPL5, RPL7A
REACTOME_NEUTROPHIL_DEGRANULATION	0.00102249	0.0223841	0.283808	3.43175	0	278	ALDOA, PKM, EEF1A1, EEF2, LGALS3, ANXA2, FTL, DYNLL1, NPC2, CYB5R3, GSTP1, CYSTM1, PPIA, NDUFC2, PSMB7, CD59, HSPA8, HEXB, TUBB4B, RAB5C, CSNK2B, TMEM179B, TMBIM1, PSMB1, TUBB, RHOA, SRP14, LAMTOR1, RAB7A, APRT, PGAM1, MGST1, ILF2, GRN, SDCBP, RAP1A, ATP6AP2, ACTR10, PGRMC1, CD55, PSMC3, CTSA, S100A11, PSMD3, MVP, LAMTOR2, IMPDH2, RAB31, CDA, DPP7, ARPC5, DBNL, MIF, PRDX6, DEGS1, CAPN1, CD58, PSM…	ALDOA, PKM, EEF1A1, EEF2, LGALS3, ANXA2, FTL, DYNLL1, NPC2, CYB5R3, GSTP1, CYSTM1, PPIA, NDUFC2, PSMB7, CD59, HSPA8, HEXB, TUBB4B, RAB5C, CSNK2B, TMEM179B, TMBIM1, PSMB1, TUBB, RHOA, SRP14, LAMTOR1, RAB7A, APRT, PGAM1, MGST1, ILF2, GRN, SDCBP, RAP1A, ATP6AP2, ACTR10, PGRMC1, CD55, PSMC3, CTSA, S100A11, PSMD3, MVP, LAMTOR2, IMPDH2, RAB31, CDA, DPP7, ARPC5, DBNL, MIF, PRDX6, DEGS1, CAPN1, CD58, PSM…
MODY_HIPPOCAMPUS_PRENATAL	0.00132626	0.0223841	0.606647	3.42909	0	29	RPL13A, RPL23A, RPL8, RPL19, RPS27, RPL9, HNRNPA0, BTF3, RPS18, RPL13, CKS2, RPL12, RPL30, RPL34, LSM4, PCNA, EIF4A3, SNRPB2, EIF2S2, CDK4, RPL37	RPL13A, RPL23A, RPL8, RPL19, RPS27, RPL9, HNRNPA0, BTF3, RPS18, RPL13, CKS2, RPL12, RPL30, RPL34, LSM4, PCNA
LUI_TARGETS_OF_PAX8_PPARG_FUSION	0.00130719	0.0223841	0.590702	3.4017	0	30	RPL21, RPL18A, RPS5, RPL17, TMEM147, EIF3K, HSPA8, ERGIC3, RPS12, HINT1, RPL18, ITM2B, EIF3G, RAN, RPS2, SKP1, FBL, LITAF, ATXN10, UBE2E3, TMBIM6, RTN4, SDC4	RPL21, RPL18A, RPS5, RPL17, TMEM147, EIF3K, HSPA8, ERGIC3, RPS12, HINT1, RPL18, ITM2B, EIF3G, RAN, RPS2, SKP1
BURTON_ADIPOGENESIS_5	0.00114943	0.0223841	0.385596	3.39333	0	91	ALDOA, MGST3, CBR3, MDH2, COX6A1, MPC2, COX17, NDUFAB1, MRPL34, NDUFB10, DBI, MRPL18, UQCRH, TALDO1, PHB, CYC1, BCAP31, NDUFA8, CRAT, PRDX3, LMAN2, SDHD, DNAJB9, PSMA1, TOB1, JAGN1, ECHS1, MRPS34, CYCS, XBP1, MRPL12, PRADC1, PSMA5, MTX2, PHB2, CISD1, PLA2G12A, MRPL20, ETFB, ACO2, TIMM9, SLC1A5, CHP1, MRPS26, PC, ACADM, TIMM17A, GINM1, MRPL15, TBL2, PRPS1, ORMDL3, POR, COQ9, G6PD	ALDOA, MGST3, CBR3, MDH2, COX6A1, MPC2, COX17, NDUFAB1, MRPL34, NDUFB10, DBI, MRPL18, UQCRH, TALDO1, PHB, CYC1, BCAP31, NDUFA8, CRAT, PRDX3, LMAN2, SDHD, DNAJB9, PSMA1, TOB1, JAGN1, ECHS1, MRPS34, CYCS
BENPORATH_MYC_TARGETS_WITH_EBOX	0.0010627	0.0223841	0.322646	3.39218	0	158	RPL13A, RPL23A, RPL10, RPL27A, EIF4A1, HNRNPA1, GAPDH, RPL36A, RPS6, RPL19, ATF4, ACTB, DKK3, RPS15, UBA52, HERPUD1, ACTG1, GSTP1, VAMP2, ENO1, BSG, HSPA8, ID3, PTMA, JUNB, LMNA, PSMB1, RPS19, MGST1, AKR1A1, DBI, POLD2, ARF1, PHB, UROD, RPL22, NME1, IFRD2, TPM2, AMD1, CLNS1A, TXN, ALDH2, BMP4, CSTB, EIF4E, PPP1R7, RGS2, RHOG, GLA, CD63, BAX, PSMA3, CDK4, SERPINE1, IL11RA, TIMM17B, HDAC3, SIGMAR1,…	RPL13A, RPL23A, RPL10, RPL27A, EIF4A1, HNRNPA1, GAPDH, RPL36A, RPS6, RPL19, ATF4, ACTB, DKK3, RPS15, UBA52, HERPUD1, ACTG1, GSTP1, VAMP2, ENO1, BSG, HSPA8, ID3, PTMA, JUNB, LMNA, PSMB1, RPS19, MGST1, AKR1A1, DBI, POLD2, ARF1, PHB, UROD, RPL22, NME1, IFRD2, TPM2, AMD1, CLNS1A, TXN, ALDH2, BMP4, CSTB, EIF4E, PPP1R7, RGS2, RHOG
BORCZUK_MALIGNANT_MESOTHELIOMA_UP	0.0010352	0.0223841	0.291328	3.37026	0	229	LUM, PKM, ANXA2, TUBA1A, RPS15A, LAMTOR5, PSMB6, PSMB7, JTB, HSPA8, ERGIC3, PARK7, SLC25A3, FKBP1A, MAGED2, EIF3H, MPC2, PCMT1, ARPC4, SEC61G, PDCD6, PGK1, CKS1B, CKS2, UBE2D2, EIF3I, DBI, PLD3, ILF2, YWHAQ, SDHB, RAP1A, RAN, NHP2, PGRMC1, UBE2A, PPT1, SNRPF, NME1, S100A11, PSMD8, GTF2A2, DYNLT3, MORF4L2, SSBP1, SKP1, COPS5, KPNA2, ARL1, PSMD2, TAF12, RAB1A, TERF1, CRABP2, AP2S1, MRPL28, PCNA, UB…	LUM, PKM, ANXA2, TUBA1A, RPS15A, LAMTOR5, PSMB6, PSMB7, JTB, HSPA8, ERGIC3, PARK7, SLC25A3, FKBP1A, MAGED2, EIF3H, MPC2, PCMT1, ARPC4, SEC61G, PDCD6, PGK1, CKS1B, CKS2, UBE2D2, EIF3I, DBI, PLD3, ILF2, YWHAQ, SDHB, RAP1A, RAN, NHP2, PGRMC1, UBE2A, PPT1, SNRPF, NME1, S100A11, PSMD8, GTF2A2, DYNLT3, MORF4L2, SSBP1, SKP1, COPS5, KPNA2, ARL1, PSMD2, TAF12, RAB1A, TERF1, CRABP2, AP2S1, MRPL28, PCNA, UB…
REACTOME_RUNX1_REGULATES_TRANSCRIPTION_OF_GENES_INVOLVED_IN_DIFFERENTIATION_OF_HSCS	0.00121803	0.0223841	0.486185	3.36604	0	49	UBB, UBA52, RPS27A, PSMB6, PSMB5, PSMB7, UBC, PSMC5, PSMD4, PSMB1, PSMB3, PSMA7, PSMF1, PSMC3, PSMD3, PSMD8, PSMA4, PSMC2, PSMA1, PSMB2, PSMD2, PSMD9, PSMD13, PSMA5, PSMC1, PSMB4, PSMA3, PSME1, PSMC4, PSMD7	UBB, UBA52, RPS27A, PSMB6, PSMB5, PSMB7, UBC, PSMC5, PSMD4, PSMB1, PSMB3, PSMA7, PSMF1, PSMC3, PSMD3, PSMD8, PSMA4, PSMC2, PSMA1, PSMB2, PSMD2
REACTOME_TNFR2_NON_CANONICAL_NF_KB_PATHWAY	0.0011919	0.0223841	0.451056	3.36066	0	60	UBB, UBA52, RPS27A, PSMB6, PSMB5, PSMB7, UBC, TNFRSF11B, PSMC5, PSMD4, PSMB1, PSMB3, TNFRSF12A, PSMA7, PSMF1, PSMC3, PSMD3, TNFRSF1A, PSMD8, PSMA4, PSMC2, PSMA1, SKP1, PSMB2, PSMD2, PSMD9, PSMD13, PSMA5, PSMC1, PSMB4, PSMA3, PSME1, CD70, PSMC4, PSMD7	UBB, UBA52, RPS27A, PSMB6, PSMB5, PSMB7, UBC, TNFRSF11B, PSMC5, PSMD4, PSMB1, PSMB3, TNFRSF12A, PSMA7, PSMF1, PSMC3, PSMD3, TNFRSF1A, PSMD8, PSMA4, PSMC2, PSMA1, SKP1, PSMB2, PSMD2
BILANGES_RAPAMYCIN_SENSITIVE_VIA_TSC1_AND_TSC2	0.00120048	0.0223841	0.469096	3.34582	0	53	RPL31, RPL10A, RPL3, HNRNPA1, RPL36A, RPL35A, BGN, BTF3, EIF3K, HSPA8, SLC25A3, SLC25A5, EIF3E, TUBB, VIM, PRDX3, BLVRB, IMPDH2, IGBP1, TUBB2A, UQCRFS1, NAA10, RPS21, GYG1, CNIH1, SERPINB6, TCP1, RPL36, KDELR1, VDAC1, CCT4, AHCY, CCT2, NOL3, OLA1, TSPAN15	RPL31, RPL10A, RPL3, HNRNPA1, RPL36A, RPL35A, BGN, BTF3, EIF3K, HSPA8, SLC25A3, SLC25A5, EIF3E, TUBB, VIM, PRDX3, BLVRB, IMPDH2, IGBP1, TUBB2A, UQCRFS1, NAA10, RPS21, GYG1
LI_DCP2_BOUND_MRNA	0.0011655	0.0223841	0.407658	3.33522	0	75	RPS5, EEF1D, MRPL23, ENO1, NDUFA13, PSMC5, RPSA, NDUFB7, NDUFS7, POLR2L, NDUFS8, EDF1, EIF3G, APRT, UFC1, HSD17B10, CHMP2A, NQO2, CUEDC2, CYC1, LSM3, WDR45, PSMC3, IDH3G, UQCRC1, NAA10, AP2S1, UBXN6, PPP1R7, TRAPPC2L, MRPL12, NOL7, RUVBL2, MRPS12, MTX1, ETFB, MRPS11, SMC3, BAZ1A, APEH, SAP30BP, JMJD6, TSPAN31, NARF, DCXR	RPS5, EEF1D, MRPL23, ENO1, NDUFA13, PSMC5, RPSA, NDUFB7, NDUFS7, POLR2L, NDUFS8, EDF1, EIF3G, APRT, UFC1, HSD17B10, CHMP2A, NQO2, CUEDC2, CYC1, LSM3, WDR45, PSMC3, IDH3G, UQCRC1, NAA10, AP2S1, UBXN6, PPP1R7
REACTOME_FCERI_MEDIATED_NF_KB_ACTIVATION	0.00120192	0.0223841	0.450905	3.33314	0	59	UBB, UBA52, RPS27A, PSMB6, PSMB5, PSMB7, UBC, PSMC5, PSMD4, PSMB1, PSMB3, UBE2D2, PSMA7, PSMF1, PSMC3, PSMD3, PSMD8, PSMA4, PSMC2, PSMA1, SKP1, PSMB2, PSMD2, UBE2N, PSMD9, PSMD13, PSMA5, PSMC1, UBE2D1, PSMB4, PSMA3, PSME1, PSMC4, PSMD7, NFKBIA	UBB, UBA52, RPS27A, PSMB6, PSMB5, PSMB7, UBC, PSMC5, PSMD4, PSMB1, PSMB3, UBE2D2, PSMA7, PSMF1, PSMC3, PSMD3, PSMD8, PSMA4, PSMC2, PSMA1, SKP1, PSMB2, PSMD2, UBE2N
TIEN_INTESTINE_PROBIOTICS_24HR_DN	0.0010627	0.0223841	0.316813	3.33085	0	158	RPL13A, RPL23A, RPL10, RPL27A, RPL3, RPL41, RPS6, EEF1A1, RPL4, EEF2, RPS14, RPS3, FTL, HERPUD1, TMED2, RPS3A, RPS7, RPS27, ACTG1, RPS23, SLC3A2, RPL37A, UBC, EIF1, HSPA8, RPS18, RPS19, DDIT4, RPLP0, RPL13, AKR1C1, RPL23, RPL5, MANF, RPS11, RPL12, RPL34, WDR45, CD55, RPS2, DNAJB9, TMCO3, SERP1, MTDH, P4HB, FTH1, TFG, NQO1, NCOR1, CDK2AP2, PPP1R15A, SGSM3, STX5, RAB2A, KDELR1, SDF2L1, ST6GALNAC4, …	RPL13A, RPL23A, RPL10, RPL27A, RPL3, RPL41, RPS6, EEF1A1, RPL4, EEF2, RPS14, RPS3, FTL, HERPUD1, TMED2, RPS3A, RPS7, RPS27, ACTG1, RPS23, SLC3A2, RPL37A, UBC, EIF1, HSPA8, RPS18, RPS19, DDIT4, RPLP0, RPL13, AKR1C1, RPL23, RPL5, MANF, RPS11, RPL12, RPL34, WDR45, CD55, RPS2, DNAJB9, TMCO3, SERP1, MTDH, P4HB, FTH1, TFG
REACTOME_FORMATION_OF_TUBULIN_FOLDING_INTERMEDIATES_BY_CCT_TRIC	0.00145138	0.0223841	0.75025	3.32488	0	16	TUBA1B, TUBA1A, TUBB4B, CCT7, TUBB2A, TUBB2B, TUBA1C, CCT6A, CCT3, TCP1, CCT5, CCT4, TUBA4A, CCT2, CCT8, TUBB6	TUBA1B, TUBA1A, TUBB4B, CCT7, TUBB2A, TUBB2B
REACTOME_REGULATION_OF_PTEN_STABILITY_AND_ACTIVITY	0.00120919	0.0223841	0.463886	3.31872	0	54	UBB, UBA52, RPS27A, PSMB6, PSMB5, PSMB7, UBC, CSNK2B, PSMC5, PSMD4, PSMB1, PSMB3, PSMA7, PSMF1, PSMC3, PSMD3, PSMD8, PSMA4, PSMC2, PSMA1, PSMB2, PSMD2, PSMD9, MKRN1, PSMD13, PSMA5, PSMC1, PSMB4, PSMA3, PSME1, PSMC4, PSMD7	UBB, UBA52, RPS27A, PSMB6, PSMB5, PSMB7, UBC, CSNK2B, PSMC5, PSMD4, PSMB1, PSMB3, PSMA7, PSMF1, PSMC3, PSMD3, PSMD8, PSMA4, PSMC2, PSMA1, PSMB2, PSMD2
LAIHO_COLORECTAL_CANCER_SERRATED_UP	0.00114943	0.0223841	0.3767	3.31504	0	91	LGALS1, MYL6, TOMM7, ANXA2, EMP3, RBX1, NEDD8, ARPC2, DAD1, SUMO2, ATP6V0E1, HSPA8, MYL12B, AP2M1, TAGLN2, PSMD4, TM4SF1, NOP10, EMC7, NDUFV2, SRP14, RPL36AL, SNRPE, SDCBP, LSM3, CNIH4, ANXA5, MORF4L2, SEC62, ORMDL2, COMMD3, C5orf15, PMP22, EMC3, GDI2, VDAC3, MRPS14, VAPA, RIN2, SGCB, CHMP2B, SERF2	LGALS1, MYL6, TOMM7, ANXA2, EMP3, RBX1, NEDD8, ARPC2, DAD1, SUMO2, ATP6V0E1, HSPA8, MYL12B, AP2M1, TAGLN2, PSMD4, TM4SF1, NOP10, EMC7, NDUFV2, SRP14, RPL36AL, SNRPE, SDCBP, LSM3, CNIH4, ANXA5, MORF4L2, SEC62, ORMDL2, COMMD3, C5orf15, PMP22, EMC3, GDI2
REACTOME_REGULATION_OF_MRNA_STABILITY_BY_PROTEINS_THAT_BIND_AU_RICH_ELEMENTS	0.00117371	0.0223841	0.420728	3.31405	0	68	UBB, HSPB1, UBA52, RPS27A, PSMB6, PSMB5, PSMB7, UBC, HSPA8, PSMC5, PSMD4, PSMB1, PSMB3, PSMA7, PSMF1, PSMC3, PSMD3, PSMD8, ZFP36, PSMA4, PSMC2, PSMA1, PSMB2, PSMD2, HSPA1A, PSMD9, PSMD13, PSMA5, PSMC1, PSMB4, PSMA3, PSME1, PSMC4, PSMD7, YWHAB, EXOSC8, PSMD11, EXOSC7, DCP1A	UBB, HSPB1, UBA52, RPS27A, PSMB6, PSMB5, PSMB7, UBC, HSPA8, PSMC5, PSMD4, PSMB1, PSMB3, PSMA7, PSMF1, PSMC3, PSMD3, PSMD8, ZFP36, PSMA4, PSMC2, PSMA1, PSMB2, PSMD2, HSPA1A
REACTOME_DNA_REPLICATION	0.0011655	0.0223841	0.39987	3.30844	0	78	UBB, UBA52, RPS27A, RBX1, PSMB6, PSMB5, POLD4, PSMB7, UBC, ANAPC11, PSMC5, PSMD4, PSMB1, PSMB3, POLD2, ANAPC16, PSMA7, CDC26, PSMF1, PSMC3, PSMD3, PSMD8, PSMA4, PSMC2, PSMA1, SKP1, POLE4, RPA3, PSMB2, PSMD2, UBE2E1, PCNA, PSMD9, PSMD13, PSMA5, PSMC1, UBE2D1, PSMB4, PSMA3, PSME1, PSMC4, PSMD7	UBB, UBA52, RPS27A, RBX1, PSMB6, PSMB5, POLD4, PSMB7, UBC, ANAPC11, PSMC5, PSMD4, PSMB1, PSMB3, POLD2, ANAPC16, PSMA7, CDC26, PSMF1, PSMC3, PSMD3, PSMD8, PSMA4, PSMC2, PSMA1, SKP1, POLE4, RPA3, PSMB2, PSMD2, UBE2E1, PCNA
REACTOME_DEGRADATION_OF_BETA_CATENIN_BY_THE_DESTRUCTION_COMPLEX	0.00120192	0.0223841	0.44921	3.30636	0	58	UBB, UBA52, RPS27A, RBX1, PSMB6, PSMB5, PSMB7, UBC, PSMC5, PSMD4, PSMB1, PSMB3, PSMA7, PSMF1, PSMC3, PSMD3, PSMD8, PSMA4, PSMC2, PSMA1, SKP1, PSMB2, PSMD2, PPP2R1A, PSMD9, PSMD13, PSMA5, PSMC1, PSMB4, PSMA3, PSME1, PSMC4, CTNNB1, PSMD7	UBB, UBA52, RPS27A, RBX1, PSMB6, PSMB5, PSMB7, UBC, PSMC5, PSMD4, PSMB1, PSMB3, PSMA7, PSMF1, PSMC3, PSMD3, PSMD8, PSMA4, PSMC2, PSMA1, SKP1, PSMB2, PSMD2, PPP2R1A
ZHONG_SECRETOME_OF_LUNG_CANCER_AND_MACROPHAGE	0.00120192	0.0223841	0.448882	3.30395	0	58	ALDOA, RPL10A, ACTB, ANXA2, BGN, PRDX1, TPI1, NPC2, LDHA, PSMB6, PSMB5, PSMB7, MDH2, ENO1, PEBP1, PGK1, AKR1A1, PSMA7, TALDO1, RAN, DUT, CTSA, MDH1, FDPS, PSMA4, CLU	ALDOA, RPL10A, ACTB, ANXA2, BGN, PRDX1, TPI1, NPC2, LDHA, PSMB6, PSMB5, PSMB7, MDH2, ENO1, PEBP1, PGK1, AKR1A1, PSMA7, TALDO1, RAN, DUT, CTSA, MDH1, FDPS, PSMA4, CLU
WELCSH_BRCA1_TARGETS_UP	0.00107296	0.0223841	0.322576	3.29891	0	143	CD9, LUM, NDUFA4, ANXA2, TMED2, NPC2, RHOC, ID2, ANXA4, HEXB, MYL12A, SDHC, ANXA7, CIRBP, TUBB, CCT7, NDUFA12, RAB7A, CKS2, KDELR2, PLD3, HMGN3, ARPC1A, LEPROT, TSG101, PGRMC1, ECH1, ANXA5, MFGE8, NEU1, SEPHS2, TAF12, RAB1A, PPP4C, COPS8, PCBD1, ANXA1, PTGR1, VAMP3, KIF5B, SUCLG1, CAT, ACTR1B, KAT5, FCGRT, TCEAL1, RAB2A, RABGGTB, MPV17, CDKN1A, HAGH, ATXN10, DDOST, RAB4A, CD47, MGAT2, TMBIM6, RDX…	CD9, LUM, NDUFA4, ANXA2, TMED2, NPC2, RHOC, ID2, ANXA4, HEXB, MYL12A, SDHC, ANXA7, CIRBP, TUBB, CCT7, NDUFA12, RAB7A, CKS2, KDELR2, PLD3, HMGN3, ARPC1A, LEPROT, TSG101, PGRMC1, ECH1, ANXA5, MFGE8, NEU1, SEPHS2, TAF12, RAB1A, PPP4C, COPS8, PCBD1, ANXA1
REACTOME_HEDGEHOG_OFF_STATE	0.0011655	0.0223841	0.401554	3.29862	0	76	UBB, TUBA1B, TUBA1A, UBA52, RPS27A, RBX1, PSMB6, PSMB5, PSMB7, UBC, TUBB4B, PSMC5, PSMD4, PSMB1, PSMB3, PSMA7, PSMF1, PSMC3, PSMD3, PSMD8, PSMA4, PSMC2, TUBB2A, PSMA1, SKP1, PSMB2, PSMD2, IFT57, TUBB2B, PSMD9, PSMD13, PSMA5, PSMC1, TUBA1C, PSMB4, PSMA3, PSME1, IFT52, PSMC4, PSMD7	UBB, TUBA1B, TUBA1A, UBA52, RPS27A, RBX1, PSMB6, PSMB5, PSMB7, UBC, TUBB4B, PSMC5, PSMD4, PSMB1, PSMB3, PSMA7, PSMF1, PSMC3, PSMD3, PSMD8, PSMA4, PSMC2, TUBB2A, PSMA1, SKP1, PSMB2, PSMD2, IFT57, TUBB2B
REACTOME_DNA_REPLICATION_PRE_INITIATION	0.00120048	0.0223841	0.462267	3.29711	0	53	UBB, UBA52, RPS27A, PSMB6, PSMB5, PSMB7, UBC, PSMC5, PSMD4, PSMB1, PSMB3, PSMA7, PSMF1, PSMC3, PSMD3, PSMD8, PSMA4, PSMC2, PSMA1, POLE4, RPA3, PSMB2, PSMD2, PSMD9, PSMD13, PSMA5, PSMC1, PSMB4, PSMA3, PSME1, PSMC4, PSMD7	UBB, UBA52, RPS27A, PSMB6, PSMB5, PSMB7, UBC, PSMC5, PSMD4, PSMB1, PSMB3, PSMA7, PSMF1, PSMC3, PSMD3, PSMD8, PSMA4, PSMC2, PSMA1, POLE4, RPA3, PSMB2, PSMD2
POMEROY_MEDULLOBLASTOMA_PROGNOSIS_DN	0.0013089	0.0223841	0.553095	3.2967	0	33	RPL27A, RPL10A, RPS10, RPS25, RPL35A, RPS14, COX8A, ENO1, RPL11, SNRPD2, SRI, RPSA, RPS18, RPS19, RPL7A, SLC29A1, RPL29, ERP29, TKT, LDHB, NME4, SNRPA1, CBX5, UBE2D3, ATIC, HMGA1, TRAP1, DAG1	RPL27A, RPL10A, RPS10, RPS25, RPL35A, RPS14, COX8A, ENO1, RPL11, SNRPD2, SRI, RPSA, RPS18, RPS19, RPL7A, SLC29A1, RPL29, ERP29
REACTOME_DOWNSTREAM_SIGNALING_EVENTS_OF_B_CELL_RECEPTOR_BCR	0.00118343	0.0223841	0.435489	3.26824	0	61	UBB, UBA52, RPS27A, PPIA, PSMB6, PSMB5, PSMB7, UBC, FKBP1A, PSMC5, PSMD4, PSMB1, CALM1, PSMB3, PSMA7, PSMF1, PSMC3, PSMD3, PSMD8, PSMA4, PSMC2, PSMA1, SKP1, PSMB2, PSMD2, PSMD9, PSMD13, PSMA5, PSMC1, PSMB4, PSMA3, PSME1, PSMC4, PSMD7, NFKBIA	UBB, UBA52, RPS27A, PPIA, PSMB6, PSMB5, PSMB7, UBC, FKBP1A, PSMC5, PSMD4, PSMB1, CALM1, PSMB3, PSMA7, PSMF1, PSMC3, PSMD3, PSMD8, PSMA4, PSMC2, PSMA1, SKP1, PSMB2, PSMD2
ZHONG_SECRETOME_OF_LUNG_CANCER_AND_ENDOTHELIUM	0.00122549	0.0223841	0.468078	3.26094	0	50	ALDOA, RPL10A, GAPDH, EEF2, ACTB, BGN, PRDX1, TPI1, LDHA, MDH2, ENO1, PEBP1, TUBB, RAN, VIM, CTSA, TNXB, SRSF2, ARHGDIA, HMGB1, CLU, PCNA, SERPINB6, TKT, GLO1, TUBA1C	ALDOA, RPL10A, GAPDH, EEF2, ACTB, BGN, PRDX1, TPI1, LDHA, MDH2, ENO1, PEBP1, TUBB, RAN, VIM, CTSA, TNXB, SRSF2, ARHGDIA, HMGB1, CLU, PCNA
REACTOME_ANTIGEN_PROCESSING_CROSS_PRESENTATION	0.00117096	0.0223841	0.408167	3.25723	0	70	UBB, UBA52, RPS27A, PSMB6, PSMB5, PSMB7, UBC, PSMC5, PSMD4, PSMB1, SEC61G, PSMB3, PSMA7, PSMF1, SEC61B, PSMC3, PSMD3, PSMD8, PSMA4, PSMC2, PSMA1, HMGB1, PSMB2, PSMD2, PSMD9, VAMP3, PSMD13, PSMA5, CD14, PSMC1, PSMB4, PSMA3, PSME1, PSMC4, ITGB5, PSMD7	UBB, UBA52, RPS27A, PSMB6, PSMB5, PSMB7, UBC, PSMC5, PSMD4, PSMB1, SEC61G, PSMB3, PSMA7, PSMF1, SEC61B, PSMC3, PSMD3, PSMD8, PSMA4, PSMC2, PSMA1, HMGB1, PSMB2, PSMD2
GNATENKO_PLATELET_SIGNATURE	0.00132626	0.0223841	0.57576	3.2545	0	29	TMSB4X, OAZ1, PKM, RPL41, CFL1, MYL6, ACTB, DYNLL1, UBC, PTMA, TAGLN2, MYL12A, ITM2B, PGRMC1, CLU, FTH1, RGS10	TMSB4X, OAZ1, PKM, RPL41, CFL1, MYL6, ACTB, DYNLL1, UBC, PTMA, TAGLN2, MYL12A, ITM2B, PGRMC1, CLU, FTH1
REACTOME_S_PHASE	0.00114416	0.0223841	0.366129	3.24485	0	93	UBB, UBA52, RPS27A, RBX1, PSMB6, PSMB5, POLD4, PSMB7, UBC, ANAPC11, PSMC5, PSMD4, PSMB1, PSMB3, CKS1B, POLD2, ANAPC16, PSMA7, CDC26, PSMF1, PSMC3, PSMD3, PSMD8, PSMA4, PSMC2, PSMA1, SKP1, POLE4, RPA3, PSMB2, PSMD2, UBE2E1, PCNA, PSMD9, PSMD13, PSMA5, PSMC1, UBE2D1, PSMB4, PSMA3, CDK4, PSME1, CDKN1A, PSMC4, PSMD7, PSMD11, SMC3, RPA2, CCND1, MNAT1, MCM7, ANAPC15, RPA1, CUL1, MAX, TFDP2, ORC4, PSMD6…	UBB, UBA52, RPS27A, RBX1, PSMB6, PSMB5, POLD4, PSMB7, UBC, ANAPC11, PSMC5, PSMD4, PSMB1, PSMB3, CKS1B, POLD2, ANAPC16, PSMA7, CDC26, PSMF1, PSMC3, PSMD3, PSMD8, PSMA4, PSMC2, PSMA1, SKP1, POLE4, RPA3, PSMB2, PSMD2, UBE2E1, PCNA
KAAB_FAILED_HEART_ATRIUM_DN	0.00109051	0.0223841	0.330465	3.22388	0	123	LAPTM4A, ACTB, PRDX1, LDHA, GSTP1, CNN3, PSMB5, TMEM147, CD59, ATP6V0E1, FKBP1A, SRI, COX6A1, PSMB1, HINT1, ITM2B, SUMO1, PSMB3, ADRM1, PDCD6, PGK1, DGUOK, EIF3I, RAN, GSTM3, GTF3A, SPTSSA, UBE2I, TSC22D1, BLVRB, TPM2, AMD1, SDF2, TXN, ACTN1, RAB1A, PMP22, FKBP9, ACP1, PIGH, MPST, NUTF2, RRAGA, PSMD9, CNIH1, TAGLN, LSM7, VAT1, ACOT13, GDE1	LAPTM4A, ACTB, PRDX1, LDHA, GSTP1, CNN3, PSMB5, TMEM147, CD59, ATP6V0E1, FKBP1A, SRI, COX6A1, PSMB1, HINT1, ITM2B, SUMO1, PSMB3, ADRM1, PDCD6, PGK1, DGUOK, EIF3I, RAN, GSTM3, GTF3A, SPTSSA, UBE2I, TSC22D1, BLVRB, TPM2, AMD1, SDF2, TXN, ACTN1, RAB1A, PMP22, FKBP9, ACP1, PIGH, MPST, NUTF2, RRAGA
REACTOME_SIGNALING_BY_NOTCH4	0.00118343	0.0223841	0.429161	3.22075	0	61	UBB, UBA52, RPS27A, RBX1, PSMB6, PSMB5, PSMB7, UBC, PSMC5, PSMD4, PSMB1, PSENEN, PSMB3, APH1A, PSMA7, PSMF1, PSMC3, PSMD3, PSMD8, PSMA4, PSMC2, PSMA1, SKP1, PSMB2, PSMD2, PSMD9, PSMD13, PSMA5, PSMC1, PSMB4, PSMA3, PSME1, PSMC4, PSMD7	UBB, UBA52, RPS27A, RBX1, PSMB6, PSMB5, PSMB7, UBC, PSMC5, PSMD4, PSMB1, PSENEN, PSMB3, APH1A, PSMA7, PSMF1, PSMC3, PSMD3, PSMD8, PSMA4, PSMC2, PSMA1, SKP1, PSMB2, PSMD2
GRADE_COLON_AND_RECTAL_CANCER_UP	0.00104275	0.0223841	0.286227	3.21674	0	201	EIF4A1, PKM, HNRNPA1, FXYD5, SAP18, CHCHD2, PRDX1, TPI1, LDHA, PPIA, PSMB7, MAGED2, TGFBI, PSMD4, CCDC85B, EIF3E, PSMB1, CCT7, DDIT4, PSMB3, THY1, PDCD6, CKS2, POLD2, TALDO1, RAN, NQO2, GTF3A, ATP6AP2, SNRPB, EIF6, ANXA5, DPM1, SRSF2, METTL5, HMGB2, PSMA1, HMGB1, HM13, HSPE1, NAA10, PCNA, UBE2N, COPS8, CARHSP1, ZFAND1, PERP, CNBP, POMP, OSER1, TKT, LDHB, POLR1D, AAMP, DDX1, GLO1, FBL, ENG, DEF8, …	EIF4A1, PKM, HNRNPA1, FXYD5, SAP18, CHCHD2, PRDX1, TPI1, LDHA, PPIA, PSMB7, MAGED2, TGFBI, PSMD4, CCDC85B, EIF3E, PSMB1, CCT7, DDIT4, PSMB3, THY1, PDCD6, CKS2, POLD2, TALDO1, RAN, NQO2, GTF3A, ATP6AP2, SNRPB, EIF6, ANXA5, DPM1, SRSF2, METTL5, HMGB2, PSMA1, HMGB1, HM13, HSPE1, NAA10, PCNA, UBE2N, COPS8, CARHSP1, ZFAND1, PERP
REACTOME_HIV_INFECTION	0.00106157	0.0223841	0.301706	3.20826	0	163	SLC25A6, UBB, UBA52, RPS27A, PPIA, RBX1, PSMB6, PSMB5, PSMB7, UBC, TAF9, AP2M1, SLC25A5, PSMC5, POLR2J, POLR2L, PSMD4, PSMB1, POLR2F, SUPT4H1, PSMB3, BANF1, POLR2K, CHMP2A, POLR2E, POLR2G, PSMA7, RAN, ARF1, VPS28, PSMF1, NELFE, TSG101, PSMC3, CHMP5, PSMD3, PSMD8, POLR2C, GTF2A2, POLR2I, PSMA4, PSMC2, CHMP3, PSMA1, SEC13, SKP1, PSMB2, PSMD2, TAF12, AP2S1, TAF7, MVB12A, RANBP1, PSMD9, XRCC6, CHMP4A…	SLC25A6, UBB, UBA52, RPS27A, PPIA, RBX1, PSMB6, PSMB5, PSMB7, UBC, TAF9, AP2M1, SLC25A5, PSMC5, POLR2J, POLR2L, PSMD4, PSMB1, POLR2F, SUPT4H1, PSMB3, BANF1, POLR2K, CHMP2A, POLR2E, POLR2G, PSMA7, RAN, ARF1, VPS28, PSMF1, NELFE, TSG101, PSMC3, CHMP5, PSMD3, PSMD8, POLR2C, GTF2A2, POLR2I, PSMA4, PSMC2, CHMP3, PSMA1, SEC13, SKP1, PSMB2, PSMD2, TAF12, AP2S1, TAF7, MVB12A, RANBP1
SANA_RESPONSE_TO_IFNG_DN	0.00118064	0.0223841	0.412236	3.20188	0	66	RPL10A, ANGPTL2, NDUFA4, LGALS1, PRDX1, RPS3A, MGST3, RHOC, RPL6, SLC25A3, SNRPD2, RPSA, PRSS23, RPLP0, KDELR2, POLD2, ILF2, YWHAQ, RAN, SSR2, MORF4L2, OAT, METTL9, NQO1, CTNNAL1, CCT3, PRMT1, EI24, HDAC2, CCT5, CCNB1IP1, ANTXR1, SMS, DESI2, CCT4, TUBA4A, RTN4, TIMM17A, UQCR10	RPL10A, ANGPTL2, NDUFA4, LGALS1, PRDX1, RPS3A, MGST3, RHOC, RPL6, SLC25A3, SNRPD2, RPSA, PRSS23, RPLP0, KDELR2, POLD2, ILF2, YWHAQ, RAN, SSR2, MORF4L2, OAT, METTL9
STEIN_ESRRA_TARGETS_UP	0.00102987	0.0223841	0.267955	3.19271	0	259	AK1, PFKP, MGST3, COX5B, MDH2, EIF3K, ISCU, SLC25A3, NDUFS7, VDAC2, MPC2, UQCRB, NDUFS8, NDUFS4, MPC1, HIGD1A, MANF, MRPL34, RNF5, COX7B, NDUFS3, SDHB, NDUFV1, COX5A, NQO2, NDUFB5, GSTK1, NDUFA8, WDR45, NFU1, MDH1, SDHD, ARL2BP, UQCRC1, KIAA0040, ACAT1, UQCRC2, MRPL11, OXA1L, NXF1, RBM7, UQCRFS1, FAM162A, NPM3, NDUFA9, IFT27, IDH3B, EMC3, TWF2, ANXA6, NANS, CYCS, FBXL15, KCNN4, ECSIT, CKB, VDAC3,…	AK1, PFKP, MGST3, COX5B, MDH2, EIF3K, ISCU, SLC25A3, NDUFS7, VDAC2, MPC2, UQCRB, NDUFS8, NDUFS4, MPC1, HIGD1A, MANF, MRPL34, RNF5, COX7B, NDUFS3, SDHB, NDUFV1, COX5A, NQO2, NDUFB5, GSTK1, NDUFA8, WDR45, NFU1, MDH1, SDHD, ARL2BP, UQCRC1, KIAA0040, ACAT1, UQCRC2, MRPL11, OXA1L, NXF1, RBM7, UQCRFS1, FAM162A, NPM3, NDUFA9, IFT27, IDH3B, EMC3, TWF2, ANXA6, NANS, CYCS, FBXL15, KCNN4, ECSIT
TARTE_PLASMA_CELL_VS_PLASMABLAST_DN	0.00104058	0.0223841	0.280774	3.18232	0	207	LGALS1, PFKP, TUBA1A, CLIC1, MRPL23, LSP1, SUMO2, TBCB, PSMC5, TAX1BP3, PSMD4, SNRPG, NDUFV2, CCT7, SUMO1, PGK1, CKS1B, CKS2, HSD17B10, DBI, POLD2, S100A10, COX7B, SDHB, UQCRH, PHB, DUT, SLC39A7, SNRPF, NME1, MVP, FDPS, UBE2L3, UQCRC2, HMGB2, KIF22, CD58, PDAP1, PSMA1, IGF1, OAT, TXN, COPS5, NDUFA9, KPNA2, PSMB2, HSPE1, CDC123, EBNA1BP2, ANG, PCNA, PPP4C, ANXA6, ATP1B3, CYCS, XRCC6, SNRPB2, MRPL1…	LGALS1, PFKP, TUBA1A, CLIC1, MRPL23, LSP1, SUMO2, TBCB, PSMC5, TAX1BP3, PSMD4, SNRPG, NDUFV2, CCT7, SUMO1, PGK1, CKS1B, CKS2, HSD17B10, DBI, POLD2, S100A10, COX7B, SDHB, UQCRH, PHB, DUT, SLC39A7, SNRPF, NME1, MVP, FDPS, UBE2L3, UQCRC2, HMGB2, KIF22, CD58, PDAP1, PSMA1, IGF1, OAT, TXN, COPS5, NDUFA9, KPNA2, PSMB2, HSPE1, CDC123, EBNA1BP2, ANG, PCNA, PPP4C, ANXA6, ATP1B3, CYCS
REACTOME_NUCLEOTIDE_EXCISION_REPAIR	0.00114416	0.0223841	0.363341	3.17899	0	89	UBB, ACTB, UBA52, RPS27A, RBX1, POLD4, SUMO2, UBC, RAD23A, POLR2J, POLR2L, COPS6, POLR2F, SUMO1, POLR2K, POLD2, POLR2E, POLR2G, SUMO3, UBE2I, POLR2C, POLR2I, INO80C, POLE4, RPA3, COPS5, PCNA, UBE2N, COPS8, ERCC1, INO80E, COPS3, COPS4, COPS7A, GTF2H5, PRPF19, PPIE, MCRS1, GPS1, ACTL6A, CETN2, RPA2, MNAT1, HMGN1, UBE2V2, POLR2H, PARP1, ZNF830, TFPT, ERCC3, ISY1, RPA1, XPA, TCEA1, XRCC1	UBB, ACTB, UBA52, RPS27A, RBX1, POLD4, SUMO2, UBC, RAD23A, POLR2J, POLR2L, COPS6, POLR2F, SUMO1, POLR2K, POLD2, POLR2E, POLR2G, SUMO3, UBE2I, POLR2C, POLR2I, INO80C, POLE4, RPA3, COPS5, PCNA, UBE2N, COPS8, ERCC1
CHIARADONNA_NEOPLASTIC_TRANSFORMATION_CDC25_DN	0.00110865	0.0223841	0.334132	3.16283	0	112	CD9, FXYD5, AQP1, CD151, CAPG, TSPO, CLIC1, MGST3, EMP3, ANXA4, POLD4, SRI, NUPR1, TMBIM1, PRSS23, ATP6V0B, RHOA, GUK1, TALDO1, ANXA11, SLC29A1, RNF13, CSRP1, MEA1, CYB5R1, FHL1, PNKD, TNXB, FHL2, TMEM43, NFIC, TMEM45A, ALDH2, DGCR6L, TOB1, ASAH1, CARHSP1, AVPI1, TM2D2, SERPINB6, SNAPC2, GALK1, ASNS, CYB5B, VAMP5, SLC1A5, PNPLA2, ARHGEF2, TRAM1, ACP2, MAP1LC3B, SLC35E4, ACYP2, BAIAP2, RNASE4, S10…	CD9, FXYD5, AQP1, CD151, CAPG, TSPO, CLIC1, MGST3, EMP3, ANXA4, POLD4, SRI, NUPR1, TMBIM1, PRSS23, ATP6V0B, RHOA, GUK1, TALDO1, ANXA11, SLC29A1, RNF13, CSRP1, MEA1, CYB5R1, FHL1, PNKD, TNXB, FHL2, TMEM43, NFIC, TMEM45A, ALDH2, DGCR6L, TOB1, ASAH1, CARHSP1, AVPI1
OUELLET_OVARIAN_CANCER_INVASIVE_VS_LMP_UP	0.00114416	0.0223841	0.36085	3.15719	0	89	CD9, CAPG, HERPUD1, LDHA, SUMO2, SLC25A5, CSNK2B, COX6A1, TM4SF1, NDUFV2, SUMO1, POLR2K, CKS1B, CKS2, KDELR2, HMGN3, COX7B, SDHB, SDCBP, DPM1, MDH1, HMGB2, OAT, COPS5, PSMB2, SLC35B1, SPCS2, PTS, CSTB, ACP1, ATP1B3, CYCS, RANBP1, SNRPB2, GLO1, PSMB4, PSMA3, RALY, FH, CD47, DDX39A, ARF4, SLC35A2, RAF1, MRPL3	CD9, CAPG, HERPUD1, LDHA, SUMO2, SLC25A5, CSNK2B, COX6A1, TM4SF1, NDUFV2, SUMO1, POLR2K, CKS1B, CKS2, KDELR2, HMGN3, COX7B, SDHB, SDCBP, DPM1, MDH1, HMGB2, OAT, COPS5, PSMB2, SLC35B1, SPCS2, PTS, CSTB, ACP1, ATP1B3, CYCS, RANBP1
REACTOME_HOST_INTERACTIONS_OF_HIV_FACTORS	0.00113895	0.0223841	0.353581	3.15074	0	94	SLC25A6, UBB, UBA52, RPS27A, PPIA, RBX1, PSMB6, PSMB5, PSMB7, UBC, AP2M1, SLC25A5, PSMC5, PSMD4, PSMB1, PSMB3, BANF1, PSMA7, RAN, ARF1, PSMF1, PSMC3, PSMD3, PSMD8, PSMA4, PSMC2, PSMA1, SEC13, SKP1, PSMB2, PSMD2, AP2S1, RANBP1, PSMD9, PSMD13, PSMA5, PSMC1, SLC25A4, PSMB4, PSMA3, PSME1, AP1S1, PSMC4, PSMD7, AP1S2, PSMD11, ATP6V1H	SLC25A6, UBB, UBA52, RPS27A, PPIA, RBX1, PSMB6, PSMB5, PSMB7, UBC, AP2M1, SLC25A5, PSMC5, PSMD4, PSMB1, PSMB3, BANF1, PSMA7, RAN, ARF1, PSMF1, PSMC3, PSMD3, PSMD8, PSMA4, PSMC2, PSMA1, SEC13, SKP1, PSMB2, PSMD2, AP2S1, RANBP1
DACOSTA_UV_RESPONSE_VIA_ERCC3_UP	0.00103093	0.0223841	0.272861	3.14418	0	224	ALDOA, CDO1, SAP18, EEF1D, IGFBP6, MRPL23, HEXIM1, GSTP1, RABAC1, CBR3, RPS15A, BSG, ERGIC3, OAZ2, EPHX1, FKBP1A, ATP6V1F, NDUFB7, NDUFS7, JUNB, CCDC85B, ARPC4, ITM2B, BRD2, TMEM109, PDLIM7, RPL23, EIF3I, PLD3, NDUFV1, PPP1CA, OSR2, ZNHIT1, HSPA2, UROD, BAD, MEA1, MGAT1, CYB5R1, PSMC3, PSMD8, LMF2, UQCRC1, TPM2, GLUL, TMED1, SDF2, STK25, DNASE2, NXF1, SMPD1, PDAP1, TUBB2A, ABHD14A, NEU1, GRHPR, T…	ALDOA, CDO1, SAP18, EEF1D, IGFBP6, MRPL23, HEXIM1, GSTP1, RABAC1, CBR3, RPS15A, BSG, ERGIC3, OAZ2, EPHX1, FKBP1A, ATP6V1F, NDUFB7, NDUFS7, JUNB, CCDC85B, ARPC4, ITM2B, BRD2, TMEM109, PDLIM7, RPL23, EIF3I, PLD3, NDUFV1, PPP1CA, OSR2, ZNHIT1, HSPA2, UROD, BAD, MEA1, MGAT1, CYB5R1, PSMC3, PSMD8, LMF2, UQCRC1, TPM2, GLUL, TMED1, SDF2, STK25, DNASE2, NXF1, SMPD1, PDAP1, TUBB2A, ABHD14A, NEU1, GRHPR, T…
REACTOME_ABC_FAMILY_PROTEINS_MEDIATED_TRANSPORT	0.00117371	0.0223841	0.409554	3.14015	0	63	UBB, UBA52, RPS27A, PSMB6, PSMB5, PSMB7, UBC, PSMC5, PSMD4, PSMB1, PSMB3, RNF5, PSMA7, PSMF1, PSMC3, PSMD3, PSMD8, PSMA4, PSMC2, PSMA1, PSMB2, PSMD2, ERLEC1, PSMD9, PSMD13, PSMA5, PSMC1, PSMB4, PSMA3, EIF2S2, DERL2, PSME1, PSMC4, PSMD7, DERL1, PSMD11	UBB, UBA52, RPS27A, PSMB6, PSMB5, PSMB7, UBC, PSMC5, PSMD4, PSMB1, PSMB3, RNF5, PSMA7, PSMF1, PSMC3, PSMD3, PSMD8, PSMA4, PSMC2, PSMA1, PSMB2, PSMD2, ERLEC1
REACTOME_PROTEIN_LOCALIZATION	0.00110254	0.0223841	0.330482	3.13924	0	114	SLC25A6, UBB, CHCHD2, TOMM7, UBA52, RPS27A, VAMP2, FIS1, UBC, COX17, DNAJC19, SEC61G, UBE2D2, CAMLG, CYC1, GSTK1, SEC61B, CRAT, IDH3G, ECH1, CYB5A, TOMM22, SERP1, BAG6, TIMM13, SCP2, ZFAND6, CHCHD5, TIMM10, CAT, VAPA, STX5, MTX2, CHCHD3, SLC25A4, UBE2D1, PHYH, MPV17, TIMM17B, SAMM50, MTX1, TIMM50, ALDH3A2, VDAC1, TIMM8B, ACO2, TIMM9, COA4, PEX16, PMPCB, ECI2, TIMM44, UBE2J2, HSCB, ACAA1, SGTA, TI…	SLC25A6, UBB, CHCHD2, TOMM7, UBA52, RPS27A, VAMP2, FIS1, UBC, COX17, DNAJC19, SEC61G, UBE2D2, CAMLG, CYC1, GSTK1, SEC61B, CRAT, IDH3G, ECH1, CYB5A, TOMM22, SERP1, BAG6, TIMM13, SCP2, ZFAND6
REACTOME_MAPK6_MAPK4_SIGNALING	0.00118343	0.0223841	0.417644	3.13432	0	61	UBB, HSPB1, UBA52, RPS27A, PSMB6, PSMB5, PSMB7, UBC, PSMC5, PSMD4, PSMB1, PSMB3, DNAJB1, PSMA7, PSMF1, PSMC3, PSMD3, PSMD8, PSMA4, PSMC2, PSMA1, PSMB2, PSMD2, PSMD9, PSMD13, PSMA5, PSMC1, PSMB4, PSMA3, PSME1, PSMC4, PSMD7, PSMD11, CCND3	UBB, HSPB1, UBA52, RPS27A, PSMB6, PSMB5, PSMB7, UBC, PSMC5, PSMD4, PSMB1, PSMB3, DNAJB1, PSMA7, PSMF1, PSMC3, PSMD3, PSMD8, PSMA4, PSMC2, PSMA1, PSMB2, PSMD2
KEGG_PATHOGENIC_ESCHERICHIA_COLI_INFECTION	0.001287	0.0223841	0.510243	3.12735	0	36	ARPC1B, TUBA1B, ACTB, TUBA1A, ACTG1, ARPC2, TUBB4B, ARPC4, TUBB, RHOA, YWHAQ, ARPC1A, ARPC3, ARPC5, TUBB2A, TUBB2B, CD14, TUBA1C, CTNNB1, CTTN, ARHGEF2, TUBA4A, LY96, TUBB6, EZR	ARPC1B, TUBA1B, ACTB, TUBA1A, ACTG1, ARPC2, TUBB4B, ARPC4, TUBB, RHOA, YWHAQ, ARPC1A, ARPC3, ARPC5, TUBB2A, TUBB2B
WP_PATHOGENIC_ESCHERICHIA_COLI_INFECTION	0.001287	0.0223841	0.510243	3.12735	0	36	ARPC1B, TUBA1B, ACTB, TUBA1A, ACTG1, ARPC2, TUBB4B, ARPC4, TUBB, RHOA, YWHAQ, ARPC1A, ARPC3, ARPC5, TUBB2A, TUBB2B, CD14, TUBA1C, CTNNB1, CTTN, ARHGEF2, TUBA4A, LY96, TUBB6, EZR	ARPC1B, TUBA1B, ACTB, TUBA1A, ACTG1, ARPC2, TUBB4B, ARPC4, TUBB, RHOA, YWHAQ, ARPC1A, ARPC3, ARPC5, TUBB2A, TUBB2B
BIOCARTA_PROTEASOME_PATHWAY	0.00145985	0.0223841	0.718228	3.11923	0	15	PSMB6, PSMB5, PSMB7, PSMB1, PSMB3, PSMA7, UBE2A, PSMA4, PSMA1, PSMB2, PSMA5, PSMB4, PSMA3	PSMB6, PSMB5, PSMB7, PSMB1, PSMB3, PSMA7, UBE2A, PSMA4, PSMA1, PSMB2
HONMA_DOCETAXEL_RESISTANCE	0.00132626	0.0223841	0.551304	3.11626	0	29	GAPDH, TUBA1B, ANGPTL2, CFL1, RPL38, DYNLL1, COX7C, GSTP1, ENO1, SLC25A3, TUBB, APRT, S100A10, NDUFS3, MRPS6	GAPDH, TUBA1B, ANGPTL2, CFL1, RPL38, DYNLL1, COX7C, GSTP1, ENO1, SLC25A3, TUBB, APRT, S100A10, NDUFS3, MRPS6
MOREAUX_B_LYMPHOCYTE_MATURATION_BY_TACI_DN	0.00120048	0.0223841	0.436618	3.11417	0	53	NDUFA13, TBCB, EMC4, EIF3G, LSM5, RAN, FIBP, MRPL43, LSM4, PSMD8, THYN1, SSBP1, EBNA1BP2, CMC1, RNF7, RPL26L1, CHMP4A, NUDCD2, PTPMT1, DDX1, MRPS12, TMEM126A, TIMM50, IP6K2, KEAP1, CCT5, CHCHD1, CBWD1, CCT2, NUDT5, MALSU1, HAUS1, AIMP2, ASF1A, TDP2	NDUFA13, TBCB, EMC4, EIF3G, LSM5, RAN, FIBP, MRPL43, LSM4, PSMD8, THYN1, SSBP1, EBNA1BP2, CMC1, RNF7, RPL26L1
DIAZ_CHRONIC_MYELOGENOUS_LEUKEMIA_UP	0.000999001	0.0223841	0.207946	3.10427	0	1011	RPL31, PLP2, SOD1, PFKP, CCNI, PFN1, TMED2, TPI1, TMEM59, DSTN, HNRNPA0, S100A6, EMP3, ANXA4, NDUFC2, PSMB5, DAD1, MDH2, CRIP1, BSG, CD59, ATP6V0E1, ERGIC3, COMT, TBCB, OAZ2, ARL6IP5, TAF9, NDFIP1, PEBP1, NDUFB6, AP2M1, EID1, SRI, AUP1, TAGLN2, MORF4L1, PCMT1, TMBIM1, LMNA, PSMB1, SNRPG, ANXA7, CAPZB, NDUFV2, SUMO1, ILK, CALM1, NDUFAB1, RNF130, NDUFS4, ARL5A, ITGB1BP1, LSM5, CNPY2, PDCD6, POLR2K,…	RPL31, PLP2, SOD1, PFKP, CCNI, PFN1, TMED2, TPI1, TMEM59, DSTN, HNRNPA0, S100A6, EMP3, ANXA4, NDUFC2, PSMB5, DAD1, MDH2, CRIP1, BSG, CD59, ATP6V0E1, ERGIC3, COMT, TBCB, OAZ2, ARL6IP5, TAF9, NDFIP1, PEBP1, NDUFB6, AP2M1, EID1, SRI, AUP1, TAGLN2, MORF4L1, PCMT1, TMBIM1, LMNA, PSMB1, SNRPG, ANXA7, CAPZB, NDUFV2, SUMO1, ILK, CALM1, NDUFAB1, RNF130, NDUFS4, ARL5A, ITGB1BP1, LSM5, CNPY2, PDCD6, POLR2K,…
FLECHNER_PBL_KIDNEY_TRANSPLANT_OK_VS_DONOR_UP	0.00111235	0.0223841	0.334725	3.10126	0	104	RPS20, RPL19, ACTB, TMED2, RPS23, EIF3F, LAMTOR5, RPL35, LRP10, RAD23A, RPL11, HAX1, CAPZB, CCT7, RPLP0, RPL23, RPS29, NDUFB5, CYC1, UBE2I, PSMA4, CD58, OXA1L, SMARCE1, LSM2, OAT, TXN, CLU, TAF7, FTH1, RGS2, ARID5A, PSMD9, PSMA5, PPP1R15A, PRMT1, PSMB4, PLIN3, CDIPT, CPNE1, PCF11, EEF1B2, VDAC1, ACO2, RSU1, VAMP5, DCTD, DAP3, PTGER2, KLHL21, TIMM17A, EMG1, SF3B4, PRPS1	RPS20, RPL19, ACTB, TMED2, RPS23, EIF3F, LAMTOR5, RPL35, LRP10, RAD23A, RPL11, HAX1, CAPZB, CCT7, RPLP0, RPL23, RPS29, NDUFB5, CYC1, UBE2I, PSMA4, CD58, OXA1L, SMARCE1, LSM2, OAT, TXN, CLU, TAF7, FTH1, RGS2, ARID5A
REACTOME_CLEC7A_DECTIN_1_SIGNALING	0.00116414	0.0223841	0.379364	3.09269	0	74	UBB, UBA52, RPS27A, PSMB6, PSMB5, PSMB7, UBC, PSMC5, PSMD4, PSMB1, CALM1, PSMB3, UBE2D2, PSMA7, PSMF1, PSMC3, PSMD3, PSMD8, PSMA4, PSMC2, PSMA1, SKP1, PSMB2, PSMD2, UBE2N, PSMD9, IL1B, PSMD13, PSMA5, PSMC1, UBE2D1, PSMB4, PSMA3, PSME1, PYCARD, PSMC4, PSMD7, NFKBIA, PSMD11, ITPR3	UBB, UBA52, RPS27A, PSMB6, PSMB5, PSMB7, UBC, PSMC5, PSMD4, PSMB1, CALM1, PSMB3, UBE2D2, PSMA7, PSMF1, PSMC3, PSMD3, PSMD8, PSMA4, PSMC2, PSMA1, SKP1, PSMB2, PSMD2, UBE2N
DAIRKEE_CANCER_PRONE_RESPONSE_BPA_E2	0.00116414	0.0223841	0.378646	3.08684	0	74	S100A4, EIF4A1, RPL15, PLP2, GAPDH, SLC25A6, RPS6, RPL4, ATF4, EEF1D, COX8A, C1QTNF3, AP3S1, POLD2, NDUFS3, UQCRH, RPL29, POLR2C, PRDX6, HMGB2, TXN, PSMB2, EBNA1BP2, HSPB2, EIF4E, TKT, FBL, SGCA, FBXO17, TCP1, RPL36, IFRD1, DDX39A, NOP16, VBP1, MAPKAPK3, TPM1, MCM7, PPP2CA, BCAP29, POLR2H, ANP32B, ACAA2, EIF4EBP1, PDPK1, HMGA1	S100A4, EIF4A1, RPL15, PLP2, GAPDH, SLC25A6, RPS6, RPL4, ATF4, EEF1D, COX8A, C1QTNF3, AP3S1, POLD2, NDUFS3, UQCRH, RPL29, POLR2C, PRDX6, HMGB2, TXN, PSMB2, EBNA1BP2, HSPB2, EIF4E
HOSHIDA_LIVER_CANCER_SUBCLASS_S1	0.00105485	0.0223841	0.286339	3.07917	0	172	ALDOA, TMSB4X, OAZ1, LUM, ARPC1B, PLP2, MGP, AQP1, LGALS1, CD151, CRIP2, PFN1, NPC2, GSTP1, ANXA4, ARPC2, LSP1, IER3, ID3, ATP6V1F, SRI, TAX1BP3, ATP6V0B, RHOA, DCTN2, THY1, CCL3, PGK1, ARF5, S100A10, PLD3, GRN, DUT, ANXA5, S100A11, RAB31, TPM2, GPNMB, PROCR, ATP6AP1, PSMD2, CRABP2, AP2S1, ASAH1, PPP4C, ATP1B3, ANXA1, HEXA, PLAUR, TAGLN, VCAN, LTBP2, LDHB, GEM, RIN2, GYPC, QSOX1, ADAM15, SLC39A6,…	ALDOA, TMSB4X, OAZ1, LUM, ARPC1B, PLP2, MGP, AQP1, LGALS1, CD151, CRIP2, PFN1, NPC2, GSTP1, ANXA4, ARPC2, LSP1, IER3, ID3, ATP6V1F, SRI, TAX1BP3, ATP6V0B, RHOA, DCTN2, THY1, CCL3, PGK1, ARF5, S100A10, PLD3, GRN, DUT, ANXA5, S100A11, RAB31, TPM2, GPNMB, PROCR, ATP6AP1, PSMD2, CRABP2, AP2S1, ASAH1, PPP4C, ATP1B3, ANXA1, HEXA
DIRMEIER_LMP1_RESPONSE_LATE_DN	0.00141643	0.0223841	0.619344	3.07865	0	21	GAPDH, RPS5, COX8A, FAU, UBC, RPS19, RPLP0, RPS11, ARF5, RPL29, LSM2, PSAP, ASAH1	GAPDH, RPS5, COX8A, FAU, UBC, RPS19, RPLP0, RPS11, ARF5, RPL29, LSM2, PSAP, ASAH1
YAO_TEMPORAL_RESPONSE_TO_PROGESTERONE_CLUSTER_10	0.00121507	0.0223841	0.423406	3.0769	0	56	DYNLL1, PRDX1, TMED2, LDHA, DAD1, POLR2L, VDAC2, MPC2, COX17, EDF1, POLR2F, CCT7, SUMO1, EIF3G, CERS2, FKBP2, CACYBP, PSMA4, SERP1, TMEM11, HSPE1, PCNA, MRPL40, CDK2AP2, ATF1, OSTC, SSRP1, GCSH, EIF1B, YIPF5, RALA, SSB, SLC30A5, SLC1A4, PEX2, MRPL53	DYNLL1, PRDX1, TMED2, LDHA, DAD1, POLR2L, VDAC2, MPC2, COX17, EDF1, POLR2F, CCT7, SUMO1, EIF3G, CERS2, FKBP2, CACYBP, PSMA4, SERP1, TMEM11, HSPE1, PCNA
REACTOME_TP53_REGULATES_METABOLIC_GENES	0.00118906	0.0223841	0.405152	3.06442	0	62	NDUFA4, COX4I1, PRDX1, COX7C, COX8A, COX6B1, LAMTOR4, COX5B, LAMTOR5, COX16, PRDX5, COX6A1, COX7A2L, DDIT4, LAMTOR1, COX7B, YWHAQ, COX5A, PRDX2, LAMTOR2, TXN, CYCS, RRAGA, SURF1, COX20, COX11, RHEB, COX14, COX6C, YWHAB, MLST8, PRKAG1, SESN2	NDUFA4, COX4I1, PRDX1, COX7C, COX8A, COX6B1, LAMTOR4, COX5B, LAMTOR5, COX16, PRDX5, COX6A1, COX7A2L, DDIT4, LAMTOR1, COX7B, YWHAQ, COX5A, PRDX2, LAMTOR2, TXN, CYCS, RRAGA, SURF1, COX20
SESTO_RESPONSE_TO_UV_C6	0.00130719	0.0223841	0.529456	3.049	0	30	HNRNPA1, ATF4, TGFBI, CKS1B, POLD2, DUT, TSC22D1, ECH1, CYB5A, FDPS, ACAT1, STK25, RGS2, XRCC6, PTGR1, ATXN10, ITGB5, SND1, ACO2, COMMD1, CD99	HNRNPA1, ATF4, TGFBI, CKS1B, POLD2, DUT, TSC22D1, ECH1, CYB5A, FDPS, ACAT1, STK25, RGS2
REACTOME_HEDGEHOG_ON_STATE	0.00120337	0.0223841	0.413407	3.02338	0	57	UBB, UBA52, RPS27A, RBX1, PSMB6, PSMB5, PSMB7, UBC, PSMC5, PSMD4, PSMB1, PSMB3, PSMA7, PSMF1, PSMC3, PSMD3, PSMD8, PSMA4, PSMC2, PSMA1, PSMB2, PSMD2, PSMD9, PSMD13, PSMA5, PSMC1, PSMB4, PSMA3, PSME1, PSMC4, PSMD7, PSMD11, SPOP	UBB, UBA52, RPS27A, RBX1, PSMB6, PSMB5, PSMB7, UBC, PSMC5, PSMD4, PSMB1, PSMB3, PSMA7, PSMF1, PSMC3, PSMD3, PSMD8, PSMA4, PSMC2, PSMA1, PSMB2, PSMD2
CHICAS_RB1_TARGETS_LOW_SERUM	0.00120773	0.0223841	0.416768	3.00762	0	55	RPL36A, RPL38, TOMM7, COX7C, COX6B1, COX5B, NDUFB2, NDUFB4, OST4, NDUFA1, POLR2L, SNRPG, RPL36AL, TMEM258, SNRPE, SNRPB, ROMO1, NDUFB1, SEC62, ZFAS1, RPA3, UQCC2, RPS21, ATOX1, PET100, LSM7	RPL36A, RPL38, TOMM7, COX7C, COX6B1, COX5B, NDUFB2, NDUFB4, OST4, NDUFA1, POLR2L, SNRPG, RPL36AL, TMEM258, SNRPE, SNRPB, ROMO1, NDUFB1, SEC62, ZFAS1, RPA3, UQCC2, RPS21
ANDERSEN_LIVER_CANCER_KRT19_UP	0.0013459	0.0223841	0.557175	3.00068	0	26	RPL13A, RPL27A, RPL10A, RPL3, RPS25, RPL35A, RPS14, CALM2, RPS3A, RPL9, RPS12, RPS18, YWHAQ	RPL13A, RPL27A, RPL10A, RPL3, RPS25, RPL35A, RPS14, CALM2, RPS3A, RPL9, RPS12, RPS18, YWHAQ
REACTOME_FORMATION_OF_TC_NER_PRE_INCISION_COMPLEX	0.00123457	0.0223841	0.448813	2.99502	0	44	UBB, UBA52, RPS27A, RBX1, UBC, POLR2J, POLR2L, COPS6, POLR2F, POLR2K, POLR2E, POLR2G, POLR2C, POLR2I, COPS5, COPS8, COPS3, COPS4, COPS7A, GTF2H5, PRPF19, PPIE, GPS1, MNAT1, HMGN1, POLR2H, ZNF830, ERCC3, ISY1, XPA, TCEA1	UBB, UBA52, RPS27A, RBX1, UBC, POLR2J, POLR2L, COPS6, POLR2F, POLR2K, POLR2E, POLR2G, POLR2C, POLR2I, COPS5, COPS8
LU_EZH2_TARGETS_UP	0.00104932	0.0223841	0.272087	2.99196	0	187	S100A4, AKR1C2, S100A6, LAMTOR4, CUTA, PSMB7, IER3, HCFC1R1, KRTCAP2, PSMD4, TM4SF1, LMNA, SDHC, PMVK, PRSS23, DDIT4, FLOT1, CBR1, MPG, REEP5, ZNHIT1, PIH1D1, CCDC107, SCAND1, ENSA, NDUFA8, WDR45, TRIP6, MIEN1, RPS19BP1, PSMC3, POLR2C, PHF5A, TOMM22, MYL6B, JOSD2, AHSA1, SIGIRR, PFDN6, MGMT, CBY1, NME3, AVPI1, ATOX1, IFT43, LSM7, SHARPIN, RPS6KB2, PFKL, PRDX4, TMEM141, ISOC2, RPL36, SERF2, OCEL1,…	S100A4, AKR1C2, S100A6, LAMTOR4, CUTA, PSMB7, IER3, HCFC1R1, KRTCAP2, PSMD4, TM4SF1, LMNA, SDHC, PMVK, PRSS23, DDIT4, FLOT1, CBR1, MPG, REEP5, ZNHIT1, PIH1D1, CCDC107, SCAND1, ENSA, NDUFA8, WDR45, TRIP6, MIEN1, RPS19BP1, PSMC3, POLR2C, PHF5A, TOMM22, MYL6B, JOSD2, AHSA1, SIGIRR, PFDN6, MGMT, CBY1, NME3, AVPI1
JIANG_AGING_HYPOTHALAMUS_UP	0.00133511	0.0223841	0.545688	2.97853	0	27	SOD1, COX7A2, ACTB, PRDX1, HEXB, NDUFA1, RPS12, THY1, AKR1A1, NDUFC1, NDUFB5, PSMA4, HSPE1, MT1A, PPP1R7, TBCA, CCT6A	SOD1, COX7A2, ACTB, PRDX1, HEXB, NDUFA1, RPS12, THY1, AKR1A1, NDUFC1, NDUFB5, PSMA4, HSPE1, MT1A, PPP1R7, TBCA
REACTOME_SIGNALING_BY_HEDGEHOG	0.00114416	0.0223841	0.33501	2.96905	0	93	UBB, TUBA1B, TUBA1A, UBA52, RPS27A, RBX1, PSMB6, PSMB5, PSMB7, UBC, TUBB4B, PSMC5, PSMD4, PSMB1, PSMB3, PSMA7, PSMF1, PSMC3, PSMD3, PSMD8, PSMA4, PSMC2, TUBB2A, PSMA1, SKP1, PSMB2, PSMD2, P4HB, ERLEC1, IFT57, TUBB2B, PSMD9, PSMD13, PSMA5, PSMC1, TUBA1C, PSMB4, PSMA3, DERL2, PSME1, IFT52, PSMC4	UBB, TUBA1B, TUBA1A, UBA52, RPS27A, RBX1, PSMB6, PSMB5, PSMB7, UBC, TUBB4B, PSMC5, PSMD4, PSMB1, PSMB3, PSMA7, PSMF1, PSMC3, PSMD3, PSMD8, PSMA4, PSMC2, TUBB2A, PSMA1, SKP1, PSMB2, PSMD2, P4HB, ERLEC1, IFT57, TUBB2B
BURTON_ADIPOGENESIS_6	0.00108932	0.0223841	0.302735	2.96826	0	125	LUM, COX7A2, CD151, COX5B, UQCRQ, NDUFB2, NDUFB9, NDUFB6, MRPL51, NDUFB7, UQCRB, TUFM, SDHC, MGST1, CBR1, NDUFC1, COX7B, NDUFS3, SDHB, REEP5, NDUFB5, NDUFB3, CYB5A, UQCRC1, UQCRC2, PDHB, PDAP1, NDUFA9, GRHPR, SCP2, HIBADH, DNAJC15, NDUFA5, SUCLG1, CAT, TKT, LDHB, MGLL, CHCHD3, HSD17B12, C20orf27, DECR1, SAMM50, PLA2G12A, GCSH, SDHA, FAH, MPDU1, COL15A1, CYB5B, DDT, DHRS7B, PNPLA2, QDPR, ACAA1, TA…	LUM, COX7A2, CD151, COX5B, UQCRQ, NDUFB2, NDUFB9, NDUFB6, MRPL51, NDUFB7, UQCRB, TUFM, SDHC, MGST1, CBR1, NDUFC1, COX7B, NDUFS3, SDHB, REEP5, NDUFB5, NDUFB3, CYB5A, UQCRC1, UQCRC2, PDHB, PDAP1, NDUFA9, GRHPR, SCP2, HIBADH, DNAJC15, NDUFA5
ZHOU_TNF_SIGNALING_30MIN	0.00124069	0.0223841	0.449035	2.96162	0	43	RPL10, PLP2, HSPB1, EEF2, ATF4, CLIC1, PSMB7, NDUFA13, ERGIC3, TUBB4B, PRDX5, SLC39A1, TAGLN2, JUNB, PHB, PRDX2, CDC123, PPP2R1A, SF3B2, MRPL36, CTNNB1, SIGMAR1, NFKBIA, TUBA4A	RPL10, PLP2, HSPB1, EEF2, ATF4, CLIC1, PSMB7, NDUFA13, ERGIC3, TUBB4B, PRDX5, SLC39A1, TAGLN2, JUNB, PHB, PRDX2, CDC123, PPP2R1A, SF3B2
REACTOME_INTERLEUKIN_1_SIGNALING	0.00116414	0.0223841	0.362996	2.95925	0	74	UBB, UBA52, RPS27A, RBX1, PSMB6, PSMB5, PSMB7, UBC, PSMC5, PSMD4, PSMB1, PSMB3, PSMA7, PSMF1, PSMC3, PSMD3, PSMD8, PSMA4, PSMC2, PSMA1, SKP1, HMGB1, PSMB2, PSMD2, UBE2N, PSMD9, IL1B, PSMD13, PSMA5, PSMC1, PSMB4, PSMA3, PSME1, PSMC4, TOLLIP, PSMD7, NFKBIA	UBB, UBA52, RPS27A, RBX1, PSMB6, PSMB5, PSMB7, UBC, PSMC5, PSMD4, PSMB1, PSMB3, PSMA7, PSMF1, PSMC3, PSMD3, PSMD8, PSMA4, PSMC2, PSMA1, SKP1, HMGB1, PSMB2, PSMD2, UBE2N
PELLICCIOTTA_HDAC_IN_ANTIGEN_PRESENTATION_UP	0.00120337	0.0223841	0.416928	2.95652	0	52	HERPUD1, TMED9, COPE, PSMB7, ERGIC3, TBCB, PSMD4, PSMB1, PSMB3, KDELR2, BCAP31, TRAPPC3, PSMD3, PSMD2, TRAPPC1, CBY1, PSMD9, POMP, PSMD13, PSMA5, PPP1R15A, PSMB4, PSMC4, TXNDC12, ASNS, YIPF5, ERGIC1, COPZ1, TRAPPC4, BCAP29, GOPC, TMED10, SAR1B, DDIT3, PSMD6, PDIA3, TRAPPC6B, SAR1A, SEC22A, PDIA4, YIPF1	HERPUD1, TMED9, COPE, PSMB7, ERGIC3, TBCB, PSMD4, PSMB1, PSMB3, KDELR2, BCAP31, TRAPPC3, PSMD3, PSMD2, TRAPPC1, CBY1
WP_PARKINUBIQUITIN_PROTEASOMAL_SYSTEM_PATHWAY	0.00123457	0.0223841	0.437447	2.95584	0	47	TUBA1B, TUBA1A, HSPA8, TUBB4B, PSMC5, PSMD4, TUBB, HSPA2, PSMC3, PSMD3, PSMD8, UBE2L3, PSMC2, TUBB2A, PSMD2, TUBB2B, HSPA1A, PSMD9, PSMD13, HSPA1B, PSMC1, TUBA1C, PSMC4, PSMD7, UBE2J2, PSMD11, TUBA4A, UBE2L6, TUBB6, HSPA14, UBA1, UBE2J1, CUL1	TUBA1B, TUBA1A, HSPA8, TUBB4B, PSMC5, PSMD4, TUBB, HSPA2, PSMC3, PSMD3, PSMD8, UBE2L3, PSMC2, TUBB2A, PSMD2, TUBB2B, HSPA1A
REACTOME_TRANSCRIPTIONAL_REGULATION_BY_RUNX3	0.00116959	0.0223841	0.367629	2.92655	0	69	UBB, UBA52, RPS27A, PSMB6, PSMB5, PSMB7, UBC, PSMC5, PSMD4, PSMB1, PSMB3, BRD2, PSMA7, PSMF1, PSMC3, PSMD3, PSMD8, PSMA4, PSMC2, PSMA1, PSMB2, PSMD2, PSMD9, PSMD13, PSMA5, PSMC1, PSMB4, PSMA3, PSME1, CDKN1A, PSMC4, CTNNB1, PSMD7, TGFB1	UBB, UBA52, RPS27A, PSMB6, PSMB5, PSMB7, UBC, PSMC5, PSMD4, PSMB1, PSMB3, BRD2, PSMA7, PSMF1, PSMC3, PSMD3, PSMD8, PSMA4, PSMC2, PSMA1, PSMB2, PSMD2
REACTOME_SIGNALING_BY_THE_B_CELL_RECEPTOR_BCR	0.00116414	0.0223841	0.356102	2.90305	0	74	UBB, UBA52, RPS27A, PPIA, PSMB6, PSMB5, PSMB7, UBC, FKBP1A, PSMC5, PSMD4, PSMB1, CALM1, PSMB3, PSMA7, PSMF1, PSMC3, PSMD3, PSMD8, PSMA4, PSMC2, PSMA1, SKP1, PSMB2, PSMD2, PSMD9, PSMD13, PSMA5, PSMC1, PSMB4, PSMA3, PSME1, PSMC4, PSMD7, NFKBIA, PSMD11, ORAI2, ITPR3	UBB, UBA52, RPS27A, PPIA, PSMB6, PSMB5, PSMB7, UBC, FKBP1A, PSMC5, PSMD4, PSMB1, CALM1, PSMB3, PSMA7, PSMF1, PSMC3, PSMD3, PSMD8, PSMA4, PSMC2, PSMA1, SKP1, PSMB2, PSMD2
REACTOME_TRANSCRIPTION_COUPLED_NUCLEOTIDE_EXCISION_REPAIR_TC_NER	0.00117371	0.0223841	0.378401	2.90129	0	63	UBB, UBA52, RPS27A, RBX1, POLD4, UBC, POLR2J, POLR2L, COPS6, POLR2F, POLR2K, POLD2, POLR2E, POLR2G, POLR2C, POLR2I, POLE4, RPA3, COPS5, PCNA, COPS8, ERCC1, COPS3, COPS4, COPS7A, GTF2H5, PRPF19, PPIE, GPS1, RPA2, MNAT1, HMGN1, POLR2H, ZNF830, ERCC3, ISY1, RPA1, XPA, TCEA1, XRCC1	UBB, UBA52, RPS27A, RBX1, POLD4, UBC, POLR2J, POLR2L, COPS6, POLR2F, POLR2K, POLD2, POLR2E, POLR2G, POLR2C, POLR2I, POLE4, RPA3, COPS5, PCNA, COPS8, ERCC1
YAO_TEMPORAL_RESPONSE_TO_PROGESTERONE_CLUSTER_14	0.00110375	0.0223841	0.310729	2.90093	0	106	PKM, TUBA1A, PSMB5, TMEM147, TMEM14C, TBCB, RAB34, PDLIM3, PSMB3, BANF1, RAN, NHP2, SSR2, SEC61B, SLC39A7, SERPINE2, LMAN2, NME1, RWDD1, MORF4L2, GORASP2, ARHGDIA, SEC13, UQCC2, EBNA1BP2, HTRA2, UBE2N, MRPS18B, RANBP1, MRPL12, ASL, FBL, BAX, CCT3, PRMT1, CISD1, CDK4, GALK1, MRPL20, SND1, NOP16, DCTPP1, GPS1, DDX41, SNRPA1, TANK, ERGIC1, CCT8, TUBB6, DTYMK, ATF6B, YKT6, PIGQ, GALM, FKBP11	PKM, TUBA1A, PSMB5, TMEM147, TMEM14C, TBCB, RAB34, PDLIM3, PSMB3, BANF1, RAN, NHP2, SSR2, SEC61B, SLC39A7, SERPINE2, LMAN2, NME1, RWDD1, MORF4L2, GORASP2, ARHGDIA, SEC13, UQCC2, EBNA1BP2, HTRA2, UBE2N, MRPS18B, RANBP1
REACTOME_G2_M_CHECKPOINTS	0.0011655	0.0223841	0.350513	2.90007	0	78	UBB, UBA52, RPS27A, PSMB6, PSMB5, PSMB7, UBC, PSMC5, PSMD4, PSMB1, SUMO1, PSMB3, YWHAQ, PSMA7, PSMF1, RAD50, PSMC3, BABAM1, PSMD3, PSMD8, PSMA4, PSMC2, PSMA1, RPA3, PSMB2, PSMD2, UBE2N, PSMD9, PSMD13, PSMA5, KAT5, PSMC1, PSMB4, PSMA3, PSME1, PSMC4, PSMD7, YWHAB	UBB, UBA52, RPS27A, PSMB6, PSMB5, PSMB7, UBC, PSMC5, PSMD4, PSMB1, SUMO1, PSMB3, YWHAQ, PSMA7, PSMF1, RAD50, PSMC3, BABAM1, PSMD3, PSMD8, PSMA4, PSMC2, PSMA1, RPA3, PSMB2, PSMD2, UBE2N
REACTOME_BETA_CATENIN_INDEPENDENT_WNT_SIGNALING	0.00114811	0.0223841	0.336457	2.89184	0	85	UBB, PFN1, UBA52, RPS27A, PSMB6, PSMB5, PSMB7, UBC, AP2M1, PSMC5, PSMD4, PSMB1, GNG11, RHOA, CALM1, PSMB3, CLTA, PSMA7, GNG5, PSMF1, PSMC3, PSMD3, PSMD8, PSMA4, PSMC2, PSMA1, PSMB2, PSMD2, AP2S1, PSMD9, PSMD13, PSMA5, PSMC1, PSMB4, PSMA3, PSME1, PSMC4, CTNNB1, PSMD7	UBB, PFN1, UBA52, RPS27A, PSMB6, PSMB5, PSMB7, UBC, AP2M1, PSMC5, PSMD4, PSMB1, GNG11, RHOA, CALM1, PSMB3, CLTA, PSMA7, GNG5, PSMF1, PSMC3, PSMD3, PSMD8, PSMA4, PSMC2, PSMA1, PSMB2, PSMD2, AP2S1
REACTOME_PTEN_REGULATION	0.00111607	0.0223841	0.314092	2.88597	0	101	UBB, UBA52, RPS27A, LAMTOR4, LAMTOR5, PSMB6, PSMB5, PSMB7, UBC, CSNK2B, PSMC5, PSMD4, PSMB1, PSMB3, LAMTOR1, PSMA7, PSMF1, PSMC3, PSMD3, PSMD8, LAMTOR2, PSMA4, PSMC2, PSMA1, PSMB2, PSMD2, RING1, RRAGA, PSMD9, MKRN1, PSMD13, PSMA5, PSMC1, SNAI1, PSMB4, PSMA3, RBBP7, PSME1, CBX6, PSMC4, RHEB, HDAC3, PSMD7, HDAC2, MAF1, PSMD11, MLST8	UBB, UBA52, RPS27A, LAMTOR4, LAMTOR5, PSMB6, PSMB5, PSMB7, UBC, CSNK2B, PSMC5, PSMD4, PSMB1, PSMB3, LAMTOR1, PSMA7, PSMF1, PSMC3, PSMD3, PSMD8, LAMTOR2, PSMA4, PSMC2, PSMA1, PSMB2, PSMD2, RING1, RRAGA
REACTOME_INNATE_IMMUNE_SYSTEM	0.001001	0.0223841	0.20948	2.88079	0	539	ALDOA, ARPC1B, PKM, UBB, EEF1A1, EEF2, LGALS3, CFL1, ACTB, BRK1, ANXA2, FTL, DYNLL1, UBA52, NPC2, CYB5R3, ACTG1, RPS27A, GSTP1, CYSTM1, PPIA, NDUFC2, PSMB6, PSMB5, PSMB7, ARPC2, CD59, ATP6V0E1, UBC, HSPA8, HEXB, TUBB4B, RAB5C, CSNK2B, ATP6V1F, ATP6V1G1, TMEM179B, PSMC5, POLR2L, PSMD4, TMBIM1, PSMB1, PIN1, ATP6V0B, POLR2F, ARPC4, TUBB, RHOA, SRP14, CALM1, PSMB3, LAMTOR1, RAB7A, APRT, PGAM1, POLR2K…	ALDOA, ARPC1B, PKM, UBB, EEF1A1, EEF2, LGALS3, CFL1, ACTB, BRK1, ANXA2, FTL, DYNLL1, UBA52, NPC2, CYB5R3, ACTG1, RPS27A, GSTP1, CYSTM1, PPIA, NDUFC2, PSMB6, PSMB5, PSMB7, ARPC2, CD59, ATP6V0E1, UBC, HSPA8, HEXB, TUBB4B, RAB5C, CSNK2B, ATP6V1F, ATP6V1G1, TMEM179B, PSMC5, POLR2L, PSMD4, TMBIM1, PSMB1, PIN1, ATP6V0B, POLR2F, ARPC4, TUBB, RHOA, SRP14, CALM1, PSMB3, LAMTOR1, RAB7A, APRT, PGAM1, POLR2K…
WP_ALZHEIMERS_DISEASE_AND_MIRNA_EFFECTS	0.00107991	0.0223841	0.281818	2.876	0	144	GAPDH, SLC25A6, TUBA1B, ATF4, CALM2, TUBA1A, PSMB6, PSMB5, PSMB7, TUBB4B, SLC25A5, CSNK2B, PSMC5, VDAC2, PSMD4, PSMB1, PSENEN, TUBB, CALM1, PSMB3, ADRM1, APH1A, HSD17B10, CAPN2, PSMA7, BAD, PSMC3, PSMD3, TNFRSF1A, PSMD8, CAPN1, PSMA4, PSMC2, TUBB2A, PSMA1, PSMB2, PSMD2, TUBB2B, CYCS, PSMD9, XBP1, IL1B, KIF5B, VDAC3, PSMD13, PSMA5, SFRP4, PSMC1, TUBA1C, SLC25A4, PSMB4, PSMA3, PSMC4, CTNNB1, CHPF2,…	GAPDH, SLC25A6, TUBA1B, ATF4, CALM2, TUBA1A, PSMB6, PSMB5, PSMB7, TUBB4B, SLC25A5, CSNK2B, PSMC5, VDAC2, PSMD4, PSMB1, PSENEN, TUBB, CALM1, PSMB3, ADRM1, APH1A, HSD17B10, CAPN2, PSMA7, BAD, PSMC3, PSMD3, TNFRSF1A, PSMD8, CAPN1, PSMA4, PSMC2, TUBB2A, PSMA1, PSMB2, PSMD2, TUBB2B, CYCS
CREIGHTON_AKT1_SIGNALING_VIA_MTOR_DN	0.00142045	0.0223841	0.587966	2.86717	0	20	ALDOA, TUBB4B, ATP6V1F, ATP6V0B, CIB1, TNFRSF12A, CTSA, MIF, ATP6AP1, PPP4C, PPP2R1A, RGL2, MRPS7, PFKL, YWHAB	ALDOA, TUBB4B, ATP6V1F, ATP6V0B, CIB1, TNFRSF12A, CTSA, MIF, ATP6AP1, PPP4C, PPP2R1A
WP_CORI_CYCLE	0.00153139	0.0226841	0.786299	2.86552	0	10	ALDOA, GAPDH, PFKP, TPI1, LDHA, PGAM1, PGK1, TALDO1	ALDOA, GAPDH, PFKP, TPI1, LDHA, PGAM1, PGK1, TALDO1
REACTOME_SEPARATION_OF_SISTER_CHROMATIDS	0.00109529	0.0223841	0.296841	2.86061	0	118	UBB, TUBA1B, DYNLL1, TUBA1A, UBA52, RPS27, RPS27A, PSMB6, PSMB5, PSMB7, UBC, TUBB4B, ANAPC11, PSMC5, PSMD4, PSMB1, PSMB3, ANAPC16, PSMA7, CDC26, PSMF1, NUDC, PSMC3, PSMD3, PSMD8, PMF1, PSMA4, PSMC2, TUBB2A, PSMA1, SEC13, PSMB2, PSMD2, UBE2E1, PPP2R1A, TUBB2B, PSMD9, PTTG1, PSMD13, PSMA5, BUB3, PSMC1, TUBA1C, UBE2D1, PSMB4, PSMA3, NSL1, PSME1, PSMC4	UBB, TUBA1B, DYNLL1, TUBA1A, UBA52, RPS27, RPS27A, PSMB6, PSMB5, PSMB7, UBC, TUBB4B, ANAPC11, PSMC5, PSMD4, PSMB1, PSMB3, ANAPC16, PSMA7, CDC26, PSMF1, NUDC, PSMC3, PSMD3, PSMD8, PMF1, PSMA4, PSMC2, TUBB2A, PSMA1, SEC13, PSMB2, PSMD2, UBE2E1, PPP2R1A, TUBB2B
WP_ALZHEIMERS_DISEASE	0.00107991	0.0223841	0.280625	2.8572	0	142	GAPDH, SLC25A6, TUBA1B, ATF4, CALM2, TUBA1A, PSMB6, PSMB5, PSMB7, TUBB4B, SLC25A5, CSNK2B, PSMC5, VDAC2, PSMD4, PSMB1, PSENEN, TUBB, CALM1, PSMB3, ADRM1, APH1A, HSD17B10, CAPN2, PSMA7, BAD, PSMC3, PSMD3, TNFRSF1A, PSMD8, CAPN1, PSMA4, PSMC2, TUBB2A, PSMA1, PSMB2, PSMD2, TUBB2B, CYCS, PSMD9, XBP1, IL1B, KIF5B, VDAC3, PSMD13, PSMA5, SFRP4, PSMC1, TUBA1C, SLC25A4, PSMB4, PSMA3, PSMC4, CTNNB1, PSMD7,…	GAPDH, SLC25A6, TUBA1B, ATF4, CALM2, TUBA1A, PSMB6, PSMB5, PSMB7, TUBB4B, SLC25A5, CSNK2B, PSMC5, VDAC2, PSMD4, PSMB1, PSENEN, TUBB, CALM1, PSMB3, ADRM1, APH1A, HSD17B10, CAPN2, PSMA7, BAD, PSMC3, PSMD3, TNFRSF1A, PSMD8, CAPN1, PSMA4, PSMC2, TUBB2A, PSMA1, PSMB2, PSMD2, TUBB2B, CYCS
REACTOME_TRANSCRIPTIONAL_REGULATION_BY_RUNX2	0.00113766	0.0223841	0.333287	2.85346	0	83	UBB, LGALS3, UBA52, RPS27A, RBX1, PSMB6, PSMB5, PSMB7, UBC, PSMC5, PSMD4, PSMB1, PSMB3, PSMA7, PSMF1, PSMC3, PSMD3, PSMD8, PSMA4, PSMC2, PSMA1, SKP1, PSMB2, PSMD2, PSMD9, PSMD13, PSMA5, PSMC1, BAX, PSMB4, PSMA3, CDK4, PSME1, CDKN1A, PSMC4, HDAC3, PSMD7, SOX9	UBB, LGALS3, UBA52, RPS27A, RBX1, PSMB6, PSMB5, PSMB7, UBC, PSMC5, PSMD4, PSMB1, PSMB3, PSMA7, PSMF1, PSMC3, PSMD3, PSMD8, PSMA4, PSMC2, PSMA1, SKP1, PSMB2, PSMD2
GOLDRATH_ANTIGEN_RESPONSE	0.00104932	0.0223841	0.259423	2.8527	0	187	S100A4, PLP2, GAPDH, LGALS1, LGALS3, ANXA2, CAPG, TPI1, DSTN, ID2, S100A6, EMP3, ANXA4, RNH1, TMEM14C, IER3, KRTCAP2, TAF9, LMNA, ITM2B, MYADM, ARL5A, PGAM1, CCL3, CKS1B, CKS2, MGST1, DBI, CAPN2, S100A10, SYPL1, MRPL18, YWHAQ, RAN, REEP5, C4orf3, HSPA2, SIVA1, ECH1, S100A11, LRRC59, FHL2, SDHD, HMGB2, KIF22, RPA3, TXN, KPNA2, PCNA, ABRACL, MT1A, SNX3, ANXA1, TRAPPC1, CARHSP1, PERP, PLBD1, SQLE, S…	S100A4, PLP2, GAPDH, LGALS1, LGALS3, ANXA2, CAPG, TPI1, DSTN, ID2, S100A6, EMP3, ANXA4, RNH1, TMEM14C, IER3, KRTCAP2, TAF9, LMNA, ITM2B, MYADM, ARL5A, PGAM1, CCL3, CKS1B, CKS2, MGST1, DBI, CAPN2, S100A10, SYPL1, MRPL18, YWHAQ, RAN, REEP5, C4orf3, HSPA2, SIVA1, ECH1, S100A11, LRRC59, FHL2, SDHD, HMGB2, KIF22, RPA3, TXN, KPNA2, PCNA, ABRACL, MT1A, SNX3, ANXA1, TRAPPC1, CARHSP1, PERP
YAO_TEMPORAL_RESPONSE_TO_PROGESTERONE_CLUSTER_12	0.00118064	0.0223841	0.366615	2.84754	0	66	RPL13A, EMP3, ERGIC3, ARL6IP5, MAGED2, HIGD2A, CIRBP, GNG11, PDCD6, CKS2, HSD17B10, ARPC1A, WDR83OS, GSTK1, ATP6AP2, ENSA, S100A11, NTAN1, RPA3, ALDH2, FKBP9, ACP1, PTGR1, SNAPC2, PHPT1, DECR1, PSME1, FKBP7, MPDU1, NTPCR, AHCY, IDH2, FDFT1, PC, RBMX, IFNAR2, GGH, SLC39A8, IARS2	RPL13A, EMP3, ERGIC3, ARL6IP5, MAGED2, HIGD2A, CIRBP, GNG11, PDCD6, CKS2, HSD17B10, ARPC1A, WDR83OS, GSTK1, ATP6AP2, ENSA, S100A11, NTAN1, RPA3, ALDH2, FKBP9, ACP1
ZHANG_RESPONSE_TO_CANTHARIDIN_DN	0.00120919	0.0223841	0.397653	2.84488	0	54	RPL15, SLC25A6, RPL4, RPS14, EEF1D, COX4I1, RHOC, NDUFB2, NDUFB6, RPSA, PGAM1, POLD2, NDUFS3, UQCRH, GTF3A, RPL29, TKT, SNRPC, RUVBL2, PFKL, CDK4, TIMM17B, SNRPD1, NOP16, MRPL3, QDPR, SNRPA1, MCM7, TUBG1, SNRPA, POLR2H, FARSA, TRAP1, HADHA, NOP56, PA2G4, IDH3A, MTHFD1	RPL15, SLC25A6, RPL4, RPS14, EEF1D, COX4I1, RHOC, NDUFB2, NDUFB6, RPSA, PGAM1, POLD2, NDUFS3, UQCRH, GTF3A, RPL29
CHEN_LUNG_CANCER_SURVIVAL	0.00146413	0.0223841	0.674267	2.84172	0	14	PKM, ACTB, ACTG1, GSTP1, EPHX1, PEBP1, PGAM1, PGK1, P4HB, ANXA1	PKM, ACTB, ACTG1, GSTP1, EPHX1, PEBP1, PGAM1, PGK1, P4HB, ANXA1
DITTMER_PTHLH_TARGETS_UP	0.00115473	0.0223841	0.339156	2.83865	0	80	TPI1, RBX1, BSG, NDUFA13, AP2M1, VDAC2, HAX1, ECM1, ANXA7, PRSS23, FLOT1, LSM5, CKS2, GPX4, ANXA11, UROD, TSC22D1, ANXA5, UQCRC1, GRHPR, AP2S1, PTS, CAPZA2, HSD17B11, ANXA1, ATP1A1, CYCS, RANGRF, USP1, PHYH, NUCB1, AP1S1, CTNNB1, RAB4A, ARF4, MSRB1, RAB13, TIMM17A, RAB6A, LIPA, LARP6	TPI1, RBX1, BSG, NDUFA13, AP2M1, VDAC2, HAX1, ECM1, ANXA7, PRSS23, FLOT1, LSM5, CKS2, GPX4, ANXA11, UROD, TSC22D1, ANXA5, UQCRC1, GRHPR, AP2S1, PTS, CAPZA2, HSD17B11, ANXA1, ATP1A1, CYCS
REACTOME_PROGRAMMED_CELL_DEATH	0.00108932	0.0223841	0.287562	2.8385	0	129	UBB, DYNLL1, UBA52, RPS27A, PSMB6, PSMB5, PSMB7, UBC, PSMC5, PSMD4, LMNA, PSMB1, PSMB3, FLOT1, CHMP2A, YWHAQ, SDCBP, PSMA7, VIM, BCAP31, PSMF1, BAD, PSMC3, PSMD3, PSMD8, DBNL, HMGB2, PSMA4, PSMC2, CHMP3, PSMA1, HMGB1, PSMB2, PSMD2, CYCS, PSMD9, IL1B, GSN, CHMP4A, PSMD13, PSMA5, CD14, PSMC1, BAX, GSDMD, PSMB4, PSMA3, CHMP2B, PSME1, PSMC4, CTNNB1, PSMD7, DAPK3, YWHAB	UBB, DYNLL1, UBA52, RPS27A, PSMB6, PSMB5, PSMB7, UBC, PSMC5, PSMD4, LMNA, PSMB1, PSMB3, FLOT1, CHMP2A, YWHAQ, SDCBP, PSMA7, VIM, BCAP31, PSMF1, BAD, PSMC3, PSMD3, PSMD8, DBNL, HMGB2, PSMA4, PSMC2, CHMP3, PSMA1, HMGB1, PSMB2, PSMD2, CYCS
MORI_MATURE_B_LYMPHOCYTE_DN	0.00125471	0.0223841	0.443598	2.82567	0	40	COX7A2, TAX1BP3, UFC1, CKS1B, CAPN2, NDUFC1, SNRPB, PSMD8, PGLS, HMGB2, TXN, DGCR6L, CYCS, RGS2, PTGR1, PSMC1, SNRPC, PRDX4, LITAF, PLA2G12A, NUDT1, MTHFD2, CCND3, SOX4, IDH2	COX7A2, TAX1BP3, UFC1, CKS1B, CAPN2, NDUFC1, SNRPB, PSMD8, PGLS, HMGB2, TXN, DGCR6L, CYCS, RGS2
SWEET_LUNG_CANCER_KRAS_UP	0.00101729	0.0223841	0.230488	2.82519	0	290	ALDOA, AK1, CD9, RPL8, RPL10A, RPL3, PKM, PLP2, GAPDH, EEF2, LGALS3, EEF1D, TPI1, CLIC1, NPC2, LDHA, CYB5R3, ID2, ANXA4, VAMP2, RPL6, PSMB5, ENO1, BSG, HSPA8, PRDX5, ITM2C, TGFBI, PSMD4, ERH, EIF3E, RPS18, AXL, PGK1, UBXN1, CKS2, MANF, FAM3C, PLD3, POLR2E, SLC25A39, SIVA1, MIEN1, SERPINE2, CYB5R1, FKBP2, CTSA, PGLS, RPS2, CRLF1, FAM162A, RDH11, RNF181, PSAP, B3GAT3, ACTN1, HM13, ATP6V0D1, GRHPR, …	ALDOA, AK1, CD9, RPL8, RPL10A, RPL3, PKM, PLP2, GAPDH, EEF2, LGALS3, EEF1D, TPI1, CLIC1, NPC2, LDHA, CYB5R3, ID2, ANXA4, VAMP2, RPL6, PSMB5, ENO1, BSG, HSPA8, PRDX5, ITM2C, TGFBI, PSMD4, ERH, EIF3E, RPS18, AXL, PGK1, UBXN1, CKS2, MANF, FAM3C, PLD3, POLR2E, SLC25A39, SIVA1, MIEN1, SERPINE2, CYB5R1, FKBP2, CTSA, PGLS, RPS2, CRLF1, FAM162A, RDH11, RNF181, PSAP, B3GAT3, ACTN1, HM13, ATP6V0D1, GRHPR, …
REACTOME_AGGREPHAGY	0.0013459	0.0223841	0.524548	2.82497	0	26	UBB, TUBA1B, DYNLL1, TUBA1A, UBA52, RPS27A, UBC, TUBB4B, PARK7, VIM, TUBB2A, UBE2N, TUBB2B, HSF1, TUBA1C, TUBA4A, TUBB6, ARL13B, DYNC1I2	UBB, TUBA1B, DYNLL1, TUBA1A, UBA52, RPS27A, UBC, TUBB4B, PARK7, VIM, TUBB2A, UBE2N, TUBB2B
CAIRO_HEPATOBLASTOMA_CLASSES_UP	0.00100402	0.0223841	0.214202	2.82214	0	404	EIF4A1, RPL8, RPL10A, RPL15, RPS16, RPS6, RPL19, RPL4, RPS14, RPL18A, CHCHD2, RPS3, EEF1D, RPS9, TPI1, CLIC1, EIF3F, RPL6, RBX1, PSMB5, EIF3L, ENO1, BSG, RPL14, RPL37A, ERGIC3, TAF9, SLC25A3, RPL11, CSNK2B, EIF3H, VDAC2, UQCRB, EIF3E, RPL18, SUPT4H1, CCT7, SEC61G, RPLP0, APRT, CKS2, RPL23, DGUOK, RPL5, STOML2, ILF2, UQCRH, RAN, NHP2, PHB, CYC1, RPL24, PSMF1, SNRPB, NELFE, RPL22, LSM4, NME1, LRRC5…	EIF4A1, RPL8, RPL10A, RPL15, RPS16, RPS6, RPL19, RPL4, RPS14, RPL18A, CHCHD2, RPS3, EEF1D, RPS9, TPI1, CLIC1, EIF3F, RPL6, RBX1, PSMB5, EIF3L, ENO1, BSG, RPL14, RPL37A, ERGIC3, TAF9, SLC25A3, RPL11, CSNK2B, EIF3H, VDAC2, UQCRB, EIF3E, RPL18, SUPT4H1, CCT7, SEC61G, RPLP0, APRT, CKS2, RPL23, DGUOK, RPL5, STOML2, ILF2, UQCRH, RAN, NHP2, PHB, CYC1, RPL24, PSMF1, SNRPB, NELFE, RPL22, LSM4, NME1, LRRC5…
SHIPP_DLBCL_VS_FOLLICULAR_LYMPHOMA_UP	0.00125471	0.0223841	0.442306	2.81744	0	40	ALDOA, PKM, LGALS3, PFKP, PRDX1, LDHA, ENO1, PGAM1, CLTA, SLC29A1, SNRPB, NME1, IMPDH2, MIF, KPNA2, P4HB, PSMC1, CCT3, SLC1A5, CCT5, MTHFD2, EXOSC7, IDH2, MCM7, ATIC, HMGA1, CTSD, TRAP1, THOP1, PSME2	ALDOA, PKM, LGALS3, PFKP, PRDX1, LDHA, ENO1, PGAM1, CLTA, SLC29A1, SNRPB, NME1, IMPDH2, MIF, KPNA2, P4HB
REACTOME_MITOTIC_METAPHASE_AND_ANAPHASE	0.00107181	0.0223841	0.270932	2.81268	0	151	UBB, TUBA1B, DYNLL1, TUBA1A, UBA52, RPS27, RPS27A, PSMB6, PSMB5, PSMB7, UBC, TUBB4B, ANAPC11, PSMC5, PSMD4, LMNA, PSMB1, SUMO1, PSMB3, BANF1, CHMP2A, ANAPC16, PSMA7, RAN, CDC26, PSMF1, UBE2I, NUDC, PSMC3, PSMD3, PSMD8, PMF1, PSMA4, PSMC2, CHMP3, TUBB2A, PSMA1, SEC13, PSMB2, PSMD2, UBE2E1, PPP2R1A, TUBB2B, SIRT2, PSMD9, CHMP4A, PTTG1, PSMD13, PSMA5, BUB3, PSMC1, TUBA1C, UBE2D1, PSMB4, PSMA3, NSL1,…	UBB, TUBA1B, DYNLL1, TUBA1A, UBA52, RPS27, RPS27A, PSMB6, PSMB5, PSMB7, UBC, TUBB4B, ANAPC11, PSMC5, PSMD4, LMNA, PSMB1, SUMO1, PSMB3, BANF1, CHMP2A, ANAPC16, PSMA7, RAN, CDC26, PSMF1, UBE2I, NUDC, PSMC3, PSMD3, PSMD8, PMF1, PSMA4, PSMC2, CHMP3, TUBB2A, PSMA1, SEC13, PSMB2, PSMD2, UBE2E1, PPP2R1A, TUBB2B, SIRT2
REACTOME_APOPTOSIS	0.00110497	0.0223841	0.29823	2.81233	0	110	UBB, DYNLL1, UBA52, RPS27A, PSMB6, PSMB5, PSMB7, UBC, PSMC5, PSMD4, LMNA, PSMB1, PSMB3, YWHAQ, PSMA7, VIM, BCAP31, PSMF1, BAD, PSMC3, PSMD3, PSMD8, DBNL, HMGB2, PSMA4, PSMC2, PSMA1, HMGB1, PSMB2, PSMD2, CYCS, PSMD9, GSN, PSMD13, PSMA5, CD14, PSMC1, BAX, GSDMD, PSMB4, PSMA3, PSME1, PSMC4, CTNNB1, PSMD7, DAPK3, YWHAB	UBB, DYNLL1, UBA52, RPS27A, PSMB6, PSMB5, PSMB7, UBC, PSMC5, PSMD4, LMNA, PSMB1, PSMB3, YWHAQ, PSMA7, VIM, BCAP31, PSMF1, BAD, PSMC3, PSMD3, PSMD8, DBNL, HMGB2, PSMA4, PSMC2, PSMA1, HMGB1, PSMB2, PSMD2, CYCS
NADLER_OBESITY_DN	0.00130719	0.0223841	0.488007	2.81031	0	30	ALDOA, SOD1, UBB, EEF1A1, COX8A, GNG11, DBI, SDHB, CYC1, UQCRC2, ALDH2, ECHS1, LDHB, ASNS, DDT, RBP4, FDFT1, PC, CDKN2C, BCAT2, UCK1	ALDOA, SOD1, UBB, EEF1A1, COX8A, GNG11, DBI, SDHB, CYC1, UQCRC2, ALDH2, ECHS1
REACTOME_MITOTIC_G1_PHASE_AND_G1_S_TRANSITION	0.00114416	0.0223841	0.320591	2.80496	0	89	UBB, UBA52, RPS27A, PSMB6, PSMB5, PSMB7, UBC, PSMC5, PSMD4, PSMB1, PSMB3, CKS1B, PSMA7, PSMF1, PSMC3, PSMD3, PSMD8, PSMA4, PSMC2, PSMA1, SKP1, POLE4, RPA3, PSMB2, PSMD2, PCNA, PPP2R1A, PSMD9, PSMD13, PSMA5, PSMC1, PSMB4, PSMA3, CDK4, PSME1, CDKN1A, PSMC4, PSMD7, PSMD11, CCND3, RPA2, CCND1, CDKN2C, MNAT1, MCM7, PPP2CA, HDAC1, GMNN, RPA1, CUL1, MAX, TFDP2, ORC4, PSMD6, PSME2, MCM3, CDKN1B, CDKN2B, …	UBB, UBA52, RPS27A, PSMB6, PSMB5, PSMB7, UBC, PSMC5, PSMD4, PSMB1, PSMB3, CKS1B, PSMA7, PSMF1, PSMC3, PSMD3, PSMD8, PSMA4, PSMC2, PSMA1, SKP1, POLE4, RPA3, PSMB2, PSMD2, PCNA, PPP2R1A
REACTOME_MITOTIC_G2_G2_M_PHASES	0.0010989	0.0223841	0.293838	2.80374	0	115	UBB, TUBA1B, DYNLL1, TUBA1A, UBA52, RPS27A, RBX1, PSMB6, PSMB5, PSMB7, UBC, TUBB4B, PSMC5, PSMD4, PSMB1, TUBB, DCTN3, DCTN2, PSMB3, PSMA7, PSMF1, PSMC3, PSMD3, PSMD8, PSMA4, PSMC2, TUBB2A, PSMA1, SKP1, PSMB2, PSMD2, PPP2R1A, TUBB2B, PSMD9, ACTR1A, PSMD13, PSMA5, PSMC1, TUBA1C, PSMB4, LCMT1, PSMA3, PSME1, CDKN1A, PSMC4, SSNA1, PSMD7, PSMD11, CETN2, TUBA4A, MZT1, MNAT1, TUBB6, CDK11A, PPP2CA, HAUS1…	UBB, TUBA1B, DYNLL1, TUBA1A, UBA52, RPS27A, RBX1, PSMB6, PSMB5, PSMB7, UBC, TUBB4B, PSMC5, PSMD4, PSMB1, TUBB, DCTN3, DCTN2, PSMB3, PSMA7, PSMF1, PSMC3, PSMD3, PSMD8, PSMA4, PSMC2, TUBB2A, PSMA1, SKP1, PSMB2, PSMD2, PPP2R1A, TUBB2B
HEDENFALK_BREAST_CANCER_BRACX_UP	0.0015015	0.0223841	0.685857	2.80012	0	13	RPL31, RPL15, RPL19, RPS4X, RPS5, RPS13, UBA52, JUNB	RPL31, RPL15, RPL19, RPS4X, RPS5, RPS13, UBA52, JUNB
PUJANA_BRCA1_PCC_NETWORK	0.000999001	0.0223841	0.188191	2.79222	0	957	RPL13A, RPL7, RPL31, RPS20, RPL23A, RPL27, RPLP2, RPL27A, EIF4A1, RPL10A, RPL15, RPL21, U2AF1, COMP, HNRNPA1, GAPDH, RPL36A, TUBA1B, RPS6, EEF1A1, RPS25, RPL19, RPL4, EEF2, ATF4, RPL18A, RPS5, RPL17, PRDX1, RPS3A, LDHA, RPS7, MRPL23, RPS27A, RPS23, EIF3F, RPS15A, BTF3, LAMTOR5, PPIA, RPL6, PSMB7, ARPC2, ENO1, EIF3K, SUMO2, RPL14, RPL35, HSPA8, TAF9, PTMA, AP3S1, RPL11, SNRPD2, SLC25A5, EIF3H, POL…	RPL13A, RPL7, RPL31, RPS20, RPL23A, RPL27, RPLP2, RPL27A, EIF4A1, RPL10A, RPL15, RPL21, U2AF1, COMP, HNRNPA1, GAPDH, RPL36A, TUBA1B, RPS6, EEF1A1, RPS25, RPL19, RPL4, EEF2, ATF4, RPL18A, RPS5, RPL17, PRDX1, RPS3A, LDHA, RPS7, MRPL23, RPS27A, RPS23, EIF3F, RPS15A, BTF3, LAMTOR5, PPIA, RPL6, PSMB7, ARPC2, ENO1, EIF3K, SUMO2, RPL14, RPL35, HSPA8, TAF9, PTMA, AP3S1, RPL11, SNRPD2, SLC25A5, EIF3H, POL…
REACTOME_TCR_SIGNALING	0.00116009	0.0223841	0.337027	2.79176	0	77	UBB, UBA52, RPS27A, PSMB6, PSMB5, PSMB7, UBC, PSMC5, PSMD4, PSMB1, PSMB3, UBE2D2, PSMA7, PSMF1, PSMC3, PSMD3, PSMD8, PSMA4, PSMC2, PSMA1, SKP1, PSMB2, PSMD2, UBE2N, PSMD9, PSMD13, PSMA5, PSMC1, UBE2D1, PSMB4, PSMA3, PSME1, PSMC4, PSMD7, NFKBIA, VASP, PSMD11	UBB, UBA52, RPS27A, PSMB6, PSMB5, PSMB7, UBC, PSMC5, PSMD4, PSMB1, PSMB3, UBE2D2, PSMA7, PSMF1, PSMC3, PSMD3, PSMD8, PSMA4, PSMC2, PSMA1, SKP1, PSMB2, PSMD2, UBE2N
KEGG_GLYCOLYSIS_GLUCONEOGENESIS	0.00127714	0.0223841	0.45652	2.78658	0	35	ALDOA, PKM, GAPDH, PFKP, TPI1, LDHA, ENO1, PGAM1, PGK1, AKR1A1, BPGM, PDHB, ALDH2, LDHB, PFKL, PGM1, ALDOC, ALDH3A2, PFKM, ADH5, GALM, PDHA1, PCK2, HK1, DLD, ENO2, ALDH7A1, ALDH3B1	ALDOA, PKM, GAPDH, PFKP, TPI1, LDHA, ENO1, PGAM1, PGK1, AKR1A1, BPGM, PDHB, ALDH2
HOLLEMAN_VINCRISTINE_RESISTANCE_ALL_DN	0.00143472	0.0223841	0.607461	2.77403	0	17	RPL31, RPL23A, RPLP2, RPL10, RPS15A, RPS12, RPL12, VIM, RPS2, HMGB1, LSM7	RPL31, RPL23A, RPLP2, RPL10, RPS15A, RPS12, RPL12, VIM, RPS2, HMGB1
SWEET_KRAS_ONCOGENIC_SIGNATURE	0.00117371	0.0223841	0.361527	2.77192	0	63	RPL8, RPL3, HNRNPA1, EEF2, LGALS3, EEF1D, NPC2, ID2, RPL6, BSG, RPL14, SLC25A5, TGFBI, EIF3E, UBXN1, MANF, FAM3C, FKBP2, RPS2, FEZ2, PCBD1, PHB2, RABGGTB, CDKN1A, KDELR1, CD68, SND1, EEF1B2, CST3, VASP, CCND1, TANK	RPL8, RPL3, HNRNPA1, EEF2, LGALS3, EEF1D, NPC2, ID2, RPL6, BSG, RPL14, SLC25A5, TGFBI, EIF3E, UBXN1, MANF, FAM3C, FKBP2, RPS2, FEZ2, PCBD1
STEIN_ESRRA_TARGETS	0.00101112	0.0223841	0.216065	2.75631	0	347	AK1, PFKP, TRMT112, MGST3, HEXIM1, COX5B, IER3, MDH2, EIF3K, ISCU, SLC25A3, TNFRSF11B, NDUFS7, VDAC2, MPC2, UQCRB, NDUFS8, NDUFS4, MPC1, DGUOK, HIGD1A, MANF, MRPL34, RNF5, COX7B, NDUFS3, SDHB, NDUFV1, COX5A, NQO2, NDUFB5, PHB, GSTK1, NDUFA8, WDR45, HSPB8, NFU1, MDH1, SDHD, ARL2BP, UQCRC1, KIAA0040, ACAT1, UQCRC2, MRPL11, OXA1L, NXF1, RBM7, UQCRFS1, FAM162A, NPM3, NDUFA9, IFT27, TERF1, IDH3B, EMC3…	AK1, PFKP, TRMT112, MGST3, HEXIM1, COX5B, IER3, MDH2, EIF3K, ISCU, SLC25A3, TNFRSF11B, NDUFS7, VDAC2, MPC2, UQCRB, NDUFS8, NDUFS4, MPC1, DGUOK, HIGD1A, MANF, MRPL34, RNF5, COX7B, NDUFS3, SDHB, NDUFV1, COX5A, NQO2, NDUFB5, PHB, GSTK1, NDUFA8, WDR45, HSPB8, NFU1, MDH1, SDHD, ARL2BP, UQCRC1, KIAA0040, ACAT1, UQCRC2, MRPL11, OXA1L, NXF1, RBM7, UQCRFS1, FAM162A, NPM3, NDUFA9, IFT27, TERF1, IDH3B, EMC3…
KYNG_DNA_DAMAGE_DN	0.0010989	0.0223841	0.288802	2.75568	0	115	OAZ1, ARPC1B, SOD1, PRELP, CRYAB, EIF3L, HEXB, NDUFB6, ESD, MORF4L1, PRSS23, POLR2F, FLOT1, RAB7A, HSD17B10, RPL7A, ID1, ARF1, VIM, HSPB8, SERPINE2, RAB11B, IL10RB, PDGFRL, IGF1, PDCD5, SLC35B1, PCNA, EIF4E, ANXA1, CYCS, TBCA, ATOX1, VDAC3, SERPINB6, RIN2, PRMT1, RHOD, RAB2A, SGCB, PRDX4, IL11RA, RABGGTB, ITGB5, COPS7A, SLC31A2, CCNC, TGFB3, CCND1, RAB6A, TPM1, CXCL2, PPP2CA, FBLN2	OAZ1, ARPC1B, SOD1, PRELP, CRYAB, EIF3L, HEXB, NDUFB6, ESD, MORF4L1, PRSS23, POLR2F, FLOT1, RAB7A, HSD17B10, RPL7A, ID1, ARF1, VIM, HSPB8, SERPINE2, RAB11B, IL10RB, PDGFRL, IGF1, PDCD5, SLC35B1, PCNA, EIF4E, ANXA1, CYCS, TBCA
WP_GLYCOLYSIS_AND_GLUCONEOGENESIS	0.00132626	0.0223841	0.486925	2.75236	0	29	ALDOA, PKM, GAPDH, PFKP, TPI1, LDHA, MDH2, ENO1, MPC2, MPC1, PGAM1, PGK1, MDH1, LDHB, PFKL, ALDOC, PFKM, PC, PDHA1, GOT1, HK1, DLD, ENO2	ALDOA, PKM, GAPDH, PFKP, TPI1, LDHA, MDH2, ENO1, MPC2, MPC1, PGAM1, PGK1, MDH1
CONCANNON_APOPTOSIS_BY_EPOXOMICIN_DN	0.00114943	0.0223841	0.316429	2.74601	0	88	TMSB4X, S100A4, LUM, PFKP, LDHA, MFAP4, PEBP1, NDUFB6, EID1, POLR2L, COX17, SNRPG, GNG11, APRT, DBI, HMGN3, NHP2, SPTSSA, KCNMA1, CYB5A, PDGFRL, HMGB2, MFSD10, LSM2, ABHD14A, NDUFB1, RPA3, DNPH1, INSIG1, LSM7, VCAN, PTTG1, CADM1, NDUFA2, NME4, ALDOC, GTF2H5, DNASE1L1, NUDT1, TMSB10	TMSB4X, S100A4, LUM, PFKP, LDHA, MFAP4, PEBP1, NDUFB6, EID1, POLR2L, COX17, SNRPG, GNG11, APRT, DBI, HMGN3, NHP2, SPTSSA, KCNMA1, CYB5A, PDGFRL, HMGB2, MFSD10, LSM2, ABHD14A, NDUFB1, RPA3, DNPH1, INSIG1
REACTOME_AUTOPHAGY	0.00114548	0.0223841	0.306018	2.74584	0	97	GABARAPL2, UBB, TUBA1B, EEF1A1, TOMM7, DYNLL1, TUBA1A, UBA52, RPS27A, LAMTOR4, LAMTOR5, UBC, HSPA8, TUBB4B, PARK7, CSNK2B, LAMTOR1, CHMP2A, VIM, VPS28, WDR45, TSG101, LAMTOR2, TOMM22, CHMP3, TUBB2A, UBE2N, TUBB2B, MVB12A, RRAGA, ATG3, HSF1, CHMP4A, TUBA1C, PLIN3, CHMP2B, MAP1LC3A, RHEB, VDAC1, WIPI1, MLST8, PRKAG1, TUBA4A, MAP1LC3B, CHMP4B, TUBB6, SQSTM1, ARL13B, DYNC1I2, BECN1, RNASE1, LAMTOR3, …	GABARAPL2, UBB, TUBA1B, EEF1A1, TOMM7, DYNLL1, TUBA1A, UBA52, RPS27A, LAMTOR4, LAMTOR5, UBC, HSPA8, TUBB4B, PARK7, CSNK2B, LAMTOR1, CHMP2A, VIM, VPS28, WDR45, TSG101, LAMTOR2, TOMM22, CHMP3, TUBB2A, UBE2N, TUBB2B, MVB12A, RRAGA, ATG3
REACTOME_INTERLEUKIN_1_FAMILY_SIGNALING	0.00114943	0.0223841	0.318153	2.74519	0	86	UBB, UBA52, RPS27A, RBX1, PSMB6, PSMB5, PSMB7, UBC, PSMC5, PSMD4, PSMB1, PSMB3, PSMA7, PSMF1, PSMC3, PSMD3, PSMD8, PSMA4, PSMC2, PSMA1, SKP1, HMGB1, PSMB2, PSMD2, SIGIRR, UBE2N, PSMD9, IL1B, PSMD13, PSMA5, PSMC1, GSDMD, PSMB4, PSMA3, PSME1, PSMC4, TOLLIP, PSMD7, NFKBIA	UBB, UBA52, RPS27A, RBX1, PSMB6, PSMB5, PSMB7, UBC, PSMC5, PSMD4, PSMB1, PSMB3, PSMA7, PSMF1, PSMC3, PSMD3, PSMD8, PSMA4, PSMC2, PSMA1, SKP1, HMGB1, PSMB2, PSMD2, SIGIRR, UBE2N
LOCKWOOD_AMPLIFIED_IN_LUNG_CANCER	0.00106838	0.0223841	0.262571	2.7409	0	154	RPS27, MRPL23, S100A6, GPAA1, POLD4, JTB, RAD23A, AP2M1, SLC39A1, POLR2J, COPS6, HAX1, PMVK, CALM1, SEC61G, LAMTOR1, PDCD6, CKS1B, ILF2, CERS2, PPP1CA, NDUFB5, SSR2, CCDC107, AIP, SIVA1, CORO1B, S100A11, NDUFS6, FASTK, MANBAL, PMF1, MRPL11, SEC62, IGSF8, CAPZA2, FKBP9, FAM177A1, TMEM134, SNAPIN, CAT, CCT6A, CAV2, PSMB4, MRPL9, CDK4, MRPL36, SMIM12, SDHA, TAF6, PUF60, NFKBIA, NUDT1, CCT5, MAF1, MA…	RPS27, MRPL23, S100A6, GPAA1, POLD4, JTB, RAD23A, AP2M1, SLC39A1, POLR2J, COPS6, HAX1, PMVK, CALM1, SEC61G, LAMTOR1, PDCD6, CKS1B, ILF2, CERS2, PPP1CA, NDUFB5, SSR2, CCDC107, AIP, SIVA1, CORO1B, S100A11, NDUFS6, FASTK, MANBAL, PMF1, MRPL11, SEC62, IGSF8, CAPZA2, FKBP9, FAM177A1
REACTOME_HSF1_ACTIVATION	0.00142045	0.0223841	0.56194	2.74026	0	20	UBB, EEF1A1, HSPB1, HSBP1, MRPL18, DNAJB1, RPA3, HSPB2, HSPA1A, HSF1, DNAJB6, HSPA1B, DEDD2, RPA2, RPA1, PTGES3, FKBP4	UBB, EEF1A1, HSPB1, HSBP1, MRPL18, DNAJB1, RPA3, HSPB2, HSPA1A
IGLESIAS_E2F_TARGETS_UP	0.00110254	0.0223841	0.288464	2.74012	0	114	CD9, LUM, TUBA1B, ANGPTL2, CDO1, LGALS1, LAPTM4A, CALM2, ANXA2, TUBA1A, CLIC1, DSTN, ACTG1, S100A6, CNN3, CRIP1, DCN, MORF4L1, LMNA, TUBB, ITM2B, OGN, CKS1B, S100A10, CSRP1, S100A11, CACYBP, TUBB2A, SKP1, TMEM45A, PCNA, PMP22, CAPZA2, GSN, SERPINB6, BAX, SLC25A4, CADM1, RBBP7, UGDH, COL15A1, CD47, CES1, NFKBIA, ACADM, ADH5, TANK, MCM7, FBLN2, CCNG1, S100A13, C1QA	CD9, LUM, TUBA1B, ANGPTL2, CDO1, LGALS1, LAPTM4A, CALM2, ANXA2, TUBA1A, CLIC1, DSTN, ACTG1, S100A6, CNN3, CRIP1, DCN, MORF4L1, LMNA, TUBB, ITM2B, OGN, CKS1B, S100A10, CSRP1, S100A11, CACYBP, TUBB2A, SKP1, TMEM45A, PCNA, PMP22, CAPZA2
REACTOME_HSF1_DEPENDENT_TRANSACTIVATION	0.00138504	0.0223841	0.516871	2.72764	0	25	UBB, HSPB1, CRYAB, HSPA8, HSBP1, MRPL18, DNAJB1, HSPA2, HSPB8, HSPB2, AKT1S1, HSPA1A, HSF1, DNAJB6, HSPA1B, DEDD2, MLST8	UBB, HSPB1, CRYAB, HSPA8, HSBP1, MRPL18, DNAJB1, HSPA2, HSPB8, HSPB2, AKT1S1, HSPA1A
KAAB_HEART_ATRIUM_VS_VENTRICLE_DN	0.00106952	0.0223841	0.260044	2.72292	0	157	COX7A2, PFKP, COX8A, PSMB6, UQCRQ, ISCU, SLC25A3, NDUFS7, COX17, MYL12A, POLR2F, ACADVL, NDUFV2, CCT7, MRPL33, CAPN2, NDUFS3, SDHB, COX5A, CYC1, CDH13, PRDX3, CYB5R1, ECH1, NDUFS6, FHL2, CYB5A, SDHD, UBE2L3, UQCRC1, ACAT1, AMD1, OXA1L, UQCRFS1, NDUFA9, TOB1, IDH3B, TWF2, ECHS1, MRPS18B, HYAL1, DIO2, CDK2AP2, LDHB, UBE2D1, COA1, PHYH, PDLIM1, SORBS2, PGM1, RCAN1, COPS3, DECR1, FH, ALDOC, SDHA, VDA…	COX7A2, PFKP, COX8A, PSMB6, UQCRQ, ISCU, SLC25A3, NDUFS7, COX17, MYL12A, POLR2F, ACADVL, NDUFV2, CCT7, MRPL33, CAPN2, NDUFS3, SDHB, COX5A, CYC1, CDH13, PRDX3, CYB5R1, ECH1, NDUFS6, FHL2, CYB5A, SDHD, UBE2L3, UQCRC1, ACAT1, AMD1, OXA1L, UQCRFS1, NDUFA9, TOB1, IDH3B, TWF2, ECHS1, MRPS18B, HYAL1
WP_AEROBIC_GLYCOLYSIS	0.00154321	0.0226841	0.784773	2.72287	0	9	ALDOA, PKM, GAPDH, TPI1, LDHA, ENO1, PGK1	ALDOA, PKM, GAPDH, TPI1, LDHA, ENO1, PGK1
WANG_ADIPOGENIC_GENES_REPRESSED_BY_SIRT1	0.00143472	0.0223841	0.595423	2.71906	0	17	ALDOA, GAPDH, PFKP, TPI1, ENO1, COX7A1, PGK1, CBR1, HIGD1A	ALDOA, GAPDH, PFKP, TPI1, ENO1, COX7A1, PGK1, CBR1, HIGD1A
BAE_BRCA1_TARGETS_UP	0.00123457	0.0223841	0.402016	2.71643	0	47	TMSB4X, NDUFA4, ATF4, LGALS3, COX7C, HINT1, MGST1, CAMLG, PRDX2, LSM1, GTF2A2, DRAP1, PDAP1, PMP22, UBE2N, ANXA1, IDI1, CNBP, PRDX4, NME4, IFRD1, TRAM1, ADH5, MTMR11, MSMO1, CRY1, GAA, TCEA1, KCNK1	TMSB4X, NDUFA4, ATF4, LGALS3, COX7C, HINT1, MGST1, CAMLG, PRDX2, LSM1, GTF2A2, DRAP1, PDAP1, PMP22, UBE2N, ANXA1
REACTOME_DETOXIFICATION_OF_REACTIVE_OXYGEN_SPECIES	0.00140449	0.0223841	0.527674	2.71523	0	23	SOD1, PRDX1, GSTP1, PRDX5, GPX3, PRDX2, PRDX3, PRDX6, TXN, P4HB, CYCS, ATOX1, TXN2, CAT	SOD1, PRDX1, GSTP1, PRDX5, GPX3, PRDX2, PRDX3, PRDX6, TXN, P4HB, CYCS
PUJANA_CHEK2_PCC_NETWORK	0.00100301	0.0223841	0.201259	2.7148	0	482	RPL27, U2AF1, TUBA1B, RPS6, RPL4, PRDX1, LDHA, RPS7, RPS27A, BTF3, PPIA, RPL6, HSPA8, TAF9, PTMA, AP3S1, SNRPD2, SLC25A5, EIF3H, POLR2J, ERH, PCMT1, SNRPG, NDUFV2, SUMO1, SEC61G, LSM5, PGK1, CKS1B, CKS2, SNRPE, RPL23, DGUOK, DBI, HMGN3, COX7B, ILF2, SRP9, POLR2G, RAN, NHP2, GTF3A, LSM3, SNRPB, DUT, NACA, TMEM106C, UBE2I, TMEM243, NDUFB3, PRDX3, SNRPF, LSM4, NME1, DPM1, LSM1, PSMD3, GTF2A2, SRSF2,…	RPL27, U2AF1, TUBA1B, RPS6, RPL4, PRDX1, LDHA, RPS7, RPS27A, BTF3, PPIA, RPL6, HSPA8, TAF9, PTMA, AP3S1, SNRPD2, SLC25A5, EIF3H, POLR2J, ERH, PCMT1, SNRPG, NDUFV2, SUMO1, SEC61G, LSM5, PGK1, CKS1B, CKS2, SNRPE, RPL23, DGUOK, DBI, HMGN3, COX7B, ILF2, SRP9, POLR2G, RAN, NHP2, GTF3A, LSM3, SNRPB, DUT, NACA, TMEM106C, UBE2I, TMEM243, NDUFB3, PRDX3, SNRPF, LSM4, NME1, DPM1, LSM1, PSMD3, GTF2A2, SRSF2,…
FERNANDEZ_BOUND_BY_MYC	0.00109649	0.0223841	0.279352	2.71184	0	122	RPL13A, RPL27A, EIF4A1, HNRNPA1, RPS6, RPL19, ATF4, UBA52, HERPUD1, ACTG1, ID2, GSTP1, VAMP2, ENO1, BSG, HSPA8, ID3, PTMA, EPHX1, JUNB, LMNA, PSMB1, AKR1A1, POLD2, ARF1, PHB, UROD, RPL22, NME1, IFRD2, TPM2, AMD1, CLNS1A, TXN, ALDH2, HSPE1, CSTB, EIF4E, PPP1R7, CD63, BAX, SERPINE1, IL11RA, TGFB1, ACO2, ARF4, CLDND1, ISG20, TCIRG1, NR1D1, QDPR, TGFB3, ACADM	RPL13A, RPL27A, EIF4A1, HNRNPA1, RPS6, RPL19, ATF4, UBA52, HERPUD1, ACTG1, ID2, GSTP1, VAMP2, ENO1, BSG, HSPA8, ID3, PTMA, EPHX1, JUNB, LMNA, PSMB1, AKR1A1, POLD2, ARF1, PHB, UROD, RPL22, NME1, IFRD2, TPM2, AMD1, CLNS1A, TXN, ALDH2, HSPE1, CSTB, EIF4E, PPP1R7
TOOKER_GEMCITABINE_RESISTANCE_UP	0.00121507	0.0223841	0.372883	2.70975	0	56	RPL15, SLC25A6, ADIRF, LGALS3, TPI1, COX8A, EIF3F, RNH1, SLC25A3, PFDN5, CIRBP, ILK, DHRS7, SNRPB, TMED3, BLVRB, ITPA, ABHD14A, GRHPR, BMP4, FTH1, ANXA1, BDH2, TSSC4, IFT52, MRPL17, CCNB1IP1, ARFIP2, ELOVL1	RPL15, SLC25A6, ADIRF, LGALS3, TPI1, COX8A, EIF3F, RNH1, SLC25A3, PFDN5, CIRBP, ILK, DHRS7, SNRPB, TMED3, BLVRB, ITPA, ABHD14A, GRHPR, BMP4, FTH1, ANXA1
TIEN_INTESTINE_PROBIOTICS_2HR_UP	0.00141643	0.0223841	0.544771	2.70796	0	21	GAPDH, RPS6, EEF1A1, RPS3A, UBC, HSPA8, RPLP0, PGK1, RPL23, RPS11	GAPDH, RPS6, EEF1A1, RPS3A, UBC, HSPA8, RPLP0, PGK1, RPL23, RPS11
ALCALA_APOPTOSIS	0.0011919	0.0223841	0.363097	2.70531	0	60	RPL10A, GAPDH, SLC25A6, EEF1A1, PFKP, COX4I1, EIF3F, HSPA8, ARL6IP5, SLC25A3, SDHC, ANXA7, RHOA, RPLP0, TALDO1, TMEM106C, OXA1L, MTCH2, ATP1A1, CYTH2, MFF, MTCH1, BAX, SCCPDH, VDAC1, RTN3, CCT5, ELOVL1, SCAMP3, TIMM17A, RALB, HMGN1, BCAT2	RPL10A, GAPDH, SLC25A6, EEF1A1, PFKP, COX4I1, EIF3F, HSPA8, ARL6IP5, SLC25A3, SDHC, ANXA7, RHOA, RPLP0, TALDO1, TMEM106C, OXA1L, MTCH2, ATP1A1
JIANG_AGING_CEREBRAL_CORTEX_DN	0.00130719	0.0223841	0.469113	2.7015	0	30	CALM2, PFN1, DAD1, OAZ2, TUBB4B, AP2M1, PLD3, KCNMA1, DNAJB11, NME1, ATP6AP1, SKP1, ATP1A1, ATP6V1E1, MGLL, RAB2A, ACO2	CALM2, PFN1, DAD1, OAZ2, TUBB4B, AP2M1, PLD3, KCNMA1, DNAJB11, NME1, ATP6AP1, SKP1, ATP1A1
MOOTHA_TCA	0.00146413	0.0223841	0.638125	2.68939	0	14	MDH2, SDHC, SDHB, IDH3G, SDHD, IDH3B, SUCLG1, FH, SDHA, ACO2, IDH2, SUCLA2	MDH2, SDHC, SDHB, IDH3G, SDHD, IDH3B
WHITESIDE_CISPLATIN_RESISTANCE_DN	0.0015015	0.0223841	0.707827	2.68864	0	11	RPL13A, SOD1, RPS16, RPS5, ACTB, RPS9, RPS21	RPL13A, SOD1, RPS16, RPS5, ACTB, RPS9, RPS21
JOSEPH_RESPONSE_TO_SODIUM_BUTYRATE_UP	0.00140449	0.0223841	0.521582	2.68388	0	23	PRDX1, GSTP1, UQCRQ, COX6A1, POLR2L, PCMT1, RHOA, SEC61B, PSAP, CLU, HADHB, RAB11A, NR4A1, GDI1, CETN2	PRDX1, GSTP1, UQCRQ, COX6A1, POLR2L, PCMT1, RHOA, SEC61B, PSAP, CLU, HADHB
KYNG_RESPONSE_TO_H2O2	0.00122549	0.0223841	0.384194	2.67655	0	50	RPL31, RPL21, HNRNPA1, COMMD6, CRYAB, HCFC1R1, CD59, OAZ2, PFDN5, EID1, RPL5, RPL7A, DNAJB1, PPP1CA, TSPAN4, DUT, SLC39A7, IL10RB, ATP6AP1, ENG, MPV17, PSMC4, CD68, CTNNB1, COX6C	RPL31, RPL21, HNRNPA1, COMMD6, CRYAB, HCFC1R1, CD59, OAZ2, PFDN5, EID1, RPL5, RPL7A, DNAJB1, PPP1CA, TSPAN4, DUT, SLC39A7, IL10RB, ATP6AP1
REACTOME_GLOBAL_GENOME_NUCLEOTIDE_EXCISION_REPAIR_GG_NER	0.00117509	0.0223841	0.341177	2.67481	0	67	UBB, ACTB, UBA52, RPS27A, RBX1, POLD4, SUMO2, UBC, RAD23A, COPS6, SUMO1, POLD2, SUMO3, UBE2I, INO80C, POLE4, RPA3, COPS5, PCNA, UBE2N, COPS8, ERCC1, INO80E, COPS3, COPS4, COPS7A, GTF2H5, MCRS1, GPS1, ACTL6A, CETN2, RPA2, MNAT1, UBE2V2, PARP1, TFPT, ERCC3, RPA1, XPA, XRCC1	UBB, ACTB, UBA52, RPS27A, RBX1, POLD4, SUMO2, UBC, RAD23A, COPS6, SUMO1, POLD2, SUMO3, UBE2I, INO80C, POLE4, RPA3, COPS5, PCNA, UBE2N, COPS8, ERCC1
RHODES_UNDIFFERENTIATED_CANCER	0.00125471	0.0223841	0.418996	2.66896	0	40	PSMB7, TUBB, ADRM1, POLR2K, CKS1B, CKS2, ILF2, SEC61B, NME1, DPM1, HMGB2, SSBP1, RPA3, KPNA2, PSMD2, PCNA, CCT6A, EIF2S2, PRDX4, NUDT1, TMSB10, MTHFD2, CEBPG	PSMB7, TUBB, ADRM1, POLR2K, CKS1B, CKS2, ILF2, SEC61B, NME1, DPM1, HMGB2, SSBP1, RPA3, KPNA2, PSMD2, PCNA
MOOTHA_FFA_OXYDATION	0.00145985	0.0223841	0.613895	2.66611	0	15	ACADVL, HSD17B10, CRAT, LMF2, ACAT1, ECHS1, HADHB, DECR1, NCAPH2, ACADM, ACAA2, HADH, ACADS, HADHA	ACADVL, HSD17B10, CRAT, LMF2, ACAT1, ECHS1, HADHB
MUNSHI_MULTIPLE_MYELOMA_UP	0.00122549	0.0223841	0.382512	2.66484	0	50	S100A4, UBB, EEF1A1, CALM2, ANXA2, DAD1, UBC, HAX1, PSMB1, AXL, DBI, RAN, NACA, FKBP2, UBE2L3, HSPE1, XBP1, LDHB, CD63, RHOD, CD68, NFKBIA, ISG20, CYB561D2, LY96, TGFB3, GSTM4	S100A4, UBB, EEF1A1, CALM2, ANXA2, DAD1, UBC, HAX1, PSMB1, AXL, DBI, RAN, NACA, FKBP2, UBE2L3, HSPE1
BIOCARTA_ETC_PATHWAY	0.00158479	0.0231607	0.806858	2.66443	0	8	SLC25A6, NDUFA1, SDHC, SDHB, SDHD, UQCRC1, SLC25A4, SDHA	SLC25A6, NDUFA1, SDHC, SDHB, SDHD, UQCRC1
REACTOME_MITOCHONDRIAL_PROTEIN_IMPORT	0.00123457	0.0223841	0.394026	2.65924	0	46	SLC25A6, CHCHD2, TOMM7, COX17, DNAJC19, CYC1, IDH3G, TOMM22, TIMM13, CHCHD5, TIMM10, MTX2, CHCHD3, SLC25A4, TIMM17B, SAMM50, MTX1, TIMM50, VDAC1, TIMM8B, ACO2, TIMM9, COA4, PMPCB, TIMM44, HSCB, TIMM17A	SLC25A6, CHCHD2, TOMM7, COX17, DNAJC19, CYC1, IDH3G, TOMM22, TIMM13
REACTOME_ASPARAGINE_N_LINKED_GLYCOSYLATION	0.00104932	0.0223841	0.2369	2.65368	0	200	UBB, TUBA1B, DYNLL1, TUBA1A, UBA52, TMED2, ST6GALNAC6, TMED9, RPS27A, COPE, DAD1, CD59, UBC, TUBB4B, CAPZB, DCTN3, DCTN2, UBXN1, KDELR2, ARF5, RNF5, ARF1, DCTN6, ACTR10, TRAPPC3, TMED3, CD55, MGAT1, LMAN2, CTSA, ALG5, DPM1, TUBB2A, NEU1, SEC13, KDELR3, RAB1A, CAPZA2, NANS, TUBB2B, TRAPPC1, TFG, ACTR1A, CNIH1, TRAPPC2L, F5, CMAS, PSMC1, TUBA1C, STX5, NAGK, SLC17A5, DERL2, PMM1, ALG14, TMEM115, ARF…	UBB, TUBA1B, DYNLL1, TUBA1A, UBA52, TMED2, ST6GALNAC6, TMED9, RPS27A, COPE, DAD1, CD59, UBC, TUBB4B, CAPZB, DCTN3, DCTN2, UBXN1, KDELR2, ARF5, RNF5, ARF1, DCTN6, ACTR10, TRAPPC3, TMED3, CD55, MGAT1, LMAN2, CTSA, ALG5, DPM1, TUBB2A, NEU1, SEC13, KDELR3, RAB1A, CAPZA2, NANS, TUBB2B, TRAPPC1, TFG
ZHOU_TNF_SIGNALING_4HR	0.00128205	0.0223841	0.423866	2.65072	0	38	RPL10, RPL27A, OAZ1, PLP2, EEF2, MYL6, PRDX1, RPS23, PSMB7, CD59, PCMT1, MYL12A, CCL2, PPP1R10	RPL10, RPL27A, OAZ1, PLP2, EEF2, MYL6, PRDX1, RPS23, PSMB7, CD59, PCMT1, MYL12A, CCL2, PPP1R10
HOEBEKE_LYMPHOID_STEM_CELL_DN	0.00117371	0.0223841	0.335961	2.64634	0	68	RPL36A, RPS6, HSPB1, RPS27, S100A6, RPL35, TMEM14A, TAX1BP3, COX7A2L, TMEM258, LSM5, CKS2, RPS27L, LEPROT, UROD, PRDX2, SERPINE2, FHL2, TMEM45A, ACTN1, TIMM13, METTL9, RGS2, HSPA1A, SHMT2, IL1B, CAT	RPL36A, RPS6, HSPB1, RPS27, S100A6, RPL35, TMEM14A, TAX1BP3, COX7A2L, TMEM258, LSM5, CKS2, RPS27L, LEPROT, UROD, PRDX2, SERPINE2, FHL2, TMEM45A, ACTN1, TIMM13, METTL9, RGS2, HSPA1A, SHMT2
WP_METABOLIC_REPROGRAMMING_IN_COLON_CANCER	0.00127714	0.0223841	0.432057	2.63725	0	35	PKM, GAPDH, LDHA, MDH2, ENO1, PGAM1, PGK1, SDHB, TALDO1, PDHB, SHMT2, TKT, PYCR1, PYCR2, PFKL, FH, ACO2, SLC16A3, SLC1A5, IDH2, SUCLG2, PDHA1, G6PD	PKM, GAPDH, LDHA, MDH2, ENO1, PGAM1, PGK1, SDHB, TALDO1, PDHB, SHMT2
OUELLET_CULTURED_OVARIAN_CANCER_INVASIVE_VS_LMP_UP	0.00123762	0.0223841	0.391794	2.62749	0	45	UBB, CAPG, SRI, PSMD4, NDUFS8, CKS2, POLD2, ARL4D, TNFRSF1A, PROCR, SEPHS2, CAPZA2, XRCC6, LDHB, RAB11A, RBBP7, GCSH, SRP72, AHCY, ACADM, GTF2B, EMG1, GGH, AIMP2, SLC4A2, ATP1B1, ACAA2, DUSP4, FLII	UBB, CAPG, SRI, PSMD4, NDUFS8, CKS2, POLD2, ARL4D, TNFRSF1A, PROCR, SEPHS2, CAPZA2
REACTOME_POST_CHAPERONIN_TUBULIN_FOLDING_PATHWAY	0.00146413	0.0223841	0.622947	2.62543	0	14	TUBA1B, ARL2, TUBA1A, TBCB, TUBB4B, TUBB2A, TUBB2B, TBCA, TUBA1C, TUBA4A, TUBB6, TBCC	TUBA1B, ARL2, TUBA1A, TBCB, TUBB4B, TUBB2A, TUBB2B, TBCA
REACTOME_C_TYPE_LECTIN_RECEPTORS_CLRS	0.00113895	0.0223841	0.297784	2.62459	0	90	UBB, UBA52, RPS27A, PSMB6, PSMB5, PSMB7, UBC, PSMC5, PSMD4, PSMB1, CALM1, PSMB3, UBE2D2, PSMA7, PSMF1, PSMC3, PSMD3, PSMD8, PSMA4, PSMC2, PSMA1, SKP1, PSMB2, PSMD2, UBE2N, PSMD9, IL1B, PSMD13, PSMA5, PSMC1, UBE2D1, PSMB4, PSMA3, PSME1, PYCARD, PSMC4, PSMD7, NFKBIA, RAF1, PSMD11, ITPR3, NFATC3, MUC12	UBB, UBA52, RPS27A, PSMB6, PSMB5, PSMB7, UBC, PSMC5, PSMD4, PSMB1, CALM1, PSMB3, UBE2D2, PSMA7, PSMF1, PSMC3, PSMD3, PSMD8, PSMA4, PSMC2, PSMA1, SKP1, PSMB2, PSMD2, UBE2N
RAHMAN_TP53_TARGETS_PHOSPHORYLATED	0.00141643	0.0223841	0.559852	2.62121	0	18	ACTB, GSTP1, PSMB6, PARK7, PGAM1, VPS29, PRDX2, PRDX3, NME1, ANXA1, CCT6A, RUVBL2	ACTB, GSTP1, PSMB6, PARK7, PGAM1, VPS29, PRDX2, PRDX3, NME1, ANXA1
REACTOME_DUAL_INCISION_IN_TC_NER	0.00120919	0.0223841	0.372885	2.61911	0	51	UBB, UBA52, RPS27A, RBX1, POLD4, UBC, POLR2J, POLR2L, POLR2F, POLR2K, POLD2, POLR2E, POLR2G, POLR2C, POLR2I, POLE4, RPA3, PCNA, ERCC1, GTF2H5, PRPF19, PPIE, RPA2, MNAT1, HMGN1, POLR2H, ZNF830, ERCC3, ISY1, RPA1, XPA, TCEA1	UBB, UBA52, RPS27A, RBX1, POLD4, UBC, POLR2J, POLR2L, POLR2F, POLR2K, POLD2, POLR2E, POLR2G, POLR2C, POLR2I, POLE4, RPA3, PCNA, ERCC1
SCHLOSSER_MYC_TARGETS_REPRESSED_BY_SERUM	0.0021978	0.0288251	0.273018	2.61857	1	117	U2AF1, HNRNPA1, BTF3, SLC3A2, NDUFB6, PGAM1, RAN, SNRPF, ITPA, SSBP1, SEC13, OAT, TXN, SERP1, KPNA2, HSPE1, UBE2N, ACP1, PFDN4, EIF4E, CYCS, RANBP1, EIF4A3, CNBP, BUB3, COX11, LDHB, DDX1, RABGGTB, SLC39A6, PSMG1, FH, ATXN10, EI24, HDAC2, NOP16, PMPCB, DCTD, CCT5, EEF1E1, EXOSC8, NGDN, MTHFD2, ACTL6A, MRPL3, FBXO9, ZMPSTE24, CCT2, CCT8, TMX1, SSB, UBA2, PRPS1, NAE1, IARS2, SRSF1, ANP32B, GLOD4, EM…	U2AF1, HNRNPA1, BTF3, SLC3A2, NDUFB6, PGAM1, RAN, SNRPF, ITPA, SSBP1, SEC13, OAT, TXN, SERP1, KPNA2, HSPE1, UBE2N, ACP1, PFDN4, EIF4E, CYCS, RANBP1
PELLICCIOTTA_HDAC_IN_ANTIGEN_PRESENTATION_DN	0.00125471	0.0223841	0.410862	2.61714	0	40	ATF4, PSMB6, PSMB5, PSMC5, PSMA7, PSMF1, PSMC3, PSMD8, PSMA4, PSMC2, PSMA1, SERP1, PSMB2, PSMC1, PSMA3, PSME1, KDELR1, TMED4, SEC22C, PSMD7, DERL1, PSMD11	ATF4, PSMB6, PSMB5, PSMC5, PSMA7, PSMF1, PSMC3, PSMD8, PSMA4, PSMC2, PSMA1, SERP1, PSMB2
SESTO_RESPONSE_TO_UV_C0	0.00115473	0.0223841	0.312404	2.61475	0	80	NDUFA4, SAP18, DYNLL1, TUBA1A, RPS27, ISCU, TAF9, ARL6IP1, BRD2, POLR2K, CAMLG, CLTA, BPGM, PGRMC1, GTF2A2, ZFP36, PSMA4, NEU1, KPNA2, PCNA, TAF7, ANXA1, RRAGA, HSPA1A, EIF4A3, CNBP, QSOX1, PSMA3, SLC39A6, TCP1, NFKBIA, CHMP1A, TRAM1, CDC37, GTF2B, MRPL49, DAZAP2, SQSTM1, UBE2V2, HNRNPH2, PPP1CC, ADM, EIF5, BAG1, PRNP, EIF2B1, PSMD6, DR1, RIT1	NDUFA4, SAP18, DYNLL1, TUBA1A, RPS27, ISCU, TAF9, ARL6IP1, BRD2, POLR2K, CAMLG, CLTA, BPGM, PGRMC1, GTF2A2, ZFP36, PSMA4, NEU1, KPNA2, PCNA, TAF7, ANXA1, RRAGA, HSPA1A
REACTOME_FOLDING_OF_ACTIN_BY_CCT_TRIC	0.00154321	0.0226841	0.750717	2.60471	0	9	ACTB, CCT7, CCT6A, CCT3, TCP1, CCT5, CCT4, CCT2, CCT8	ACTB, CCT7
KEGG_VIBRIO_CHOLERAE_INFECTION	0.00130719	0.0223841	0.451559	2.60041	0	30	ACTB, ACTG1, ATP6V0E1, ATP6V1F, ATP6V1G1, ATP6V0B, SEC61G, KDELR2, ARF1, SEC61B, ATP6AP1, KDELR3, ATP6V0D1, ATP6V1E1, KDELR1, ATP6V1D, TCIRG1, ATP6V1H	ACTB, ACTG1, ATP6V0E1, ATP6V1F, ATP6V1G1, ATP6V0B, SEC61G, KDELR2, ARF1, SEC61B, ATP6AP1, KDELR3, ATP6V0D1
BIOCARTA_SM_PATHWAY	0.00146413	0.0223841	0.616985	2.6003	0	14	U2AF1, SNRPD2, SNRPG, SNRPE, SNRPB, SNRPF, SRSF2, SNRPB2, SNRPC, SNRPD1, SNRPA1, SNRPA	U2AF1, SNRPD2, SNRPG, SNRPE, SNRPB, SNRPF, SRSF2
REACTOME_DISORDERS_OF_TRANSMEMBRANE_TRANSPORTERS	0.00114416	0.0223841	0.292798	2.59494	0	93	UBB, UBA52, RPS27A, PSMB6, PSMB5, PSMB7, SLC3A2, BSG, UBC, PSMC5, PSMD4, PSMB1, PSMB3, RNF5, PSMA7, PSMF1, PSMC3, PSMD3, PSMD8, PSMA4, PSMC2, PSMA1, SEC13, PSMB2, PSMD2, ERLEC1, PSMD9, PSMD13, PSMA5, PSMC1, PSMB4, PSMA3, SLC17A5, DERL2, PSME1, PSMC4, PSMD7, LMBRD1, SLC35A1, DERL1, SLC35A2, PSMD11	UBB, UBA52, RPS27A, PSMB6, PSMB5, PSMB7, SLC3A2, BSG, UBC, PSMC5, PSMD4, PSMB1, PSMB3, RNF5, PSMA7, PSMF1, PSMC3, PSMD3, PSMD8, PSMA4, PSMC2, PSMA1, SEC13, PSMB2, PSMD2, ERLEC1
REACTOME_ATTENUATION_PHASE	0.0013986	0.0223841	0.537933	2.5936	0	19	UBB, HSPB1, HSPA8, HSBP1, MRPL18, DNAJB1, HSPA2, HSPB2, HSPA1A, HSF1, DNAJB6, HSPA1B	UBB, HSPB1, HSPA8, HSBP1, MRPL18, DNAJB1, HSPA2, HSPB2, HSPA1A
KAAB_HEART_ATRIUM_VS_VENTRICLE_UP	0.00106724	0.0223841	0.246783	2.58054	0	155	COMP, RPL3, EEF1A1, DPT, PRELP, CDO1, MYL6, FMOD, PRDX1, IGFBP6, ID2, RABAC1, POLD4, CRIP1, ERGIC3, MAGED2, RPSA, TAGLN2, NUPR1, CCDC85B, GPX3, PRSS23, NTRK2, PDLIM4, AKR1C1, KDELR2, AKR1A1, GRN, VIM, PRAF2, BAD, TRIP6, TMEM106C, TMED3, CSRP1, TGFB1I1, RPS2, FAM114A1, TUBB2A, ACTN1, CDC123, TAGLN, VAT1, VCAN, FRMD4B, CD63, QSOX1, SGCE, NUCB1, PLOD3, SND1, TGFB1, CD47, VAMP5, CYB561D2, TOR1A, PAM,…	COMP, RPL3, EEF1A1, DPT, PRELP, CDO1, MYL6, FMOD, PRDX1, IGFBP6, ID2, RABAC1, POLD4, CRIP1, ERGIC3, MAGED2, RPSA, TAGLN2, NUPR1, CCDC85B, GPX3, PRSS23, NTRK2, PDLIM4, AKR1C1, KDELR2, AKR1A1, GRN, VIM, PRAF2, BAD, TRIP6, TMEM106C, TMED3, CSRP1, TGFB1I1, RPS2, FAM114A1, TUBB2A, ACTN1, CDC123
RHODES_CANCER_META_SIGNATURE	0.00121803	0.0223841	0.372142	2.57648	0	49	CRIP2, LDHA, PTMA, SDHC, TUBB, CKS2, SNRPE, KDELR2, MANF, ILF2, SNRPF, NME1, SSBP1, KPNA2, HSPE1, EIF4A3, TGIF1, PRDX4, MRPS12, PSMC4, CCT5, MTHFD2, SOX4, CCT4, MRPL3, AHCY	CRIP2, LDHA, PTMA, SDHC, TUBB, CKS2, SNRPE, KDELR2, MANF, ILF2, SNRPF, NME1, SSBP1, KPNA2, HSPE1
GALE_APL_WITH_FLT3_MUTATED_DN	0.00146413	0.0223841	0.611333	2.57648	0	14	RABAC1, NDUFB7, NDUFV1, ARF1, BAD, DRAP1, DEGS1, P4HB, PQBP1	RABAC1, NDUFB7, NDUFV1, ARF1, BAD, DRAP1, DEGS1, P4HB, PQBP1
REACTOME_COPI_MEDIATED_ANTEROGRADE_TRANSPORT	0.00117233	0.0223841	0.318182	2.57522	0	73	TUBA1B, DYNLL1, TUBA1A, TMED2, TMED9, COPE, CD59, TUBB4B, CAPZB, DCTN3, DCTN2, KDELR2, ARF5, ARF1, DCTN6, ACTR10, TMED3, CD55, TUBB2A, KDELR3, RAB1A, CAPZA2, TUBB2B, ACTR1A, TUBA1C, STX5, TMEM115, ARF3, KDELR1, GOLGA2, ARF4, TUBA4A, NAPA, TUBB6, COPZ1, YKT6, BET1, DYNC1I2	TUBA1B, DYNLL1, TUBA1A, TMED2, TMED9, COPE, CD59, TUBB4B, CAPZB, DCTN3, DCTN2, KDELR2, ARF5, ARF1, DCTN6, ACTR10, TMED3, CD55, TUBB2A, KDELR3, RAB1A, CAPZA2, TUBB2B
REACTOME_DNA_DAMAGE_RECOGNITION_IN_GG_NER	0.00129366	0.0223841	0.434192	2.57363	0	32	UBB, ACTB, UBA52, RPS27A, RBX1, UBC, RAD23A, COPS6, INO80C, COPS5, COPS8, INO80E, COPS3, COPS4, COPS7A, MCRS1, GPS1, ACTL6A, CETN2	UBB, ACTB, UBA52, RPS27A, RBX1, UBC, RAD23A, COPS6, INO80C, COPS5, COPS8
KEGG_PROTEIN_EXPORT	0.00142045	0.0223841	0.526689	2.56836	0	20	SRP14, SEC61G, SPCS1, SRP9, SEC61B, SEC11A, OXA1L, SEC62, SEC11C, SPCS2, SRPRB, SRP72, SRP19, SEC63, IMMP1L	SRP14, SEC61G, SPCS1, SRP9, SEC61B, SEC11A, OXA1L, SEC62, SEC11C, SPCS2
NGO_MALIGNANT_GLIOMA_1P_LOH	0.00146413	0.0223841	0.609249	2.5677	0	14	GAPDH, ANXA2, ENO1, PARK7, RPSA, PGK1, VIM, P4HB, ECHS1	GAPDH, ANXA2, ENO1, PARK7, RPSA, PGK1, VIM, P4HB, ECHS1
BHATI_G2M_ARREST_BY_2METHOXYESTRADIOL_DN	0.00117786	0.0223841	0.321167	2.56755	0	71	RPL31, RPL10A, RPL3, RPL36A, RPL26, EEF2, ATF4, HERPUD1, DCN, NUPR1, CIRBP, SCRG1, RPL12, RPL34, PGLS, RPS2, IGBP1, KRCC1, DNASE2, METTL9, ZFAND1, AIG1, PYCR1, MID1IP1, IFRD1, CCNB1IP1, MTHFD2, CEBPG, PRKAG1, SESN2, ABHD14B, SNAPC5, NOA1, LARP6, ZNF581, C1orf54, SMOC2, BOLA1, LENG1, BAG1	RPL31, RPL10A, RPL3, RPL36A, RPL26, EEF2, ATF4, HERPUD1, DCN, NUPR1, CIRBP, SCRG1, RPL12, RPL34, PGLS, RPS2, IGBP1, KRCC1, DNASE2, METTL9, ZFAND1
REACTOME_ER_TO_GOLGI_ANTEROGRADE_TRANSPORT	0.00220751	0.0288251	0.274966	2.56705	1	106	TUBA1B, DYNLL1, TUBA1A, TMED2, TMED9, COPE, CD59, TUBB4B, CAPZB, DCTN3, DCTN2, KDELR2, ARF5, ARF1, DCTN6, ACTR10, TRAPPC3, TMED3, CD55, LMAN2, TUBB2A, SEC13, KDELR3, RAB1A, CAPZA2, TUBB2B, TRAPPC1, TFG, ACTR1A, CNIH1, TRAPPC2L, F5, TUBA1C, STX5, TMEM115, ARF3, KDELR1, SEC22C, GOLGA2, ARF4, TUBA4A, PPP6C, PREB, NAPA, TUBB6, COPZ1, TRAPPC4, YKT6, SCFD1, BET1, DYNC1I2	TUBA1B, DYNLL1, TUBA1A, TMED2, TMED9, COPE, CD59, TUBB4B, CAPZB, DCTN3, DCTN2, KDELR2, ARF5, ARF1, DCTN6, ACTR10, TRAPPC3, TMED3, CD55, LMAN2, TUBB2A, SEC13, KDELR3, RAB1A, CAPZA2, TUBB2B, TRAPPC1, TFG
GAZDA_DIAMOND_BLACKFAN_ANEMIA_MYELOID_DN	0.00130719	0.0223841	0.445741	2.56691	0	30	RPS14, MRPL23, COX5B, CD59, EID1, DCTN3, THY1, PHB, UROD, POLR2I, PQBP1, MYLIP, LSM7, CHMP4A, COX11, RPL36, RAB4A	RPS14, MRPL23, COX5B, CD59, EID1, DCTN3, THY1, PHB, UROD, POLR2I, PQBP1, MYLIP
HWANG_PROSTATE_CANCER_MARKERS	0.00141643	0.0223841	0.515884	2.56437	0	21	LGALS1, LGALS3, PARK7, RERG, ILK, PGK1, RAN, PHB, MIF, TXN, CLU, CTNNB1, FBLN5, SELENBP1, EZR	LGALS1, LGALS3, PARK7, RERG, ILK, PGK1, RAN, PHB, MIF, TXN, CLU
FU_INTERACT_WITH_ALKBH8	0.0015015	0.0223841	0.624954	2.55147	0	13	TRMT112, CCT7, DBI, ECSIT, CCT6A, CCT3, TCP1, CCT5, CCT4, CCT2, CCT8	TRMT112, CCT7, DBI, ECSIT
REACTOME_LATE_ENDOSOMAL_MICROAUTOPHAGY	0.00138504	0.0223841	0.483408	2.55105	0	25	UBB, UBA52, RPS27A, UBC, HSPA8, PARK7, CHMP2A, VIM, VPS28, TSG101, CHMP3, MVB12A, CHMP4A, PLIN3, CHMP2B	UBB, UBA52, RPS27A, UBC, HSPA8, PARK7, CHMP2A, VIM, VPS28, TSG101, CHMP3, MVB12A
MARTORIATI_MDM4_TARGETS_NEUROEPITHELIUM_UP	0.00220507	0.0288251	0.270721	2.54857	1	109	ALDOA, AK1, RPL27A, PFKP, TPI1, LDHA, ENO1, NDUFB6, RPS19, DDIT4, TPD52L1, POLR2K, PGK1, HIGD1A, S100A10, SF3B5, ID1, SLC39A7, SERPINE2, SNRPF, BLOC1S2, FAM162A, C3orf14, ACTN1, GRHPR, MT1A, PERP, VCAN, HSPA1B, BAX, SNAI1, PFKL, ENG, NME4, PGM1, CDKN1A, GALK1, RPL36, PLA2G12A, IFT20, EI24, MAPKAPK3, SLC16A3	ALDOA, AK1, RPL27A, PFKP, TPI1, LDHA, ENO1, NDUFB6, RPS19, DDIT4, TPD52L1, POLR2K, PGK1, HIGD1A, S100A10, SF3B5, ID1, SLC39A7, SERPINE2, SNRPF, BLOC1S2, FAM162A, C3orf14, ACTN1, GRHPR, MT1A, PERP
REACTOME_HSP90_CHAPERONE_CYCLE_FOR_STEROID_HORMONE_RECEPTORS_SHR_IN_THE_PRESENCE_OF_LIGAND	0.00125945	0.0223841	0.401895	2.54538	0	39	TUBA1B, DYNLL1, TUBA1A, HSPA8, TUBB4B, CAPZB, DCTN3, DCTN2, DNAJB1, HSPA2, DCTN6, ACTR10, TUBB2A, CAPZA2, TUBB2B, HSPA1A, ACTR1A, HSPA1B, TUBA1C	TUBA1B, DYNLL1, TUBA1A, HSPA8, TUBB4B, CAPZB, DCTN3, DCTN2, DNAJB1, HSPA2, DCTN6, ACTR10, TUBB2A, CAPZA2, TUBB2B, HSPA1A
SESTO_RESPONSE_TO_UV_C1	0.00123457	0.0223841	0.376727	2.54249	0	46	CRYAB, CNN3, CSNK2B, VDAC2, TM4SF1, UBE2D2, TSG101, UBE2I, C11orf58, SRSF2, GLUL, EIF4H, PSMC2, COPS8, PSMA5, DDX1, PSMC1, CDKN1A, PEA15, SLC31A2, SNRPA1, PPP2CA, TBCC, HDAC1, ATP1B1, ATP6V1B2, KCNK1, TNIP1	CRYAB, CNN3, CSNK2B, VDAC2, TM4SF1, UBE2D2, TSG101, UBE2I, C11orf58, SRSF2, GLUL, EIF4H, PSMC2, COPS8
KEGG_PYRUVATE_METABOLISM	0.0013459	0.0223841	0.470309	2.53286	0	26	PKM, AKR1B1, LDHA, MDH2, MDH1, ACAT1, PDHB, ALDH2, GRHPR, ACAT2, LDHB, GLO1, HAGH, ALDH3A2, PC, ACYP2, ACYP1, PDHA1, PCK2	PKM, AKR1B1, LDHA, MDH2, MDH1, ACAT1, PDHB, ALDH2, GRHPR
GUTIERREZ_MULTIPLE_MYELOMA_UP	0.00131926	0.0223841	0.453776	2.52948	0	28	COX7C, ATP6V0E1, TAF9, EID1, VDAC2, MORF4L1, EMC7, PSENEN, ILF2, ARF1, UQCRFS1, CNIH1, VDAC1, CD47, DCTD, SRP72, SUCLG2, YKT6	COX7C, ATP6V0E1, TAF9, EID1, VDAC2, MORF4L1, EMC7, PSENEN, ILF2, ARF1, UQCRFS1
WP_TCA_CYCLE_AKA_KREBS_OR_CITRIC_ACID_CYCLE	0.00143472	0.0223841	0.552947	2.52509	0	17	MDH2, SDHC, SDHB, IDH3G, SDHD, IDH3B, SUCLG1, FH, SDHA, ACO2, IDH2, SUCLG2, SUCLA2	MDH2, SDHC, SDHB, IDH3G, SDHD, IDH3B
REACTOME_ABORTIVE_ELONGATION_OF_HIV_1_TRANSCRIPT_IN_THE_ABSENCE_OF_TAT	0.00143472	0.0223841	0.55287	2.52474	0	17	POLR2J, POLR2L, POLR2F, SUPT4H1, POLR2K, POLR2E, POLR2G, NELFE, POLR2C, POLR2I	POLR2J, POLR2L, POLR2F, SUPT4H1, POLR2K, POLR2E, POLR2G, NELFE, POLR2C, POLR2I
CASORELLI_ACUTE_PROMYELOCYTIC_LEUKEMIA_DN	0.00100402	0.0223841	0.189732	2.52347	0	422	ALDOA, RPL3, HNRNPA1, GAPDH, ACTB, PFKP, AKR1B1, TPI1, LDHA, HEXIM1, PSMB6, PSMB5, ENO1, CD59, AP2M1, EID1, SRI, TMEM14A, TUFM, TMBIM1, LMNA, PRSS23, CIRBP, ACADVL, ARPC4, TUBB, CCT7, SUMO1, TECR, FLOT1, PGK1, AKR1C1, CKS1B, CBR1, KDELR2, POLD2, SNX17, PPP1R10, NDUFV1, CYC1, BCAP31, PIN4, ENSA, SNRPB, TRIP6, TMEM106C, ARL6IP4, CSRP1, NUDC, SERPINE2, LMAN2, PSMC3, NME1, NDUFS6, FHL2, FDPS, UQCRC1,…	ALDOA, RPL3, HNRNPA1, GAPDH, ACTB, PFKP, AKR1B1, TPI1, LDHA, HEXIM1, PSMB6, PSMB5, ENO1, CD59, AP2M1, EID1, SRI, TMEM14A, TUFM, TMBIM1, LMNA, PRSS23, CIRBP, ACADVL, ARPC4, TUBB, CCT7, SUMO1, TECR, FLOT1, PGK1, AKR1C1, CKS1B, CBR1, KDELR2, POLD2, SNX17, PPP1R10, NDUFV1, CYC1, BCAP31, PIN4, ENSA, SNRPB, TRIP6, TMEM106C, ARL6IP4, CSRP1, NUDC, SERPINE2, LMAN2, PSMC3, NME1, NDUFS6, FHL2, FDPS, UQCRC1,…
PURBEY_TARGETS_OF_CTBP1_AND_SATB1_UP	0.00123457	0.0223841	0.373509	2.52077	0	46	RPS10, RPS6, EEF2, ACTB, CCNI, TUBA1A, LDHA, RPSA, DCTN2, DGUOK, RPL7A, PPP1CA, RPL34, KCNMA1, PSMA1, TMEM45A, TBCA, SQLE, COA1, CPNE1, PSMD11, IDH2, PAIP2, PDHA1, KATNA1	RPS10, RPS6, EEF2, ACTB, CCNI, TUBA1A, LDHA, RPSA, DCTN2, DGUOK, RPL7A, PPP1CA, RPL34, KCNMA1, PSMA1, TMEM45A, TBCA
REACTOME_RHO_GTPASES_ACTIVATE_IQGAPS	0.00143472	0.0223841	0.551168	2.51697	0	17	TUBA1B, ACTB, TUBA1A, ACTG1, TUBB4B, CALM1, TUBB2A, TUBB2B, TUBA1C, CTNNB1, TUBA4A, TUBB6	TUBA1B, ACTB, TUBA1A, ACTG1, TUBB4B, CALM1, TUBB2A, TUBB2B
TONG_INTERACT_WITH_PTTG1	0.00127714	0.0223841	0.412095	2.51541	0	35	RPL31, ARPC1B, RPL41, RPS10, RPS15, IER3, C19orf53, RPL30, NHP2, GSTM3, ARL6IP4, C7orf50, RPL26L1, TBPL1, EIF2S2, RSL24D1, TMEM237, CNP, PTRH1, NOB1, ABT1, DDX54, KIAA1191, CDC42SE1	RPL31, ARPC1B, RPL41, RPS10, RPS15, IER3, C19orf53, RPL30, NHP2, GSTM3, ARL6IP4, C7orf50, RPL26L1, TBPL1
JISON_SICKLE_CELL_DISEASE_UP	0.00217628	0.0288251	0.25724	2.51486	1	124	CD9, CD151, ANXA2, PRDX1, CLIC1, EMP3, NDUFAF3, NDUFB7, COX17, GNG11, RHOA, BLOC1S1, AXL, AKR1A1, LEPROT, GNG5, TALDO1, TRIP6, CTSA, BLVRB, MYL9, UBE2L3, TMED1, TUBB2A, TXN, PSMB2, P4HB, ATOX1, EIF4A3, SQLE, PSMA3, DYNLT1, PRDX4, PLIN3, NUCB1, CDKN1A, ITGB5, BLVRA, ATP6V1D, RSU1, GADD45B, VAMP5, ZMPSTE24, UBE2L6, MITF, NDUFS2, RAB13, TIMM17A, STX7, IFI35, GTF2B, LIPA, TPM1, LY6E, ATP1B1, GSTO1, A…	CD9, CD151, ANXA2, PRDX1, CLIC1, EMP3, NDUFAF3, NDUFB7, COX17, GNG11, RHOA, BLOC1S1, AXL, AKR1A1, LEPROT, GNG5, TALDO1, TRIP6, CTSA, BLVRB, MYL9, UBE2L3, TMED1, TUBB2A, TXN, PSMB2, P4HB
KEGG_CITRATE_CYCLE_TCA_CYCLE	0.00133511	0.0223841	0.460299	2.51245	0	27	MDH2, SDHC, SDHB, IDH3G, MDH1, SDHD, PDHB, IDH3B, SUCLG1, FH, SDHA, ACO2, IDH2, SUCLG2, SUCLA2, PC, PDHA1, PCK2, IDH3A, DLD, DLST, ACLY, IDH1, OGDH	MDH2, SDHC, SDHB, IDH3G, MDH1, SDHD, PDHB, IDH3B
REACTOME_SELECTIVE_AUTOPHAGY	0.00120048	0.0223841	0.349687	2.49414	0	53	UBB, TUBA1B, TOMM7, DYNLL1, TUBA1A, UBA52, RPS27A, UBC, HSPA8, TUBB4B, PARK7, CSNK2B, VIM, TOMM22, TUBB2A, UBE2N, TUBB2B, HSF1, TUBA1C, PLIN3, MAP1LC3A, VDAC1, PRKAG1, TUBA4A, MAP1LC3B, TUBB6, SQSTM1, ARL13B, DYNC1I2	UBB, TUBA1B, TOMM7, DYNLL1, TUBA1A, UBA52, RPS27A, UBC, HSPA8, TUBB4B, PARK7, CSNK2B, VIM, TOMM22, TUBB2A, UBE2N, TUBB2B
WEST_ADRENOCORTICAL_TUMOR_UP	0.00104932	0.0223841	0.226776	2.49371	0	187	OAZ1, GAPDH, TUBA1B, TUBA1A, TMED9, ANXA4, PPIA, COPE, PSMB7, ENO1, UBL5, TAF9, TUBB4B, ATP6V1G1, ATP6V0B, DCTN2, LSM5, POLR2K, MRPL18, DNAJB1, GNG5, ARPC3, ENSA, TMEM106C, BABAM1, LSM4, FDPS, ERP29, HMGB2, PSMC2, TUBB2A, NEU1, TXN, RDH11, CDC123, ATP1A1, TPD52L2, P4HA2, SQLE, KIF5B, ACAT2, PTTG1, BUB3, DNAJB6, GLO1, TUBA1C, CCT6A, PSMA3, EIF2S2, TCP1, ARF3, SRPRB, VDAC1, FABP3, FAM32A, DDX39A, S…	OAZ1, GAPDH, TUBA1B, TUBA1A, TMED9, ANXA4, PPIA, COPE, PSMB7, ENO1, UBL5, TAF9, TUBB4B, ATP6V1G1, ATP6V0B, DCTN2, LSM5, POLR2K, MRPL18, DNAJB1, GNG5, ARPC3, ENSA, TMEM106C, BABAM1, LSM4, FDPS, ERP29, HMGB2, PSMC2, TUBB2A, NEU1, TXN, RDH11, CDC123, ATP1A1, TPD52L2
PROVENZANI_METASTASIS_DN	0.0022779	0.0288776	0.278832	2.48971	1	95	SOD1, HSPB1, MYL6, FTL, RABAC1, EIF3K, COPS6, RPS19, ITM2B, ADRM1, PDLIM4, KDELR2, ARPC1A, REEP5, TRIP6, BLVRB, S100A11, ETHE1, PSMC2, TUBB2A, S100A3, RBM42, PFN2, CLU, AP2S1, ANXA6, ERCC1, TUBB2B, CKB, CLPTM1, P4HA2, VAMP3, TSEN34, TXNL1, PRMT1, SERPINE1, PLOD3	SOD1, HSPB1, MYL6, FTL, RABAC1, EIF3K, COPS6, RPS19, ITM2B, ADRM1, PDLIM4, KDELR2, ARPC1A, REEP5, TRIP6, BLVRB, S100A11, ETHE1, PSMC2, TUBB2A, S100A3, RBM42, PFN2, CLU, AP2S1, ANXA6, ERCC1, TUBB2B
CAVARD_LIVER_CANCER_MALIGNANT_VS_BENIGN	0.00141643	0.0223841	0.500312	2.48696	0	21	RPL13A, MYL6, ACTB, PRDX1, SLC25A5, MRFAP1, AKR1C1, GLUL, FTH1, PTGR1, CD14, CES1, DUSP22, GGH	RPL13A, MYL6, ACTB, PRDX1, SLC25A5, MRFAP1, AKR1C1, GLUL, FTH1
CHIARADONNA_NEOPLASTIC_TRANSFORMATION_KRAS_CDC25_UP	0.00125471	0.0223841	0.389547	2.48137	0	40	CD9, TMSB4X, PLP2, ANGPTL2, FXYD5, CAPG, TSPO, CLIC1, PSMB5, POLD4, TGFBI, NUPR1, RAB7A, SPTSSA, ZNF706, KCNN4, RGS16	CD9, TMSB4X, PLP2, ANGPTL2, FXYD5, CAPG, TSPO, CLIC1, PSMB5, POLD4, TGFBI, NUPR1, RAB7A, SPTSSA, ZNF706, KCNN4, RGS16
SCHAEFFER_PROSTATE_DEVELOPMENT_48HR_UP	0.00105042	0.0223841	0.223631	2.4765	0	192	GABARAPL2, PCOLCE2, ASPN, ID2, EMP2, CYSTM1, ISCU, ID3, RAB5C, EMC4, ECM1, ITM2B, CALM1, TPD52L1, MANF, FAM3C, HMGN3, LEPROT, ID1, PDLIM2, MRPS6, ZFYVE21, TMEM9B, SPTSSA, DUSP14, TSC22D3, MIEN1, KIAA0040, ERP29, GLUL, NXF1, ERP44, SEC11C, CLU, C5orf15, SERTAD4, PTS, TWF2, ANXA1, ATP1A1, LYRM4, KCNN4, RGS2, DRAM2, TBPL1, NQO1, PTGR1, GSN, BDH2, PID1, HSD17B12, RAB11A, DYNLT1, SORBS2, RBBP7, NT5E, …	GABARAPL2, PCOLCE2, ASPN, ID2, EMP2, CYSTM1, ISCU, ID3, RAB5C, EMC4, ECM1, ITM2B, CALM1, TPD52L1, MANF, FAM3C, HMGN3, LEPROT, ID1, PDLIM2, MRPS6, ZFYVE21, TMEM9B, SPTSSA, DUSP14, TSC22D3, MIEN1, KIAA0040, ERP29, GLUL, NXF1, ERP44, SEC11C, CLU, C5orf15, SERTAD4, PTS, TWF2, ANXA1, ATP1A1, LYRM4, KCNN4, RGS2, DRAM2, TBPL1
FLECHNER_BIOPSY_KIDNEY_TRANSPLANT_REJECTED_VS_OK_DN	0.0010101	0.0223841	0.192976	2.47525	0	362	CD9, SOD1, HSPB1, AQP1, CRYAB, CYB5R3, DSTN, LAMTOR5, SLC3A2, UQCRQ, ATP6V0E1, HSPA8, COMT, PEBP1, TNFRSF11B, COX6A1, VDAC2, ESD, MPC2, GPX3, NDUFS8, SDHC, ANXA7, COX7A1, ITM2B, CALM1, TECR, NDUFAB1, NDUFS4, PGK1, AKR1C1, GHITM, EIF3I, AKR1A1, FAM3C, COX7B, SYPL1, SDHB, NQO2, NDUFB5, PHB, SPTSSA, PRDX2, STRAP, TSC22D1, PGRMC1, C11orf58, PRDX3, FKBP2, ECH1, MDH1, DYNLT3, CYB5A, LRPAP1, UQCRC1, ACA…	CD9, SOD1, HSPB1, AQP1, CRYAB, CYB5R3, DSTN, LAMTOR5, SLC3A2, UQCRQ, ATP6V0E1, HSPA8, COMT, PEBP1, TNFRSF11B, COX6A1, VDAC2, ESD, MPC2, GPX3, NDUFS8, SDHC, ANXA7, COX7A1, ITM2B, CALM1, TECR, NDUFAB1, NDUFS4, PGK1, AKR1C1, GHITM, EIF3I, AKR1A1, FAM3C, COX7B, SYPL1, SDHB, NQO2, NDUFB5, PHB, SPTSSA, PRDX2, STRAP, TSC22D1, PGRMC1, C11orf58, PRDX3, FKBP2, ECH1, MDH1, DYNLT3, CYB5A, LRPAP1, UQCRC1, ACA…
REACTOME_TRANSPORT_OF_NUCLEOSIDES_AND_FREE_PURINE_AND_PYRIMIDINE_BASES_ACROSS_THE_PLASMA_MEMBRANE	0.00162338	0.0231607	0.8362	2.47488	0	6	SLC25A6, ARL2, SLC25A5, SLC29A1, ARL2BP, SLC25A4	SLC25A6, ARL2, SLC25A5, SLC29A1, ARL2BP
REACTOME_INSERTION_OF_TAIL_ANCHORED_PROTEINS_INTO_THE_ENDOPLASMIC_RETICULUM_MEMBRANE	0.00143472	0.0223841	0.541075	2.47087	0	17	VAMP2, SEC61G, CAMLG, SEC61B, CYB5A, SERP1, BAG6, VAPA, STX5, ALDH3A2, UBE2J2, SGTA, UBL4A	VAMP2, SEC61G, CAMLG, SEC61B, CYB5A, SERP1, BAG6
ACEVEDO_LIVER_CANCER_UP	0.001	0.0223841	0.172932	2.46507	0	656	RPL13A, RPL7, RPL23A, CD9, MGP, HSPB1, BRK1, RPLP1, RPL17, TUBA1A, RPS7, RPS27A, CYSTM1, RNH1, GPAA1, RBX1, POLD4, NEDD8, DAD1, TMEM14C, SUMO2, RPL14, ATP6V0E1, LRP10, AP3S1, EIF3H, MRPL51, TAGLN2, TMEM14A, UQCRB, SDHC, DNAJC19, GNG11, THY1, TMEM109, NDUFA4L2, UFC1, SBDS, CKS1B, CKS2, KDELR2, RPL23, TM2D1, HIGD1A, DYNLRB1, RPL7A, SPCS1, S100A10, COX7B, ILF2, GRN, SDCBP, UQCRH, DNAJB1, TMEM14B, GA…	RPL13A, RPL7, RPL23A, CD9, MGP, HSPB1, BRK1, RPLP1, RPL17, TUBA1A, RPS7, RPS27A, CYSTM1, RNH1, GPAA1, RBX1, POLD4, NEDD8, DAD1, TMEM14C, SUMO2, RPL14, ATP6V0E1, LRP10, AP3S1, EIF3H, MRPL51, TAGLN2, TMEM14A, UQCRB, SDHC, DNAJC19, GNG11, THY1, TMEM109, NDUFA4L2, UFC1, SBDS, CKS1B, CKS2, KDELR2, RPL23, TM2D1, HIGD1A, DYNLRB1, RPL7A, SPCS1, S100A10, COX7B, ILF2, GRN, SDCBP, UQCRH, DNAJB1, TMEM14B, GA…
REACTOME_MRNA_SPLICING_MINOR_PATHWAY	0.00253807	0.0299721	0.380096	2.464	1	42	SNRPD2, POLR2J, POLR2L, SNRPG, POLR2F, POLR2K, SNRPE, POLR2E, POLR2G, SF3B5, SNRPB, ZCRB1, SNRPF, POLR2C, SRSF2, POLR2I, LSM2, SF3B2, SNRPD1, SNRNP25, ZMAT5, SNRNP40, SF3B4, POLR2H, SRSF1	SNRPD2, POLR2J, POLR2L, SNRPG, POLR2F, POLR2K, SNRPE, POLR2E, POLR2G, SF3B5, SNRPB, ZCRB1, SNRPF, POLR2C, SRSF2, POLR2I, LSM2, SF3B2
JAZAG_TGFB1_SIGNALING_VIA_SMAD4_UP	0.00120192	0.0223841	0.333205	2.46309	0	59	TPPP3, ACTB, LSP1, ENO1, EIF1, PTMA, APH1A, FKBP8, SERTAD1, WDR45, POP7, NOSIP, STK25, GRHPR, PKIG, HEBP1, CNIH1, CDIPT, MRPL48, MPDU1, SRCAP, CELF2, RAB4B, IFI35, COPZ1, UBA2, TOM1, CBX5, MRPL4, CNPY3, C1QB, CRADD, PCGF2, HMGA1, NPRL2, OSGIN1, UBIAD1, DAXX, ERCC5, GLRX2	TPPP3, ACTB, LSP1, ENO1, EIF1, PTMA, APH1A, FKBP8, SERTAD1, WDR45, POP7, NOSIP, STK25, GRHPR, PKIG, HEBP1
LEE_LIVER_CANCER_MYC_UP	0.00132626	0.0223841	0.435714	2.46288	0	29	RPL13A, RPLP2, RPS16, RPS14, MGST3, ACTG1, APRT, RPL12, GLUL, CSTB, RPL36, FDFT1, RALB, RNASE4, SLC1A4, LY6E, IDH3A, FBXO21, CSRP2, HTATIP2, DMPK, RPL28, TMEM176B, PLAT	RPL13A, RPLP2, RPS16, RPS14, MGST3, ACTG1, APRT, RPL12, GLUL, CSTB
SIMBULAN_PARP1_TARGETS_UP	0.00138504	0.0223841	0.466646	2.46259	0	25	AK1, MGP, EEF2, IGFBP6, S100A6, DCN, GPX3, SERPINE2, MFAP5, CDKN1A, COL8A1, CTTN, CCND1, CCNG1, ELN, CAV1	AK1, MGP, EEF2, IGFBP6, S100A6, DCN, GPX3, SERPINE2, MFAP5
PEART_HDAC_PROLIFERATION_CLUSTER_UP	0.001287	0.0223841	0.401468	2.46065	0	36	PRDX1, ID2, ID3, DCTN3, CKS2, RAP1A, KPNA2, TOB1, INSIG1, SIRT2, TPD52L2, TUSC2, CGRRF1, QSOX1, HDAC3, CETN2, CDC37, CCNG1, MLX, PPP1CC, STAMBP, MAPRE2, ORC4, HDAC5	PRDX1, ID2, ID3, DCTN3, CKS2, RAP1A, KPNA2, TOB1, INSIG1, SIRT2, TPD52L2
NAKAMURA_TUMOR_ZONE_PERIPHERAL_VS_CENTRAL_UP	0.00210748	0.0287339	0.228036	2.45681	1	173	TUBA1B, DKK3, TUBA1A, TUBB4B, ANAPC11, TMA7, TGFBI, NDUFS7, COX17, PRSS23, AXL, MGST1, UBE2D2, PHB, UROD, MRPL22, PGM2L1, NME1, NDUFS6, POP7, UBE2L3, STX10, PSMA4, PSMC2, TUBB2A, PSMA1, RPA3, KPNA2, PSMB2, PSMD2, HSPE1, EBNA1BP2, UBE2N, ABHD2, MFAP5, ATG3, AURKAIP1, TPRKB, CTNNAL1, VCAN, LSM10, POMP, PSMC1, TUBA1C, CAV2, PSMB4, PSMA3, FH, SMIM12, PEA15, MTX1, ITGB5, MRPL48, PUF60, MRPL47, DCTPP1,…	TUBA1B, DKK3, TUBA1A, TUBB4B, ANAPC11, TMA7, TGFBI, NDUFS7, COX17, PRSS23, AXL, MGST1, UBE2D2, PHB, UROD, MRPL22, PGM2L1, NME1, NDUFS6, POP7, UBE2L3, STX10, PSMA4, PSMC2, TUBB2A, PSMA1, RPA3, KPNA2, PSMB2, PSMD2, HSPE1, EBNA1BP2, UBE2N, ABHD2, MFAP5, ATG3, AURKAIP1
BLANCO_MELO_COVID19_SARS_COV_2_INFECTION_A594_ACE2_EXPRESSING_CELLS_RUXOLITINIB_DN	0.00125471	0.0223841	0.385539	2.45584	0	40	AKR1B1, PRDX1, CRYAB, EPHX1, NDUFS7, PSMB3, C12orf57, PHB, ROMO1, PDGFRL, TXN, PSAP, NDUFA2, ISOC2, ETFB, CES1, ENPP1, CCND3, AHCY, RBP4, MSRB1, PBXIP1, G6PD, SERPINI1, UCP2, CTSD, OLFML3, CYBA	AKR1B1, PRDX1, CRYAB, EPHX1, NDUFS7, PSMB3, C12orf57, PHB, ROMO1, PDGFRL, TXN, PSAP
ZHAN_LATE_DIFFERENTIATION_GENES_UP	0.00140845	0.0223841	0.48048	2.44153	0	22	S100A6, EMP3, HEXB, CAPN2, ARPC1A, PPT1, FHL1, DYNLT3, ACAT1, IGF1, ATOX1, CAV2, SLC39A6	S100A6, EMP3, HEXB, CAPN2, ARPC1A, PPT1, FHL1, DYNLT3, ACAT1, IGF1
ABE_INNER_EAR	0.00131926	0.0223841	0.437792	2.44037	0	28	RPL21, MGP, RPS5, RPS15, UBA52, RPL32, IGFBP6, RPL35, C19orf53, UBXN1, RPS11	RPL21, MGP, RPS5, RPS15, UBA52, RPL32, IGFBP6, RPL35, C19orf53, UBXN1, RPS11
BERENJENO_TRANSFORMED_BY_RHOA_DN	0.00102041	0.0223841	0.198204	2.43489	0	294	LUM, MGP, CDO1, LAPTM4A, ACTB, DKK3, TMEM59, NPC2, MGST3, ID2, RABAC1, ANXA4, CNN3, HCFC1R1, ERGIC3, ID3, AP3S1, NDFIP1, MAGED2, TNFRSF11B, EID1, ITM2C, DCN, MPC2, MYL12A, SDHC, ITM2B, OGN, DCTN2, DHRS7, DTD1, SSPN, CNPY2, ARF5, CHMP2A, PLD3, GRN, CLTA, ATRAID, HSPA2, GSTM3, VPS28, RPL22, TMED3, CSRP1, MIEN1, KAZALD1, FIBP, SERPINE2, CTSA, ECH1, LAMTOR2, CYB5A, NDUFA6, DPP7, FKBP10, MATN2, TMEM45…	LUM, MGP, CDO1, LAPTM4A, ACTB, DKK3, TMEM59, NPC2, MGST3, ID2, RABAC1, ANXA4, CNN3, HCFC1R1, ERGIC3, ID3, AP3S1, NDFIP1, MAGED2, TNFRSF11B, EID1, ITM2C, DCN, MPC2, MYL12A, SDHC, ITM2B, OGN, DCTN2, DHRS7, DTD1, SSPN, CNPY2, ARF5, CHMP2A, PLD3, GRN, CLTA, ATRAID, HSPA2, GSTM3, VPS28, RPL22, TMED3, CSRP1, MIEN1, KAZALD1, FIBP, SERPINE2, CTSA, ECH1, LAMTOR2, CYB5A, NDUFA6, DPP7, FKBP10, MATN2, TMEM45…
NABA_PROTEOGLYCANS	0.00145985	0.0223841	0.560373	2.43367	0	15	LUM, ASPN, PRELP, FMOD, BGN, DCN, OGN, PODNL1, VCAN	LUM, ASPN, PRELP, FMOD, BGN, DCN, OGN, PODNL1
REACTOME_IRON_UPTAKE_AND_TRANSPORT	0.00128205	0.0223841	0.388163	2.42745	0	38	UBB, FTL, UBA52, RPS27A, NEDD8, ATP6V0E1, UBC, ATP6V1F, ATP6V1G1, ATP6V0B, ATP6AP1, SKP1, ATP6V0D1, FTH1, GLRX3, ATP6V1E1, ATP6V1D, SLC22A17, TCIRG1, ATP6V1H, MCOLN1, HMOX2, ATP6V1B2	UBB, FTL, UBA52, RPS27A, NEDD8, ATP6V0E1, UBC, ATP6V1F, ATP6V1G1, ATP6V0B, ATP6AP1, SKP1, ATP6V0D1, FTH1, GLRX3
REACTOME_AMINO_ACIDS_REGULATE_MTORC1	0.00127714	0.0223841	0.397641	2.42718	0	35	LAMTOR4, LAMTOR5, ATP6V0E1, ATP6V1F, ATP6V1G1, ATP6V0B, LAMTOR1, LAMTOR2, SEC13, ATP6V0D1, RRAGA, ATP6V1E1, RHEB, ATP6V1D, TCIRG1, MLST8, ATP6V1H, SESN2, FLCN, ATP6V1B2, NPRL3, LAMTOR3, NPRL2, ATP6V0E2	LAMTOR4, LAMTOR5, ATP6V0E1, ATP6V1F, ATP6V1G1, ATP6V0B, LAMTOR1, LAMTOR2, SEC13, ATP6V0D1, RRAGA
REACTOME_BUDDING_AND_MATURATION_OF_HIV_VIRION	0.00140845	0.0223841	0.477583	2.42681	0	22	UBB, UBA52, RPS27A, PPIA, UBC, CHMP2A, VPS28, TSG101, CHMP5, CHMP3, MVB12A, CHMP4A, CHMP2B	UBB, UBA52, RPS27A, PPIA, UBC, CHMP2A, VPS28, TSG101, CHMP5, CHMP3, MVB12A
SPIELMAN_LYMPHOBLAST_EUROPEAN_VS_ASIAN_DN	0.001002	0.0223841	0.18188	2.42549	0	433	RPL15, LAPTM4A, PFKP, ANXA2, JTB, MDH2, CD59, ATP6V0E1, HSPA8, ERGIC3, OAZ2, TAF9, SLC25A5, ATP6V1G1, COX7A2L, PSMB1, ITM2B, DCTN3, ILK, NDUFAB1, NDUFS4, ARL5A, PDCD6, UBE2D2, GHITM, STOML2, YWHAQ, MKKS, ANXA11, RNF13, SSR2, DCTN6, SNRPB, RAD50, AIP, SUMO3, TRAPPC3, TMED3, PGRMC1, PRDX3, PPT1, ALG5, POLR2C, ARL2BP, ARPC5, PEPD, DNAJB9, GPNMB, ITPA, SDF2, RBM7, PSMA1, NEU1, IGF1, RPA3, PSAP, ARL1,…	RPL15, LAPTM4A, PFKP, ANXA2, JTB, MDH2, CD59, ATP6V0E1, HSPA8, ERGIC3, OAZ2, TAF9, SLC25A5, ATP6V1G1, COX7A2L, PSMB1, ITM2B, DCTN3, ILK, NDUFAB1, NDUFS4, ARL5A, PDCD6, UBE2D2, GHITM, STOML2, YWHAQ, MKKS, ANXA11, RNF13, SSR2, DCTN6, SNRPB, RAD50, AIP, SUMO3, TRAPPC3, TMED3, PGRMC1, PRDX3, PPT1, ALG5, POLR2C, ARL2BP, ARPC5, PEPD, DNAJB9, GPNMB, ITPA, SDF2, RBM7, PSMA1, NEU1, IGF1, RPA3, PSAP, ARL1,…
ACEVEDO_NORMAL_TISSUE_ADJACENT_TO_LIVER_TUMOR_DN	0.00103413	0.0223841	0.211645	2.42489	0	218	EIF4A1, OAZ1, PCOLCE2, SOD1, RPS25, RPL19, EEF2, SAP18, ACTG1, COX5B, PSMB7, TUBB4B, PRDX5, HSD3B7, POLR2F, RPL36AL, TECR, DHRS7, APH1A, MANF, RPL12, SDHB, NR1H2, ZNHIT1, GTF3A, VPS28, SPTSSA, SERTAD1, UROD, PSMF1, MRPL22, MEA1, ROMO1, DNAJB11, SNRPF, TNFRSF1A, CDA, SEC11A, MRPL24, MYL6B, OAT, MAGOH, RAB1A, SLC35B1, AGPAT2, SHMT2, IMP4, CLPTM1, ACAT2, PRADC1, CMAS, CDK2AP2, NSFL1C, ADI1, AAMDC, P…	EIF4A1, OAZ1, PCOLCE2, SOD1, RPS25, RPL19, EEF2, SAP18, ACTG1, COX5B, PSMB7, TUBB4B, PRDX5, HSD3B7, POLR2F, RPL36AL, TECR, DHRS7, APH1A, MANF, RPL12, SDHB, NR1H2, ZNHIT1, GTF3A, VPS28, SPTSSA, SERTAD1, UROD, PSMF1, MRPL22, MEA1, ROMO1, DNAJB11, SNRPF, TNFRSF1A, CDA, SEC11A, MRPL24, MYL6B, OAT, MAGOH, RAB1A, SLC35B1, AGPAT2, SHMT2, IMP4
HOLLEMAN_VINCRISTINE_RESISTANCE_B_ALL_DN	0.00146413	0.0223841	0.574912	2.42298	0	14	RPLP2, RPS15A, RPS12, RPS11, RPL12, VIM, LSM3, PDLIM1, TMSB10, S100A13, SCNM1	RPLP2, RPS15A, RPS12, RPS11, RPL12, VIM, LSM3
MODY_HIPPOCAMPUS_NEONATAL	0.00142045	0.0223841	0.496344	2.42038	0	20	TUBA1B, TUBA1A, ACTG1, TUBB, CCT7, FDPS, TUBB2B, TBCA, SQLE, UBE2E3, CCT5, CCT4, CCT8	TUBA1B, TUBA1A, ACTG1, TUBB, CCT7, FDPS, TUBB2B, TBCA
REACTOME_RESPONSE_TO_ELEVATED_PLATELET_CYTOSOLIC_CA2	0.00117233	0.0223841	0.298888	2.41906	0	73	ALDOA, CD9, TMSB4X, SOD1, CFL1, PFN1, PPIA, MAGED2, TAGLN2, ECM1, CALM1, MANF, FAM3C, CYB5R1, ANXA5, TEX264, WDR1, IGF1, PSAP, ACTN1, CLU, CAP1, F5, CD63, QSOX1, SERPINE1, SCCPDH, VTI1B, TGFB1, CHID1, TUBA4A, TGFB3	ALDOA, CD9, TMSB4X, SOD1, CFL1, PFN1, PPIA, MAGED2, TAGLN2, ECM1, CALM1, MANF, FAM3C, CYB5R1, ANXA5, TEX264, WDR1, IGF1, PSAP, ACTN1, CLU, CAP1
REACTOME_NEDDYLATION	0.00107527	0.0223841	0.233863	2.41873	0	150	UBB, UBA52, COMMD6, RPS27A, RBX1, PSMB6, PSMB5, PSMB7, NEDD8, UBC, PSMC5, COPS6, PSMD4, PSMB1, PSMB3, UBE2D2, PSMA7, PSMF1, PSMC3, FBXO7, PSMD3, PSMD8, PSMA4, PSMC2, PSMA1, SKP1, COPS5, PSMB2, COMMD3, PSMD2, COPS8, RNF7, FBXL15, PSMD9, SPSB3, PSMD13, PSMA5, PSMC1, FBXW5, UBE2D1, PSMB4, PSMA3, FBXO17, RBBP7, COPS3, PSME1, COPS4, PSMC4, COPS7A, COMMD4, PSMD7, KEAP1, DCAF6, UBE2F, GPS1, PSMD11, FBXO…	UBB, UBA52, COMMD6, RPS27A, RBX1, PSMB6, PSMB5, PSMB7, NEDD8, UBC, PSMC5, COPS6, PSMD4, PSMB1, PSMB3, UBE2D2, PSMA7, PSMF1, PSMC3, FBXO7, PSMD3, PSMD8, PSMA4, PSMC2, PSMA1, SKP1, COPS5, PSMB2, COMMD3, PSMD2, COPS8, RNF7, FBXL15
REACTOME_CHAPERONE_MEDIATED_AUTOPHAGY	0.00145985	0.0223841	0.556546	2.41705	0	15	UBB, EEF1A1, UBA52, RPS27A, UBC, HSPA8, PARK7, VIM	UBB, EEF1A1, UBA52, RPS27A, UBC, HSPA8, PARK7, VIM
REACTOME_MICRORNA_MIRNA_BIOGENESIS	0.0013986	0.0223841	0.500961	2.41534	0	19	POLR2J, POLR2L, POLR2F, POLR2K, POLR2E, POLR2G, RAN, POLR2C, POLR2I, PRKRA	POLR2J, POLR2L, POLR2F, POLR2K, POLR2E, POLR2G, RAN, POLR2C, POLR2I, PRKRA
FERRANDO_T_ALL_WITH_MLL_ENL_FUSION_DN	0.00241838	0.0291593	0.343603	2.41344	1	51	S100A4, PLP2, GAPDH, EEF1D, COX8A, AP3S1, HINT1, PGAM1, POLD2, SLC29A1, DUT, PRDX6, HMGB2, GLUL, TXN, PSMB2, PCNA, RANBP1, SDHA, RPS4Y1, DDX39A, VBP1, MAPKAPK3, SLC1A5	S100A4, PLP2, GAPDH, EEF1D, COX8A, AP3S1, HINT1, PGAM1, POLD2, SLC29A1, DUT, PRDX6, HMGB2, GLUL, TXN, PSMB2, PCNA, RANBP1
REACTOME_JOSEPHIN_DOMAIN_DUBS	0.00158479	0.0231607	0.73001	2.41066	0	8	UBB, UBA52, RPS27A, UBC, RAD23A, JOSD2	UBB, UBA52, RPS27A, UBC, RAD23A, JOSD2
MULLIGHAN_MLL_SIGNATURE_1_UP	0.00103093	0.0223841	0.209108	2.40792	0	222	S100A4, OAZ1, ARPC1B, PKM, LGALS1, DYNLL1, CAPG, PRDX1, COX8A, ID2, S100A6, POLD4, ARPC2, ENO1, ATP6V0E1, HEXB, ARL6IP5, POLR2J, NDUFS7, ARPC4, CALM1, MRPL34, MRPL33, NDUFC1, SPCS1, UNC50, PLD3, GRN, SNX17, SDHB, FXYD6, TADA3, CNIH4, LMAN2, CTSA, IL10RB, SDHD, UQCRC1, RNF167, SMPD1, SLC25A11, SEPHS2, DNPH1, P4HB, ABHD2, HSPA1A, ATG3, PARL, NINJ2, TTC1, CCPG1, RANGRF, CAT, NAGK, COA3, RCAN1, TIMM1…	S100A4, OAZ1, ARPC1B, PKM, LGALS1, DYNLL1, CAPG, PRDX1, COX8A, ID2, S100A6, POLD4, ARPC2, ENO1, ATP6V0E1, HEXB, ARL6IP5, POLR2J, NDUFS7, ARPC4, CALM1, MRPL34, MRPL33, NDUFC1, SPCS1, UNC50, PLD3, GRN, SNX17, SDHB, FXYD6, TADA3, CNIH4, LMAN2, CTSA, IL10RB, SDHD, UQCRC1, RNF167, SMPD1, SLC25A11, SEPHS2, DNPH1, P4HB, ABHD2, HSPA1A, ATG3, PARL, NINJ2
GRUETZMANN_PANCREATIC_CANCER_DN	0.0021978	0.0288251	0.248781	2.40789	1	121	RPS10, EEF2, CDO1, RPL17, RPS9, HERPUD1, RPL32, CRYAB, DSTN, RPS7, ANXA4, LSP1, SLC25A3, PEBP1, SLC25A5, GPX3, NTRK2, RPL13, RPL7A, SEC61B, CRAT, FKBP2, IMPDH2, CYB5A, LMF2, IGBP1, PEPD, AMD1, SMPD1, SEC62, TOB1, CLU, P4HB, PCBD1, SERPINA5, XBP1, ZNF32, GYPC, PRDX4, NUCB1, DDT, NFKBIL1, RAF1, RDX, ACADM, KCNJ15, SLC1A4, CXCL2, BCAT2, PCK2, RNASE1, TMED10, PWP1, GAMT, ETV5, RFC1, PRPSAP1, CYBA, RO…	RPS10, EEF2, CDO1, RPL17, RPS9, HERPUD1, RPL32, CRYAB, DSTN, RPS7, ANXA4, LSP1, SLC25A3, PEBP1, SLC25A5, GPX3, NTRK2, RPL13, RPL7A, SEC61B, CRAT, FKBP2, IMPDH2, CYB5A, LMF2, IGBP1, PEPD, AMD1, SMPD1, SEC62, TOB1, CLU, P4HB, PCBD1, SERPINA5
SASAKI_ADULT_T_CELL_LEUKEMIA	0.00223214	0.028844	0.261536	2.40307	1	101	ARPC1B, ANXA2, DYNLL1, UBA52, PRDX1, ARL6IP5, AP3S1, HINT1, TUBB, CHMP2A, POLR2E, PPP1CA, TMED3, NME1, FHL2, HMGB2, MYL6B, LSM2, PSMB2, PCNA, ETFA, ANXA6, KCNN4, ACOT13, PTTG1, MTX2, TP53TG1, CADM1, PRDX4, MRPS12, SGCE, SCCPDH, CD47, VBP1, VAMP5, GLB1, NDUFAF1, ISG20, EXTL2, CD99, ACYP1, MSC, HDAC1, POLR2H, PARP1, ATP1B1, PPP1CC, MSX1, PTHLH, CAV1, RPA1	ARPC1B, ANXA2, DYNLL1, UBA52, PRDX1, ARL6IP5, AP3S1, HINT1, TUBB, CHMP2A, POLR2E, PPP1CA, TMED3, NME1, FHL2, HMGB2, MYL6B, LSM2, PSMB2, PCNA, ETFA, ANXA6, KCNN4
REACTOME_RECOGNITION_OF_DNA_DAMAGE_BY_PCNA_CONTAINING_REPLICATION_COMPLEX	0.00142045	0.0223841	0.49275	2.40286	0	20	UBB, UBA52, RPS27A, RBX1, POLD4, UBC, POLD2, POLE4, RPA3, PCNA, UBE2B, USP1	UBB, UBA52, RPS27A, RBX1, POLD4, UBC, POLD2, POLE4, RPA3, PCNA, UBE2B
REACTOME_PROTEIN_FOLDING	0.00117233	0.0223841	0.309939	2.40098	0	65	TUBA1B, ACTB, ARL2, TUBA1A, TBCB, TUBB4B, PFDN5, CSNK2B, GNG11, CCT7, GNG5, TUBB2A, FKBP9, PFDN6, PFDN4, TUBB2B, TBCA, FBXW5, TUBA1C, CCT6A, PFDN1, CCT3, TCP1, HDAC3, VBP1, CCT5, CCT4, TUBA4A, CCT2, CCT8, TUBB6, TBCC, FBXW2, GNG12, KIFC3, SPHK1, PFDN2, NOP56, GNG7, GBA	TUBA1B, ACTB, ARL2, TUBA1A, TBCB, TUBB4B, PFDN5, CSNK2B, GNG11, CCT7, GNG5, TUBB2A, FKBP9, PFDN6, PFDN4, TUBB2B, TBCA
LI_INDUCED_T_TO_NATURAL_KILLER_UP	0.00210748	0.0287339	0.222148	2.39627	1	175	ALDOA, CD9, S100A4, PLP2, FXYD5, LGALS1, LGALS3, MYL6, SH3BGRL3, ANXA2, FTL, CAPG, TSPO, ID2, S100A6, IER3, COMT, ARL6IP5, NDFIP1, TNFRSF11B, JUNB, LMNA, CAPZB, CCL3, PDLIM7, C1orf21, CAPN2, S100A10, SYPL1, VIM, VPS29, GLIPR2, SERTAD1, SEC61B, ITGAE, SERPINE2, S100A11, MVP, FHL2, MFSD10, CSTB, ASAH1, MED10, MT1A, XBP1, SERPINB6, CD63, TUBA1C, PRDX4, TMEM141, CDKN1A, LITAF, SCCPDH, PEA15, TMEM126A…	ALDOA, CD9, S100A4, PLP2, FXYD5, LGALS1, LGALS3, MYL6, SH3BGRL3, ANXA2, FTL, CAPG, TSPO, ID2, S100A6, IER3, COMT, ARL6IP5, NDFIP1, TNFRSF11B, JUNB, LMNA, CAPZB, CCL3, PDLIM7, C1orf21, CAPN2, S100A10, SYPL1, VIM, VPS29, GLIPR2, SERTAD1, SEC61B, ITGAE, SERPINE2, S100A11, MVP, FHL2, MFSD10, CSTB, ASAH1, MED10, MT1A
REACTOME_PYRUVATE_METABOLISM_AND_CITRIC_ACID_TCA_CYCLE	0.00126422	0.0223841	0.373216	2.39517	0	41	LDHA, MDH2, BSG, MPC2, SDHC, MPC1, SDHB, IDH3G, SDHD, PDHB, IDH3B, SUCLG1, LDHB, GLO1, HAGH, FH, SDHA, VDAC1, ACO2, SLC16A3, IDH2, SUCLG2, SUCLA2	LDHA, MDH2, BSG, MPC2, SDHC, MPC1, SDHB, IDH3G, SDHD, PDHB, IDH3B
GRUETZMANN_PANCREATIC_CANCER_UP	0.00102987	0.0223841	0.205252	2.39479	0	239	CD9, LUM, PKM, SOD1, MGP, CRIP2, PFN1, TUBA1A, PRDX1, TSPO, CLIC1, LDHA, EMP2, EMP3, ENO1, TBCB, SRI, NDUFB7, ECM1, MYL12A, ARL6IP1, TUBB, RHOA, SUMO1, PSMB3, ITGB1BP1, PGK1, CKS1B, CKS2, CBR1, S100A10, GRN, GPX4, PHB, TSC22D1, CD55, ANXA5, MYL9, S100A11, RAB31, DYNLT3, GOLIM4, HMGB2, MYL6B, MFSD10, ARHGDIA, ATP6AP1, NDUFA9, CRABP2, CSTB, PMP22, COPS8, PPP2R1A, ATP1B3, ANXA1, RGS16, RHOG, PLAUR, …	CD9, LUM, PKM, SOD1, MGP, CRIP2, PFN1, TUBA1A, PRDX1, TSPO, CLIC1, LDHA, EMP2, EMP3, ENO1, TBCB, SRI, NDUFB7, ECM1, MYL12A, ARL6IP1, TUBB, RHOA, SUMO1, PSMB3, ITGB1BP1, PGK1, CKS1B, CKS2, CBR1, S100A10, GRN, GPX4, PHB, TSC22D1, CD55, ANXA5, MYL9, S100A11, RAB31, DYNLT3, GOLIM4, HMGB2, MYL6B, MFSD10, ARHGDIA, ATP6AP1, NDUFA9, CRABP2, CSTB, PMP22, COPS8, PPP2R1A, ATP1B3, ANXA1, RGS16, RHOG
DARWICHE_SQUAMOUS_CELL_CARCINOMA_UP	0.00229358	0.0288776	0.271025	2.39215	1	92	SOD1, EEF1D, ARL2, FTL, DYNLL1, LDHA, COX5B, ENO1, ESD, PGAM1, AXL, PGK1, CAPN2, ID1, NHP2, S100A11, CACYBP, FAM162A, PDCD5, TXN, RNF181, MT1A, HEXA, IL1B, PFKL, ENG, GALK1, TCP1, EEF1B2, YWHAB, PLEKHA4, CHP1, MRPS18A, CCT4, NFE2L2, SUCLG2, QDPR, PPIC, BAIAP2, ACOT9, BEST1, LY6E, EXT2, SRSF1	SOD1, EEF1D, ARL2, FTL, DYNLL1, LDHA, COX5B, ENO1, ESD, PGAM1, AXL, PGK1, CAPN2, ID1, NHP2, S100A11, CACYBP, FAM162A, PDCD5, TXN, RNF181, MT1A, HEXA
HOLLEMAN_ASPARAGINASE_RESISTANCE_ALL_UP	0.00154321	0.0226841	0.688808	2.38991	0	9	RPL3, RPS3, RPL6, EIF3K, RPL11, RPL7A	RPL3, RPS3, RPL6, EIF3K, RPL11, RPL7A
BUFFA_HYPOXIA_METAGENE	0.00126904	0.0223841	0.386024	2.38916	0	37	GAPDH, CHCHD2, PFKP, TUBA1A, TPI1, LDHA, ENO1, DDIT4, SEC61G, PGAM1, PGK1, PSMA7, MIF, MRPL13, TUBA1C, MAD2L2, TUBB6, MRPL15, YKT6, MCTS1, LRRC42, ADM	GAPDH, CHCHD2, PFKP, TUBA1A, TPI1, LDHA, ENO1, DDIT4, SEC61G, PGAM1, PGK1, PSMA7, MIF
BIOCARTA_SLRP_PATHWAY	0.00170068	0.0241543	0.967597	2.38664	0	4	LUM, FMOD, BGN, DCN	LUM, FMOD, BGN, DCN
WANG_BARRETTS_ESOPHAGUS_AND_ESOPHAGUS_CANCER_DN	0.00141643	0.0223841	0.508758	2.38199	0	18	CBR3, GPX3, ECM1, ARL4D, RARG, CDA, CRABP2, CSTB, ANXA1, TPD52L2, VAT1	CBR3, GPX3, ECM1, ARL4D, RARG, CDA, CRABP2, CSTB, ANXA1, TPD52L2
APPIERTO_RESPONSE_TO_FENRETINIDE_DN	0.00127714	0.0223841	0.390017	2.38065	0	35	TMSB4X, LDHA, EIF3F, MDH2, ISCU, PTMA, BANF1, PGK1, NDUFC1, MDH1, CCNDBP1, MTX2, NDUFA2, SIGMAR1, RSU1, ASNS, CYB5B, UQCR10, C1orf198, PPP1CC, IARS2	TMSB4X, LDHA, EIF3F, MDH2, ISCU, PTMA, BANF1, PGK1, NDUFC1, MDH1, CCNDBP1
REACTOME_PIWI_INTERACTING_RNA_PIRNA_BIOGENESIS	0.0015015	0.0223841	0.582878	2.37969	0	13	POLR2J, POLR2L, POLR2F, POLR2K, POLR2E, POLR2G, POLR2C, POLR2I	POLR2J, POLR2L, POLR2F, POLR2K, POLR2E, POLR2G, POLR2C, POLR2I
ITO_PTTG1_TARGETS_DN	0.00162338	0.0231607	0.803042	2.37674	0	6	EIF4A1, ARHGDIA, PSMD2, RHOG, PTTG1, FSCN1	EIF4A1, ARHGDIA, PSMD2, RHOG
REACTOME_TRANSPORT_OF_CONNEXONS_TO_THE_PLASMA_MEMBRANE	0.00154321	0.0226841	0.683877	2.3728	0	9	TUBA1B, TUBA1A, TUBB4B, TUBB2A, TUBB2B, TUBA1C, TUBA4A, TUBB6	TUBA1B, TUBA1A, TUBB4B, TUBB2A, TUBB2B
WP_FERROPTOSIS	0.00253807	0.0299721	0.363339	2.35537	1	42	HSPB1, FTL, AKR1C2, SLC3A2, VDAC2, AKR1C1, GPX4, SAT2, CHMP5, FTH1, AKR1C3, VDAC3, CISD1, MAP1LC3A, SLC1A5, MAP1LC3B, FDFT1, POR, SLC39A8, GSS, PHKG2, PRNP, CHMP6, ATG5, DPP4, SLC7A11, SLC38A1, STEAP3	HSPB1, FTL, AKR1C2, SLC3A2, VDAC2, AKR1C1, GPX4, SAT2, CHMP5, FTH1
WP_INTRACELLULAR_TRAFFICKING_PROTEINS_INVOLVED_IN_CMT_NEUROPATHY	0.00143472	0.0223841	0.515171	2.35258	0	17	HSPB1, RABAC1, RAB7A, HSPB8, RAB11B, PMP22, RAB11A, LITAF, RAB4A, EGR2, RAB4B, MTMR2	HSPB1, RABAC1, RAB7A, HSPB8, RAB11B, PMP22
REACTOME_TRANSPORT_TO_THE_GOLGI_AND_SUBSEQUENT_MODIFICATION	0.00218103	0.0288251	0.240962	2.35073	1	123	TUBA1B, DYNLL1, TUBA1A, TMED2, TMED9, COPE, CD59, TUBB4B, CAPZB, DCTN3, DCTN2, KDELR2, ARF5, ARF1, DCTN6, ACTR10, TRAPPC3, TMED3, CD55, MGAT1, LMAN2, TUBB2A, SEC13, KDELR3, RAB1A, CAPZA2, TUBB2B, TRAPPC1, TFG, ACTR1A, CNIH1, TRAPPC2L, F5, TUBA1C, STX5, TMEM115, ARF3, KDELR1, SEC22C, GOLGA2, ARF4, MGAT2, ST3GAL4, TUBA4A, PPP6C, PREB, NAPA, TUBB6, COPZ1, TRAPPC4, YKT6, FUCA1, SCFD1, BET1, DYNC1I2	TUBA1B, DYNLL1, TUBA1A, TMED2, TMED9, COPE, CD59, TUBB4B, CAPZB, DCTN3, DCTN2, KDELR2, ARF5, ARF1, DCTN6, ACTR10, TRAPPC3, TMED3, CD55, MGAT1, LMAN2, TUBB2A, SEC13, KDELR3, RAB1A, CAPZA2, TUBB2B, TRAPPC1, TFG
DAZARD_UV_RESPONSE_CLUSTER_G4	0.0015015	0.0223841	0.617954	2.34726	0	11	PFN1, TUBB4B, APRT, ZFP36, ARHGDIA, PPP2R1A, XBP1, GADD45B	PFN1, TUBB4B, APRT, ZFP36, ARHGDIA, PPP2R1A
KAAB_FAILED_HEART_VENTRICLE_DN	0.00132626	0.0223841	0.415101	2.34637	0	29	LDHA, TMEM147, NQO2, GTF3A, TSC22D1, AMD1, PQBP1, VAT1, CD14, CD68, SLC31A2, EBP, C1QB, PTDSS1, IFITM1, CSRP2, RAB9A, PSME2, SERPINB1, LPCAT4, PPP2R5C, IFNGR1, FCER1G	LDHA, TMEM147, NQO2, GTF3A, TSC22D1, AMD1, PQBP1
WP_NSP1_FROM_SARSCOV2_INHIBITS_TRANSLATION_INITIATION_IN_THE_HOST_CELL	0.0015015	0.0223841	0.574625	2.346	0	13	EIF3F, EIF1, EIF3H, EIF3E, EIF3D, EIF3G, EIF3I	EIF3F, EIF1, EIF3H, EIF3E, EIF3D, EIF3G, EIF3I
WP_MITOCHONDRIAL_COMPLEX_III_ASSEMBLY	0.0015015	0.0223841	0.574394	2.34506	0	13	UQCRQ, UQCRB, UQCRH, CYC1, UQCRC1, UQCRC2, UQCRFS1, UQCC2	UQCRQ, UQCRB, UQCRH, CYC1, UQCRC1, UQCRC2, UQCRFS1, UQCC2
DELPUECH_FOXO3_TARGETS_DN	0.0013986	0.0223841	0.485898	2.34272	0	19	NUPR1, HAX1, IMPDH2, KIF22, PFN2, EPB41L4A-AS1, SHMT2, PYCR1, EXOSC8, MTHFD2, CEBPG, DTYMK, SLC1A4, PCK2	NUPR1, HAX1, IMPDH2, KIF22, PFN2, EPB41L4A-AS1, SHMT2
HUANG_GATA2_TARGETS_UP	0.00229885	0.0288776	0.269836	2.34167	1	88	RPS6, LGALS1, SH3BGRL3, ANXA2, TSPO, EMP3, FIS1, ATP6V0E1, UBL5, AP3S1, PRDX5, COX6A1, MYL12A, PSENEN, RNF130, BLOC1S1, C12orf57, ARPC1A, SCAND1, RAB31, NDUFA6, TMEM50A, ATP6V0D1, HBP1, KCNN4, GYG1, RHOG, GSN, TGIF1, CCPG1	RPS6, LGALS1, SH3BGRL3, ANXA2, TSPO, EMP3, FIS1, ATP6V0E1, UBL5, AP3S1, PRDX5, COX6A1, MYL12A, PSENEN, RNF130, BLOC1S1, C12orf57, ARPC1A, SCAND1, RAB31, NDUFA6, TMEM50A, ATP6V0D1, HBP1, KCNN4, GYG1, RHOG
WANG_BARRETTS_ESOPHAGUS_UP	0.00140845	0.0223841	0.460697	2.341	0	22	TMSB4X, PFN1, ST6GALNAC6, POLD4, KDELR2, CLU, ABHD2, RGS2, AKR1C3, ISG20, RALB, FUCA1, DDX19B, GLRX, TCN2, ACADS	TMSB4X, PFN1, ST6GALNAC6, POLD4, KDELR2, CLU, ABHD2, RGS2
REACTOME_SEALING_OF_THE_NUCLEAR_ENVELOPE_NE_BY_ESCRT_III	0.00142045	0.0223841	0.479984	2.34061	0	20	TUBA1B, TUBA1A, TUBB4B, CHMP2A, CHMP3, TUBB2A, TUBB2B, CHMP4A, TUBA1C, CHMP2B, TUBA4A, CHMP4B, TUBB6, VPS4A	TUBA1B, TUBA1A, TUBB4B, CHMP2A, CHMP3, TUBB2A, TUBB2B
MOREAUX_MULTIPLE_MYELOMA_BY_TACI_DN	0.0021978	0.0288251	0.241684	2.3392	1	121	NDUFA13, TBCB, EMC4, EIF3G, LSM5, PDCD6, RAN, FIBP, WDR61, MRPL43, LSM4, PSMD8, THYN1, SSBP1, TERF1, GLT8D1, EBNA1BP2, ERCC1, IFT57, PFDN4, CMC1, SF3B2, RNF7, RPL26L1, MYLIP, CHMP4A, NUDCD2, BUB3, PTPMT1, DDX1, RUVBL2, PSMA3, MRPS12, TMEM126A, PSMC4, SNRPD1, GCSH, TIMM50, COMMD4, IP6K2, KEAP1, TATDN1, CCT5, ACTL6A, EIF3M, CHCHD1, CBWD1, CCT2, NUDT5, MALSU1, HAUS1, ZCCHC10, AIMP2, ASF1A, TDP2, UPF…	NDUFA13, TBCB, EMC4, EIF3G, LSM5, PDCD6, RAN, FIBP, WDR61, MRPL43, LSM4, PSMD8, THYN1, SSBP1, TERF1, GLT8D1, EBNA1BP2, ERCC1, IFT57, PFDN4, CMC1, SF3B2, RNF7, RPL26L1, MYLIP
MISHRA_CARCINOMA_ASSOCIATED_FIBROBLAST_DN	0.00146413	0.0223841	0.554896	2.33863	0	14	FTL, ID2, MFAP4, MGST1, CD55, CTSA, HSPA1A, CAT, TCEAL1	FTL, ID2, MFAP4, MGST1, CD55, CTSA, HSPA1A
BRACHAT_RESPONSE_TO_CAMPTOTHECIN_DN	0.0013459	0.0223841	0.432984	2.33185	0	26	ALDOA, RPL3, GAPDH, ANXA4, PPIA, ENO1, TUBB, HIGD1A, BAD, FKBP3, MT1A, SWI5, RSU1, ANP32E, OSTF1, SSB	ALDOA, RPL3, GAPDH, ANXA4, PPIA, ENO1, TUBB, HIGD1A, BAD, FKBP3, MT1A
BENPORATH_PROLIFERATION	0.00229621	0.0288776	0.275256	2.3318	1	82	SLC25A5, TMEM14A, SNRPG, CKS1B, CKS2, KDELR2, FAM3C, ILF2, COX5A, NDUFB5, ARF1, CNIH4, S100A11, PDCD5, KPNA2, CDC123, PCNA, PTS, CSTB, RANBP1, GDI2, PTTG1, RBM8A, CMSS1, PSMB4, MRPL9, PSMA3, SNRPD1, HDAC2, TMSB10, CEBPG, DESI2, RDX, DAP3, IDH2, MAGOHB, NUDT5, DTYMK, ASF1A, HSPA14, PARP1, GGCT, PDCD10, DEK, PFDN2, PPIL1, RIT1, A2M, MCM3, CMC2	SLC25A5, TMEM14A, SNRPG, CKS1B, CKS2, KDELR2, FAM3C, ILF2, COX5A, NDUFB5, ARF1, CNIH4, S100A11, PDCD5, KPNA2, CDC123, PCNA, PTS, CSTB, RANBP1, GDI2
REACTOME_CHOLESTEROL_BIOSYNTHESIS	0.0013986	0.0223841	0.483581	2.33154	0	19	PMVK, FDPS, GGPS1, IDI1, SQLE, ACAT2, MVD, FDFT1, EBP, ARV1, MSMO1, HSD17B7, SC5D, DHCR7, DHCR24, MVK, NSDHL, LSS, HMGCS1	PMVK, FDPS, GGPS1
CHIARADONNA_NEOPLASTIC_TRANSFORMATION_KRAS_DN	0.00223214	0.028844	0.253737	2.33141	1	101	CD9, AQP1, CD151, PFKP, EMP2, ID3, EPHX1, SRI, NUPR1, PRSS23, GUK1, DHRS7, SLC29A1, SEC61B, TSPAN4, KAZALD1, FHL1, TNXB, ARL2BP, FKBP10, CRLF1, TUBB2A, TMEM45A, PEF1, TOB1, PMP22, ASAH1, SLC39A3, MFAP5, TM2D2, GSN, PHYH, ITGB5, VAMP5, SLC1A5, NTPCR, MAP1LC3B, IFI35, RNASE4, CTDSP2, DHRS3, S100A13, COQ9, GAS1, ELN, ADM	CD9, AQP1, CD151, PFKP, EMP2, ID3, EPHX1, SRI, NUPR1, PRSS23, GUK1, DHRS7, SLC29A1, SEC61B, TSPAN4, KAZALD1, FHL1, TNXB, ARL2BP, FKBP10, CRLF1, TUBB2A, TMEM45A, PEF1, TOB1, PMP22, ASAH1, SLC39A3, MFAP5
REACTOME_ENDOSOMAL_SORTING_COMPLEX_REQUIRED_FOR_TRANSPORT_ESCRT	0.00138313	0.0223841	0.448403	2.33083	0	24	UBB, UBA52, RPS27A, UBC, CHMP2A, VPS28, TSG101, CHMP5, CHMP3, MVB12A, CHMP4A, CHMP2B, SNF8, CHMP4B, VPS25, VPS4A	UBB, UBA52, RPS27A, UBC, CHMP2A, VPS28, TSG101, CHMP5, CHMP3, MVB12A
REACTOME_MITOCHONDRIAL_CALCIUM_ION_TRANSPORT	0.0015015	0.0223841	0.568498	2.32099	0	13	VDAC2, STOML2, SMDT1, PHB, PARL, VDAC3, PHB2, VDAC1, PMPCB, MICU2	VDAC2, STOML2, SMDT1, PHB, PARL
PAL_PRMT5_TARGETS_UP	0.00215285	0.0288251	0.227921	2.31955	1	141	HNRNPA1, CAPG, ID2, EMP3, PSMB5, NDUFA13, TGFBI, ERH, TUFM, SLIRP, DTD1, CKS1B, CKS2, MRPL18, CUEDC2, LSM3, SPTSSA, STRAP, ELOF1, PSMC3, ECH1, NME1, ARL2BP, AMD1, HMGB2, SMARCE1, TUBB2A, LSM2, KPNA2, PPA2, MRPS21, SPCS2, ECHS1, PPP1R7, GUSB, AURKAIP1, VCAN, TSEN34, CDK4, COPS3, CPNE1, SERF2, MRPL48, MRPL20, LUC7L3, YWHAB, UBE2E3, SLC35A1, CALM3, EMC6, ANP32E, CETN2, AHCY, LAGE3, RPA2, LARP7, B9D1…	HNRNPA1, CAPG, ID2, EMP3, PSMB5, NDUFA13, TGFBI, ERH, TUFM, SLIRP, DTD1, CKS1B, CKS2, MRPL18, CUEDC2, LSM3, SPTSSA, STRAP, ELOF1, PSMC3, ECH1, NME1, ARL2BP, AMD1, HMGB2, SMARCE1, TUBB2A, LSM2, KPNA2, PPA2, MRPS21, SPCS2, ECHS1, PPP1R7, GUSB, AURKAIP1
NADLER_OBESITY_UP	0.00245098	0.0294398	0.332893	2.31916	1	50	FXYD5, LGALS3, CFL1, BGN, PFN1, CAPG, CRYAB, NEDD8, DAD1, PLD3, GRN, CTSA, MFGE8, MIF, SEC13, PSAP, CSTB, CKB, DYNLT1, PEA15, CD68	FXYD5, LGALS3, CFL1, BGN, PFN1, CAPG, CRYAB, NEDD8, DAD1, PLD3, GRN, CTSA, MFGE8, MIF, SEC13, PSAP, CSTB
REACTOME_MODULATION_BY_MTB_OF_HOST_IMMUNE_SYSTEM	0.00162338	0.0231607	0.782207	2.31508	0	6	UBB, UBA52, RPS27A, UBC	UBB, UBA52, RPS27A, UBC
REACTOME_EPH_EPHRIN_SIGNALING	0.00118343	0.0223841	0.308281	2.31358	0	61	ARPC1B, CFL1, MYL6, ACTB, ACTG1, ARPC2, MYL12B, AP2M1, MYL12A, PSENEN, ARPC4, RHOA, APH1A, CLTA, SDCBP, ARPC1A, ARPC3, MYL9, ARPC5	ARPC1B, CFL1, MYL6, ACTB, ACTG1, ARPC2, MYL12B, AP2M1, MYL12A, PSENEN, ARPC4, RHOA, APH1A, CLTA, SDCBP, ARPC1A, ARPC3, MYL9, ARPC5
BLANCO_MELO_COVID19_SARS_COV_2_INFECTION_A594_ACE2_EXPRESSING_CELLS_DN	0.00245098	0.0294398	0.33203	2.31315	1	50	TPPP3, ANXA2, PRDX1, NDUFA13, EPHX1, RERG, NDUFS7, TPD52L1, NDUFB10, SLC25A11, PSAP, F5, SFRP4, ADI1, NDUFA2, SWI5, ALDH3A2, ETFB, TCTN3, AHCY, PBXIP1, WDR18, GSTM4, PRPS1, PDGFD, SERPINI1, UCP2, HADH, MAPRE2, ATP6V0E2, CYBA, CDK5, PDK2, SEMA3E, SPP1	TPPP3, ANXA2, PRDX1, NDUFA13, EPHX1, RERG, NDUFS7, TPD52L1, NDUFB10, SLC25A11, PSAP
CHANDRAN_METASTASIS_TOP50_DN	0.0013089	0.0223841	0.388018	2.31277	0	33	RAB34, MAGED2, CIRBP, ARL5A, C12orf57, RPS27L, ANXA11, ETHE1, AHI1, TRAPPC1, PHB2, AGGF1, SORBS2, NR4A1, CRYL1, CHMP4B, ZDHHC4, PBXIP1, WNT5B, BOC	RAB34, MAGED2, CIRBP, ARL5A, C12orf57, RPS27L, ANXA11, ETHE1, AHI1, TRAPPC1
DAZARD_UV_RESPONSE_CLUSTER_G24	0.00149925	0.0223841	0.585075	2.31054	0	12	ECM1, TM4SF1, PDLIM4, TSC22D1, ZFP36, TUBB2A, HBP1	ECM1, TM4SF1, PDLIM4, TSC22D1, ZFP36, TUBB2A, HBP1
BURTON_ADIPOGENESIS_8	0.0011919	0.0223841	0.309364	2.30497	0	60	FXYD5, TUBA1A, CAPG, DSTN, EMP3, PRSS23, OGN, PDLIM7, PLD3, LEPROT, PRAF2, SERTAD1, CTSA, ANXA5, RAB31, PSAP, KDELR3, CAP1, ASAH1, SERPINB6, BAX, PRDX4, CD276, PRR13, TMSB10, MAP1LC3B, CD99, B9D1, SLC1A4	FXYD5, TUBA1A, CAPG, DSTN, EMP3, PRSS23, OGN, PDLIM7, PLD3, LEPROT, PRAF2, SERTAD1, CTSA, ANXA5, RAB31, PSAP, KDELR3, CAP1, ASAH1
DARWICHE_PAPILLOMA_RISK_HIGH_DN	0.0022779	0.0288776	0.260703	2.29777	1	90	GABARAPL2, SOD1, CALM2, CCNI, ARL2, DGUOK, CAPN2, GADD45GIP1, SLC39A13, STRAP, C11orf58, PEPD, RNF181, BAG6, ATP6V0D1, SLC35B1, FAM3A, CHCHD5, TSC22D4, MAP1LC3A, TCP1, C14orf119, IFT20, YWHAB, ASNS, RPAIN, PEX16, CHP1, PACSIN2, ABHD14B, LGMN, EIF5A, BAIAP2, MEOX2, BEST1, YTHDF2, SRSF1, ZNF830, ACTA2, LYAR, RNF26, AKIRIN2, MRPL19, GBA, ANP32A, MED17, LTBP4, SWAP70, GID8, SAR1A, TTC9, GSTZ1, ACAD9,…	GABARAPL2, SOD1, CALM2, CCNI, ARL2, DGUOK, CAPN2, GADD45GIP1, SLC39A13, STRAP, C11orf58, PEPD, RNF181, BAG6, ATP6V0D1, SLC35B1, FAM3A
REACTOME_ASSEMBLY_OF_THE_HIV_VIRION	0.0015015	0.0223841	0.562785	2.29766	0	13	UBB, UBA52, RPS27A, PPIA, UBC, VPS28, TSG101, MVB12A	UBB, UBA52, RPS27A, PPIA, UBC, VPS28, TSG101, MVB12A
REACTOME_MTORC1_MEDIATED_SIGNALLING	0.0027972	0.0315062	0.476424	2.29704	1	19	RPS6, LAMTOR4, LAMTOR5, FKBP1A, LAMTOR1, LAMTOR2, AKT1S1, EIF4E, RRAGA, RHEB, YWHAB, MLST8, EIF4EBP1, LAMTOR3	RPS6, LAMTOR4, LAMTOR5, FKBP1A, LAMTOR1, LAMTOR2, AKT1S1, EIF4E, RRAGA
BRACHAT_RESPONSE_TO_METHOTREXATE_DN	0.00146413	0.0223841	0.544678	2.29556	0	14	ALDOA, GAPDH, ANXA4, PPIA, ENO1, HIGD1A, FKBP3, MT1A	ALDOA, GAPDH, ANXA4, PPIA, ENO1, HIGD1A, FKBP3, MT1A
REACTOME_FC_EPSILON_RECEPTOR_FCERI_SIGNALING	0.00229885	0.0288776	0.260784	2.29496	1	91	UBB, UBA52, RPS27A, PSMB6, PSMB5, PSMB7, UBC, PSMC5, PSMD4, PSMB1, CALM1, PSMB3, UBE2D2, PSMA7, PSMF1, PSMC3, PSMD3, PSMD8, PSMA4, PSMC2, PSMA1, SKP1, PSMB2, PSMD2, UBE2N, PSMD9, PSMD13, PSMA5, PSMC1, UBE2D1, PSMB4, PSMA3, PSME1, PSMC4, PSMD7, NFKBIA, PSMD11, ITPR3	UBB, UBA52, RPS27A, PSMB6, PSMB5, PSMB7, UBC, PSMC5, PSMD4, PSMB1, CALM1, PSMB3, UBE2D2, PSMA7, PSMF1, PSMC3, PSMD3, PSMD8, PSMA4, PSMC2, PSMA1, SKP1, PSMB2, PSMD2, UBE2N
BERENJENO_TRANSFORMED_BY_RHOA_UP	0.00101112	0.0223841	0.179712	2.2896	0	350	TMSB4X, GAPDH, AQP1, CD151, CAPG, TPI1, RPL32, LDHA, IGFBP6, PSMB5, IER3, SNRPD2, TAGLN2, ESD, COX17, CCT7, PSMB3, THY1, CCL2, BANF1, PGAM1, PGK1, CKS1B, CKS2, HIGD1A, CIB1, MRPL34, POLR2E, MRPL18, PSMA7, SF3B5, TALDO1, RAN, C4orf3, NHP2, LSM3, BPGM, EIF6, FKBP2, FHL1, LSM4, NME1, LRRC59, CACYBP, PHF5A, IFRD2, PRDX6, HMGB2, KIF22, PSMC2, PROCR, LSM2, PSMA1, FAM162A, SEPHS2, TXN, FEZ2, KPNA2, ACTN…	TMSB4X, GAPDH, AQP1, CD151, CAPG, TPI1, RPL32, LDHA, IGFBP6, PSMB5, IER3, SNRPD2, TAGLN2, ESD, COX17, CCT7, PSMB3, THY1, CCL2, BANF1, PGAM1, PGK1, CKS1B, CKS2, HIGD1A, CIB1, MRPL34, POLR2E, MRPL18, PSMA7, SF3B5, TALDO1, RAN, C4orf3, NHP2, LSM3, BPGM, EIF6, FKBP2, FHL1, LSM4, NME1, LRRC59, CACYBP, PHF5A, IFRD2, PRDX6, HMGB2, KIF22, PSMC2, PROCR, LSM2, PSMA1, FAM162A, SEPHS2, TXN, FEZ2, KPNA2, ACTN…
REACTOME_FORMATION_OF_INCISION_COMPLEX_IN_GG_NER	0.00127714	0.0223841	0.375052	2.2893	0	35	UBB, UBA52, RPS27A, RBX1, SUMO2, UBC, RAD23A, SUMO1, SUMO3, UBE2I, RPA3, UBE2N, ERCC1, GTF2H5, CETN2, RPA2, MNAT1, UBE2V2, PARP1, ERCC3, RPA1, XPA	UBB, UBA52, RPS27A, RBX1, SUMO2, UBC, RAD23A, SUMO1, SUMO3, UBE2I, RPA3, UBE2N, ERCC1
DARWICHE_PAPILLOMA_RISK_LOW_UP	0.00229358	0.0288776	0.263997	2.28856	1	87	GABARAPL2, EEF1D, FTL, DYNLL1, RPS3A, LDHA, COX5B, ENO1, ESD, PGAM1, AXL, PGK1, CAPN2, ID1, NHP2, MGAT1, S100A11, CACYBP, FAM162A, PDCD5, TXN, ATP6V0D1, SLC35B1, HEXA, IL1B, PFKL, ENG, GALK1, TCP1, EEF1B2, YWHAB, PLEKHA4, NFE2L2, SUCLG2, QDPR, EIF5A, PPIC, ACOT9, LY6E, EXT2, SRSF1	GABARAPL2, EEF1D, FTL, DYNLL1, RPS3A, LDHA, COX5B, ENO1, ESD, PGAM1, AXL, PGK1, CAPN2, ID1, NHP2, MGAT1, S100A11, CACYBP, FAM162A, PDCD5, TXN, ATP6V0D1, SLC35B1, HEXA
SAKAI_TUMOR_INFILTRATING_MONOCYTES_DN	0.00120192	0.0223841	0.310651	2.28652	0	58	PRDX1, PPIA, PSMB5, RAN, SCAND1, PRDX2, PRDX3, SNRPF, PRDX6, TXN, COPS5, FKBP3, PCNA, TBPL1, SNRPB2, NCOR1, RBM8A, PSMA5, CD63, STX5, SUB1, UBE2E3, CCNC, LSM6, CCT4, PPP6C, SEC63, PPIC, CCT8	PRDX1, PPIA, PSMB5, RAN, SCAND1, PRDX2, PRDX3, SNRPF, PRDX6, TXN, COPS5, FKBP3, PCNA, TBPL1
KEGG_SPLICEOSOME	0.00223214	0.028844	0.248764	2.28572	1	101	U2AF1, HNRNPA1, HSPA8, SNRPD2, SNRPG, LSM5, SNRPE, SF3B5, HSPA2, LSM3, SNRPB, SNRPF, BUD31, LSM4, SRSF2, PHF5A, LSM2, PRPF31, MAGOH, PQBP1, SF3B2, SYF2, HSPA1A, EIF4A3, SNRPB2, LSM7, RBM8A, CCDC12, HSPA1B, SNRPC, SNRPD1, CWC15, PRPF19, PUF60, SLU7, PPIE, LSM6, SNRPA1, MAGOHB, SNRNP40, RBMX, SF3B4, SNRPA, SRSF1, THOC3, ISY1, ZMAT2, BCAS2, DDX46, RBM22, PPIL1, SF3A2, SF3A3, DHX16, PPIH, CTNNBL1, PR…	U2AF1, HNRNPA1, HSPA8, SNRPD2, SNRPG, LSM5, SNRPE, SF3B5, HSPA2, LSM3, SNRPB, SNRPF, BUD31, LSM4, SRSF2, PHF5A, LSM2, PRPF31, MAGOH, PQBP1, SF3B2, SYF2, HSPA1A
SCHLOSSER_SERUM_RESPONSE_AUGMENTED_BY_MYC	0.002331	0.0291593	0.279011	2.28271	1	75	EIF4A1, PKM, TMED9, RNH1, JTB, UQCRQ, RAD23A, CSNK2B, GUK1, TMEM109, MLF2, NDUFV1, CYC1, AIP, RER1, KXD1, PDAP1, ARHGDIA, ERP44, RBM42, DNPH1, IDH3B, P4HB, PPP2R1A, ERCC1	EIF4A1, PKM, TMED9, RNH1, JTB, UQCRQ, RAD23A, CSNK2B, GUK1, TMEM109, MLF2, NDUFV1, CYC1, AIP, RER1, KXD1, PDAP1, ARHGDIA, ERP44, RBM42, DNPH1, IDH3B, P4HB, PPP2R1A, ERCC1
CHEMELLO_SOLEUS_VS_EDL_MYOFIBERS_UP	0.00159744	0.0231607	0.721988	2.28238	0	7	HSPB1, CRYAB, FHL1, FHL2, TPM2, PDLIM1	HSPB1, CRYAB, FHL1, FHL2, TPM2
SHEN_SMARCA2_TARGETS_UP	0.00101626	0.0223841	0.181888	2.28015	0	322	LAPTM4A, TMEM59, ISCU, CD59, ATP6V0E1, NDFIP1, NDUFB6, EID1, SRI, TMEM14A, MORF4L1, PCMT1, ANXA7, TMEM230, SRP14, SUMO1, RNF130, RAB7A, UNC50, SRP9, TMEM14B, MKKS, LEPROT, PCNP, ATP6AP2, PSMF1, ACTR10, UBE2A, NFU1, WDR61, C11orf58, DPM1, CHMP5, SDHD, METTL5, UQCRC2, PDHB, KRCC1, ITFG1, CHMP3, PRKRA, SKP1, SEC62, PSMG2, RAB1A, RAB28, TAF7, CAPZA2, COPS8, GYG1, ATG3, ZFAND6, CNBP, NOL7, NCOR1, TMEM…	LAPTM4A, TMEM59, ISCU, CD59, ATP6V0E1, NDFIP1, NDUFB6, EID1, SRI, TMEM14A, MORF4L1, PCMT1, ANXA7, TMEM230, SRP14, SUMO1, RNF130, RAB7A, UNC50, SRP9, TMEM14B, MKKS, LEPROT, PCNP, ATP6AP2, PSMF1, ACTR10, UBE2A, NFU1, WDR61, C11orf58, DPM1, CHMP5, SDHD, METTL5, UQCRC2, PDHB, KRCC1, ITFG1, CHMP3, PRKRA, SKP1, SEC62, PSMG2, RAB1A, RAB28, TAF7, CAPZA2, COPS8, GYG1, ATG3, ZFAND6
TIEN_INTESTINE_PROBIOTICS_6HR_DN	0.00218103	0.0288251	0.233698	2.27987	1	123	ID2, EMP2, HEXB, TAX1BP3, CIRBP, MIR22HG, RNF5, RAD50, NELFE, TSG101, TSC22D1, CHMP5, RWDD1, FHL2, NDUFA6, DNAJB9, NTAN1, RDH11, NDUFA9, ACTN1, POLDIP2, ADSL, PTS, ANXA6, RNF7, STEAP1, TTC1, ACOT13, DDX1, MRPS14, PSMC1, RIN2, DERA, CADM1, UBE2D1, LCMT1, SAMM50, MOCS2, DBN1, ATP6V1D, EIF1B, ANP32E, PACSIN2, EAPP, SRP19, SUCLA2, TUBB6, YEATS4, YPEL5, UCKL1, AIMP2, FKBP11, DHX29, ADM, ACAA2, AKTIP, …	ID2, EMP2, HEXB, TAX1BP3, CIRBP, MIR22HG, RNF5, RAD50, NELFE, TSG101, TSC22D1, CHMP5, RWDD1, FHL2, NDUFA6, DNAJB9, NTAN1, RDH11, NDUFA9, ACTN1, POLDIP2, ADSL, PTS, ANXA6, RNF7, STEAP1
REACTOME_REGULATION_OF_BACH1_ACTIVITY	0.00154321	0.0226841	0.656973	2.27945	0	9	UBB, UBA52, RPS27A, RBX1, UBC, SKP1	UBB, UBA52, RPS27A, RBX1, UBC, SKP1
WP_PYRIMIDINE_METABOLISM	0.00241838	0.0291593	0.324513	2.27935	1	51	POLD4, POLR2J, POLR2L, POLR2K, POLD2, POLR2E, POLR2G, DUT, NME1, POLR2C, CDA, POLR2I, POLR3GL, POLE4, NME3, POLR1D, NME4, DCTD, DCTPP1, ENPP1, NT5C, DTYMK, POLR3H, UCKL1, POLR3K, POLR2H, POLR2J3, UCK1, NME7, POLR1C	POLD4, POLR2J, POLR2L, POLR2K, POLD2, POLR2E, POLR2G, DUT, NME1, POLR2C, CDA, POLR2I, POLR3GL, POLE4, NME3
AGUIRRE_PANCREATIC_CANCER_COPY_NUMBER_UP	0.00208551	0.0287339	0.202497	2.27575	1	201	RPL13A, RPL27, ARPC1B, MYL6, EEF1D, RPS9, GPAA1, FIS1, EIF3K, RAB5C, SNRPD2, RPL18, PDCD6, SYPL1, GRN, CLTA, NR1H2, ARPC1A, PSMA7, ID1, ZNHIT1, PHB, CYC1, VPS28, ACTR10, TRIP6, NUDC, NME1, LSM1, LRRC59, PSMD8, NDUFS6, TPM2, NOSIP, SMARCE1, CREB3, BMP4, AP2S1, SLC35B1, RPS21, RCN3, SIRT2, TPD52L2, MRPL13, SLC52A2, ASL, TSEN34, CMAS, SHARPIN, COX11, BAX, COA3, RUVBL2, PRMT1, GSDMD, MRPS12, FBXO17, …	RPL13A, RPL27, ARPC1B, MYL6, EEF1D, RPS9, GPAA1, FIS1, EIF3K, RAB5C, SNRPD2, RPL18, PDCD6, SYPL1, GRN, CLTA, NR1H2, ARPC1A, PSMA7, ID1, ZNHIT1, PHB, CYC1, VPS28, ACTR10, TRIP6, NUDC, NME1, LSM1, LRRC59, PSMD8, NDUFS6, TPM2, NOSIP, SMARCE1, CREB3, BMP4, AP2S1, SLC35B1, RPS21, RCN3, SIRT2, TPD52L2
REACTOME_ACTIVATION_OF_AMPK_DOWNSTREAM_OF_NMDARS	0.0015015	0.0223841	0.556974	2.27393	0	13	TUBA1B, TUBA1A, TUBB4B, CALM1, TUBB2A, TUBB2B, TUBA1C, PRKAG1, TUBA4A, TUBB6	TUBA1B, TUBA1A, TUBB4B, CALM1, TUBB2A, TUBB2B
REACTOME_TRANSCRIPTIONAL_REGULATION_BY_RUNX1	0.00220751	0.0288251	0.240282	2.27185	1	111	UBB, LGALS3, UBA52, RPS27A, PSMB6, PSMB5, PSMB7, UBC, CSNK2B, PSMC5, PSMD4, PSMB1, PSMB3, PSMA7, DPY30, PSMF1, PSMC3, MYL9, PSMD3, PSMD8, PSMA4, PSMC2, SMARCE1, PSMA1, PSMB2, PSMD2, RING1, SMARCB1, PSMD9, PSMD13, PSMA5, PSMC1, PRMT1, PSMB4, PSMA3, PSME1, KMT2E, CBX6, PSMC4	UBB, LGALS3, UBA52, RPS27A, PSMB6, PSMB5, PSMB7, UBC, CSNK2B, PSMC5, PSMD4, PSMB1, PSMB3, PSMA7, DPY30, PSMF1, PSMC3, MYL9, PSMD3, PSMD8, PSMA4, PSMC2, SMARCE1, PSMA1, PSMB2, PSMD2, RING1, SMARCB1
KIM_MYC_AMPLIFICATION_TARGETS_UP	0.00217865	0.0288251	0.231436	2.26919	1	125	PCOLCE2, ANGPTL2, RPS4X, RPL18A, AKR1B1, COX6B1, RPS23, RPS15A, ENO1, ARL6IP5, PARK7, RPL11, SLC25A5, RPSA, PDLIM3, RPS27L, RPL5, COX7B, RPL12, SLC25A39, PGRMC1, NME1, PRDX6, SSBP1, ETFA, MRPS34, CYCS, MRPL13, CTNNAL1, RGS10, SUCLG1, MRPS33, LDHB, FBL, RIN2, HSD17B12, EIF2S2, RSL24D1, MRPL36, PSMG1, ALDH3A2, EEF1E1, DRG1, MRPS23, DAP3, RABEPK, NOB1, TIPIN, SSB, LYRM1, PRPS1, MCTS1, POLR3K, PDHA1,…	PCOLCE2, ANGPTL2, RPS4X, RPL18A, AKR1B1, COX6B1, RPS23, RPS15A, ENO1, ARL6IP5, PARK7, RPL11, SLC25A5, RPSA, PDLIM3, RPS27L, RPL5, COX7B, RPL12, SLC25A39, PGRMC1, NME1, PRDX6, SSBP1, ETFA, MRPS34, CYCS
GROSS_HIF1A_TARGETS_DN	0.00143472	0.0223841	0.496639	2.26795	0	17	RPL27, GAPDH, LGALS3, TPI1, ENO1, PGK1, FAM162A, LDHB, PFKL, PGM1	RPL27, GAPDH, LGALS3, TPI1, ENO1, PGK1, FAM162A
KARLSSON_TGFB1_TARGETS_DN	0.0021692	0.0288251	0.229645	2.26461	1	128	CCNI, TPI1, TMEM59, NPC2, ID2, CRIP1, BSG, ID3, NDFIP1, EPHX1, ATP6V1F, DCN, ITM2B, TECR, BLOC1S1, MGST1, DBI, GRN, LEPROT, ID1, IAH1, TMEM98, DCTN6, CTSA, NME1, GLUL, ACTN1, SCP2, PCNA, FTH1, RGS10, GSN, TWSG1, RIN2, WBP2, KMT2E, TXNDC12, CST3, CHP1, MAF1, TMBIM6, GDI1, CDKN2C, CTDSP2, EZR, LY6E, PAIP2, UPF3B, DCAF8, GAS1, DUSP18, ACAA2, GAA, EMC2, ALAD, SLC48A1, SLC9A3R1, TNIP1, ING4, BBX, SERI…	CCNI, TPI1, TMEM59, NPC2, ID2, CRIP1, BSG, ID3, NDFIP1, EPHX1, ATP6V1F, DCN, ITM2B, TECR, BLOC1S1, MGST1, DBI, GRN, LEPROT, ID1, IAH1, TMEM98, DCTN6, CTSA, NME1, GLUL, ACTN1, SCP2, PCNA, FTH1
MARTORIATI_MDM4_TARGETS_FETAL_LIVER_UP	0.00214592	0.0288251	0.221406	2.26427	1	143	AK1, COX7A2, PFKP, IER3, ENO1, NDUFB9, RAB5C, RPS12, RPS18, SNRPG, DDIT4, SEC61G, TMEM256, PGK1, HIGD1A, RPL34, NAA20, SIVA1, SERPINE2, BLOC1S2, PIGP, GLUL, FAM162A, NPM3, TMEM45A, NSMCE1, CHAC1, GLRX3, PERP, TAGLN, LSM7, P4HA2, HSPBP1, PFKL, RALY, NME4, PGM1, KMT2E, CDKN1A, GALK1, EI24, TIMM8B, WIPI1, MAPKAPK3, SLC16A3, CCNC, PIGF, SESN2, LAGE3, ZBTB16, DPM3, NUDT5, MNAT1, DLX3, CCNG1, DCXR, IMM…	AK1, COX7A2, PFKP, IER3, ENO1, NDUFB9, RAB5C, RPS12, RPS18, SNRPG, DDIT4, SEC61G, TMEM256, PGK1, HIGD1A, RPL34, NAA20, SIVA1, SERPINE2, BLOC1S2, PIGP, GLUL, FAM162A, NPM3, TMEM45A, NSMCE1, CHAC1, GLRX3, PERP
KORKOLA_CHORIOCARCINOMA_UP	0.00162338	0.0231607	0.763539	2.25982	0	6	CD9, GAPDH, TPI1, PLBD1, PHB2	CD9, GAPDH, TPI1
REACTOME_SIGNALING_BY_FGFR2_IIIA_TM	0.00146413	0.0223841	0.535378	2.25637	0	14	POLR2J, POLR2L, POLR2F, POLR2K, POLR2E, POLR2G, POLR2C, POLR2I	POLR2J, POLR2L, POLR2F, POLR2K, POLR2E, POLR2G, POLR2C, POLR2I
REACTOME_TRANSPORT_OF_SMALL_MOLECULES	0.00101937	0.0223841	0.182997	2.25631	0	298	SLC25A6, UBB, AQP1, ARL2, FTL, UBA52, NPC2, RPS27A, PSMB6, PSMB5, PSMB7, SLC3A2, NEDD8, BSG, ATP6V0E1, UBC, AP2M1, SLC25A5, ATP6V1F, SRI, ATP6V1G1, SLC39A1, PSMC5, VDAC2, PSMD4, PSMB1, ATP6V0B, GNG11, CALM1, PSMB3, STOML2, RNF5, CLTA, NR1H2, PSMA7, GNG5, SLC29A1, SMDT1, PHB, FXYD6, SLC35B2, PSMF1, SLC39A7, TSC22D3, CYB5R1, PSMC3, PSMD3, PSMD8, LMF2, ARL2BP, PSMA4, PSMC2, PSMA1, ATP6AP1, SKP1, PSM…	SLC25A6, UBB, AQP1, ARL2, FTL, UBA52, NPC2, RPS27A, PSMB6, PSMB5, PSMB7, SLC3A2, NEDD8, BSG, ATP6V0E1, UBC, AP2M1, SLC25A5, ATP6V1F, SRI, ATP6V1G1, SLC39A1, PSMC5, VDAC2, PSMD4, PSMB1, ATP6V0B, GNG11, CALM1, PSMB3, STOML2, RNF5, CLTA, NR1H2, PSMA7, GNG5, SLC29A1, SMDT1, PHB, FXYD6, SLC35B2, PSMF1, SLC39A7, TSC22D3, CYB5R1, PSMC3, PSMD3, PSMD8, LMF2, ARL2BP, PSMA4, PSMC2, PSMA1, ATP6AP1, SKP1, PSM…
REACTOME_CITRIC_ACID_CYCLE_TCA_CYCLE	0.00142045	0.0223841	0.462602	2.25585	0	20	MDH2, SDHC, SDHB, IDH3G, SDHD, IDH3B, SUCLG1, FH, SDHA, ACO2, IDH2, SUCLG2, SUCLA2, IDH3A, DLD, DLST, FAHD1, OGDH	MDH2, SDHC, SDHB, IDH3G, SDHD, IDH3B
ONDER_CDH1_TARGETS_3_UP	0.00149925	0.0223841	0.571121	2.25544	0	12	CRIP2, FTL, MAGED2, KCNMA1, TSC22D3, KDELR3, WIPI1, ZBTB16, RNASE4	CRIP2, FTL, MAGED2, KCNMA1, TSC22D3, KDELR3
KEGG_PENTOSE_PHOSPHATE_PATHWAY	0.00141643	0.0223841	0.481254	2.25321	0	18	ALDOA, PFKP, TALDO1, PGLS, TKT, PFKL, DERA, PGM1, ALDOC, PFKM, PRPS1, G6PD, PRPS2, PGD, RPIA	ALDOA, PFKP, TALDO1, PGLS
MODY_HIPPOCAMPUS_POSTNATAL	0.00127714	0.0223841	0.368975	2.25221	0	35	ALDOA, PKM, TPI1, COX8A, VAMP2, NDUFB2, KCNMA1, AIP, MDH1, PRDX6, ATP6AP1, ATP6V1E1, LDHB, PFKL, SDHA, VDAC1, NDUFS2, NAPA, ATP6V1B2, PPP3CA, BIN1, APBB1	ALDOA, PKM, TPI1, COX8A, VAMP2, NDUFB2, KCNMA1, AIP, MDH1, PRDX6, ATP6AP1
CHESLER_BRAIN_QTL_CIS	0.0037037	0.0341955	0.333498	2.25074	2	46	PPDPF, PSMB6, SSPN, SRP9, C4orf3, PRDX2, ABHD14A, CAP1, RGS16, PTTG1, GLO1, OCEL1, MRPL48, OCIAD1, SCOC, FAM32A, PAM, ACAA1, CCND1, TULP3, RFK, BCAT2, DCAF8, RPP14, TCEA1, ALAD, MAPRE1, SPG21, SC5D, ALDH7A1, TOX4	PPDPF, PSMB6, SSPN, SRP9, C4orf3, PRDX2, ABHD14A, CAP1, RGS16
YAGI_AML_WITH_11Q23_REARRANGED	0.00210305	0.0287339	0.20298	2.24995	1	193	LUM, ADIRF, LGALS1, AKR1B1, CAPG, PRDX1, DDAH2, EMP2, COX5B, LAMTOR5, JTB, LRP10, NDUFA1, MAGED2, BLOC1S1, MLF2, MRPL33, S100A10, NDUFS3, SNX17, CLTA, POLR2G, SDHB, PPP1CA, TSPAN4, NELFE, ITGAE, NDUFB3, KXD1, ANXA5, NDUFS6, IL10RB, ERP29, GLUL, SPAG7, GLT8D1, UBE2N, TWF2, PPP1R7, SYF2, TPD52L2, GDI2, PLAUR, XBP1, RGS10, ATP6V1E1, POP5, GYPC, CADM1, EIF2S2, ADAM15, CD68, ALDH3A2, PSMD7, FSCN1, CAM…	LUM, ADIRF, LGALS1, AKR1B1, CAPG, PRDX1, DDAH2, EMP2, COX5B, LAMTOR5, JTB, LRP10, NDUFA1, MAGED2, BLOC1S1, MLF2, MRPL33, S100A10, NDUFS3, SNX17, CLTA, POLR2G, SDHB, PPP1CA, TSPAN4, NELFE, ITGAE, NDUFB3, KXD1, ANXA5, NDUFS6, IL10RB, ERP29, GLUL, SPAG7, GLT8D1, UBE2N, TWF2, PPP1R7, SYF2, TPD52L2, GDI2
BHATTACHARYA_EMBRYONIC_STEM_CELL	0.00246914	0.0295453	0.332658	2.24777	1	47	RPL7, EIF4A1, RPL4, RPL6, TUBB, RPLP0, MGST1, RPL24, SNRPF, IMPDH2, HMGB2, KPNA2, PTTG1, LDHB, PSMA3, RSL24D1, HDAC2, MAD2L2, CCNC, SMS, MTHFD2, CCT8, TUBB6, SSB	RPL7, EIF4A1, RPL4, RPL6, TUBB, RPLP0, MGST1, RPL24, SNRPF, IMPDH2, HMGB2, KPNA2
LANDIS_BREAST_CANCER_PROGRESSION_UP	0.00141643	0.0223841	0.451564	2.24465	0	21	ID2, ATP6AP2, SERP1, KCNN4, XBP1, CMAS, CHMP2B, LITAF, ALDOC, SOX4, SRP19, EBP, SS18L2, CYB561, CD82	ID2, ATP6AP2, SERP1, KCNN4
GOLDRATH_HOMEOSTATIC_PROLIFERATION	0.00221239	0.0288251	0.239987	2.2445	1	107	HNRNPA1, NDUFB2, UBL5, PARK7, RAB5C, EID1, PSMC5, VDAC2, MPC2, SDHC, ATP6V0B, NDUFAB1, ITGB1BP1, SNRPE, NDUFC1, NHP2, NDUFB3, CD55, NME1, TMX2, IL10RB, CACYBP, GOLIM4, ITFG1, PDAP1, FAM162A, SEC62, NPM3, HSPE1, UBE2E1, MAGOH	HNRNPA1, NDUFB2, UBL5, PARK7, RAB5C, EID1, PSMC5, VDAC2, MPC2, SDHC, ATP6V0B, NDUFAB1, ITGB1BP1, SNRPE, NDUFC1, NHP2, NDUFB3, CD55, NME1, TMX2, IL10RB, CACYBP, GOLIM4, ITFG1, PDAP1, FAM162A, SEC62, NPM3, HSPE1, UBE2E1, MAGOH
POMEROY_MEDULLOBLASTOMA_DESMOPLASIC_VS_CLASSIC_DN	0.00246914	0.0295453	0.336072	2.24268	1	44	RPL7, RPL10A, RPL21, MGP, RPS10, RPL36A, RPL35A, RPS23, RPS18, RPS11, RPS29, RPL34, RPL24	RPL7, RPL10A, RPL21, MGP, RPS10, RPL36A, RPL35A, RPS23, RPS18, RPS11, RPS29, RPL34, RPL24
REACTOME_FGFR2_ALTERNATIVE_SPLICING	0.00141643	0.0223841	0.478492	2.24028	0	18	HNRNPA1, POLR2J, POLR2L, POLR2F, POLR2K, POLR2E, POLR2G, POLR2C, POLR2I	HNRNPA1, POLR2J, POLR2L, POLR2F, POLR2K, POLR2E, POLR2G, POLR2C, POLR2I
ONKEN_UVEAL_MELANOMA_DN	0.0010101	0.0223841	0.172519	2.24024	0	380	RPL31, RPL10A, RPL15, RPL3, PCOLCE2, SLC25A6, RPL35A, RPS14, RPL18A, RPS5, ARL2, RPS9, RPL32, DSTN, RPS27A, ID2, GSTP1, CUTA, CNN3, EIF3L, BSG, RPL14, NDUFB4, NDUFAF3, RPL11, AP2M1, RPSA, COX7A2L, CIRBP, GNG11, ARPC4, RHOA, RPL36AL, RAB7A, EIF3G, RPL13, LSM5, RPL23, RPL5, FAM3C, EIF4A2, MAGEH1, NDUFB5, HSPA2, GSTM3, RNF13, LSM3, PCNP, RPL24, RPL22, AIP, TRIP6, RPL29, VPS51, FHL2, IMPDH2, ETHE1, U…	RPL31, RPL10A, RPL15, RPL3, PCOLCE2, SLC25A6, RPL35A, RPS14, RPL18A, RPS5, ARL2, RPS9, RPL32, DSTN, RPS27A, ID2, GSTP1, CUTA, CNN3, EIF3L, BSG, RPL14, NDUFB4, NDUFAF3, RPL11, AP2M1, RPSA, COX7A2L, CIRBP, GNG11, ARPC4, RHOA, RPL36AL, RAB7A, EIF3G, RPL13, LSM5, RPL23, RPL5, FAM3C, EIF4A2, MAGEH1, NDUFB5, HSPA2, GSTM3, RNF13, LSM3, PCNP, RPL24, RPL22, AIP, TRIP6, RPL29, VPS51, FHL2, IMPDH2, ETHE1, U…
MELLMAN_TUT1_TARGETS_DN	0.00131926	0.0223841	0.401644	2.23888	0	28	PRDX1, MGST3, AKR1A1, TALDO1, GSTK1, ALDH2, NQO1, GSTA4, AKR1C3, CAT, PTPMT1, SCARA3, PCF11, HAGH	PRDX1, MGST3, AKR1A1, TALDO1, GSTK1, ALDH2
SOTIRIOU_BREAST_CANCER_GRADE_1_VS_3_UP	0.00361011	0.033877	0.30605	2.23824	2	57	TUBA1B, TUBA1A, SNRPG, POLR2K, CKS2, COX7B, PSMA7, SNRPF, NME1, TXN, ORMDL2, KPNA2, UBE2N, PFDN6, NUTF2, SHMT2, SLC52A2, MRPL12, TIMM10, PTTG1, TUBA1C, SNRPC, DDX39A, NUDT1, CCT5, HMCES, LAGE3, JMJD6, MRPL15	TUBA1B, TUBA1A, SNRPG, POLR2K, CKS2, COX7B, PSMA7, SNRPF, NME1, TXN, ORMDL2, KPNA2, UBE2N, PFDN6, NUTF2, SHMT2
KYNG_RESPONSE_TO_H2O2_VIA_ERCC6_DN	0.00127714	0.0223841	0.366661	2.23808	0	35	RPL31, RPL21, RPS5, PFN1, CRYAB, PSMB6, OAZ2, COX6A1, ITM2B, RPL7A, DNAJB1, ELOF1	RPL31, RPL21, RPS5, PFN1, CRYAB, PSMB6, OAZ2, COX6A1, ITM2B, RPL7A, DNAJB1, ELOF1
GERHOLD_ADIPOGENESIS_DN	0.00365408	0.0340867	0.323101	2.23695	2	49	CD9, EEF2, ANXA2, AKR1B1, TUBA1A, CRYAB, IER3, HSPA8, ECM1, TUBB, CCL2, DNAJB1, ANXA5, VCAN, ATF1, BAX, CDK4, IFRD1, CCT5, SOX4, CCT2, CCND1, CDC37	CD9, EEF2, ANXA2, AKR1B1, TUBA1A, CRYAB, IER3, HSPA8, ECM1, TUBB, CCL2, DNAJB1, ANXA5
FAELT_B_CLL_WITH_VH_REARRANGEMENTS_DN	0.00250941	0.0299137	0.351103	2.23649	1	40	SOD1, PFKP, TMEM147, MAGED2, EID1, ATP6V1G1, DCTN3, UBE2D2, NDUFC1, YWHAQ, GTF3A, PSMD8, PFN2, MRPL40, XBP1, DDX1, GLO1, ASMTL, PPP1R2, LYRM1, PRPS1, ADTRP	SOD1, PFKP, TMEM147, MAGED2, EID1, ATP6V1G1, DCTN3, UBE2D2, NDUFC1, YWHAQ, GTF3A, PSMD8, PFN2
KEGG_PURINE_METABOLISM	0.00231214	0.0289868	0.26607	2.23471	1	81	AK1, PKM, POLD4, POLR2J, POLR2L, POLR2F, GUK1, APRT, POLR2K, DGUOK, POLD2, POLR2E, POLR2G, NME1, POLR2C, IMPDH2, POLR2I, POLR3GL, ITPA, POLE4, ADSL, NME3, POLR1D, NME4, NUDT9, NT5E, ENPP1, GMPR2, NT5C, NUDT5, POLR3H, PRPS1, POLR3K, PAPSS1, POLR2H, PDE6D, POLR2J3, NME7, NUDT2, PRPS2, NT5C3A, POLR1C, ATIC	AK1, PKM, POLD4, POLR2J, POLR2L, POLR2F, GUK1, APRT, POLR2K, DGUOK, POLD2, POLR2E, POLR2G, NME1, POLR2C, IMPDH2, POLR2I, POLR3GL, ITPA, POLE4, ADSL, NME3
RODWELL_AGING_KIDNEY_NO_BLOOD_UP	0.0021645	0.0288251	0.224343	2.23428	1	131	RPL27, LUM, RPS10, RPS25, RPL35A, CDO1, ANXA2, DKK3, RPL35, TBCB, HEXB, RAB34, TNFRSF11B, ITM2C, CCL2, AXL, RPS27L, RPL12, LEPROT, IFI27L2, TMED3, TMEM243, PGM2L1, SERPINE2, FHL1, MFGE8, DEGS1, GPNMB, ZFAS1, POLE4, FEZ2, B3GAT3, P4HB, ANXA1, TAGLN, FIBIN, DPCD, POLR1D, MGLL	RPL27, LUM, RPS10, RPS25, RPL35A, CDO1, ANXA2, DKK3, RPL35, TBCB, HEXB, RAB34, TNFRSF11B, ITM2C, CCL2, AXL, RPS27L, RPL12, LEPROT, IFI27L2, TMED3, TMEM243, PGM2L1, SERPINE2, FHL1, MFGE8, DEGS1, GPNMB, ZFAS1, POLE4, FEZ2, B3GAT3, P4HB, ANXA1
REACTOME_INTRAFLAGELLAR_TRANSPORT	0.00132626	0.0223841	0.394761	2.23139	0	29	TUBA1B, DYNLL1, TUBA1A, TUBB4B, DYNLRB1, TUBB2A, IFT27, IFT57, TUBB2B, IFT43, TUBA1C, HSPB11, IFT52, IFT20, DYNC2LI1, TUBA4A, TUBB6	TUBA1B, DYNLL1, TUBA1A, TUBB4B, DYNLRB1, TUBB2A, IFT27, IFT57, TUBB2B
BANDRES_RESPONSE_TO_CARMUSTIN_MGMT_48HR_DN	0.00236128	0.0291593	0.28714	2.23025	1	66	CD151, PFN1, FTL, ARPC2, IER3, RAD23A, EPHX1, FKBP1A, SRP14, NDUFC1, POLR2E, GRN, CRAT, EIF6, ACTN1, INSIG1, PCBD1, FTH1, SHMT2, SGCA, ADAM15, SORBS2, HAGH, CD68, GOLGA2, ASMTL, PFKM, TMBIM6, MVD, BAIAP2, TUBG1, BECN1, ALAD, HADH, GAMT, IKBKG, IDS, MAD1L1, DHX16	CD151, PFN1, FTL, ARPC2, IER3, RAD23A, EPHX1, FKBP1A, SRP14, NDUFC1, POLR2E, GRN, CRAT, EIF6, ACTN1, INSIG1, PCBD1, FTH1, SHMT2
REACTOME_CELL_CYCLE_CHECKPOINTS	0.00215054	0.0288251	0.215583	2.22967	1	150	UBB, DYNLL1, UBA52, RPS27, RPS27A, PSMB6, PSMB5, PSMB7, UBC, ANAPC11, PSMC5, PSMD4, PSMB1, SUMO1, PSMB3, YWHAQ, ANAPC16, PSMA7, CDC26, PSMF1, RAD50, NUDC, PSMC3, BABAM1, PSMD3, PSMD8, PMF1, PSMA4, PSMC2, PSMA1, SEC13, RPA3, PSMB2, PSMD2, UBE2E1, UBE2N, PPP2R1A, PSMD9, PSMD13, PSMA5, BUB3, KAT5, PSMC1, UBE2D1, PSMB4, PSMA3, NSL1, PSME1, CDKN1A, PCBP4, PSMC4	UBB, DYNLL1, UBA52, RPS27, RPS27A, PSMB6, PSMB5, PSMB7, UBC, ANAPC11, PSMC5, PSMD4, PSMB1, SUMO1, PSMB3, YWHAQ, ANAPC16, PSMA7, CDC26, PSMF1, RAD50, NUDC, PSMC3, BABAM1, PSMD3, PSMD8, PMF1, PSMA4, PSMC2, PSMA1, SEC13, RPA3, PSMB2, PSMD2, UBE2E1, UBE2N, PPP2R1A
XU_GH1_AUTOCRINE_TARGETS_UP	0.00227531	0.0288776	0.260115	2.22699	1	83	RPL8, PLP2, SOD1, SLC25A6, LGALS1, CHCHD2, PRDX1, UQCRQ, BSG, ID3, NDUFA1, MYL12A, SCRG1, APRT, AXL, ID1, BLVRB, OAT, PPA2, PSMB2, MRPL28, STEAP1, XBP1, PTGR1, PLBD1, SLC25A4, UFSP2, RCAN1, SGCE, RPL36	RPL8, PLP2, SOD1, SLC25A6, LGALS1, CHCHD2, PRDX1, UQCRQ, BSG, ID3, NDUFA1, MYL12A, SCRG1, APRT, AXL, ID1, BLVRB, OAT, PPA2, PSMB2, MRPL28, STEAP1
CASTELLANO_NRAS_TARGETS_UP	0.00248139	0.0296357	0.33735	2.22499	1	43	AK1, MGP, CRIP2, ANXA4, LSP1, EPHX1, YIF1A, IFI27L2, SERPINE2, TMEM43, TUBB2A, CRABP2, PPP1R7, PERP, NQO1, ZNF32, BAX	AK1, MGP, CRIP2, ANXA4, LSP1, EPHX1, YIF1A, IFI27L2, SERPINE2, TMEM43, TUBB2A, CRABP2, PPP1R7, PERP
CHUNG_BLISTER_CYTOTOXICITY_UP	0.0022779	0.0288776	0.246185	2.22477	1	98	SOD1, TPI1, TMED9, CRIP1, HCFC1R1, TUBB4B, ANAPC11, CKS2, AKR1A1, CLTA, COX5A, CUEDC2, SLC35B2, CYB5A, THYN1, NTAN1, PSMB2, PSMD2, COPS8, NANS, PPP1R7, ATOX1, PSMD13, PSMC1, CISD2, CHCHD3, MRPL9, LCMT1, PHYH, CDKN1A, SMIM12, ETFB, SDHA, ILVBL, ASMTL, CHTOP, CHID1, RAB13, SLC43A3, SDC4, RALA, SLC1A4, RFK, TBL2	SOD1, TPI1, TMED9, CRIP1, HCFC1R1, TUBB4B, ANAPC11, CKS2, AKR1A1, CLTA, COX5A, CUEDC2, SLC35B2, CYB5A, THYN1, NTAN1, PSMB2, PSMD2, COPS8, NANS, PPP1R7
WP_CILIARY_LANDSCAPE	0.0021692	0.0288251	0.220417	2.22419	1	139	MYL6, CALM2, DYNLL1, COPS6, CALM1, UBE2D2, DYNLRB1, RHBDD2, VIM, NUDC, CTSA, ERF, LSM4, PSMD8, DYNLT3, TMED1, MYL6B, ARHGDIA, COPS5, NDUFA9, IFT27, HTRA2, AGPAT2, COPS8, ECHS1, IFT57, NDUFA5, GLA, SNRPB2, IFT43, PSMD13, HSPB11, RAB2A, DYNLT1, COPS3, IFT52, COPS4, PSMC4, CTNNB1, IFT20, COPS7A, CD2BP2, SSNA1, PSMD7, COX6C, HDAC2, BBIP1, GLB1, GDI1, EXOSC7, DNPEP, RALB, YPEL5, MCM7, RMND5B, VAPB, VP…	MYL6, CALM2, DYNLL1, COPS6, CALM1, UBE2D2, DYNLRB1, RHBDD2, VIM, NUDC, CTSA, ERF, LSM4, PSMD8, DYNLT3, TMED1, MYL6B, ARHGDIA, COPS5, NDUFA9, IFT27, HTRA2, AGPAT2, COPS8, ECHS1, IFT57, NDUFA5
MUELLER_PLURINET	0.00209864	0.0287339	0.203846	2.21954	1	181	U2AF1, ANXA2, PFN1, HSPA8, PTMA, COPS6, SUMO1, LSM5, CKS1B, CKS2, SNRPE, POLD2, HSPA2, PHB, LSM3, SNRPB, SNRPF, LSM4, NME1, LSM1, SRSF2, CDA, POP7, PMF1, HMGB1, RPA3, BAG6, KPNA2, FKBP3, HSPE1, PCNA, PFDN6, LSM7, TGIF1, POLR1D, POP5, FBL, SNRPC, PSMA3, MRPS12, COPS3, SNRPD1, LUC7L3, HDAC2, NUDT1, DCTPP1, VASP, EXOSC8, LSM6, PSMD11, EXOSC7, RPA2, CCND1, MNAT1, SSB, NFKBIB, RMND5B, HAUS1, HDAC1, SN…	U2AF1, ANXA2, PFN1, HSPA8, PTMA, COPS6, SUMO1, LSM5, CKS1B, CKS2, SNRPE, POLD2, HSPA2, PHB, LSM3, SNRPB, SNRPF, LSM4, NME1, LSM1, SRSF2, CDA, POP7, PMF1, HMGB1, RPA3, BAG6, KPNA2, FKBP3, HSPE1, PCNA, PFDN6
REACTOME_SYNTHESIS_OF_SUBSTRATES_IN_N_GLYCAN_BIOSYTHESIS	0.002574	0.0301417	0.362129	2.21954	1	36	ST6GALNAC6, CTSA, ALG5, DPM1, NEU1, NANS, CMAS, NAGK, SLC17A5, PMM1, ST6GALNAC4, DPM2, SLC35A1, GLB1, ST3GAL4, MVD, DPM3, GMPPA, SLC35C1, ST3GAL1, FUOM, DOLK	ST6GALNAC6, CTSA, ALG5, DPM1, NEU1, NANS
SENESE_HDAC2_TARGETS_DN	0.00240385	0.0291593	0.30136	2.21813	1	58	S100A4, LUM, AQP1, CRYAB, IGFBP6, LSP1, TMEM100, MYL9, GPNMB, MATN2, LINC01116, CLU, INSIG1, FKBP9, MFAP5, TAGLN, SQLE, EFEMP2, TP53TG1, SDC2, SCARA3, PDLIM1, LBH	S100A4, LUM, AQP1, CRYAB, IGFBP6, LSP1, TMEM100, MYL9, GPNMB, MATN2, LINC01116, CLU, INSIG1, FKBP9, MFAP5
LANDIS_ERBB2_BREAST_PRENEOPLASTIC_DN	0.00252845	0.0299706	0.345551	2.21762	1	41	NPC2, IGFBP6, RAB34, GPX3, DHRS7, NDUFAB1, NDUFV1, TMEM43, SCP2, ATP1B3, HADHB, GYG1, PGM1, DECR1, ETFB, CES1, ACAA1, UQCR10, BCAT2, PDHA1, ACAA2, UCK1, EIF4EBP1, ALAD	NPC2, IGFBP6, RAB34, GPX3, DHRS7, NDUFAB1, NDUFV1, TMEM43, SCP2, ATP1B3, HADHB, GYG1
WP_METAPATHWAY_BIOTRANSFORMATION_PHASE_I_AND_II	0.0037037	0.0341955	0.328577	2.21753	2	46	AKR1B1, MGST3, AKR1C2, GSTP1, COMT, EPHX1, CHST12, GPX3, AKR1C1, MGST1, AKR1A1, GPX4, NAA20, GSTM3, GSTK1	AKR1B1, MGST3, AKR1C2, GSTP1, COMT, EPHX1, CHST12, GPX3, AKR1C1, MGST1, AKR1A1, GPX4, NAA20, GSTM3, GSTK1
WINTER_HYPOXIA_UP	0.00240385	0.0291593	0.301039	2.21577	1	58	ALDOA, GAPDH, TPI1, LDHA, RHOC, PSMB7, TUBB4B, SLIRP, NDUFA4L2, PGAM1, PGK1, S100A10, PSMA7, RAN, CNIH4, NME1, MIF, S100A3, PSMD2, TPD52L2, PDZD11, RUVBL2, MTX1, DPM2	ALDOA, GAPDH, TPI1, LDHA, RHOC, PSMB7, TUBB4B, SLIRP, NDUFA4L2, PGAM1, PGK1, S100A10, PSMA7, RAN, CNIH4, NME1, MIF, S100A3, PSMD2, TPD52L2
HOUSTIS_ROS	0.00132626	0.0223841	0.391788	2.21459	0	29	SOD1, FTL, PRDX1, GPX3, GPX4, PRDX2, PRDX3, PRDX6, TXN, MT1A, FTH1, TXN2, CAT, PRDX4	SOD1, FTL, PRDX1, GPX3, GPX4, PRDX2, PRDX3, PRDX6, TXN, MT1A, FTH1
REACTOME_E3_UBIQUITIN_LIGASES_UBIQUITINATE_TARGET_PROTEINS	0.002574	0.0301417	0.361148	2.21353	1	36	UBB, UBA52, RPS27A, UBC, UBE2D2, UBE2A, WDR61, UBE2L3, RNF181, UBE2E1, PCNA, UBE2N, RRAGA, UBE2B, UBE2D1, DERL1, UBE2J2, UBE2V2, PEX2, PEX10, RTF1, UBE2D3	UBB, UBA52, RPS27A, UBC, UBE2D2, UBE2A, WDR61, UBE2L3, RNF181, UBE2E1, PCNA, UBE2N, RRAGA, UBE2B
BARRIER_COLON_CANCER_RECURRENCE_UP	0.00131926	0.0223841	0.396618	2.21086	0	28	ANXA2, CNPY2, PDHB, PSMC2, SEC62, KDELR3, ARL1, ANG, COPS8, METTL9, AHI1, YIPF6, ERGIC2, SRP72, TIMM17A, EXT2, NME7, PWP1, RPN2, SAR1A, YIPF1, XPNPEP1, ITM2A	ANXA2, CNPY2, PDHB, PSMC2, SEC62, KDELR3, ARL1, ANG, COPS8, METTL9, AHI1
REACTOME_RHO_GTPASES_ACTIVATE_ROCKS	0.0015015	0.0223841	0.580581	2.2053	0	11	CFL1, MYL6, RHOC, MYL12B, RHOA, MYL9	CFL1, MYL6, RHOC, MYL12B, RHOA, MYL9
REACTOME_TCF_DEPENDENT_SIGNALING_IN_RESPONSE_TO_WNT	0.00229095	0.0288776	0.24521	2.20022	1	97	UBB, UBA52, RPS27A, RBX1, PSMB6, PSMB5, PSMB7, UBC, CSNK2B, PSMC5, PSMD4, PSMB1, PSMB3, PSMA7, PSMF1, PSMC3, PSMD3, PSMD8, PSMA4, PSMC2, PSMA1, PSMB2, PSMD2, PPP2R1A, CBY1, PSMD9, PSMD13, PSMA5, KAT5, PSMC1, PSMB4, PSMA3, PSME1, PSMC4, CTNNB1, PSMD7, SOX9	UBB, UBA52, RPS27A, RBX1, PSMB6, PSMB5, PSMB7, UBC, CSNK2B, PSMC5, PSMD4, PSMB1, PSMB3, PSMA7, PSMF1, PSMC3, PSMD3, PSMD8, PSMA4, PSMC2, PSMA1, PSMB2, PSMD2, PPP2R1A, CBY1
REACTOME_TGF_BETA_RECEPTOR_SIGNALING_IN_EMT_EPITHELIAL_TO_MESENCHYMAL_TRANSITION	0.0029985	0.0317202	0.557127	2.20017	1	12	UBB, UBA52, RPS27A, UBC, FKBP1A, RHOA	UBB, UBA52, RPS27A, UBC, FKBP1A, RHOA
BLUM_RESPONSE_TO_SALIRASIB_UP	0.00209864	0.0287339	0.199688	2.19926	1	188	EEF2, ATF4, LAPTM4A, EIF1, RAD23A, EIF3H, NUPR1, COX7A2L, ANXA7, YIF1A, UBXN1, GHITM, RPL12, RNF13, VIM, VPS28, RAD50, TSG101, PPP1R11, TMED3, CD55, MGAT1, BUD31, ECH1, BLVRB, PSMD8, ERP29, DNAJB9, SEPHS2, SERP1, CREB3, P4HB, ERCC1, FAM3A, RNF7, SURF1, SHMT2, CNIH1, PPP1R15A, STX5, CHIC2, TSSC4, QSOX1, EIF2S2, RSL24D1, SCAMP2, CDKN1A, PEA15, ZFPL1, IFRD1, TIMM9, ASNS, NFKBIA, DCTD, SLC1A5, CCNB1I…	EEF2, ATF4, LAPTM4A, EIF1, RAD23A, EIF3H, NUPR1, COX7A2L, ANXA7, YIF1A, UBXN1, GHITM, RPL12, RNF13, VIM, VPS28, RAD50, TSG101, PPP1R11, TMED3, CD55, MGAT1, BUD31, ECH1, BLVRB, PSMD8, ERP29, DNAJB9, SEPHS2, SERP1, CREB3, P4HB, ERCC1, FAM3A, RNF7, SURF1, SHMT2
MATTIOLI_MGUS_VS_PCL	0.00118343	0.0223841	0.292937	2.19842	0	61	TUBA1B, RPS6, EEF1A1, RPLP1, PFN1, TUBA1A, ENO1, TBCB, JUNB, PSMD4, TUBB, CKS1B, RAN, PRDX3, SNRPF, ITPA, PCNA, PPP1R15A, CCT3, PSMA3, HNRNPF, PSMC4, CPNE3, GADD45B, CCT4, WDR18, ASF1A, PARP1, SRSF1, UBA1, PELI1, TBRG4	TUBA1B, RPS6, EEF1A1, RPLP1, PFN1, TUBA1A, ENO1, TBCB, JUNB, PSMD4, TUBB, CKS1B, RAN, PRDX3, SNRPF, ITPA, PCNA
KEGG_RNA_POLYMERASE	0.00283286	0.0315062	0.441639	2.19531	1	21	POLR2J, POLR2L, POLR2F, POLR2K, POLR2E, POLR2G, POLR2C, POLR2I, POLR3GL, POLR1D, POLR3H, POLR3K, POLR2H, POLR2J3, POLR1C	POLR2J, POLR2L, POLR2F, POLR2K, POLR2E, POLR2G, POLR2C, POLR2I, POLR3GL
WP_BENZOAPYRENE_METABOLISM	0.00162338	0.0231607	0.739999	2.19015	0	6	AKR1C2, EPHX1, AKR1C1, AKR1A1, AKR1C3	AKR1C2, EPHX1, AKR1C1, AKR1A1
REACTOME_MITOCHONDRIAL_FATTY_ACID_BETA_OXIDATION_OF_SATURATED_FATTY_ACIDS	0.00316957	0.0324428	0.663092	2.18968	1	8	ACADVL, ECHS1, HADHB, ACADM, HADH, MECR, ACADS, HADHA	ACADVL, ECHS1, HADHB
IRITANI_MAD1_TARGETS_DN	0.00261438	0.0303615	0.380206	2.18951	1	30	RPL10A, EEF2, RPSA, RPL18, DTD1, RPL13, RPL5, RPL12, DUT, RPL22, BABAM1, UQCRC1, MRPS18B, FBL	RPL10A, EEF2, RPSA, RPL18, DTD1, RPL13, RPL5, RPL12, DUT, RPL22, BABAM1, UQCRC1, MRPS18B
WP_HIF1A_AND_PPARG_REGULATION_OF_GLYCOLYSIS	0.00170068	0.0241543	0.887501	2.18908	0	4	GAPDH, TPI1, LDHA	GAPDH, TPI1, LDHA
NIKOLSKY_BREAST_CANCER_16P13_AMPLICON	0.00367647	0.0341955	0.314213	2.18902	2	50	HCFC1R1, MPG, NDUFB10, TNFRSF12A, UBE2I, RPS2, FLYWCH2, NUBP2, MRPL28, MRPS34, NME3, SPSB3, NME4, HAGH, THOC6, RHOT2, C16orf91, MSRB1, SNRNP25, POLR3K, PIGQ, NPRL3, TRAF7, LMF1, GNPTG, TBL3, TELO2, RPUSD1, NTHL1, GFER, FLYWCH1, FAHD1, PKD1, DECR2, RHBDF1, ZNF205, KCTD5, CLCN7, TMEM204	HCFC1R1, MPG, NDUFB10, TNFRSF12A, UBE2I, RPS2, FLYWCH2, NUBP2, MRPL28, MRPS34, NME3
DACOSTA_LOW_DOSE_UV_RESPONSE_VIA_ERCC3_XPCS_DN	0.00316957	0.0324428	0.662883	2.18899	1	8	EIF4A1, GAPDH, ACTB, MIR22HG, ID1, SERPINE1	EIF4A1, GAPDH, ACTB, MIR22HG, ID1
VIETOR_IFRD1_TARGETS	0.00145138	0.0223841	0.493807	2.1884	0	16	TOMM7, RPS15A, PPIA, CRABP2, FUNDC2, PTTG1, ANP32E, MED21, UQCR10, EBP, RPL22L1, MSX2	TOMM7, RPS15A, PPIA, CRABP2
DALESSIO_TSA_RESPONSE	0.003003	0.0317202	0.535592	2.18664	1	13	LGALS1, HSPB8, CLU, ANXA1, HSPA1A, PPP1R15A, SNAI1, GADD45B, ARC	LGALS1, HSPB8, CLU, ANXA1, HSPA1A
ELLWOOD_MYC_TARGETS_DN	0.00262123	0.0303851	0.375192	2.18462	1	31	FMOD, UFC1, CHMP2A, ANAPC16, TMED3, FKBP2, LAMTOR2, ERP44, ALDH2, SMIM14, NME3, PHYH, TMED4, LIMCH1, DAZAP2, EZR, ORMDL3, PEX2, GANAB, PTTG1IP, TMEM170A, NR1D2, TMEM97, CDS2, NKX3-1	FMOD, UFC1, CHMP2A, ANAPC16, TMED3, FKBP2, LAMTOR2, ERP44, ALDH2, SMIM14, NME3
LIANG_HEMATOPOIESIS_STEM_CELL_NUMBER_LARGE_VS_TINY_UP	0.00132626	0.0223841	0.386294	2.18354	0	29	TUBA1A, S100A6, FKBP1A, ITGB1BP1, PGAM1, MANF, GTF3A, SERPINE2, TMEM183A, DIO2, PTTG1, JKAMP, TMEM141, SMIM7, ST6GALNAC4	TUBA1A, S100A6, FKBP1A, ITGB1BP1, PGAM1, MANF, GTF3A, SERPINE2
REACTOME_INHIBITION_OF_DNA_RECOMBINATION_AT_TELOMERE	0.00143472	0.0223841	0.477904	2.1824	0	17	POLR2J, POLR2L, POLR2F, POLR2K, POLR2E, POLR2G, POLR2C, POLR2I, TERF1, TINF2, POLR2H, ACD, TERF2IP, DAXX	POLR2J, POLR2L, POLR2F, POLR2K, POLR2E, POLR2G, POLR2C, POLR2I, TERF1
JIANG_AGING_HYPOTHALAMUS_DN	0.00283286	0.0315062	0.438901	2.1817	1	21	UBC, AP2M1, PLD3, GPX4, ATP6AP1, KIF5B, ATP6V1E1, VTI1B, ACO2, RAB18, MGAT2, GDI1	UBC, AP2M1, PLD3, GPX4, ATP6AP1
REACTOME_GOLGI_TO_ER_RETROGRADE_TRANSPORT	0.00229885	0.0288776	0.252726	2.18064	1	86	TUBA1B, DYNLL1, TUBA1A, TMED2, TMED9, COPE, TUBB4B, CAPZB, DCTN3, DCTN2, KDELR2, ARF5, ARF1, DCTN6, ACTR10, TMED3, KIF22, TUBB2A, KDELR3, RAB1A, CAPZA2, TUBB2B, SURF4, USE1, ACTR1A, KIF5B, TUBA1C, ARF3, KDELR1, KIF9, RAB18, ARF4, TUBA4A, NAPA, TUBB6, COPZ1, RAB6A, DYNC1I2, KIF13B, KIFAP3, PAFAH1B1	TUBA1B, DYNLL1, TUBA1A, TMED2, TMED9, COPE, TUBB4B, CAPZB, DCTN3, DCTN2, KDELR2, ARF5, ARF1, DCTN6, ACTR10, TMED3, KIF22, TUBB2A, KDELR3, RAB1A, CAPZA2, TUBB2B, SURF4, USE1
SPIRA_SMOKERS_LUNG_CANCER_UP	0.0013459	0.0223841	0.404897	2.18059	0	26	TMED2, ARL6IP5, ATP6AP2, CD55, RAB1A, TOB1, DEFB1, CPNE3, SOX9, CD164, TRAM1, CCT2, TMEM47, CXCL2, SLC39A8, AIDA, UBE2J1	TMED2, ARL6IP5, ATP6AP2, CD55, RAB1A, TOB1
VANLOO_SP3_TARGETS_DN	0.0037037	0.0341955	0.322523	2.17929	2	47	AQP1, CDO1, LGALS3, TSPO, ANXA4, RNH1, NUPR1, DHRS7, MFSD10, HSD17B11, TM2D2, PTGR1, SERPINB6, NME4, NT5C3B, CISD3, FAH, DNASE1L1, CAMK1, RABEPK, LGMN, FUOM, C1QB, GLRX, RPS6KA4, CD82, GCAT, TOP1MT, GPX7, MARCO, DHRS4, GPR155, EVI2A, P2RX4, CTSH, ACBD4, YDJC, TPMT	AQP1, CDO1, LGALS3, TSPO, ANXA4, RNH1, NUPR1, DHRS7, MFSD10, HSD17B11
BASSO_B_LYMPHOCYTE_NETWORK	0.00221239	0.0288251	0.232893	2.17816	1	107	S100A4, LGALS1, PSMB5, PSMB7, CRIP1, MYL12A, POLR2F, NDUFAB1, POLD2, CYC1, LSM3, PRDX3, SNRPF, BUD31, NME1, MVP, ETHE1, SSBP1, PSMB2, PSMD2, AHSA1, HSPE1, EBNA1BP2, PCNA, ANXA6, CYCS, MRPL12, HDDC2, RUVBL2, SLC25A4, PSMA3, PRDX4, MRPS12, LITAF, TCP1, SSRP1, ASNS, NOP16, EEF1E1, MRPL3, TIMM17A, EMG1, WDR18, TUBG1, AIMP2, RCC1, POLR2H, SRSF1	S100A4, LGALS1, PSMB5, PSMB7, CRIP1, MYL12A, POLR2F, NDUFAB1, POLD2, CYC1, LSM3, PRDX3, SNRPF, BUD31, NME1, MVP, ETHE1, SSBP1, PSMB2, PSMD2, AHSA1, HSPE1, EBNA1BP2, PCNA, ANXA6, CYCS
KEGG_METABOLISM_OF_XENOBIOTICS_BY_CYTOCHROME_P450	0.00283286	0.0315062	0.437715	2.17581	1	21	MGST3, AKR1C2, GSTP1, EPHX1, AKR1C1, MGST1, GSTM3, GSTK1, GSTA4, AKR1C3, ADH5, GSTM4, GSTO1, GSTM5, ALDH3B1, GSTZ1, MGST2	MGST3, AKR1C2, GSTP1, EPHX1, AKR1C1, MGST1, GSTM3, GSTK1
REACTOME_PREVENTION_OF_PHAGOSOMAL_LYSOSOMAL_FUSION	0.00316957	0.0324428	0.658757	2.17536	1	8	UBB, UBA52, RPS27A, UBC, RAB7A	UBB, UBA52, RPS27A, UBC, RAB7A
FULCHER_INFLAMMATORY_RESPONSE_LECTIN_VS_LPS_UP	0.0010101	0.0223841	0.169917	2.17469	0	360	RPL10A, SH3BGRL3, CCNI, RHOC, CBR3, POLD4, SLC3A2, DAD1, JTB, TMEM14C, LSP1, MRPL51, TAGLN2, MPC2, HAX1, NDUFS8, ECM1, HINT1, POLR2F, YIF1A, NDUFV2, CALM1, PDLIM4, CNPY2, UBXN1, AKR1C1, MGST1, PDLIM7, TM2D1, SMIM19, RHBDD2, POLR2G, TMEM14B, ANAPC16, MKKS, NHP2, SMDT1, GTF3A, FXYD6, SSR2, NELFE, TMED3, CSRP1, TSC22D1, CD55, RPS19BP1, NME1, SMIM20, TMX2, RAB31, MRPL52, ETHE1, SDF2, HMG20B, PROCR, T…	RPL10A, SH3BGRL3, CCNI, RHOC, CBR3, POLD4, SLC3A2, DAD1, JTB, TMEM14C, LSP1, MRPL51, TAGLN2, MPC2, HAX1, NDUFS8, ECM1, HINT1, POLR2F, YIF1A, NDUFV2, CALM1, PDLIM4, CNPY2, UBXN1, AKR1C1, MGST1, PDLIM7, TM2D1, SMIM19, RHBDD2, POLR2G, TMEM14B, ANAPC16, MKKS, NHP2, SMDT1, GTF3A, FXYD6, SSR2, NELFE, TMED3, CSRP1, TSC22D1, CD55, RPS19BP1, NME1, SMIM20, TMX2, RAB31, MRPL52, ETHE1, SDF2, HMG20B, PROCR, T…
BLUM_RESPONSE_TO_SALIRASIB_DN	0.00210084	0.0287339	0.194895	2.1739	1	197	PKM, HSPB1, CRIP2, TUBA1A, TPI1, LDHA, MRPL23, ID2, CNN3, RBX1, ENO1, OAZ2, TUBB4B, CHST12, JUNB, LMNA, PRSS23, TUBB, TECR, CCL2, ITGB1BP1, LSM5, PGAM1, AKR1C1, CKS2, SRP9, YWHAQ, ID1, HSPA2, DUT, NDUFB3, PRDX3, SNRPF, SRSF2, CYB5A, KIF22, MATN2, HMG20B, SMARCE1, TUBB2A, HMGB1, RPA3, KPNA2, FKBP3, CRABP2, PCNA, UBE2N, RGS2, RANBP1, CARHSP1, CKB, VDAC3, PTTG1, TWSG1, NDUFA2, USP1, NME4, RBBP7, SNR…	PKM, HSPB1, CRIP2, TUBA1A, TPI1, LDHA, MRPL23, ID2, CNN3, RBX1, ENO1, OAZ2, TUBB4B, CHST12, JUNB, LMNA, PRSS23, TUBB, TECR, CCL2, ITGB1BP1, LSM5, PGAM1, AKR1C1, CKS2, SRP9, YWHAQ, ID1, HSPA2, DUT, NDUFB3, PRDX3, SNRPF, SRSF2, CYB5A, KIF22, MATN2, HMG20B, SMARCE1, TUBB2A, HMGB1, RPA3, KPNA2, FKBP3, CRABP2, PCNA, UBE2N, RGS2, RANBP1, CARHSP1
BAKKER_FOXO3_TARGETS_DN	0.0022779	0.0288776	0.242469	2.17386	1	96	MGP, COX8A, TUBB, APRT, PDLIM7, NDUFB10, SEC61B, STRAP, HSPB8, VPS51, SRSF2, PSMA1, DGCR6L, RAB28, MED10, COPS8, ALKBH7, CYTH2, RNASEH2C, TIMM10, FIBIN, LSM10, POP5, CAV2, YIPF6, ARF3, PCBP4, COPS7A, MAPKAPK3, CETN2, PRKAG1, PRCC, MRPS26, SMC3, TULP3, IFI35, MSC, HMGN1, CCS, SNRPA, POR, FBXO2, LRRC42, ZDHHC16, FAM136A, ZNF524, GLOD4	MGP, COX8A, TUBB, APRT, PDLIM7, NDUFB10, SEC61B, STRAP, HSPB8, VPS51, SRSF2, PSMA1, DGCR6L, RAB28, MED10, COPS8, ALKBH7
CHESLER_BRAIN_HIGHEST_EXPRESSION	0.00138504	0.0223841	0.411514	2.17164	0	25	ACTB, FTL, RABAC1, PSMB5, UQCRB, HINT1, ATP6V0B, DCTN3, CSRP1, GLO1, A4GALT, KMT2E	ACTB, FTL, RABAC1, PSMB5, UQCRB, HINT1, ATP6V0B, DCTN3, CSRP1
SCHAEFFER_PROSTATE_DEVELOPMENT_6HR_UP	0.00343249	0.0331475	0.24819	2.1715	2	89	ASPN, OGN, RNF130, MPC1, SBDS, SDCBP, ATP6AP2, DIXDC1, NMB, ACAT1, NTAN1, FAM177A1, CNIH1, P4HA2, NDFIP2, RIC8A, EIF2S2, EBAG9, SGCE, TMEM126A, IFRD1, SLC16A3, C1GALT1C1, LY96, PLGRKT, ACYP2, SLC35B3, TIPIN, MED21, ARL13B, PIK3R3, FNDC1, UBE2V2, FGF18, MYO1C, USP16, CAV1, SPRYD7, SLC35A5, PAIP1, NT5C3A, SFXN3, PDCD10, SERINC3, HNRNPDL, PTGS1, HPRT1, TYROBP, TEX30, VWA5A, CTSO	ASPN, OGN, RNF130, MPC1, SBDS, SDCBP, ATP6AP2, DIXDC1, NMB, ACAT1, NTAN1, FAM177A1
DIAZ_CHRONIC_MYELOGENOUS_LEUKEMIA_DN	0.00240385	0.0291593	0.293252	2.16775	1	59	RPL23A, GAPDH, RPL41, EEF1A1, RPL18A, RPLP1, RPS15, RPL32, ACTG1, TGFBI, RPS12, GPX3, RPS11, RPL30, ANXA5, MVP	RPL23A, GAPDH, RPL41, EEF1A1, RPL18A, RPLP1, RPS15, RPL32, ACTG1, TGFBI, RPS12, GPX3, RPS11, RPL30, ANXA5, MVP
WP_NRF2_PATHWAY	0.00352113	0.0335411	0.280908	2.1669	2	64	FTL, PRDX1, MGST3, GSTP1, CBR3, SLC39A1, GPX3, CBR1, DNAJB1, GSTM3, SLC39A13, SLC39A7, BLVRB, PRDX6, TXN, FTH1, SLC39A3, HSPA1A, NQO1, GSTA4, PTGR1, SLC39A6, TGFB1, KEAP1, CES1, NFE2L2, GSTM4, SQSTM1, SLC39A8, G6PD, SLC6A6, GSTM5	FTL, PRDX1, MGST3, GSTP1, CBR3, SLC39A1, GPX3, CBR1, DNAJB1, GSTM3, SLC39A13, SLC39A7, BLVRB, PRDX6, TXN, FTH1, SLC39A3, HSPA1A
REACTOME_MRNA_SPLICING	0.00213447	0.0288251	0.205466	2.16471	1	160	U2AF1, HNRNPA1, HNRNPA0, HSPA8, SNRPD2, POLR2J, POLR2L, SNRPG, POLR2F, LSM5, POLR2K, SNRPE, POLR2E, POLR2G, SF3B5, LSM3, SNRPB, ZCRB1, SNRPF, BUD31, LSM4, POLR2C, SRSF2, PHF5A, POLR2I, LSM2, PRPF31, MAGOH, PQBP1, SF3B2, SYF2, EIF4A3, SNRPB2, LSM7, DNAJC8, RBM8A, SNRPC, HNRNPF, PCF11, SNRPD1, CD2BP2, CWC15, PRPF19, PUF60, SLU7, WBP4, CWC27, PPIE, LSM6, PRCC, SNRNP25, SNRPA1, MAGOHB, ZMAT5, SNRNP40…	U2AF1, HNRNPA1, HNRNPA0, HSPA8, SNRPD2, POLR2J, POLR2L, SNRPG, POLR2F, LSM5, POLR2K, SNRPE, POLR2E, POLR2G, SF3B5, LSM3, SNRPB, ZCRB1, SNRPF, BUD31, LSM4, POLR2C, SRSF2, PHF5A, POLR2I, LSM2, PRPF31, MAGOH, PQBP1, SF3B2, SYF2
TARTE_PLASMA_CELL_VS_PLASMABLAST_UP	0.00209864	0.0287339	0.196262	2.16461	1	189	AK1, RPL23A, CD9, OAZ1, RPS16, HSPB1, RPS14, RPL18A, ACTB, FMOD, RPLP1, FTL, RPS15, HERPUD1, CRYAB, RPS15A, RPL37A, RPSA, GPX3, RPS18, CIRBP, RPLP0, RPS11, RPL7A, SYPL1, GRN, RPL34, RPL24, KCNMA1, TSC22D3, TNXB, RPS2, GPNMB, SMPD1, NFIC, PSAP, ALDH2, PFN2, CRABP2, CLU, BMP4, RPS21, RGS2, HEXA, TGIF1, SERPINB6, ZNF32, LTBP2, HSPA1B, FCGRT, PHB2, TCEAL1	AK1, RPL23A, CD9, OAZ1, RPS16, HSPB1, RPS14, RPL18A, ACTB, FMOD, RPLP1, FTL, RPS15, HERPUD1, CRYAB, RPS15A, RPL37A, RPSA, GPX3, RPS18, CIRBP, RPLP0, RPS11, RPL7A, SYPL1, GRN, RPL34, RPL24, KCNMA1, TSC22D3, TNXB, RPS2, GPNMB, SMPD1, NFIC, PSAP, ALDH2, PFN2, CRABP2, CLU, BMP4, RPS21, RGS2, HEXA
JIANG_AGING_CEREBRAL_CORTEX_UP	0.00140845	0.0223841	0.424912	2.15916	0	22	ACTB, PRDX1, RPL5, VIM, FKBP3, UBE2E1, SLC25A4, FAH, GADD45B, EGR2, RDX, BCAP29, CCNG1, PAFAH1B1	ACTB, PRDX1, RPL5, VIM, FKBP3, UBE2E1
WEINMANN_ADAPTATION_TO_HYPOXIA_UP	0.00143472	0.0223841	0.472158	2.15616	0	17	ID3, CALM1, CRLF1, NQO1, GSTA4, HSPA1B, CADM1, COL15A1, SLC16A3, TPM1, KCNK1, BAG1, ANP32A	ID3, CALM1, CRLF1
REACTOME_PEROXISOMAL_PROTEIN_IMPORT	0.00252845	0.0299706	0.335944	2.15597	1	41	UBB, UBA52, RPS27A, UBC, UBE2D2, GSTK1, CRAT, ECH1, SCP2, ZFAND6, CAT, UBE2D1, PHYH, MPV17, ECI2, ACAA1, PEX2, HMGCL, PEX10, UBE2D3, PEX5, PEX7, GNPAT, ACOT8, EPHX2, HACL1, IDH1, DECR2, DHRS4, PEX14, ACOX2, CROT	UBB, UBA52, RPS27A, UBC, UBE2D2, GSTK1, CRAT, ECH1, SCP2, ZFAND6
WENG_POR_TARGETS_LIVER_UP	0.00140449	0.0223841	0.418984	2.15595	0	23	LGALS1, ACTG1, ANXA5, FDPS, ETHE1, IDI1, SQLE, UGDH, ASNS, GADD45B, CYB5B, LGALSL, MSMO1, PRNP, PGD, AHR, CES2, TMEM97, HMOX1, DHCR24	LGALS1, ACTG1, ANXA5, FDPS, ETHE1
MOOTHA_GLUCONEOGENESIS	0.00143472	0.0223841	0.472098	2.15588	0	17	ALDOA, TPI1, LDHA, MDH2, ENO1, PGK1, MDH1, LDHB, ALDOC, PFKM, PC	ALDOA, TPI1, LDHA, MDH2, ENO1, PGK1, MDH1
HU_GENOTOXIC_DAMAGE_24HR	0.00138313	0.0223841	0.414395	2.15405	0	24	RPL10A, RPL3, EEF2, ATF4, HERPUD1, BANF1, WDR83OS, TUBB2A, EIF1B, MTHFD2, SLC1A4, BAG3, NAA38, EIF4EBP1, IMP3	RPL10A, RPL3, EEF2, ATF4, HERPUD1, BANF1, WDR83OS, TUBB2A
LEIN_CHOROID_PLEXUS_MARKERS	0.00362319	0.0339398	0.312883	2.15282	2	48	LUM, PCOLCE2, MGP, ATP6V0E1, LRP10, EPHX1, TGFBI, PERP, F5, COL8A2, TMEM237, COL8A1, ITGB5, KIF9, MXRA8, CAB39L, FXYD1, CCND3, DUSP22, CPED1, PBXIP1, EZR, GGH, EFS, MSX1, ACAA2	LUM, PCOLCE2, MGP, ATP6V0E1, LRP10, EPHX1, TGFBI, PERP
REACTOME_RECYCLING_PATHWAY_OF_L1	0.0013459	0.0223841	0.398844	2.14798	0	26	TUBA1B, ACTB, TUBA1A, ACTG1, TUBB4B, AP2M1, CLTA, TUBB2A, AP2S1, TUBB2B, TUBA1C, RDX, TUBA4A, TUBB6, EZR	TUBA1B, ACTB, TUBA1A, ACTG1, TUBB4B, AP2M1, CLTA, TUBB2A, AP2S1, TUBB2B
BRUINS_UVC_RESPONSE_LATE	0.001	0.0223841	0.149466	2.14769	0	699	GAPDH, ASPN, MYL6, ACTB, FMOD, CALM2, DKK3, FTL, TUBA1A, ACTG1, MFAP4, RBX1, PSMB7, SUMO2, NDUFAF3, NDUFA1, FKBP1A, POLR2J, HSD3B7, TGFBI, ESD, PSMD4, PCMT1, MYL12A, PRSS23, GNG11, OGN, PTPRS, TPD52L1, MGST1, MRPL33, STOML2, MRPL18, NDUFS3, DNAJB1, DPY30, TALDO1, NQO2, TADA3, PIN4, DUT, NELFE, ZCRB1, ARL3, TSG101, CSRP1, NFU1, CD55, FBXO7, DPM1, MYL9, RWDD1, DIXDC1, BLOC1S2, SMIM20, RAB31, CDA, P…	GAPDH, ASPN, MYL6, ACTB, FMOD, CALM2, DKK3, FTL, TUBA1A, ACTG1, MFAP4, RBX1, PSMB7, SUMO2, NDUFAF3, NDUFA1, FKBP1A, POLR2J, HSD3B7, TGFBI, ESD, PSMD4, PCMT1, MYL12A, PRSS23, GNG11, OGN, PTPRS, TPD52L1, MGST1, MRPL33, STOML2, MRPL18, NDUFS3, DNAJB1, DPY30, TALDO1, NQO2, TADA3, PIN4, DUT, NELFE, ZCRB1, ARL3, TSG101, CSRP1, NFU1, CD55, FBXO7, DPM1, MYL9, RWDD1, DIXDC1, BLOC1S2, SMIM20, RAB31, CDA, P…
REACTOME_FLT3_SIGNALING_BY_CBL_MUTANTS	0.00162338	0.0231607	0.725634	2.14764	0	6	UBB, UBA52, RPS27A, UBC	UBB, UBA52, RPS27A, UBC
FLECHNER_BIOPSY_KIDNEY_TRANSPLANT_OK_VS_DONOR_UP	0.001002	0.0223841	0.160887	2.14703	0	437	CD9, LUM, PKM, HNRNPA1, TUBA1B, LGALS1, SAP18, EEF1D, DYNLL1, TUBA1A, HERPUD1, TSPO, CRYAB, CYB5R3, DSTN, ACTG1, ID2, EIF3F, ANXA4, JTB, ATP6V0E1, HSPA8, COMT, TBCB, PTMA, AP3S1, PARK7, TNFRSF11B, PSMC5, HSBP1, ANXA7, RHOA, RPL36AL, PDCD6, PGK1, AKR1C1, EIF3I, FAM3C, HMGN3, SYPL1, SDCBP, LEPROT, RAN, ID1, GTF3A, VIM, BCAP31, SPTSSA, DUT, NACA, RPL22, TSC22D1, SERPINE2, C11orf58, FHL1, ANXA5, DPM1…	CD9, LUM, PKM, HNRNPA1, TUBA1B, LGALS1, SAP18, EEF1D, DYNLL1, TUBA1A, HERPUD1, TSPO, CRYAB, CYB5R3, DSTN, ACTG1, ID2, EIF3F, ANXA4, JTB, ATP6V0E1, HSPA8, COMT, TBCB, PTMA, AP3S1, PARK7, TNFRSF11B, PSMC5, HSBP1, ANXA7, RHOA, RPL36AL, PDCD6, PGK1, AKR1C1, EIF3I, FAM3C, HMGN3, SYPL1, SDCBP, LEPROT, RAN, ID1, GTF3A, VIM, BCAP31, SPTSSA, DUT, NACA, RPL22, TSC22D1, SERPINE2, C11orf58, FHL1, ANXA5, DPM1…
CHIBA_RESPONSE_TO_TSA	0.00393185	0.0355018	0.3687	2.14682	2	31	PKM, PRDX1, ID2, BSG, ID3, RHOA, GRN, DNAJB1, ATP6AP2, PRKRA, CLU, HADHB	PKM, PRDX1, ID2, BSG, ID3, RHOA, GRN, DNAJB1, ATP6AP2, PRKRA, CLU, HADHB
MARCHINI_TRABECTEDIN_RESISTANCE_UP	0.00145985	0.0223841	0.493971	2.14529	0	15	CRIP2, AKR1C2, AKR1C1, YWHAQ, DNAJB1, DUT, MIF, GLUL, VBP1, GDI1	CRIP2, AKR1C2, AKR1C1, YWHAQ, DNAJB1, DUT, MIF, GLUL
KEGG_VALINE_LEUCINE_AND_ISOLEUCINE_DEGRADATION	0.0013089	0.0223841	0.359577	2.14325	0	33	HSD17B10, ACAT1, ALDH2, ECHS1, HIBADH, HADHB, ACAT2, ALDH3A2, ACAA1, ACADM, MCEE, BCAT2, HMGCL, ACAA2, HADH, OXCT1, ACADS, HADHA, DLD, ALDH7A1, PCCB, AUH, BCKDHB, HMGCS1, MCCC1, HIBCH, IVD, ALDH6A1, ALDH9A1, ACAD8	HSD17B10, ACAT1, ALDH2, ECHS1, HIBADH, HADHB
REACTOME_M_PHASE	0.00103413	0.0223841	0.186672	2.14207	0	220	UBB, TUBA1B, DYNLL1, TUBA1A, UBA52, RPS27, RPS27A, PSMB6, PSMB5, PSMB7, UBC, TUBB4B, CSNK2B, ANAPC11, PSMC5, PSMD4, LMNA, PSMB1, TUBB, DCTN3, SUMO1, DCTN2, PSMB3, BANF1, CHMP2A, ANAPC16, PSMA7, RAN, CDC26, PSMF1, ENSA, UBE2I, NUDC, PSMC3, PSMD3, PSMD8, PMF1, PSMA4, GORASP2, PSMC2, CHMP3, TUBB2A, PSMA1, SEC13, PSMB2, PSMD2, UBE2E1, RAB1A, PPP2R1A, TUBB2B, SIRT2, PSMD9, ACTR1A, CHMP4A, PTTG1, PSMD1…	UBB, TUBA1B, DYNLL1, TUBA1A, UBA52, RPS27, RPS27A, PSMB6, PSMB5, PSMB7, UBC, TUBB4B, CSNK2B, ANAPC11, PSMC5, PSMD4, LMNA, PSMB1, TUBB, DCTN3, SUMO1, DCTN2, PSMB3, BANF1, CHMP2A, ANAPC16, PSMA7, RAN, CDC26, PSMF1, ENSA, UBE2I, NUDC, PSMC3, PSMD3, PSMD8, PMF1, PSMA4, GORASP2, PSMC2, CHMP3, TUBB2A, PSMA1, SEC13, PSMB2, PSMD2, UBE2E1, RAB1A, PPP2R1A, TUBB2B, SIRT2
MOOTHA_GLYCOLYSIS	0.0015015	0.0223841	0.563761	2.14141	0	11	ALDOA, PKM, TPI1, ENO1, PGK1, PGM1, ALDOC, PFKM, HK1, ENO2	ALDOA, PKM, TPI1, ENO1, PGK1
DARWICHE_SKIN_TUMOR_PROMOTER_DN	0.00341686	0.0331225	0.242941	2.14123	2	90	CALM2, EEF1D, CCNI, DGUOK, GADD45GIP1, SLC39A13, STRAP, MGAT1, C11orf58, S100A11, CACYBP, PEPD, FAM162A, TXN, BAG6, SLC35B1, MT1A, FAM3A, HEXA, CHCHD5, IL1B, TSC22D4, GALK1, C14orf119, IFT20, ASNS, RPAIN, PEX16, PACSIN2, NFE2L2, ABHD14B, SUCLG2, LGMN, EIF5A, MEOX2, BEST1, YTHDF2, SRSF1, ZNF830, LYAR, RNF26, AKIRIN2, MRPL19, ANP32A, MED17, SWAP70, GID8, SAR1A, TTC9, GSTZ1, RPL39, ACAD9, NIT1	CALM2, EEF1D, CCNI, DGUOK, GADD45GIP1, SLC39A13, STRAP, MGAT1, C11orf58, S100A11, CACYBP, PEPD, FAM162A, TXN, BAG6, SLC35B1, MT1A, FAM3A, HEXA
RODWELL_AGING_KIDNEY_UP	0.00102041	0.0223841	0.175117	2.13943	0	288	RPL13A, RPL27, RPLP2, RPL10, LUM, COMP, ARPC1B, RPS10, RPS25, FXYD5, RPL35A, CDO1, ANXA2, PFN1, DKK3, TUBA1A, CLIC1, FAU, EMP3, CRIP1, RPL35, TBCB, KRTCAP2, RAB34, TNFRSF11B, ITM2C, TGFBI, TAGLN2, RPS19, RPL18, RHOA, CCL2, APRT, AXL, UBXN1, RPS27L, RPL12, GRN, LEPROT, VIM, GLIPR2, TRIP6, TMED3, TMEM243, PGM2L1, SERPINE2, MGAT1, KXD1, CALHM2, MVP, PGLS, RPS2, RAB31, LMF2, MFGE8, DEGS1, GPNMB, TMEM…	RPL13A, RPL27, RPLP2, RPL10, LUM, COMP, ARPC1B, RPS10, RPS25, FXYD5, RPL35A, CDO1, ANXA2, PFN1, DKK3, TUBA1A, CLIC1, FAU, EMP3, CRIP1, RPL35, TBCB, KRTCAP2, RAB34, TNFRSF11B, ITM2C, TGFBI, TAGLN2, RPS19, RPL18, RHOA, CCL2, APRT, AXL, UBXN1, RPS27L, RPL12, GRN, LEPROT, VIM, GLIPR2, TRIP6, TMED3, TMEM243, PGM2L1, SERPINE2, MGAT1, KXD1, CALHM2, MVP, PGLS, RPS2, RAB31, LMF2, MFGE8, DEGS1, GPNMB, TMEM…
SENGUPTA_NASOPHARYNGEAL_CARCINOMA_DN	0.00220507	0.0288251	0.225031	2.13756	1	114	TPPP3, ADIRF, TUBA1A, PRDX1, TUBB4B, PRDX5, PRSS23, PSENEN, CAPS, CIB1, ANXA11, SMDT1, ZFYVE21, WDR13, CD55, ANKRD35, TUBB2A, CSTB, IFT57, NQO1, CKB, PTGR1, AKR1C3, SYBU, SERPINB6, MGLL, FAM229B, SORBS2, MORN2, CRYL1, CES1, RASSF1, CETN2, ABHD14B, SELENBP1, B9D1, EZR, POR, AHNAK2, ODF3B, WDR54, KATNB1, MYO1D, ANKRD37, VWA5A, ALDH3B1, WDR6, ABLIM1, TRIM13, TTC9, ASS1, CLIC3, TSPAN6, CCDC74A, DNAL1…	TPPP3, ADIRF, TUBA1A, PRDX1, TUBB4B, PRDX5, PRSS23, PSENEN, CAPS, CIB1, ANXA11, SMDT1, ZFYVE21, WDR13, CD55, ANKRD35, TUBB2A, CSTB, IFT57
KEGG_PYRIMIDINE_METABOLISM	0.00357569	0.0337044	0.286832	2.13709	2	60	POLD4, POLR2J, POLR2L, POLR2F, POLR2K, POLD2, POLR2E, POLR2G, DUT, NME1, POLR2C, CDA, POLR2I, POLR3GL, ITPA, POLE4, NME3, POLR1D, NME4, NT5E, DCTD, NT5C, DTYMK, POLR3H, UCKL1, POLR3K, POLR2H, POLR2J3, UCK1, NME7, NUDT2, NT5C3A, POLR1C	POLD4, POLR2J, POLR2L, POLR2F, POLR2K, POLD2, POLR2E, POLR2G, DUT, NME1, POLR2C, CDA, POLR2I, POLR3GL, ITPA, POLE4, NME3
PODAR_RESPONSE_TO_ADAPHOSTIN_UP	0.00220994	0.0288251	0.226555	2.13643	1	110	HSPB1, ATF4, TUBA1A, HEXIM1, ID2, MFAP4, SLC3A2, MIR22HG, DDIT4, AKR1C1, DNAJB1, ACTR10, CD55, DNAJB9, TUBB2A, TMCO3, CLU, CHAC1, FTH1, ANXA1, HBP1, RGS2, HSPA1A, STEAP1, GLA, P4HA2, AKR1C3, CCPG1, OSER1, HSPA1B, PPP1R15A, GOLGA2, IFRD1, ASNS, MGAT2, ISG20, CEBPG, SOX4, MAP1LC3B, KLHL21, CCSER2, YPEL5, SQSTM1, BSDC1, ASF1A, DNAJB2	HSPB1, ATF4, TUBA1A, HEXIM1, ID2, MFAP4, SLC3A2, MIR22HG, DDIT4, AKR1C1, DNAJB1, ACTR10, CD55, DNAJB9, TUBB2A, TMCO3, CLU, CHAC1, FTH1, ANXA1, HBP1, RGS2, HSPA1A, STEAP1
REACTOME_SIALIC_ACID_METABOLISM	0.00145985	0.0223841	0.491225	2.13336	0	15	ST6GALNAC6, CTSA, NEU1, NANS, CMAS, SLC17A5, ST6GALNAC4, SLC35A1, GLB1, ST3GAL4, ST3GAL1	ST6GALNAC6, CTSA, NEU1, NANS
OSMAN_BLADDER_CANCER_DN	0.00102459	0.0223841	0.177002	2.13297	0	273	RPL13A, RPS20, RPL23A, RPLP2, RPL10, RPL10A, RPL15, RPL3, RPS10, RPL36A, RPS16, RPS6, RPS25, RPL35A, RPL19, RPL4, RPS4X, RPL18A, RPS5, RPS13, RPL38, RPS3, RPS15, UBA52, RPS3A, RPL32, RPS7, RPS27, FAU, RPL14, RPL35, OST4, RPSA, RPS18, MYL12A, EDF1, RPLP0, RPL13, C12orf57, RPS11, RPL7A, RPL12, EIF4A2, RPL34, MRPS6, RPL24, RAD50, RPL22, TMEM243, RPL29, PRDX3	RPL13A, RPS20, RPL23A, RPLP2, RPL10, RPL10A, RPL15, RPL3, RPS10, RPL36A, RPS16, RPS6, RPS25, RPL35A, RPL19, RPL4, RPS4X, RPL18A, RPS5, RPS13, RPL38, RPS3, RPS15, UBA52, RPS3A, RPL32, RPS7, RPS27, FAU, RPL14, RPL35, OST4, RPSA, RPS18, MYL12A, EDF1, RPLP0, RPL13, C12orf57, RPS11, RPL7A, RPL12, EIF4A2, RPL34, MRPS6, RPL24, RAD50, RPL22, TMEM243, RPL29, PRDX3
KESHELAVA_MULTIPLE_DRUG_RESISTANCE	0.00603865	0.0417083	0.295341	2.13134	4	55	HSPB1, CD151, CRIP2, GUK1, UFC1, RPL23, GSTK1, BCAP31, BLVRB, LAMTOR2, TAF12, PPP4C, PHF1, USE1, TP53TG1, ADAM15, MAN1B1, MSRB1, MED8, MAGOHB, CDKN2C, TSPAN31, ICAM3, CCS, HDAC1, C1orf35, PEX10, PTHLH, TMED10, SLC48A1, ACADS	HSPB1, CD151, CRIP2, GUK1, UFC1, RPL23, GSTK1, BCAP31, BLVRB, LAMTOR2, TAF12, PPP4C, PHF1, USE1
WEST_ADRENOCORTICAL_TUMOR_DN	0.00101833	0.0223841	0.168975	2.13106	0	332	RPL23A, RPL27, RPL10, EIF4A1, LUM, MGP, UBB, EEF1A1, ASPN, DPT, PRELP, RPS4X, RPL38, EEF1D, BGN, RPS9, DKK3, AKR1B1, TSPO, IGFBP6, ACTG1, VAMP2, EIF3L, COX16, LSP1, IER3, PEBP1, DCN, JUNB, NUPR1, CCDC85B, TM4SF1, COX7A1, ACADVL, OGN, CCL2, SSPN, TPD52L1, AXL, UBXN1, RPL23, MPG, RPL5, NDUFB11, TALDO1, CUEDC2, RER1, CSRP1, CD55, RPL29, VPS51, CALHM2, FHL1, MVP, DYNLT3, ZFP36, ABHD14A, NFIC, TOB2, P…	RPL23A, RPL27, RPL10, EIF4A1, LUM, MGP, UBB, EEF1A1, ASPN, DPT, PRELP, RPS4X, RPL38, EEF1D, BGN, RPS9, DKK3, AKR1B1, TSPO, IGFBP6, ACTG1, VAMP2, EIF3L, COX16, LSP1, IER3, PEBP1, DCN, JUNB, NUPR1, CCDC85B, TM4SF1, COX7A1, ACADVL, OGN, CCL2, SSPN, TPD52L1, AXL, UBXN1, RPL23, MPG, RPL5, NDUFB11, TALDO1, CUEDC2, RER1, CSRP1, CD55, RPL29, VPS51, CALHM2, FHL1, MVP, DYNLT3, ZFP36, ABHD14A, NFIC, TOB2, P…
KEGG_FATTY_ACID_METABOLISM	0.0028169	0.0315062	0.419016	2.1292	1	22	ACADVL, ACAT1, ALDH2, ECHS1, HADHB, ACAT2, ALDH3A2, ECI2, ACAA1, ACADM, ADH5, ACAA2, HADH, ACADS, HADHA, ALDH7A1, GCDH	ACADVL, ACAT1, ALDH2, ECHS1, HADHB
WP_MEVALONATE_ARM_OF_CHOLESTEROL_BIOSYNTHESIS_PATHWAY	0.0015015	0.0223841	0.560132	2.12763	0	11	PMVK, FDPS, ACAT1, GGPS1, IDI1, ACAT2, MVD, FDFT1, HMGCL	PMVK, FDPS, ACAT1, GGPS1
REACTOME_GAP_JUNCTION_TRAFFICKING_AND_REGULATION	0.00426136	0.0362158	0.436086	2.12654	2	20	TUBA1B, ACTB, TUBA1A, ACTG1, TUBB4B, AP2M1, CLTA, TUBB2A, TUBB2B, TUBA1C, TUBA4A, TUBB6	TUBA1B, ACTB, TUBA1A, ACTG1, TUBB4B, AP2M1, CLTA, TUBB2A, TUBB2B
REACTOME_GLUCONEOGENESIS	0.00426136	0.0362158	0.435703	2.12467	2	20	ALDOA, GAPDH, TPI1, MDH2, ENO1, PGAM1, PGK1, MDH1, SLC25A11, ALDOC, G6PC3, PC, PCK2, GOT1, ENO2	ALDOA, GAPDH, TPI1, MDH2, ENO1, PGAM1, PGK1, MDH1, SLC25A11
REACTOME_RESPONSE_OF_MTB_TO_PHAGOCYTOSIS	0.00143472	0.0223841	0.465029	2.1236	0	17	UBB, UBA52, RPS27A, ENO1, UBC, RAB7A, PGK1	UBB, UBA52, RPS27A, ENO1, UBC, RAB7A, PGK1
VECCHI_GASTRIC_CANCER_ADVANCED_VS_EARLY_DN	0.00362757	0.0339398	0.296755	2.12303	2	54	AK1, COX8A, CYSTM1, POLD4, CRIP1, EIF3H, AKR1C1, RPS27L, SMDT1, CYC1, VPS28, RER1, BLVRB, ETHE1, PCBD1, IFT57, CHCHD5, AKR1C3, SYBU, PRADC1, SSNA1, DDT, DERL1, ISG20	AK1, COX8A, CYSTM1, POLD4, CRIP1, EIF3H, AKR1C1, RPS27L, SMDT1, CYC1, VPS28, RER1, BLVRB, ETHE1, PCBD1, IFT57
REACTOME_RHO_GTPASES_ACTIVATE_WASPS_AND_WAVES	0.00140449	0.0223841	0.412388	2.12201	0	23	ARPC1B, ACTB, BRK1, ACTG1, ARPC2, ARPC4, ARPC1A, ARPC3, ARPC5, WASF2	ARPC1B, ACTB, BRK1, ACTG1, ARPC2, ARPC4, ARPC1A, ARPC3, ARPC5, WASF2
PARK_HSC_AND_MULTIPOTENT_PROGENITORS	0.00129199	0.0223841	0.349923	2.12061	0	34	PPIA, ATP6V0E1, PTMA, RPSA, TAGLN2, ITM2B, SMARCE1, SKP1, PSMB2, GDI2, CNBP, SERF2, VAMP5, C5orf24, CCT8, LY6E, MRPL4, TSN, RAMP2, SORBS3, CIZ1, SRSF3, SNX5, KAT2A, ZNF148, KPNB1, VEZF1, RAMP1	PPIA, ATP6V0E1, PTMA, RPSA, TAGLN2, ITM2B, SMARCE1, SKP1, PSMB2, GDI2
SEMENZA_HIF1_TARGETS	0.00138504	0.0223841	0.401086	2.11661	0	25	ALDOA, PKM, GAPDH, TPI1, LDHA, ENO1, PGK1, P4HA2, PFKL, SERPINE1, CDKN1A, ALDOC	ALDOA, PKM, GAPDH, TPI1, LDHA, ENO1, PGK1
WP_EUKARYOTIC_TRANSCRIPTION_INITIATION	0.0013089	0.0223841	0.355	2.11596	0	33	TAF9, POLR2J, POLR2F, ILK, POLR2K, POLR2E, POLR2G, POLR2C, GTF2A2, POLR2I, TAF12, TAF7, POLR1D, TAF6, MNAT1, GTF2B, POLR3H, POLR3K, POLR2H, ERCC3	TAF9, POLR2J, POLR2F, ILK, POLR2K, POLR2E, POLR2G, POLR2C, GTF2A2, POLR2I, TAF12, TAF7
WEI_MYCN_TARGETS_WITH_E_BOX	0.00100402	0.0223841	0.155009	2.11277	0	504	ALDOA, REXO2, CALM2, ANXA2, ENO1, ATP6V0E1, HSPA8, TAF9, PCMT1, SLIRP, ATP6V0B, POLR2F, TUBB, CCT7, CALM1, ARL5A, PDCD6, PGK1, MGST1, GHITM, MANF, DBI, MRPL18, SF3B5, SLC25A39, PHB, DUSP14, MRPS36, KCNMA1, MRPL41, MRPL22, SIVA1, NDUFB3, SERPINE2, DNAJB11, RPS19BP1, SNRPF, LSM4, NDUFS6, DYNLT3, CACYBP, POP7, PHF5A, WDR1, AMD1, MRPS15, CD58, NFIC, FAM162A, MTCH2, MRPL27, INO80C, OAT, POLE4, HMGB1, …	ALDOA, REXO2, CALM2, ANXA2, ENO1, ATP6V0E1, HSPA8, TAF9, PCMT1, SLIRP, ATP6V0B, POLR2F, TUBB, CCT7, CALM1, ARL5A, PDCD6, PGK1, MGST1, GHITM, MANF, DBI, MRPL18, SF3B5, SLC25A39, PHB, DUSP14, MRPS36, KCNMA1, MRPL41, MRPL22, SIVA1, NDUFB3, SERPINE2, DNAJB11, RPS19BP1, SNRPF, LSM4, NDUFS6, DYNLT3, CACYBP, POP7, PHF5A, WDR1, AMD1, MRPS15, CD58, NFIC, FAM162A, MTCH2, MRPL27, INO80C, OAT, POLE4, HMGB1, …
CROMER_METASTASIS_DN	0.0037037	0.0341955	0.312622	2.11239	2	47	ALDOA, ADIRF, PFKP, GSTP1, EIF3K, LMNA, HSPA2, S100A11, PSMD8, RAB31, PPP4C, CKB, TMEM183A, VDAC3, CAV2, MRPS12, NOP16, TUBA4A, SDC4, BAIAP2, PHLDA2, CAV1, MALL, NOP2, CUL1, TRIM29, SH3GL1, PA2G4	ALDOA, ADIRF, PFKP, GSTP1, EIF3K, LMNA, HSPA2, S100A11, PSMD8, RAB31, PPP4C
JOHNSTONE_PARVB_TARGETS_2_UP	0.00224215	0.0288551	0.229696	2.11236	1	102	PKM, PCOLCE2, RPL36A, EEF1A1, FXYD5, CFL1, ACTB, CD151, AKR1B1, IGFBP6, ACTG1, BSG, ERGIC3, EPHX1, FKBP1A, ECM1, AKR1C1, RPL5, GSTM3, RAB11B, CORO1B, S100A11, ARHGDIA, NDUFB1, AGPAT2, TRAPPC1, CLPTM1, WBP2, MAMDC2, SERPINE1	PKM, PCOLCE2, RPL36A, EEF1A1, FXYD5, CFL1, ACTB, CD151, AKR1B1, IGFBP6, ACTG1, BSG, ERGIC3, EPHX1, FKBP1A, ECM1, AKR1C1, RPL5, GSTM3, RAB11B, CORO1B, S100A11, ARHGDIA, NDUFB1, AGPAT2, TRAPPC1
HUMMERICH_SKIN_CANCER_PROGRESSION_DN	0.00469484	0.0373828	0.275472	2.11212	3	63	LGALS1, ID2, MFAP4, RAB34, GPX3, ATP6V0B, PDLIM3, ILK, PTPRS, DUSP14, CRAT, UBE2A, FHL1, ECH1, MYL9, TPM2, GPNMB, SCP2, ECHS1, HADHB, ECSIT	LGALS1, ID2, MFAP4, RAB34, GPX3, ATP6V0B, PDLIM3, ILK, PTPRS, DUSP14, CRAT, UBE2A, FHL1, ECH1, MYL9, TPM2, GPNMB, SCP2, ECHS1, HADHB, ECSIT
REACTOME_TERMINATION_OF_TRANSLESION_DNA_SYNTHESIS	0.0027972	0.0315062	0.437889	2.11125	1	19	UBB, UBA52, RPS27A, POLD4, UBC, POLD2, POLE4, RPA3, PCNA, UBE2L6, RPA2, RPA1, RFC1, UBA7, RFC2	UBB, UBA52, RPS27A, POLD4, UBC, POLD2, POLE4, RPA3, PCNA
REACTOME_METABOLISM_OF_CARBOHYDRATES	0.0021097	0.0287339	0.196274	2.11065	1	172	ALDOA, LUM, PKM, GAPDH, UBB, PRELP, FMOD, PFKP, BGN, AKR1B1, UBA52, TPI1, ST6GALNAC6, RPS27A, MDH2, ENO1, UBC, HEXB, CHST12, DCN, OGN, CALM1, PGAM1, PGK1, AKR1A1, TALDO1, SLC35B2, BPGM, PGM2L1, PGLS, MDH1, SLC25A11, SEC13, B3GAT3, PPP2R1A, GUSB, GYG1, HEXA, HYAL1, VCAN, TKT, B4GALT7, PFKL, DERA, SDC2, PGM1, GALK1, ALDOC, G6PC3, CRYL1, CHPF2, GLB1, CHP1, ST3GAL4, PFKM, CHPF, PC, SDC4, SLC35B3, HYA…	ALDOA, LUM, PKM, GAPDH, UBB, PRELP, FMOD, PFKP, BGN, AKR1B1, UBA52, TPI1, ST6GALNAC6, RPS27A, MDH2, ENO1, UBC, HEXB, CHST12, DCN, OGN, CALM1, PGAM1, PGK1, AKR1A1, TALDO1, SLC35B2, BPGM, PGM2L1, PGLS, MDH1, SLC25A11, SEC13, B3GAT3, PPP2R1A, GUSB, GYG1, HEXA, HYAL1
NAKAJIMA_MAST_CELL	0.00133511	0.0223841	0.386553	2.10992	0	27	LGALS3, CAPG, PRDX1, PEBP1, CCL2, DUSP14, TSPAN4, GPNMB, CLU, MT1A, RGS10, VAT1	LGALS3, CAPG, PRDX1, PEBP1, CCL2, DUSP14, TSPAN4, GPNMB, CLU, MT1A
KIM_TIAL1_TARGETS	0.00426136	0.0362158	0.432358	2.10836	2	20	COX4I1, NOP10, RPL5, SNRPF, TGFB1I1, SMARCE1, NSMCE1, ADSL, CSTB, SHMT2, ARF3, MVD	COX4I1, NOP10, RPL5, SNRPF, TGFB1I1, SMARCE1, NSMCE1, ADSL, CSTB, SHMT2
TOMIDA_METASTASIS_UP	0.0027972	0.0315062	0.437078	2.10733	1	19	TMSB4X, DAD1, IER3, TUBB, SNRPF, ECH1, PSMD2, PTTG1, ALG3, TUBA4A, MRPS22	TMSB4X, DAD1, IER3, TUBB, SNRPF, ECH1, PSMD2
KEGG_BUTANOATE_METABOLISM	0.00143472	0.0223841	0.461445	2.10724	0	17	ACAT1, PDHB, ALDH2, ECHS1, ACAT2, BDH2, ALDH3A2, PDHA1, HMGCL, HADH, OXCT1, ACADS, HADHA, ALDH7A1	ACAT1, PDHB, ALDH2, ECHS1
LEE_AGING_MUSCLE_UP	0.0028169	0.0315062	0.414276	2.10512	1	22	HSPB1, HSPA8, HINT1, ARF5, TGFB1I1, RAB1A, MFAP5, TGIF1, BUB3, ACTR1B	HSPB1, HSPA8, HINT1, ARF5, TGFB1I1, RAB1A, MFAP5
JIANG_VHL_TARGETS	0.00361011	0.033877	0.287425	2.10203	2	57	SLC3A2, RNF130, RPLP0, EIF3G, MRPS6, LSM3, SLC39A13, MRPS36, PNKD, TMEM50A, CAPN1, OXA1L, DGCR6L, PCNA, RPL26L1, TRAPPC2L, ACOT13, TMEM222, SGSM3, HSPB11, RAB11A, PEA15, TRIP10, MRPL15, VAPB, C1D, MPHOSPH6, PES1, SPG21, ABCB8, MTHFD1, ENO2, BCL7B, BRIX1, SIRT6, AIMP1, NIPSNAP1	SLC3A2, RNF130, RPLP0, EIF3G, MRPS6, LSM3, SLC39A13, MRPS36, PNKD, TMEM50A, CAPN1, OXA1L, DGCR6L, PCNA, RPL26L1
WP_AMINO_ACID_METABOLISM	0.00365408	0.0340867	0.303492	2.10119	2	49	PKM, LDHA, MDH2, MDH1, GLUL, OAT, HIBADH, MPST, P4HA2, SUCLG1, PYCR1, FH, SDHA, FAH, ACO2, ASNS, SMS, ACAA1, PC, ACADM, ADH5, PDHA1, GSS, HMGCL, ARG2, HADH, GOT1, DLD, ALDH7A1, ASS1, DLST, ACLY, IDH1, OGDH, AUH	PKM, LDHA, MDH2, MDH1, GLUL, OAT, HIBADH, MPST
REACTOME_MEMBRANE_TRAFFICKING	0.00100908	0.0223841	0.160974	2.10107	0	394	GABARAPL2, UBB, TUBA1B, ACTB, FTL, DYNLL1, TUBA1A, UBA52, TMED2, ACTG1, TMED9, RPS27A, VAMP2, COPE, NEDD8, ARPC2, CD59, UBC, HSPA8, TUBB4B, AP3S1, AP2M1, RAB5C, COPS6, CAPZB, ARPC4, DCTN3, CALM1, DCTN2, RAB7A, BLOC1S1, TPD52L1, KDELR2, ARF5, CHMP2A, YWHAQ, CLTA, ARPC1A, ARPC3, ARF1, VPS28, DCTN6, ACTR10, TSG101, TRAPPC3, TMED3, CD55, RAB11B, VPS51, LMAN2, CHMP5, RAB31, GOLIM4, ARPC5, STX10, KIF22…	GABARAPL2, UBB, TUBA1B, ACTB, FTL, DYNLL1, TUBA1A, UBA52, TMED2, ACTG1, TMED9, RPS27A, VAMP2, COPE, NEDD8, ARPC2, CD59, UBC, HSPA8, TUBB4B, AP3S1, AP2M1, RAB5C, COPS6, CAPZB, ARPC4, DCTN3, CALM1, DCTN2, RAB7A, BLOC1S1, TPD52L1, KDELR2, ARF5, CHMP2A, YWHAQ, CLTA, ARPC1A, ARPC3, ARF1, VPS28, DCTN6, ACTR10, TSG101, TRAPPC3, TMED3, CD55, RAB11B, VPS51, LMAN2, CHMP5, RAB31, GOLIM4, ARPC5, STX10, KIF22…
MORI_PRE_BI_LYMPHOCYTE_UP	0.002574	0.0301417	0.342058	2.09652	1	36	TUBA1B, TUBA1A, TUBB4B, TUBB, CKS1B, DBI, RAN, SLC29A1, MIF, TXN, KPNA2, SQLE, HSPBP1, ENG, PRDX4, CDKN1A, MTHFD2, ANP32E	TUBA1B, TUBA1A, TUBB4B, TUBB, CKS1B, DBI, RAN, SLC29A1, MIF, TXN, KPNA2
MULLIGHAN_MLL_SIGNATURE_2_UP	0.00102775	0.0223841	0.176697	2.09609	0	252	S100A4, OAZ1, PKM, LGALS1, CAPG, COX8A, ID2, S100A6, POLD4, ARPC2, ENO1, ATP6V0E1, LRP10, HEXB, ARL6IP5, POLR2J, NDUFS7, ARPC4, BLOC1S1, NDUFC1, PLD3, GRN, FXYD6, TADA3, CNIH4, RER1, PPT1, CTSA, IL10RB, SDHD, UQCRC1, RNF167, SMPD1, SEPHS2, DNPH1, P4HB, ABHD2, HSPA1A, ATG3, PARL, NINJ2, PLAUR, SLC52A2, TMEM126B, RANGRF, CAT, NSFL1C, SLC17A5, PLIN3, ISOC2, TIMM17B, PMM1, SERF2, OCEL1, PYCARD, TOLLI…	S100A4, OAZ1, PKM, LGALS1, CAPG, COX8A, ID2, S100A6, POLD4, ARPC2, ENO1, ATP6V0E1, LRP10, HEXB, ARL6IP5, POLR2J, NDUFS7, ARPC4, BLOC1S1, NDUFC1, PLD3, GRN, FXYD6, TADA3, CNIH4, RER1, PPT1, CTSA, IL10RB, SDHD, UQCRC1, RNF167, SMPD1, SEPHS2, DNPH1, P4HB, ABHD2, HSPA1A, ATG3, PARL, NINJ2
REACTOME_HIV_ELONGATION_ARREST_AND_RECOVERY	0.00140449	0.0223841	0.407309	2.09587	0	23	POLR2J, POLR2L, POLR2F, SUPT4H1, POLR2K, POLR2E, POLR2G, NELFE, POLR2C, POLR2I	POLR2J, POLR2L, POLR2F, SUPT4H1, POLR2K, POLR2E, POLR2G, NELFE, POLR2C, POLR2I
SMITH_LIVER_CANCER	0.00387597	0.0352696	0.34557	2.09423	2	34	SDHC, ANXA7, PMVK, NHP2, TMEM106C, PGRMC1, ADIPOR1, FDPS, PDCD5, COPS5, TOB1, PFDN6, GSTA4, SDC2, IFT20, RAB4A	SDHC, ANXA7, PMVK, NHP2, TMEM106C, PGRMC1, ADIPOR1, FDPS, PDCD5, COPS5, TOB1, PFDN6
REACTOME_TELOMERE_MAINTENANCE	0.00380711	0.0349456	0.32302	2.094	2	42	POLD4, POLR2J, POLR2L, NOP10, POLR2F, POLR2K, POLD2, POLR2E, POLR2G, NHP2, POLR2C, POLR2I, RPA3, TERF1, PCNA, RUVBL2, TINF2, TEN1, PPP6C, RPA2, POLR2H, RPA1, ACD, CHTF8, TERF2IP, RFC1, DAXX, RFC2	POLD4, POLR2J, POLR2L, NOP10, POLR2F, POLR2K, POLD2, POLR2E, POLR2G, NHP2, POLR2C, POLR2I, RPA3, TERF1, PCNA
MULLIGHAN_NPM1_MUTATED_SIGNATURE_2_DN	0.0037037	0.0341955	0.31001	2.09222	2	46	ALDOA, FXYD5, EEF1D, LDHA, EIF3F, TUFM, UXT, EIF3D, EIF6, FHL1, UBE2L3, WDR1, FAM162A, GRHPR, SURF1, GDI2, XRCC6	ALDOA, FXYD5, EEF1D, LDHA, EIF3F, TUFM, UXT, EIF3D, EIF6, FHL1, UBE2L3, WDR1, FAM162A, GRHPR, SURF1, GDI2
REACTOME_DEFECTIVE_CHST6_CAUSES_MCDC1	0.00162338	0.0231607	0.705862	2.08912	0	6	LUM, PRELP, FMOD, OGN	LUM, PRELP, FMOD, OGN
NOUZOVA_TRETINOIN_AND_H4_ACETYLATION	0.00344828	0.0331476	0.241911	2.08733	2	86	EIF3H, ARPC4, BANF1, NAA20, TADA3, ENSA, NELFE, UQCRC2, COPS5, SPAG7, CDC123, CAP1, ERCC1, TRAPPC1, MRPS18B, NDUFA5, CLPTM1, TXNL1, RIN2, PSMA3, RALY, CHMP2B, MPV17, PSMC4, ZFPL1, IP6K2, LETMD1, ZMPSTE24, PPP2R3C, CHMP4B, LARP7, NUDT5, FLCN, MCTS1, POP4, SERPINI1, NME7, NUDT2, THRAP3, PDCD10, SERINC3, GOLT1B, ORC4, TMEM87A, ZNF24, MTPN, MUL1, CAMTA2, SEC23B, CCDC174, OS9, EIF1AD, MBD1	EIF3H, ARPC4, BANF1, NAA20, TADA3, ENSA, NELFE, UQCRC2, COPS5, SPAG7, CDC123, CAP1, ERCC1, TRAPPC1, MRPS18B, NDUFA5
KAYO_CALORIE_RESTRICTION_MUSCLE_DN	0.00603865	0.0417083	0.288414	2.08135	4	55	COX4I1, COX8A, MRPL23, RPSA, VDAC2, UQCRB, NDUFV2, DBI, CYC1, RGS3, ECH1, MDH1, UQCRC2, POLR2I, ACTN1, HADHB, RANBP1, KAT5, RAB2A, DYNLT1, RCAN1, RAB4A, COMMD1, MNAT1, ATF6B, TSNAX, ACAA2, HADH, CGREF1, SMOX, SERINC3	COX4I1, COX8A, MRPL23, RPSA, VDAC2, UQCRB, NDUFV2, DBI, CYC1, RGS3, ECH1, MDH1, UQCRC2, POLR2I, ACTN1, HADHB, RANBP1
REACTOME_BIOLOGICAL_OXIDATIONS	0.0034965	0.0334075	0.253312	2.08086	2	76	TRMT112, CYB5R3, MGST3, GSTP1, CBR3, COMT, EPHX1, ESD, MGST1, AKR1A1, NQO2, GSTM3, GSTK1, SLC35B2, AIP, ALDH2, CHAC1, GSTA4, CYP27A1, TPST1, UGDH, CYB5B, CES1, AHCY, ABHD14B, ADH5, SLC35B3, GSTM4, POR, PAPSS1, GSS, GSTO1, GSTM5, AOC2, SLC26A2, CMBL, GGCT, PTGES3, GGT7, SMOX, PTGS1, BPHL, AHR, MAOB, GSTZ1, AKR7A2, MGST2	TRMT112, CYB5R3, MGST3, GSTP1, CBR3, COMT, EPHX1, ESD, MGST1, AKR1A1, NQO2, GSTM3, GSTK1, SLC35B2, AIP, ALDH2, CHAC1
KEGG_PEROXISOME	0.0037037	0.0341955	0.307309	2.0765	2	47	SOD1, PRDX1, PRDX5, PMVK, GSTK1, CRAT, ECH1, SCP2, CAT, PHYH, MPV17, PEX16, ECI2, IDH2, ACAA1, PEX2, HMGCL, ABCD4, PEX10, PEX5, PEX7, GNPAT, ACOT8, EPHX2, PEX3, SLC25A17, PEX19, HACL1, IDH1, DECR2, DHRS4, PEX14, ACOX2, CROT, MVK	SOD1, PRDX1, PRDX5, PMVK, GSTK1, CRAT, ECH1, SCP2
REACTOME_DOWNREGULATION_OF_ERBB4_SIGNALING	0.00319489	0.0324428	0.656674	2.07591	1	7	UBB, UBA52, RPS27A, UBC	UBB, UBA52, RPS27A, UBC
DAZARD_RESPONSE_TO_UV_SCC_UP	0.00351288	0.0335132	0.260014	2.07495	2	70	ANXA2, HEXIM1, ID2, SRI, MIR22HG, ITM2B, PGK1, TM2D1, ATP6AP2, TSC22D3, PRDX3, PSMD8, DYNLT3, SDHD, UQCRC2, SSBP1, SKP1, UBE2E1, TOB1, PFDN6, SNX3, IL1B, AP1S2, CCNC, DYNC2LI1, RTN4, CXCL3, RALB, TPGS2, CXCL2, SCFD1, ANAPC15, SRSF1	ANXA2, HEXIM1, ID2, SRI, MIR22HG, ITM2B, PGK1, TM2D1, ATP6AP2, TSC22D3, PRDX3, PSMD8, DYNLT3, SDHD, UQCRC2, SSBP1, SKP1, UBE2E1, TOB1, PFDN6, SNX3
BOHN_PRIMARY_IMMUNODEFICIENCY_SYNDROM_UP	0.00138504	0.0223841	0.393157	2.07477	0	25	ATF4, RPS5, RPL14, RPSA, TAGLN2, HAX1, SSR2, MORF4L2, OAT, TXN, SHMT2	ATF4, RPS5, RPL14, RPSA, TAGLN2, HAX1, SSR2, MORF4L2, OAT, TXN, SHMT2
REACTOME_INFECTION_WITH_MYCOBACTERIUM_TUBERCULOSIS	0.0041958	0.0362025	0.429719	2.07185	2	19	UBB, UBA52, RPS27A, ENO1, UBC, RAB7A, PGK1	UBB, UBA52, RPS27A, ENO1, UBC, RAB7A, PGK1
WP_VEGFAVEGFR2_SIGNALING_PATHWAY	0.00102041	0.0223841	0.170225	2.07171	0	284	ALDOA, RPL13A, RPL7, TMSB4X, RPL27, RPLP2, RPL10A, GAPDH, RPS6, RPL26, HSPB1, ATF4, RPL18A, CFL1, SH3BGRL3, CRIP2, PFN1, HERPUD1, CLIC1, LDHA, ACTG1, RHOC, EIF3F, BSG, PTMA, EIF3H, PSMD4, EIF3D, CAPZB, RHOA, CCT7, CCL2, PGK1, RPL5, RPS11, CAPN2, SDCBP, RAP1A, PPP1CA, PRDX2, CSRP1, DPM1, LRRC59, CCDC124, TNXB, FHL2, PRDX6, DNAJB9, PRKRA, SLC25A11, HMGB1, TXN, ATP6V0D1, AP2S1, CHAC1, ACP1, P4HB, AK…	ALDOA, RPL13A, RPL7, TMSB4X, RPL27, RPLP2, RPL10A, GAPDH, RPS6, RPL26, HSPB1, ATF4, RPL18A, CFL1, SH3BGRL3, CRIP2, PFN1, HERPUD1, CLIC1, LDHA, ACTG1, RHOC, EIF3F, BSG, PTMA, EIF3H, PSMD4, EIF3D, CAPZB, RHOA, CCT7, CCL2, PGK1, RPL5, RPS11, CAPN2, SDCBP, RAP1A, PPP1CA, PRDX2, CSRP1, DPM1, LRRC59, CCDC124, TNXB, FHL2, PRDX6, DNAJB9, PRKRA, SLC25A11, HMGB1, TXN, ATP6V0D1, AP2S1, CHAC1, ACP1, P4HB, AK…
DARWICHE_PAPILLOMA_RISK_HIGH_UP	0.00344432	0.0331476	0.244325	2.06977	2	82	EEF1D, FTL, DYNLL1, RPS3A, LDHA, COX5B, ENO1, ESD, PGAM1, AXL, PGK1, ID1, NHP2, MGAT1, S100A11, CACYBP, FAM162A, PDCD5, TXN, MT1A, HEXA, IL1B, PFKL, ENG, GALK1, EEF1B2, PLEKHA4, MRPS18A, CCT4, NFE2L2, SUCLG2, QDPR, PPIC, ACOT9, LY6E, EXT2, SRSF1	EEF1D, FTL, DYNLL1, RPS3A, LDHA, COX5B, ENO1, ESD, PGAM1, AXL, PGK1, ID1, NHP2, MGAT1, S100A11, CACYBP, FAM162A, PDCD5, TXN, MT1A, HEXA
MISSIAGLIA_REGULATED_BY_METHYLATION_UP	0.00344432	0.0331476	0.240376	2.06602	2	85	CD9, TMEM59, POLD4, ATP6V0E1, ARL6IP5, PRDX5, ATP6V1G1, MIR22HG, GRN, CD55, MFGE8, NEU1, PSAP, CDC123, PERP, HYAL1, ATOX1, PLAUR, IL1B, GSN, P4HA2, SERPINE1, SCAMP2, RCAN1, CDKN1A, ARF4, ISG20, MAP1LC3B, UBE2L6, LGMN, SDC4, YPEL5, SQSTM1, LY6E, CCS, ATP1B1, DNAJB2, BECN1	CD9, TMEM59, POLD4, ATP6V0E1, ARL6IP5, PRDX5, ATP6V1G1, MIR22HG, GRN, CD55, MFGE8, NEU1, PSAP, CDC123, PERP, HYAL1
REACTOME_GAP_FILLING_DNA_REPAIR_SYNTHESIS_AND_LIGATION_IN_GG_NER	0.0041958	0.0362025	0.428372	2.06536	2	19	UBB, UBA52, RPS27A, POLD4, UBC, POLD2, POLE4, RPA3, PCNA	UBB, UBA52, RPS27A, POLD4, UBC, POLD2, POLE4, RPA3, PCNA
REACTOME_GAP_JUNCTION_ASSEMBLY	0.003003	0.0317202	0.543365	2.06394	1	11	TUBA1B, TUBA1A, TUBB4B, TUBB2A, TUBB2B, TUBA1C, TUBA4A, TUBB6	TUBA1B, TUBA1A, TUBB4B, TUBB2A, TUBB2B
IIZUKA_LIVER_CANCER_PROGRESSION_L0_L1_DN	0.00291971	0.0317202	0.474813	2.06209	1	15	COX4I1, TSPO, ARPC2, ISCU, RPS19, RHOA, VDAC3, CST3, TMX1, PRCP, CYBA	COX4I1, TSPO, ARPC2, ISCU, RPS19, RHOA
FLECHNER_PBL_KIDNEY_TRANSPLANT_REJECTED_VS_OK_UP	0.00490196	0.0380219	0.29578	2.0606	3	50	PLP2, ANXA4, TAX1BP3, REEP5, DCTN6, TSC22D3, SERPINE2, TUBB2A, KPNA2, MTDH, SPCS2, MPV17, LITAF, CD47, UBE2E3, ANP32E, DNPEP, RPA2, PARP1, TMED10, POLR1C, PCGF2, SH2B1, PSMD6, AGPAT1, CBX1, IDS, ARHGEF1, DAXX, KLC1, ICAM2, PSMD14, CDKN1C	PLP2, ANXA4, TAX1BP3, REEP5, DCTN6, TSC22D3, SERPINE2, TUBB2A, KPNA2, MTDH, SPCS2
REACTOME_MYOCLONIC_EPILEPSY_OF_LAFORA	0.00319489	0.0324428	0.65179	2.06047	1	7	UBB, UBA52, RPS27A, UBC, GYG1	UBB, UBA52, RPS27A, UBC, GYG1
CHIBA_RESPONSE_TO_TSA_UP	0.0066313	0.0438806	0.36446	2.06012	4	29	CD9, LUM, BSG, JUNB, APRT, BAD, TRIP6, FASTK, BMP4, RHOG, CAV2, QSOX1, TGFB1	CD9, LUM, BSG, JUNB, APRT, BAD, TRIP6, FASTK, BMP4, RHOG
REACTOME_COPI_DEPENDENT_GOLGI_TO_ER_RETROGRADE_TRAFFIC	0.00601685	0.041649	0.281572	2.05923	4	57	TUBA1B, TUBA1A, TMED2, TMED9, COPE, TUBB4B, KDELR2, ARF5, ARF1, TMED3, KIF22, TUBB2A, KDELR3, RAB1A, TUBB2B, SURF4, USE1, KIF5B, TUBA1C, ARF3, KDELR1, KIF9, ARF4, TUBA4A, NAPA, TUBB6, COPZ1, KIF13B, KIFAP3, TMED10	TUBA1B, TUBA1A, TMED2, TMED9, COPE, TUBB4B, KDELR2, ARF5, ARF1, TMED3, KIF22, TUBB2A, KDELR3, RAB1A, TUBB2B, SURF4, USE1
WILLERT_WNT_SIGNALING	0.00290276	0.0317202	0.46429	2.05759	1	16	RPL27A, ID2, TNFRSF11B, UBE2D2, GSTM3, VCAN, GYPC, SRP19, CCND1, SNRPA1, MSX2	RPL27A, ID2, TNFRSF11B, UBE2D2, GSTM3
WP_TRANSLATION_FACTORS	0.00380711	0.0349456	0.317371	2.05738	2	42	EIF4A1, EEF1A1, EEF2, EEF1D, EIF3F, EIF1, EIF3H, EIF3E, EIF3D, EIF3G, EIF3I, EIF4A2, EIF6, EIF4H	EIF4A1, EEF1A1, EEF2, EEF1D, EIF3F, EIF1, EIF3H, EIF3E, EIF3D, EIF3G, EIF3I, EIF4A2, EIF6, EIF4H
PAPASPYRIDONOS_UNSTABLE_ATEROSCLEROTIC_PLAQUE_DN	0.00267023	0.0306711	0.376526	2.05519	1	27	HSPB1, PRELP, FMOD, DSTN, EMP2, MAGED2, EID1, TPD52L1, PKIG, MYLIP, FIBIN, PFKM, PAM, CPED1, SUSD5, MAP1B	HSPB1, PRELP, FMOD, DSTN, EMP2, MAGED2, EID1, TPD52L1, PKIG, MYLIP
CAFFAREL_RESPONSE_TO_THC_24HR_5_DN	0.00392157	0.0355018	0.356882	2.05519	2	30	TUBA1A, HERPUD1, SLC3A2, NDUFA1, DUT, NDUFB3, NME1, RANBP1, SHMT2, RAB2A, SUB1, ASNS, ARF4, CALM3, TGFB3, EBP	TUBA1A, HERPUD1, SLC3A2, NDUFA1, DUT, NDUFB3, NME1, RANBP1, SHMT2
MOOTHA_ROS	0.00162338	0.0231607	0.693899	2.05371	0	6	RHOA, GPX4, PRDX3, PRDX6	RHOA, GPX4, PRDX3, PRDX6
REACTOME_ROS_AND_RNS_PRODUCTION_IN_PHAGOCYTES	0.00437956	0.0362489	0.472676	2.05281	2	15	ATP6V0E1, ATP6V1F, ATP6V1G1, ATP6V0B, ATP6V0D1, ATP6V1E1, ATP6V1D, TCIRG1, ATP6V1H, ATP6V1B2, ATP6V0E2, CYBA	ATP6V0E1, ATP6V1F, ATP6V1G1, ATP6V0B, ATP6V0D1
REACTOME_DNA_DAMAGE_BYPASS	0.00395778	0.0355018	0.368223	2.05258	2	28	UBB, UBA52, RPS27A, RBX1, POLD4, UBC, POLD2, POLE4, RPA3, PCNA, UBE2B, USP1, MAD2L2, UBE2L6, RPA2	UBB, UBA52, RPS27A, RBX1, POLD4, UBC, POLD2, POLE4, RPA3, PCNA, UBE2B
REACTOME_EPHB_MEDIATED_FORWARD_SIGNALING	0.00395778	0.0355018	0.368223	2.05258	2	28	ARPC1B, CFL1, ACTB, ACTG1, ARPC2, ARPC4, RHOA, ARPC1A, ARPC3, ARPC5	ARPC1B, CFL1, ACTB, ACTG1, ARPC2, ARPC4, RHOA, ARPC1A, ARPC3, ARPC5
REACTOME_UB_SPECIFIC_PROCESSING_PROTEASES	0.00221729	0.0288294	0.216774	2.05194	1	112	UBB, UBA52, RPS27A, PSMB6, PSMB5, PSMB7, UBC, PSMC5, VDAC2, PSMD4, PSMB1, PSMB3, ADRM1, FKBP8, PSMA7, TADA3, PSMF1, PSMC3, PSMD3, PSMD8, PSMA4, PSMC2, PSMA1, PSMB2, PSMD2, SNX3, PSMD9, VDAC3, PSMD13, PSMA5, PSMC1, PSMB4, PSMA3, PSME1, ATXN7, PSMC4, PSMD7, VDAC1, KEAP1, NFKBIA	UBB, UBA52, RPS27A, PSMB6, PSMB5, PSMB7, UBC, PSMC5, VDAC2, PSMD4, PSMB1, PSMB3, ADRM1, FKBP8, PSMA7, TADA3, PSMF1, PSMC3, PSMD3, PSMD8, PSMA4, PSMC2, PSMA1, PSMB2, PSMD2, SNX3
LEE_LIVER_CANCER_ACOX1_UP	0.00380711	0.0349456	0.331475	2.05154	2	37	ANXA2, CBR3, TAGLN2, CBR1, RPL12, GPX4, ANXA5, MFGE8, CSTB, ABHD2, RGS2, NQO1, CD63, DEFB1, SORBS2, RPL36	ANXA2, CBR3, TAGLN2, CBR1, RPL12, GPX4, ANXA5, MFGE8, CSTB, ABHD2, RGS2
BIOCARTA_SUMO_PATHWAY	0.00162338	0.0231607	0.692595	2.04986	0	6	SUMO2, SUMO1, SUMO3, UBE2I, UBA2, SAE1	SUMO2, SUMO1, SUMO3, UBE2I
REACTOME_SUMO_IS_TRANSFERRED_FROM_E1_TO_E2_UBE2I_UBC9	0.00162338	0.0231607	0.692595	2.04986	0	6	SUMO2, SUMO1, SUMO3, UBE2I, UBA2, SAE1	SUMO2, SUMO1, SUMO3, UBE2I
SASSON_RESPONSE_TO_GONADOTROPHINS_UP	0.00724638	0.0454683	0.283983	2.04937	5	55	ACTB, PGK1, ARPC1A, BAD, PGRMC1, CD55, PSMC3, STK25, RAB1A, PPP2R1A, GDI2, P4HA2, GDE1, POP5, RAB2A, PLIN3, RAB4A, COL15A1, TMBIM6, DDX41, ACP2, NOL3, JMJD6, RAB27A, MSMO1, CDC42EP4, MAP1LC3B2, PPP2R5B, BAG1	ACTB, PGK1, ARPC1A, BAD, PGRMC1, CD55, PSMC3, STK25, RAB1A, PPP2R1A, GDI2
REACTOME_GLUTATHIONE_CONJUGATION	0.00422535	0.0362025	0.403225	2.04896	2	22	MGST3, GSTP1, ESD, MGST1, AKR1A1, GSTM3, GSTK1, CHAC1, GSTA4, GSTM4, GSS, GSTO1, GSTM5, GGCT, GGT7	MGST3, GSTP1, ESD, MGST1, AKR1A1, GSTM3, GSTK1, CHAC1
JIANG_HYPOXIA_CANCER	0.00617284	0.0423568	0.306908	2.04806	4	44	SH3BGRL3, AUP1, HAX1, ARPC3, RPL22, UBE2I, ITGAE, PPT1, ARPC5, HMG20B, SERP1, MRPS34, TGIF1, COA3, FBXO17, PGM1, PLOD3, UBL7, YIPF5, SUCLG2, ERGIC1, VAPB, ATP1B1	SH3BGRL3, AUP1, HAX1, ARPC3, RPL22, UBE2I, ITGAE, PPT1, ARPC5, HMG20B, SERP1, MRPS34
BIOCARTA_RAB_PATHWAY	0.003003	0.0317202	0.538937	2.04712	1	11	RAB7A, RAB1A, RAB2A, RAB11A, RAB4A, RAB6A, RAB27A, RAB8A, RAB9A, RAB5A	RAB7A, RAB1A
REACTOME_PROCESSING_OF_CAPPED_INTRON_CONTAINING_PRE_MRNA	0.00210084	0.0287339	0.183509	2.0469	1	197	U2AF1, HNRNPA1, HNRNPA0, HSPA8, SNRPD2, POLR2J, POLR2L, SNRPG, POLR2F, LSM5, POLR2K, SNRPE, ZC3H11A, POLR2E, POLR2G, SF3B5, LSM3, SNRPB, ZCRB1, SNRPF, BUD31, LSM4, POLR2C, SRSF2, PHF5A, POLR2I, NXF1, LSM2, SEC13, PRPF31, MAGOH, PQBP1, EIF4E, SF3B2, SYF2, EIF4A3, SNRPB2, LSM7, DNAJC8, RBM8A, SNRPC, HNRNPF, PCF11, SNRPD1, CD2BP2, THOC6, CWC15, PRPF19, PUF60, DDX39A, SLU7, WBP4, CWC27, PPIE, LSM6, C…	U2AF1, HNRNPA1, HNRNPA0, HSPA8, SNRPD2, POLR2J, POLR2L, SNRPG, POLR2F, LSM5, POLR2K, SNRPE, ZC3H11A, POLR2E, POLR2G, SF3B5, LSM3, SNRPB, ZCRB1, SNRPF, BUD31, LSM4, POLR2C, SRSF2, PHF5A, POLR2I, NXF1, LSM2, SEC13, PRPF31, MAGOH, PQBP1, EIF4E, SF3B2, SYF2
REACTOME_GLYCOGEN_SYNTHESIS	0.003003	0.0317202	0.538761	2.04645	1	11	UBB, UBA52, RPS27A, UBC, PGM2L1, GYG1, PGM1	UBB, UBA52, RPS27A, UBC, PGM2L1, GYG1
REACTOME_APC_CDC20_MEDIATED_DEGRADATION_OF_NEK2A	0.00568182	0.040997	0.419495	2.04564	3	20	UBB, UBA52, RPS27A, UBC, ANAPC11, ANAPC16, CDC26, UBE2E1, BUB3, UBE2D1, ANAPC15, ANAPC5, ANAPC2, ANAPC10, CDC27, MAD2L1, CDC16, ANAPC4	UBB, UBA52, RPS27A, UBC, ANAPC11, ANAPC16, CDC26, UBE2E1
DESERT_PERIVENOUS_HEPATOCELLULAR_CARCINOMA_SUBCLASS_UP	0.00457666	0.0371434	0.230808	2.04555	3	93	AP3S1, PMVK, TMEM230, SPCS1, CERS2, BCAP31, DUT, RAD50, MRPL24, GLUL, OAT, GRHPR, PFDN6, SYF2, MRPS18B, HEXA, ATOX1, TTC1, CTNNAL1, TGIF1, MRPS33, OSER1, TCEAL1, CADM1, SAMM50, RHEB, RAB4A, CYB5B, EIF2D, PREB, ACAA1, KLHL21, TIMM17A, PPP1R2, PBXIP1, GGH, DCXR, MTMR11, IARS2, GTF2IRD1, CUL1, CGREF1, SDAD1, KATNB1, SPON2, MTHFD1, PARVB, HS1BP3, CDK5, GNPAT, ABLIM1, MCUR1, AIMP1, PIR, SEC14L2, EIF2B…	AP3S1, PMVK, TMEM230, SPCS1, CERS2, BCAP31, DUT, RAD50, MRPL24, GLUL, OAT, GRHPR, PFDN6, SYF2, MRPS18B, HEXA
YAGI_AML_WITH_INV_16_TRANSLOCATION	0.00207039	0.0287339	0.176642	2.04525	1	230	RPL13A, RPL31, RPS20, RPL23A, CD9, RPLP2, RPL27A, RPS16, RPS6, EEF1A1, HSPB1, RPL19, RPS4X, RPS13, PFKP, RPLP1, RPL32, RPS27, MDH2, RPL37A, ATP6V0E1, UBC, ID3, PTMA, RPS18, PCMT1, COX7A1, RHOA, RPLP0, TMEM109, RPL13, S100A10, RPS29, RPL34, VIM, NACA, RER1, TRAPPC3, TSC22D1, FKBP2, ECH1, IFRD2, RNF167, STK25, ACTN1, SPCS2, TAF7, PMP22, MFAP5, TUBB2B, MRPS18B, HADHB, HSPA1A, ARID5A	RPL13A, RPL31, RPS20, RPL23A, CD9, RPLP2, RPL27A, RPS16, RPS6, EEF1A1, HSPB1, RPL19, RPS4X, RPS13, PFKP, RPLP1, RPL32, RPS27, MDH2, RPL37A, ATP6V0E1, UBC, ID3, PTMA, RPS18, PCMT1, COX7A1, RHOA, RPLP0, TMEM109, RPL13, S100A10, RPS29, RPL34, VIM, NACA, RER1, TRAPPC3, TSC22D1, FKBP2, ECH1, IFRD2, RNF167, STK25, ACTN1, SPCS2, TAF7, PMP22, MFAP5, TUBB2B, MRPS18B, HADHB, HSPA1A, ARID5A
REACTOME_PHASE_II_CONJUGATION_OF_COMPOUNDS	0.00620347	0.0424352	0.309984	2.0445	4	43	TRMT112, MGST3, GSTP1, COMT, ESD, MGST1, AKR1A1, GSTM3, GSTK1, SLC35B2, CHAC1, GSTA4, TPST1, UGDH, AHCY, ABHD14B, SLC35B3, GSTM4, PAPSS1, GSS, GSTO1, GSTM5, SLC26A2, GGCT, GGT7	TRMT112, MGST3, GSTP1, COMT, ESD, MGST1, AKR1A1, GSTM3, GSTK1, SLC35B2, CHAC1
REACTOME_DEFECTIVE_B4GALT1_CAUSES_B4GALT1_CDG_CDG_2D	0.00319489	0.0324428	0.646524	2.04382	1	7	LUM, PRELP, FMOD, OGN	LUM, PRELP, FMOD, OGN
REACTOME_SMOOTH_MUSCLE_CONTRACTION	0.00422535	0.0362025	0.402074	2.04311	2	22	MYL6, ANXA2, MYL12B, MYL12A, CALM1, MYL9, TPM2, MYL6B, ANXA6, ANXA1, ITGB5, TPM1, DYSF	MYL6, ANXA2, MYL12B, MYL12A, CALM1, MYL9, TPM2, MYL6B, ANXA6, ANXA1
REACTOME_PINK1_PRKN_MEDIATED_MITOPHAGY	0.00437956	0.0362489	0.470028	2.04131	2	15	UBB, TOMM7, UBA52, RPS27A, UBC, TOMM22, MAP1LC3A, VDAC1, MAP1LC3B, SQSTM1	UBB, TOMM7, UBA52, RPS27A, UBC, TOMM22
REACTOME_HIV_TRANSCRIPTION_INITIATION	0.0039267	0.0355018	0.342443	2.04112	2	33	TAF9, POLR2J, POLR2L, POLR2F, POLR2K, POLR2E, POLR2G, POLR2C, GTF2A2, POLR2I, TAF12, TAF7, GTF2H5, TAF6, MNAT1, GTF2B, POLR2H, ERCC3, GTF2H1, TAF11, GTF2F2, GTF2F1, TAF3, GTF2E2, CDK7	TAF9, POLR2J, POLR2L, POLR2F, POLR2K, POLR2E, POLR2G, POLR2C, GTF2A2, POLR2I, TAF12, TAF7
RUTELLA_RESPONSE_TO_HGF_UP	0.00102459	0.0223841	0.168805	2.03868	0	277	CD9, HSPB1, LGALS3, ANXA2, AKR1B1, PRDX1, PSMB5, SLC3A2, DAD1, CD59, ATP6V0E1, OAZ2, HEXB, ARL6IP5, EMC7, CCL2, CNPY2, CCL3, AKR1C1, YWHAQ, LEPROT, BCAP31, KCNMA1, ENSA, RER1, CSRP1, TSC22D1, CALHM2, ANXA5, MDH1, ZNF706, PIGP, CYB5A, ACAT1, GPNMB, CD58, TXN, C3orf14, RDH11, DNPH1, SLC35B1, ASAH1, FTH1, ATP1B3, TFG, NQO1, GLA, IL1B, SQLE, VAT1, DNAJB6, LTBP2, CD63, MGLL, TUBA1C, RIN2, MTX2, CYP27A…	CD9, HSPB1, LGALS3, ANXA2, AKR1B1, PRDX1, PSMB5, SLC3A2, DAD1, CD59, ATP6V0E1, OAZ2, HEXB, ARL6IP5, EMC7, CCL2, CNPY2, CCL3, AKR1C1, YWHAQ, LEPROT, BCAP31, KCNMA1, ENSA, RER1, CSRP1, TSC22D1, CALHM2, ANXA5, MDH1, ZNF706, PIGP, CYB5A, ACAT1, GPNMB, CD58, TXN, C3orf14, RDH11, DNPH1, SLC35B1, ASAH1, FTH1, ATP1B3, TFG
NAKAMURA_METASTASIS_MODEL_UP	0.00276625	0.0315062	0.39206	2.03795	1	24	NTRK2, PGK1, FKBP10, TUBB2A, HTRA2, DPCD, TOLLIP, BLVRA, SLC16A3, NOB1, TUBB6, HIRIP3, MALL, ACD, MEPCE, PDK3, DUSP3, STX4	NTRK2, PGK1, FKBP10, TUBB2A, HTRA2
KYNG_ENVIRONMENTAL_STRESS_RESPONSE_UP	0.00252845	0.0299706	0.317185	2.03558	1	41	OAZ1, ARPC1B, SOD1, EIF3L, PRSS23, FLOT1, RPL7A, VIM, PDCD5, EIF4E, ANXA1, CYCS, TBCA, RHOD, SGCB, PRDX4	OAZ1, ARPC1B, SOD1, EIF3L, PRSS23, FLOT1, RPL7A, VIM, PDCD5, EIF4E, ANXA1, CYCS, TBCA
BROWN_MYELOID_CELL_DEVELOPMENT_UP	0.00577367	0.0411399	0.243101	2.03469	4	80	CAPG, DSTN, ID2, S100A6, ANXA4, HEXB, TGFBI, JUNB, RPL13, GRN, GLIPR2, EDIL3, ANXA5, S100A11, TNFRSF1A, DEGS1, ACTN1, CAP1, HEBP1, GYG1, NQO1, PLAUR, IL1B, GSN, ATP6V1E1, QSOX1, CPNE3, CD68	CAPG, DSTN, ID2, S100A6, ANXA4, HEXB, TGFBI, JUNB, RPL13, GRN, GLIPR2, EDIL3, ANXA5, S100A11, TNFRSF1A, DEGS1, ACTN1, CAP1, HEBP1, GYG1
ZHAN_MULTIPLE_MYELOMA_SUBGROUPS	0.00140449	0.0223841	0.395044	2.03276	0	23	FKBP1A, CSNK2B, SUMO1, CKS1B, POLD2, RANBP1, XRCC6, SNRPC, ACO2, CCT4, UBE2V2, FNTA, C1D, EIF2B1, DFFA, MAZ, PSMD14, MTIF2, SNRPD3	FKBP1A, CSNK2B, SUMO1, CKS1B, POLD2, RANBP1
DELLA_RESPONSE_TO_TSA_AND_BUTYRATE	0.00292826	0.0317202	0.482304	2.03268	1	14	HSPB1, PRDX1, RNH1, RHOA, TOB1, HSPA1A, NR4A1, CDKN1A, POR, CDK10, MAPRE1	HSPB1, PRDX1, RNH1, RHOA, TOB1, HSPA1A
LAMB_CCND1_TARGETS	0.005997	0.0416488	0.514611	2.03227	3	12	HSD17B10, RAB31, KIF22, HSPA1A, HEXA, HSPA1B, TGFB1, ASNS	HSD17B10, RAB31, KIF22, HSPA1A, HEXA
POMEROY_MEDULLOBLASTOMA_DESMOPLASIC_VS_CLASSIC_UP	0.00384615	0.0351842	0.324834	2.03141	2	38	ALDOA, PRDX1, LDHA, PSMB5, BSG, POLR2J, POLR2F, ARL6IP1, GPX4, ARL4D, BCAP31, TMEM11, CRABP2, SURF1, DLX4, NUCB1	ALDOA, PRDX1, LDHA, PSMB5, BSG, POLR2J, POLR2F, ARL6IP1, GPX4, ARL4D, BCAP31, TMEM11, CRABP2, SURF1
HU_ANGIOGENESIS_DN	0.00400534	0.0358774	0.371962	2.03028	2	27	SOD1, NDUFB6, ATP6V1G1, PSMB1, ANXA7, POLR2K, CKS2, MDH1, GTF2A2, RPA3, PFN2	SOD1, NDUFB6, ATP6V1G1, PSMB1, ANXA7, POLR2K, CKS2, MDH1, GTF2A2, RPA3, PFN2
SESTO_RESPONSE_TO_UV_C3	0.00437956	0.0362489	0.467216	2.02909	2	15	IER3, TAX1BP3, BRD2, ATP6V0D1, CYCS, IL1B, HSPA1B, SOX9, PHLDA2, MAD2L1BP	IER3, TAX1BP3, BRD2, ATP6V0D1, CYCS
KEGG_FRUCTOSE_AND_MANNOSE_METABOLISM	0.00424929	0.0362158	0.433343	2.0289	2	18	ALDOA, PFKP, AKR1B1, TPI1, PHPT1, PFKL, PMM1, ALDOC, PFKM, GMPPA, MTMR2, GMDS, HK1	ALDOA, PFKP, AKR1B1, TPI1
BARIS_THYROID_CANCER_UP	0.00424929	0.0362158	0.433127	2.02788	2	18	COX7A2, ATF4, COX6A1, COX7B, GSTM3, CYC1, GLUL, CYCS, EIF2S2, ATP6V1D	COX7A2, ATF4, COX6A1, COX7B, GSTM3, CYC1, GLUL, CYCS
REACTOME_DISSOLUTION_OF_FIBRIN_CLOT	0.00316957	0.0324428	0.61391	2.02727	1	8	ANXA2, S100A10, SERPINE2, PLAUR, SERPINB6, SERPINE1	ANXA2, S100A10, SERPINE2
ZHANG_PROLIFERATING_VS_QUIESCENT	0.0063857	0.0432338	0.332	2.02651	4	35	HSPB1, DYNLL1, GSTP1, RPL6, DAD1, PTMA, NDUFB7, RPS19, RHOA, AXL, PRDX2	HSPB1, DYNLL1, GSTP1, RPL6, DAD1, PTMA, NDUFB7, RPS19, RHOA, AXL, PRDX2
REACTOME_PROCESSING_OF_SMDT1	0.00308642	0.0324428	0.584003	2.02627	1	9	STOML2, SMDT1, PHB, PARL, PHB2, PMPCB, MICU2	STOML2, SMDT1, PHB, PARL
MARKEY_RB1_ACUTE_LOF_UP	0.00322928	0.0326867	0.198967	2.02488	2	141	CRIP2, DSTN, PTMA, EPHX1, ANAPC11, TUBB, BANF1, CKS1B, CKS2, LSM3, PRDX2, TMEM106C, TSC22D1, LSM4, SRSF2, IFRD2, AMD1, HMGB2, KIF22, S100A3, KPNA2, ADSL, DNPH1, NAA10, PCNA, RANBP1, PERP, NQO1, VCAN, PRADC1, SLC39A6, SERF2, CBX6, EI24, LUC7L3, ETFB, SCOC, PRPF19, HDAC2, VAMP5, DCTPP1, NSMCE4A, ST3GAL4, AHCY, LAGE3, SMC3, IDH2, TPGS2, RBMX, DTYMK, TIPIN, MCM7, CXCL2, HMGN1, PARP1, ANP32B, CBX5, CA…	CRIP2, DSTN, PTMA, EPHX1, ANAPC11, TUBB, BANF1, CKS1B, CKS2, LSM3, PRDX2, TMEM106C, TSC22D1, LSM4, SRSF2, IFRD2, AMD1, HMGB2, KIF22, S100A3, KPNA2, ADSL, DNPH1, NAA10, PCNA, RANBP1, PERP
KYNG_RESPONSE_TO_H2O2_VIA_ERCC6	0.00292826	0.0317202	0.479603	2.0213	1	14	RPL31, RPL21, CRYAB, OAZ2, RPL7A, DNAJB1	RPL31, RPL21, CRYAB, OAZ2, RPL7A, DNAJB1
REACTOME_INSULIN_RECEPTOR_RECYCLING	0.00290276	0.0317202	0.456036	2.02102	1	16	ATP6V0E1, ATP6V1F, ATP6V1G1, ATP6V0B, ATP6AP1, ATP6V0D1, ATP6V1E1, ATP6V1D, TCIRG1, ATP6V1H, ATP6V1B2, ATP6V0E2	ATP6V0E1, ATP6V1F, ATP6V1G1, ATP6V0B, ATP6AP1, ATP6V0D1
BOCHKIS_FOXA2_TARGETS	0.00207039	0.0287339	0.176613	2.021	1	217	CD9, RPL21, ATF4, FTL, PRDX1, DAD1, ID3, AP3S1, JUNB, NDUFS8, ITM2B, DHRS7, BANF1, GHITM, MKKS, EIF4A2, NQO2, NDUFA8, IFI27L2, NFU1, DNAJB11, DPM1, CHMP5, TNFRSF1A, POLR2C, CYB5A, PRDX6, HMGB2, SEPHS2, HM13, INSIG1, DRAM2, TUSC2, GDE1, OSER1, CAT, MTX2, QSOX1, RHOD, WDR46, NDUFA2, NDRG2, EBAG9, MRPL36, IL11RA, PSME1, PSMG3, HAGH, KIF9, EEF1B2, CRYL1, FAH, TSEN15, CD276, CD47, TIMM9, COA4, CES1, P…	CD9, RPL21, ATF4, FTL, PRDX1, DAD1, ID3, AP3S1, JUNB, NDUFS8, ITM2B, DHRS7, BANF1, GHITM, MKKS, EIF4A2, NQO2, NDUFA8, IFI27L2, NFU1, DNAJB11, DPM1, CHMP5, TNFRSF1A, POLR2C, CYB5A, PRDX6, HMGB2, SEPHS2, HM13, INSIG1, DRAM2
DAZARD_UV_RESPONSE_CLUSTER_G5	0.00319489	0.0324428	0.638994	2.02002	1	7	EIF3G, RPS2, RALY, NUCB1, ACO2, TOM1	EIF3G, RPS2
KEGG_DRUG_METABOLISM_CYTOCHROME_P450	0.00430416	0.0362489	0.442283	2.01973	2	17	MGST3, GSTP1, MGST1, GSTM3, GSTK1, GSTA4, ADH5, GSTM4, GSTO1, GSTM5, ALDH3B1, MAOB, GSTZ1, MGST2	MGST3, GSTP1, MGST1, GSTM3, GSTK1
BYSTRYKH_HEMATOPOIESIS_STEM_CELL_QTL_CIS	0.00572082	0.040997	0.235314	2.01932	4	84	RPL26, CNN3, PSMB6, CD59, TBCB, MPC2, NOP10, ARL6IP1, FLOT1, CBR1, ZC3H11A, DBI, SRP9, DCTN6, PRDX2, CSRP1, DPP7, CNIH1, F5, SNRPB2, MRPS7, GLO1, COA3, TM2D3, LITAF, SERF2, OCEL1, DDOST, ST6GALNAC4, SCOC, CST3, TMCO1, DAP3, AGTRAP, TUBB6, GGH	RPL26, CNN3, PSMB6, CD59, TBCB, MPC2, NOP10, ARL6IP1, FLOT1, CBR1, ZC3H11A, DBI, SRP9, DCTN6, PRDX2, CSRP1, DPP7
REACTOME_RHO_GTPASES_ACTIVATE_CIT	0.00459418	0.0372377	0.553958	2.0188	2	10	MYL6, RHOC, MYL12B, RHOA, MYL9	MYL6, RHOC, MYL12B, RHOA, MYL9
SASSON_RESPONSE_TO_FORSKOLIN_UP	0.00600962	0.041649	0.274275	2.01878	4	58	ARPC4, PGK1, ARPC1A, BAD, PGRMC1, CD55, PSMC3, TUBB2A, RAB1A, PPP2R1A, P4HA2, GDE1, POP5, RAB2A, PLIN3, RAB4A, COL15A1, TMBIM6, DDX41, ACP2, NOL3, JMJD6, EZR, RAB27A, MSMO1, CDC42EP4, BECN1, MAP1LC3B2, PPP2R5B, BAG1	ARPC4, PGK1, ARPC1A, BAD, PGRMC1, CD55, PSMC3, TUBB2A, RAB1A, PPP2R1A
MOHANKUMAR_HOXA1_TARGETS_UP	0.00102775	0.0223841	0.169926	2.01796	0	253	ARPC1B, PKM, EEF1A1, RPS4X, TMED2, LDHA, PSMB5, IER3, HSPA8, TUBB4B, ACADVL, TUBB, DNAJB1, GSTM3, DUSP14, HSPB8, PGRMC1, ADIPOR1, PRDX3, PPT1, CORO1B, LRRC59, UQCRC1, CAPN1, AMD1, MORF4L2, EIF4H, ATP6AP1, SEPHS2, OAT, KPNA2, UBE2E1, CRABP2, CLU, SLC35B1, PCNA, COPS8, PPP2R1A, HIBADH, ATP1B3, NUTF2, HADHB, RGS16, PARL, ZFAND6, GLA, PLBD1, CLPTM1, PSMD13, CAT, LDHB, DDX1, HSPA1B, TUBA1C, CCT6A, PRM…	ARPC1B, PKM, EEF1A1, RPS4X, TMED2, LDHA, PSMB5, IER3, HSPA8, TUBB4B, ACADVL, TUBB, DNAJB1, GSTM3, DUSP14, HSPB8, PGRMC1, ADIPOR1, PRDX3, PPT1, CORO1B, LRRC59, UQCRC1, CAPN1, AMD1, MORF4L2, EIF4H, ATP6AP1, SEPHS2, OAT, KPNA2, UBE2E1, CRABP2, CLU, SLC35B1, PCNA, COPS8, PPP2R1A, HIBADH, ATP1B3, NUTF2, HADHB, RGS16, PARL, ZFAND6
YAO_TEMPORAL_RESPONSE_TO_PROGESTERONE_CLUSTER_7	0.00601685	0.041649	0.284281	2.01589	4	52	EIF4A1, CRIP1, BRD2, RAB7A, ITGB1BP1, TPD52L1, LEPROT, SERTAD1, MRPL43, PGLS, MAGOH, JAGN1, MT1A, ATP1A1, TM2D2, KIF5B, SNAI1, SCAMP2, COPS3, MRPL17, MGAT2, MRPS26, DDA1, BCAT2, ANP32B, FAM136A	EIF4A1, CRIP1, BRD2, RAB7A, ITGB1BP1, TPD52L1, LEPROT, SERTAD1, MRPL43, PGLS, MAGOH, JAGN1, MT1A, ATP1A1
WAKABAYASHI_ADIPOGENESIS_PPARG_RXRA_BOUND_8D	0.00100301	0.0223841	0.147722	2.01524	0	502	GAPDH, EEF2, CD151, PPDPF, NDUFC2, POLD4, BSG, HCFC1R1, UBL5, TUBB4B, AP3S1, OST4, TAX1BP3, PSMD4, CCDC85B, MPC2, NDUFS8, MYL12A, LMNA, RPS19, ANXA7, DNAJC19, ACADVL, NDUFS4, SSPN, C12orf57, MLF2, CKS1B, MGST1, GHITM, RNF5, DYNLRB1, FAM3C, CAPN2, SYPL1, UQCRH, TALDO1, ATRAID, REEP5, ZNHIT1, SLC25A39, ZFYVE21, SLC39A13, WDR45, ZCRB1, SIVA1, FIBP, ECH1, NDUFS6, RPS2, CYB5A, PHF5A, PDGFRL, ERP29, PR…	GAPDH, EEF2, CD151, PPDPF, NDUFC2, POLD4, BSG, HCFC1R1, UBL5, TUBB4B, AP3S1, OST4, TAX1BP3, PSMD4, CCDC85B, MPC2, NDUFS8, MYL12A, LMNA, RPS19, ANXA7, DNAJC19, ACADVL, NDUFS4, SSPN, C12orf57, MLF2, CKS1B, MGST1, GHITM, RNF5, DYNLRB1, FAM3C, CAPN2, SYPL1, UQCRH, TALDO1, ATRAID, REEP5, ZNHIT1, SLC25A39, ZFYVE21, SLC39A13, WDR45, ZCRB1, SIVA1, FIBP, ECH1, NDUFS6, RPS2, CYB5A, PHF5A, PDGFRL, ERP29, PR…
REACTOME_COPI_INDEPENDENT_GOLGI_TO_ER_RETROGRADE_TRAFFIC	0.00380711	0.0349456	0.32547	2.01438	2	37	TUBA1B, DYNLL1, TUBA1A, TUBB4B, CAPZB, DCTN3, DCTN2, DCTN6, ACTR10, TUBB2A, CAPZA2, TUBB2B, ACTR1A, TUBA1C, RAB18, TUBA4A, TUBB6, RAB6A, DYNC1I2, PAFAH1B1	TUBA1B, DYNLL1, TUBA1A, TUBB4B, CAPZB, DCTN3, DCTN2, DCTN6, ACTR10, TUBB2A, CAPZA2, TUBB2B
ALFANO_MYC_TARGETS	0.00427807	0.0362489	0.193035	2.00843	3	152	EEF1A1, LAPTM4A, MYL6, CRIP2, CCNI, DKK3, HERPUD1, NPC2, CD59, ID3, TUFM, MYL12A, ANXA7, ARL6IP1, CCL2, FLOT1, PDLIM4, S100A10, SDCBP, RER1, TRIP6, CSRP1, MVP, TGFB1I1, ARPC5, MMADHC, SMPD1, BMP4, EBNA1BP2, ANXA1, KCNN4, IMP4, ACTR1A, PLAUR, GSN, CDK2AP2, DNAJB6, PPP1R15A, MGLL, PYCR1, QSOX1, RSL24D1, RBBP7, SLC39A6, PSMG1, CPNE3, SNRPD1, ITGB5, SOX9, KIAA0930, PPP6C, QDPR, SDC4, SURF2, LY6E, RCC…	EEF1A1, LAPTM4A, MYL6, CRIP2, CCNI, DKK3, HERPUD1, NPC2, CD59, ID3, TUFM, MYL12A, ANXA7, ARL6IP1, CCL2, FLOT1, PDLIM4, S100A10, SDCBP, RER1, TRIP6, CSRP1, MVP, TGFB1I1, ARPC5, MMADHC, SMPD1, BMP4, EBNA1BP2, ANXA1, KCNN4, IMP4
REACTOME_FGFR2_MUTANT_RECEPTOR_ACTIVATION	0.00430416	0.0362489	0.439765	2.00823	2	17	POLR2J, POLR2L, POLR2F, POLR2K, POLR2E, POLR2G, POLR2C, POLR2I	POLR2J, POLR2L, POLR2F, POLR2K, POLR2E, POLR2G, POLR2C, POLR2I
WP_16P112_PROXIMAL_DELETION_SYNDROME	0.00634518	0.0430244	0.308997	2.00309	4	42	ALDOA, TMEM219, CCT7, MVP, IGBP1, KIF22, PCNA, PPP4C, PPP2R1A, CCT6A, CCT3, INO80E, CDIPT, TCP1, HDAC3, CCT5, CCT4, CCT2, CCT8, EZR, PPP2CA, HIRIP3	ALDOA, TMEM219, CCT7, MVP, IGBP1, KIF22, PCNA, PPP4C, PPP2R1A
BARRIER_CANCER_RELAPSE_TUMOR_SAMPLE_UP	0.00750751	0.0466427	0.490281	2.00165	4	13	ATP6V0E1, ATP6V1G1, DCTN3, CKS1B, MRPL24, DNAJB9, ZFAND1, COPS4, MED21	ATP6V0E1, ATP6V1G1, DCTN3, CKS1B, MRPL24, DNAJB9, ZFAND1
CHAUHAN_RESPONSE_TO_METHOXYESTRADIOL_UP	0.0052356	0.0392111	0.335666	2.00073	3	33	ATF4, SLC3A2, HSPA8, CIRBP, CKS2, COX7B, NME1, SRSF2, UBE2L3, AHSA1, CKB, PTTG1, CBX6, ITGB5, ASNS, TIMM44	ATF4, SLC3A2, HSPA8, CIRBP, CKS2, COX7B, NME1, SRSF2, UBE2L3, AHSA1
BIOCARTA_KREB_PATHWAY	0.00319489	0.0324428	0.632359	1.99904	1	7	MDH1, FH, SDHA, ACO2, IDH2, SUCLA2	MDH1
HOLLMANN_APOPTOSIS_VIA_CD40_UP	0.0043573	0.0362489	0.203848	1.99869	3	125	ARPC1B, SLC25A6, TUBA1B, TUBA1A, EMP3, ARPC2, TMEM147, ISCU, COPS6, PCMT1, EMC7, MRPL34, SYPL1, SDHB, NQO2, PDLIM2, MAGEH1, ENSA, DUT, TMEM106C, CYB5R1, LSM4, LSM1, ACAT1, TUBB2A, HMGB1, ALDH2, CAP1, MRPS33, TUBA1C, HSPBP1, SGCB, COPS3, SERF2, ARF3, CPNE3, SNRPD1, RPS4Y1, DDX39A, KIAA0930, CAB39L, TACC1, MRPS22, CD99, LGALSL, HDAC1, PARP1, ATP6V1B2, ENDOD1, GTF2IRD1, PEMT, FNTA, PDGFD	ARPC1B, SLC25A6, TUBA1B, TUBA1A, EMP3, ARPC2, TMEM147, ISCU, COPS6, PCMT1, EMC7, MRPL34, SYPL1, SDHB, NQO2, PDLIM2, MAGEH1, ENSA, DUT, TMEM106C, CYB5R1, LSM4, LSM1, ACAT1, TUBB2A, HMGB1, ALDH2, CAP1
WOOD_EBV_EBNA1_TARGETS_UP	0.00468384	0.0373828	0.250284	1.9973	3	70	S100A4, TUBA1A, HNRNPA0, ID2, AKR1C2, EMP2, EPHX1, AKR1C1, DNAJB1, SLC29A1, DUSP14, FHL1, GLUL, PRKRA, ARHGDIA, HSPE1, CLU, ANXA6, HSPA1A, NQO1, AKR1C3, HSPA1B, MTX2, UGDH, UBE2E3, HOXC10, CALM3	S100A4, TUBA1A, HNRNPA0, ID2, AKR1C2, EMP2, EPHX1, AKR1C1, DNAJB1, SLC29A1, DUSP14, FHL1, GLUL, PRKRA, ARHGDIA, HSPE1, CLU, ANXA6, HSPA1A
MMS_MOUSE_LYMPH_HIGH_4HRS_UP	0.0055325	0.0408524	0.383766	1.99484	3	24	ACTG1, EIF4A2, PGRMC1, CYB5A, NQO1, XBP1, PSMA3, RBBP7, VBP1, RAB18, RBBP6, PELI1, UBA3, PTDSS1, HNRNPDL, LYPLA1, DCK	ACTG1, EIF4A2, PGRMC1, CYB5A
REACTOME_TRANSFERRIN_ENDOCYTOSIS_AND_RECYCLING	0.00699301	0.0444532	0.413718	1.99471	4	19	ATP6V0E1, ATP6V1F, ATP6V1G1, ATP6V0B, ATP6AP1, ATP6V0D1, ATP6V1E1, ATP6V1D, TCIRG1, ATP6V1H, MCOLN1, ATP6V1B2, ATP6V0E2, STEAP3	ATP6V0E1, ATP6V1F, ATP6V1G1, ATP6V0B, ATP6AP1, ATP6V0D1
WIERENGA_PML_INTERACTOME	0.0056338	0.040997	0.392454	1.99423	3	22	RPL3, EEF1A1, RPS3, TUBA1A, RPS27, ACTG1, RPS18, OAT, POLDIP2, HNRNPF, ARF4, MCM7, YTHDF2	RPL3, EEF1A1, RPS3, TUBA1A, RPS27, ACTG1, RPS18, OAT, POLDIP2
REACTOME_BIOSYNTHESIS_OF_THE_N_GLYCAN_PRECURSOR_DOLICHOL_LIPID_LINKED_OLIGOSACCHARIDE_LLO_AND_TRANSFER_TO_A_NASCENT_PROTEIN	0.00493827	0.0382564	0.295077	1.99384	3	47	ST6GALNAC6, CTSA, ALG5, DPM1, NEU1, NANS, CMAS, NAGK, SLC17A5, PMM1, ALG14, ST6GALNAC4, DPM2, MPDU1, SLC35A1, GLB1, ST3GAL4, ALG3, MVD, DPM3, GMPPA, SLC35C1, ST3GAL1, FUOM, DOLK, ALG12, GMDS	ST6GALNAC6, CTSA, ALG5, DPM1, NEU1, NANS
DARWICHE_SQUAMOUS_CELL_CARCINOMA_DN	0.00692841	0.0443235	0.238052	1.99244	5	80	GABARAPL2, CALM2, CCNI, RPS3A, DGUOK, GADD45GIP1, SLC39A13, STRAP, MGAT1, C11orf58, PEPD, BAG6, ATP6V0D1, SLC35B1, FAM3A, CHCHD5, TSC22D4, MAP1LC3A, C14orf119, IFT20, ASNS, RPAIN, PEX16, PACSIN2, ABHD14B, LGMN, EIF5A, MEOX2, YTHDF2, SRSF1, ZNF830, ACTA2, LYAR, RNF26, AKIRIN2, MRPL19, GBA, ANP32A, MED17, SWAP70, GID8, SAR1A, TTC9, GSTZ1, LRIF1, ACAD9, NIT1	GABARAPL2, CALM2, CCNI, RPS3A, DGUOK, GADD45GIP1, SLC39A13, STRAP, MGAT1, C11orf58, PEPD, BAG6, ATP6V0D1, SLC35B1, FAM3A
BIOCARTA_EIF_PATHWAY	0.005997	0.0416488	0.504366	1.99181	3	12	EIF4A1, EEF2, EIF1, EIF4A2, EIF6, EIF4E, EIF2S2	EIF4A1, EEF2, EIF1, EIF4A2, EIF6, EIF4E
WP_PROSTAGLANDIN_SYNTHESIS_AND_REGULATION	0.0066313	0.0438806	0.352153	1.99055	4	29	ANXA2, AKR1B1, AKR1C2, S100A6, ANXA4, AKR1C1, CBR1, S100A10, ANXA5, ANXA6, ANXA1, AKR1C3, SOX9, MITF, PTGER2	ANXA2, AKR1B1, AKR1C2, S100A6, ANXA4, AKR1C1, CBR1, S100A10, ANXA5, ANXA6, ANXA1
ZHAN_V2_LATE_DIFFERENTIATION_GENES	0.00655308	0.0437575	0.341854	1.99051	4	31	PKM, PLP2, LGALS1, AKR1B1, EIF1, EIF4A2, TALDO1, DCTN6, OAT, PCBD1, ATP1B3, RGS16	PKM, PLP2, LGALS1, AKR1B1, EIF1, EIF4A2, TALDO1, DCTN6, OAT, PCBD1, ATP1B3, RGS16
MA_MYELOID_DIFFERENTIATION_UP	0.00277008	0.0315062	0.376899	1.98898	1	25	UBB, EEF1A1, EMP3, PPIA, DAD1, RAN, IMPDH2, MT1A, RGL2, CDKN1A, CCT5, VASP, C1QA, MYO1C	UBB, EEF1A1, EMP3, PPIA, DAD1, RAN, IMPDH2, MT1A
HOSHIDA_LIVER_CANCER_SUBCLASS_S3	0.00322581	0.0326867	0.195664	1.9877	2	140	SOD1, EMP2, COX5B, POLD4, EPHX1, GPX3, UQCRB, ACADVL, NDUFV2, BLOC1S1, SBDS, AKR1C1, CBR1, HSD17B10, SDHB, PGRMC1, FKBP2, BLVRB, CYB5A, NFIC, IGF1, ALDH2, TOB1, PTS, CSTB, ECHS1, ANXA6, ABHD2, ATOX1, F5, PTGR1, ASL, CAT, CD14, CYP27A1, PGM1, DECR1, FH, ALDH3A2, FAH, MTHFS, CES1, NFKBIA, TMBIM6, IDH2, QDPR, ACADM, SELENBP1, RNASE4, GGH, CXCL2, ICAM3, DCAF8, MSMO1, GSTO1, DRG2, HMOX2, ACAA2, PCK2, …	SOD1, EMP2, COX5B, POLD4, EPHX1, GPX3, UQCRB, ACADVL, NDUFV2, BLOC1S1, SBDS, AKR1C1, CBR1, HSD17B10, SDHB, PGRMC1, FKBP2, BLVRB, CYB5A, NFIC, IGF1, ALDH2, TOB1, PTS, CSTB, ECHS1, ANXA6, ABHD2
REACTOME_INTRA_GOLGI_AND_RETROGRADE_GOLGI_TO_ER_TRAFFIC	0.00324675	0.0327143	0.199557	1.98744	2	131	TUBA1B, DYNLL1, TUBA1A, TMED2, TMED9, COPE, TUBB4B, CAPZB, DCTN3, DCTN2, KDELR2, ARF5, ARF1, DCTN6, ACTR10, TMED3, VPS51, GOLIM4, STX10, KIF22, TUBB2A, KDELR3, ARL1, RAB1A, CAPZA2, TUBB2B, SURF4, USE1, ACTR1A, CYTH2, VAMP3, KIF5B, TUBA1C, STX5, PLIN3, ARF3, KDELR1, ARFRP1, KIF9, SCOC, RAB18, ARF4, ARFIP2, TUBA4A, RABEPK, NAPA, TUBB6, COPZ1, RAB6A, YKT6, DYNC1I2, KIF13B, NAA38, SNAP29, KIFAP3, PAF…	TUBA1B, DYNLL1, TUBA1A, TMED2, TMED9, COPE, TUBB4B, CAPZB, DCTN3, DCTN2, KDELR2, ARF5, ARF1, DCTN6, ACTR10, TMED3, VPS51, GOLIM4, STX10, KIF22, TUBB2A, KDELR3, ARL1, RAB1A, CAPZA2, TUBB2B, SURF4, USE1
BOQUEST_STEM_CELL_UP	0.00210084	0.0287339	0.181527	1.9869	1	184	S100A4, LUM, PCOLCE2, MGP, DPT, PRELP, CDO1, FMOD, CRYAB, IGFBP6, EMP3, MFAP4, CRIP1, CILP, DCN, PDLIM3, OGN, NTRK2, SSPN, AXL, AKR1C1, OSR2, GSTM3, HSPB8, TMED3, GLT8D2, SERPINE2, NBPF10, PDGFRL, GPNMB, IGF1, TMEM45A, CRABP2, C5orf15, ANG, NOVA1, RCN3, MFAP5, SERPINA5, STEAP1, PLBD1, GSN, VCAN, LTBP2, SFRP4, PID1, SDC2, SCARA3, SGCE, MXRA8, NT5E, UGDH, SOX9, KIAA0930, CES1, FBLN5, FXYD1	S100A4, LUM, PCOLCE2, MGP, DPT, PRELP, CDO1, FMOD, CRYAB, IGFBP6, EMP3, MFAP4, CRIP1, CILP, DCN, PDLIM3, OGN, NTRK2, SSPN, AXL, AKR1C1, OSR2, GSTM3, HSPB8, TMED3, GLT8D2, SERPINE2, NBPF10, PDGFRL, GPNMB, IGF1, TMEM45A, CRABP2, C5orf15, ANG, NOVA1, RCN3, MFAP5, SERPINA5, STEAP1
LEE_LIVER_CANCER_MYC_TGFA_UP	0.0052356	0.0392111	0.333032	1.98503	3	33	ANXA2, AKR1B1, IGFBP6, ACTG1, TAGLN2, CBR1, RPL12, MFGE8, CSTB, MGMT, CD63, NT5E, MTHFD2, CCND1, RALB, SLC1A4, LY6E	ANXA2, AKR1B1, IGFBP6, ACTG1, TAGLN2, CBR1, RPL12, MFGE8, CSTB, MGMT
REACTOME_SIGNALING_BY_WNT	0.00428266	0.0362489	0.192611	1.98496	3	146	UBB, PFN1, UBA52, RPS27A, RBX1, PSMB6, PSMB5, PSMB7, UBC, AP2M1, CSNK2B, PSMC5, PSMD4, PSMB1, GNG11, RHOA, CALM1, PSMB3, CLTA, PSMA7, GNG5, VPS29, PSMF1, PSMC3, PSMD3, PSMD8, PSMA4, PSMC2, PSMA1, SKP1, PSMB2, PSMD2, AP2S1, PPP2R1A, SNX3, CBY1, PSMD9, PSMD13, PSMA5, KAT5, PSMC1, PSMB4, PSMA3, PSME1, PSMC4, CTNNB1, PSMD7, SOX9	UBB, PFN1, UBA52, RPS27A, RBX1, PSMB6, PSMB5, PSMB7, UBC, AP2M1, CSNK2B, PSMC5, PSMD4, PSMB1, GNG11, RHOA, CALM1, PSMB3, CLTA, PSMA7, GNG5, VPS29, PSMF1, PSMC3, PSMD3, PSMD8, PSMA4, PSMC2, PSMA1, SKP1, PSMB2, PSMD2, AP2S1, PPP2R1A, SNX3, CBY1
REACTOME_TRANSLOCATION_OF_SLC2A4_GLUT4_TO_THE_PLASMA_MEMBRANE	0.00987654	0.0543468	0.297422	1.98476	7	44	TUBA1B, ACTB, TUBA1A, ACTG1, VAMP2, TUBB4B, CALM1, YWHAQ, TUBB2A, TUBB2B, TUBA1C, RAB11A, RAB4A, YWHAB, PRKAG1, TUBA4A, RAB13, TUBB6, RALA, MYO1C, KIFAP3, EXOC7, RAB8A, ASPSCR1, RAB10	TUBA1B, ACTB, TUBA1A, ACTG1, VAMP2, TUBB4B, CALM1, YWHAQ, TUBB2A, TUBB2B
YANAGISAWA_LUNG_CANCER_RECURRENCE	0.00479233	0.0375214	0.626929	1.98188	2	7	TMSB4X, S100A6, FAU, RPL26L1, TMSB10, ACYP1	TMSB4X, S100A6, FAU, RPL26L1
KAYO_AGING_MUSCLE_DN	0.00574713	0.040997	0.228229	1.9806	4	88	RPL31, TMSB4X, UBB, RPS25, LGALS3, RPS7, COX8A, COMT, COX6A1, VDAC2, RPS18, POLR2F, NDUFV2, RPL36AL, UBE2D2, POLR2G, SDHB, UQCRH, CDH13, ERF, MDH1	RPL31, TMSB4X, UBB, RPS25, LGALS3, RPS7, COX8A, COMT, COX6A1, VDAC2, RPS18, POLR2F, NDUFV2, RPL36AL, UBE2D2, POLR2G, SDHB, UQCRH, CDH13, ERF, MDH1
GAUTSCHI_SRC_SIGNALING	0.00649351	0.0436546	0.668888	1.97969	3	6	ID2, ID3, ID1, SERPINE1, TGFB1	ID2, ID3, ID1
REACTOME_SIGNALING_BY_FGFR2	0.00866337	0.0508197	0.295008	1.97841	6	45	HNRNPA1, UBB, UBA52, RPS27A, UBC, FGFBP2, POLR2J, POLR2L, POLR2F, POLR2K, POLR2E, POLR2G, POLR2C, POLR2I	HNRNPA1, UBB, UBA52, RPS27A, UBC, FGFBP2, POLR2J, POLR2L, POLR2F, POLR2K, POLR2E, POLR2G, POLR2C, POLR2I
MARSON_BOUND_BY_E2F4_UNSTIMULATED	0.00202224	0.0284649	0.154911	1.97789	1	353	RPS20, RPL3, UBB, RPL4, RPS3A, CLIC1, COX8A, ISCU, HSPA8, PTMA, CSNK2B, MRPL51, TUBB, EIF3G, TMEM258, LSM5, SBDS, CKS1B, POLD2, MRPL18, SF3B5, NHP2, LSM3, SIVA1, DNAJB11, RAB11B, POP7, KIF22, NTAN1, LSM2, NEU1, MRPL27, POLE4, IFT27, BAG6, KPNA2, NSMCE1, SEC11C, FKBP3, MAGOH, MRPS18C, UBXN6, IDH3B, EMC3, PPP1R7, NUTF2, ENY2, RANBP1, TXN2, MRPL13, VAT1, GDE1, NUDCD2, TXNL1, CDK2AP2, PDZD11, NABP2, …	RPS20, RPL3, UBB, RPL4, RPS3A, CLIC1, COX8A, ISCU, HSPA8, PTMA, CSNK2B, MRPL51, TUBB, EIF3G, TMEM258, LSM5, SBDS, CKS1B, POLD2, MRPL18, SF3B5, NHP2, LSM3, SIVA1, DNAJB11, RAB11B, POP7, KIF22, NTAN1, LSM2, NEU1, MRPL27, POLE4, IFT27, BAG6, KPNA2, NSMCE1, SEC11C, FKBP3, MAGOH, MRPS18C, UBXN6, IDH3B, EMC3, PPP1R7, NUTF2, ENY2, RANBP1
HAHTOLA_MYCOSIS_FUNGOIDES_SKIN_UP	0.00325027	0.0327143	0.196775	1.97473	2	136	HNRNPA1, PFN1, CNN3, EIF1, TMEM14A, CCDC85B, ERH, TM4SF1, CIRBP, CAPZB, CALM1, PSMB3, NTRK2, ITGB1BP1, RPL23, ARF5, STOML2, ARPC1A, CERS2, ANXA11, SSR2, NDUFA8, ARL3, ARL6IP4, TSC22D3, TNFRSF1A, ETHE1, THYN1, RPS21, CAPZA2, NME3, GSN, ZNHIT3, NSL1, LBH, CKLF, C6orf62, IFT20, IP6K2, RTN3, NUDT1, CCNB1IP1, MGAT2, SMS, SAFB2, EAPP, SOX4	HNRNPA1, PFN1, CNN3, EIF1, TMEM14A, CCDC85B, ERH, TM4SF1, CIRBP, CAPZB, CALM1, PSMB3, NTRK2, ITGB1BP1, RPL23, ARF5, STOML2, ARPC1A, CERS2, ANXA11, SSR2, NDUFA8, ARL3, ARL6IP4, TSC22D3, TNFRSF1A, ETHE1, THYN1, RPS21, CAPZA2, NME3
DARWICHE_SKIN_TUMOR_PROMOTER_UP	0.00688863	0.0442418	0.233104	1.97471	5	82	GABARAPL2, SOD1, ARL2, FTL, DYNLL1, RPS3A, LDHA, COX5B, ENO1, ESD, PGAM1, AXL, PGK1, CAPN2, ID1, NHP2, PDCD5, RNF181, ATP6V0D1, PFKL, ENG, MAP1LC3A, TCP1, EEF1B2, YWHAB, PLEKHA4, CHP1, MRPS18A, CCT4, QDPR, PPIC, BAIAP2, ACOT9, LY6E, EXT2, SRSF1, CRELD1, RPS6KA4, ACTA2, TRMT1, ACAN	GABARAPL2, SOD1, ARL2, FTL, DYNLL1, RPS3A, LDHA, COX5B, ENO1, ESD, PGAM1, AXL, PGK1, CAPN2, ID1, NHP2, PDCD5, RNF181, ATP6V0D1
WP_GLYCOLYSIS_IN_SENESCENCE	0.00612557	0.0421371	0.541808	1.97452	3	10	PKM, GAPDH, LDHA, ENO1, PGK1	PKM, GAPDH, LDHA, ENO1, PGK1
WP_CHOLESTEROL_BIOSYNTHESIS_PATHWAY	0.00900901	0.051977	0.483219	1.97282	5	13	PMVK, FDPS, IDI1, SQLE, MVD, FDFT1, MSMO1, SC5D, DHCR7, MVK, NSDHL, LSS, HMGCS1	PMVK, FDPS
REACTOME_DEFECTIVE_ST3GAL3_CAUSES_MCT12_AND_EIEE15	0.00479233	0.0375214	0.623947	1.97245	2	7	LUM, PRELP, FMOD, OGN	LUM, PRELP, FMOD, OGN
MIKHAYLOVA_OXIDATIVE_STRESS_RESPONSE_VIA_VHL_DN	0.00170648	0.0241822	0.734321	1.97242	0	5	HSPB1, AKR1B1, PGAM1, OAT	HSPB1, AKR1B1, PGAM1, OAT
REACTOME_REGULATION_OF_PTEN_LOCALIZATION	0.00475436	0.0373828	0.596927	1.97119	2	8	UBB, UBA52, RPS27A, UBC	UBB, UBA52, RPS27A, UBC
REACTOME_TRANSLATION_OF_REPLICASE_AND_ASSEMBLY_OF_THE_REPLICATION_TRANSCRIPTION_COMPLEX	0.00612557	0.0421371	0.540646	1.97028	3	10	CHMP2A, CHMP3, CHMP4A, CHMP2B, MAP1LC3B, CHMP4B, BECN1, CHMP6, CHMP7	CHMP2A, CHMP3
LY_AGING_MIDDLE_UP	0.00475436	0.0373828	0.596388	1.96941	2	8	COMP, DPT, FMOD, TNFRSF11B	COMP, DPT, FMOD, TNFRSF11B
REACTOME_HIV_LIFE_CYCLE	0.00445434	0.036622	0.213144	1.96928	3	103	UBB, UBA52, RPS27A, PPIA, UBC, TAF9, POLR2J, POLR2L, POLR2F, SUPT4H1, BANF1, POLR2K, CHMP2A, POLR2E, POLR2G, RAN, VPS28, NELFE, TSG101, CHMP5, POLR2C, GTF2A2, POLR2I, CHMP3, SEC13, TAF12, TAF7, MVB12A, RANBP1, XRCC6	UBB, UBA52, RPS27A, PPIA, UBC, TAF9, POLR2J, POLR2L, POLR2F, SUPT4H1, BANF1, POLR2K, CHMP2A, POLR2E, POLR2G, RAN, VPS28, NELFE, TSG101, CHMP5, POLR2C, GTF2A2, POLR2I, CHMP3, SEC13, TAF12, TAF7, MVB12A, RANBP1
KEGG_SNARE_INTERACTIONS_IN_VESICULAR_TRANSPORT	0.00415512	0.0362025	0.372695	1.96679	2	25	VAMP2, STX10, USE1, VAMP3, STX8, STX5, VTI1B, VAMP5, STX7, YKT6, BET1, SNAP29, SNAP47, VAMP7, STX18, STX3, STX4, VAMP4, GOSR1, STX11	VAMP2, STX10, USE1
REACTOME_CELL_CYCLE	0.0020202	0.0284649	0.153508	1.96467	1	360	UBB, TUBA1B, DYNLL1, TUBA1A, UBA52, RPS27, RPS27A, RBX1, PSMB6, PSMB5, POLD4, PSMB7, UBC, TUBB4B, CSNK2B, ANAPC11, PSMC5, POLR2J, POLR2L, PSMD4, LMNA, PSMB1, NOP10, POLR2F, TUBB, DCTN3, SUMO1, DCTN2, PSMB3, BANF1, POLR2K, CKS1B, CHMP2A, POLD2, POLR2E, YWHAQ, POLR2G, ANAPC16, PSMA7, RAN, HSPA2, NHP2, CDC26, PSMF1, ENSA, RAD50, UBE2I, NUDC, PSMC3, BABAM1, PSMD3, PSMD8, POLR2C, POLR2I, PMF1, PSMA4, …	UBB, TUBA1B, DYNLL1, TUBA1A, UBA52, RPS27, RPS27A, RBX1, PSMB6, PSMB5, POLD4, PSMB7, UBC, TUBB4B, CSNK2B, ANAPC11, PSMC5, POLR2J, POLR2L, PSMD4, LMNA, PSMB1, NOP10, POLR2F, TUBB, DCTN3, SUMO1, DCTN2, PSMB3, BANF1, POLR2K, CKS1B, CHMP2A, POLD2, POLR2E, YWHAQ, POLR2G, ANAPC16, PSMA7, RAN, HSPA2, NHP2, CDC26, PSMF1, ENSA, RAD50, UBE2I, NUDC, PSMC3, BABAM1, PSMD3, PSMD8, POLR2C, POLR2I, PMF1, PSMA4, …
REACTOME_FORMATION_OF_THE_EARLY_ELONGATION_COMPLEX	0.00691563	0.0443191	0.377952	1.96462	4	24	POLR2J, POLR2L, POLR2F, SUPT4H1, POLR2K, POLR2E, POLR2G, NELFE, POLR2C, POLR2I, GTF2H5, MNAT1, POLR2H, ERCC3, GTF2H1, NELFCD, GTF2F2, GTF2F1	POLR2J, POLR2L, POLR2F, SUPT4H1, POLR2K, POLR2E, POLR2G, NELFE, POLR2C, POLR2I
REACTOME_SUPPRESSION_OF_PHAGOSOMAL_MATURATION	0.00765697	0.0470948	0.53906	1.9645	4	10	UBB, UBA52, RPS27A, UBC, RAB7A	UBB, UBA52, RPS27A, UBC, RAB7A
REACTOME_BETA_OXIDATION_OF_DECANOYL_COA_TO_OCTANOYL_COA_COA	0.00649351	0.0436546	0.662927	1.96205	3	6	ECHS1, HADHB, ACADM, HADH, MECR, HADHA	ECHS1, HADHB
WP_CELLULAR_PROTEOSTASIS	0.00649351	0.0436546	0.660558	1.95504	3	6	PFDN5, PFDN6, PFDN4, PFDN1, VBP1, PFDN2	PFDN5, PFDN6, PFDN4
DIRMEIER_LMP1_RESPONSE_EARLY	0.00612745	0.0421371	0.280593	1.9548	4	50	RPS10, RPS16, EEF1A1, EEF2, ACTB, RPS9, HERPUD1, EIF1, JUNB, CCL3, CCL4, ZFP36, INSIG1, FTH1, PPP1R15A, ZC3H12A, GADD45B, EGR2, NFKBIA	RPS10, RPS16, EEF1A1, EEF2, ACTB, RPS9, HERPUD1, EIF1, JUNB, CCL3, CCL4, ZFP36, INSIG1, FTH1
DARWICHE_PAPILLOMA_RISK_LOW_DN	0.00574053	0.040997	0.227431	1.95476	4	85	SOD1, CALM2, CCNI, ARL2, DGUOK, GADD45GIP1, SLC39A13, STRAP, C11orf58, PEPD, RNF181, BAG6, MT1A, FAM3A, CHCHD5, TSC22D4, MAP1LC3A, C14orf119, IFT20, ASNS, RPAIN, PEX16, CHP1, MRPS18A, PACSIN2, CCT4, ABHD14B, LGMN, BAIAP2, MEOX2, BEST1, YTHDF2, SRSF1, ZNF830, CRELD1, ACTA2, LYAR, RNF26, AKIRIN2, TRMT1, ANP32A, MED17, LTBP4, SWAP70, GID8, TTC9, GSTZ1, NIT1, SPP1	SOD1, CALM2, CCNI, ARL2, DGUOK, GADD45GIP1, SLC39A13, STRAP, C11orf58, PEPD, RNF181, BAG6, MT1A, FAM3A
REACTOME_SYNTHESIS_SECRETION_AND_DEACYLATION_OF_GHRELIN	0.00475436	0.0373828	0.59066	1.95049	2	8	SPCS1, SEC11A, IGF1, SEC11C, SPCS2	SPCS1, SEC11A, IGF1, SEC11C, SPCS2
MEISSNER_BRAIN_ICP_WITH_H3K4ME3	0.00900901	0.051977	0.477697	1.95027	5	13	RPL19, WDR83OS, CAPN1, NOSIP, PRPF31, FAM3A, PPP2R3C, RAB13, GGT7, STOML1	RPL19, WDR83OS, CAPN1, NOSIP, PRPF31, FAM3A
COLIN_PILOCYTIC_ASTROCYTOMA_VS_GLIOBLASTOMA_UP	0.00566572	0.040997	0.415977	1.94759	3	18	ANGPTL2, EEF1A1, DKK3, SCRG1, SERPINE2, GLUL, FTH1, ALDOC, RTN3	ANGPTL2, EEF1A1, DKK3, SCRG1, SERPINE2, GLUL, FTH1
CHARAFE_BREAST_CANCER_BASAL_VS_MESENCHYMAL_UP	0.00507614	0.0391463	0.314657	1.94745	3	37	COX5B, APRT, TSC22D3, WDR61, KIAA0040, ZFP36, ITPA, EMC10, ATP1A1, DRAM2, TMEM183A, TMEM134, GSN, OSER1, RHOD, LITAF, HOOK2	COX5B, APRT, TSC22D3, WDR61, KIAA0040, ZFP36, ITPA, EMC10, ATP1A1, DRAM2
YAO_TEMPORAL_RESPONSE_TO_PROGESTERONE_CLUSTER_6	0.00505689	0.0390793	0.30292	1.94404	3	41	CRIP2, CAPG, ID2, NUPR1, PRSS23, SUPT4H1, DDIT4, IFI27L2, TMEM106C, CD55, IGBP1, DRAM2, PERP, USE1, TGIF1	CRIP2, CAPG, ID2, NUPR1, PRSS23, SUPT4H1, DDIT4, IFI27L2, TMEM106C, CD55, IGBP1, DRAM2, PERP, USE1
THEILGAARD_NEUTROPHIL_AT_SKIN_WOUND_UP	0.00722022	0.0453493	0.273616	1.94027	5	52	EIF4A1, GABARAPL2, SLC25A6, RPS16, EEF1A1, RPS27, IER3, CCL2, CCL3, ZFP36, RAB1A, ATP1A1, GNL1, PHF1, IDI1, IL1B, KAT5, MTHFD2, NFE2L2, LGMN, TANK, CXCL3, CXCL2	EIF4A1, GABARAPL2, SLC25A6, RPS16, EEF1A1, RPS27, IER3, CCL2, CCL3, ZFP36, RAB1A, ATP1A1, GNL1, PHF1
LINDGREN_BLADDER_CANCER_CLUSTER_3_UP	0.00424178	0.0362158	0.181487	1.94001	3	168	PRDX1, ANXA4, EPHX1, PEBP1, NUPR1, TM4SF1, NTRK2, CKS1B, CKS2, DBI, COX7B, YWHAQ, NQO2, TMEM106C, BLVRB, DYNLT3, PEPD, HMGB2, NEU1, SEC62, RPA3, SERP1, NDUFA9, KPNA2, PPA2, POLDIP2, INSIG1, PCNA, SIRT2, RGS16, TFG, SUCLG1, PTTG1, PIGC, TWSG1, GLO1, PYCR1, FAM200B, CMSS1, PRDX4, MRPS12, RBBP7, RCAN1, MORN2, PSMC4, MRPL48, FABP3, AP1S2, RTN3, MAD2L2, MTHFD2, RAF1, PSMD11, IDH2, ACADM, MED8, CDKN2C,…	PRDX1, ANXA4, EPHX1, PEBP1, NUPR1, TM4SF1, NTRK2, CKS1B, CKS2, DBI, COX7B, YWHAQ, NQO2, TMEM106C, BLVRB, DYNLT3, PEPD, HMGB2, NEU1, SEC62, RPA3, SERP1, NDUFA9, KPNA2, PPA2, POLDIP2, INSIG1, PCNA, SIRT2, RGS16, TFG
REACTOME_DNA_REPAIR	0.00210305	0.0287339	0.177078	1.93877	1	185	UBB, ACTB, UBA52, RPS27A, RBX1, POLD4, SUMO2, UBC, RAD23A, POLR2J, POLR2L, COPS6, POLR2F, SUMO1, POLR2K, UBXN1, MPG, POLD2, POLR2E, POLR2G, RAD50, SUMO3, UBE2I, BABAM1, POLR2C, POLR2I, INO80C, POLE4, RPA3, COPS5, KPNA2, TERF1, PCNA, UBE2N, PPP4C, COPS8, ERCC1, MGMT, UBE2B, XRCC6, KAT5, USP1, INO80E, COPS3, COPS4, COPS7A, TINF2, GTF2H5, PRPF19, MAD2L2, PPIE, MCRS1, GPS1, ACTL6A, CETN2, UBE2L6, RPA…	UBB, ACTB, UBA52, RPS27A, RBX1, POLD4, SUMO2, UBC, RAD23A, POLR2J, POLR2L, COPS6, POLR2F, SUMO1, POLR2K, UBXN1, MPG, POLD2, POLR2E, POLR2G, RAD50, SUMO3, UBE2I, BABAM1, POLR2C, POLR2I, INO80C, POLE4, RPA3, COPS5, KPNA2, TERF1, PCNA, UBE2N, PPP4C, COPS8, ERCC1, MGMT, UBE2B
ALONSO_METASTASIS_EMT_UP	0.00852273	0.0500413	0.397568	1.93871	5	20	LUM, PFN1, TUBA1A, SDCBP, RAN, RAB1A, RRAGA, VCAN, CD63	LUM, PFN1, TUBA1A, SDCBP, RAN, RAB1A, RRAGA
GERY_CEBP_TARGETS	0.00693642	0.0443235	0.230752	1.93808	5	81	ID2, RNH1, ID3, DCN, JUNB, DNAJB1, CYB5R1, FHL2, DNAJB9, PROCR, S100A3, TMEM45A, RDH11, CRABP2, CLU, ECHS1, RGS2, HSPA1A, PLAUR, GLA, VCAN, HSPA1B, PPP1R15A, PEA15, CD68, IFRD1, CD47, GADD45B, MVD, NR1D1, BAIAP2, CXCL2, BAG3, DNAJB2, NGF, SERPINI1, GLRX, PRNP, ACTA2, DDIT3	ID2, RNH1, ID3, DCN, JUNB, DNAJB1, CYB5R1, FHL2, DNAJB9, PROCR, S100A3, TMEM45A, RDH11, CRABP2, CLU, ECHS1, RGS2, HSPA1A
LY_AGING_OLD_UP	0.00341297	0.0331225	0.721519	1.93804	1	5	COMP, FMOD, CRYAB	COMP, FMOD, CRYAB
REACTOME_VESICLE_MEDIATED_TRANSPORT	0.00100402	0.0223841	0.146456	1.93779	0	411	GABARAPL2, UBB, TUBA1B, ACTB, FTL, DYNLL1, TUBA1A, UBA52, TMED2, ACTG1, TMED9, RPS27A, VAMP2, COPE, NEDD8, ARPC2, CD59, UBC, HSPA8, TUBB4B, AP3S1, AP2M1, RAB5C, COPS6, CAPZB, ARPC4, DCTN3, CALM1, DCTN2, RAB7A, BLOC1S1, TPD52L1, KDELR2, ARF5, CHMP2A, YWHAQ, CLTA, ARPC1A, ARPC3, ARF1, VPS28, DCTN6, ACTR10, TSG101, TRAPPC3, TMED3, CD55, RAB11B, VPS51, LMAN2, CHMP5, RAB31, GOLIM4, ARPC5, STX10, KIF22…	GABARAPL2, UBB, TUBA1B, ACTB, FTL, DYNLL1, TUBA1A, UBA52, TMED2, ACTG1, TMED9, RPS27A, VAMP2, COPE, NEDD8, ARPC2, CD59, UBC, HSPA8, TUBB4B, AP3S1, AP2M1, RAB5C, COPS6, CAPZB, ARPC4, DCTN3, CALM1, DCTN2, RAB7A, BLOC1S1, TPD52L1, KDELR2, ARF5, CHMP2A, YWHAQ, CLTA, ARPC1A, ARPC3, ARF1, VPS28, DCTN6, ACTR10, TSG101, TRAPPC3, TMED3, CD55, RAB11B, VPS51, LMAN2, CHMP5, RAB31, GOLIM4, ARPC5, STX10, KIF22…
CAFFAREL_RESPONSE_TO_THC_8HR_5_DN	0.00649351	0.0436546	0.65409	1.93589	3	6	HSPA8, DNAJB1, HSPA2, RDH11	HSPA8, DNAJB1, HSPA2, RDH11
WATANABE_RECTAL_CANCER_RADIOTHERAPY_RESPONSIVE_UP	0.00586166	0.0413002	0.239147	1.93555	4	73	RPL36A, EEF1A1, RPS13, RPL38, RPS27, RPL13, POLR2K, AKR1C1, RAP1A, NDUFB5, NUDC, CTSA, IDH3G, NDUFS6, WDR1, PDHB, MFSD10, FTH1, MPST, ATP1A1, SURF1, MRPL12, FCGRT, TMEM115, CYB5B, ARF4, DRG1, PRKAG1, LAGE3	RPL36A, EEF1A1, RPS13, RPL38, RPS27, RPL13, POLR2K, AKR1C1, RAP1A, NDUFB5, NUDC, CTSA, IDH3G, NDUFS6, WDR1, PDHB, MFSD10, FTH1, MPST, ATP1A1, SURF1
NAKAMURA_METASTASIS	0.0105541	0.0556472	0.347118	1.93493	7	28	NTRK2, AXL, PGK1, MRPS6, FKBP10, GLUL, TUBB2A, BLVRA, SLC16A3, DESI2, TUBB6, NRN1, ACD, MEPCE, SMYD3, PDK3, DUSP3, STX4, CCDC97, NKX3-1, ETV1, LAPTM5, SDCCAG8	NTRK2, AXL, PGK1, MRPS6, FKBP10, GLUL, TUBB2A
REACTOME_METABOLISM_OF_STEROIDS	0.00582072	0.0412497	0.236567	1.92857	4	74	AKR1B1, TSPO, AKR1C2, SUMO2, HSD3B7, PMVK, AKR1C1, RAN, UBE2I, FDPS, GGPS1, SCP2, INSIG1, HSD17B11, IDI1, SQLE, AKR1C3, ACAT2, CYP27A1, HSD17B12, CHD9, STARD3, MVD, FDFT1, LGMN, EBP, ARV1, NFYC, MSMO1, INSIG2, HSD17B7, SAR1B, OSBPL1A, SC5D, ACOT8, SLC27A5, DHCR7, SEC23A, STARD3NL, SRD5A3, PTGIS, ACOX2, DHCR24, SCAP, MVK, KPNB1, MTF1, TGS1, SCD, NSDHL, LSS, HMGCS1, OSBPL6, HSD11B1	AKR1B1, TSPO, AKR1C2, SUMO2, HSD3B7, PMVK, AKR1C1, RAN, UBE2I, FDPS, GGPS1, SCP2, INSIG1, HSD17B11
MORI_IMMATURE_B_LYMPHOCYTE_DN	0.0111663	0.0581818	0.292366	1.9283	8	43	TUBA1B, LGALS1, TUBA1A, TUBB4B, TUBB, CKS1B, SLC29A1, HMGB2, HMGB1, TXN, KPNA2, PCNA, XRCC6, PTGR1, GSN, PRDX4, CDKN1A, MTHFD2, ANP32E, CDKN2C, MCM7	TUBA1B, LGALS1, TUBA1A, TUBB4B, TUBB, CKS1B, SLC29A1, HMGB2, HMGB1, TXN, KPNA2, PCNA
DAZARD_UV_RESPONSE_CLUSTER_G2	0.0114778	0.0592298	0.4219	1.92665	7	17	ATF4, IER3, JUNB, CSRP1, PSMD8, TOB1, CXCL3, CXCL2, LY6E, PHLDA2	ATF4, IER3, JUNB, CSRP1, PSMD8, TOB1
SMITH_TERT_TARGETS_DN	0.00946746	0.0535878	0.256406	1.92426	7	61	ANXA4, THY1, CBR1, HSPA2, OAT, PCNA, ASAH1, PPP1R7, RRAGA, IDI1, TAGLN, GSN, AKR1C3, SERPINB6, CAT, RAB11A, NME4, ALDH3A2, FAH, CD47, CHMP1A, AHCY, PAM, LIPA, CCNG1, PIK3R3, GSTO1, PTHLH, RAB40B, GAMT, PON2, TCF4, A2M, ALDH7A1, CLP1, UNC119	ANXA4, THY1, CBR1, HSPA2, OAT, PCNA, ASAH1, PPP1R7, RRAGA
WINTER_HYPOXIA_METAGENE	0.00534759	0.0399549	0.18371	1.92363	4	157	ALDOA, PKM, GAPDH, RPL36A, LGALS1, ANXA2, FTL, HERPUD1, TPI1, LDHA, ID2, SLC3A2, ENO1, TGFBI, DDIT4, PGAM1, PGK1, VIM, VPS51, ANXA5, ACAT1, MIF, TXN, INSIG1, ANXA1, HBP1, TBPL1, PSMD9, XRCC6, PLAUR, EIF4A3, P4HA2, LDHB, CCT6A, TCEAL1, PFKL, QSOX1, ENG, PSMA3, SERPINE1, PGM1, NR4A1, CDKN1A, ALDOC, NT5E, TGFB1	ALDOA, PKM, GAPDH, RPL36A, LGALS1, ANXA2, FTL, HERPUD1, TPI1, LDHA, ID2, SLC3A2, ENO1, TGFBI, DDIT4, PGAM1, PGK1, VIM, VPS51, ANXA5, ACAT1, MIF, TXN, INSIG1, ANXA1, HBP1, TBPL1
LI_LUNG_CANCER	0.00415512	0.0362025	0.364476	1.92342	2	25	HSPB1, LGALS1, PRDX1, GSTP1, PSMB6, TUBB, RHOA, PGK1	HSPB1, LGALS1, PRDX1, GSTP1, PSMB6, TUBB, RHOA, PGK1
BUYTAERT_PHOTODYNAMIC_THERAPY_STRESS_DN	0.00100806	0.0223841	0.147052	1.92052	0	395	AK1, HEXIM1, CBR3, GPAA1, COX16, MDH2, HCFC1R1, ID3, EID1, TGFBI, NDUFB7, POLR2L, TMEM14A, CCDC85B, PRSS23, TUBB, CCL2, ARL5A, TMEM109, BLOC1S1, MPC1, MRPL34, DBI, ID1, NHP2, SPTSSA, SCAND1, ENSA, TSPAN4, DUT, PGRMC1, MYL9, NDUFS6, CYB5A, NMB, STX10, AMD1, POLR2I, MRPL24, NXF1, THYN1, SLC25A11, LSM2, ABHD14A, B3GAT3, DNPH1, RRAGA, CBY1, NME3, TUSC2, MRPL40, TXN2, TIMM10, HDDC2, TAGLN, STX8, ACOT1…	AK1, HEXIM1, CBR3, GPAA1, COX16, MDH2, HCFC1R1, ID3, EID1, TGFBI, NDUFB7, POLR2L, TMEM14A, CCDC85B, PRSS23, TUBB, CCL2, ARL5A, TMEM109, BLOC1S1, MPC1, MRPL34, DBI, ID1, NHP2, SPTSSA, SCAND1, ENSA, TSPAN4, DUT, PGRMC1, MYL9, NDUFS6, CYB5A, NMB, STX10, AMD1, POLR2I, MRPL24, NXF1, THYN1, SLC25A11, LSM2, ABHD14A, B3GAT3, DNPH1, RRAGA, CBY1, NME3
CROONQUIST_STROMAL_STIMULATION_UP	0.00987654	0.0543468	0.284537	1.92031	7	46	TMSB4X, LUM, IER3, TGFBI, NUPR1, CCL3, ID1, CCL4, TSC22D3, TPM2, RGS2, VCAN, PPP1R15A, SLC25A4, SERPINE1, RPS4Y1, FSCN1, NFKBIA	TMSB4X, LUM, IER3, TGFBI, NUPR1, CCL3, ID1, CCL4, TSC22D3, TPM2, RGS2
REACTOME_CHROMOSOME_MAINTENANCE	0.00846433	0.0497447	0.268278	1.9193	6	54	POLD4, POLR2J, POLR2L, NOP10, POLR2F, POLR2K, POLD2, POLR2E, POLR2G, NHP2, POLR2C, POLR2I, RPA3, TERF1, PCNA, RUVBL2, RBBP7, TINF2, TEN1, PPP6C, RPA2, ITGB3BP, POLR2H, CENPT, RPA1, NPM1, ACD, CHTF8, TERF2IP, RFC1, DAXX, RFC2, RSF1, GAR1, CENPP, RUVBL1, ANKRD28, CENPQ, DKC1, WRAP53, RFC4, RFC5, CENPL, CENPN, FEN1	POLD4, POLR2J, POLR2L, NOP10, POLR2F, POLR2K, POLD2, POLR2E, POLR2G, NHP2, POLR2C, POLR2I, RPA3, TERF1, PCNA
ZAMORA_NOS2_TARGETS_DN	0.00846433	0.0497447	0.268264	1.91921	6	54	EEF1A1, EEF2, ACTB, CD151, FTL, RABAC1, UBC, AKR1C1, YWHAQ, PPP1CA, TSPAN4, HSPB8, MGAT1, FKBP3, PPP2R1A, ATP1A1, EIF2S2, GALK1, PEA15, VDAC1, SOX4, EIF5A, IFNAR2, EFS	EEF1A1, EEF2, ACTB, CD151, FTL, RABAC1, UBC, AKR1C1, YWHAQ, PPP1CA, TSPAN4, HSPB8, MGAT1, FKBP3, PPP2R1A, ATP1A1
REACTOME_MTOR_SIGNALLING	0.00801068	0.0481965	0.351593	1.9191	5	27	RPS6, LAMTOR4, LAMTOR5, FKBP1A, LAMTOR1, LAMTOR2, AKT1S1, EIF4E, RRAGA, RHEB, YWHAB, CAB39L, MLST8, PRKAG1	RPS6, LAMTOR4, LAMTOR5, FKBP1A, LAMTOR1, LAMTOR2, AKT1S1, EIF4E, RRAGA
BLALOCK_ALZHEIMERS_DISEASE_INCIPIENT_DN	0.00549451	0.0408108	0.200876	1.91671	4	115	SLC25A6, RPL38, COX7C, RPL6, NEDD8, TMEM147, CD59, RPL14, AP3S1, COX7A2L, CKS2, MKKS, REEP5, NDUFB3, FHL1, ECH1, LAMTOR2, GTF2A2, CACYBP, DRAP1, GLUL, PSMC2, COPS5, ALDH2, ACTN1, AHSA1, DNAJC8, NSFL1C, ACTR1B, MGLL, CCT3, MPV17, ARF3, UROS, SDHA, RSU1, CCT5, CCT4, CCT2, MRPL15, PDHA1, PARP1, PAFAH1B1, TUBG2, GLRX, GRPEL1, HADH, ATIC, UTP18, PPP3CA, EIF2B1, PFDN2, RAD51C, EIF2B3, MXD1, RPN2, MED17	SLC25A6, RPL38, COX7C, RPL6, NEDD8, TMEM147, CD59, RPL14, AP3S1, COX7A2L, CKS2, MKKS, REEP5, NDUFB3, FHL1, ECH1, LAMTOR2, GTF2A2, CACYBP, DRAP1, GLUL, PSMC2, COPS5, ALDH2, ACTN1, AHSA1
KIM_HYPOXIA	0.0105105	0.0555472	0.469252	1.9158	6	13	ALDOA, PFKP, TPI1, LDHA, PDLIM4	ALDOA, PFKP, TPI1, LDHA, PDLIM4
REACTOME_CELL_CYCLE_MITOTIC	0.00102041	0.0223841	0.156712	1.9144	0	287	UBB, TUBA1B, DYNLL1, TUBA1A, UBA52, RPS27, RPS27A, RBX1, PSMB6, PSMB5, POLD4, PSMB7, UBC, TUBB4B, CSNK2B, ANAPC11, PSMC5, PSMD4, LMNA, PSMB1, TUBB, DCTN3, SUMO1, DCTN2, PSMB3, BANF1, CKS1B, CHMP2A, POLD2, ANAPC16, PSMA7, RAN, CDC26, PSMF1, ENSA, UBE2I, NUDC, PSMC3, PSMD3, PSMD8, PMF1, PSMA4, GORASP2, PSMC2, CHMP3, TUBB2A, PSMA1, SEC13, SKP1, POLE4, RPA3, PSMB2, PSMD2, UBE2E1, RAB1A, PCNA, PPP2R1A…	UBB, TUBA1B, DYNLL1, TUBA1A, UBA52, RPS27, RPS27A, RBX1, PSMB6, PSMB5, POLD4, PSMB7, UBC, TUBB4B, CSNK2B, ANAPC11, PSMC5, PSMD4, LMNA, PSMB1, TUBB, DCTN3, SUMO1, DCTN2, PSMB3, BANF1, CKS1B, CHMP2A, POLD2, ANAPC16, PSMA7, RAN, CDC26, PSMF1, ENSA, UBE2I, NUDC, PSMC3, PSMD3, PSMD8, PMF1, PSMA4, GORASP2, PSMC2, CHMP3, TUBB2A, PSMA1, SEC13, SKP1, POLE4, RPA3, PSMB2, PSMD2, UBE2E1, RAB1A, PCNA, PPP2R1A…
BOQUEST_STEM_CELL_CULTURED_VS_FRESH_DN	0.00991501	0.0545064	0.408848	1.91421	6	18	TPPP3, DPT, OGN, NTRK2, PDGFRL, IGF1, SERPINA5, CD14	TPPP3, DPT, OGN, NTRK2, PDGFRL, IGF1, SERPINA5
SATOH_COLORECTAL_CANCER_MYC_UP	0.00972053	0.0539193	0.263407	1.91418	7	56	ENO1, POLD2, DUT, PPT1, NME1, POLR2I, ADSL, SHMT2, LDHB, POLR1D, GLO1, PYCR1, PYCR2, CDK4, SLC39A6, ASNS, MTHFD2, PFKM, AHCY, NUDT5, DTYMK, ENOPH1, POLR3H, UCKL1, POLR3K, SLC4A2, PRPS2, ATIC, MECR, HPRT1, SLC25A14, RPIA, AMPD2, IMPDH1, SLC25A17, GMPS, GNPDA1, POLE3, SLC12A9, SLC25A32, SLC7A1	ENO1, POLD2, DUT, PPT1, NME1, POLR2I, ADSL, SHMT2
WP_DEGRADATION_PATHWAY_OF_SPHINGOLIPIDS_INCLUDING_DISEASES	0.00649351	0.0436546	0.646554	1.91359	3	6	HEXB, NEU1, HEXA, GLA, GLB1	HEXB, NEU1, HEXA
REACTOME_DUAL_INCISION_IN_GG_NER	0.00905563	0.0521029	0.322502	1.9116	6	32	UBB, UBA52, RPS27A, RBX1, POLD4, UBC, POLD2, POLE4, RPA3, PCNA, ERCC1, GTF2H5, RPA2, PARP1, ERCC3, RPA1, XPA, RFC1, GTF2H1, RFC2, ERCC5, POLE3, CHD1L, ERCC4, GTF2H2, ERCC2, RFC4, RFC5	UBB, UBA52, RPS27A, RBX1, POLD4, UBC, POLD2, POLE4, RPA3, PCNA, ERCC1
REACTOME_PTK6_REGULATES_RTKS_AND_THEIR_EFFECTORS_AKT1_AND_DOK1	0.00633914	0.0430244	0.578269	1.90957	3	8	UBB, UBA52, RPS27A, UBC	UBB, UBA52, RPS27A, UBC
REACTOME_ION_CHANNEL_TRANSPORT	0.00951249	0.0536545	0.252134	1.90705	7	62	UBB, UBA52, RPS27A, ATP6V0E1, UBC, ATP6V1F, SRI, ATP6V1G1, ATP6V0B, CALM1, FXYD6, TSC22D3, ATP6AP1, ATP6V0D1, ATP1B3, ATP1A1, ATP6V1E1, PDZD11, ATP6V1D, FXYD1, TCIRG1, RAF1, ATP6V1H, CUTC, BEST1, SLC9B2, MCOLN1, ATP1B1, ATP6V1B2	UBB, UBA52, RPS27A, ATP6V0E1, UBC, ATP6V1F, SRI, ATP6V1G1, ATP6V0B, CALM1, FXYD6, TSC22D3, ATP6AP1, ATP6V0D1, ATP1B3, ATP1A1
HIRSCH_CELLULAR_TRANSFORMATION_SIGNATURE_DN	0.00701754	0.0445198	0.239456	1.90621	5	69	ADIRF, DSTN, HEXIM1, PCMT1, PDLIM4, MPC1, HMGN3, SRSF2, TPM2, NFIC, TOB1, ATP1B3, NQO1, ADI1, TCEAL1, ISOC2, CHD9, MRPL20, DCAF6, KIAA0930, CCND3, DPM3, COMMD8, ANAPC15, ASF1A, C1orf216, GAS2L1, MLLT11, CAV1, NPM1, BAG1, RUSC1, PTDSS1, DDX46, SFRP1, GCAT, TCF4, PLS3, TNS3, LASP1	ADIRF, DSTN, HEXIM1, PCMT1, PDLIM4, MPC1, HMGN3, SRSF2, TPM2, NFIC, TOB1, ATP1B3
REACTOME_INLA_MEDIATED_ENTRY_OF_LISTERIA_MONOCYTOGENES_INTO_HOST_CELLS	0.00633914	0.0430244	0.576757	1.90458	3	8	UBB, UBA52, RPS27A, UBC	UBB, UBA52, RPS27A, UBC
[truncated: 5,616 more rows]

## Sheet: C3
pathway	pval	padj	ES	NES	nMoreExtreme	size	leadingEdge	leadingEdge_UP	leadingEdge_DOWN
[truncated: 3,717 more rows]

## Sheet: C4
pathway	pval	padj	ES	NES	nMoreExtreme	size	leadingEdge	leadingEdge_UP	leadingEdge_DOWN
[truncated: 856 more rows]

[truncated: 4 more sheets: C5, C6, C7, C8]
