# Supplementary material for: Glycosylation Regulation by TMEM230 in Aging and Autoimmunity
Source: Int J Mol Sci. 2025 Mar 7;26(6):2412. doi: 10.3390/ijms26062412 (PMC11942208; doi:10.3390/ijms26062412)
Supplement: Supplementary file 1 [file ijms-26-02412-s001.zip › OA_vs_RA2_cluster_Endothelial (1)_gsea_results.xlsx]

## Sheet: H
pathway	pval	padj	ES	NES	nMoreExtreme	size	leadingEdge	leadingEdge_UP	leadingEdge_DOWN
HALLMARK_OXIDATIVE_PHOSPHORYLATION	0.00107875	0.00916926	0.521168	5.29173	0	152	SLC25A6, COX7C, UQCRB, SLC25A5, NDUFB4, NDUFA4, COX7A2, UQCRH, COX6B1, COX4I1, CYB5R3, MGST3, COX6A1, UQCRQ, NDUFA1, HSD17B10, ISCU, COX7A2L, ATP6V0B, NDUFC2, ATP6V1F, COX8A, COX6C, LDHA, MDH2, POLR2F, COX17, NDUFB6, COX5B, ATP6V0E1, VDAC2, CYC1, GPX4, CYCS, NDUFAB1, ATP6V1G1, NDUFB5, NDUFA6, NDUFB3, NDUFS7, COX7B, TOMM22, ECH1, NDUFC1, UQCRC2, SDHD, NDUFS6, COX5A, NDUFV1, ACADVL, ACAT1, NDUFB2, …	SLC25A6, COX7C, UQCRB, SLC25A5, NDUFB4, NDUFA4, COX7A2, UQCRH, COX6B1, COX4I1, CYB5R3, MGST3, COX6A1, UQCRQ, NDUFA1, HSD17B10, ISCU, COX7A2L, ATP6V0B, NDUFC2, ATP6V1F, COX8A, COX6C, LDHA, MDH2, POLR2F, COX17, NDUFB6, COX5B, ATP6V0E1, VDAC2, CYC1, GPX4, CYCS, NDUFAB1, ATP6V1G1, NDUFB5, NDUFA6, NDUFB3, NDUFS7, COX7B, TOMM22, ECH1, NDUFC1, UQCRC2, SDHD, NDUFS6, COX5A, NDUFV1, ACADVL, ACAT1, NDUFB2, …
HALLMARK_MYC_TARGETS_V1	0.00107411	0.00916926	0.428903	4.35619	0	150	RPS10, U2AF1, EIF4A1, RPS5, RPS3, HNRNPA1, RPS6, RPS2, RPL34, RPL18, RPL6, RPL14, IMPDH2, RPL22, PSMB3, SNRPG, MRPL23, SNRPD2, LDHA, EIF3D, HSPE1, RPLP0, PGK1, ERH, RAN, TUFM, CYC1, NDUFAB1, PSMA7, NOP16, PPIA, PSMA1, ILF2, SNRPB2, PSMD8, FBL, NME1, NPM1, EIF4E, COX5A, CCT7, PSMD3, PSMA4, PHB, DUT, SRSF2, PSMB2, UBE2L3, AP3S1, PRDX4, EIF2S2, PRDX3, MRPS18B, LSM7, KPNA2, CDK4, LSM2, CLNS1A, RANBP1…	RPS10, U2AF1, EIF4A1, RPS5, RPS3, HNRNPA1, RPS6, RPS2, RPL34, RPL18, RPL6, RPL14, IMPDH2, RPL22, PSMB3, SNRPG, MRPL23, SNRPD2, LDHA, EIF3D, HSPE1, RPLP0, PGK1, ERH, RAN, TUFM, CYC1, NDUFAB1, PSMA7, NOP16, PPIA, PSMA1, ILF2, SNRPB2, PSMD8, FBL, NME1, NPM1, EIF4E, COX5A, CCT7, PSMD3, PSMA4, PHB, DUT, SRSF2, PSMB2, UBE2L3, AP3S1, PRDX4, EIF2S2, PRDX3, MRPS18B, LSM7, KPNA2, CDK4, LSM2, CLNS1A, RANBP1…
HALLMARK_REACTIVE_OXYGEN_SPECIES_PATHWAY	0.0012837	0.00916926	0.56512	3.38695	0	34	FTL, SOD1, EGLN2, JUNB, NDUFB4, PRDX1, LAMTOR5, TXN, GPX4, NDUFA6, PRDX4, PFKP, PRDX2, PRDX6, GLRX, TXNRD1, GPX3, CAT, STK25, NDUFS2, NQO1, ATOX1, HMOX2, HHEX, LSP1, GLRX2, GCLM, PRNP, G6PD	FTL, SOD1, EGLN2, JUNB, NDUFB4, PRDX1, LAMTOR5, TXN, GPX4, NDUFA6, PRDX4, PFKP, PRDX2, PRDX6, GLRX, TXNRD1
HALLMARK_DNA_REPAIR	0.0010929	0.00916926	0.332793	3.00802	0	98	BCAM, AK1, EDF1, DAD1, RBX1, IMPDH2, POLR2F, GUK1, COX17, ADRM1, TMED2, TAF9, ARL6IP1, POLR1D, GPX4, POLD4, POLE4, CDA, SUPT4H1, APRT, NME1, POLR2K, POLR2G, DUT, MPC2, DGUOK, POLR2J, SDCBP, POLR2E, POLR2H, EIF1B, POLR2C, GTF2A2, POLR3GL, BCAP31, CETN2, TSG101, POLR2I, VPS28, PCNA, MPG, SURF1, HPRT1, POLR1C, ADA, NELFE, TAF12, NME3, SSRP1, GTF2F1, ERCC1, UPF3B, NT5C, MRPL40, NUDT9, NME4, ITPA, TAF…	BCAM, AK1, EDF1, DAD1, RBX1, IMPDH2, POLR2F, GUK1, COX17, ADRM1, TMED2, TAF9, ARL6IP1, POLR1D, GPX4, POLD4, POLE4, CDA, SUPT4H1, APRT, NME1, POLR2K, POLR2G, DUT, MPC2, DGUOK, POLR2J, SDCBP, POLR2E, POLR2H, EIF1B, POLR2C, GTF2A2, POLR3GL
HALLMARK_APOPTOSIS	0.00113507	0.00916926	0.313296	2.61695	0	80	HSPB1, LUM, SOD1, DCN, LGALS3, IGFBP6, TSPO, CCND1, HMOX1, PLAT, IER3, CLU, IFITM3, VDAC2, SQSTM1, GPX4, TNFRSF12A, PPT1, CD14, LMNA, GSN, BGN, KRT18, TAP1, HMGB2, TIMP1, TXNIP, TIMP3, BCAP31, GPX3, IL1B, MGMT, BID, BAX	HSPB1, LUM, SOD1, DCN, LGALS3, IGFBP6, TSPO, CCND1, HMOX1, PLAT, IER3, CLU, IFITM3, VDAC2, SQSTM1, GPX4, TNFRSF12A, PPT1, CD14, LMNA, GSN, BGN, KRT18, TAP1, HMGB2, TIMP1, TXNIP, TIMP3
HALLMARK_UNFOLDED_PROTEIN_RESPONSE	0.00117509	0.00916926	0.31282	2.38939	0	64	EIF4A1, RPS14, DDIT4, EEF2, HERPUD1, ATF4, EIF4A3, TUBB2A, SPCS1, BANF1, CCL2, NPM1, EIF4E, SERP1, LSM1, SEC11A, EIF4A2, LSM4, YIF1A, CKS1B, IMP3, ATP6V0D1, NHP2, XBP1, CXXC1, EXOSC4, CEBPG, EIF4EBP1, CNOT4, MTHFD2, EXOSC1, EXOSC5, SRPRB, NOP56, DCP1A, DKC1, DNAJB9, PAIP1, WIPI1, ZBTB17, POP4, EIF2S1, CALR, RRP9, SDAD1, SLC30A5	EIF4A1, RPS14, DDIT4, EEF2, HERPUD1, ATF4, EIF4A3, TUBB2A, SPCS1, BANF1, CCL2, NPM1, EIF4E, SERP1, LSM1, SEC11A, EIF4A2, LSM4, YIF1A, CKS1B
HALLMARK_UV_RESPONSE_UP	0.0011236	0.00916926	0.273205	2.35397	0	87	ALDOA, JUNB, BSG, ATP6V1F, MRPL23, DNAJB1, HMOX1, HLA-F, EPHX1, CCND3, SQSTM1, PPT1, NR4A1, HYAL2, PDLIM3, TAP1, POLR2H, AP2S1, CXCL2, PSMC3, CYB5B, GPX3, MGAT1, AQP3, STARD3, STK25, BID, HSPA2, NXF1, RXRB, SLC25A4, CDO1, CYB5R1, CEBPG, CNP, TUBA4A, POLE3, ACAA1, ALAS1, STIP1, MSX1, FKBP4, UROD, ABCB1, PPP1R2, SIGMAR1, CDC5L, AMD1, MMP14, EIF2S3, BTG3, CA2	ALDOA, JUNB, BSG, ATP6V1F, MRPL23, DNAJB1, HMOX1, HLA-F, EPHX1, CCND3, SQSTM1, PPT1, NR4A1, HYAL2, PDLIM3, TAP1, POLR2H, AP2S1, CXCL2, PSMC3
HALLMARK_ADIPOGENESIS	0.00220264	0.0110132	0.245453	2.31117	1	116	ALDOA, SOD1, CD151, MGST3, COX6A1, UQCRQ, COX8A, UBC, ARL4A, MDH2, CYC1, GPX4, NDUFAB1, COX7B, TALDO1, ECH1, MGLL, SLC1A5, GHITM, NDUFS3, UQCR10, TOB1, SDHB, PRDX3, PFKL, NDUFB7, ECHS1, SDHC, GPX3, IDH3G, CAT, JAGN1, DDT, REEP5, SNCG, DRAM2, TKT, DECR1, DNAJC15, PHLDB1, RAB34, ETFB, NMT1, AK2, ACADM, MTCH2, SAMM50, PHYH, POR, UQCRC1, SUCLG1, NDUFA5, PEMT, ALDH2, SCP2, ANGPTL4, ATP1B3, DHRS7, HSPB…	ALDOA, SOD1, CD151, MGST3, COX6A1, UQCRQ, COX8A, UBC, ARL4A, MDH2, CYC1, GPX4, NDUFAB1, COX7B, TALDO1, ECH1, MGLL, SLC1A5, GHITM, NDUFS3, UQCR10, TOB1, SDHB, PRDX3, PFKL, NDUFB7, ECHS1
HALLMARK_MTORC1_SIGNALING	0.00220264	0.0110132	0.244643	2.30354	1	116	ALDOA, CD9, GAPDH, DDIT4, PRDX1, TPI1, PSMB5, LDHA, HSPE1, NUPR1, PGK1, SQSTM1, PPIA, RAB1A, SLC1A5, DDX39A, PSMA4, SERP1, PSMA3, SEC11A, EIF2S2, PFKL, GLA, GLRX, PSMC4, TXNRD1, CYB5B, FKBP2, INSIG1, XBP1, PSMD13, HPRT1, EEF1E1, CACYBP, SERPINH1, PSMG1, ENO1, NMT1, CDKN1A, IGFBP5, TUBA4A, SLC7A11, NFYC, COPS5, RPA1, SHMT2, NFKBIB, STIP1, ATP6V1D, IFRD1, TRIB3, G6PD, MTHFD2, PSMD14, IDI1, RIT1, EB…	ALDOA, CD9, GAPDH, DDIT4, PRDX1, TPI1, PSMB5, LDHA, HSPE1, NUPR1, PGK1, SQSTM1, PPIA, RAB1A, SLC1A5, DDX39A, PSMA4, SERP1, PSMA3, SEC11A, EIF2S2, PFKL, GLA, GLRX, PSMC4, TXNRD1
HALLMARK_FATTY_ACID_METABOLISM	0.00220264	0.0110132	0.25803	2.27264	1	91	ALDOA, HSD17B10, LGALS1, LDHA, MDH2, MIF, HSD17B11, EPHX1, PSME1, ECH1, SDHD, MGLL, CBR3, ACADVL, UBE2L6, S100A10, OSTC, PRDX6, GLUL, ERP29, ECHS1, ADSL, SDHC, IDH3G, IDH3B, NTHL1, HADHB, MDH1, PTS, DECR1, BLVRA, UGDH, HSPH1, SDHA, ACADM, ACAA1, PDHA1, SUCLG1, ODC1, FH, UROD, SUCLG2, SMS, IDI1, APEX1, PDHB, GRHPR, GABARAPL1, PCBD1, RDH11, CA2, ACO2, ALDH3A2, CBR1, SUCLA2, ADIPOR2, UROS, ALAD, IDH…	ALDOA, HSD17B10, LGALS1, LDHA, MDH2, MIF, HSD17B11, EPHX1, PSME1, ECH1, SDHD, MGLL, CBR3, ACADVL, UBE2L6, S100A10, OSTC, PRDX6, GLUL, ERP29, ECHS1, ADSL
HALLMARK_P53_PATHWAY	0.00330033	0.0150015	0.234859	2.1846	2	110	S100A4, RPS12, DDIT4, RPL18, SLC3A2, HEXIM1, AK1, TAX1BP3, RGS16, ISCU, RPL36, TSC22D1, SPHK1, HMOX1, IER3, NUPR1, EPHX1, CCND3, ZFP36L1, HINT1, PERP, S100A10, TOB1, TAP1, ZBTB16, CDH13, PROCR, TXNIP, IP6K2, TCN2, TPRKB, FAM162A, PLK2, BAX, CTSD, PCNA, TGFB1, LDHB, ADA, ITGB4, CDKN1A, SLC7A11, BAIAP2, RPS27L, RAD9A, EI24, TM4SF1, SAT1, NUDT15, TPD52L1, TRIB3, DCXR, TP53, NINJ1, MKNK2, EPHA2, DDIT…	S100A4, RPS12, DDIT4, RPL18, SLC3A2, HEXIM1, AK1, TAX1BP3, RGS16, ISCU, RPL36, TSC22D1, SPHK1, HMOX1, IER3, NUPR1, EPHX1, CCND3, ZFP36L1, HINT1, PERP, S100A10, TOB1, TAP1, ZBTB16, CDH13, PROCR, TXNIP
HALLMARK_MYOGENESIS	0.00449438	0.0187266	0.231046	1.98084	3	86	GABARAPL2, AK1, FHL1, SPHK1, CFD, CLU, PTP4A3, COX7A1, GSN, TAGLN, SYNGR2, COL3A1, PDLIM7, EIF4A2, CDH13, GPX3, FDPS, KIFC3, COL1A1, SIRT2, NQO1, TGFB1, HDAC5, CRYAB, AGRN, ITGB4, CDKN1A, BAG1, MYO1C, LSP1, ATP6AP1, BDKRB2, PSEN2, PRNP, COL6A2, IFRD1, TPD52L1, SORBS3, MRAS, HSPB8, FXYD1, RIT1, TPM2, GAA, AEBP1, COL6A3, MYL6B, FKBP1B, SVIL, TEAD4	GABARAPL2, AK1, FHL1, SPHK1, CFD, CLU, PTP4A3, COX7A1, GSN, TAGLN, SYNGR2, COL3A1, PDLIM7, EIF4A2, CDH13
HALLMARK_COAGULATION	0.0107271	0.0323206	0.25418	1.88564	8	60	CD9, CRIP2, COMP, ISCU, PLAT, CFD, CLU, PEF1, GSN, FN1, DUSP14, TIMP1, TIMP3, CSRP1, C1S, ARF4, SERPING1, CAPN2, SIRT2, CTSH, RABIF, C1QA, CPQ, LRP1, CTSK, MMP2, C1R, GNB2, LGMN, MMP14, SERPINE1, LTA4H, WDR1	CD9, CRIP2, COMP, ISCU, PLAT, CFD, CLU, PEF1, GSN, FN1, DUSP14, TIMP1, TIMP3, CSRP1, C1S
HALLMARK_GLYCOLYSIS	0.00891862	0.0318522	0.215995	1.88234	7	89	ALDOA, DDIT4, SOD1, DCN, PKM, TXN, TPI1, LDHA, IER3, MDH2, MIF, PGK1, HAX1, TALDO1, UGP2, PPIA, CHST12, PFKP, TGFBI, PGLS, GLRX, PSMC4, SDHC, RBCK1, CYB5A, FAM162A, GUSB, AKR1A1, SDC2, STMN1, PGAM1, MDH1, QSOX1	ALDOA, DDIT4, SOD1, DCN, PKM, TXN, TPI1, LDHA, IER3, MDH2, MIF, PGK1, HAX1, TALDO1, UGP2, PPIA, CHST12, PFKP, TGFBI, PGLS, GLRX, PSMC4
HALLMARK_ALLOGRAFT_REJECTION	0.0152761	0.0424337	0.23734	1.83131	12	66	B2M, RPS9, RPL9, RPS19, RPS3A, RPL39, HLA-A, EIF3D, CCND3, CCL2, NME1, NPM1, CAPG, UBE2N, TAP1, CCL4, TIMP1, IFNAR2, IRF7, EIF5A, CD40, IL1B, TGFB1, CD47, INHBA	B2M, RPS9, RPL9, RPS19, RPS3A, RPL39, HLA-A, EIF3D, CCND3, CCL2, NME1, NPM1, CAPG, UBE2N, TAP1, CCL4, TIMP1, IFNAR2, IRF7
HALLMARK_E2F_TARGETS	0.018931	0.0498183	0.202747	1.78959	16	93	CKS2, RAN, PHF5A, POLE4, SNRPB, NME1, LUC7L3, TUBB, LYAR, DDX39A, DUT, SRSF2, TIPIN, PRDX4, HMGB2, KPNA2, CDK4, RANBP1, CKS1B, EXOSC8, POP7, PCNA, STMN1, UBE2S, DCTPP1, POLD2, CDKN1B, SSRP1, SMC3, CDKN1A, USP1, AK2, ANP32E, RPA1, XRCC6, RAD50, PTTG1, MCM7, MTHFD2, RBBP7, TP53, NOP56, TUBG1, SRSF1, ILF3, KIF22, PA2G4, RPA2, EIF2S1, STAG1, TBRG4, SMC4, ING3, PRPS1, ASF1A, PPP1R8, DCK, BRMS1L	CKS2, RAN, PHF5A, POLE4, SNRPB, NME1, LUC7L3, TUBB, LYAR, DDX39A, DUT, SRSF2, TIPIN, PRDX4, HMGB2, KPNA2, CDK4, RANBP1, CKS1B
HALLMARK_HYPOXIA	0.0286659	0.0682522	0.189993	1.70511	25	97	ALDOA, S100A4, GAPDH, DDIT4, DCN, TPI1, LDHA, HMOX1, IER3, MIF, PRDX5, EFNA1, PGK1, ANXA2, UGP2, MT1E, HEXA, BGN, PFKP, TGFBI, ADM, TPST2, PFKL, PGF	ALDOA, S100A4, GAPDH, DDIT4, DCN, TPI1, LDHA, HMOX1, IER3, MIF, PRDX5, EFNA1, PGK1, ANXA2, UGP2, MT1E, HEXA, BGN, PFKP, TGFBI, ADM, TPST2, PFKL, PGF
HALLMARK_INTERFERON_ALPHA_RESPONSE	0.0313253	0.0711939	0.235778	1.67047	25	53	B2M, HLA-C, IFI27, IFITM3, PSME1, LY6E, PSMB8, UBE2L6, PSMB9, PSMA3, IFITM2, TAP1, PROCR, PSME2, IRF7, TXNIP, C1S	B2M, HLA-C, IFI27, IFITM3, PSME1, LY6E, PSMB8, UBE2L6, PSMB9, PSMA3, IFITM2, TAP1, PROCR, PSME2, IRF7, TXNIP, C1S
HALLMARK_INTERFERON_GAMMA_RESPONSE	0.0557377	0.121169	0.168206	1.55432	50	107	B2M, HLA-B, HLA-A, ARL4A, IFI27, IFITM3, PSME1, LY6E, PSMB8, CCL2, TNFAIP6, UBE2L6, PSMB2, SRI, PSMB9, PFKP, PSMA3, TNFAIP2, IFITM2, TAP1, MVP, PSME2, IFNAR2, IRF7, TXNIP, C1S, SERPING1, RBCK1	B2M, HLA-B, HLA-A, ARL4A, IFI27, IFITM3, PSME1, LY6E, PSMB8, CCL2, TNFAIP6, UBE2L6, PSMB2, SRI, PSMB9, PFKP, PSMA3, TNFAIP2, IFITM2, TAP1, MVP, PSME2, IFNAR2, IRF7, TXNIP, C1S
HALLMARK_PEROXISOME	0.0740741	0.154321	0.211886	1.52494	61	55	SOD1, PRDX1, TSPO, FIS1, PRDX5, HSD17B11, GSTK1, ECH1, MVP, ITGB1BP1, CAT, FDPS, DHRS3, SLC25A4, CNBP, ERCC1, ACAA1, HSD3B7, CLN8, ABCB1, SCP2, IDH2, IDI1, CTBP1, RDH11, VPS4B, IDH1, CLN6, PEX5, LONP2, SEMA3C, CRAT, ACSL5, SLC35B2, ACOT8, ECI2, HMGCL, HSD17B4, PEX2, ERCC3, CDK7, GNPAT, CADM1, DHCR24, EPHX2, NUDT19, ISOC1, SLC25A19, SLC25A17, RETSAT	SOD1, PRDX1, TSPO, FIS1, PRDX5, HSD17B11, GSTK1, ECH1, MVP, ITGB1BP1
HALLMARK_MYC_TARGETS_V2	0.101266	0.175762	0.233183	1.48446	79	40	HSPE1, NOP16, NPM1, PHB, NDUFAF4, CDK4, WDR74, IMP4, DCTPP1, NIP7, TFB2M, BYSL, GNL3, NOP2, NOC4L, MPHOSPH10, EXOSC5, NOP56, PA2G4, MRTO4, FARSA, TBRG4, RRP9, PPAN, MCM5, RABEPK, GRWD1, TCOF1, LAS1L, AIMP2, PUS1, PES1, RCL1, IPO4, SORD	HSPE1, NOP16, NPM1, PHB, NDUFAF4, CDK4
HALLMARK_EPITHELIAL_MESENCHYMAL_TRANSITION	0.0837867	0.167573	0.157015	1.48323	76	114	LUM, DCN, COMP, VIM, ID2, LGALS1, EMP3, TNFRSF12A, COL1A2, MYL9, CAPG, BGN, FN1, TAGLN, PCOLCE, GEM, TGFBI, COL3A1, TIMP1, CXCL1, IL32, TIMP3, PDLIM4, COL1A1, MGP, PLAUR, TGFB1, QSOX1, INHBA, SERPINH1, SNAI2, PPIB, CTHRC1, ABI3BP, THY1, PLOD3, TNC, ELN, MSX1, COL6A2, LRP1, SAT1, MMP2, MCM7, EDIL3, TNFRSF11B, TPM2, MMP14, SERPINE1, CD44, PMEPA1, COL6A3, PRRX1, ECM1, ACTA2, PDGFRB, CRLF1	LUM, DCN, COMP, VIM, ID2, LGALS1, EMP3, TNFRSF12A, COL1A2, MYL9, CAPG, BGN, FN1, TAGLN, PCOLCE, GEM, TGFBI, COL3A1, TIMP1, CXCL1, IL32, TIMP3, PDLIM4
HALLMARK_PANCREAS_BETA_CELLS	0.0918675	0.175365	0.435016	1.46632	60	9	SRP14, SPCS1, SRP9, SEC11A, MAFB, SRPRB	SRP14, SPCS1, SRP9, SEC11A
HALLMARK_PI3K_AKT_MTOR_SIGNALING	0.101942	0.175762	0.207547	1.45875	83	52	CFL1, PFN1, CSNK2B, SQSTM1, AP2M1, ECSIT, EIF4E, UBE2N, PIN1, ATF1, TNFRSF1A, CDK4, ARPC3, PPP1CA, ARF1, AKT1S1, CDKN1B, CDKN1A, NFKBIB, PAK4, PLA2G12A, PRKAG1, TRIB3, RIT1, MKNK2, RAF1, DDIT3	CFL1, PFN1, CSNK2B, SQSTM1, AP2M1, ECSIT, EIF4E, UBE2N, PIN1, ATF1, TNFRSF1A, CDK4, ARPC3, PPP1CA
HALLMARK_XENOBIOTIC_METABOLISM	0.111479	0.185798	0.157114	1.40571	100	96	AKR1C3, ID2, HMOX1, AKR1C2, COMT, EPHX1, CDA, SERTAD1, ECH1, DDAH2, SLC1A5, TNFRSF1A, DHPS, GSTO1, CAT, DDT, CYB5A, NQO1, BLVRB, HPRT1, PTS, SMOX, UGDH, CDO1, NDRG2, NMT1, ASL, ACP1, SHMT2, AHCY, POR, ALAS1, PEMT, ALDH2, DCXR, DHRS7, GSS, NINJ1, PSMB10, EPHA2, SERPINE1, TPST1, GABARAPL1, CA2, HACL1, ACO2, ADH5, TMBIM6, CBR1, SLC35B1, IDH1, DHRS1, PTGES3, PINK1, PGRMC1, BCAT1, KYNU, ACP2, SLC12A4,…	AKR1C3, ID2, HMOX1, AKR1C2, COMT, EPHX1, CDA, SERTAD1, ECH1, DDAH2, SLC1A5, TNFRSF1A, DHPS, GSTO1
HALLMARK_ANGIOGENESIS	0.213783	0.323914	0.288383	1.24645	151	16	S100A4, LUM, COL3A1, TIMP1, LRPAP1	S100A4, LUM, COL3A1, TIMP1, LRPAP1
HALLMARK_PROTEIN_SECRETION	0.239234	0.351815	0.166828	1.21356	199	57	SOD1, COPE, ERGIC3, TMED2, AP2M1, PPT1, CLTA, AP3S1, KRT18, GLA, AP2S1, CD63, TSG101, NAPA, ARF1, STX7, RAB2A, ATP6V1H, ANP32E, RAB9A, YIPF6, VAMP3	SOD1, COPE, ERGIC3, TMED2, AP2M1, PPT1, CLTA, AP3S1, KRT18, GLA, AP2S1
HALLMARK_COMPLEMENT	0.259711	0.363372	0.135582	1.18538	233	90	HSPA1A, PFN1, LGALS3, PLAT, CLU, CDA, FN1, PSMB9, TIMP1, CXCL1, RHOG, CDH13, CTSL, PPP4C, IRF7, CD55, CALM1, CSRP1, C1S, SERPING1, CTSD, CTSH, ANXA5, PLAUR, ATOX1, EHD1, RABIF, TIMP2, C1QA, CPQ, LRP1, LIPA, C1R, GNB2, LGMN, MMP14, RAF1, SERPINE1, LTA4H, CA2, IRF2, FCER1G, CPM, STX4	HSPA1A, PFN1, LGALS3, PLAT, CLU, CDA, FN1, PSMB9, TIMP1, CXCL1, RHOG, CDH13, CTSL, PPP4C, IRF7, CD55, CALM1, CSRP1, C1S
HALLMARK_CHOLESTEROL_HOMEOSTASIS	0.292289	0.38459	0.172363	1.14344	234	44	CD9, LGALS3, S100A11, CLU, TNFRSF12A, ECH1, ETHE1, ACTG1, FDPS, ERRFI1, GUSB, PMVK, ANXA5, PLAUR	CD9, LGALS3, S100A11, CLU, TNFRSF12A, ECH1, ETHE1, ACTG1
HALLMARK_WNT_BETA_CATENIN_SIGNALING	0.309722	0.39708	0.248778	1.13523	222	18	HDAC5, HDAC2, PSEN2, DLL1, TP53, KAT2A, HEY1, CUL1, MAML1, TCF7, CSNK1E, DVL2, JAG2, NCSTN, GNAI1, PPARD, AXIN1
HALLMARK_IL6_JAK_STAT3_SIGNALING	0.351145	0.438931	0.172811	1.07422	275	38	CD9, HMOX1, CXCL3, HAX1, TNFRSF12A, PLA2G2A, CD14, TNFRSF1A, CXCL1	CD9, HMOX1, CXCL3, HAX1, TNFRSF12A, PLA2G2A, CD14, TNFRSF1A, CXCL1
HALLMARK_TGF_BETA_SIGNALING	0.371053	0.444067	0.186845	1.06562	281	30	JUNB, ID2, TGIF1, ID1, PPP1CA, FKBP1A, SKIL, TGFB1, RHOA, ID3	JUNB, ID2, TGIF1, ID1, PPP1CA
HALLMARK_HEME_METABOLISM	0.450562	0.512002	0.117854	1.01041	400	86	BCAM, MGST3, BSG, RAD23A, CCND3, SDCBP, PRDX2, PGLS, CLIC2, CAT, HTRA2, AQP3, BLVRB, GYPC, LRP10, ADIPOR1, SMOX, BLVRA, ICAM4, TMEM9B, PSMD9, HAGH, SLC7A11, DAAM1, GCLM, FBXO34, UROD, TFDP2, MKRN1, CA2, BPGM, HTATIP2, MPP1, GMPS, GDE1, ARL2BP, UROS, ALAD, CIR1, P4HA2, BNIP3L, PPOX, OPTN, FBXO7, NARF, UCP2, SLC25A38, HEBP1, MOSPD1, DCAF10, PIGQ, TFRC, PPP2R5B, GAPVD1, ABCG2, DCAF11, FBXO9, SLC6A8,…	BCAM, MGST3, BSG, RAD23A, CCND3, SDCBP, PRDX2, PGLS
HALLMARK_BILE_ACID_METABOLISM	0.488806	0.543118	0.143206	0.950017	392	44	SOD1, PRDX5, HSD17B11, GSTK1, CAT, PHYH, HSD3B7, GCLM, PEX16, SCP2, IDH2, IDI1, HACL1, RXRA, IDH1, OPTN, LONP2, PFKM, ACSL5, SLC35B2, HSD17B4, CH25H, PEX1, SLC27A5, PEX19, GNPAT, CYP27A1, PEX7, ABCA2, EFHC1, DHCR24, PECR, EPHX2, ISOC1, ABCA3, RETSAT, PEX12, FADS2	SOD1, PRDX5, HSD17B11, GSTK1
HALLMARK_ESTROGEN_RESPONSE_LATE	0.552901	0.600979	0.110977	0.911266	485	77	CD9, ID2, EMP2, CCND1, COX6C, PERP, PDLIM3, TOB1, NXT1, GLA, LSR, ARL3, BLVRB, XBP1, HPRT1, UGDH, KCNK5, ETFB, BAG1, DYNLT3, MDK, FKBP4, IDH2, TPD52L1, DCXR, HSPB8, ISG20, FDFT1, ASS1, CD44, NBL1, SLC9A3R1, BTG3, CA2, MOCS2, TSPAN13, SCARB1, ALDH3A2	CD9, ID2, EMP2, CCND1, COX6C, PERP, PDLIM3, TOB1, NXT1, GLA
HALLMARK_NOTCH_SIGNALING	0.621884	0.653736	0.184439	0.866024	448	19	RBX1, CCND1, PSENEN, APH1A, SKP1, PSEN2, DLL1, HES1, KAT2A, CUL1, NOTCH2, ST3GAL6, NOTCH3, DTX2, PPARD, LFNG	RBX1, CCND1, PSENEN, APH1A
HALLMARK_INFLAMMATORY_RESPONSE	0.627586	0.653736	0.105327	0.851254	545	73	RGS16, SPHK1, ADRM1, EMP3, LY6E, CD14, CCL2, TNFAIP6, SRI, ADM, TIMP1, RHOG, IRF7, CD55, CD40, IL1B, PLAUR, INHBA, ICAM4, BEST1, CDKN1A, CSF1, IFITM1, BDKRB1	RGS16, SPHK1, ADRM1, EMP3, LY6E, CD14, CCL2, TNFAIP6, SRI, ADM, TIMP1, RHOG, IRF7, CD55
HALLMARK_APICAL_JUNCTION	0.758581	0.774062	0.0910986	0.762745	662	81	PFN1, ITGA10, ACTB, MYL12B, TSPAN4, ARPC2, ADAM15, MYL9, TGFBI, ACTG1, RSU1, INSIG1, VASP, THBS3, ITGA9, CLDN15, ICAM4, FSCN1, ITGB4, GTF2F1, BAIAP2, CLDN11, THY1, MDK, SORBS3, MMP2, LAYN, CAP1, TNFRSF11B, TUBG1, FLNC, TAOK2, ITGA3, CERCAM	PFN1, ITGA10, ACTB, MYL12B, TSPAN4, ARPC2, ADAM15, MYL9, TGFBI, ACTG1, RSU1
HALLMARK_SPERMATOGENESIS	0.864315	0.864315	0.134177	0.669975	636	22	ARL4A, TALDO1, PEBP1, VDAC3, GSTM3, HSPA2, PSMG1	ARL4A, TALDO1, PEBP1
HALLMARK_APICAL_SURFACE	0.387205	0.450239	-0.229948	-1.06855	114	14	ADAM10, APP, ATP8B1, SULF2, LYN, FLOT2, MDGA1, GAS1, SRPX		ADAM10
HALLMARK_KRAS_SIGNALING_UP	0.373016	0.444067	-0.0931348	-1.07612	46	75	SPARCL1, EMP1, ETS1, NRP1, DUSP6, CFH, TFPI, USP12, IL33, IGFBP3, TNFAIP3, ENG, TNFRSF1B, MPZL2, AKAP12, TRIB1, NIN, BMP2, STRN, SPP1, CTSS		SPARCL1, EMP1, ETS1, NRP1, DUSP6, CFH, TFPI, USP12, IL33, IGFBP3, TNFAIP3
HALLMARK_ESTROGEN_RESPONSE_EARLY	0.282051	0.38115	-0.0935522	-1.13788	32	82	IL6ST, UGCG, NRIP1, IGFBP4, DLC1, ABLIM1, GJA1, AFF1, BHLHE40, MYOF, INHBB, TGM2, FOXC1, SH3BP5, MED13L, FLNB, ELF1, FOS, RRP12, MAST4, FKBP5, OLFM1, KLF10, FARP1, KAZN, RPS6KA2, IGF1R, CANT1, TBC1D30, MUC1, CBFA2T3, DHCR7, SLC19A2, ADCY9, SLC1A4, SLC39A6, ABCA3, TSKU, UNC119, ITPK1, PTGES, KRT8, AMFR, FHL2, RARA, P2RY2, ABHD2, RAB31, ISG20L2, CLIC3, KLF4, RHOD, SCARB1, MED24, SVIL, SLC9A3R1, TGI…	PODXL, GLA, NXT1, TOB1, PDLIM3, KRT18	IL6ST, UGCG, NRIP1, IGFBP4, DLC1, ABLIM1, GJA1, AFF1, BHLHE40, MYOF, INHBB, TGM2, FOXC1, SH3BP5
HALLMARK_ANDROGEN_RESPONSE	0.261628	0.363372	-0.125882	-1.17099	44	53	SPCS3, ADAMTS1, SLC38A2, LIFR, ELK4, ACTN1, AKAP12, RPS6KA3, PDLIM5, RRP12, ITGAV, NDRG1, ELL2, FKBP5, SGK1, CDK6, ZBTB10		SPCS3, ADAMTS1, SLC38A2, LIFR
HALLMARK_G2M_CHECKPOINT	0.179487	0.280449	-0.100578	-1.22334	20	82	HNRNPU, HIF1A, SFPQ, MARCKS, SRSF10, NCL, ATRX, HNRNPD, SYNCRIP, GSPT1, NASP, CUL3, RASAL2, G3BP1, NUMA1, EWSR1, RAD23B, TRA2B, NUP98, SS18, PRPF4B, CCNT1, PURA, SAP30, LMNB1, PDS5B, RAD21, SMAD3		HNRNPU, HIF1A, SFPQ, MARCKS, SRSF10, NCL, ATRX, HNRNPD, SYNCRIP, GSPT1, NASP
HALLMARK_HEDGEHOG_SIGNALING	0.140719	0.226965	-0.338376	-1.33266	46	10	ETS2, NRP1, MYH9, DPYSL2, NRP2, CDK6		ETS2, NRP1, MYH9, DPYSL2
HALLMARK_KRAS_SIGNALING_DN	0.094697	0.175365	-0.257449	-1.45919	24	20	IGFBP2, SLC16A7, IFI44L, SGK1, RSAD2, GPRC5C, GAMT, THRB, LFNG, PDK2, TGFB2, SPHK2, CCDC106, THNSL2		IGFBP2
HALLMARK_IL2_STAT5_SIGNALING	0.0212766	0.0531915	-0.136478	-1.69751	1	91	AHNAK, EMP1, CD81, NRP1, KLF6, ITGA6, BMPR2, PNP, SLC2A3, NFKBIZ, BHLHE40, SELP, NFIL3, TGM2, RORA, TNFSF10, SOCS2, SWAP70, GBP4, TNFRSF1B, HUWE1, MAFF, ITGAV, AHR, NDRG1, BMP2, SHE, SPP1, MAPKAPK2, IGF2R, MYO1E, RHOB, SH3BGRL2, CDC42SE2		AHNAK, EMP1, CD81, NRP1, KLF6, ITGA6, BMPR2, PNP, SLC2A3, NFKBIZ, BHLHE40, SELP, NFIL3, TGM2
HALLMARK_TNFA_SIGNALING_VIA_NFKB	0.010989	0.0323206	-0.14753	-2.19578	0	121	NAMPT, IL6ST, ETS2, KLF6, MCL1, MARCKS, CEBPD, CCNL1, KLF9, PNRC1, KLF2, SLC2A3, FOSB, LDLR, BHLHE40, NFAT5, DUSP1, SOCS3, NFIL3, BTG1, TNFAIP3, SOD2, FOSL2, DUSP5, FOS, PDLIM5, MAFF, TRIB1, REL, ATP2B1, NFKB1, RNF19B, B4GALT5, BMP2, EGR1, KLF10, LITAF, SGK1, JAG1, FJX1, ZBTB10, ABCA1, CEBPB, RHOB, BIRC2, IFIH1, PDE4B, SMAD3, PER1, YRDC		NAMPT, IL6ST, ETS2, KLF6, MCL1, MARCKS, CEBPD, CCNL1, KLF9, PNRC1, KLF2, SLC2A3, FOSB, LDLR, BHLHE40, NFAT5, DUSP1, SOCS3, NFIL3, BTG1, TNFAIP3, SOD2, FOSL2
HALLMARK_MITOTIC_SPINDLE	0.0105263	0.0323206	-0.20875	-2.75561	0	97	MYH9, MARCKS, SPTBN1, ARHGEF12, AKAP13, DYNC1H1, ARHGAP29, CDC42, SPTAN1, DOCK4, NEDD9, FLNB, RASAL2, ARF6, CD2AP, PDLIM5, VCL, BCL2L11, NUMA1, DST, NIN, RAPGEF5, PCM1, CLIP1, HOOK3, ARFGEF1, YWHAE, ARHGEF7, RALBP1, ARHGAP5, FGD6, TRIO, SOS1, MYO1E, FGD4, FARP1, LRPPRC, APC, BCR, LMNB1, RASA2, CCDC88A, LATS1, TUBGCP3, CEP192, ARHGEF11, CENPE, RHOF, GEMIN4, CNTROB, ARHGAP4		MYH9, MARCKS, SPTBN1, ARHGEF12, AKAP13, DYNC1H1, ARHGAP29, CDC42, SPTAN1
HALLMARK_UV_RESPONSE_DN	0.0070922	0.0272777	-0.260116	-2.89587	0	71	TGFBR2, NRP1, NFIB, DLC1, TFPI, GJA1, TGFBR3, AKT3, TJP1, LDLR, BHLHE40, DUSP1, ATRX, LAMC1, DYRK1A, MET, APBB2, ATP2B4, PDLIM5, ATP2B1, NFKB1, CDK13, PHF3, PRDM2, FYN, SYNJ2, PTPRM, SCAF8, KALRN, PRKCE, RASA2, SMAD3, PTEN, IGF1R, GRK5, WDR37, DDAH1, SCHIP1, ITGB3		TGFBR2, NRP1, NFIB, DLC1, TFPI, GJA1, TGFBR3, AKT3, TJP1, LDLR, BHLHE40, DUSP1, ATRX, LAMC1, DYRK1A

## Sheet: C1
pathway	pval	padj	ES	NES	nMoreExtreme	size	leadingEdge	leadingEdge_UP	leadingEdge_DOWN
chr6p21	0.00108342	0.279644	0.266854	2.47868	0	110	RPS10, RPL10A, HLA-C, RPS18, HLA-B, CLIC1, CUTA, PPP1R10, HSPA1A, HSPA1B, FLOT1, CSNK2B, IER3, RGL2, TNXB, CCND3, PSMB8, BRD2, RNF5, DDAH2, TUBB, PSMB9, NEU1, BAG6, TAP1, MRPS18B, LSM2, PHF1, MRPL14, YIPF3, ATF6B, MEA1, RPL7L1, MRPL2, HLA-DRB5, UQCC2, RXRB, PPP1R18, POLR1C, HLA-DPB1, DAXX, NELFE, RING1, GPANK1, GNL1, MICA, SLC39A7, KCNK5, SNRPC, CDKN1A, BYSL, GLO1, CNPY3, OARD1, MTCH1, TBCC, WDR4…	RPS10, RPL10A, HLA-C, RPS18, HLA-B, CLIC1, CUTA, PPP1R10, HSPA1A, HSPA1B, FLOT1, CSNK2B, IER3, RGL2, TNXB, CCND3, PSMB8, BRD2, RNF5, DDAH2, TUBB, PSMB9, NEU1, BAG6, TAP1, MRPS18B, LSM2
chr19p13	0.00207039	0.279644	0.200311	2.13003	1	177	RPL18A, OAZ1, RPS15, UBA52, EEF2, NDUFA13, JUNB, COMP, RPS28, NDUFA11, BSG, CD320, UBL5, RPL36, DNAJB1, RAD23A, CFD, F2RL3, COPE, GPX4, FKBP8, NDUFS7, EIF3G, C19orf53, ECSIT, CIRBP, DDX39A, HMG20B, GADD45GIP1, WDR83OS, QTRT1, GPR108, TECR, PET100, PRDX2, RAB11B, CCDC124, PIN1, POLR2E, LSM7, PGLS, ELOF1, NDUFB7, LSM4, DHPS, ALKBH7, TIMM44, KXD1, STX10, BABAM1, PLIN3, TIMM13, MRPL54, SLC44A2, MVB12…	RPL18A, OAZ1, RPS15, UBA52, EEF2, NDUFA13, JUNB, COMP, RPS28, NDUFA11, BSG, CD320, UBL5, RPL36, DNAJB1, RAD23A, CFD, F2RL3, COPE, GPX4, FKBP8, NDUFS7, EIF3G, C19orf53, ECSIT, CIRBP, DDX39A, HMG20B, GADD45GIP1, WDR83OS, QTRT1, GPR108, TECR, PET100, PRDX2, RAB11B, CCDC124, PIN1, POLR2E, LSM7, PGLS, ELOF1, NDUFB7, LSM4, DHPS, ALKBH7, TIMM44, KXD1, STX10
chr1q21	0.00700117	0.310307	0.272851	2.07808	5	64	RPS27, S100A4, S100A6, ITGA10, S100A11, C1orf43, JTB, HAX1, PSMD4, ILF2, SLC39A1, ADAM15, APH1A, PSMB4, S100A10, RBM8A, CERS2, KCNN3, ENSA, POLR3GL, TXNIP, CKS1B, PMVK, SNAPIN, C1orf56, C1orf54, ANP32E, MRPS21, CRTC2, SCNM1, SF3B4, CHTOP, CTSK, S100A16, S100A3	RPS27, S100A4, S100A6, ITGA10, S100A11, C1orf43, JTB, HAX1, PSMD4, ILF2, SLC39A1, ADAM15, APH1A, PSMB4, S100A10, RBM8A, CERS2, KCNN3, ENSA, POLR3GL, TXNIP, CKS1B
chr11p15	0.00805524	0.310307	0.251987	2.0436	6	75	RPLP2, RPL27A, RPS13, CD151, RNH1, MRPL23, EIF3F, LDHA, POLR2L, IFITM3, TSPAN4, TALDO1, PSMA1, MOB2, DKK3, PNPLA2, ADM, IFITM2, C11orf58, SIGIRR, RHOG, KCNQ1OT1, IRF7, CHID1, TSG101, CTSD, NUCB2, TOLLIP, PSMD13	RPLP2, RPL27A, RPS13, CD151, RNH1, MRPL23, EIF3F, LDHA, POLR2L, IFITM3, TSPAN4, TALDO1, PSMA1, MOB2, DKK3, PNPLA2, ADM, IFITM2, C11orf58, SIGIRR, RHOG, KCNQ1OT1, IRF7
chrXp22	0.0104302	0.317653	0.330162	1.90159	7	31	TMSB4X, SLC25A6, AP1S2, PRDX4, RAB9A, PDHA1, SAT1, IL3RA, CA5B, RBBP7, SMS, ASMTL, EIF2S3, RAI2, TXLNG, PIR, ACOT9, APOO, PRPS2, LINC00685, ASB9, SCML1, HCCS, TRAPPC2, OFD1	TMSB4X, SLC25A6, AP1S2, PRDX4
chr11q13	0.00652174	0.310307	0.204879	1.90005	5	111	RPS3, FAU, ARL2, CFL1, TRMT112, GSTP1, CCND1, COX8A, PRDX5, CCDC85B, POLD4, BANF1, AIP, VPS51, NDUFV1, DRAP1, CDC42EP2, NDUFS8, BAD, LAMTOR1, CORO1B, PPP1CA, MRPL11, YIF1A, FKBP2, BRMS1, RNASEH2C, FIBP, CDK2AP2, KAT5, CAPN1, SERPINH1, TMEM134, DPF2, MRPL48, EHD1, SF3B2, OTUB1, GPR137, RAD9A, STIP1, DNAJC4, TCIRG1, RPS6KA4, SCYL1, ANAPC15, TRPT1, MRPL49, SPCS2, RPS6KB2, RTN3, RBM14, FADD, CTSF, SA…	RPS3, FAU, ARL2, CFL1, TRMT112, GSTP1, CCND1, COX8A, PRDX5, CCDC85B, POLD4, BANF1, AIP, VPS51, NDUFV1, DRAP1, CDC42EP2, NDUFS8, BAD, LAMTOR1, CORO1B, PPP1CA, MRPL11, YIF1A
chr11q12	0.0222772	0.348308	0.273204	1.80355	17	44	FTH1, SLC3A2, TMEM258, UBXN1, TMEM179B, POLR2G, TIMM10, TMEM109, UBE2L6, EEF1G, SERPING1, WDR74, TMX2, NXF1, BEST1, SSRP1, PRPF19, GANAB, SDHAF2, STX5, MED19, SLC43A3, CLP1, TTC9C, MRPL16, CYB561A3, CCDC86, B3GAT3, CPSF7, RAB3IL1, EML3	FTH1, SLC3A2, TMEM258, UBXN1, TMEM179B, POLR2G, TIMM10, TMEM109, UBE2L6, EEF1G
chrXq28	0.0234681	0.348308	0.302623	1.74298	17	31	RPL10, NAA10, LAGE3, BGN, SSR4, FUNDC2, CLIC2, BCAP31, IDH3G, CETN2, GDI1, ATP6AP1, DNASE1L1, AVPR2, L1CAM, G6PD, EMD, VBP1, FAM3A, DKC1	RPL10, NAA10, LAGE3, BGN, SSR4, FUNDC2
chr19q13	0.0112245	0.317653	0.152814	1.73195	10	229	RPL13A, FTL, RPS5, FXYD5, RPS9, BCAM, RPS16, RPS19, RPL18, EGLN2, EIF3K, COX6B1, TMEM147, RPS11, SNRPD2, TBCB, NOSIP, PSENEN, EMP3, ERF, MYADM, SERTAD1, ECH1, COX7A1, PSMD8, FBL, RABAC1, PLD3, SLC1A5, NR1H2, PEPD, SHKBP1, PDCD5, NUCB1, PRMT1, ZNF428, NFKBID, C19orf33, ETHE1, GMFG, CHMP2A, PIH1D1, MRPS12, AP2S1, RBM42, CYTH2, PSMC4, LSR, ALDH16A1, POLR2I, FCGRT, NAPA, YIF1B, RAB4B, PRPF31, SIRT2, …	RPL13A, FTL, RPS5, FXYD5, RPS9, BCAM, RPS16, RPS19, RPL18, EGLN2, EIF3K, COX6B1, TMEM147, RPS11, SNRPD2, TBCB, NOSIP, PSENEN, EMP3, ERF, MYADM, SERTAD1, ECH1, COX7A1, PSMD8, FBL, RABAC1, PLD3, SLC1A5, NR1H2, PEPD, SHKBP1, PDCD5, NUCB1, PRMT1, ZNF428, NFKBID, C19orf33, ETHE1, GMFG, CHMP2A, PIH1D1, MRPS12, AP2S1, RBM42, CYTH2, PSMC4
chr7p13	0.0312945	0.385058	0.387123	1.7256	21	16	RAMP3, PPIA, BLVRA, POLD2, DBNL, CCM2, SNHG15, OGDH, COA1, DDX56, AEBP1, TBRG4, TMED4	RAMP3, PPIA
chr17q21	0.023569	0.348308	0.20095	1.71785	20	87	RPL27, RAMP2, HEXIM1, EIF1, RAB5C, ABI3, NME1, LUC7L3, SMARCE1, GRN, PSMD3, PHB, TOB1, FKBP10, SNF8, SLC25A39, CDK5RAP3, COL1A1, SPOP, TMEM101, LRRC59, KPNB1, UTP18, VAT1, HDAC5, MRPL27, NMT1, CNP, HOXB6, ARL4D, HOXB7, NKIRAS2, COA3, HOXB2, MLX, IFI35, GHDC, NT5C3B, LSM12, KAT2A, TUBG1, COASY, MRPL10, ITGA3, MEOX1, COPZ2, ANKRD40, SCRN2, DNAJC7, MED24, SPATA20, CBX1, SLC35B1, G6PC3, WIPF2	RPL27, RAMP2, HEXIM1, EIF1, RAB5C, ABI3, NME1, LUC7L3, SMARCE1, GRN, PSMD3, PHB, TOB1, FKBP10, SNF8
chr12q13	0.0438293	0.477065	0.200498	1.6198	37	74	RPL41, HNRNPA1, TUBA1B, PFDN5, IGFBP6, NACA, SMAGP, CNPY2, MYL6, DCTN2, NR4A1, RND1, BLOC1S1, KRT18, NDUFA4L2, ATF1, CD63, TUBA1C, TUBA1A, COX14, OS9, ORMDL2, LETMD1, SHMT2, SLC48A1, PRR13, NCKAP5L, LRP1, PRKAG1, COPZ1, RARG, LMBR1L, NABP2, PA2G4, SARNP, DDIT3, MYL6B, FKBP11, MCRS1, SPATS2, RAPGEF3, CSRNP2, TMBIM6, EIF4B	RPL41, HNRNPA1, TUBA1B, PFDN5, IGFBP6, NACA, SMAGP, CNPY2, MYL6, DCTN2, NR4A1, RND1, BLOC1S1, KRT18, NDUFA4L2, ATF1
chr1q22	0.0480641	0.479035	0.301532	1.60031	35	25	KRTCAP2, EFNA1, LMNA, LAMTOR2, CCT3, FDPS, PMF1, SSR2, THBS3, ARHGEF2, DAP3, SCAMP3, SEMA4A, MTX1, RIT1, DPM3, FAM189B, YY1AP1, MEF2D, GON4L, MEX3A, RUSC1, GBA	KRTCAP2, EFNA1, LMNA, LAMTOR2, CCT3
chr10q22	0.0532623	0.487315	0.280427	1.58383	39	30	DDIT4, ANAPC16, PSAP, VDAC2, PLAC9, ANXA7, ANXA11, EIF5AL1, MRPS16, RPS24, ZNF503, CHCHD1, SAR1A, FUT11, DNAJC9, PPA1, PCBD1, ADK, DDX50, CAMK2G, TSPAN15, COMTD1, P4HA1, DNAJB12	DDIT4, ANAPC16, PSAP, VDAC2, PLAC9, ANXA7
chr14q23	0.0490884	0.479035	0.335508	1.58049	34	19	PSMA3, CHURC1, TIMM9, ACTR10, HSPA2, SNAPC1, DAAM1, ATP6V1D, MAX, DHRS7, PRKCH, EIF2S1, JKAMP, L3HYPDH	PSMA3, CHURC1, TIMM9, ACTR10
chr16p11	0.0581683	0.514426	0.237019	1.56468	46	44	ALDOA, NUPR1, SEPHS2, TUFM, VKORC1, MVP, SRCAP, PPP4C, TMEM219, CDIPT, SPNS1, DCTPP1, CD2BP2, HSD3B7, HIRIP3, TGFB1I1, BCKDK, MAPK3, PYCARD, TAOK2, KIF22, ZNF768, STX4, PRR14, ARMC5, INO80E, MAZ, ZNF720, KAT8, RABEP2, NFATC2IP, ORAI3, SH2B1, ATXN2L	ALDOA, NUPR1, SEPHS2, TUFM, VKORC1, MVP, SRCAP, PPP4C, TMEM219
chr4q35	0.0772727	0.536305	0.426975	1.55703	50	10	PDLIM3, SLC25A4, FRG1, ANKRD37, UFSP2, DCTD, RWDD4, IRF2	PDLIM3
chr10q24	0.0652463	0.532869	0.274375	1.54965	48	30	CRTAC1, CALHM2, CUEDC2, NPM3, BLOC1S2, ARL3, ACTR1A, PGAM1, MRPL43, FBXL15, WBP1L, UBTD1, NFKB2, EXOSC1, GOT1, ENTPD1, TAF5, DPCD, PDCD11, TCTN3, ERLIN1, PCGF6, SORBS1, POLL, MARVELD1, HPS1	CRTAC1, CALHM2, CUEDC2, NPM3
chr2q31	0.0702918	0.536305	0.283808	1.54267	52	27	LINC01116, UBE2E3, PRKRA, SSB, NFE2L2, HOXD8, OLA1, GORASP2, DYNC1I2, HOXD1, METTL5, MTX2, LINC01117, FKBP7, HOXD9, OSBPL6, CYBRD1, CIR1, HAT1, RAPGEF4	LINC01116, UBE2E3
chr3q13	0.0776978	0.536305	0.34851	1.5149	53	15	NDUFB4, CD200, COX17, TIMMDC1, IFT57, ATG3, CD47, CCDC80	NDUFB4, CD200, COX17
chr5q33	0.0799439	0.53867	0.315666	1.48702	56	19	RPS14, C1QTNF2, MRPL22, GPX3, TTC1, ATOX1, SLU7, SYNPO, CD74, PTTG1, EBF1, ANXA6	RPS14, C1QTNF2, MRPL22
chr14q13	0.105096	0.580513	0.509534	1.47357	65	6	FAM177A1, SPTSSA, BAZ1A, SRP54, BRMS1L, PPP2R3C	FAM177A1
chr21q22	0.0924051	0.580513	0.229213	1.46151	72	40	U2AF1, SOD1, CBR3, MRPS6, PFKL, RCAN1, SUMO3, IFNAR2, PIGP, SIK1, PSMG1, KCNJ15, CSTB, COL6A2, COL6A1, YBEY, PWP2, IL10RB, CRYZL1, COL18A1, IFNGR2, RUNX1, SPATC1L, CBR1, TMEM50B, RRP1, PKNOX1	U2AF1, SOD1, CBR3, MRPS6, PFKL, RCAN1, SUMO3, IFNAR2
chrXq24	0.0895522	0.575984	0.365395	1.44249	59	12	SLC25A5, RPL39, NDUFA1, UBE2A, C1GALT1C1, NKAP, UPF3B	SLC25A5, RPL39, NDUFA1, UBE2A
chr17q12	0.109479	0.580513	0.253866	1.40043	81	28	RPL19, RPL23, PSMB3, CCL3, CCL2, MIEN1, DUSP14, CCL4, PCGF2, STARD3	RPL19, RPL23, PSMB3, CCL3, CCL2, MIEN1, DUSP14, CCL4, PCGF2
chr9q34	0.130184	0.625892	0.173223	1.38217	112	71	SNHG7, AK1, EDF1, RPL7A, TUBB4B, DPP7, URM1, TMEM141, AGPAT2, PHPT1, SURF1, SSNA1, TTF1, DPM2, ADAMTSL2, PKN3, ARRDC1, SURF4, C9orf78, SURF2, MRPS2, COQ4, ASS1, BRD3, SH2D3C, FBXW5, UCK1, ST6GALNAC4, MRPL41, CERCAM, LRRC8A, ZDHHC12, FPGS, MAN1B1, TOR1A, SWI5, RXRA, PTRH1, GTF3C5, AIF1L, GOLGA2, CLIC3, REXO4, NTMT1, ANAPC2, ODF2, CRAT, MED27	SNHG7, AK1, EDF1, RPL7A, TUBB4B, DPP7, URM1
chr9q33	0.13491	0.625892	0.279009	1.36544	96	21	RPL35, RPL12, ANGPTL2, PSMB7, GSN, NDUFA8, OLFML2A, PPP6C	RPL35, RPL12, ANGPTL2, PSMB7, GSN, NDUFA8
chr3p21	0.133102	0.625892	0.170389	1.36223	114	72	RPL29, IMPDH2, TMA7, NDUFAF3, SPCS1, MANF, HYAL2, IFRD2, RASSF1, IP6K2, ABHD14B, TWF2, HYAL1, TEX264, KIF9, TKT, SMIM4, RHOA, CCDC12, TMEM115, TUSC2, GNL3, GLT8D1, UQCRC1, ALAS1, DALRD3, ELP6, DUSP7, DCP1A, IP6K1, KLHDC8B, RRP9, ARIH2, SHISA5, DAG1, CCRL2, CYB561D2, ZDHHC3, BAP1, P4HTM, WDR6, ABHD14A, PCBP4, EXOSC7, NPRL2, MAPKAPK3, TMEM42, MON1A, KLHL18, SLC25A20, LZTFL1, CCDC71, SCAP, TCTA, C3o…	RPL29, IMPDH2, TMA7, NDUFAF3, SPCS1, MANF, HYAL2, IFRD2, RASSF1
chrXq22	0.130868	0.625892	0.304932	1.35923	91	16	RPL36A, TSC22D3, GLA, TCEAL1, MORF4L2, HNRNPH2, TCEAL8, ARMCX1, TCEAL3, PRPS1, ARMCX6, ARMCX3	RPL36A, TSC22D3, GLA
chr7p11	0.155738	0.655008	0.497733	1.338	94	5	CHCHD2, SEC61G, SUMF2	CHCHD2, SEC61G
chr10p15	0.147761	0.653382	0.333279	1.3157	98	12	AKR1C3, AKR1C1, AKR1C2, PFKP, NET1	AKR1C3, AKR1C1, AKR1C2, PFKP
chr16q13	0.158209	0.655008	0.329414	1.30044	105	12	HERPUD1, MT1E, MT1X, MT1A, MT1M, ARL2BP, MT1G, AMFR, PLLP, MT1F, NUP93, BBS2	HERPUD1, MT1E, MT1X
chr12p12	0.159701	0.655008	0.327054	1.29113	106	12	STRAP, MGP, ARHGDIB, LDHB, DERA, CMAS, RECQL, KRAS, GOLT1B, BCAT1	STRAP
chr4q26	0.196147	0.696706	0.596756	1.27148	111	3	C4orf3, SNHG8	C4orf3, SNHG8
chrXq21	0.194006	0.696706	0.388794	1.26877	122	8	ITM2A, PGK1, COX7B	ITM2A, PGK1, COX7B
chr2p25	0.196949	0.696706	0.262965	1.26683	141	20	RPS7, ID2, ITGB1BP1, IAH1, YWHAQ, ADI1, ACP1, NOL10, ODC1, TMEM18	RPS7, ID2, ITGB1BP1
chr1p35	0.216667	0.711075	0.200052	1.25838	168	39	EIF3I, IFI6, PEF1, SNRNP40, LAPTM5, DNAJC8, ZCCHC17, RCC1, SNHG12, TAF12, YTHDF2, AK2, FGR, ZBTB8OS, TINAGL1, BSDC1, SESN2, TMEM39B, RPA2, KIAA1522, HDAC1, PPP1R8, TRNAU1AP, AHDC1	EIF3I, IFI6, PEF1
chr20p11	0.176119	0.657121	0.318758	1.25837	117	12	NAA20, CST3, NXT1, DTD1, APMAP, RIN2	NAA20, CST3, NXT1, DTD1
chr9p13	0.188251	0.691884	0.226756	1.25088	140	28	DCTN3, CHMP5, CLTA, AQP3, STOML2, CREB3, BAG1, CCDC107, HINT2, NUDT2, SIGMAR1, TPM2, GRHPR, UBAP1, GALT, EXOSC3, DCAF12, DCAF10, GLIPR2, FAM214B, IL11RA, GBA2, PIGO, RECK, FANCG, RPP25L, TRMT10B	DCTN3, CHMP5, CLTA
chr2q23	0.21821	0.711075	0.402065	1.25041	138	7	ARL5A, TNFAIP6, ARL6IP6, MMADHC	ARL5A, TNFAIP6
chr10p13	0.210059	0.711075	0.299732	1.23312	141	13	VIM, RSU1, VIM-AS1, PHYH, CCDC3, HSPA14, RPP38, PRPF18, OPTN, FAM171A1, CUBN, NMT2	VIM, RSU1
chr2p11	0.214794	0.711075	0.274386	1.22307	150	16	TMSB10, CAPG, CHMP3, RNF181, KRCC1, SUCLG1, VAMP5, VAMP8, RPIA, USP39, THNSL2, TMEM150A, ELMOD3, RETSAT, ATOH8, TRABD2A	TMSB10, CAPG, CHMP3, RNF181, KRCC1
chr20q11	0.235075	0.745038	0.188872	1.22029	188	41	ERGIC3, EIF6, MYL9, DYNLRB1, EIF2S2, MAP1LC3A, PROCR, ID1, RALY, ROMO1, DLGAP4, SCAND1, RPN2, CTNNBL1, AHCY, PDRG1, CPNE1, GSS, MANBAL, CHMP4B, TGIF2, COMMD7, BCL2L1, MAPRE1	ERGIC3, EIF6, MYL9, DYNLRB1, EIF2S2, MAP1LC3A, PROCR, ID1, RALY
chr5p15	0.221893	0.713589	0.29635	1.21921	149	13	MRPL36, PDCD6, NDUFS6, MED10, CCT5, SDHA, ZNF622	MRPL36, PDCD6, NDUFS6, MED10
chr7q22	0.218599	0.711075	0.171601	1.216	180	54	ARPC1B, FIS1, LAMTOR4, ARPC1A, BUD31, POLR2J, ZNHIT1, PCOLCE, COPS6, HBP1, POP7, AP1S1, SYPL1, CLDN15, PLOD3, MCM7, MOSPD3, TAF6, GNB2, SERPINE1, PMPCB, MEPCE, RASA4, SRRT, ORAI2, PSMC2, PDAP1, TSC22D4, SRPK2, CNPY4, TRIP6, ZNF394, LRWD1, TRIM4	ARPC1B, FIS1, LAMTOR4, ARPC1A, BUD31, POLR2J, ZNHIT1, PCOLCE, COPS6
chr5q31	0.236938	0.745038	0.172266	1.19842	194	52	ECSCR, HNRNPA0, UQCRQ, CYSTM1, CD14, HINT1, UBE2B, NDFIP1, TGFBI, UBE2D2, CAMLG, PFDN1, PDLIM4, NDUFA2, DDX46, ZCCHC10, SKP1, SRA1, ZMAT2, C5orf24, RAD50, TAF7	ECSCR, HNRNPA0, UQCRQ, CYSTM1, CD14, HINT1, UBE2B, NDFIP1, TGFBI, UBE2D2, CAMLG, PFDN1, PDLIM4
chr20p13	0.281879	0.77829	0.20954	1.16419	209	29	SNRPB, PSMF1, FKBP1A, IDH3B, DDRGK1, RBCK1, HSPA12B, SMOX, C20orf27, MRPS26, PRNP, RNF24, TRIB3, ITPA, NOP56, NSFL1C	SNRPB, PSMF1
chr2p15	0.290164	0.77829	0.428908	1.15298	176	5	UGP2, MDH1, CCT4, COMMD1	UGP2
chr2q35	0.301987	0.77829	0.212769	1.14779	227	26	RPL37A, ARPC2, FN1, AAMP, TMBIM1, DNPEP, PNKD, IGFBP5, TUBA4A, CTDSP1, ZFAND2B, STK16, BCS1L, ATG9A, CNPPD1, DNAJB2, GMPPA, CYP27A1, CHPF, PECR, OBSL1, STK11IP, RNF25	RPL37A, ARPC2, FN1, AAMP, TMBIM1, DNPEP
chr16p13	0.307008	0.77829	0.13093	1.14251	275	91	RPS2, EMP2, SLC9A3R2, TNFRSF12A, HCFC1R1, TMEM204, NDUFB10, UBE2I, SPSB3, IL32, MRPL28, NTHL1, MPG, RSL1D1, THOC6, NUBP2, RHOT2, PPL, FLYWCH2, C16orf91, NME3, HMOX2, HAGH, POLR3K, CARHSP1, UBALD1, NTAN1, VASN, NME4, ZNF263, MLST8, BFAR, NUBP1, TELO2, KCTD5, TRAF7, RPUSD1, AMDHD2, PKD1, CDIP1, MSRB1, SNRNP25, DECR2, GLIS2, MRPS34, NPRL3, CLUAP1, JMJD8, GFER, STUB1, PIGQ, GNPTG, NUDT16L1, CLCN7, NP…	RPS2, EMP2, SLC9A3R2, TNFRSF12A, HCFC1R1, TMEM204, NDUFB10, UBE2I, SPSB3, IL32
chr3q12	0.299281	0.77829	0.260332	1.13161	207	15	RPL24, PCNP, TFG, FILIP1L, CMSS1, TRMT10C	RPL24, PCNP
chr8q24	0.301909	0.77829	0.15941	1.12817	252	53	RPL8, EEF1D, EIF3H, NDUFB9, CYC1, PTP4A3, LY6E, GPAA1, MAF1, HSF1, VPS28, MED30, SHARPIN, PUF60, GSDMD, ST3GAL1, EXOSC4, MRPL13, SLC52A2, UTP23, COMMD5, C8orf76, TNFRSF11B, C8orf33	RPL8, EEF1D, EIF3H, NDUFB9, CYC1, PTP4A3, LY6E, GPAA1, MAF1
chr17p13	0.315022	0.77829	0.133172	1.12353	280	83	RPL26, EIF4A1, TAX1BP3, PFN1, PSMB6, TMEM256, ACADVL, SAT2, RNF167, VAMP2, SPAG7, CRK, TRAPPC1, EIF5A, MIR22HG, TXNDC17, SLC25A11, PHF23, EMC6, RANGRF, MED31, LINC00324, ELP5, ATP2A3, MYO1C, BCL6B, RPA1, SERPINF1, MPDU1, ITGAE, C1QBP, STX8, ABR	RPL26, EIF4A1, TAX1BP3, PFN1, PSMB6, TMEM256, ACADVL, SAT2, RNF167, VAMP2, SPAG7, CRK, TRAPPC1
chr11q14	0.301329	0.77829	0.26485	1.11896	203	14	NDUFC2, CLNS1A, PCF11, AAMDC, TMEM126B, CCDC90B	NDUFC2, CLNS1A, PCF11
chr22q13	0.319124	0.77829	0.140126	1.11808	276	71	RPL3, ATF4, RBX1, CYB5R3, LGALS1, TSPO, SMDT1, POLR2F, EIF3L, PHF5A, NDUFA6, TOMM22, ADSL, NOL12, TOB2, MFNG, CBX6, CDC42EP1, TMEM184B, RPS19BP1, A4GALT, SUN2, SGSM3, SAMM50, LMF2, XRCC6, TRABD, CBY1, CRELD2, DESI1, PARVB, POLDIP3, ACO2, ATXN10, HDAC10, NCAPH2, TEF, PRR5, CSNK1E, KDELR3, MAPK11, POLR3H, CHKB, FAM118A, MCAT, DNAL4, ARSA, CBX7, NAGA, ANKRD54, SBF1, ALG12, XPNPEP3, KIAA0930, SLC25A1…	RPL3, ATF4, RBX1, CYB5R3, LGALS1, TSPO, SMDT1, POLR2F, EIF3L, PHF5A, NDUFA6, TOMM22, ADSL
chr9q32	0.321767	0.77829	0.342309	1.11708	203	8	ATP6V1G1, CDC26, POLE3, SLC31A2, RGS3, ALAD	ATP6V1G1, CDC26
chr6q23	0.313609	0.77829	0.271512	1.11702	211	13	RPS12, AHI1, PERP, TBPL1, STX7	RPS12, AHI1, PERP
chr15q24	0.318498	0.77829	0.227382	1.11278	228	21	COX5A, IMP3, CLK3, ETFA, UBL7, COMMD4, ISLR, NPTN, MAN2C1, ULK3, SCAMP2, FAM219B, ADPGK, PPCDC, CD276, RPP25, SNUPN	COX5A
chr2p13	0.335072	0.784248	0.192157	1.10675	256	31	SNRPG, AUP1, CCT7, ANXA4, DGUOK, HTRA2, BOLA3, TPRKB, MPHOSPH10, NFU1, INO80B, MTHFD2, PRADC1, DUSP11, WDR54, PCGF1, NAGK	SNRPG, AUP1, CCT7, ANXA4, DGUOK
chr3p25	0.343624	0.784248	0.19833	1.10191	255	29	RPL32, BRK1, ARPC4, LSM3, JAGN1, SEC13, LMCD1, CAMK1, EMC3, CRELD1, CCDC174, TADA3, RAF1, HACL1, TMEM43, IRAK2, SETD5, MRPS25, RPUSD3, OGG1, CHCHD4, MTMR14, IL17RC, THUMPD3	RPL32, BRK1, ARPC4, LSM3
chr17q25	0.342252	0.784248	0.129062	1.09508	306	84	RPL38, SUMO2, SPHK1, EIF4A3, ANAPC11, SRSF2, SYNGR2, MRPS7, ACTG1, MRPL12, WBP2, P4HB, MIF4GD, JMJD6, ARL16, ITGB4, TEN1, BAIAP2, TIMP2, SAP30BP, NT5C, SRP68, METTL23, DCXR, ENDOV, MFSD11, GAA, FN3KRP, SLC16A3, PRPSAP1, RAB40B, SLC9A3R1, WDR45B, EXOC7, GPS1, CDC42EP4, LGALS3BP, ARHGDIA, CSNK1D, GALK1, MAFG, NARF, AFMID, GRB2, TRIM47, OGFOD3, OXLD1, CCDC137, TNRC6C, NAT9, FAM104A, CHMP6, ASPSCR1, …	RPL38, SUMO2, SPHK1, EIF4A3, ANAPC11, SRSF2, SYNGR2, MRPS7, ACTG1
chr3q21	0.342142	0.784248	0.223493	1.09375	245	21	RAB7A, MGLL, GATA2, HMCES, FAM162A, HEG1, CNBP, SLC41A3, TPRA1, ISY1, MBD4, RUVBL1, ABTB1, COPG1, CHCHD6, UMPS	RAB7A, MGLL, GATA2
chr16q23	0.374474	0.805317	0.2271	1.06981	266	19	GABARAPL2, HSBP1, CDH13, CFDP1, CMC2, GCSH, TERF2IP, SYCE1L, PSMD7, MPHOSPH6, MON1B, TMEM170A, NUDT7, WDR59	GABARAPL2, HSBP1, CDH13
chr17p11	0.389853	0.805317	0.201294	1.06832	291	25	UBB, TMEM11, MTRNR2L1, COPS3, FLCN, PEMT, RASD1, DHRS7B, ALKBH5, NCOR1, DRG2, ALDH3A2, TOM1L2, FLII, PRPSAP2, TVP23B, SPECC1, LLGL1, AKAP10, ATPAF2, GID4, GRAP, SMCR5	UBB, TMEM11, MTRNR2L1
chr4p11	0.38704	0.805317	0.495158	1.05501	220	3	OCIAD2, OCIAD1	OCIAD2
chr6q13	0.378336	0.805317	0.338602	1.05304	240	7	EEF1A1, SMAP1, SLC17A5, MTO1, LMBRD1, B3GAT2	EEF1A1
chr5q35	0.421642	0.815175	0.159107	1.02799	338	41	TMED9, HIGD2A, ATP6V0E1, SQSTM1, NOP16, NPM1, LMAN2, PDLIM7, MGAT1, RNF130, NHP2, RPL26L1, DDX41, PRELID1, THOC3, GFPT2, CLK4, KIAA1191, DBN1, BOD1, RGS14, B4GALT7, MAML1, CLTB, PHYKPL	TMED9, HIGD2A, ATP6V0E1, SQSTM1, NOP16, NPM1, LMAN2, PDLIM7
chr3p11	0.479744	0.815175	0.777683	1.01766	224	1	CHMP2B
chr20p12	0.433094	0.815175	0.233868	1.01657	300	15	DSTN, MKKS, SNRPB2, TMEM230, PCNA, ESF1	DSTN, MKKS, SNRPB2, TMEM230
chr14q11	0.447197	0.815175	0.17515	1.00879	342	31	DAD1, PSMB5, MRPL52, NGDN, OXA1L, C14orf119, DHRS4L2, LRP10, NDRG2, TOX4, RBM23, RNASE1, APEX1, MMP14, CCNB1IP1, OSGEP, ABHD4, PRMT5, PCK2, HAUS4, METTL3, DHRS4, ARHGEF40, SLC7A7, ANG, TTC5, SLC22A17, HOMEZ	DAD1, PSMB5, MRPL52, NGDN, OXA1L
chr13q13	0.451104	0.815175	0.308286	1.00605	285	8	EXOSC8, ALG5, FRY, N4BP2L1
chr22q11	0.464714	0.815175	0.175554	0.991514	348	30	MIF, COMT, UBE2L3, RANBP1, DGCR6L, DDT, SMARCB1, BID, ATP6V1E1, MRPL40, THAP7, C22orf39, GGT5, SNAP29, CABIN1, DGCR2, SDF2L1, GNB1L, CRKL, BCL2L13, PPM1F, SLC2A11, YDJC, TRMT2A, ZDHHC8	MIF, COMT, UBE2L3, RANBP1, DGCR6L
chrXp11	0.459559	0.815175	0.145183	0.990942	374	49	PLP2, HSD17B10, UXT, NDUFB11, PQBP1, ATP6AP2, MAGED2, WDR45, TIMP1, WDR13, MID1IP1, PRAF2, TSPAN7	PLP2, HSD17B10, UXT, NDUFB11, PQBP1, ATP6AP2, MAGED2, WDR45, TIMP1, WDR13, MID1IP1
chr2q14	0.460614	0.815175	0.185785	0.986007	344	25	DBI, IL1B, GYPC, LIMS2, CHCHD5, C2orf76, IWS1, WDR33, ZC3H8, BIN1, NIFK, ZC3H6, CBWD2, MARCO, STEAP3, INSIG2, ERCC3, HS6ST1, NIFK-AS1	DBI
chr16p12	0.455587	0.815175	0.215954	0.982499	317	17	RPS15A, ARL6IP1, NDUFAB1, UQCRC2, NSMCE1, LCMT1, LYRM1	RPS15A, ARL6IP1, NDUFAB1, UQCRC2
chr11q23	0.489474	0.815175	0.165908	0.972437	371	33	RPS25, SDHD, TAGLN, ZBTB16, REXO2, RBM7, TRAPPC4, PTS, PHLDB1, CRYAB, FXYD6, THY1, LAYN, TIMM8B, CEP164, BCL9L	RPS25, SDHD, TAGLN, ZBTB16, REXO2
chr13q12	0.498013	0.815402	0.18002	0.971123	375	26	RPL21, SAP18, POLR1D, MTIF3, MPHOSPH8, HSPH1, GTF3A, CRYL1, SPATA13, MEDAG, ZMYM5, POMP	RPL21, SAP18, POLR1D
chr4q13	0.473186	0.815175	0.297452	0.970691	299	8	CXCL3, CXCL1, CXCL2	CXCL3, CXCL1, CXCL2
chr8q21	0.495146	0.815402	0.194848	0.970188	356	22	RPL7, LY96, MRPS28, TERF1, DECR1, ZFAND1, LRRCC1, CPNE3, UBE2W, CA2, HEY1, RUNX1T1	RPL7, LY96, MRPS28
chr10q21	0.477237	0.815175	0.310064	0.964288	303	7	CISD1, NRBF2, ARID5B, UBE2D1, CDK1, EGR2
chr1p13	0.537135	0.821611	0.172199	0.936012	404	27	RHOC, LAMTOR5, RAP1A, RSBN1, PSMA5, GSTM3, DRAM2, CD58, BCAS2, CSF1, TSPAN2	RHOC, LAMTOR5, RAP1A, RSBN1
chr6q27	0.514196	0.821611	0.286283	0.934244	325	8	MPC1, SFT2D1, PSMB1	MPC1, SFT2D1, PSMB1
chr19q12	0.549153	0.821611	0.384308	0.925526	323	4	UQCRFS1, PLEKHF1, POP4
chr10p14	0.528391	0.821611	0.283585	0.92544	334	8	CDC123, UPF2, NUDT5, TAF3, KIN, CELF2	CDC123, UPF2
chr15q23	0.562687	0.821611	0.232951	0.919633	376	12	RPLP1, PKM, HEXA	RPLP1, PKM, HEXA
chr1p36	0.567422	0.821611	0.0969222	0.913018	525	116	RPL11, RPL22, NUDC, CDA, PLA2G2A, ACOT7, CDK11A, SH3BGRL3, HMGN2, PARK7, SDHB, CAMTA1, DDOST, MAD2L2, CAPZB, ERRFI1, PITHD1, LUZP1, TARDBP, SYF2, AURKAIP1, DHRS3, STMN1, GABRD, MRPL20, ID3, KLHL21, ENO1, AGRN, UBE2J2, AGTRAP, VAMP3, CDK11B, MXRA8, NBPF1, C1QA, AKR7A2, NOC2L, RER1, RBP7, NECAP2, TNFRSF14, EPHA2, TMEM222, NBL1, MIIP, MRTO4, ZBTB17, C1QB, PER3, CD52, SSU72, THAP3, WASF2, TMEM50A, PE…	RPL11, RPL22, NUDC, CDA, PLA2G2A, ACOT7, CDK11A, SH3BGRL3, HMGN2, PARK7, SDHB, CAMTA1, DDOST, MAD2L2, CAPZB
chr14q12	0.576438	0.821611	0.190884	0.899206	410	19	PSME1, NEDD8, CHMP4A, PSME2, ADCY4, TINF2, RABGGTA, SDR39U1, GMPR2, DHRS1, IRF9, TM9SF1, DCAF11, KHNYN, IPO4, MDP1, EMC9, CIDEB	PSME1, NEDD8, CHMP4A, PSME2
chr11q21	0.566719	0.821611	0.288214	0.896336	360	7	SMCO4, CWC15, TAF1D, MED17, SLC36A4
chr3p14	0.579972	0.821611	0.182828	0.894738	416	21	ATXN7, ARF4, CCDC66, FRMD4B, ARL6IP5, RPP14, SLC25A26, THOC7, SUCLG2, PDHB	ATXN7
chr5q22	0.579882	0.821611	0.216655	0.891338	391	13	EPB41L4A-AS1, AP3S1, REEP5, SRP19, CDO1	EPB41L4A-AS1, AP3S1
chr4p14	0.587127	0.821611	0.28377	0.882515	373	7	RPL9, UGDH, FAM114A1	RPL9
chr12q23	0.608877	0.830121	0.176359	0.878126	438	22	ISCU, SNRPF, TXNRD1, SLC25A3, PWP1, TDG, IKBIP, GLT8D2, ARL1, LTA4H, EID3	ISCU, SNRPF, TXNRD1
chr6q15	0.613057	0.830121	0.301882	0.873042	384	6	AKIRIN2, SLC35A1, UBE2J1, LYRM2, PM20D2
chr4q23	0.640678	0.848539	0.36183	0.871391	377	4	EIF4E, ADH5, LAMTOR3	EIF4E
chr7q34	0.632466	0.847323	0.248643	0.861128	412	9	GSTK1, NDUFB2, MRPS33, SSBP1, MKRN1	GSTK1, NDUFB2
chr2p23	0.628758	0.847323	0.147206	0.856915	480	32	OST4, MRPL33, ATRAID, PTRHD1, SNX17, HADHB, LBH, ITSN2, MPV17, RAB10, PPM1G, HADHA, FKBP1B, EIF2B4, GPN1, NRBP1, ASXL2, FAM228B, PREB, SLC4A1AP	OST4, MRPL33, ATRAID, PTRHD1, SNX17
chr11p11	0.65616	0.85572	0.18544	0.843673	457	17	NDUFS3, PSMC3, MTCH2, MDK, PEX16, ARFGAP2, CD82, PTPMT1, EXT2, SLC39A13, ACP2, DDB2, SLC35C1	NDUFS3, PSMC3
chr2q11	0.673884	0.85572	0.16062	0.832731	497	24	RPL31, COX5B, UNC50, ARID5A, ACTR1B, PDCL3, MITD1, TXNDC9, ANKRD36, MRPS5, EIF5B, COA5, SEMA4C, FAHD2B, FAHD2A	RPL31, COX5B, UNC50, ARID5A
chr2q21	0.66876	0.85572	0.266395	0.828479	425	7	IMP4, PLEKHB2, CCDC115
chr7p21	0.674591	0.85572	0.215399	0.828166	453	11	NDUFA4, ARL4A, PHF14	NDUFA4, ARL4A, PHF14
chr4q31	0.686331	0.85572	0.188629	0.819932	476	15	RPS3A, MGST2, NDUFC1	RPS3A, MGST2, NDUFC1
chr9p22	0.681529	0.85572	0.282697	0.81756	427	6	RPS6, RRAGA, PLIN2	RPS6
chr1q23	0.692308	0.85572	0.141096	0.812651	530	31	TAGLN2, UFC1, SDHC, NDUFS2, MRPL24, B4GALT3, PRCC, NES, UAP1, GPATCH4, DUSP23, FCER1G, DDR2, IGSF8, PPOX, RGS5, ISG20L2, DCAF8, HSD17B7, DUSP12, NCSTN, PEX19, PEAR1	TAGLN2, UFC1
chr1q42	0.696335	0.85572	0.136002	0.809522	531	34	GUK1, EPHX1, SRP9, GGPS1, PYCR2, MRPL55, ARF1, CNIH4, PARP1, DEGS1, COA6, PSEN2, C1orf131	GUK1, EPHX1, SRP9, GGPS1, PYCR2
chr17q22	0.707281	0.85572	0.208894	0.803157	475	11	SUPT4H1, SCPEP1, COX11, TRIM25, SRSF1, MRPS23, COIL, RAD51C, CUEDC1, C17orf67, MTMR4	SUPT4H1, SCPEP1
chr3q11	0.722034	0.85572	0.333213	0.802474	425	4	ARL13B, CLDND1	ARL13B
chr22q12	0.694685	0.85572	0.11805	0.801002	561	48	HMOX1, EIF3D, UQCR10, TPST2, TIMP3, TCN2, TXN2, XBP1, HSCB, GAS2L1, DRG1, IFT27, MPST, RTCB, SLC35E4, APOL3, HMGXB4, DUSP18, TOM1, FBXO7, ASCC2, ZMAT5, MCM5, NF2, TFIP11, TBC1D10A, MN1, PES1, MORC2-AS1, PISD, RHBDD3, MTFP1, PIK3IP1, KCTD17, OSBP2, RNF185, KREMEN1, THOC5, APOL4	HMOX1, EIF3D, UQCR10, TPST2, TIMP3
chr2q33	0.7121	0.85572	0.162681	0.796141	511	21	NBEAL1, HSPE1, NDUFB3, SUMO1, EEF1B2	NBEAL1, HSPE1, NDUFB3, SUMO1, EEF1B2
chr16q22	0.705081	0.85572	0.121754	0.795063	568	43	TPPP3, NUTF2, CYB5B, NOB1, ATP6V0D1, NQO1, TMEM208, NIP7, NFATC3, GFOD2, CMTM3, PSMB10, E2F4, NOL3, TRADD, VPS4A, CHTF8, CENPT, ACD, FHOD1, DDX19B, CES2, DDX28, SLC12A4, COG8, ATXN1L, NAE1, ENKD1, WWP2, SLC7A6OS, COG4, IL34, LCAT, DHODH, PLA2G15, ZNF821, PRMT7	TPPP3, NUTF2
chrXq26	0.716196	0.85572	0.205383	0.789659	481	11	FHL1, RBMX2, RBMX, HPRT1	FHL1, RBMX2
chr9q22	0.724928	0.85572	0.171126	0.785135	505	18	CKS2, ASPN, SEC61B, GADD45G	CKS2, ASPN, SEC61B, GADD45G
chr5q13	0.729313	0.856413	0.165738	0.780751	519	19	BTF3, TAF9, HEXB, MRPS36, CRHBP, ZNF366, AGGF1	BTF3, TAF9, HEXB
chr7q11	0.725699	0.85572	0.1381	0.779978	544	30	HSPB1, MDH2, SBDS, GUSB, RSBN1L, ASL, RHBDD2, POR, ELN, EIF4H, TPST1, TMEM60, BCL7B, TYW1, DNAJC30, GTF2IRD2B, POMZP3, FGL2, DTX2, RFC2, TBL2, NCF1, ABHD11, STYXL1, ZNF107, ZNF736, RABGEF1	HSPB1, MDH2
chr1p34	0.742991	0.861747	0.100981	0.773557	635	65	PRDX1, ATP6V0B, RPS8, PPT1, TIE1, PSMB2, TRAPPC3, EBNA1BP2, MRPS15, PPIH, AKR1A1, ELOVL1, SMIM12, ZC3H12A, ERI3, NDUFS5, NFYC, STK40, UROD, GNL2, PPIE, PPCS, CAP1, POMGNT1, SF3A3, TSPAN1, MED8, MEAF6, HYI, LSM10	PRDX1, ATP6V0B, RPS8, PPT1, TIE1, PSMB2, TRAPPC3, EBNA1BP2
chr6p25	0.742446	0.861747	0.177873	0.773177	515	15	TUBB2A, LYRM4, NQO2, PSMG4, DUSP22, TUBB2B, RPP40, FARS2, NRN1, ECI2, GMDS	TUBB2A, LYRM4
chr8q23	0.765574	0.875	0.281191	0.755893	466	5	EIF3E, EBAG9, OXR1, EMC2, TRPS1	EIF3E
chr4q22	0.766667	0.875	0.207224	0.755673	505	10	HSD17B11, PYURF	HSD17B11, PYURF
chr8q12	0.766716	0.875	0.1965	0.755503	515	11	RPS20, SDCBP, RAB2A, CHCHD7, CA8, TGS1	RPS20, SDCBP
chr11q25	0.889126	0.938604	0.569485	0.745218	416	1	THYN1
chr6p22	0.780521	0.877744	0.145596	0.739788	568	23	HLA-A, HLA-F, MYLIP, PPP1R11, ABT1, BTN3A2, DTNBP1, ACOT13, ZSCAN16-AS1, ZNF322, C6orf62, TDP2, RPP21, TRIM27, TRIM26, GMNN, BTN2A1, MRS2, HLA-G, HMGN4, ZKSCAN8	HLA-A, HLA-F, MYLIP
chr20q13	0.785969	0.877744	0.102433	0.739393	660	56	PPDPF, RPS21, ZFAS1, SNAI1, ADRM1, PSMA7, CTSA, DPM1, PIGT, PFDN4, CD40, SLCO4A1, PLTP, OSER1, ADA, TPD52L2	PPDPF, RPS21, ZFAS1, SNAI1, ADRM1, PSMA7, CTSA, DPM1, PIGT, PFDN4
chr14q21	0.783784	0.877744	0.165742	0.738792	550	16	RPS29, RPL36AL, CLEC14A	RPS29, RPL36AL, CLEC14A
chr7q36	0.787798	0.877744	0.13433	0.73017	593	27	GIMAP5, GIMAP7, GIMAP1, RHEB, INSIG1, GIMAP6, FASTK, GIMAP2, DNAJB6, SLC4A2, PTPRN2, ZNF467, CUL1, GIMAP4, PDIA4, TMEM176B, EZH2, REPIN1, TMEM176A, CDK5, CHPF2	GIMAP5, GIMAP7, GIMAP1, RHEB
chr15q25	0.797503	0.885072	0.146376	0.728838	574	22	PSMA4, SEC11A, WDR61, CTSH, MORF4L1, NMB, TMED3, MRPS11, ZFAND6, C15orf40, IDH3A, MTHFS, BCL2A1, MRPL46, ADAMTS7, MEX3B, ZNF592, IL16, HYKK, ABHD17C	PSMA4, SEC11A
chr14q32	0.778465	0.877744	0.109768	0.724631	628	44	CRIP1, CRIP2, IFI27, SIVA1, NUDT14, ZFYVE21, TNFAIP2, NDUFB1, CALM1, IFI27L2, AHNAK2, PSMC1, BDKRB2, BDKRB1, C14orf132, GPR68, LGMN, ATXN3, IFI27L1, TRMT61A, WDR20, GSKIP, AKT1, EML1, CDCA4, JAG2, CLMN, SNHG10, ITPK1, CEP170B	CRIP1, CRIP2, IFI27, SIVA1, NUDT14, ZFYVE21, TNFAIP2, NDUFB1, CALM1
chr7q32	0.812779	0.895005	0.184892	0.710874	546	11	ATP6V1F, ARF5, PODXL	ATP6V1F, ARF5, PODXL
chr6q16	0.836066	0.91708	0.262932	0.706807	509	5	NDUFAF4, CCNC, UFL1, HACE1	NDUFAF4
chr6p23	0.867797	0.933265	0.285562	0.687716	511	4	CD83, MCUR1, NOL7	CD83
chr2p12	0.873905	0.933265	0.320204	0.682241	498	3	POLE4	POLE4
chr8q22	0.847797	0.926357	0.121969	0.672834	634	28	RPL30, UQCRB, COX6C, POLR2K, GEM, ZNF706, SDC2	RPL30, UQCRB, COX6C, POLR2K, GEM
chr16q24	0.855808	0.931514	0.125623	0.666711	640	25	RPL13, COX4I1, APRT, TRAPPC2L, DEF8, CDK10, TCF25, CYBA, CHMP1A, PIEZO1, EMC8, CRISPLD2, ZCCHC14, SPATA33, FBXO31, MVD, CTU2, CENPBD1, IRF8, KIAA0513, CBFA2T3, HSDL1	RPL13, COX4I1, APRT
chr12p13	0.867322	0.933265	0.0957373	0.660481	705	51	CD9, GAPDH, TPI1, MRPL51, C12orf57, NDUFA9, TNFRSF1A, MLF2, C1S, PHB2	CD9, GAPDH, TPI1, MRPL51, C12orf57, NDUFA9, TNFRSF1A, MLF2, C1S
chr7p14	0.859917	0.9324	0.136889	0.659462	619	20	FKBP9, LSM5, MPLKIP, GGCT, INHBA, MRPL32, AQP1, RALA, CPVL, HERPUD2, STARD3NL, NT5C3A, INMT, GLI3, RP9	FKBP9
chr6p24	0.888559	0.938604	0.168086	0.646256	597	11	TMEM14C, TMEM14B, EEF1E1, RIOK1, SNRNP48	TMEM14C, TMEM14B
chr9q31	0.892171	0.938604	0.151495	0.640046	603	14	TXN, MRPL50, ERP44, CTNNAL1	TXN, MRPL50, ERP44
chr4q25	0.909763	0.946555	0.150592	0.61955	614	13	RPL34, OSTC, PLA2G12A, LARP7, GAR1, TIFA, PAPSS1, CASP6, ANK2, HADH, CYP2U1, ALPK1	RPL34, OSTC
chr12q24	0.917808	0.947955	0.0721209	0.593068	803	78	RPL6, DYNLL1, COX6A1, UBC, RPLP0, RILPL2, RAN, TMED2, PEBP1, MAP1LC3B2, ARPC3, VPS29, ERP29, ARL6IP4, SNRNP35, POP5, PSMD9, DDX54, NOC4L, ALDH2, SUDS3, HSPB8, SBNO1, PPP1CC, TRIAP1, ANAPC5, FBXO21, SCARB1, TCTN1, SLC8B1, MMAB, ALKBH2, RNF10, RITA1, HVCN1, GPN3, TAOK3, WSB2, ACADS, HIP1R, EIF2B1, C12orf76, CAMKK2, PUS1, RNF34, C12orf43, MAPKAPK5-AS1, OGFOD2, RFC5, TPCN1, P2RX4, FAM222A, UNC119B, Z…	RPL6, DYNLL1, COX6A1, UBC, RPLP0, RILPL2, RAN, TMED2, PEBP1, MAP1LC3B2, ARPC3, VPS29, ERP29
chr2p24	0.971338	0.988808	0.187698	0.542823	609	6	LAPTM4A, DDX1, TTC32, HS1BP3, RHOB, PUM2	LAPTM4A
chr5q11	0.978788	0.990455	0.147395	0.537499	645	10	NDUFS4, PLK2, PELO, DHX29, MOCS2	NDUFS4
chr10q11	0.983607	0.990607	0.187064	0.502861	599	5	HNRNPF, ZNF32, ZNF22, PARG, ERCC6	HNRNPF
chr13q22	0.993691	0.994746	0.148852	0.485758	629	8	COMMD6, EDNRB, UCHL3	COMMD6
chr5q34	0.994746	0.994746	0.21596	0.460135	567	3	NUDCD2
chr20q12	0.979955	0.990455	-0.293127	-0.521377	439	2	ZHX3, MAFB
chr3q27	0.955017	0.975704	-0.109369	-0.597379	275	19	B3GNT5, LPP, EIF4G1, TRA2B, YEATS2, DVL3, KLHL6		B3GNT5, LPP
chrXq12	0.941995	0.969399	-0.276672	-0.602106	405	3	MSN, LAS1L, YIPF6		MSN
chr7q33	0.945559	0.96954	-0.164369	-0.630575	329	9	MTPN, CALD1, TRIM24, WDR91, AGBL3, BPGM, CNOT4, CHCHD3
chr7q21	0.901141	0.944529	-0.108945	-0.668124	236	24	BRI3, PDK4, GATAD1, SAMD9, CDK6, SAMD9L, CASD1, CD36, HGF, STEAP4, GNAI1, TFPI2, PEX1, SGCE, SEMA3C		BRI3, PDK4
chr11q22	0.91411	0.947594	-0.147615	-0.668656	297	13	MMP1, MMP3, BIRC2, ATM, SLC35F2, KBTBD3, BIRC3, DCUN1D5, CARD16, ZC3H12C, PDGFD
chr10q26	0.873518	0.933265	-0.10634	-0.670762	220	25	EIF3A, EBF3, PDZD8, DOCK1, BNIP3, PPP2R2D, GRK5, PSTK, LHPP, PWWP2B, INPP5A, FAM53B, BCCIP, PTPRE, UROS, ZNF511, RGS10, CACUL1		EIF3A
chr1q25	0.882562	0.938604	-0.119887	-0.672143	247	20	ABL2, IVNS1ABP, LAMC1, RASAL2, CEP350, TOR1AIP2, RGL1, LAMC2		ABL2, IVNS1ABP, LAMC1
chr3p12	0.806236	0.891269	-0.390949	-0.695371	361	2	LINC00960, GBE1
chr2q22	0.906191	0.946318	-0.552135	-0.726984	482	1	KYNU
chr18q21	0.772242	0.877689	-0.129348	-0.765519	216	22	TCF4, MBD2, ATP8B1, MALT1, ZCCHC2, PIGN, FECH, HDHD2, PHLPP1, CCDC68, ZBTB7C, C18orf32, MBD1, SMAD7, ACAA2, VPS4B		TCF4
chr1p32	0.766784	0.875	-0.136685	-0.786034	216	21	EPS15, MYSM1, OSBPL9, USP24, ZFYVE9, PODN, NDC1, DHCR24, ECHDC2, CDKN2C, KTI12, LRRC42, BTF3L4, TACSTD2, PRPF38A, HSPB11, TXNDC12, SCP2
chr2q12	0.703883	0.85572	-0.315691	-0.79351	289	4	LIMS1, FHL2, MRPS9, UXS1		LIMS1
chr1p33	0.721925	0.85572	-0.258219	-0.795901	269	6	TRABD2B, ATPAF1, BEND5, MOB3C, MKNK1
chr1q41	0.73639	0.86115	-0.210357	-0.807	256	9	TP53BP2, MIA3, BPNT1, DUSP10, TGFB2, HLX, RRP15, LYPLAL1		TP53BP2
chr5q23	0.716332	0.85572	-0.213169	-0.817791	249	9	CSNK1G3, LMNB1, ISOC1, ALDH7A1, HSD17B4, LYRM7
chr6q22	0.695385	0.85572	-0.177877	-0.824361	225	14	NCOA7, GJA1, SERINC1, MAN1A1, TSPYL4, DSE, SMPDL3A, HINT3, ASF1A, HDDC2, RNF146, TPD52L1, GOPC		NCOA7, GJA1, SERINC1, MAN1A1
chr3p13	0.684455	0.85572	-0.379786	-0.826508	294	3	MITF, RYBP, PPP4R2
chr15q15	0.665399	0.85572	-0.135286	-0.829667	174	24	EHD4, STARD9, SNAP23, TP53BP1, MGA, CTDSPL2, SPTBN5, ADAL, BMF, GCHFR, ZFYVE19, NDUFAF1, HAUS2, RMDN3, EIF2AK4, MAP1A, MFAP1, RTF1, HYPK		EHD4
chr6q21	0.661184	0.85572	-0.163212	-0.836939	200	17	MARCKS, REV3L, LAMA4, FYN, MICAL1, FIG4, PREP, SMPD2, FAM229B, ATG5, CDC40, TUBE1, SEC63		MARCKS
chr17q23	0.653979	0.85572	-0.153401	-0.837885	188	19	DDX5, CLTC, VMP1, DDX42, MED13, TLK2, TANC2, TACO1, USP32, POLG2, APPBP2, MRC2, PTRH2, DCAF7, FTSJ3, TUBD1, CYB561		DDX5, CLTC
chrXq13	0.674699	0.85572	-0.189654	-0.8387	223	12	NHSL2, RLIM, FTX, OGT, XIST, CHIC1		NHSL2, RLIM
chr4p12	0.634744	0.847323	-0.477373	-0.849091	284	2	GNPDA2, COMMD8
chr2q37	0.589354	0.821611	-0.142329	-0.872862	154	24	NCL, ARL4C, LRRFIP1, DGKD, SH3BP4, CAB39, TRAF3IP1, ANKMY1, BOK, RNPEPL1, PASK, NDUFA10, PER2, ATG4B, THAP4, PDE6D, DTYMK, COL6A3, EIF4E2, PPP1R7, UBE2F		NCL
chr3q25	0.588933	0.821611	-0.1394	-0.879302	148	25	MBNL1, WWTR1, CCNL1, KPNA4, SCHIP1, CP, TIPARP-AS1, PPM1L, SLC33A1, PFN2, TM4SF1-AS1, MBNL1-AS1, MFSD1, COMMD2, SMC4, GMPS, TM4SF18, RSRC1, MLF1, EIF2A, TM4SF1, LXN		MBNL1, WWTR1, CCNL1
chr2p22	0.598684	0.826476	-0.165598	-0.883587	181	18	CRIM1, EIF2AK2, CDC42EP3, STRN, BIRC6, SOS1, MAP4K3, DHX57		CRIM1
chr14q31	0.669794	0.85572	-0.676646	-0.890925	356	1	TTC8
chr12q15	0.604585	0.830121	-0.232923	-0.893572	210	9	MDM2, CNOT2, RAP1B, PTPRB
chr15q22	0.566802	0.821611	-0.140046	-0.893678	139	26	VPS13C, C2CD4B, DENND4A, RORA, BNIP2, HERC1, RAB8B, MYO1E, PDCD7, SMAD3		VPS13C, C2CD4B, DENND4A
chr14q24	0.582645	0.821611	-0.120825	-0.895114	140	33	SRSF5, FOS, ACTN1, RBM25, SPTLC2, YLPM1, NPC2, FAM161B, BATF, TGFB3, COQ6, DNAL1, GSTZ1, TTC9, ARG2, ALKBH1, ISCA2		SRSF5
chr16q11	0.594655	0.824938	-0.507145	-0.902046	266	2	GPT2, DNAJA2
chr19p12	0.553571	0.821611	-0.318847	-0.903698	216	5	ZNF708, ZNF431, ZNF429, ZNF626
chr10q25	0.572289	0.821611	-0.20506	-0.906828	189	12	ABLIM1, DUSP5, ITPRIP, PDCD4, NHLRC2		ABLIM1
chr4q33	0.641651	0.848539	-0.691444	-0.910409	341	1	NEK1
chr4q24	0.56535	0.821611	-0.218095	-0.911072	185	11	PPP3CA, NFKB1, TET2, CENPE, DDIT4L, INTS12, AIMP1, NPNT, CISD2, BDH2, PPA2		PPP3CA
chr1q32	0.612903	0.830121	-0.10413	-0.911181	113	49	CD34, PPP2R5A, ELK4, ATP2B4, PPP1R15B, LPGAT1, CD46, CAMSAP2, MDM4, MAPKAPK2, ZNF281, SLC30A1, PIK3C2B, G0S2, TRAF5, UBE2T, PTPN7, TATDN3, NUAK2, PROX1, NFASC, SERTAD4, SMYD2, FAM72A, RNPEP, INTS7		CD34, PPP2R5A
chr3p22	0.572581	0.821611	-0.141229	-0.914466	141	27	NKTR, SNRK, MYRIP, OSBPL10, GOLGA4, LRRFIP2, ZNF621, TRANK1, VILL, ENTPD3-AS1, POMGNT2, CTDSPL, ZBTB47, GORASP1, MYD88, SEC22C, SLC25A38, CSRNP1, PLCD1, DYNC1LI1		NKTR, SNRK
chr4q28	0.538265	0.821611	-0.323202	-0.916041	210	5	SPRY1, FAT4, PABPC4L		SPRY1
chr1q31	0.558739	0.821611	-0.239082	-0.917201	194	9	CFH, TPR, PTPRC, ZBTB41, PLA2G4A		CFH
chr13q14	0.560311	0.821611	-0.13447	-0.920555	143	29	FOXO1, TPT1, ELF1, DGKH, RGCC, AKAP11, EBPL, EPSTI1, FAM124A, CCDC122, MTRF1, KBTBD7, DHRS12, CDADC1		FOXO1, TPT1
chr18q12	0.502674	0.817567	-0.300136	-0.925099	187	6	GALNT1, RNF125, SLC39A6, TPGS2, ZNF24, INO80C		GALNT1
chr17p12	0.522042	0.821611	-0.427429	-0.930191	224	3	ELAC2, TRIM16, ZSWIM7
chr3q22	0.523077	0.821611	-0.200899	-0.931055	169	14	CDV3, DNAJC13, RYK, MSL2, NPHP3, PCCB, FAIM, CEP63, STAG1, MRPL3, SRPRB, MRAS, ANAPC13		CDV3
chr3q24	0.5058	0.817952	-0.430866	-0.937672	217	3	PLOD2, PLSCR4
chr8q11	0.461957	0.815175	-0.257003	-0.938213	169	8	CEBPD, RB1CC1, SOX17, PRKDC		CEBPD
chr2p14	0.461957	0.815175	-0.257249	-0.939111	169	8	ACTR2, PELI1, PPP3R1, CEP68, SLC1A4		ACTR2
chr4q27	0.480583	0.815175	-0.374736	-0.941924	197	4	KIAA1109, NDNF, EXOSC9
chr4q34	0.484694	0.815175	-0.334124	-0.946997	189	5	SPCS3, SAP30, AGA, FBXO8		SPCS3
chr7p15	0.535117	0.821611	-0.192213	-0.947573	159	16	CBX3, RAPGEF5, HNRNPA2B1, NFE2L3, SNX10, HOXA9, HOXA5, SP4, HOXA7, KLHL7
chr4p13	0.489559	0.815175	-0.436617	-0.950187	210	3	APBB2, ATP8A1, SLC30A9
chr6q24	0.498462	0.815402	-0.205028	-0.95019	161	14	SASH1, UTRN, PHACTR2, HEBP2, NHSL1, STXBP5, SAMD5		SASH1, UTRN, PHACTR2
chr7p22	0.50996	0.819993	-0.136949	-0.953479	127	30	RAC1, EIF3B, SUN1, FOXK1, TNRC18, ELFN1, RBAK-RBAKDN, MICALL2, C7orf26, AP5Z1, LFNG, IQCE, MAD1L1, PRKAR1B, AIMP2, COX19, CCZ1, CCZ1B, DAGLB, BRAT1, GPR146		RAC1
chr9p21	0.473973	0.815175	-0.282345	-0.954357	172	7	TEK, C9orf72, ELAVL2, CDKN2B
chr1p12	0.518931	0.821611	-0.536577	-0.954395	232	2	MAN1A2, NOTCH2
chrXq27	0.468677	0.815175	-0.443861	-0.965951	201	3	ATP11C, FMR1
chr16q21	0.478916	0.815175	-0.218774	-0.967476	158	12	CDH5, CSNK2A2, NDRG4, COQ9, USB1, TK2, CDH11, KATNB1, CIAPIN1		CDH5
chr1q24	0.480565	0.815175	-0.16828	-0.967723	135	21	PRRC2C, SELP, SELE, SFT2D2, SUCO, MPZL1, DNM3, SLC19A2, METTL18, F5, CREG1, ATP1B1, METTL13, PIGC, DCAF6, KIFAP3, PRRX1, TMCO1		PRRC2C, SELP
chr7q35	0.549719	0.821611	-0.73703	-0.970431	292	1	EPHA1-AS1
chr5q32	0.413043	0.815175	-0.267103	-0.975084	151	8	CSNK1A1, ABLIM3, ARHGEF37, ADRB2, GRPEL2, TCOF1
chr13q33	0.452436	0.815175	-0.45023	-0.979811	194	3	ARGLU1, ABHD13, TEX30		ARGLU1
chr12q12	0.396739	0.813603	-0.269414	-0.983522	145	8	ANO6, TWF1, ALG10B, IRAK4, KIF21A, YAF2, ZCRB1, CPNE8
chr11p13	0.465798	0.815175	-0.204957	-0.984209	142	15	HIPK3, LMO2, TRIM44, CAPRIN1, FJX1, LDLRAD3, TCP11L1, IMMP1L, PDHX, COMMD9, CSTF3, APIP, CD44		HIPK3, LMO2, TRIM44
chr15q14	0.451807	0.815175	-0.225029	-0.995134	149	12	THBS1, SPRED1, SLC12A6, FAM98B, AVEN, GOLGA8B		THBS1
chr8p11	0.469965	0.815175	-0.174196	-1.00175	132	21	KAT6A, HOOK3, ADAM9, LETM2, PLEKHA2, RNF170, SFRP1, BRF2, SLC20A2, ZNF703, TM2D2, THAP1, BAG4, FNTA, POLB
chr1p21	0.455927	0.815175	-0.240804	-1.00594	149	11	PALMD, CDC14A, S1PR1, DPYD, F3, RTCA, EXTL2, CNN3, DPH5, ALG14		PALMD
chr6p11	0.489681	0.815175	-0.77122	-1.01545	260	1	RAB23
chr7q31	0.423453	0.815175	-0.211818	-1.01716	129	15	LAMB1, DOCK4, MET, PNPLA8, RNF148, THAP5, LSMEM1, ZNF277, ING3, CAV2, DNAJB9, IMMP2L, IFRD1, NDUFA5		LAMB1
chr8p12	0.385027	0.805317	-0.330838	-1.01973	143	6	RNF122, MAK16, LEPROTL1, GTF2E2, DUSP4
chr2q34	0.389791	0.805317	-0.468947	-1.02054	167	3	KANSL1L, SPAG16, IDH1
chr3p24	0.410334	0.815175	-0.247095	-1.03222	134	11	TGFBR2, SLC4A7, ZNF385D, TOP2B, KAT2B, OXSM, THRB, AZI2		TGFBR2, SLC4A7
chr11q24	0.409253	0.815175	-0.184835	-1.03627	114	20	ETS1, APLP2, ROBO4, HYLS1, DCPS, ST3GAL4, ROBO3, STT3A, VWA5A, SCN3B, PUS3, NFRKB, RPUSD4, TMEM218		ETS1
chr5q14	0.384615	0.805317	-0.17265	-1.04026	104	23	LHFPL2, SERINC5, MEF2C, ARRDC3, ZFYVE16, RASGRF2, SCAMP1, JMY, CKMT2-AS1, XRCC4, SSBP2, ATG10, WDR41, HOMER1, ZCCHC9, TMEM167A
chr3q26	0.366548	0.805317	-0.176618	-1.04527	102	22	GNB4, FNDC3B, TNFSF10, FXR1, ATP11B, PHC3, ZMAT3, PIK3CA, GPR160, PLD1		GNB4, FNDC3B
chr12q22	0.342391	0.784248	-0.28698	-1.04765	125	8	SOCS2, FGD6, NTN4, TMCC3
chr6q14	0.388889	0.805317	-0.259772	-1.05018	132	10	TMEM30A, SYNCRIP, SENP6, ZNF292, SH3BGRL2		TMEM30A, SYNCRIP
chrXp21	0.437148	0.815175	-0.801157	-1.05487	232	1	TAB3
chr18q23	0.34949	0.784248	-0.374298	-1.06086	136	5	ADNP2, NFATC1, RBFA, HSBP1L1, TXNL4A
chr3p26	0.344388	0.784248	-0.37583	-1.0652	134	5	BHLHE40, EGOT, SUMF1, CRBN, ITPR1		BHLHE40
chr11p14	0.351942	0.784248	-0.423928	-1.06557	144	4	LIN7C, ARL14EP, CCDC34, METTL15
chr17q24	0.312321	0.77829	-0.280028	-1.07428	108	9	PITPNC1, PRKAR1A, GNA13, MAP2K6, SLC16A6
chr8q13	0.350877	0.784248	-0.266275	-1.07646	119	10	PREX2, ARFGEF1, TRAM1, SGK3, C8orf44, MSC, SULF1		PREX2
chr1p22	0.34981	0.784248	-0.175534	-1.0765	91	24	TGFBR3, ARHGAP29, SH3GLB1, FNBP1L, GBP4, ZNF644, GBP3, ZNHIT6, PKN2, DDAH1, EPHX4, CCDC18, GLMN		TGFBR3, ARHGAP29, SH3GLB1, FNBP1L
chr13q34	0.303725	0.77829	-0.281497	-1.07992	105	9	COL4A1, COL4A2, ATP11A, ARHGEF7, TUBGCP3		COL4A1, COL4A2
chr9p23	0.382739	0.805317	-0.823099	-1.08376	203	1	MPDZ
chr8p22	0.30137	0.77829	-0.323856	-1.09467	109	7	DLC1, MTUS1, PCM1, PSD3, CNOT7, PDGFRL		DLC1, MTUS1
chr5p12	0.293367	0.77829	-0.393021	-1.11393	114	5	FGF10, NNT-AS1, ANXA2R, MRPS30, PAIP1
chr2p16	0.288754	0.77829	-0.271178	-1.13282	94	11	SPTBN1, PSME4, REL, FBXO11, FOXN2, CCDC88A		SPTBN1
chr6q25	0.262948	0.77829	-0.162894	-1.13412	65	30	CNKSR3, ARID1B, PLEKHG1, SOD2, AKAP12, SYNJ2, TULP4, SCAF8, IGF2R, WTAP, MTHFD1L, LATS1, TFB1M, LRP11, TIAM2, ULBP2, RSPH3, ACAT2, MTRF1L, KATNA1, EZR, ZBTB2, GINM1, TMEM242, GTF2H5, TCP1, DYNLT1		CNKSR3, ARID1B, PLEKHG1, SOD2
chr4p15	0.273846	0.77829	-0.245119	-1.13599	88	14	BOD1L1, LDB2, STIM2, LCORL, TAPT1, CPEB2, PACRGL, BST1		BOD1L1
chr3p23	0.298311	0.77829	-0.868005	-1.14288	158	1	STT3B
chr4p16	0.280156	0.77829	-0.168051	-1.15044	71	29	AFAP1, KIAA0232, C4orf48, BLOC1S4, CPLX1, ZNF721, CYTL1, ZNF518B, SPON2, FGFRL1, GRK4, STX18, TMEM129, NELFA, PIGG, LETM1, MRFAP1L1, TMEM175, TBC1D14
chr10q23	0.271255	0.77829	-0.181346	-1.15723	66	26	MYOF, MMRN2, TNKS2, EXOC6, BTAF1, PTEN, PLCE1, MINPP1, HELLS, KIF20B, IFIT2, FRA10AC1, FAS, CH25H, PPP1R3C, IFIT1, NUTM2A-AS1, ATAD1, IFIT3		MYOF
chr5q12	0.258359	0.77829	-0.277901	-1.16091	84	11	SREK1, MAST4, PDE4D, CENPK, PPWD1, ADAMTS6, NDUFAF2, IPO11, CWC27, SREK1IP1, DIMT1
chr13q31	0.305122	0.77829	-0.653794	-1.16289	136	2	RBM26, NDFIP2
chr9q21	0.259868	0.77829	-0.220114	-1.17447	78	18	ZFAND5, KLF9, GNAQ, HNRNPK, PTAR1, SMC5, PCSK5, IDNK, GAS1, FXN, CBWD5		ZFAND5, KLF9, GNAQ
chr17q11	0.252918	0.777999	-0.172613	-1.18167	64	29	NUFIP2, CPD, SUPT6H, MYO18A, TAOK1, WSB1, FLOT2, KSR1, ABHD15, TEFM, TMEM97, RNF135, TP53I13, UNC119, ERAL1, UTP6, GIT1, LYRM9, ALDOC, BLMH		NUFIP2
chr6q12	0.204503	0.705784	-0.903215	-1.18924	108	1	PHF3
chr4q12	0.241042	0.749615	-0.250973	-1.20518	73	15	IGFBP7, KDR, REST, USP46, AASDH, PPAT, SGCB, CEP135, FIP1L1, HOPX, SRD5A3, NOA1, LNX1, PDGFRA		IGFBP7
chr16q12	0.174785	0.657121	-0.315619	-1.21082	60	9	BRD7, LPCAT2, N4BP1, CNEP1R1, CRNDE, LONP2, ITFG1, CHD9, MMP2
chr12q21	0.200692	0.701183	-0.22571	-1.23284	57	19	DUSP6, BTG1, RAB21, ATP2B1, ATXN7L3B, ZFC3H1, NAV3, E2F7, GLIPR1, THAP2, CEP290, TMEM19, C12orf29, KITLG, CSRP2, CCDC59		DUSP6, BTG1
chr5q21	0.167123	0.656887	-0.371028	-1.25412	60	7	PJA2, PPIP5K2, MAN2A1, LINC01023, FBXL17
chr9p11	0.0994371	0.580513	-0.954754	-1.2571	52	1	CNTNAP3B		CNTNAP3B
chr8p23	0.165663	0.656887	-0.286128	-1.26533	54	12	ANGPT2, CTSB, PPP1R3B, MCPH1, DEFB1, NEIL2, FBXO25, MSRA, ARHGEF10, FDFT1, ERICH1, CLN8
chr4q21	0.159011	0.655008	-0.221711	-1.27499	44	21	AFF1, HNRNPD, CNOT6L, G3BP2, SCARB2, SEC31A, SLC10A6, ANXA3, HELQ, ANTXR2, SCD5, USO1, TMEM150C, RCHY1, SDAD1, MRPL1, ENOPH1, COPS4, NAAA		AFF1, HNRNPD, CNOT6L
chr12q14	0.174342	0.657121	-0.249363	-1.27872	52	17	GNS, SLC16A7, IRAK3, MON2, LRIG3, SRGAP1, TBC1D30, HELB, AVIL, TSPAN31, METTL1, CTDSP2, LLPH, TSFM, AGAP2-AS1, MSRB3		GNS
chr8p21	0.153025	0.655008	-0.216493	-1.28126	42	22	DPYSL2, ENTPD4, SCARA5, NUDT18, NKX3-1, REEP4, SH2D4A, DMTN, EPHX2, SCARA3, CHMP7, BNIP3L, R3HCC1, CCDC25, SLC39A14, INTS10, HMBOX1, SORBS3, PPP3CC, PDLIM2, ATP6V1B2		DPYSL2
chr15q13	0.0487805	0.479035	-0.974656	-1.28331	25	1	TJP1		TJP1
chr6q26	0.0281426	0.379255	-0.986052	-1.29831	14	1	QKI		QKI
chr2p21	0.145897	0.653382	-0.311154	-1.29982	47	11	EPAS1, ZFP36L2, SOCS5, LRPPRC, PRKCE, MCFD2, CAMKMT		EPAS1, ZFP36L2
chr3q28	0.0225141	0.348308	-0.989454	-1.30279	11	1	CCDC50		CCDC50
chr1q43	0.176471	0.657121	-0.423109	-1.30413	65	6	CEP170, LGALS8, HEATR1, MTR
chr2q36	0.165761	0.656887	-0.360029	-1.31432	60	8	TRIP12, WDFY1, CUL3, AGFG1, EPHA4, MRPL44, SERPINE2		TRIP12
chr3q29	0.123077	0.611066	-0.287775	-1.33368	39	14	ATP13A3, PAK2, OPA1, LSG1, FAM43A, FYTTD1, CEP19, NRROS, LRCH3, TNK2
chr12p11	0.110769	0.580513	-0.292533	-1.35573	35	14	PPFIBP1, ARNTL2, FGD4, DNM1L, TMTC1, AMN1, PTHLH, CCDC91, YARS2, TM7SF3, ERGIC2, MED21, MRPS35, STK38L
chr5p13	0.109422	0.580513	-0.325556	-1.35998	35	11	RAI14, LIFR, DNAJC21, MTMR12, OSMR, C7		RAI14, LIFR
chr13q21	0.13835	0.631499	-0.543943	-1.36724	56	4	PCDH17, DIS3, DACH1
chr18p11	0.114068	0.581507	-0.223481	-1.37054	29	24	YES1, ANKRD12, SMCHD1, RAB12, PTPRM, RNMT, RALBP1, THOC1, SPIRE1, CEP192, APCDD1, DLGAP1-AS2, GNAL, METTL4, DLGAP1-AS1		YES1
chr9p24	0.0730994	0.536305	-0.346167	-1.39944	24	10	UHRF2, IL33, SMARCA2, RANBP6, ERMP1, RCL1, PLGRKT, CDC37L1, CBWD1, GLIS3		UHRF2, IL33
chr5q15	0.115068	0.581507	-0.417457	-1.41105	41	7	MCTP1, CAST, LNPEP, ELL2, ARSK		MCTP1, CAST
chr2q13	0.106952	0.580513	-0.457932	-1.41147	39	6	RANBP2, BCL2L11, RGPD5, TMEM87B
chr15q26	0.102767	0.580513	-0.224797	-1.41796	25	25	IQGAP1, NR2F2, CHSY1, SLCO3A1, LRRK1, IGF1R, NGRN, SYNM, NR2F2-AS1, ANPEP, MAN2A2, RCCD1, LYSMD4, LRRC28, AEN		IQGAP1
chr6p12	0.0993976	0.580513	-0.323238	-1.42944	32	12	CD2AP, ZNF451, DST, PAQR8, CENPQ, EFHC1, BAG2, FBXO9, MCM3, GSTA4, RCAN2
chr15q11	0.0957684	0.580513	-0.826301	-1.46972	42	2	SNRPN, UBE3A
chrXq23	0.0873786	0.575073	-0.591729	-1.48735	35	4	PLS3, ACSL4, NXT2, IL13RA2
chr3q23	0.0659026	0.532869	-0.388055	-1.48871	22	9	XRN1, U2SURP, RASA2, GK5, RBP1, TRPC1
chr18q22	0.0739726	0.536305	-0.456439	-1.54282	26	7	ZNF407, SOCS6, CNDP2, CCDC102B, DSEL, ZADH2
chr10p11	0.0739726	0.536305	-0.457079	-1.54498	26	7	NRP1, ITGB1, CCNY, ZEB1, CUL2		NRP1, ITGB1
chrYq11	0.065534	0.532869	-0.63002	-1.5836	26	4	DDX3Y, UTY, USP9Y, EIF1AY
chr1p31	0.0533808	0.487315	-0.271311	-1.60569	14	22	JAK1, SERBP1, NFIA, IFI44L, IFI44, PDE4B, GNG12, LEPR, DOCK7, FPGT, SLC35D1, HHLA3, TTLL7		JAK1, SERBP1
chr10p12	0.0303951	0.385058	-0.385885	-1.612	9	11	ARL5B, ARHGAP21, PLXDC2, KIAA1217, WAC, PIP4K2A, OTUD1		ARL5B, ARHGAP21
chr1q44	0.0390879	0.442476	-0.337848	-1.62236	11	15	HNRNPU, AKT3, AHCTF1, CNST, PGBD2, SH3BP5L, SMYD3, ZNF670, ZNF669, DESI2, ZNF672, SCCPDH, COX20, EFCAB2		HNRNPU, AKT3
chr2q32	0.0234114	0.348308	-0.344311	-1.69739	6	16	TFPI, CALCRL, GLS, NCKAP1, DNAJC10, STAT1, ITGAV, NABP1, GULP1, SLC40A1, NUP35, COL5A2, INPP1, NAB1		TFPI, CALCRL, GLS
chr14q22	0.0200669	0.348308	-0.350678	-1.72878	5	16	KTN1, SAMD4A, NIN, EXOC5, SOCS4, FERMT2, SAV1, DDHD1, KTN1-AS1, ATL1, GMFB		KTN1
chr13q32	0.0353261	0.416553	-0.476631	-1.73999	12	8	MBNL2, DOCK9, STK24, FARP1, CLYBL, TGDS, GPR183		MBNL2, DOCK9
chr18q11	0.0212766	0.348308	-0.425152	-1.77603	6	11	NPC1, SS18, ANKRD29, GATA6, MIB1, LAMA3, TMEM241, TAF4B, ABHD3
chr21q21	0.0153374	0.348308	-0.395049	-1.78947	4	13	NRIP1, BACH1, ADAMTS1, APP, USP25, GABPA, LTN1, N6AMT1, MAP3K7CL, MIR155HG		NRIP1, BACH1, ADAMTS1
chr2q24	0.0246154	0.348308	-0.393079	-1.8217	7	14	TANC1, PKP4, RBMS1, BAZ2B, NOSTRIN, IFIH1, COBLL1, PLA2R1, ACVR1, WDSUB1, GCA, TANK
chr7p12	0.0185615	0.348308	-0.84652	-1.84224	7	3	IGFBP3, UPP1, GRB10		IGFBP3
chr4q32	0.00877193	0.310307	-0.51448	-2.07988	2	10	RAPGEF2, FNIP2, TLL1, DDX60L, CPE, C4orf46, TMEM192, CTSO, ETFDH, CBR4
chr15q21	0.00395257	0.279644	-0.375305	-2.49748	0	28	TMOD3, ADAM10, MYO5A, FBN1, EIF3J, FAM214A, TCF12, ARPP19, COPS2, NEDD4, SPPL2A, MAPK6, SECISBP2L, TRPM7, TMOD2, RFX7, C15orf65, PIGB, MYEF2, SEMA6D, SORD, ALDH1A2		TMOD3, ADAM10, MYO5A, FBN1
MT	0.00306748	0.279644	-0.782398	-3.54405	0	13	MT-ATP6, MT-ND3, MT-CO2, MT-CO3, MT-CYB, MT-CO1, MT-ND4L, MT-ND5, MT-ATP8, MT-ND4, MT-ND6, MT-ND1		MT-ATP6, MT-ND3, MT-CO2, MT-CO3, MT-CYB, MT-CO1, MT-ND4L, MT-ND5, MT-ATP8, MT-ND4, MT-ND6, MT-ND1

## Sheet: C2
pathway	pval	padj	ES	NES	nMoreExtreme	size	leadingEdge	leadingEdge_UP	leadingEdge_DOWN
REACTOME_EUKARYOTIC_TRANSLATION_ELONGATION	0.00114025	0.0237978	0.881542	7.44672	0	88	RPL31, RPL13A, RPL7, RPL23A, RPL36A, RPS20, RPLP2, RPL41, RPL27A, RPL27, RPL21, RPS27, RPS10, RPL8, RPS25, RPS4X, RPL10A, RPL10, RPL35A, RPL26, RPL17, RPL18A, RPL38, RPL19, RPL15, RPS5, RPS13, RPS14, RPS3, RPLP1, RPS27A, RPL3, RPS6, RPS29, RPL32, RPS15A, RPS9, RPS23, RPS15, RPL37A, RPL9, RPL13, RPS16, RPS18, RPS2, FAU, RPS12, RPS19, RPS3A, RPL35, EEF1A1, RPL12, RPL34, RPL18, UBA52, RPL4, RPS7, EE…	RPL31, RPL13A, RPL7, RPL23A, RPL36A, RPS20, RPLP2, RPL41, RPL27A, RPL27, RPL21, RPS27, RPS10, RPL8, RPS25, RPS4X, RPL10A, RPL10, RPL35A, RPL26, RPL17, RPL18A, RPL38, RPL19, RPL15, RPS5, RPS13, RPS14, RPS3, RPLP1, RPS27A, RPL3, RPS6, RPS29, RPL32, RPS15A, RPS9, RPS23, RPS15, RPL37A, RPL9, RPL13, RPS16, RPS18, RPS2, FAU, RPS12, RPS19, RPS3A, RPL35, EEF1A1, RPL12, RPL34, RPL18, UBA52, RPL4, RPS7, EE…
WP_CYTOPLASMIC_RIBOSOMAL_PROTEINS	0.00115207	0.0237978	0.89821	7.44603	0	82	RPL31, RPL13A, RPL7, RPL23A, RPL36A, RPS20, RPLP2, RPL41, RPL27A, RPL27, RPL21, RPS27, RPS10, RPL8, RPS25, RPS4X, RPL10A, RPL10, RPL35A, RPL26, RPL17, RPL18A, RPL38, RPL19, RPL15, RPS5, RPS13, RPS14, RPS3, RPLP1, RPS27A, RPL3, RPS6, RPS29, RPL32, RPS15A, RPS9, RPS23, RPS15, RPL37A, RPL9, RPL13, RPS16, RPS18, RPS2, FAU, RPS12, RPS19, RPS3A, RPL35, RPL12, RPL34, RPL18, UBA52, RPL4, RPS7, RPS21, RPL…	RPL31, RPL13A, RPL7, RPL23A, RPL36A, RPS20, RPLP2, RPL41, RPL27A, RPL27, RPL21, RPS27, RPS10, RPL8, RPS25, RPS4X, RPL10A, RPL10, RPL35A, RPL26, RPL17, RPL18A, RPL38, RPL19, RPL15, RPS5, RPS13, RPS14, RPS3, RPLP1, RPS27A, RPL3, RPS6, RPS29, RPL32, RPS15A, RPS9, RPS23, RPS15, RPL37A, RPL9, RPL13, RPS16, RPS18, RPS2, FAU, RPS12, RPS19, RPS3A, RPL35, RPL12, RPL34, RPL18, UBA52, RPL4, RPS7, RPS21, RPL…
KEGG_RIBOSOME	0.00115075	0.0237978	0.877745	7.30783	0	84	RPL31, RPL13A, RPL7, RPL23A, RPL36A, RPS20, RPLP2, RPL41, RPL27A, RPL27, RPL21, RPS27, RPS10, RPL8, RPS25, RPS4X, RPL10A, RPL10, RPL35A, RPL26, RPL17, RPL18A, RPL38, RPL19, RPL15, RPS5, RPS13, RPS3, RPLP1, RPS27A, RPL3, RPS6, RPS29, RPL32, RPS15A, RPS9, RPS23, RPS15, RPL37A, RPL9, RPL13, RPS16, RPS18, RPS2, FAU, RPS12, RPS19, RPS3A, RPL35, RPL12, RPL34, RPL18, UBA52, RPL4, RPS7, RPS21, RPL11, RPL…	RPL31, RPL13A, RPL7, RPL23A, RPL36A, RPS20, RPLP2, RPL41, RPL27A, RPL27, RPL21, RPS27, RPS10, RPL8, RPS25, RPS4X, RPL10A, RPL10, RPL35A, RPL26, RPL17, RPL18A, RPL38, RPL19, RPL15, RPS5, RPS13, RPS3, RPLP1, RPS27A, RPL3, RPS6, RPS29, RPL32, RPS15A, RPS9, RPS23, RPS15, RPL37A, RPL9, RPL13, RPS16, RPS18, RPS2, FAU, RPS12, RPS19, RPS3A, RPL35, RPL12, RPL34, RPL18, UBA52, RPL4, RPS7, RPS21, RPL11, RPL…
REACTOME_RESPONSE_OF_EIF2AK4_GCN2_TO_AMINO_ACID_DEFICIENCY	0.00112613	0.0237978	0.831845	7.15884	0	93	RPL31, RPL13A, RPL7, RPL23A, RPL36A, RPS20, RPLP2, RPL41, RPL27A, RPL27, RPL21, RPS27, RPS10, RPL8, RPS25, RPS4X, RPL10A, RPL10, RPL35A, RPL26, RPL17, RPL18A, RPL38, RPL19, RPL15, RPS5, RPS13, RPS14, RPS3, RPLP1, RPS27A, RPL3, RPS6, RPS29, RPL32, RPS15A, RPS9, RPS23, RPS15, RPL37A, RPL9, RPL13, RPS16, RPS18, RPS2, FAU, RPS12, RPS19, RPS3A, RPL35, RPL12, RPL34, RPL18, UBA52, RPL4, RPS7, RPS21, RPL…	RPL31, RPL13A, RPL7, RPL23A, RPL36A, RPS20, RPLP2, RPL41, RPL27A, RPL27, RPL21, RPS27, RPS10, RPL8, RPS25, RPS4X, RPL10A, RPL10, RPL35A, RPL26, RPL17, RPL18A, RPL38, RPL19, RPL15, RPS5, RPS13, RPS14, RPS3, RPLP1, RPS27A, RPL3, RPS6, RPS29, RPL32, RPS15A, RPS9, RPS23, RPS15, RPL37A, RPL9, RPL13, RPS16, RPS18, RPS2, FAU, RPS12, RPS19, RPS3A, RPL35, RPL12, RPL34, RPL18, UBA52, RPL4, RPS7, RPS21, RPL…
REACTOME_SELENOAMINO_ACID_METABOLISM	0.00112613	0.0237978	0.830239	7.14502	0	93	RPL31, RPL13A, RPL7, RPL23A, RPL36A, RPS20, RPLP2, RPL41, RPL27A, RPL27, RPL21, RPS27, RPS10, RPL8, RPS25, RPS4X, RPL10A, RPL10, RPL35A, RPL26, RPL17, RPL18A, RPL38, RPL19, RPL15, RPS5, RPS13, RPS14, RPS3, RPLP1, RPS27A, RPL3, RPS6, RPS29, RPL32, RPS15A, RPS9, RPS23, RPS15, RPL37A, RPL9, RPL13, RPS16, RPS18, RPS2, FAU, RPS12, RPS19, RPS3A, RPL35, RPL12, RPL34, RPL18, UBA52, RPL4, RPS7, RPS21, RPL…	RPL31, RPL13A, RPL7, RPL23A, RPL36A, RPS20, RPLP2, RPL41, RPL27A, RPL27, RPL21, RPS27, RPS10, RPL8, RPS25, RPS4X, RPL10A, RPL10, RPL35A, RPL26, RPL17, RPL18A, RPL38, RPL19, RPL15, RPS5, RPS13, RPS14, RPS3, RPLP1, RPS27A, RPL3, RPS6, RPS29, RPL32, RPS15A, RPS9, RPS23, RPS15, RPL37A, RPL9, RPL13, RPS16, RPS18, RPS2, FAU, RPS12, RPS19, RPS3A, RPL35, RPL12, RPL34, RPL18, UBA52, RPL4, RPS7, RPS21, RPL…
HSIAO_HOUSEKEEPING_GENES	0.0010101	0.0237978	0.583387	7.12517	0	307	RPL31, RPL13A, RPL7, RPL23A, TMSB4X, RPL36A, RPLP2, ALDOA, RPL41, RPL27A, RPL27, RPL21, RPS27, RPS10, RPL8, FTL, RPS25, B2M, RPL10A, RPL35A, EIF4A1, RPL17, RPL18A, RPL38, RPL19, HSPB1, RPS5, RPS14, RPS3, RPLP1, RPS27A, RPL3, OAZ1, HNRNPA1, RPS6, UBB, RPS29, RPL32, RPS15A, RPS9, RPS23, RPS15, RPL37A, RPL13, RPS16, RPS18, RPS2, SLC25A6, RPS19, FTH1, RPS3A, RPL35, GAPDH, EEF1A1, RPL12, RPL34, COX7C,…	RPL31, RPL13A, RPL7, RPL23A, TMSB4X, RPL36A, RPLP2, ALDOA, RPL41, RPL27A, RPL27, RPL21, RPS27, RPS10, RPL8, FTL, RPS25, B2M, RPL10A, RPL35A, EIF4A1, RPL17, RPL18A, RPL38, RPL19, HSPB1, RPS5, RPS14, RPS3, RPLP1, RPS27A, RPL3, OAZ1, HNRNPA1, RPS6, UBB, RPS29, RPL32, RPS15A, RPS9, RPS23, RPS15, RPL37A, RPL13, RPS16, RPS18, RPS2, SLC25A6, RPS19, FTH1, RPS3A, RPL35, GAPDH, EEF1A1, RPL12, RPL34, COX7C,…
REACTOME_EUKARYOTIC_TRANSLATION_INITIATION	0.00109769	0.0237978	0.772821	7.08103	0	111	RPL31, RPL13A, RPL7, RPL23A, RPL36A, RPS20, RPLP2, RPL41, RPL27A, RPL27, RPL21, RPS27, RPS10, RPL8, RPS25, RPS4X, RPL10A, RPL10, RPL35A, RPL26, EIF4A1, RPL17, RPL18A, RPL38, RPL19, RPL15, RPS5, RPS13, RPS14, RPS3, RPLP1, RPS27A, RPL3, RPS6, RPS29, RPL32, RPS15A, RPS9, RPS23, RPS15, RPL37A, RPL9, RPL13, RPS16, RPS18, RPS2, FAU, RPS12, RPS19, RPS3A, RPL35, RPL12, RPL34, RPL18, UBA52, RPL4, RPS7, RP…	RPL31, RPL13A, RPL7, RPL23A, RPL36A, RPS20, RPLP2, RPL41, RPL27A, RPL27, RPL21, RPS27, RPS10, RPL8, RPS25, RPS4X, RPL10A, RPL10, RPL35A, RPL26, EIF4A1, RPL17, RPL18A, RPL38, RPL19, RPL15, RPS5, RPS13, RPS14, RPS3, RPLP1, RPS27A, RPL3, RPS6, RPS29, RPL32, RPS15A, RPS9, RPS23, RPS15, RPL37A, RPL9, RPL13, RPS16, RPS18, RPS2, FAU, RPS12, RPS19, RPS3A, RPL35, RPL12, RPL34, RPL18, UBA52, RPL4, RPS7, RP…
REACTOME_NONSENSE_MEDIATED_DECAY_NMD	0.00111483	0.0237978	0.80622	7.08034	0	98	RPL31, RPL13A, RPL7, RPL23A, RPL36A, RPS20, RPLP2, RPL41, RPL27A, RPL27, RPL21, RPS27, RPS10, RPL8, RPS25, RPS4X, RPL10A, RPL10, RPL35A, RPL26, RPL17, RPL18A, RPL38, RPL19, RPL15, RPS5, RPS13, RPS14, RPS3, RPLP1, RPS27A, RPL3, RPS6, RPS29, RPL32, RPS15A, RPS9, RPS23, RPS15, RPL37A, RPL9, RPL13, RPS16, RPS18, RPS2, FAU, RPS12, RPS19, RPS3A, RPL35, RPL12, RPL34, RPL18, UBA52, RPL4, RPS7, RPS21, RPL…	RPL31, RPL13A, RPL7, RPL23A, RPL36A, RPS20, RPLP2, RPL41, RPL27A, RPL27, RPL21, RPS27, RPS10, RPL8, RPS25, RPS4X, RPL10A, RPL10, RPL35A, RPL26, RPL17, RPL18A, RPL38, RPL19, RPL15, RPS5, RPS13, RPS14, RPS3, RPLP1, RPS27A, RPL3, RPS6, RPS29, RPL32, RPS15A, RPS9, RPS23, RPS15, RPL37A, RPL9, RPL13, RPS16, RPS18, RPS2, FAU, RPS12, RPS19, RPS3A, RPL35, RPL12, RPL34, RPL18, UBA52, RPL4, RPS7, RPS21, RPL…
REACTOME_REGULATION_OF_EXPRESSION_OF_SLITS_AND_ROBOS	0.00105597	0.0237978	0.718919	7.08001	0	132	RPL31, RPL13A, RPL7, RPL23A, RPL36A, RPS20, RPLP2, RPL41, RPL27A, RPL27, RPL21, RPS27, RPS10, RPL8, RPS25, RPS4X, RPL10A, RPL10, RPL35A, RPL26, RPL17, RPL18A, RPL38, RPL19, RPL15, RPS5, RPS13, RPS14, RPS3, RPLP1, RPS27A, RPL3, RPS6, UBB, RPS29, RPL32, RPS15A, RPS9, RPS23, RPS15, RPL37A, RPL9, RPL13, RPS16, RPS18, RPS2, FAU, RPS12, RPS19, RPS3A, RPL35, RPL12, RPL34, RPL18, UBA52, RPL4, RPS7, RPS21…	RPL31, RPL13A, RPL7, RPL23A, RPL36A, RPS20, RPLP2, RPL41, RPL27A, RPL27, RPL21, RPS27, RPS10, RPL8, RPS25, RPS4X, RPL10A, RPL10, RPL35A, RPL26, RPL17, RPL18A, RPL38, RPL19, RPL15, RPS5, RPS13, RPS14, RPS3, RPLP1, RPS27A, RPL3, RPS6, UBB, RPS29, RPL32, RPS15A, RPS9, RPS23, RPS15, RPL37A, RPL9, RPL13, RPS16, RPS18, RPS2, FAU, RPS12, RPS19, RPS3A, RPL35, RPL12, RPL34, RPL18, UBA52, RPL4, RPS7, RPS21…
REACTOME_SRP_DEPENDENT_COTRANSLATIONAL_PROTEIN_TARGETING_TO_MEMBRANE	0.00110988	0.0237978	0.793181	7.04687	0	101	RPL31, RPL13A, RPL7, RPL23A, RPL36A, RPS20, RPLP2, RPL41, RPL27A, RPL27, RPL21, RPS27, RPS10, RPL8, RPS25, RPS4X, RPL10A, RPL10, RPL35A, RPL26, RPL17, RPL18A, RPL38, RPL19, RPL15, RPS5, RPS13, RPS14, RPS3, RPLP1, RPS27A, RPL3, RPS6, RPS29, RPL32, RPS15A, RPS9, RPS23, RPS15, RPL37A, RPL9, RPL13, RPS16, RPS18, RPS2, FAU, RPS12, RPS19, RPS3A, RPL35, RPL12, RPL34, RPL18, UBA52, RPL4, RPS7, RPS21, RPL…	RPL31, RPL13A, RPL7, RPL23A, RPL36A, RPS20, RPLP2, RPL41, RPL27A, RPL27, RPL21, RPS27, RPS10, RPL8, RPS25, RPS4X, RPL10A, RPL10, RPL35A, RPL26, RPL17, RPL18A, RPL38, RPL19, RPL15, RPS5, RPS13, RPS14, RPS3, RPLP1, RPS27A, RPL3, RPS6, RPS29, RPL32, RPS15A, RPS9, RPS23, RPS15, RPL37A, RPL9, RPL13, RPS16, RPS18, RPS2, FAU, RPS12, RPS19, RPS3A, RPL35, RPL12, RPL34, RPL18, UBA52, RPL4, RPS7, RPS21, RPL…
REACTOME_SIGNALING_BY_ROBO_RECEPTORS	0.00104058	0.0237978	0.66732	6.83781	0	147	RPL31, RPL13A, RPL7, RPL23A, RPL36A, RPS20, RPLP2, RPL41, RPL27A, RPL27, RPL21, RPS27, RPS10, RPL8, RPS25, RPS4X, RPL10A, RPL10, RPL35A, RPL26, RPL17, RPL18A, RPL38, RPL19, RPL15, RPS5, RPS13, RPS14, RPS3, RPLP1, RPS27A, RPL3, RPS6, UBB, RPS29, RPL32, RPS15A, RPS9, RPS23, RPS15, RPL37A, RPL9, RPL13, RPS16, RPS18, RPS2, FAU, RPS12, RPS19, RPS3A, RPL35, RPL12, RPL34, RPL18, UBA52, RPL4, RPS7, RPS21…	RPL31, RPL13A, RPL7, RPL23A, RPL36A, RPS20, RPLP2, RPL41, RPL27A, RPL27, RPL21, RPS27, RPS10, RPL8, RPS25, RPS4X, RPL10A, RPL10, RPL35A, RPL26, RPL17, RPL18A, RPL38, RPL19, RPL15, RPS5, RPS13, RPS14, RPS3, RPLP1, RPS27A, RPL3, RPS6, UBB, RPS29, RPL32, RPS15A, RPS9, RPS23, RPS15, RPL37A, RPL9, RPL13, RPS16, RPS18, RPS2, FAU, RPS12, RPS19, RPS3A, RPL35, RPL12, RPL34, RPL18, UBA52, RPL4, RPS7, RPS21…
REACTOME_CELLULAR_RESPONSE_TO_STARVATION	0.00106724	0.0237978	0.697928	6.71907	0	123	RPL31, RPL13A, RPL7, RPL23A, RPL36A, RPS20, RPLP2, RPL41, RPL27A, RPL27, RPL21, RPS27, RPS10, RPL8, RPS25, RPS4X, RPL10A, RPL10, RPL35A, RPL26, RPL17, RPL18A, RPL38, RPL19, RPL15, RPS5, RPS13, RPS14, RPS3, RPLP1, RPS27A, RPL3, RPS6, RPS29, RPL32, RPS15A, RPS9, RPS23, RPS15, RPL37A, RPL9, RPL13, RPS16, RPS18, RPS2, FAU, RPS12, RPS19, RPS3A, RPL35, RPL12, RPL34, RPL18, UBA52, RPL4, RPS7, RPS21, RPL…	RPL31, RPL13A, RPL7, RPL23A, RPL36A, RPS20, RPLP2, RPL41, RPL27A, RPL27, RPL21, RPS27, RPS10, RPL8, RPS25, RPS4X, RPL10A, RPL10, RPL35A, RPL26, RPL17, RPL18A, RPL38, RPL19, RPL15, RPS5, RPS13, RPS14, RPS3, RPLP1, RPS27A, RPL3, RPS6, RPS29, RPL32, RPS15A, RPS9, RPS23, RPS15, RPL37A, RPL9, RPL13, RPS16, RPS18, RPS2, FAU, RPS12, RPS19, RPS3A, RPL35, RPL12, RPL34, RPL18, UBA52, RPL4, RPS7, RPS21, RPL…
REACTOME_INFLUENZA_INFECTION	0.00106724	0.0237978	0.695294	6.69371	0	123	RPL31, RPL13A, RPL7, RPL23A, RPL36A, RPS20, RPLP2, RPL41, RPL27A, RPL27, RPL21, RPS27, RPS10, RPL8, RPS25, RPS4X, RPL10A, RPL10, RPL35A, RPL26, RPL17, RPL18A, RPL38, RPL19, RPL15, RPS5, RPS13, RPS14, RPS3, RPLP1, RPS27A, RPL3, RPS6, RPS29, RPL32, RPS15A, RPS9, RPS23, RPS15, RPL37A, RPL9, RPL13, RPS16, RPS18, RPS2, FAU, RPS12, SLC25A6, RPS19, RPS3A, RPL35, RPL12, RPL34, RPL18, UBA52, RPL4, RPS7, R…	RPL31, RPL13A, RPL7, RPL23A, RPL36A, RPS20, RPLP2, RPL41, RPL27A, RPL27, RPL21, RPS27, RPS10, RPL8, RPS25, RPS4X, RPL10A, RPL10, RPL35A, RPL26, RPL17, RPL18A, RPL38, RPL19, RPL15, RPS5, RPS13, RPS14, RPS3, RPLP1, RPS27A, RPL3, RPS6, RPS29, RPL32, RPS15A, RPS9, RPS23, RPS15, RPL37A, RPL9, RPL13, RPS16, RPS18, RPS2, FAU, RPS12, SLC25A6, RPS19, RPS3A, RPL35, RPL12, RPL34, RPL18, UBA52, RPL4, RPS7, R…
REACTOME_RRNA_PROCESSING	0.00104822	0.0237978	0.582798	5.98569	0	150	RPL31, RPL13A, RPL7, RPL23A, RPL36A, RPS20, RPLP2, RPL41, RPL27A, RPL27, RPL21, RPS27, RPS10, RPL8, RPS25, RPS4X, RPL10A, RPL10, RPL35A, RPL26, RPL17, RPL18A, RPL38, RPL19, RPL15, RPS5, RPS13, RPS14, RPS3, RPLP1, RPS27A, RPL3, RPS6, RPS29, RPL32, RPS15A, RPS9, RPS23, RPS15, RPL37A, RPL9, RPL13, RPS16, RPS18, RPS2, FAU, RPS12, RPS19, RPS3A, RPL35, RPL12, RPL34, RPL18, UBA52, RPL4, RPS7, RPS21, RPL…	RPL31, RPL13A, RPL7, RPL23A, RPL36A, RPS20, RPLP2, RPL41, RPL27A, RPL27, RPL21, RPS27, RPS10, RPL8, RPS25, RPS4X, RPL10A, RPL10, RPL35A, RPL26, RPL17, RPL18A, RPL38, RPL19, RPL15, RPS5, RPS13, RPS14, RPS3, RPLP1, RPS27A, RPL3, RPS6, RPS29, RPL32, RPS15A, RPS9, RPS23, RPS15, RPL37A, RPL9, RPL13, RPS16, RPS18, RPS2, FAU, RPS12, RPS19, RPS3A, RPL35, RPL12, RPL34, RPL18, UBA52, RPL4, RPS7, RPS21, RPL…
BILANGES_SERUM_AND_RAPAMYCIN_SENSITIVE_GENES	0.00117233	0.0237978	0.786724	5.77647	0	59	RPL13A, RPL7, RPL36A, RPL27A, RPL21, RPS10, RPL8, RPS25, RPS4X, RPL10, RPL26, RPL18A, RPL15, RPS5, RPS13, RPS14, RPS3, RPS27A, RPS6, RPL32, RPS9, RPS23, RPL13, RPS16, FAU, RPS19, RPS3A, EEF1A1, RPL18, UBA52, RPL4, RPS7, EEF2, RPL6, RPL23, RPL30, RPL24, RPL29, RPL5, RPL14, RPL7A, EIF3H, COX7A2L, EIF3F, EIF3L, RPS8	RPL13A, RPL7, RPL36A, RPL27A, RPL21, RPS10, RPL8, RPS25, RPS4X, RPL10, RPL26, RPL18A, RPL15, RPS5, RPS13, RPS14, RPS3, RPS27A, RPS6, RPL32, RPS9, RPS23, RPL13, RPS16, FAU, RPS19, RPS3A, EEF1A1, RPL18, UBA52, RPL4, RPS7, EEF2, RPL6, RPL23, RPL30, RPL24, RPL29, RPL5, RPL14, RPL7A, EIF3H, COX7A2L, EIF3F, EIF3L, RPS8
PECE_MAMMARY_STEM_CELL_UP	0.00111359	0.0237978	0.652754	5.75995	0	99	RPL13A, RPL23A, RPS20, RPLP2, RPL41, RPL27A, RPS10, RPL8, RPS25, RPL10A, RPL35A, RPL18A, RPL15, RPS13, RPS14, RPS3, RPLP1, RPS29, RPL13, RPS16, RPS18, RPS2, FAU, RPS12, RPS19, GAPDH, UBA52, RPS7, EEF1D, PTMA, DYNLL1, TMSB10, UQCRB, RPS28, RPL24, AK1, RPSA, EDF1, EIF3K, RPL39, NDUFA11, COX7A2, COX4I1, RPL7A, TXN, UBL5, RPL22, NACA, RPL36AL, COX6C, TMA7, TUBB2A, TUBB4B, AKR1C1, CLU, TBCA, NDUFA6, T…	RPL13A, RPL23A, RPS20, RPLP2, RPL41, RPL27A, RPS10, RPL8, RPS25, RPL10A, RPL35A, RPL18A, RPL15, RPS13, RPS14, RPS3, RPLP1, RPS29, RPL13, RPS16, RPS18, RPS2, FAU, RPS12, RPS19, GAPDH, UBA52, RPS7, EEF1D, PTMA, DYNLL1, TMSB10, UQCRB, RPS28, RPL24, AK1, RPSA, EDF1, EIF3K, RPL39, NDUFA11, COX7A2, COX4I1, RPL7A, TXN, UBL5, RPL22, NACA, RPL36AL, COX6C, TMA7, TUBB2A, TUBB4B, AKR1C1, CLU, TBCA, NDUFA6, T…
REACTOME_TRANSLATION	0.00101626	0.0237978	0.5024	5.73348	0	229	RPL31, RPL13A, RPL7, RPL23A, RPL36A, RPS20, RPLP2, RPL41, RPL27A, RPL27, RPL21, RPS27, RPS10, RPL8, RPS25, RPS4X, RPL10A, RPL10, RPL35A, RPL26, EIF4A1, RPL17, RPL18A, RPL38, RPL19, RPL15, RPS5, RPS13, RPS14, RPS3, RPLP1, RPS27A, RPL3, RPS6, RPS29, RPL32, RPS15A, RPS9, RPS23, RPS15, RPL37A, RPL9, RPL13, RPS16, RPS18, RPS2, FAU, RPS12, RPS19, RPS3A, RPL35, EEF1A1, RPL12, RPL34, RPL18, UBA52, RPL4, …	RPL31, RPL13A, RPL7, RPL23A, RPL36A, RPS20, RPLP2, RPL41, RPL27A, RPL27, RPL21, RPS27, RPS10, RPL8, RPS25, RPS4X, RPL10A, RPL10, RPL35A, RPL26, EIF4A1, RPL17, RPL18A, RPL38, RPL19, RPL15, RPS5, RPS13, RPS14, RPS3, RPLP1, RPS27A, RPL3, RPS6, RPS29, RPL32, RPS15A, RPS9, RPS23, RPS15, RPL37A, RPL9, RPL13, RPS16, RPS18, RPS2, FAU, RPS12, RPS19, RPS3A, RPL35, EEF1A1, RPL12, RPL34, RPL18, UBA52, RPL4, …
REACTOME_METABOLISM_OF_AMINO_ACIDS_AND_DERIVATIVES	0.0010352	0.0237978	0.523106	5.72549	0	193	RPL31, RPL13A, RPL7, RPL23A, RPL36A, RPS20, RPLP2, RPL41, RPL27A, RPL27, RPL21, RPS27, RPS10, RPL8, RPS25, RPS4X, RPL10A, RPL10, RPL35A, RPL26, RPL17, RPL18A, RPL38, RPL19, RPL15, RPS5, RPS13, RPS14, RPS3, RPLP1, RPS27A, RPL3, OAZ1, RPS6, RPS29, RPL32, RPS15A, RPS9, RPS23, RPS15, RPL37A, RPL9, RPL13, RPS16, RPS18, RPS2, FAU, RPS12, RPS19, RPS3A, RPL35, RPL12, RPL34, RPL18, UBA52, RPL4, RPS7, RPS2…	RPL31, RPL13A, RPL7, RPL23A, RPL36A, RPS20, RPLP2, RPL41, RPL27A, RPL27, RPL21, RPS27, RPS10, RPL8, RPS25, RPS4X, RPL10A, RPL10, RPL35A, RPL26, RPL17, RPL18A, RPL38, RPL19, RPL15, RPS5, RPS13, RPS14, RPS3, RPLP1, RPS27A, RPL3, OAZ1, RPS6, RPS29, RPL32, RPS15A, RPS9, RPS23, RPS15, RPL37A, RPL9, RPL13, RPS16, RPS18, RPS2, FAU, RPS12, RPS19, RPS3A, RPL35, RPL12, RPL34, RPL18, UBA52, RPL4, RPS7, RPS2…
REACTOME_NERVOUS_SYSTEM_DEVELOPMENT	0.00101112	0.0237978	0.451632	5.43257	0	285	RPL31, RPL13A, RPL7, RPL23A, RPL36A, RPS20, RPLP2, RPL41, RPL27A, RPL27, RPL21, RPS27, RPS10, RPL8, RPS25, RPS4X, RPL10A, RPL10, RPL35A, RPL26, RPL17, RPL18A, RPL38, RPL19, ARPC1B, RPL15, RPS5, RPS13, RPS14, RPS3, RPLP1, RPS27A, RPL3, RPS6, UBB, RPS29, RPL32, RPS15A, RPS9, RPS23, RPS15, RPL37A, RPL9, RPL13, RPS16, RPS18, RPS2, FAU, RPS12, RPS19, RPS3A, RPL35, RPL12, RPL34, RPL18, TUBA1B, UBA52, R…	RPL31, RPL13A, RPL7, RPL23A, RPL36A, RPS20, RPLP2, RPL41, RPL27A, RPL27, RPL21, RPS27, RPS10, RPL8, RPS25, RPS4X, RPL10A, RPL10, RPL35A, RPL26, RPL17, RPL18A, RPL38, RPL19, ARPC1B, RPL15, RPS5, RPS13, RPS14, RPS3, RPLP1, RPS27A, RPL3, RPS6, UBB, RPS29, RPL32, RPS15A, RPS9, RPS23, RPS15, RPL37A, RPL9, RPL13, RPS16, RPS18, RPS2, FAU, RPS12, RPS19, RPS3A, RPL35, RPL12, RPL34, RPL18, TUBA1B, UBA52, R…
LI_AMPLIFIED_IN_LUNG_CANCER	0.00109649	0.0237978	0.576961	5.31987	0	113	RPL31, RPL7, RPL23A, RPL36A, RPS20, ALDOA, RPL27A, RPL27, RPS27, RPS10, RPL8, RPS4X, RPL10A, RPL17, RPL38, HSPB1, RPS5, RPL37A, RPL13, RPS16, RPS2, RPL35, RPS7, EEF1D, RPS21, PKM, RPL30, UQCRB, PRDX1, UQCRH, COX6A1, SUMO2, PLP2, SNRPE, NACA, JTB, SNRPD2, RPL37, LDHA, AKR1C1, HSPE1, MIF, HAX1, RAN, TUFM, DPP7, ARL6IP1, CYCS, TALDO1, PDCD6, APRT, PSMD8, NME1, RAB1A, COL1A2, BGN, PSMB4, PRDX4, PFKP,…	RPL31, RPL7, RPL23A, RPL36A, RPS20, ALDOA, RPL27A, RPL27, RPS27, RPS10, RPL8, RPS4X, RPL10A, RPL17, RPL38, HSPB1, RPS5, RPL37A, RPL13, RPS16, RPS2, RPL35, RPS7, EEF1D, RPS21, PKM, RPL30, UQCRB, PRDX1, UQCRH, COX6A1, SUMO2, PLP2, SNRPE, NACA, JTB, SNRPD2, RPL37, LDHA, AKR1C1, HSPE1, MIF, HAX1, RAN, TUFM, DPP7, ARL6IP1, CYCS, TALDO1, PDCD6, APRT, PSMD8, NME1, RAB1A, COL1A2, BGN, PSMB4, PRDX4, PFKP,…
KIM_BIPOLAR_DISORDER_OLIGODENDROCYTE_DENSITY_CORR_UP	0.001002	0.0237978	0.403829	5.24339	0	427	RPL7, ALDOA, RPL41, RPL27, RPS27, RPS10, RPL8, FTL, RPS25, RPS4X, RPL10A, RPS13, RPLP1, RPS27A, RPL3, OAZ1, RPS6, UBB, RPL32, RPS18, FAU, RPS12, SLC25A6, RPS19, RPL35, EEF1A1, RPL12, GABARAPL2, COX7C, RPL4, SOD1, RPL11, PKM, UQCRB, RPL24, PFDN5, SRP14, VIM, TMEM59, EIF3K, RPL29, CFL1, ITM2A, COX7A2, PRDX1, DAD1, LAMTOR5, UQCRH, COX6B1, PFN1, MGST3, FHL1, COX6A1, TPI1, SUMO2, UQCRQ, NDUFA1, HSD17B…	RPL7, ALDOA, RPL41, RPL27, RPS27, RPS10, RPL8, FTL, RPS25, RPS4X, RPL10A, RPS13, RPLP1, RPS27A, RPL3, OAZ1, RPS6, UBB, RPL32, RPS18, FAU, RPS12, SLC25A6, RPS19, RPL35, EEF1A1, RPL12, GABARAPL2, COX7C, RPL4, SOD1, RPL11, PKM, UQCRB, RPL24, PFDN5, SRP14, VIM, TMEM59, EIF3K, RPL29, CFL1, ITM2A, COX7A2, PRDX1, DAD1, LAMTOR5, UQCRH, COX6B1, PFN1, MGST3, FHL1, COX6A1, TPI1, SUMO2, UQCRQ, NDUFA1, HSD17B…
KEGG_PARKINSONS_DISEASE	0.00113507	0.0237978	0.611807	5.1597	0	87	UBB, SLC25A6, COX7C, UQCRB, SLC25A5, NDUFB4, NDUFA4, COX7A2, UQCRH, COX6B1, COX4I1, COX6A1, UQCRQ, NDUFA1, COX7A2L, NDUFC2, COX8A, COX6C, NDUFB6, COX5B, NDUFB9, VDAC2, CYC1, CYCS, NDUFAB1, NDUFB5, NDUFA6, NDUFB3, NDUFS7, COX7B, NDUFC1, UQCRC2, COX7A1, SDHD, NDUFS6, COX5A, NDUFV1, NDUFB2, UBE2L6, UBE2L3, NDUFB10, NDUFS4, NDUFA4L2, NDUFS3, NDUFA9, UQCR10, NDUFS8, PARK7, NDUFA8, SDHB, NDUFB7, NDUFB1…	UBB, SLC25A6, COX7C, UQCRB, SLC25A5, NDUFB4, NDUFA4, COX7A2, UQCRH, COX6B1, COX4I1, COX6A1, UQCRQ, NDUFA1, COX7A2L, NDUFC2, COX8A, COX6C, NDUFB6, COX5B, NDUFB9, VDAC2, CYC1, CYCS, NDUFAB1, NDUFB5, NDUFA6, NDUFB3, NDUFS7, COX7B, NDUFC1, UQCRC2, COX7A1, SDHD, NDUFS6, COX5A, NDUFV1, NDUFB2, UBE2L6, UBE2L3, NDUFB10, NDUFS4, NDUFA4L2, NDUFS3, NDUFA9, UQCR10, NDUFS8, PARK7, NDUFA8, SDHB, NDUFB7, NDUFB1…
ENK_UV_RESPONSE_KERATINOCYTE_UP	0.0010101	0.0237978	0.419985	5.14813	0	311	ALDOA, RPS10, RPL8, B2M, RPL10A, RPL10, EIF4A1, RPL18A, RPL19, HSPB1, RPS5, RPS3, OAZ1, UBB, RPS9, RPS15, FAU, RPL35, RPL12, GABARAPL2, RPL18, RPS21, HLA-B, SLC3A2, BTF3, JUNB, PFDN5, EIF3K, RPL29, HLA-A, CFL1, ATF4, COX6B1, RPL14, EIF1, PFN1, COX6A1, RGS16, BSG, S100A11, IGFBP6, GSTP1, LGALS1, UBXN1, PSMB3, ATP6V0B, TSC22D1, ATP6V1F, RNH1, RPS11, MRPL23, EIF3F, JTB, CSNK2B, IER3, COPE, TUBB2A, T…	ALDOA, RPS10, RPL8, B2M, RPL10A, RPL10, EIF4A1, RPL18A, RPL19, HSPB1, RPS5, RPS3, OAZ1, UBB, RPS9, RPS15, FAU, RPL35, RPL12, GABARAPL2, RPL18, RPS21, HLA-B, SLC3A2, BTF3, JUNB, PFDN5, EIF3K, RPL29, HLA-A, CFL1, ATF4, COX6B1, RPL14, EIF1, PFN1, COX6A1, RGS16, BSG, S100A11, IGFBP6, GSTP1, LGALS1, UBXN1, PSMB3, ATP6V0B, TSC22D1, ATP6V1F, RNH1, RPS11, MRPL23, EIF3F, JTB, CSNK2B, IER3, COPE, TUBB2A, T…
KIM_ALL_DISORDERS_OLIGODENDROCYTE_NUMBER_CORR_UP	0.000999001	0.0237978	0.389807	5.11968	0	454	ALDOA, RPL41, RPL27, RPS27, RPS10, RPL8, FTL, RPS4X, RPL10A, CD9, RPS3, RPLP1, RPS27A, RPL3, OAZ1, UBB, RPS29, RPL32, RPL13, RPS16, FAU, RPS12, SLC25A6, RPS19, RPL35, GAPDH, GABARAPL2, COX7C, SOD1, RPL11, SLC3A2, EEF2, UQCRB, RPL24, PFDN5, SRP14, VIM, TMEM59, EIF3K, RPL29, CFL1, COX7A2, PRDX1, DAD1, LAMTOR5, UQCRH, COX6B1, COX4I1, PFN1, COX6A1, TPI1, SUMO2, UQCRQ, NDUFA1, IMPDH2, ISCU, COX7A2L, L…	ALDOA, RPL41, RPL27, RPS27, RPS10, RPL8, FTL, RPS4X, RPL10A, CD9, RPS3, RPLP1, RPS27A, RPL3, OAZ1, UBB, RPS29, RPL32, RPL13, RPS16, FAU, RPS12, SLC25A6, RPS19, RPL35, GAPDH, GABARAPL2, COX7C, SOD1, RPL11, SLC3A2, EEF2, UQCRB, RPL24, PFDN5, SRP14, VIM, TMEM59, EIF3K, RPL29, CFL1, COX7A2, PRDX1, DAD1, LAMTOR5, UQCRH, COX6B1, COX4I1, PFN1, COX6A1, TPI1, SUMO2, UQCRQ, NDUFA1, IMPDH2, ISCU, COX7A2L, L…
CHNG_MULTIPLE_MYELOMA_HYPERPLOID_UP	0.00121951	0.0237978	0.766724	5.08387	0	46	RPL13A, RPLP2, RPL27A, RPL21, RPL35A, RPL15, RPS13, RPS14, RPS3, RPLP1, HNRNPA1, RPS6, RPL32, RPS9, RPS23, RPS15, RPS16, RPS19, RPL35, RPL18, UBA52, RPL4, EEF2, RPL24, RPSA, EIF3K, RPL29, RPL14, RPL7A, RPL36, RPL37, EIF3G, FBL, NPM1, CLTA, EIF4A2, DHPS, EEF1G, EEF1B2, IMP3	RPL13A, RPLP2, RPL27A, RPL21, RPL35A, RPL15, RPS13, RPS14, RPS3, RPLP1, HNRNPA1, RPS6, RPL32, RPS9, RPS23, RPS15, RPS16, RPS19, RPL35, RPL18, UBA52, RPL4, EEF2, RPL24, RPSA, EIF3K, RPL29, RPL14, RPL7A, RPL36, RPL37, EIF3G, FBL, NPM1, CLTA, EIF4A2, DHPS, EEF1G, EEF1B2
REACTOME_ACTIVATION_OF_THE_MRNA_UPON_BINDING_OF_THE_CAP_BINDING_COMPLEX_AND_EIFS_AND_SUBSEQUENT_BINDING_TO_43S	0.00118343	0.0237978	0.699768	5.02159	0	56	RPS20, RPS27, RPS10, RPS25, RPS4X, EIF4A1, RPS5, RPS13, RPS14, RPS3, RPS27A, RPS6, RPS29, RPS15A, RPS9, RPS23, RPS15, RPS16, RPS18, RPS2, FAU, RPS12, RPS19, RPS3A, RPS7, RPS21, RPS28, RPSA, EIF3K, EIF3H, RPS11, EIF3F, EIF3D, EIF3E, EIF3L, RPS8, EIF3G, EIF3I, EIF4E	RPS20, RPS27, RPS10, RPS25, RPS4X, EIF4A1, RPS5, RPS13, RPS14, RPS3, RPS27A, RPS6, RPS29, RPS15A, RPS9, RPS23, RPS15, RPS16, RPS18, RPS2, FAU, RPS12, RPS19, RPS3A, RPS7, RPS21, RPS28, RPSA, EIF3K, EIF3H, RPS11, EIF3F, EIF3D, EIF3E, EIF3L, RPS8, EIF3G, EIF3I, EIF4E
KEGG_OXIDATIVE_PHOSPHORYLATION	0.00113507	0.0237978	0.592702	4.99858	0	87	COX7C, UQCRB, NDUFB4, NDUFA11, NDUFA4, COX7A2, UQCRH, COX6B1, COX4I1, COX6A1, UQCRQ, NDUFA1, COX7A2L, ATP6V0B, NDUFC2, ATP6V1F, COX8A, COX6C, COX17, NDUFB6, COX5B, NDUFB9, ATP6V0E1, CYC1, NDUFAB1, ATP6V1G1, NDUFB5, NDUFA6, NDUFB3, NDUFS7, COX7B, NDUFC1, UQCRC2, COX7A1, SDHD, NDUFS6, COX5A, NDUFV1, NDUFB2, NDUFB10, NDUFS4, NDUFA4L2, NDUFS3, NDUFA9, UQCR10, NDUFS8, NDUFA8, SDHB, NDUFB7, NDUFB1, NDU…	COX7C, UQCRB, NDUFB4, NDUFA11, NDUFA4, COX7A2, UQCRH, COX6B1, COX4I1, COX6A1, UQCRQ, NDUFA1, COX7A2L, ATP6V0B, NDUFC2, ATP6V1F, COX8A, COX6C, COX17, NDUFB6, COX5B, NDUFB9, ATP6V0E1, CYC1, NDUFAB1, ATP6V1G1, NDUFB5, NDUFA6, NDUFB3, NDUFS7, COX7B, NDUFC1, UQCRC2, COX7A1, SDHD, NDUFS6, COX5A, NDUFV1, NDUFB2, NDUFB10, NDUFS4, NDUFA4L2, NDUFS3, NDUFA9, UQCR10, NDUFS8, NDUFA8, SDHB, NDUFB7, NDUFB1, NDU…
REACTOME_CELLULAR_RESPONSES_TO_STIMULI	0.001001	0.0237978	0.384111	4.99286	0	429	RPL31, RPL13A, RPL7, RPL23A, RPL36A, RPS20, RPLP2, RPL41, RPL27A, RPL27, RPL21, RPS27, RPS10, RPL8, RPS25, RPS4X, RPL10A, RPL10, RPL35A, RPL26, RPL17, RPL18A, RPL38, RPL19, HSPB1, RPL15, RPS5, RPS13, RPS14, RPS3, RPLP1, RPS27A, RPL3, RPS6, UBB, RPS29, RPL32, RPS15A, RPS9, RPS23, RPS15, RPL37A, RPL9, RPL13, RPS16, RPS18, RPS2, FAU, RPS12, RPS19, RPS3A, RPL35, EEF1A1, RPL12, RPL34, COX7C, RPL18, TU…	RPL31, RPL13A, RPL7, RPL23A, RPL36A, RPS20, RPLP2, RPL41, RPL27A, RPL27, RPL21, RPS27, RPS10, RPL8, RPS25, RPS4X, RPL10A, RPL10, RPL35A, RPL26, RPL17, RPL18A, RPL38, RPL19, HSPB1, RPL15, RPS5, RPS13, RPS14, RPS3, RPLP1, RPS27A, RPL3, RPS6, UBB, RPS29, RPL32, RPS15A, RPS9, RPS23, RPS15, RPL37A, RPL9, RPL13, RPS16, RPS18, RPS2, FAU, RPS12, RPS19, RPS3A, RPL35, EEF1A1, RPL12, RPL34, COX7C, RPL18, TU…
KEGG_HUNTINGTONS_DISEASE	0.00110011	0.0237978	0.538893	4.94242	0	112	SLC25A6, COX7C, SOD1, UQCRB, SLC25A5, NDUFB4, NDUFA4, COX7A2, UQCRH, COX6B1, COX4I1, COX6A1, UQCRQ, NDUFA1, COX7A2L, NDUFC2, COX8A, COX6C, POLR2F, NDUFB6, COX5B, POLR2L, NDUFB9, VDAC2, CYC1, CYCS, NDUFAB1, NDUFB5, NDUFA6, NDUFB3, NDUFS7, COX7B, AP2M1, DCTN2, NDUFC1, UQCRC2, COX7A1, SDHD, POLR2K, NDUFS6, COX5A, NDUFV1, POLR2G, NDUFB2, CLTA, POLR2J, NDUFB10, NDUFS4, NDUFA4L2, NDUFS3, NDUFA9, UQCR10…	SLC25A6, COX7C, SOD1, UQCRB, SLC25A5, NDUFB4, NDUFA4, COX7A2, UQCRH, COX6B1, COX4I1, COX6A1, UQCRQ, NDUFA1, COX7A2L, NDUFC2, COX8A, COX6C, POLR2F, NDUFB6, COX5B, POLR2L, NDUFB9, VDAC2, CYC1, CYCS, NDUFAB1, NDUFB5, NDUFA6, NDUFB3, NDUFS7, COX7B, AP2M1, DCTN2, NDUFC1, UQCRC2, COX7A1, SDHD, POLR2K, NDUFS6, COX5A, NDUFV1, POLR2G, NDUFB2, CLTA, POLR2J, NDUFB10, NDUFS4, NDUFA4L2, NDUFS3, NDUFA9, UQCR10…
TAKAO_RESPONSE_TO_UVB_RADIATION_UP	0.00117509	0.0237978	0.654812	4.93345	0	63	RPL36A, RPL27A, RPL21, RPS25, RPL10A, S100A4, RPS5, UBB, RPS9, FTH1, SOD1, EEF1D, DYNLL1, SAP18, RPS28, PFDN5, NDUFA4, COX7A2, COX4I1, TXN, COX6A1, PLP2, ISCU, UBXN1, ATP6V0B, TSC22D1, COX8A, UBC, COX6C, RPLP0, ARF5, COX5B, POLR2L, CCDC85B, GPX4, SNRPF, COX7B, MANF, ACOT7, COX5A, GRN, SRI, PRDX2, PRDX3, DBI	RPL36A, RPL27A, RPL21, RPS25, RPL10A, S100A4, RPS5, UBB, RPS9, FTH1, SOD1, EEF1D, DYNLL1, SAP18, RPS28, PFDN5, NDUFA4, COX7A2, COX4I1, TXN, COX6A1, PLP2, ISCU, UBXN1, ATP6V0B, TSC22D1, COX8A, UBC, COX6C, RPLP0, ARF5, COX5B, POLR2L, CCDC85B, GPX4, SNRPF, COX7B, MANF, ACOT7, COX5A, GRN, SRI, PRDX2, PRDX3, DBI
WP_ELECTRON_TRANSPORT_CHAIN_OXPHOS_SYSTEM_IN_MITOCHONDRIA	0.00116144	0.0237978	0.595928	4.84442	0	78	SLC25A6, COX7C, UQCRB, SLC25A5, NDUFB4, NDUFA4, COX7A2, UQCRH, COX6B1, COX4I1, COX6A1, NDUFA12, UQCRQ, NDUFA1, COX7A2L, NDUFC2, COX8A, COX6C, COX17, NDUFB6, COX5B, NDUFB9, NDUFAB1, NDUFB5, NDUFA6, NDUFB3, NDUFS7, COX7B, NDUFC1, UQCRC2, COX7A1, SDHD, NDUFS6, COX5A, NDUFV1, NDUFB2, NDUFB10, NDUFS4, NDUFS3, NDUFA9, UQCR10, NDUFS8, NDUFA8, SDHB, NDUFB7, NDUFB1, NDUFV2, SDHC, MT-ND2, NDUFA2, NDUFS2, U…	SLC25A6, COX7C, UQCRB, SLC25A5, NDUFB4, NDUFA4, COX7A2, UQCRH, COX6B1, COX4I1, COX6A1, NDUFA12, UQCRQ, NDUFA1, COX7A2L, NDUFC2, COX8A, COX6C, COX17, NDUFB6, COX5B, NDUFB9, NDUFAB1, NDUFB5, NDUFA6, NDUFB3, NDUFS7, COX7B, NDUFC1, UQCRC2, COX7A1, SDHD, NDUFS6, COX5A, NDUFV1, NDUFB2, NDUFB10, NDUFS4, NDUFS3, NDUFA9, UQCR10, NDUFS8, NDUFA8, SDHB, NDUFB7, NDUFB1, NDUFV2
YAO_TEMPORAL_RESPONSE_TO_PROGESTERONE_CLUSTER_13	0.0010627	0.0237978	0.491502	4.81047	0	130	HNRNPA1, NDUFA13, S100A6, UQCRB, CUTA, LAMTOR5, COX6A1, CD320, UBL5, LGALS1, SNRPE, COX16, CCND1, SNRPG, MRPL23, SNRPD2, NDUFB11, TAGLN2, GUK1, COX5B, SF3B5, TAF9, GPX4, NEDD8, NDUFB5, MRPL52, COX7B, ANXA2, PQBP1, ECH1, SEC61G, NDUFC1, UQCRC2, MRPL18, PLAC9, LAGE3, ESD, BUD31, MIEN1, LSM3, DYNLRB1, PDCD5, S100A10, NDUFA9, UQCR10, PRDX2, PARK7, DBI, CUEDC2, ELOF1, SUMO3, CHMP2A, PSME2, VPS29, MRPL…	HNRNPA1, NDUFA13, S100A6, UQCRB, CUTA, LAMTOR5, COX6A1, CD320, UBL5, LGALS1, SNRPE, COX16, CCND1, SNRPG, MRPL23, SNRPD2, NDUFB11, TAGLN2, GUK1, COX5B, SF3B5, TAF9, GPX4, NEDD8, NDUFB5, MRPL52, COX7B, ANXA2, PQBP1, ECH1, SEC61G, NDUFC1, UQCRC2, MRPL18, PLAC9, LAGE3, ESD, BUD31, MIEN1, LSM3, DYNLRB1, PDCD5, S100A10, NDUFA9, UQCR10, PRDX2, PARK7, DBI, CUEDC2, ELOF1, SUMO3, CHMP2A, PSME2, VPS29, MRPL…
STARK_PREFRONTAL_CORTEX_22Q11_DELETION_DN	0.00100705	0.0237978	0.383758	4.78147	0	335	RPL36A, ALDOA, RPL8, RPL26, RPL15, RPL34, COX7C, RPL18, RPL4, S100A6, DYNLL1, SAP18, TMSB10, SLC25A5, PFDN5, EIF3K, NDUFB4, NDUFA11, KRTCAP2, RPL5, COX7A2, PRDX1, TRMT112, EIF1, TXN, MGST3, SERF2, TPI1, NDUFA12, EIF3H, PSMB3, PSMB6, CYSTM1, TMEM147, EMP2, NACA, EIF3F, MRPL51, RAD23A, SNRPD2, NDUFB11, TMA7, NOP10, MDH2, NDUFAF3, HSPE1, CNPY2, COMT, GUK1, COX5B, EIF3L, HIGD2A, TMEM256, VDAC2, UFC1,…	RPL36A, ALDOA, RPL8, RPL26, RPL15, RPL34, COX7C, RPL18, RPL4, S100A6, DYNLL1, SAP18, TMSB10, SLC25A5, PFDN5, EIF3K, NDUFB4, NDUFA11, KRTCAP2, RPL5, COX7A2, PRDX1, TRMT112, EIF1, TXN, MGST3, SERF2, TPI1, NDUFA12, EIF3H, PSMB3, PSMB6, CYSTM1, TMEM147, EMP2, NACA, EIF3F, MRPL51, RAD23A, SNRPD2, NDUFB11, TMA7, NOP10, MDH2, NDUFAF3, HSPE1, CNPY2, COMT, GUK1, COX5B, EIF3L, HIGD2A, TMEM256, VDAC2, UFC1,…
REACTOME_INFECTIOUS_DISEASE	0.001	0.0237978	0.363993	4.73644	0	430	RPL31, RPL13A, RPL7, RPL23A, RPL36A, RPS20, RPLP2, RPL41, RPL27A, RPL27, RPL21, RPS27, RPS10, RPL8, RPS25, RPS4X, B2M, RPL10A, RPL10, RPL35A, RPL26, RPL17, RPL18A, RPL38, RPL19, ARPC1B, CD9, RPL15, RPS5, RPS13, RPS14, RPS3, RPLP1, RPS27A, RPL3, RPS6, UBB, RPS29, RPL32, RPS15A, RPS9, RPS23, RPS15, RPL37A, RAMP2, RPL9, RPL13, RPS16, RPS18, RPS2, FAU, RPS12, SLC25A6, RPS19, RPS3A, RPL35, RPL12, RPL3…	RPL31, RPL13A, RPL7, RPL23A, RPL36A, RPS20, RPLP2, RPL41, RPL27A, RPL27, RPL21, RPS27, RPS10, RPL8, RPS25, RPS4X, B2M, RPL10A, RPL10, RPL35A, RPL26, RPL17, RPL18A, RPL38, RPL19, ARPC1B, CD9, RPL15, RPS5, RPS13, RPS14, RPS3, RPLP1, RPS27A, RPL3, RPS6, UBB, RPS29, RPL32, RPS15A, RPS9, RPS23, RPS15, RPL37A, RAMP2, RPL9, RPL13, RPS16, RPS18, RPS2, FAU, RPS12, SLC25A6, RPS19, RPS3A, RPL35, RPL12, RPL3…
MOOTHA_VOXPHOS	0.00116414	0.0237978	0.61826	4.70588	0	64	COX7C, NDUFA13, UQCRB, NDUFB4, NDUFA4, COX7A2, UQCRH, COX6B1, COX4I1, COX6A1, UQCRQ, NDUFA1, COX7A2L, NDUFC2, COX8A, COX6C, TBCB, NDUFB6, COX5B, CYC1, CYCS, NDUFAB1, NDUFB5, NDUFA6, NDUFB3, NDUFS7, COX7B, NDUFC1, UQCRC2, COX7A1, SDHD, NDUFS6, COX5A, NDUFB2, NDUFS4, NDUFA4L2, NDUFS3, NDUFA9, UQCR10, NDUFS8, NDUFA8, SDHB, NDUFB7, NDUFB1, SDHC, NDUFA2, CYB5A, NDUFS2, UQCRFS1, SURF1	COX7C, NDUFA13, UQCRB, NDUFB4, NDUFA4, COX7A2, UQCRH, COX6B1, COX4I1, COX6A1, UQCRQ, NDUFA1, COX7A2L, NDUFC2, COX8A, COX6C, TBCB, NDUFB6, COX5B, CYC1, CYCS, NDUFAB1, NDUFB5, NDUFA6, NDUFB3, NDUFS7, COX7B, NDUFC1, UQCRC2, COX7A1, SDHD, NDUFS6, COX5A, NDUFB2, NDUFS4, NDUFA4L2, NDUFS3, NDUFA9, UQCR10, NDUFS8, NDUFA8, SDHB, NDUFB7, NDUFB1
REACTOME_RESPIRATORY_ELECTRON_TRANSPORT	0.00112994	0.0237978	0.543098	4.66045	0	92	COX7C, NDUFA13, UQCRB, NDUFB4, NDUFA11, NDUFA4, UQCRH, COX6B1, COX4I1, COX6A1, NDUFA12, UQCRQ, NDUFA1, COX7A2L, COX16, NDUFC2, COX8A, COX6C, NDUFB11, NDUFAF3, NDUFB6, COX5B, NDUFB9, CYC1, CYCS, NDUFAB1, NDUFB5, NDUFA6, NDUFB3, NDUFS7, COX7B, NDUFC1, UQCRC2, SDHD, ECSIT, NDUFS6, COX5A, NDUFV1, NDUFB2, NDUFAF4, NDUFB10, NDUFS4, NDUFS3, NDUFA9, UQCR10, NDUFS8, NDUFA8, SDHB, NDUFB7, NDUFB1, NDUFV2, S…	COX7C, NDUFA13, UQCRB, NDUFB4, NDUFA11, NDUFA4, UQCRH, COX6B1, COX4I1, COX6A1, NDUFA12, UQCRQ, NDUFA1, COX7A2L, COX16, NDUFC2, COX8A, COX6C, NDUFB11, NDUFAF3, NDUFB6, COX5B, NDUFB9, CYC1, CYCS, NDUFAB1, NDUFB5, NDUFA6, NDUFB3, NDUFS7, COX7B, NDUFC1, UQCRC2, SDHD, ECSIT, NDUFS6, COX5A, NDUFV1, NDUFB2, NDUFAF4, NDUFB10, NDUFS4, NDUFS3, NDUFA9, UQCR10, NDUFS8, NDUFA8, SDHB, NDUFB7, NDUFB1, NDUFV2
TIEN_INTESTINE_PROBIOTICS_6HR_UP	0.00123762	0.0237978	0.732019	4.61817	0	40	RPL23A, RPL41, RPL27A, RPS27, FTL, B2M, RPS14, RPS6, RPS23, RPL37A, RPL13, RPS2, RPS19, RPS3A, GAPDH, EEF1A1, RPL4, RPS7, RPL23, RPL39, RPL5, HSPA1A, HSPA8, RPS11, UBC, ACTB, RPLP0, PGK1, PPIA	RPL23A, RPL41, RPL27A, RPS27, FTL, B2M, RPS14, RPS6, RPS23, RPL37A, RPL13, RPS2, RPS19, RPS3A, GAPDH, EEF1A1, RPL4, RPS7, RPL23, RPL39, RPL5, HSPA1A, HSPA8, RPS11, UBC, ACTB, RPLP0, PGK1, PPIA
REACTOME_DEVELOPMENTAL_BIOLOGY	0.00100402	0.0237978	0.360511	4.61077	0	390	RPL31, RPL13A, RPL7, RPL23A, RPL36A, RPS20, RPLP2, RPL41, RPL27A, RPL27, RPL21, RPS27, RPS10, RPL8, RPS25, RPS4X, RPL10A, RPL10, RPL35A, RPL26, RPL17, RPL18A, RPL38, RPL19, ARPC1B, RPL15, RPS5, RPS13, RPS14, RPS3, RPLP1, RPS27A, RPL3, ADIRF, RPS6, UBB, RPS29, RPL32, RPS15A, RPS9, RPS23, RPS15, RPL37A, RPL9, RPL13, RPS16, RPS18, RPS2, FAU, RPS12, RPS19, RPS3A, RPL35, RPL12, RPL34, RPL18, TUBA1B, U…	RPL31, RPL13A, RPL7, RPL23A, RPL36A, RPS20, RPLP2, RPL41, RPL27A, RPL27, RPL21, RPS27, RPS10, RPL8, RPS25, RPS4X, RPL10A, RPL10, RPL35A, RPL26, RPL17, RPL18A, RPL38, RPL19, ARPC1B, RPL15, RPS5, RPS13, RPS14, RPS3, RPLP1, RPS27A, RPL3, ADIRF, RPS6, UBB, RPS29, RPL32, RPS15A, RPS9, RPS23, RPS15, RPL37A, RPL9, RPL13, RPS16, RPS18, RPS2, FAU, RPS12, RPS19, RPS3A, RPL35, RPL12, RPL34, RPL18, TUBA1B, U…
DAZARD_UV_RESPONSE_CLUSTER_G1	0.00123762	0.0237978	0.734286	4.60644	0	39	RPL31, RPL36A, RPS27, RPL38, RPS23, RPL37A, RPL34, COX7C, RPS21, HEXIM1, PKM, DYNLL1, RPL30, UQCRB, COX7A2, TXN, NDUFA1, SNRPE, TSC22D1, RPL37, TUBB2A, MYL6, GUK1, PGK1, COX17, ANXA2, SEC61G, NDUFC1, GPAA1	RPL31, RPL36A, RPS27, RPL38, RPS23, RPL37A, RPL34, COX7C, RPS21, HEXIM1, PKM, DYNLL1, RPL30, UQCRB, COX7A2, TXN, NDUFA1, SNRPE, TSC22D1, RPL37, TUBB2A, MYL6, GUK1, PGK1, COX17, ANXA2, SEC61G, NDUFC1, GPAA1
YAO_TEMPORAL_RESPONSE_TO_PROGESTERONE_CLUSTER_17	0.00105263	0.0237978	0.460042	4.59392	0	137	RAMP2, NDUFA11, KRTCAP2, SERF2, UQCRQ, GSTP1, IMPDH2, PSMB6, SMDT1, CSNK2B, MRPL51, ACTB, EIF4A3, COPE, MDH2, NAA10, NDUFB6, ERH, PSMB7, NDUFB9, MRPL36, UFC1, NDUFAB1, PSMA7, TALDO1, SLIRP, DCTN2, LMNA, MRPL18, PSMD8, NDUFS6, TUBB, TMEM109, DRAP1, DNAJC19, NDUFS3, SDHB, COPS6, LAMTOR1, DDOST, LSM7, MRPS7, CDK4, NDUFB7, LSM4, MRPS12, LRPAP1, ERP29, NDUFV2, ADSL, TXNRD1, CALM1, CKS1B, ABRACL, ARF4,…	RAMP2, NDUFA11, KRTCAP2, SERF2, UQCRQ, GSTP1, IMPDH2, PSMB6, SMDT1, CSNK2B, MRPL51, ACTB, EIF4A3, COPE, MDH2, NAA10, NDUFB6, ERH, PSMB7, NDUFB9, MRPL36, UFC1, NDUFAB1, PSMA7, TALDO1, SLIRP, DCTN2, LMNA, MRPL18, PSMD8, NDUFS6, TUBB, TMEM109, DRAP1, DNAJC19, NDUFS3, SDHB, COPS6, LAMTOR1, DDOST, LSM7, MRPS7, CDK4, NDUFB7, LSM4, MRPS12, LRPAP1, ERP29, NDUFV2, ADSL, TXNRD1, CALM1, CKS1B
REACTOME_RESPIRATORY_ELECTRON_TRANSPORT_ATP_SYNTHESIS_BY_CHEMIOSMOTIC_COUPLING_AND_HEAT_PRODUCTION_BY_UNCOUPLING_PROTEINS	0.00112108	0.0237978	0.524667	4.57913	0	96	COX7C, NDUFA13, UQCRB, NDUFB4, NDUFA11, NDUFA4, UQCRH, COX6B1, COX4I1, COX6A1, NDUFA12, UQCRQ, NDUFA1, COX7A2L, COX16, NDUFC2, COX8A, COX6C, NDUFB11, NDUFAF3, NDUFB6, COX5B, NDUFB9, CYC1, CYCS, NDUFAB1, NDUFB5, NDUFA6, NDUFB3, NDUFS7, COX7B, NDUFC1, UQCRC2, SDHD, ECSIT, NDUFS6, COX5A, NDUFV1, NDUFB2, NDUFAF4, NDUFB10, NDUFS4, NDUFS3, NDUFA9, UQCR10, NDUFS8, NDUFA8, SDHB, NDUFB7, NDUFB1, NDUFV2, S…	COX7C, NDUFA13, UQCRB, NDUFB4, NDUFA11, NDUFA4, UQCRH, COX6B1, COX4I1, COX6A1, NDUFA12, UQCRQ, NDUFA1, COX7A2L, COX16, NDUFC2, COX8A, COX6C, NDUFB11, NDUFAF3, NDUFB6, COX5B, NDUFB9, CYC1, CYCS, NDUFAB1, NDUFB5, NDUFA6, NDUFB3, NDUFS7, COX7B, NDUFC1, UQCRC2, SDHD, ECSIT, NDUFS6, COX5A, NDUFV1, NDUFB2, NDUFAF4, NDUFB10, NDUFS4, NDUFS3, NDUFA9, UQCR10, NDUFS8, NDUFA8, SDHB, NDUFB7, NDUFB1, NDUFV2
KIM_ALL_DISORDERS_DURATION_CORR_DN	0.00112108	0.0237978	0.517681	4.52626	0	97	RPS29, RPL13, COX7C, UQCRB, COX4I1, TPI1, UQCRQ, NDUFA1, IMPDH2, PSMB5, ATP6V0B, TMEM147, RNH1, COX8A, MRPL23, ARL4A, NDUFAF3, HAX1, TUFM, EIF6, NUDC, ARPC2, NDUFS7, TALDO1, RPS8, EIF3G, DCTN2, PPIA, NDUFC1, COX7A1, HCFC1R1, ECSIT, RABAC1, ACOT7, PEF1, VPS51, AHSA1, CCT7, CLTA, NDUFS8, PIN1, AKR1B1, SPAG7, SUMO3, CHMP2A, DHPS, NDUFB1, PFDN1, BCAP31, CREB3, SLC25A11, VPS28, AKR1A1, ACTR1A, NTHL1, …	RPS29, RPL13, COX7C, UQCRB, COX4I1, TPI1, UQCRQ, NDUFA1, IMPDH2, PSMB5, ATP6V0B, TMEM147, RNH1, COX8A, MRPL23, ARL4A, NDUFAF3, HAX1, TUFM, EIF6, NUDC, ARPC2, NDUFS7, TALDO1, RPS8, EIF3G, DCTN2, PPIA, NDUFC1, COX7A1, HCFC1R1, ECSIT, RABAC1, ACOT7, PEF1, VPS51, AHSA1, CCT7, CLTA, NDUFS8, PIN1, AKR1B1, SPAG7, SUMO3, CHMP2A, DHPS, NDUFB1, PFDN1
WONG_MITOCHONDRIA_GENE_MODULE	0.00103842	0.0237978	0.439186	4.51701	0	148	TOMM7, GIMAP5, COX7C, UQCRB, NDUFB4, NDUFA4, COX7A2, COX6B1, COX4I1, COX6A1, NDUFA12, UQCRQ, NDUFA1, HSD17B10, COX7A2L, TSPO, NDUFC2, ATP6V1F, COX8A, COX6C, PRDX5, COX17, NDUFB6, COX5B, HAX1, NDUFB9, TUFM, MRPL36, VDAC2, CYC1, GPX4, NDUFAB1, ATP6V1G1, NDUFB5, NDUFA6, NDUFB3, COX7B, SEC61G, NDUFC1, COX7A1, MRPL18, NDUFS6, COX5A, NDUFV1, ACAT1, NDUFB2, TIMM10, DUT, DCTN6, NDUFB10, NDUFS4, NDUFS3, N…	TOMM7, GIMAP5, COX7C, UQCRB, NDUFB4, NDUFA4, COX7A2, COX6B1, COX4I1, COX6A1, NDUFA12, UQCRQ, NDUFA1, HSD17B10, COX7A2L, TSPO, NDUFC2, ATP6V1F, COX8A, COX6C, PRDX5, COX17, NDUFB6, COX5B, HAX1, NDUFB9, TUFM, MRPL36, VDAC2, CYC1, GPX4, NDUFAB1, ATP6V1G1, NDUFB5, NDUFA6, NDUFB3, COX7B, SEC61G, NDUFC1, COX7A1, MRPL18, NDUFS6, COX5A, NDUFV1, ACAT1, NDUFB2, TIMM10, DUT, DCTN6, NDUFB10, NDUFS4, NDUFS3, N…
KEGG_ALZHEIMERS_DISEASE	0.00110742	0.0237978	0.509552	4.51514	0	100	GAPDH, COX7C, UQCRB, NDUFB4, NDUFA4, CALM2, COX7A2, UQCRH, COX6B1, COX4I1, COX6A1, UQCRQ, NDUFA1, HSD17B10, COX7A2L, NDUFC2, COX8A, COX6C, PSENEN, NDUFB6, COX5B, NDUFB9, CYC1, CYCS, NDUFAB1, NDUFB5, NDUFA6, NDUFB3, NDUFS7, COX7B, NDUFC1, UQCRC2, COX7A1, SDHD, APH1A, NDUFS6, COX5A, NDUFV1, NDUFB2, NDUFB10, NDUFS4, NDUFA4L2, NDUFS3, NDUFA9, UQCR10, NDUFS8, BAD, NDUFA8, SDHB, TNFRSF1A, NDUFB7, NDUFB…	GAPDH, COX7C, UQCRB, NDUFB4, NDUFA4, CALM2, COX7A2, UQCRH, COX6B1, COX4I1, COX6A1, UQCRQ, NDUFA1, HSD17B10, COX7A2L, NDUFC2, COX8A, COX6C, PSENEN, NDUFB6, COX5B, NDUFB9, CYC1, CYCS, NDUFAB1, NDUFB5, NDUFA6, NDUFB3, NDUFS7, COX7B, NDUFC1, UQCRC2, COX7A1, SDHD, APH1A, NDUFS6, COX5A, NDUFV1, NDUFB2, NDUFB10, NDUFS4, NDUFA4L2, NDUFS3, NDUFA9, UQCR10, NDUFS8, BAD, NDUFA8, SDHB, TNFRSF1A, NDUFB7, NDUFB…
DAZARD_RESPONSE_TO_UV_NHEK_UP	0.00109051	0.0237978	0.481211	4.50098	0	116	RPL31, RPL36A, RPS27, RPL38, RPS23, RPL37A, RPS2, RPL34, COX7C, RPS21, HEXIM1, PKM, DYNLL1, RPL30, JUNB, UQCRB, RPSA, ATF4, COX7A2, PFN1, TXN, ID2, NDUFA1, IGFBP6, SNRPE, TSC22D1, RPL37, IER3, TUBB2A, TUBB4B, ERGIC3, RAP1A, HLA-F, MYL6, GUK1, PGK1, COX17, CXCL3, CCDC85B, LY6E, ANXA2, EIF3G, SEC61G, NDUFC1, APRT, PSMD8, BRD2, GPAA1, NUCB1, TAGLN, GEM, TOB1, ADM, NEU1, MVP, CXCL1, RANBP1, EIF1B, RA…	RPL31, RPL36A, RPS27, RPL38, RPS23, RPL37A, RPS2, RPL34, COX7C, RPS21, HEXIM1, PKM, DYNLL1, RPL30, JUNB, UQCRB, RPSA, ATF4, COX7A2, PFN1, TXN, ID2, NDUFA1, IGFBP6, SNRPE, TSC22D1, RPL37, IER3, TUBB2A, TUBB4B, ERGIC3, RAP1A, HLA-F, MYL6, GUK1, PGK1, COX17, CXCL3, CCDC85B, LY6E, ANXA2, EIF3G, SEC61G, NDUFC1, APRT, PSMD8, BRD2, GPAA1, NUCB1, TAGLN, GEM, TOB1, ADM, NEU1, MVP, CXCL1, RANBP1, EIF1B, RA…
WP_NONALCOHOLIC_FATTY_LIVER_DISEASE	0.00110742	0.0237978	0.507315	4.49533	0	100	COX7C, NDUFA13, UQCRB, NDUFB4, NDUFA11, NDUFA4, ATF4, COX7A2, UQCRH, COX6B1, COX4I1, COX6A1, NDUFA12, UQCRQ, NDUFA1, COX7A2L, NDUFC2, COX8A, COX6C, NDUFB11, NDUFB6, COX5B, NDUFB9, CYC1, CYCS, NDUFAB1, NDUFB5, NDUFA6, NDUFB3, NDUFS7, COX7B, NDUFC1, UQCRC2, COX7A1, CCL2, SDHD, NDUFS6, COX5A, NDUFV1, NDUFB2, NDUFB10, NDUFS4, NDUFA4L2, NDUFS3, NDUFA9, UQCR10, NDUFS8, NDUFA8, SDHB, TNFRSF1A, NDUFB7, N…	COX7C, NDUFA13, UQCRB, NDUFB4, NDUFA11, NDUFA4, ATF4, COX7A2, UQCRH, COX6B1, COX4I1, COX6A1, NDUFA12, UQCRQ, NDUFA1, COX7A2L, NDUFC2, COX8A, COX6C, NDUFB11, NDUFB6, COX5B, NDUFB9, CYC1, CYCS, NDUFAB1, NDUFB5, NDUFA6, NDUFB3, NDUFS7, COX7B, NDUFC1, UQCRC2, COX7A1, CCL2, SDHD, NDUFS6, COX5A, NDUFV1, NDUFB2, NDUFB10, NDUFS4, NDUFA4L2, NDUFS3, NDUFA9, UQCR10, NDUFS8, NDUFA8, SDHB, TNFRSF1A, NDUFB7, N…
MARTENS_TRETINOIN_RESPONSE_DN	0.001001	0.0237978	0.337582	4.3869	0	428	RPL31, RPL13A, RPL7, RPL23A, TMSB4X, RPL27, RPL21, RPS27, RPS10, RPS25, RPS4X, B2M, RPL10A, RPL10, RPL26, RPL17, RPL18A, RPL19, HSPB1, RPL15, RPS5, RPS14, RPS3, RPS27A, RPL3, HNRNPA1, RPS6, UBB, RPL32, RPS9, RPS23, RPL37A, RPL9, RPS16, RPS12, RPS19, FTH1, RPL35, EEF1A1, RPL34, COX7C, RPL18, TUBA1B, RPL4, PTMA, ZFAS1, RPL11, RPL23, RPL30, SAP18, UQCRB, RPL24, VIM, RPSA, CHCHD2, TMEM258, RPL29, NDU…	RPL31, RPL13A, RPL7, RPL23A, TMSB4X, RPL27, RPL21, RPS27, RPS10, RPS25, RPS4X, B2M, RPL10A, RPL10, RPL26, RPL17, RPL18A, RPL19, HSPB1, RPL15, RPS5, RPS14, RPS3, RPS27A, RPL3, HNRNPA1, RPS6, UBB, RPL32, RPS9, RPS23, RPL37A, RPL9, RPS16, RPS12, RPS19, FTH1, RPL35, EEF1A1, RPL34, COX7C, RPL18, TUBA1B, RPL4, PTMA, ZFAS1, RPL11, RPL23, RPL30, SAP18, UQCRB, RPL24, VIM, RPSA, CHCHD2, TMEM258, RPL29, NDU…
WANG_TUMOR_INVASIVENESS_UP	0.00102145	0.0237978	0.375469	4.34132	0	244	RPL13A, RPL7, RPS20, RPLP2, RPL27A, RPL27, RPL21, RPL8, RPL18A, RPL19, RPS5, RPS14, RPS3, RPS6, RPS29, RPL32, RPS15A, RPS16, FAU, RPL35, GAPDH, RPL34, COX7C, TUBA1B, RPS7, RPS21, RPL6, PKM, S100A6, RPL30, SAP18, TMSB10, VIM, COX7A2, RBX1, RPL14, COX4I1, HSPA8, EIF3H, UBXN1, NDUFC2, CCND1, NACA, RPS11, COX8A, SNRPD2, TUBB4B, ERGIC3, HSPE1, RPLP0, PRDX5, IFITM3, VDAC2, POLR1D, RAB7A, CYCS, NEDD8, P…	RPL13A, RPL7, RPS20, RPLP2, RPL27A, RPL27, RPL21, RPL8, RPL18A, RPL19, RPS5, RPS14, RPS3, RPS6, RPS29, RPL32, RPS15A, RPS16, FAU, RPL35, GAPDH, RPL34, COX7C, TUBA1B, RPS7, RPS21, RPL6, PKM, S100A6, RPL30, SAP18, TMSB10, VIM, COX7A2, RBX1, RPL14, COX4I1, HSPA8, EIF3H, UBXN1, NDUFC2, CCND1, NACA, RPS11, COX8A, SNRPD2, TUBB4B, ERGIC3, HSPE1, RPLP0, PRDX5, IFITM3, VDAC2, POLR1D, RAB7A, CYCS, NEDD8, P…
REACTOME_CELLULAR_RESPONSE_TO_CHEMICAL_STRESS	0.00109529	0.0237978	0.474196	4.32038	0	108	RPS27A, UBB, COX7C, UBA52, SOD1, NDUFA4, PRDX1, RBX1, COX6B1, COX4I1, TXN, COX6A1, GSTP1, COX7A2L, PSMB5, PSMB3, COX16, PSMB6, COX8A, CSNK2B, UBC, COX6C, HMOX1, PRDX5, COX5B, PSMB7, PSME1, CYCS, PSMA7, COX7B, PSMD4, PSMB8, PSMA1, PSMD8, COX5A, PSMD3, PSMA4, PSMB4, PSMC5, PSMB2, PSMB9, PSMA3, PRDX2, PRDX3, PRDX6, PSME2, PSMB1, PSMC3, TXNIP, PSMC4, PSMF1, TXNRD1, GPX3, CAT, PSMA5, COX14, PSMD11, TX…	RPS27A, UBB, COX7C, UBA52, SOD1, NDUFA4, PRDX1, RBX1, COX6B1, COX4I1, TXN, COX6A1, GSTP1, COX7A2L, PSMB5, PSMB3, COX16, PSMB6, COX8A, CSNK2B, UBC, COX6C, HMOX1, PRDX5, COX5B, PSMB7, PSME1, CYCS, PSMA7, COX7B, PSMD4, PSMB8, PSMA1, PSMD8, COX5A, PSMD3, PSMA4, PSMB4, PSMC5, PSMB2, PSMB9, PSMA3, PRDX2, PRDX3, PRDX6, PSME2, PSMB1, PSMC3, TXNIP, PSMC4, PSMF1, TXNRD1
JISON_SICKLE_CELL_DISEASE_DN	0.00109529	0.0237978	0.464924	4.24715	0	109	RPL13A, RPL7, RPL23A, RPS20, RPL41, RPL21, RPL10A, EIF4A1, RPL17, RPL19, RPS13, RPLP1, RPS27A, RPS6, TOMM7, RPL13, SLC25A6, EEF1A1, RPL4, RPS7, PTMA, RPL11, EEF2, RPL6, BTF3, RPL30, RPS28, RPL24, EIF3K, RPL5, RPL14, HSPA8, TSC22D3, IMPDH2, EIF3H, RPL22, NACA, EIF3F, COX6C, RPL37, EIF3D, RPLP0, EIF3E	RPL13A, RPL7, RPL23A, RPS20, RPL41, RPL21, RPL10A, EIF4A1, RPL17, RPL19, RPS13, RPLP1, RPS27A, RPS6, TOMM7, RPL13, SLC25A6, EEF1A1, RPL4, RPS7, PTMA, RPL11, EEF2, RPL6, BTF3, RPL30, RPS28, RPL24, EIF3K, RPL5, RPL14, HSPA8, TSC22D3, IMPDH2, EIF3H, RPL22, NACA, EIF3F, COX6C, RPL37, EIF3D, RPLP0, EIF3E
REACTOME_THE_CITRIC_ACID_TCA_CYCLE_AND_RESPIRATORY_ELECTRON_TRANSPORT	0.00106157	0.0237978	0.423414	4.1322	0	127	COX7C, NDUFA13, UQCRB, NDUFB4, NDUFA11, NDUFA4, UQCRH, COX6B1, COX4I1, COX6A1, NDUFA12, BSG, UQCRQ, NDUFA1, COX7A2L, COX16, NDUFC2, COX8A, COX6C, LDHA, NDUFB11, MDH2, NDUFAF3, NDUFB6, COX5B, NDUFB9, CYC1, CYCS, NDUFAB1, NDUFB5, NDUFA6, NDUFB3, NDUFS7, COX7B, NDUFC1, UQCRC2, SDHD, ECSIT, NDUFS6, COX5A, NDUFV1, NDUFB2, MPC2, NDUFAF4, NDUFB10, NDUFS4, NDUFS3, NDUFA9, UQCR10, NDUFS8, NDUFA8, SDHB, MP…	COX7C, NDUFA13, UQCRB, NDUFB4, NDUFA11, NDUFA4, UQCRH, COX6B1, COX4I1, COX6A1, NDUFA12, BSG, UQCRQ, NDUFA1, COX7A2L, COX16, NDUFC2, COX8A, COX6C, LDHA, NDUFB11, MDH2, NDUFAF3, NDUFB6, COX5B, NDUFB9, CYC1, CYCS, NDUFAB1, NDUFB5, NDUFA6, NDUFB3, NDUFS7, COX7B, NDUFC1, UQCRC2, SDHD, ECSIT, NDUFS6, COX5A, NDUFV1, NDUFB2, MPC2, NDUFAF4, NDUFB10, NDUFS4, NDUFS3, NDUFA9, UQCR10, NDUFS8, NDUFA8, SDHB, MP…
HILLION_HMGA1B_TARGETS	0.00123153	0.0237978	0.627098	4.10037	0	44	RPL21, RPL10, RPL19, RPL13, RPS12, RPS3A, CRIP2, SOD1, PTMA, SLC25A5, COX7A2, COX4I1, ID2, PSMB6, RPS11, MIF, ARF5, COX5B, CLU, CCND3, GPX4, PSMA1, NME1, COX5A, ACADVL, PSMB4, PCOLCE, TNFRSF1A, ID1, CXCL2, AKR1A1, PCNA, ANXA5, PLAUR, ID3	RPL21, RPL10, RPL19, RPL13, RPS12, RPS3A, CRIP2, SOD1, PTMA, SLC25A5, COX7A2, COX4I1, ID2, PSMB6, RPS11, MIF, ARF5, COX5B, CLU, CCND3, GPX4, PSMA1, NME1, COX5A, ACADVL, PSMB4, PCOLCE, TNFRSF1A, ID1, CXCL2
REACTOME_METABOLISM_OF_RNA	0.000999001	0.0237978	0.312759	4.09439	0	445	RPL31, RPL13A, RPL7, RPL23A, RPL36A, RPS20, RPLP2, RPL41, RPL27A, RPL27, RPL21, RPS27, RPS10, RPL8, RPS25, RPS4X, U2AF1, RPL10A, RPL10, RPL35A, RPL26, EIF4A1, RPL17, RPL18A, RPL38, RPL19, HSPB1, RPL15, RPS5, RPS13, RPS14, RPS3, RPLP1, RPS27A, RPL3, HNRNPA1, RPS6, UBB, RPS29, RPL32, RPS15A, RPS9, RPS23, RPS15, RPL37A, RPL9, RPL13, RPS16, RPS18, RPS2, FAU, RPS12, RPS19, RPS3A, RPL35, RPL12, RPL34, …	RPL31, RPL13A, RPL7, RPL23A, RPL36A, RPS20, RPLP2, RPL41, RPL27A, RPL27, RPL21, RPS27, RPS10, RPL8, RPS25, RPS4X, U2AF1, RPL10A, RPL10, RPL35A, RPL26, EIF4A1, RPL17, RPL18A, RPL38, RPL19, HSPB1, RPL15, RPS5, RPS13, RPS14, RPS3, RPLP1, RPS27A, RPL3, HNRNPA1, RPS6, UBB, RPS29, RPL32, RPS15A, RPS9, RPS23, RPS15, RPL37A, RPL9, RPL13, RPS16, RPS18, RPS2, FAU, RPS12, RPS19, RPS3A, RPL35, RPL12, RPL34, …
HOUNKPE_HOUSEKEEPING_GENES	0.000999001	0.0237978	0.288652	4.05499	0	747	U2AF1, RPL35A, EIF4A1, RPL15, HNRNPA1, GABARAPL2, RPL4, SOD1, EEF1D, EGLN2, BTF3, SAP18, SLC25A5, SRP14, EIF3K, TMEM258, CUTA, CFL1, DAD1, LAMTOR5, TRMT112, RBX1, BRK1, ZC3H11A, TPI1, UBL5, ISCU, UBXN1, RPL22, OST4, PSMB6, TMEM147, NACA, FIS1, SMDT1, C1orf43, JTB, CSNK2B, MRPL51, RAD23A, EIF4A3, EIF3D, COPE, ERGIC3, TMED9, HSPE1, TBCB, PCMT1, NOSIP, PRDX5, EIF3E, COMT, GUK1, COX17, ERH, PSMB7, HA…	U2AF1, RPL35A, EIF4A1, RPL15, HNRNPA1, GABARAPL2, RPL4, SOD1, EEF1D, EGLN2, BTF3, SAP18, SLC25A5, SRP14, EIF3K, TMEM258, CUTA, CFL1, DAD1, LAMTOR5, TRMT112, RBX1, BRK1, ZC3H11A, TPI1, UBL5, ISCU, UBXN1, RPL22, OST4, PSMB6, TMEM147, NACA, FIS1, SMDT1, C1orf43, JTB, CSNK2B, MRPL51, RAD23A, EIF4A3, EIF3D, COPE, ERGIC3, TMED9, HSPE1, TBCB, PCMT1, NOSIP, PRDX5, EIF3E, COMT, GUK1, COX17, ERH, PSMB7, HA…
MODY_HIPPOCAMPUS_PRENATAL	0.00133156	0.0237978	0.747202	4.0394	0	27	RPL13A, RPL23A, RPS27, RPL8, RPL19, RPL9, RPL13, RPS18, RPL12, RPL34, BTF3, RPL30, HNRNPA0, CKS2, RPL37, EIF4A3, RPS8, SNRPB2, GADD45G, EIF2S2, CDK4, LSM4, EEF1G	RPL13A, RPL23A, RPS27, RPL8, RPL19, RPL9, RPL13, RPS18, RPL12, RPL34, BTF3, RPL30, HNRNPA0, CKS2, RPL37, EIF4A3, RPS8, SNRPB2, GADD45G, EIF2S2, CDK4, LSM4, EEF1G
WONG_EMBRYONIC_STEM_CELL_CORE	0.00102881	0.0237978	0.361581	4.00479	0	203	RPL27A, RPS27, U2AF1, RPL10A, EIF4A1, RPS5, RPS3, HNRNPA1, RPS23, RPL13, RPS16, RPS12, RPS19, EEF2, BTF3, SLC25A5, RPSA, EIF3K, NDUFA11, PRDX1, UQCRH, CKS2, PSMB5, RPL22, PSMB6, CCND1, NOP10, HSPE1, POLR2F, SEPHS2, TGIF1, COX5B, EIF3L, PHF5A, EIF6, CYCS, NDUFAB1, PSMA7, RPS8, BANF1, EIF3I, SDHD, FBL, PHB, SUMO1, NDUFB10, PRMT1, NDUFA9, EIF2S2, HMGB2, MRPS18B, KPNA2, CDK4, NDUFB7, PPP4C, LSM4, LSM…	RPL27A, RPS27, U2AF1, RPL10A, EIF4A1, RPS5, RPS3, HNRNPA1, RPS23, RPL13, RPS16, RPS12, RPS19, EEF2, BTF3, SLC25A5, RPSA, EIF3K, NDUFA11, PRDX1, UQCRH, CKS2, PSMB5, RPL22, PSMB6, CCND1, NOP10, HSPE1, POLR2F, SEPHS2, TGIF1, COX5B, EIF3L, PHF5A, EIF6, CYCS, NDUFAB1, PSMA7, RPS8, BANF1, EIF3I, SDHD, FBL, PHB, SUMO1, NDUFB10, PRMT1, NDUFA9, EIF2S2, HMGB2, MRPS18B, KPNA2, CDK4, NDUFB7, PPP4C, LSM4, LSM…
REACTOME_SCF_SKP2_MEDIATED_DEGRADATION_OF_P27_P21	0.00121951	0.0237978	0.598233	3.94179	0	45	RPS27A, UBB, UBA52, PSMB5, PSMB3, PSMB6, CCND1, UBC, PSMB7, PSME1, PSMA7, PSMD4, PSMB8, PSMA1, PSMD8, PSMD3, PSMA4, PSMB4, PSMC5, PSMB2, PSMB9, PSMA3, CDK4, PSME2, PSMB1, PSMC3, PSMC4, PSMF1, CKS1B, PSMA5, PSMD11, PSMD13, SKP1, PSMC1, PSMD9, CDKN1B, CDKN1A	RPS27A, UBB, UBA52, PSMB5, PSMB3, PSMB6, CCND1, UBC, PSMB7, PSME1, PSMA7, PSMD4, PSMB8, PSMA1, PSMD8, PSMD3, PSMA4, PSMB4, PSMC5, PSMB2, PSMB9, PSMA3, CDK4, PSME2, PSMB1, PSMC3, PSMC4, PSMF1, CKS1B
BILANGES_SERUM_RESPONSE_TRANSLATION	0.00139665	0.0237978	0.802464	3.93519	0	21	RPL21, RPS4X, RPL10, RPL18A, RPS5, RPS3, RPS6, RPS19, EEF1A1, RPL4, RPS7, RPL6, RPL29, RPL14, EIF3H, EIF3F, RPS8, EEF1G, EEF1B2	RPL21, RPS4X, RPL10, RPL18A, RPS5, RPS3, RPS6, RPS19, EEF1A1, RPL4, RPS7, RPL6, RPL29, RPL14, EIF3H, EIF3F, RPS8, EEF1G, EEF1B2
FLOTHO_PEDIATRIC_ALL_THERAPY_RESPONSE_UP	0.00123762	0.0237978	0.623506	3.93358	0	40	RPL13A, RPL7, RPS20, RPL27, RPL17, RPS5, RPS6, FXYD5, RPS9, RPL37A, RPS16, FAU, RPS19, EEF2, RPL6, RPS28, RPL5, RPL22, EIF3D, RPLP0, EIF3L, TMED2, RAB1A	RPL13A, RPL7, RPS20, RPL27, RPL17, RPS5, RPS6, FXYD5, RPS9, RPL37A, RPS16, FAU, RPS19, EEF2, RPL6, RPS28, RPL5, RPL22, EIF3D, RPLP0, EIF3L, TMED2, RAB1A
MALONEY_RESPONSE_TO_17AAG_DN	0.00120192	0.0237978	0.561386	3.93346	0	53	TMSB4X, RPL27A, EIF4A1, HNRNPA1, RPS16, RPL35, PTMA, DYNLL1, RPL30, CALM2, TPI1, SNRPE, NACA, SNRPG, RPL36AL, LDHA, POLR2L, CYCS, PSMA7, SNRPF, RPS8, SNRPB, ILF2, CLTA, SRSF2, PDCD5, PRDX4, PRDX3, KPNA2, RSU1, GTF2A2, ARF4, VDAC3, PSMA5, SSB, RBMX	TMSB4X, RPL27A, EIF4A1, HNRNPA1, RPS16, RPL35, PTMA, DYNLL1, RPL30, CALM2, TPI1, SNRPE, NACA, SNRPG, RPL36AL, LDHA, POLR2L, CYCS, PSMA7, SNRPF, RPS8, SNRPB, ILF2, CLTA, SRSF2, PDCD5, PRDX4, PRDX3, KPNA2, RSU1, GTF2A2
REACTOME_CYTOPROTECTION_BY_HMOX1	0.00114025	0.0237978	0.465298	3.93055	0	88	RPS27A, UBB, COX7C, UBA52, NDUFA4, RBX1, COX6B1, COX4I1, COX6A1, COX7A2L, PSMB5, PSMB3, COX16, PSMB6, COX8A, CSNK2B, UBC, COX6C, HMOX1, COX5B, PSMB7, PSME1, CYCS, PSMA7, COX7B, PSMD4, PSMB8, PSMA1, PSMD8, COX5A, PSMD3, PSMA4, PSMB4, PSMC5, PSMB2, PSMB9, PSMA3, PSME2, PSMB1, PSMC3, TXNIP, PSMC4, PSMF1, PSMA5, COX14, PSMD11, BLVRB, NFE2L2, SURF1, PSMD13, BLVRA, SKP1, KEAP1, PSMC1, HMOX2, PSMD9	RPS27A, UBB, COX7C, UBA52, NDUFA4, RBX1, COX6B1, COX4I1, COX6A1, COX7A2L, PSMB5, PSMB3, COX16, PSMB6, COX8A, CSNK2B, UBC, COX6C, HMOX1, COX5B, PSMB7, PSME1, CYCS, PSMA7, COX7B, PSMD4, PSMB8, PSMA1, PSMD8, COX5A, PSMD3, PSMA4, PSMB4, PSMC5, PSMB2, PSMB9, PSMA3, PSME2, PSMB1, PSMC3, TXNIP, PSMC4, PSMF1
REACTOME_COMPLEX_I_BIOGENESIS	0.00121212	0.0237978	0.565724	3.8937	0	51	NDUFA13, NDUFB4, NDUFA11, NDUFA12, NDUFA1, NDUFC2, NDUFB11, NDUFAF3, NDUFB6, NDUFB9, NDUFAB1, NDUFB5, NDUFA6, NDUFB3, NDUFS7, NDUFC1, ECSIT, NDUFS6, NDUFV1, NDUFB2, NDUFAF4, NDUFB10, NDUFS4, NDUFS3, NDUFA9, NDUFS8, NDUFA8, NDUFB7, NDUFB1, NDUFV2, MT-ND2, NDUFA2, TIMMDC1, NDUFS2, TMEM126B	NDUFA13, NDUFB4, NDUFA11, NDUFA12, NDUFA1, NDUFC2, NDUFB11, NDUFAF3, NDUFB6, NDUFB9, NDUFAB1, NDUFB5, NDUFA6, NDUFB3, NDUFS7, NDUFC1, ECSIT, NDUFS6, NDUFV1, NDUFB2, NDUFAF4, NDUFB10, NDUFS4, NDUFS3, NDUFA9, NDUFS8, NDUFA8, NDUFB7, NDUFB1, NDUFV2
MARTINEZ_RESPONSE_TO_TRABECTEDIN_UP	0.00121212	0.0237978	0.56153	3.86483	0	51	RPS27, UBA52, SOD1, NDUFA13, JUNB, UQCRB, ARL2, COX7A2, COX6B1, LAPTM4A, ID2, NDUFA1, IGFBP6, COX8A, GUK1, PGK1, CXCL3, IFITM3, HSBP1, CYCS, VKORC1, ATP6V1G1, SERTAD1, CTSA, DKK3, ITM2B, ATRAID, S100A10, PRDX2, IFITM2, RSU1, FKBP1A, NDUFA2	RPS27, UBA52, SOD1, NDUFA13, JUNB, UQCRB, ARL2, COX7A2, COX6B1, LAPTM4A, ID2, NDUFA1, IGFBP6, COX8A, GUK1, PGK1, CXCL3, IFITM3, HSBP1, CYCS, VKORC1, ATP6V1G1, SERTAD1, CTSA, DKK3, ITM2B, ATRAID, S100A10, PRDX2, IFITM2, RSU1
WP_OXIDATIVE_PHOSPHORYLATION	0.00122249	0.0237978	0.596305	3.85844	0	42	NDUFB4, NDUFA11, NDUFA4, NDUFC2, NDUFB6, NDUFB9, NDUFAB1, NDUFB5, NDUFA6, NDUFS7, NDUFC1, NDUFS6, NDUFV1, NDUFB2, ATP6AP2, NDUFB10, NDUFS4, NDUFA4L2, NDUFS3, NDUFA9, NDUFS8, NDUFA8, NDUFB7, NDUFB1, NDUFV2, MT-ND2, NDUFA2, NDUFS2	NDUFB4, NDUFA11, NDUFA4, NDUFC2, NDUFB6, NDUFB9, NDUFAB1, NDUFB5, NDUFA6, NDUFS7, NDUFC1, NDUFS6, NDUFV1, NDUFB2, ATP6AP2, NDUFB10, NDUFS4, NDUFA4L2, NDUFS3, NDUFA9, NDUFS8, NDUFA8, NDUFB7, NDUFB1, NDUFV2
ZHONG_SECRETOME_OF_LUNG_CANCER_AND_FIBROBLAST	0.00112994	0.0237978	0.447713	3.84193	0	92	ALDOA, RPL10A, RPL18A, CD9, UBA52, EEF2, PKM, PRDX1, TPI1, GSTP1, PSMB5, PSMB3, PSMB6, LDHA, ACTB, MDH2, PGK1, RAN, TNXB, CLU, PSMA7, PEBP1, PSMA1, LMNA, NPM1, CAPG, CST3, ANXA4, BGN, PSMA4, ATP6AP2, PSMB4, PSMB2, FN1, NUCB1, PSMA3, PARK7, PPIC, AKR1B1, PRDX6, PSMB1, GSTO1, KXD1, DNPEP, PSMA5, YWHAQ, COL1A1, FAM3C, CTSD, P4HB, HPRT1, RHOA, QSOX1	ALDOA, RPL10A, RPL18A, CD9, UBA52, EEF2, PKM, PRDX1, TPI1, GSTP1, PSMB5, PSMB3, PSMB6, LDHA, ACTB, MDH2, PGK1, RAN, TNXB, CLU, PSMA7, PEBP1, PSMA1, LMNA, NPM1, CAPG, CST3, ANXA4, BGN, PSMA4, ATP6AP2, PSMB4, PSMB2, FN1, NUCB1, PSMA3, PARK7, PPIC, AKR1B1, PRDX6, PSMB1, GSTO1, KXD1, DNPEP
REACTOME_AUF1_HNRNP_D0_BINDS_AND_DESTABILIZES_MRNA	0.00123153	0.0237978	0.586802	3.83689	0	44	HSPB1, RPS27A, UBB, UBA52, HSPA1A, HSPA8, PSMB5, PSMB3, PSMB6, UBC, PSMB7, PSME1, PSMA7, PSMD4, PSMB8, PSMA1, PSMD8, PSMD3, PSMA4, PSMB4, PSMC5, PSMB2, PSMB9, PSMA3, PSME2, PSMB1, PSMC3, PSMC4, PSMF1, PSMA5, PSMD11	HSPB1, RPS27A, UBB, UBA52, HSPA1A, HSPA8, PSMB5, PSMB3, PSMB6, UBC, PSMB7, PSME1, PSMA7, PSMD4, PSMB8, PSMA1, PSMD8, PSMD3, PSMA4, PSMB4, PSMC5, PSMB2, PSMB9, PSMA3, PSME2, PSMB1, PSMC3, PSMC4, PSMF1
LUI_THYROID_CANCER_CLUSTER_3	0.00138122	0.0237978	0.76624	3.82197	0	22	RPL21, RPL10A, RPL17, RPL18A, RPS5, RPS2, RPS12, RPL18, EIF3K, HSPA8, TMEM147, EIF3F, ERGIC3, EIF3G, HINT1, PSMD8, FBL, ITM2B	RPL21, RPL10A, RPL17, RPL18A, RPS5, RPS2, RPS12, RPL18, EIF3K, HSPA8, TMEM147, EIF3F, ERGIC3, EIF3G, HINT1, PSMD8, FBL, ITM2B
LUI_THYROID_CANCER_PAX8_PPARG_DN	0.00127389	0.0237978	0.628923	3.82085	0	36	RPL21, B2M, RPL10A, RPL17, RPL18A, RPS5, RPS2, RPS12, EIF3K, HSPA8, TMEM147, EIF3F, ERGIC3, NUPR1, RAN, PPT1, HINT1, PSMD8, FBL, TMEM109, ITM2B, ETHE1, AKR1B1, UBE2E3, FKBP1A, DDT, BLVRB	RPL21, B2M, RPL10A, RPL17, RPL18A, RPS5, RPS2, RPS12, EIF3K, HSPA8, TMEM147, EIF3F, ERGIC3, NUPR1, RAN, PPT1, HINT1, PSMD8, FBL, TMEM109, ITM2B, ETHE1, AKR1B1, UBE2E3
REACTOME_CELLULAR_RESPONSE_TO_HYPOXIA	0.00120048	0.0237978	0.564082	3.81505	0	48	RPS27A, UBB, UBA52, EGLN2, RBX1, PSMB5, PSMB3, PSMB6, UBC, PSMB7, PSME1, PSMA7, PSMD4, PSMB8, PSMA1, PSMD8, HIGD1A, PSMD3, PSMA4, PSMB4, PSMC5, PSMB2, PSMB9, PSMA3, UBE2D2, PSME2, PSMB1, PSMC3, PSMC4, PSMF1, PSMA5, PSMD11	RPS27A, UBB, UBA52, EGLN2, RBX1, PSMB5, PSMB3, PSMB6, UBC, PSMB7, PSME1, PSMA7, PSMD4, PSMB8, PSMA1, PSMD8, HIGD1A, PSMD3, PSMA4, PSMB4, PSMC5, PSMB2, PSMB9, PSMA3, UBE2D2, PSME2, PSMB1, PSMC3, PSMC4, PSMF1
YAMASHITA_LIVER_CANCER_WITH_EPCAM_UP	0.00127389	0.0237978	0.627378	3.81147	0	36	RPL31, RPL13A, RPL23A, RPS10, RPS4X, RPL17, RPS3, RPS27A, HNRNPA1, RPL9, RPS12, RPS3A, RPL35, RPS7, RPL6, RPSA, RPL29, RPL7A, EIF3F, RPLP0	RPL31, RPL13A, RPL23A, RPS10, RPS4X, RPL17, RPS3, RPS27A, HNRNPA1, RPL9, RPS12, RPS3A, RPL35, RPS7, RPL6, RPSA, RPL29, RPL7A, EIF3F, RPLP0
WP_PROTEASOME_DEGRADATION	0.00123153	0.0237978	0.582218	3.80691	0	44	UBB, HLA-C, HLA-B, HLA-A, PSMB5, PSMB3, PSMB6, UBC, HLA-F, PSMB7, PSME1, PSMA7, PSMD4, PSMB8, PSMA1, PSMD8, PSMD3, PSMA4, UBE2B, PSMB4, PSMC5, PSMB2, PSMB9, PSMA3, UBE2D2, PSME2, PSMB1, PSMC3, PSMC4, PSMA5, PSMD11, PSMD13, RPN2, PSMC1, PSMD9	UBB, HLA-C, HLA-B, HLA-A, PSMB5, PSMB3, PSMB6, UBC, HLA-F, PSMB7, PSME1, PSMA7, PSMD4, PSMB8, PSMA1, PSMD8, PSMD3, PSMA4, UBE2B, PSMB4, PSMC5, PSMB2, PSMB9, PSMA3, UBE2D2, PSME2, PSMB1, PSMC3, PSMC4
LEE_LIVER_CANCER_SURVIVAL_DN	0.00109529	0.0237978	0.417204	3.80112	0	108	RPL31, TMSB4X, RPL36A, RPL27, RPL17, RPL38, RPS5, RPS3, HNRNPA1, RPS6, RPS9, RPL9, RPS18, RPS3A, RPL35, RPL12, TUBA1B, RPS7, PTMA, S100A6, DYNLL1, RPSA, CLIC1, CALM2, RBX1, SUMO2, PLP2, CKS2, SNRPG, EIF4A3, IER3, RAN, SNRPB2, FBL, NPM1, RWDD1, ANXA4, LYAR, PDCD5, PRMT1, SFT2D1, HMGB2, PDLIM7, CDK4, ITGB1BP1, PFDN4, RGS2, CCT5, TPRKB, YWHAQ, PCNA, EEF1E1, MFSD10, SERPINH1, DCTPP1, AGRN, USP1, ACTL…	RPL31, TMSB4X, RPL36A, RPL27, RPL17, RPL38, RPS5, RPS3, HNRNPA1, RPS6, RPS9, RPL9, RPS18, RPS3A, RPL35, RPL12, TUBA1B, RPS7, PTMA, S100A6, DYNLL1, RPSA, CLIC1, CALM2, RBX1, SUMO2, PLP2, CKS2, SNRPG, EIF4A3, IER3, RAN, SNRPB2, FBL, NPM1, RWDD1, ANXA4, LYAR, PDCD5, PRMT1, SFT2D1, HMGB2, PDLIM7, CDK4, ITGB1BP1, PFDN4, RGS2
HILLION_HMGA1_TARGETS	0.00123001	0.0237978	0.582842	3.78406	0	43	RPL36A, ALDOA, RPL21, B2M, RPL19, HSPB1, RPL13, RPS12, RPS3A, CRIP2, SOD1, EEF2, SLC25A5, CFL1, COX4I1, ID2, PSMB6, RPS11, MIF, COX5B, CLU, PSMA1, NME1, COX5A, ID1, CXCL2, GPX3, EDNRB, AKR1A1, PCNA	RPL36A, ALDOA, RPL21, B2M, RPL19, HSPB1, RPL13, RPS12, RPS3A, CRIP2, SOD1, EEF2, SLC25A5, CFL1, COX4I1, ID2, PSMB6, RPS11, MIF, COX5B, CLU, PSMA1, NME1, COX5A, ID1, CXCL2
REACTOME_DEGRADATION_OF_GLI1_BY_THE_PROTEASOME	0.00122249	0.0237978	0.576808	3.73228	0	42	RPS27A, UBB, UBA52, RBX1, PSMB5, PSMB3, PSMB6, UBC, PSMB7, PSME1, PSMA7, PSMD4, PSMB8, PSMA1, PSMD8, PSMD3, PSMA4, PSMB4, PSMC5, PSMB2, PSMB9, PSMA3, PSME2, PSMB1, PSMC3, PSMC4, PSMF1, PSMA5, PSMD11, PSMD13, SKP1, PSMC1, PSMD9	RPS27A, UBB, UBA52, RBX1, PSMB5, PSMB3, PSMB6, UBC, PSMB7, PSME1, PSMA7, PSMD4, PSMB8, PSMA1, PSMD8, PSMD3, PSMA4, PSMB4, PSMC5, PSMB2, PSMB9, PSMA3, PSME2, PSMB1, PSMC3, PSMC4, PSMF1
NATSUME_RESPONSE_TO_INTERFERON_BETA_DN	0.00127389	0.0237978	0.620897	3.7269	0	35	FTL, RPLP1, RPS2, FTH1, GAPDH, SOD1, TMSB10, PRDX1, COX4I1, TXN, COX6A1, IGFBP6, GSTP1, LGALS1, COX6C, NDUFB3, ANXA2, SLIRP, SEC61B, HINT1, PIN1, PRDX6, GSTO1, CD63, YWHAQ, CAPN1, SKP1, GAS6, BAG1	FTL, RPLP1, RPS2, FTH1, GAPDH, SOD1, TMSB10, PRDX1, COX4I1, TXN, COX6A1, IGFBP6, GSTP1, LGALS1, COX6C, NDUFB3, ANXA2, SLIRP, SEC61B, HINT1, PIN1, PRDX6, GSTO1
REACTOME_REGULATION_OF_RUNX3_EXPRESSION_AND_ACTIVITY	0.00123762	0.0237978	0.590437	3.72495	0	40	RPS27A, UBB, UBA52, PSMB5, PSMB3, PSMB6, UBC, PSMB7, PSME1, PSMA7, PSMD4, PSMB8, PSMA1, PSMD8, PSMD3, PSMA4, PSMB4, PSMC5, PSMB2, PSMB9, PSMA3, PSME2, PSMB1, PSMC3, PSMC4, PSMF1, PSMA5, PSMD11, PSMD13, TGFB1, PSMC1, PSMD9	RPS27A, UBB, UBA52, PSMB5, PSMB3, PSMB6, UBC, PSMB7, PSME1, PSMA7, PSMD4, PSMB8, PSMA1, PSMD8, PSMD3, PSMA4, PSMB4, PSMC5, PSMB2, PSMB9, PSMA3, PSME2, PSMB1, PSMC3, PSMC4, PSMF1
RHEIN_ALL_GLUCOCORTICOID_THERAPY_DN	0.00101317	0.0237978	0.323282	3.71671	0	234	RPL31, HSPB1, CD9, RPL3, GAPDH, TUBA1B, RPL23, DYNLL1, SAP18, PRDX1, DAD1, HNRNPA0, FHL1, HSPA8, TPI1, CKS2, IMPDH2, RPL22, SNRPE, CSNK2B, SNRPD2, LDHA, MIF, PCMT1, RPLP0, CNPY2, PGK1, TUFM, CCND3, TBCA, NDUFB5, TALDO1, PSMB8, UGP2, PPIA, UQCRC2, FBL, NME1, NPM1, CCT7, ACAT1, ESD, TUBB, DUT, UBE2L6, PSMB2, PSMB9, PRDX4, PRMT1, HMGN2, PARK7, NDUFA8, PRDX3, COPS6, RBM8A, RCAN1, CDK4, PRDX6, LSM4, C…	RPL31, HSPB1, CD9, RPL3, GAPDH, TUBA1B, RPL23, DYNLL1, SAP18, PRDX1, DAD1, HNRNPA0, FHL1, HSPA8, TPI1, CKS2, IMPDH2, RPL22, SNRPE, CSNK2B, SNRPD2, LDHA, MIF, PCMT1, RPLP0, CNPY2, PGK1, TUFM, CCND3, TBCA, NDUFB5, TALDO1, PSMB8, UGP2, PPIA, UQCRC2, FBL, NME1, NPM1, CCT7, ACAT1, ESD, TUBB, DUT, UBE2L6, PSMB2, PSMB9, PRDX4, PRMT1, HMGN2, PARK7, NDUFA8, PRDX3, COPS6, RBM8A, RCAN1, CDK4, PRDX6, LSM4, C…
REACTOME_ANTIGEN_PROCESSING_CROSS_PRESENTATION	0.00116144	0.0237978	0.474515	3.68259	0	67	B2M, RPS27A, UBB, HLA-C, UBA52, HLA-B, HLA-A, PSMB5, PSMB3, PSMB6, UBC, HLA-F, PSMB7, PSME1, PSMA7, PSMD4, PSMB8, PSMA1, SEC61B, SEC61G, CD14, LY96, PSMD8, PSMD3, PSMA4, PSMB4, PSMC5, PSMB2, PSMB9, PSMA3, TAP1, CTSL, PSME2, PSMB1, PSMC3, PSMC4, PSMF1, PSMA5, PSMD11	B2M, RPS27A, UBB, HLA-C, UBA52, HLA-B, HLA-A, PSMB5, PSMB3, PSMB6, UBC, HLA-F, PSMB7, PSME1, PSMA7, PSMD4, PSMB8, PSMA1, SEC61B, SEC61G, CD14, LY96, PSMD8, PSMD3, PSMA4, PSMB4, PSMC5, PSMB2, PSMB9, PSMA3, TAP1, CTSL, PSME2, PSMB1, PSMC3, PSMC4, PSMF1
REACTOME_NEGATIVE_REGULATION_OF_NOTCH4_SIGNALING	0.00123001	0.0237978	0.563593	3.65909	0	43	RPS27A, UBB, UBA52, RBX1, PSMB5, PSMB3, PSMB6, UBC, PSMB7, PSME1, PSMA7, PSMD4, PSMB8, PSMA1, PSMD8, PSMD3, PSMA4, PSMB4, PSMC5, PSMB2, PSMB9, PSMA3, PSME2, PSMB1, PSMC3, PSMC4, PSMF1, PSMA5, PSMD11, PSMD13, SKP1, PSMC1, PSMD9	RPS27A, UBB, UBA52, RBX1, PSMB5, PSMB3, PSMB6, UBC, PSMB7, PSME1, PSMA7, PSMD4, PSMB8, PSMA1, PSMD8, PSMD3, PSMA4, PSMB4, PSMC5, PSMB2, PSMB9, PSMA3, PSME2, PSMB1, PSMC3, PSMC4, PSMF1
REACTOME_REGULATION_OF_HMOX1_EXPRESSION_AND_ACTIVITY	0.00121212	0.0237978	0.531263	3.65652	0	51	RPS27A, UBB, UBA52, RBX1, PSMB5, PSMB3, PSMB6, CSNK2B, UBC, HMOX1, PSMB7, PSME1, PSMA7, PSMD4, PSMB8, PSMA1, PSMD8, PSMD3, PSMA4, PSMB4, PSMC5, PSMB2, PSMB9, PSMA3, PSME2, PSMB1, PSMC3, PSMC4, PSMF1, PSMA5, PSMD11, NFE2L2, PSMD13, SKP1, KEAP1, PSMC1, PSMD9	RPS27A, UBB, UBA52, RBX1, PSMB5, PSMB3, PSMB6, CSNK2B, UBC, HMOX1, PSMB7, PSME1, PSMA7, PSMD4, PSMB8, PSMA1, PSMD8, PSMD3, PSMA4, PSMB4, PSMC5, PSMB2, PSMB9, PSMA3, PSME2, PSMB1, PSMC3, PSMC4, PSMF1
REACTOME_APC_C_CDH1_MEDIATED_DEGRADATION_OF_CDC20_AND_OTHER_APC_C_CDH1_TARGETED_PROTEINS_IN_LATE_MITOSIS_EARLY_G1	0.00120192	0.0237978	0.532103	3.62716	0	49	RPS27A, UBB, UBA52, PSMB5, PSMB3, PSMB6, UBC, ANAPC16, PSMB7, PSME1, ANAPC11, PSMA7, PSMD4, PSMB8, PSMA1, CDC26, PSMD8, PSMD3, PSMA4, PSMB4, PSMC5, PSMB2, PSMB9, PSMA3, PSME2, PSMB1, PSMC3, UBE2E1, PSMC4, PSMF1, PSMA5, PSMD11, PSMD13, UBE2S, PSMC1, PSMD9, PTTG1, PSMD2, PSMD14, ANAPC15, PSMB10, UBE2D1, PSMD7	RPS27A, UBB, UBA52, PSMB5, PSMB3, PSMB6, UBC, ANAPC16, PSMB7, PSME1, ANAPC11, PSMA7, PSMD4, PSMB8, PSMA1, CDC26, PSMD8, PSMD3, PSMA4, PSMB4, PSMC5, PSMB2, PSMB9, PSMA3, PSME2, PSMB1, PSMC3, UBE2E1, PSMC4, PSMF1
REACTOME_HEDGEHOG_LIGAND_BIOGENESIS	0.00123001	0.0237978	0.555886	3.60905	0	43	RPS27A, UBB, UBA52, PSMB5, PSMB3, PSMB6, UBC, PSMB7, PSME1, PSMA7, PSMD4, PSMB8, PSMA1, PSMD8, PSMD3, PSMA4, PSMB4, PSMC5, PSMB2, PSMB9, PSMA3, PSME2, PSMB1, PSMC3, PSMC4, PSMF1, PSMA5, PSMD11, P4HB, PSMD13, OS9, PSMC1, PSMD9	RPS27A, UBB, UBA52, PSMB5, PSMB3, PSMB6, UBC, PSMB7, PSME1, PSMA7, PSMD4, PSMB8, PSMA1, PSMD8, PSMD3, PSMA4, PSMB4, PSMC5, PSMB2, PSMB9, PSMA3, PSME2, PSMB1, PSMC3, PSMC4, PSMF1
WP_MITOCHONDRIAL_COMPLEX_I_ASSEMBLY_MODEL_OXPHOS_SYSTEM	0.00120919	0.0237978	0.539279	3.60832	0	47	NDUFA13, NDUFB4, NDUFA12, NDUFA1, NDUFC2, NDUFB11, NDUFAF3, NDUFB6, NDUFB9, NDUFAB1, NDUFB5, NDUFA6, NDUFB3, NDUFC1, ECSIT, NDUFS6, NDUFV1, NDUFB2, NDUFAF4, NDUFB10, NDUFS4, NDUFS3, NDUFA8, NDUFB7, NDUFB1, NDUFV2, MT-ND2, NDUFA2, TIMMDC1, NDUFS2, TMEM126B	NDUFA13, NDUFB4, NDUFA12, NDUFA1, NDUFC2, NDUFB11, NDUFAF3, NDUFB6, NDUFB9, NDUFAB1, NDUFB5, NDUFA6, NDUFB3, NDUFC1, ECSIT, NDUFS6, NDUFV1, NDUFB2, NDUFAF4, NDUFB10, NDUFS4, NDUFS3, NDUFA8, NDUFB7, NDUFB1, NDUFV2
REACTOME_THE_ROLE_OF_GTSE1_IN_G2_M_PROGRESSION_AFTER_G2_CHECKPOINT	0.00121212	0.0237978	0.524112	3.6073	0	51	RPS27A, UBB, TUBA1B, UBA52, PSMB5, PSMB3, PSMB6, UBC, TUBB2A, TUBB4B, PSMB7, PSME1, PSMA7, PSMD4, PSMB8, PSMA1, PSMD8, PSMD3, PSMA4, PSMB4, PSMC5, PSMB2, PSMB9, PSMA3, PSME2, PSMB1, PSMC3, PSMC4, PSMF1, TUBA1C, PSMA5, TUBA1A, PSMD11, PSMD13, PSMC1, PSMD9, CDKN1A, TUBA4A	RPS27A, UBB, TUBA1B, UBA52, PSMB5, PSMB3, PSMB6, UBC, TUBB2A, TUBB4B, PSMB7, PSME1, PSMA7, PSMD4, PSMB8, PSMA1, PSMD8, PSMD3, PSMA4, PSMB4, PSMC5, PSMB2, PSMB9, PSMA3, PSME2, PSMB1, PSMC3, PSMC4, PSMF1
REACTOME_CDT1_ASSOCIATION_WITH_THE_CDC6_ORC_ORIGIN_COMPLEX	0.00123762	0.0237978	0.569651	3.59381	0	40	RPS27A, UBB, UBA52, PSMB5, PSMB3, PSMB6, UBC, PSMB7, PSME1, PSMA7, PSMD4, PSMB8, PSMA1, PSMD8, PSMD3, PSMA4, PSMB4, PSMC5, PSMB2, PSMB9, PSMA3, PSME2, PSMB1, PSMC3, PSMC4, PSMF1, PSMA5, PSMD11	RPS27A, UBB, UBA52, PSMB5, PSMB3, PSMB6, UBC, PSMB7, PSME1, PSMA7, PSMD4, PSMB8, PSMA1, PSMD8, PSMD3, PSMA4, PSMB4, PSMC5, PSMB2, PSMB9, PSMA3, PSME2, PSMB1, PSMC3, PSMC4, PSMF1
MOOTHA_PGC	0.0010142	0.0237978	0.306875	3.59116	0	255	GAPDH, DDIT4, COX7C, PKM, UQCRB, SLC25A5, AK1, COX7A2, COX6A1, ID2, TPI1, BSG, CKS2, HSD17B10, PSMB5, RAMP3, COX8A, UBC, LDHA, NOP10, MDH2, HSPE1, POLR2F, COMT, GUK1, PGK1, NDUFB6, COX5B, PSMB7, EIF3L, TUFM, CYC1, GPX4, CYCS, NDUFAB1, NDUFB5, NDUFA6, NDUFB3, COX7B, PDCD6, MANF, NDUFC1, COX7A1, MRPL18, RNF5, ACOT7, UBE2B, MPC2, SUMO1, GHITM, NDUFS3, PFKP, PCOLCE, UQCR10, LSM1, PRDX2, NDUFA8, SDHB,…	GAPDH, DDIT4, COX7C, PKM, UQCRB, SLC25A5, AK1, COX7A2, COX6A1, ID2, TPI1, BSG, CKS2, HSD17B10, PSMB5, RAMP3, COX8A, UBC, LDHA, NOP10, MDH2, HSPE1, POLR2F, COMT, GUK1, PGK1, NDUFB6, COX5B, PSMB7, EIF3L, TUFM, CYC1, GPX4, CYCS, NDUFAB1, NDUFB5, NDUFA6, NDUFB3, COX7B, PDCD6, MANF, NDUFC1, COX7A1, MRPL18, RNF5, ACOT7, UBE2B, MPC2, SUMO1, GHITM, NDUFS3, PFKP, PCOLCE, UQCR10, LSM1, PRDX2, NDUFA8, SDHB,…
REACTOME_DEGRADATION_OF_DVL	0.00123001	0.0237978	0.552717	3.58848	0	43	RPS27A, UBB, UBA52, RBX1, PSMB5, PSMB3, PSMB6, UBC, PSMB7, PSME1, PSMA7, PSMD4, PSMB8, PSMA1, PSMD8, PSMD3, PSMA4, PSMB4, PSMC5, PSMB2, PSMB9, PSMA3, PSME2, PSMB1, PSMC3, PSMC4, PSMF1, PSMA5, PSMD11	RPS27A, UBB, UBA52, RBX1, PSMB5, PSMB3, PSMB6, UBC, PSMB7, PSME1, PSMA7, PSMD4, PSMB8, PSMA1, PSMD8, PSMD3, PSMA4, PSMB4, PSMC5, PSMB2, PSMB9, PSMA3, PSME2, PSMB1, PSMC3, PSMC4, PSMF1
REACTOME_HOST_INTERACTIONS_OF_HIV_FACTORS	0.00113379	0.0237978	0.425812	3.58716	0	86	B2M, RPS27A, UBB, SLC25A6, UBA52, SLC25A5, HLA-A, RBX1, PSMB5, PSMB3, PSMB6, UBC, PSMB7, RAN, PSME1, PSMA7, PSMD4, AP1S2, BANF1, PSMB8, AP2M1, PPIA, PSMA1, PSMD8, NPM1, PSMD3, PSMA4, PSMB4, PSMC5, PSMB2, PSMB9, PSMA3, PSME2, AP2S1, RANBP1, PSMB1, PSMC3, PSMC4, PSMF1, PSMA5, PSMD11, SEC13, AP1S1, ARF1, RCC1, PSMD13, SLC25A4, KPNB1, SKP1, ATP6V1H, PSMC1, PSMD9	B2M, RPS27A, UBB, SLC25A6, UBA52, SLC25A5, HLA-A, RBX1, PSMB5, PSMB3, PSMB6, UBC, PSMB7, RAN, PSME1, PSMA7, PSMD4, AP1S2, BANF1, PSMB8, AP2M1, PPIA, PSMA1, PSMD8, NPM1, PSMD3, PSMA4, PSMB4, PSMC5, PSMB2, PSMB9, PSMA3, PSME2, AP2S1, RANBP1, PSMB1, PSMC3, PSMC4, PSMF1
LEI_MYB_TARGETS	0.00102987	0.0237978	0.33166	3.5809	0	179	HSPB1, HNRNPA1, RPS15A, LUM, CRIP2, EEF1D, VIM, GNG11, HSPA1A, TSC22D3, CKS2, GSTP1, EMP2, CCND1, FLOT1, UBC, DNAJB1, HMOX1, TUBB2A, IFI27, AKR1C1, HSPE1, NUPR1, CLU, LY6E, CYP1B1, ANXA2, MYL12A, COX7A1, CCL2, TNFAIP6, APRT, NME1, BRD2, COL1A2, MYL9, NDUFV1, GRN, PSMA4, MAGED2, FN1, S100A10, KRT18, MT1X, NDUFS8, TGFBI, IFITM2, PFKL, CDK4, MRPS12, RGS2, GSTO1, TIMP3, TXNRD1, SERPING1, MT1A, IL1B, …	HSPB1, HNRNPA1, RPS15A, LUM, CRIP2, EEF1D, VIM, GNG11, HSPA1A, TSC22D3, CKS2, GSTP1, EMP2, CCND1, FLOT1, UBC, DNAJB1, HMOX1, TUBB2A, IFI27, AKR1C1, HSPE1, NUPR1, CLU, LY6E, CYP1B1, ANXA2, MYL12A, COX7A1, CCL2, TNFAIP6, APRT, NME1, BRD2, COL1A2, MYL9, NDUFV1, GRN, PSMA4, MAGED2, FN1, S100A10, KRT18, MT1X, NDUFS8, TGFBI, IFITM2, PFKL, CDK4, MRPS12, RGS2, GSTO1, TIMP3, TXNRD1
REACTOME_ASYMMETRIC_LOCALIZATION_OF_PCP_PROTEINS	0.00123762	0.0237978	0.557272	3.55741	0	41	RPS27A, UBB, UBA52, PSMB5, PSMB3, PSMB6, UBC, PSMB7, PSME1, PSMA7, PSMD4, PSMB8, PSMA1, PSMD8, PSMD3, PSMA4, PSMB4, PSMC5, PSMB2, PSMB9, PSMA3, PSME2, PSMB1, PSMC3, PSMC4, PSMF1, PSMA5, PSMD11	RPS27A, UBB, UBA52, PSMB5, PSMB3, PSMB6, UBC, PSMB7, PSME1, PSMA7, PSMD4, PSMB8, PSMA1, PSMD8, PSMD3, PSMA4, PSMB4, PSMC5, PSMB2, PSMB9, PSMA3, PSME2, PSMB1, PSMC3, PSMC4, PSMF1
REACTOME_DEGRADATION_OF_AXIN	0.00123762	0.0237978	0.556969	3.55548	0	41	RPS27A, UBB, UBA52, PSMB5, PSMB3, PSMB6, UBC, PSMB7, PSME1, PSMA7, PSMD4, PSMB8, PSMA1, PSMD8, PSMD3, PSMA4, PSMB4, PSMC5, PSMB2, PSMB9, PSMA3, PSME2, PSMB1, PSMC3, PSMC4, PSMF1, PSMA5, PSMD11	RPS27A, UBB, UBA52, PSMB5, PSMB3, PSMB6, UBC, PSMB7, PSME1, PSMA7, PSMD4, PSMB8, PSMA1, PSMD8, PSMD3, PSMA4, PSMB4, PSMC5, PSMB2, PSMB9, PSMA3, PSME2, PSMB1, PSMC3, PSMC4, PSMF1
REACTOME_METABOLISM_OF_POLYAMINES	0.00123153	0.0237978	0.543345	3.55274	0	44	OAZ1, OAZ2, PSMB5, PSMB3, PSMB6, PSMB7, PSME1, PSMA7, PSMD4, PSMB8, PSMA1, PSMD8, PSMD3, PSMA4, PSMB4, PSMC5, PSMB2, PSMB9, PSMA3, PSME2, PSMB1, PSMC3, PSMC4, PSMF1, PSMA5, PSMD11, NQO1, PSMD13, SMOX, PSMC1, PSMD9, ODC1, SAT1, PSMD2, PSMD14, SMS, PSMB10, AMD1, PSMD7	OAZ1, OAZ2, PSMB5, PSMB3, PSMB6, PSMB7, PSME1, PSMA7, PSMD4, PSMB8, PSMA1, PSMD8, PSMD3, PSMA4, PSMB4, PSMC5, PSMB2, PSMB9, PSMA3, PSME2, PSMB1, PSMC3, PSMC4, PSMF1
REACTOME_MITOCHONDRIAL_TRANSLATION	0.00116686	0.0237978	0.432918	3.54557	0	80	MRPL33, MRPL23, MRPL51, TUFM, MRPL36, MRPL52, MRPL18, MRPS6, GADD45GIP1, OXA1L, MRPL22, MRPS18B, MRPS7, MRPL50, MRPS12, MRPL11, MRPS28, MRPS18C, MRPL55, MRPS36, MRPL14, MRPL12, MRPL47, AURKAIP1, MRPL54, MRPS15, MRPL28, MRPL24, MRPL2, MTIF3, MRPL20, MRPL43, MRPL32, MRPL34, MRPS16, MRPL37, MRPS33, MRPL48, MRPS14, MRPL27, MRPS21, MRPL45, MRPL13, MRPS11, CHCHD1, MRPS26, MRPL40, MRPS35, MRPS18A, DAP3,…	MRPL33, MRPL23, MRPL51, TUFM, MRPL36, MRPL52, MRPL18, MRPS6, GADD45GIP1, OXA1L, MRPL22, MRPS18B, MRPS7, MRPL50, MRPS12, MRPL11, MRPS28, MRPS18C
BENPORATH_MYC_TARGETS_WITH_EBOX	0.0010627	0.0237978	0.361135	3.53452	0	130	RPL13A, RPL23A, RPL36A, RPL27A, RPL10, EIF4A1, RPL19, HNRNPA1, RPS6, RPS15, RPS19, GAPDH, UBA52, PTMA, JUNB, HERPUD1, ATF4, TXN, HSPA8, BSG, GSTP1, RPL22, CCND1, ACTB, SQSTM1, SLC9A3R2, LMNA, NME1, EIF4E, PHB, DKK3, IFRD2, VAMP2, HMGN2, PSMA3, SYNGR2, DBI, ACTG1, CDK4, RHOG, GLA, CLNS1A, PSMB1, RGS2, ARF4, CD63, BAX, AKR1A1, NTHL1, BCL2L12, ARF1, STMN1, CD79B, RCC1, TGFB1, RXRB, PARP1, ID3, POLD2…	RPL13A, RPL23A, RPL36A, RPL27A, RPL10, EIF4A1, RPL19, HNRNPA1, RPS6, RPS15, RPS19, GAPDH, UBA52, PTMA, JUNB, HERPUD1, ATF4, TXN, HSPA8, BSG, GSTP1, RPL22, CCND1, ACTB, SQSTM1, SLC9A3R2, LMNA, NME1, EIF4E, PHB, DKK3, IFRD2, VAMP2, HMGN2, PSMA3, SYNGR2, DBI, ACTG1, CDK4, RHOG, GLA, CLNS1A, PSMB1, RGS2
DANG_MYC_TARGETS_UP	0.00113507	0.0237978	0.415523	3.50433	0	87	RPS20, RPL27A, RPL27, RPL10, RPL26, EIF4A1, RPL19, RPS5, RPS13, RPL3, HNRNPA1, RPL32, RPL9, RPL13, RPS16, RPS19, GAPDH, PTMA, RPL5, TXN, HSPA8, ID2, CKS2, UXT, RPL22, LDHA, HSPE1, PPIA, SNRPB, NME1, NPM1, EIF4E, PHB, DPY30, SRSF2, PRDX3, DBI, CDK4, PSMB1, CCT5, SLC25A3, EXOSC8, BAX, PCNA, RCC1	RPS20, RPL27A, RPL27, RPL10, RPL26, EIF4A1, RPL19, RPS5, RPS13, RPL3, HNRNPA1, RPL32, RPL9, RPL13, RPS16, RPS19, GAPDH, PTMA, RPL5, TXN, HSPA8, ID2, CKS2, UXT, RPL22, LDHA, HSPE1, PPIA, SNRPB, NME1, NPM1, EIF4E, PHB, DPY30, SRSF2, PRDX3, DBI, CDK4, PSMB1
REACTOME_APC_C_MEDIATED_DEGRADATION_OF_CELL_CYCLE_PROTEINS	0.0011919	0.0237978	0.49457	3.50311	0	54	RPS27A, UBB, UBA52, PSMB5, PSMB3, PSMB6, UBC, ANAPC16, PSMB7, PSME1, ANAPC11, PSMA7, PSMD4, PSMB8, PSMA1, CDC26, PSMD8, PSMD3, PSMA4, PSMB4, PSMC5, PSMB2, PSMB9, PSMA3, PSME2, PSMB1, PSMC3, UBE2E1, PSMC4, PSMF1, PSMA5, PSMD11, PSMD13, UBE2S, SKP1, PSMC1, PSMD9, BUB3, PTTG1, PSMD2, PSMD14, ANAPC15, PSMB10, UBE2D1, PSMD7	RPS27A, UBB, UBA52, PSMB5, PSMB3, PSMB6, UBC, ANAPC16, PSMB7, PSME1, ANAPC11, PSMA7, PSMD4, PSMB8, PSMA1, CDC26, PSMD8, PSMD3, PSMA4, PSMB4, PSMC5, PSMB2, PSMB9, PSMA3, PSME2, PSMB1, PSMC3, UBE2E1, PSMC4, PSMF1
REACTOME_DECTIN_1_MEDIATED_NONCANONICAL_NF_KB_SIGNALING	0.00123001	0.0237978	0.538107	3.49363	0	43	RPS27A, UBB, UBA52, PSMB5, PSMB3, PSMB6, UBC, PSMB7, PSME1, PSMA7, PSMD4, PSMB8, PSMA1, PSMD8, PSMD3, PSMA4, PSMB4, PSMC5, PSMB2, PSMB9, PSMA3, PSME2, PSMB1, PSMC3, PSMC4, PSMF1, PSMA5, PSMD11, PSMD13, SKP1, PSMC1, PSMD9	RPS27A, UBB, UBA52, PSMB5, PSMB3, PSMB6, UBC, PSMB7, PSME1, PSMA7, PSMD4, PSMB8, PSMA1, PSMD8, PSMD3, PSMA4, PSMB4, PSMC5, PSMB2, PSMB9, PSMA3, PSME2, PSMB1, PSMC3, PSMC4, PSMF1
HOLLEMAN_ASPARAGINASE_RESISTANCE_B_ALL_UP	0.00140252	0.0237978	0.727539	3.49229	0	20	RPL13A, RPS5, RPS3, RPL3, RPL4, RPL11, RPL6, EIF3K, RPL5, RPL7A, EIF3D, RPLP0, EIF3L, FBL, EEF1G, EEF1B2	RPL13A, RPS5, RPS3, RPL3, RPL4, RPL11, RPL6, EIF3K, RPL5, RPL7A, EIF3D, RPLP0, EIF3L, FBL, EEF1G, EEF1B2
GNATENKO_PLATELET_SIGNATURE	0.00134409	0.0237978	0.651929	3.47711	0	26	TMSB4X, RPL41, B2M, OAZ1, HLA-C, FTH1, PTMA, PKM, DYNLL1, CFL1, UBC, ACTB, TAGLN2, MYL6, CLU, MYL12A, ITM2B	TMSB4X, RPL41, B2M, OAZ1, HLA-C, FTH1, PTMA, PKM, DYNLL1, CFL1, UBC, ACTB, TAGLN2, MYL6, CLU, MYL12A, ITM2B
REACTOME_REGULATION_OF_RUNX2_EXPRESSION_AND_ACTIVITY	0.00121951	0.0237978	0.523039	3.46808	0	46	RPS27A, UBB, UBA52, RBX1, PSMB5, PSMB3, PSMB6, UBC, PSMB7, PSME1, PSMA7, PSMD4, PSMB8, PSMA1, PSMD8, PSMD3, PSMA4, PSMB4, PSMC5, PSMB2, PSMB9, PSMA3, PSME2, PSMB1, PSMC3, PSMC4, PSMF1, PSMA5, PSMD11, PSMD13, SKP1, PSMC1, PSMD9	RPS27A, UBB, UBA52, RBX1, PSMB5, PSMB3, PSMB6, UBC, PSMB7, PSME1, PSMA7, PSMD4, PSMB8, PSMA1, PSMD8, PSMD3, PSMA4, PSMB4, PSMC5, PSMB2, PSMB9, PSMA3, PSME2, PSMB1, PSMC3, PSMC4, PSMF1
MOOTHA_HUMAN_MITODB_6_2002	0.0010142	0.0237978	0.295633	3.4656	0	259	RPLP2, RPL3, RPS3A, COX7C, UQCRB, SLC25A5, NDUFB4, NDUFA4, COX7A2, UQCRH, COX6B1, HSPA1A, COX4I1, TXN, CYB5R3, COX6A1, NDUFA1, COX7A2L, TSPO, NDUFC2, MRPL33, COX8A, COX6C, MDH2, HSPE1, TBCB, COX17, NDUFB6, COX5B, HAX1, TUFM, VDAC2, CYC1, GPX4, CYCS, NDUFAB1, NDUFB5, NDUFA6, NDUFB3, NDUFS7, COX7B, TOMM22, NDUFC1, UQCRC2, COX7A1, MRPL18, SDHD, NDUFS6, COX5A, ACADVL, ACAT1, NDUFB2, TIMM10, DUT, DGUO…	RPLP2, RPL3, RPS3A, COX7C, UQCRB, SLC25A5, NDUFB4, NDUFA4, COX7A2, UQCRH, COX6B1, HSPA1A, COX4I1, TXN, CYB5R3, COX6A1, NDUFA1, COX7A2L, TSPO, NDUFC2, MRPL33, COX8A, COX6C, MDH2, HSPE1, TBCB, COX17, NDUFB6, COX5B, HAX1, TUFM, VDAC2, CYC1, GPX4, CYCS, NDUFAB1, NDUFB5, NDUFA6, NDUFB3, NDUFS7, COX7B, TOMM22, NDUFC1, UQCRC2, COX7A1, MRPL18, SDHD, NDUFS6, COX5A, ACADVL, ACAT1, NDUFB2, TIMM10, DUT, DGUO…
REACTOME_ORC1_REMOVAL_FROM_CHROMATIN	0.00121951	0.0237978	0.525959	3.46558	0	45	RPS27A, UBB, UBA52, RBX1, PSMB5, PSMB3, PSMB6, UBC, PSMB7, PSME1, PSMA7, PSMD4, PSMB8, PSMA1, PSMD8, PSMD3, PSMA4, PSMB4, PSMC5, PSMB2, PSMB9, PSMA3, PSME2, PSMB1, PSMC3, PSMC4, PSMF1, PSMA5, PSMD11, PSMD13, SKP1, PSMC1, PSMD9	RPS27A, UBB, UBA52, RBX1, PSMB5, PSMB3, PSMB6, UBC, PSMB7, PSME1, PSMA7, PSMD4, PSMB8, PSMA1, PSMD8, PSMD3, PSMA4, PSMB4, PSMC5, PSMB2, PSMB9, PSMA3, PSME2, PSMB1, PSMC3, PSMC4, PSMF1
REACTOME_DEFECTIVE_CFTR_CAUSES_CYSTIC_FIBROSIS	0.00121951	0.0237978	0.525764	3.46429	0	45	RPS27A, UBB, UBA52, PSMB5, PSMB3, PSMB6, UBC, PSMB7, PSME1, PSMA7, PSMD4, PSMB8, PSMA1, PSMD8, RNF5, PSMD3, PSMA4, PSMB4, PSMC5, PSMB2, PSMB9, PSMA3, PSME2, PSMB1, PSMC3, PSMC4, PSMF1, PSMA5, PSMD11, PSMD13, OS9, PSMC1, PSMD9	RPS27A, UBB, UBA52, PSMB5, PSMB3, PSMB6, UBC, PSMB7, PSME1, PSMA7, PSMD4, PSMB8, PSMA1, PSMD8, RNF5, PSMD3, PSMA4, PSMB4, PSMC5, PSMB2, PSMB9, PSMA3, PSME2, PSMB1, PSMC3, PSMC4, PSMF1
REACTOME_HEDGEHOG_OFF_STATE	0.00117233	0.0237978	0.460269	3.44477	0	62	RPS27A, UBB, TUBA1B, UBA52, RBX1, PSMB5, PSMB3, PSMB6, UBC, TUBB2A, TUBB4B, PSMB7, PSME1, PSMA7, PSMD4, PSMB8, PSMA1, PSMD8, PSMD3, PSMA4, PSMB4, PSMC5, PSMB2, PSMB9, PSMA3, PSME2, PSMB1, PSMC3, PSMC4, PSMF1, TUBA1C, PSMA5, TUBA1A, PSMD11, IFT57, PSMD13, SKP1, PSMC1, PSMD9, ADCY4, TUBA4A	RPS27A, UBB, TUBA1B, UBA52, RBX1, PSMB5, PSMB3, PSMB6, UBC, TUBB2A, TUBB4B, PSMB7, PSME1, PSMA7, PSMD4, PSMB8, PSMA1, PSMD8, PSMD3, PSMA4, PSMB4, PSMC5, PSMB2, PSMB9, PSMA3, PSME2, PSMB1, PSMC3, PSMC4, PSMF1
MOOTHA_MITOCHONDRIA	0.00101626	0.0237978	0.290888	3.43676	0	269	COX7C, UQCRB, SLC25A5, NDUFB4, NDUFA4, COX7A2, UQCRH, COX6B1, COX4I1, CYB5R3, COX6A1, LGALS3, NDUFA1, TSPO, NDUFC2, MRPL33, COX8A, COX6C, MDH2, HSPE1, TBCB, COX17, NDUFB6, COX5B, HAX1, RAN, TUFM, VDAC2, CYC1, GPX4, CYCS, NDUFAB1, NDUFB5, NDUFA6, NDUFB3, COX7B, TOMM22, PLA2G2A, NDUFC1, UQCRC2, COX7A1, MRPL18, SDHD, NDUFS6, COX5A, ACADVL, ACAT1, NDUFB2, TIMM10, DUT, DGUOK, DCTN6, ANXA7, NDUFS4, NDU…	COX7C, UQCRB, SLC25A5, NDUFB4, NDUFA4, COX7A2, UQCRH, COX6B1, COX4I1, CYB5R3, COX6A1, LGALS3, NDUFA1, TSPO, NDUFC2, MRPL33, COX8A, COX6C, MDH2, HSPE1, TBCB, COX17, NDUFB6, COX5B, HAX1, RAN, TUFM, VDAC2, CYC1, GPX4, CYCS, NDUFAB1, NDUFB5, NDUFA6, NDUFB3, COX7B, TOMM22, PLA2G2A, NDUFC1, UQCRC2, COX7A1, MRPL18, SDHD, NDUFS6, COX5A, ACADVL, ACAT1, NDUFB2, TIMM10, DUT, DGUOK, DCTN6, ANXA7, NDUFS4, NDU…
REACTOME_RUNX1_REGULATES_TRANSCRIPTION_OF_GENES_INVOLVED_IN_DIFFERENTIATION_OF_HSCS	0.00121951	0.0237978	0.516409	3.42412	0	46	RPS27A, UBB, UBA52, PSMB5, PSMB3, PSMB6, UBC, PSMB7, PSME1, PSMA7, PSMD4, PSMB8, PSMA1, PSMD8, PSMD3, PSMA4, PSMB4, PSMC5, PSMB2, PSMB9, PSMA3, GATA2, PSME2, PSMB1, PSMC3, PSMC4, PSMF1, PSMA5, PSMD11	RPS27A, UBB, UBA52, PSMB5, PSMB3, PSMB6, UBC, PSMB7, PSME1, PSMA7, PSMD4, PSMB8, PSMA1, PSMD8, PSMD3, PSMA4, PSMB4, PSMC5, PSMB2, PSMB9, PSMA3, GATA2, PSME2, PSMB1, PSMC3, PSMC4, PSMF1
DANG_BOUND_BY_MYC	0.000999001	0.0237978	0.25197	3.42329	0	565	RPL31, RPL13A, RPS20, RPL27A, RPL27, RPL8, RPS25, U2AF1, RPL10, RPL26, EIF4A1, RPL19, RPL15, RPS5, RPS13, RPS27A, RPL3, OAZ1, HNRNPA1, RPS6, RPS29, RPL32, RPS15, RPL9, RPL13, RPS16, RPS19, GAPDH, COX7C, RPL18, UBA52, SOD1, PTMA, RPS21, PKM, JUNB, SAP18, EIF3K, NDUFB4, CUTA, HERPUD1, CALM2, ATF4, RPL5, LAMTOR5, PFN1, TXN, HSPA8, ID2, BSG, NDUFA1, CKS2, GSTP1, COX7A2L, UBXN1, UXT, PSMB5, RPL22, NAC…	RPL31, RPL13A, RPS20, RPL27A, RPL27, RPL8, RPS25, U2AF1, RPL10, RPL26, EIF4A1, RPL19, RPL15, RPS5, RPS13, RPS27A, RPL3, OAZ1, HNRNPA1, RPS6, RPS29, RPL32, RPS15, RPL9, RPL13, RPS16, RPS19, GAPDH, COX7C, RPL18, UBA52, SOD1, PTMA, RPS21, PKM, JUNB, SAP18, EIF3K, NDUFB4, CUTA, HERPUD1, CALM2, ATF4, RPL5, LAMTOR5, PFN1, TXN, HSPA8, ID2, BSG, NDUFA1, CKS2, GSTP1, COX7A2L, UBXN1, UXT, PSMB5, RPL22, NAC…
REACTOME_SWITCHING_OF_ORIGINS_TO_A_POST_REPLICATIVE_STATE	0.00118343	0.0237978	0.474802	3.40721	0	56	RPS27A, UBB, UBA52, RBX1, PSMB5, PSMB3, PSMB6, UBC, ANAPC16, PSMB7, PSME1, ANAPC11, PSMA7, PSMD4, PSMB8, PSMA1, CDC26, PSMD8, PSMD3, PSMA4, PSMB4, PSMC5, PSMB2, PSMB9, PSMA3, PSME2, PSMB1, PSMC3, UBE2E1, PSMC4, PSMF1, PSMA5, PSMD11, PSMD13, UBE2S, SKP1, PSMC1, PSMD9	RPS27A, UBB, UBA52, RBX1, PSMB5, PSMB3, PSMB6, UBC, ANAPC16, PSMB7, PSME1, ANAPC11, PSMA7, PSMD4, PSMB8, PSMA1, CDC26, PSMD8, PSMD3, PSMA4, PSMB4, PSMC5, PSMB2, PSMB9, PSMA3, PSME2, PSMB1, PSMC3, UBE2E1, PSMC4, PSMF1
SPIELMAN_LYMPHOBLAST_EUROPEAN_VS_ASIAN_UP	0.00101112	0.0237978	0.281446	3.40014	0	293	RPLP2, RPL27A, RPS25, B2M, RPL19, HSPB1, OAZ1, HNRNPA1, RPS23, RPL37A, FAU, RPL4, RPS7, PTMA, HEXIM1, RPL23, RPS28, SRP14, TAX1BP3, RPL39, NDUFB4, COX6B1, HSPA1A, COX4I1, PFN1, CYB5R3, SERF2, COX6A1, S100A11, UQCRQ, NDUFA1, CKS2, UBL5, PSMB5, RPL36, PSMB3, NACA, MRPL23, COX6C, RPL37, NDUFB11, TUBB2A, MYL6, ARF5, ERH, COX5B, AUP1, CCDC85B, TBCA, GPX4, RPS8, PSMD4, PQBP1, BANF1, PEBP1, APRT, ARPC4,…	RPLP2, RPL27A, RPS25, B2M, RPL19, HSPB1, OAZ1, HNRNPA1, RPS23, RPL37A, FAU, RPL4, RPS7, PTMA, HEXIM1, RPL23, RPS28, SRP14, TAX1BP3, RPL39, NDUFB4, COX6B1, HSPA1A, COX4I1, PFN1, CYB5R3, SERF2, COX6A1, S100A11, UQCRQ, NDUFA1, CKS2, UBL5, PSMB5, RPL36, PSMB3, NACA, MRPL23, COX6C, RPL37, NDUFB11, TUBB2A, MYL6, ARF5, ERH, COX5B, AUP1, CCDC85B, TBCA, GPX4, RPS8, PSMD4, PQBP1, BANF1, PEBP1, APRT, ARPC4,…
REACTOME_MAPK6_MAPK4_SIGNALING	0.00117371	0.0237978	0.469182	3.39623	0	57	HSPB1, RPS27A, UBB, UBA52, PSMB5, PSMB3, PSMB6, UBC, DNAJB1, PSMB7, PSME1, CCND3, PSMA7, PSMD4, PSMB8, PSMA1, PSMD8, PSMD3, PSMA4, PSMB4, PSMC5, PSMB2, CDC42EP2, PSMB9, PSMA3, PSME2, PSMB1, PSMC3, PSMC4, PSMF1, PSMA5, PSMD11	HSPB1, RPS27A, UBB, UBA52, PSMB5, PSMB3, PSMB6, UBC, DNAJB1, PSMB7, PSME1, CCND3, PSMA7, PSMD4, PSMB8, PSMA1, PSMD8, PSMD3, PSMA4, PSMB4, PSMC5, PSMB2, CDC42EP2, PSMB9, PSMA3, PSME2, PSMB1, PSMC3, PSMC4, PSMF1
LOPEZ_MBD_TARGETS	0.001	0.0237978	0.254303	3.39623	0	523	RPL31, ALDOA, RPL10A, RPL35A, EIF4A1, RPS14, TOMM7, RPS2, RPS19, RPL18, UBA52, RPS7, SOD1, EEF1D, RPS21, HLA-B, RPL11, EEF2, PKM, BTF3, JUNB, RPL24, ARL2, COMMD6, EIF3K, TMEM258, CFL1, RHOC, ATF4, PPP1R10, PRDX1, RBX1, EIF1, LAPTM4A, PFN1, HSPA8, GSTP1, EIF3H, PSMB3, ATP6V0B, TSC22D1, ATP6V1F, COX8A, RAB5C, RPL36AL, RPL37, LDHA, POLR2F, RAP1A, PCMT1, NOSIP, RPLP0, HLA-F, SIVA1, EIF3E, TGIF1, PSMB…	RPL31, ALDOA, RPL10A, RPL35A, EIF4A1, RPS14, TOMM7, RPS2, RPS19, RPL18, UBA52, RPS7, SOD1, EEF1D, RPS21, HLA-B, RPL11, EEF2, PKM, BTF3, JUNB, RPL24, ARL2, COMMD6, EIF3K, TMEM258, CFL1, RHOC, ATF4, PPP1R10, PRDX1, RBX1, EIF1, LAPTM4A, PFN1, HSPA8, GSTP1, EIF3H, PSMB3, ATP6V0B, TSC22D1, ATP6V1F, COX8A, RAB5C, RPL36AL, RPL37, LDHA, POLR2F, RAP1A, PCMT1, NOSIP, RPLP0, HLA-F, SIVA1, EIF3E, TGIF1, PSMB…
REACTOME_CYCLIN_A_CDK2_ASSOCIATED_EVENTS_AT_S_PHASE_ENTRY	0.0011919	0.0237978	0.478275	3.38769	0	54	RPS27A, UBB, UBA52, PSMB5, PSMB3, PSMB6, CCND1, UBC, PSMB7, PSME1, PSMA7, PSMD4, PSMB8, PSMA1, PSMD8, PSMD3, PSMA4, PSMB4, PSMC5, PSMB2, PSMB9, PSMA3, CDK4, PSME2, PSMB1, PSMC3, PSMC4, PSMF1, CKS1B, PSMA5, PSMD11, PSMD13, SKP1, PSMC1, PSMD9, CDKN1B, CDKN1A, PSMD2, MAX, PSMD14, TFDP2, PSMB10, E2F4, PSMD7	RPS27A, UBB, UBA52, PSMB5, PSMB3, PSMB6, CCND1, UBC, PSMB7, PSME1, PSMA7, PSMD4, PSMB8, PSMA1, PSMD8, PSMD3, PSMA4, PSMB4, PSMC5, PSMB2, PSMB9, PSMA3, CDK4, PSME2, PSMB1, PSMC3, PSMC4, PSMF1, CKS1B
REACTOME_STABILIZATION_OF_P53	0.00123153	0.0237978	0.518038	3.38727	0	44	RPS27A, UBB, UBA52, PSMB5, PSMB3, PSMB6, UBC, PSMB7, PSME1, PSMA7, PSMD4, PSMB8, PSMA1, PSMD8, PSMD3, PSMA4, PSMB4, PSMC5, PSMB2, PSMB9, PSMA3, PSME2, PSMB1, PSMC3, PSMC4, PSMF1, PSMA5, PSMD11	RPS27A, UBB, UBA52, PSMB5, PSMB3, PSMB6, UBC, PSMB7, PSME1, PSMA7, PSMD4, PSMB8, PSMA1, PSMD8, PSMD3, PSMA4, PSMB4, PSMC5, PSMB2, PSMB9, PSMA3, PSME2, PSMB1, PSMC3, PSMC4, PSMF1
TIEN_INTESTINE_PROBIOTICS_24HR_DN	0.00105597	0.0237978	0.34378	3.38559	0	132	RPL13A, RPL23A, RPL41, RPL27A, RPS27, FTL, RPL10, RPS14, RPS3, RPL3, RPS6, RPS23, RPL37A, RPL13, RPS18, RPS2, RPS19, FTH1, RPS3A, EEF1A1, DDIT4, RPL12, RPL34, RPL4, RPS7, SLC3A2, EEF2, RPL23, RPL39, HERPUD1, RPL5, EIF1, HSPA8, RPS11, UBC, AKR1C1, RPLP0, TMED2, SQSTM1, MANF, SLC1A5, SERP1, WDR45, ACTG1, GLRX, EEF1G, CD55, TXNRD1, ARF4, EIF5A, TFG, NQO1, VASP, CDK2AP2, NUCB2, RAB2A, P4HB	RPL13A, RPL23A, RPL41, RPL27A, RPS27, FTL, RPL10, RPS14, RPS3, RPL3, RPS6, RPS23, RPL37A, RPL13, RPS18, RPS2, RPS19, FTH1, RPS3A, EEF1A1, DDIT4, RPL12, RPL34, RPL4, RPS7, SLC3A2, EEF2, RPL23, RPL39, HERPUD1, RPL5, EIF1, HSPA8, RPS11, UBC, AKR1C1, RPLP0, TMED2, SQSTM1, MANF, SLC1A5, SERP1, WDR45, ACTG1, GLRX, EEF1G, CD55, TXNRD1
DACOSTA_UV_RESPONSE_VIA_ERCC3_UP	0.00103093	0.0237978	0.307867	3.36633	0	191	ALDOA, RPS15A, EEF1D, HEXIM1, RPL23, JUNB, SAP18, OAZ2, HLA-A, HSPA1A, BSG, IGFBP6, GSTP1, ATP6V1F, MRPL23, TUBB2A, ERGIC3, HLA-F, EFNA1, EPHX1, CCDC85B, CCND3, SQSTM1, LY6E, CYP1B1, NDUFS7, PQBP1, EIF3I, NR4A1, PSMD8, ARPC4, BRD2, RABAC1, CBR3, NDUFV1, HYAL2, PLD3, SLC1A5, TMEM109, ITM2B, ZNHIT1, TOB1, BAD, NEU1, IFITM2, PGF, PDLIM7, AAMP, GLUL, NDUFB7, SDF2, MRPS12, PPP1CA, AP2S1, RGS2, PSMC3, …	ALDOA, RPS15A, EEF1D, HEXIM1, RPL23, JUNB, SAP18, OAZ2, HLA-A, HSPA1A, BSG, IGFBP6, GSTP1, ATP6V1F, MRPL23, TUBB2A, ERGIC3, HLA-F, EFNA1, EPHX1, CCDC85B, CCND3, SQSTM1, LY6E, CYP1B1, NDUFS7, PQBP1, EIF3I, NR4A1, PSMD8, ARPC4, BRD2, RABAC1, CBR3, NDUFV1, HYAL2, PLD3, SLC1A5, TMEM109, ITM2B, ZNHIT1, TOB1, BAD, NEU1, IFITM2, PGF, PDLIM7, AAMP, GLUL, NDUFB7, SDF2, MRPS12, PPP1CA, AP2S1, RGS2, PSMC3
REACTOME_HIV_INFECTION	0.00104058	0.0237978	0.328317	3.36416	0	147	B2M, RPS27A, UBB, SLC25A6, UBA52, SLC25A5, HLA-A, RBX1, PSMB5, PSMB3, PSMB6, UBC, POLR2F, PSMB7, RAN, POLR2L, PSME1, TAF9, PSMA7, PSMD4, AP1S2, BANF1, PSMB8, AP2M1, PPIA, PSMA1, SUPT4H1, PSMD8, POLR2K, NPM1, POLR2G, CHMP5, PSMD3, PSMA4, PSMB4, POLR2J, PSMC5, PSMB2, PSMB9, PSMA3, CHMP4A, POLR2E, CHMP3, POLR2H, CHMP2A, PSME2, AP2S1, RANBP1, PSMB1, POLR2C, GTF2A2, PSMC3, PSMC4, PSMF1, TSG101, POLR2I…	B2M, RPS27A, UBB, SLC25A6, UBA52, SLC25A5, HLA-A, RBX1, PSMB5, PSMB3, PSMB6, UBC, POLR2F, PSMB7, RAN, POLR2L, PSME1, TAF9, PSMA7, PSMD4, AP1S2, BANF1, PSMB8, AP2M1, PPIA, PSMA1, SUPT4H1, PSMD8, POLR2K, NPM1, POLR2G, CHMP5, PSMD3, PSMA4, PSMB4, POLR2J, PSMC5, PSMB2, PSMB9, PSMA3, CHMP4A, POLR2E, CHMP3, POLR2H, CHMP2A, PSME2, AP2S1, RANBP1, PSMB1, POLR2C, GTF2A2, PSMC3, PSMC4, PSMF1
KEGG_PROTEASOME	0.00127389	0.0237978	0.567784	3.36089	0	34	PSMB5, PSMB3, PSMB6, PSMB7, PSME1, PSMA7, PSMD4, PSMB8, PSMA1, PSMD8, PSMD3, PSMA4, PSMB4, PSMC5, PSMB2, PSMB9, PSMA3, PSME2, PSMB1, PSMC3, PSMC4, PSMF1, PSMA5, PSMD11	PSMB5, PSMB3, PSMB6, PSMB7, PSME1, PSMA7, PSMD4, PSMB8, PSMA1, PSMD8, PSMD3, PSMA4, PSMB4, PSMC5, PSMB2, PSMB9, PSMA3, PSME2, PSMB1, PSMC3, PSMC4, PSMF1
KEGG_CARDIAC_MUSCLE_CONTRACTION	0.0012987	0.0237978	0.585038	3.35759	0	32	COX7C, UQCRB, COX7A2, UQCRH, COX6B1, COX4I1, COX6A1, UQCRQ, COX7A2L, COX8A, COX6C, COX5B, CYC1, COX7B, UQCRC2, COX7A1, COX5A, UQCR10	COX7C, UQCRB, COX7A2, UQCRH, COX6B1, COX4I1, COX6A1, UQCRQ, COX7A2L, COX8A, COX6C, COX5B, CYC1, COX7B, UQCRC2, COX7A1, COX5A, UQCR10
REACTOME_HEDGEHOG_ON_STATE	0.00120192	0.0237978	0.491552	3.35074	0	49	RPS27A, UBB, UBA52, RBX1, PSMB5, PSMB3, PSMB6, UBC, PSMB7, PSME1, PSMA7, PSMD4, PSMB8, PSMA1, PSMD8, PSMD3, PSMA4, PSMB4, PSMC5, PSMB2, PSMB9, PSMA3, PSME2, PSMB1, PSMC3, PSMC4, PSMF1, PSMA5, PSMD11, SPOP	RPS27A, UBB, UBA52, RBX1, PSMB5, PSMB3, PSMB6, UBC, PSMB7, PSME1, PSMA7, PSMD4, PSMB8, PSMA1, PSMD8, PSMD3, PSMA4, PSMB4, PSMC5, PSMB2, PSMB9, PSMA3, PSME2, PSMB1, PSMC3, PSMC4, PSMF1
TARTE_PLASMA_CELL_VS_PLASMABLAST_UP	0.00104822	0.0237978	0.329469	3.341	0	143	RPL23A, FTL, B2M, RPL18A, HSPB1, CD9, RPS14, RPLP1, OAZ1, RPS15A, RPS15, RPL37A, RPS16, RPS18, RPS2, RPL34, RPS21, HLA-B, RPL24, AK1, RPSA, RPL39, HERPUD1, RPL7A, HSPA1B, TSC22D3, RPS11, ACTB, RPLP0, HLA-F, MGST2, TGIF1, TNXB, PSAP, CLU, IFITM3, NR4A1, CIRBP, CST3, GRN, HEXA, PCOLCE, ADM, TNFAIP2, SSR4, CTSL, RGS2, TIMP3, C1S, GPX3, SERPING1, PHB2, TCN2, FCGRT, TCEAL1, ATF6B, CD40, COL1A1	RPL23A, FTL, B2M, RPL18A, HSPB1, CD9, RPS14, RPLP1, OAZ1, RPS15A, RPS15, RPL37A, RPS16, RPS18, RPS2, RPL34, RPS21, HLA-B, RPL24, AK1, RPSA, RPL39, HERPUD1, RPL7A, HSPA1B, TSC22D3, RPS11, ACTB, RPLP0, HLA-F, MGST2, TGIF1, TNXB, PSAP, CLU, IFITM3, NR4A1, CIRBP, CST3, GRN, HEXA, PCOLCE, ADM, TNFAIP2, SSR4, CTSL, RGS2, TIMP3, C1S
ALONSO_METASTASIS_UP	0.00105708	0.0237978	0.340743	3.33911	0	128	RPS10, RPL10A, RPL35A, LUM, BTF3, CHCHD2, TMEM258, DAD1, LAMTOR5, COX6B1, LAPTM4A, PFN1, BRK1, FHL1, HSPA8, UBL5, EIF3H, ATP6V0B, COX8A, SMDT1, NDUFB11, PRDX5, RAN, SPCS1, CYC1, VKORC1, NDUFAB1, NDUFB3, SDHD, RAB1A, RABAC1, TIMM10, ATRAID, SDCBP, SRI, GHITM, S100A10, IFITM2, UBE2D2, LRPAP1, EIF1B, ADSL, TXNRD1, CKS1B, CD63, CCT5, RRAGA, YWHAQ, TUBA1A, ATP6V0D1, NHP2, EDNRB, MDH1, AKT1S1, ZNHIT3, …	RPS10, RPL10A, RPL35A, LUM, BTF3, CHCHD2, TMEM258, DAD1, LAMTOR5, COX6B1, LAPTM4A, PFN1, BRK1, FHL1, HSPA8, UBL5, EIF3H, ATP6V0B, COX8A, SMDT1, NDUFB11, PRDX5, RAN, SPCS1, CYC1, VKORC1, NDUFAB1, NDUFB3, SDHD, RAB1A, RABAC1, TIMM10, ATRAID, SDCBP, SRI, GHITM, S100A10, IFITM2, UBE2D2, LRPAP1, EIF1B, ADSL, TXNRD1, CKS1B
REACTOME_CROSS_PRESENTATION_OF_SOLUBLE_EXOGENOUS_ANTIGENS_ENDOSOMES	0.00127389	0.0237978	0.555673	3.3354	0	35	PSMB5, PSMB3, PSMB6, PSMB7, PSME1, PSMA7, PSMD4, PSMB8, PSMA1, PSMD8, PSMD3, PSMA4, PSMB4, PSMC5, PSMB2, PSMB9, PSMA3, PSME2, PSMB1, PSMC3, PSMC4, PSMF1, PSMA5, PSMD11, PSMD13, PSMC1, PSMD9	PSMB5, PSMB3, PSMB6, PSMB7, PSME1, PSMA7, PSMD4, PSMB8, PSMA1, PSMD8, PSMD3, PSMA4, PSMB4, PSMC5, PSMB2, PSMB9, PSMA3, PSME2, PSMB1, PSMC3, PSMC4, PSMF1
BLALOCK_ALZHEIMERS_DISEASE_DN	0.000999001	0.0237978	0.239461	3.32938	0	662	RPL31, B2M, RPL35A, RPL38, RPL15, SLC25A6, GAPDH, COX7C, RPS21, HLA-B, RPL6, DYNLL1, SAP18, TMSB10, SLC25A5, CHCHD2, EIF3K, NDUFB4, OAZ2, NDUFA4, CUTA, COX7A2, LAMTOR5, RBX1, UQCRH, COX6B1, RPL14, COX4I1, TXN, MGST3, FHL1, HSPA8, COX6A1, TPI1, SUMO2, BSG, UQCRQ, CKS2, UBL5, ISCU, COX7A2L, PSMB5, PSMB3, NDUFC2, ATP6V1F, PSMB6, TMEM147, COX8A, UBC, COX6C, SNRPD2, LDHA, NDUFB11, EIF3D, TUBB2A, TUBB4…	RPL31, B2M, RPL35A, RPL38, RPL15, SLC25A6, GAPDH, COX7C, RPS21, HLA-B, RPL6, DYNLL1, SAP18, TMSB10, SLC25A5, CHCHD2, EIF3K, NDUFB4, OAZ2, NDUFA4, CUTA, COX7A2, LAMTOR5, RBX1, UQCRH, COX6B1, RPL14, COX4I1, TXN, MGST3, FHL1, HSPA8, COX6A1, TPI1, SUMO2, BSG, UQCRQ, CKS2, UBL5, ISCU, COX7A2L, PSMB5, PSMB3, NDUFC2, ATP6V1F, PSMB6, TMEM147, COX8A, UBC, COX6C, SNRPD2, LDHA, NDUFB11, EIF3D, TUBB2A, TUBB4…
REACTOME_REGULATION_OF_RAS_BY_GAPS	0.00120048	0.0237978	0.4917	3.32551	0	48	RPS27A, UBB, UBA52, RBX1, PSMB5, PSMB3, PSMB6, UBC, PSMB7, PSME1, PSMA7, PSMD4, PSMB8, PSMA1, PSMD8, PSMD3, PSMA4, PSMB4, PSMC5, PSMB2, PSMB9, PSMA3, PSME2, PSMB1, PSMC3, PSMC4, PSMF1, PSMA5, PSMD11	RPS27A, UBB, UBA52, RBX1, PSMB5, PSMB3, PSMB6, UBC, PSMB7, PSME1, PSMA7, PSMD4, PSMB8, PSMA1, PSMD8, PSMD3, PSMA4, PSMB4, PSMC5, PSMB2, PSMB9, PSMA3, PSME2, PSMB1, PSMC3, PSMC4, PSMF1
REACTOME_PCP_CE_PATHWAY	0.00118343	0.0237978	0.463337	3.32494	0	56	RPS27A, UBB, UBA52, PFN1, PSMB5, PSMB3, PSMB6, UBC, PSMB7, PSME1, PSMA7, PSMD4, PSMB8, AP2M1, PSMA1, PSMD8, CLTA, PSMD3, PSMA4, PSMB4, PSMC5, PSMB2, PSMB9, PSMA3, PSME2, AP2S1, PSMB1, PSMC3, PSMC4, PSMF1, PSMA5, PSMD11	RPS27A, UBB, UBA52, PFN1, PSMB5, PSMB3, PSMB6, UBC, PSMB7, PSME1, PSMA7, PSMD4, PSMB8, AP2M1, PSMA1, PSMD8, CLTA, PSMD3, PSMA4, PSMB4, PSMC5, PSMB2, PSMB9, PSMA3, PSME2, AP2S1, PSMB1, PSMC3, PSMC4, PSMF1
KIM_ALL_DISORDERS_CALB1_CORR_UP	0.00100908	0.0237978	0.274646	3.32032	0	291	ALDOA, OAZ1, UBB, EEF2, PKM, TMEM59, OAZ2, ITM2A, CALM2, COX7A2, HNRNPA0, MGST3, FHL1, SUMO2, ISCU, COX7A2L, ATP6V0B, ATP6V1F, PSMB6, DSTN, COX8A, UBC, TUBB2A, TUBB4B, MIF, PCMT1, CD200, PGK1, RAN, PSAP, ADRM1, TMED2, VDAC2, CYC1, DCTN3, GPX4, NDUFAB1, SNRPB, UQCRC2, HINT1, PSMD8, BRD2, RAB1A, RABAC1, ACOT7, CIRBP, NDUFV1, AHSA1, PLD3, ARPC1A, PSMA4, SRSF2, MPC2, PSMB4, UBE2A, UBE2N, SUMO1, ANXA7…	ALDOA, OAZ1, UBB, EEF2, PKM, TMEM59, OAZ2, ITM2A, CALM2, COX7A2, HNRNPA0, MGST3, FHL1, SUMO2, ISCU, COX7A2L, ATP6V0B, ATP6V1F, PSMB6, DSTN, COX8A, UBC, TUBB2A, TUBB4B, MIF, PCMT1, CD200, PGK1, RAN, PSAP, ADRM1, TMED2, VDAC2, CYC1, DCTN3, GPX4, NDUFAB1, SNRPB, UQCRC2, HINT1, PSMD8, BRD2, RAB1A, RABAC1, ACOT7, CIRBP, NDUFV1, AHSA1, PLD3, ARPC1A, PSMA4, SRSF2, MPC2, PSMB4, UBE2A, UBE2N, SUMO1, ANXA7…
REACTOME_DOWNSTREAM_SIGNALING_EVENTS_OF_B_CELL_RECEPTOR_BCR	0.0011919	0.0237978	0.466434	3.30382	0	54	RPS27A, UBB, UBA52, PSMB5, PSMB3, PSMB6, UBC, PSMB7, PSME1, PSMA7, PSMD4, PSMB8, PPIA, PSMA1, PSMD8, PSMD3, PSMA4, PSMB4, PSMC5, PSMB2, PSMB9, PSMA3, PSME2, PSMB1, PSMC3, PSMC4, PSMF1, CALM1, FKBP1A, PSMA5, PSMD11, PSMD13, SKP1, PSMC1, PSMD9, NFATC3	RPS27A, UBB, UBA52, PSMB5, PSMB3, PSMB6, UBC, PSMB7, PSME1, PSMA7, PSMD4, PSMB8, PPIA, PSMA1, PSMD8, PSMD3, PSMA4, PSMB4, PSMC5, PSMB2, PSMB9, PSMA3, PSME2, PSMB1, PSMC3, PSMC4, PSMF1, CALM1
LUI_TARGETS_OF_PAX8_PPARG_FUSION	0.00133156	0.0237978	0.611097	3.30361	0	27	RPL21, B2M, RPL17, RPL18A, RPS5, RPS2, RPS12, RPL18, EIF3K, HSPA8, TMEM147, ERGIC3, RAN, EIF3G, HINT1, FBL, ITM2B	RPL21, B2M, RPL17, RPL18A, RPS5, RPS2, RPS12, RPL18, EIF3K, HSPA8, TMEM147, ERGIC3, RAN, EIF3G, HINT1, FBL, ITM2B
REACTOME_ABC_TRANSPORTER_DISORDERS	0.00120048	0.0237978	0.487403	3.29645	0	48	RPS27A, UBB, UBA52, PSMB5, PSMB3, PSMB6, UBC, PSMB7, PSME1, PSMA7, PSMD4, PSMB8, PSMA1, PSMD8, RNF5, PSMD3, PSMA4, PSMB4, PSMC5, PSMB2, PSMB9, PSMA3, PSME2, PSMB1, PSMC3, PSMC4, PSMF1, PSMA5, PSMD11, PSMD13, OS9	RPS27A, UBB, UBA52, PSMB5, PSMB3, PSMB6, UBC, PSMB7, PSME1, PSMA7, PSMD4, PSMB8, PSMA1, PSMD8, RNF5, PSMD3, PSMA4, PSMB4, PSMC5, PSMB2, PSMB9, PSMA3, PSME2, PSMB1, PSMC3, PSMC4, PSMF1
REACTOME_DNA_REPLICATION_PRE_INITIATION	0.00120919	0.0237978	0.481579	3.29402	0	50	RPS27A, UBB, UBA52, PSMB5, PSMB3, PSMB6, UBC, PSMB7, PSME1, POLE4, PSMA7, PSMD4, PSMB8, PSMA1, PSMD8, PSMD3, PSMA4, PSMB4, PSMC5, PSMB2, PSMB9, PSMA3, PSME2, PSMB1, PSMC3, PSMC4, PSMF1, PSMA5, PSMD11, PSMD13, KPNB1, PSMC1, PSMD9, POLE3, RPA1, PSMD2, MCM7, PSMD14, PSMB10, PSMD7, ORC4, RPA2, PSMC2	RPS27A, UBB, UBA52, PSMB5, PSMB3, PSMB6, UBC, PSMB7, PSME1, POLE4, PSMA7, PSMD4, PSMB8, PSMA1, PSMD8, PSMD3, PSMA4, PSMB4, PSMC5, PSMB2, PSMB9, PSMA3, PSME2, PSMB1, PSMC3, PSMC4, PSMF1
HOUSTIS_ROS	0.00133156	0.0237978	0.609306	3.29393	0	27	FTL, FTH1, SOD1, PRDX1, TXN, HMOX1, GPX4, CYP1B1, PRDX4, MT1X, PRDX2, PRDX3, PRDX6, GLRX, TXNIP, TXNRD1, GPX3, CAT, MT1A, TXN2	FTL, FTH1, SOD1, PRDX1, TXN, HMOX1, GPX4, CYP1B1, PRDX4, MT1X, PRDX2, PRDX3, PRDX6, GLRX, TXNIP, TXNRD1
CAIRO_HEPATOBLASTOMA_CLASSES_UP	0.00100806	0.0237978	0.264646	3.28864	0	332	RPL8, RPL10A, EIF4A1, RPL18A, RPL19, RPL15, RPS14, RPS3, RPS6, RPS9, RPL37A, RPS16, RPL18, RPL4, EEF1D, RPS21, RPL11, RPL6, RPL23, UQCRB, RPL24, CHCHD2, CLIC1, RPL5, RBX1, UQCRH, RPL14, TPI1, BSG, CKS2, IMPDH2, EIF3H, PSMB5, RPL36, RPL22, EIF3F, CSNK2B, EIF4A3, ERGIC3, MIF, RPLP0, EIF3E, EIF3L, RAN, VDAC2, CYC1, TAF9, PTP4A3, NOP16, RPS8, PQBP1, SEC61G, SNRPB, ILF2, SUPT4H1, APRT, FBL, NME1, LYRM…	RPL8, RPL10A, EIF4A1, RPL18A, RPL19, RPL15, RPS14, RPS3, RPS6, RPS9, RPL37A, RPS16, RPL18, RPL4, EEF1D, RPS21, RPL11, RPL6, RPL23, UQCRB, RPL24, CHCHD2, CLIC1, RPL5, RBX1, UQCRH, RPL14, TPI1, BSG, CKS2, IMPDH2, EIF3H, PSMB5, RPL36, RPL22, EIF3F, CSNK2B, EIF4A3, ERGIC3, MIF, RPLP0, EIF3E, EIF3L, RAN, VDAC2, CYC1, TAF9, PTP4A3, NOP16, RPS8, PQBP1, SEC61G, SNRPB, ILF2, SUPT4H1, APRT, FBL, NME1, LYRM…
REACTOME_SYNTHESIS_OF_DNA	0.00117647	0.0237978	0.422428	3.27979	0	68	RPS27A, UBB, UBA52, RBX1, PSMB5, PSMB3, PSMB6, UBC, ANAPC16, PSMB7, PSME1, ANAPC11, POLD4, POLE4, PSMA7, PSMD4, PSMB8, PSMA1, CDC26, PSMD8, PSMD3, PSMA4, PSMB4, PSMC5, PSMB2, PSMB9, PSMA3, PSME2, PSMB1, PSMC3, UBE2E1, PSMC4, PSMF1, PSMA5, PSMD11, PCNA, PSMD13, UBE2S, POLD2, SKP1, PSMC1, PSMD9, POLE3, RPA1	RPS27A, UBB, UBA52, RBX1, PSMB5, PSMB3, PSMB6, UBC, ANAPC16, PSMB7, PSME1, ANAPC11, POLD4, POLE4, PSMA7, PSMD4, PSMB8, PSMA1, CDC26, PSMD8, PSMD3, PSMA4, PSMB4, PSMC5, PSMB2, PSMB9, PSMA3, PSME2, PSMB1, PSMC3, UBE2E1, PSMC4, PSMF1
OSMAN_BLADDER_CANCER_DN	0.00102249	0.0237978	0.293259	3.27027	0	206	RPL13A, RPL23A, RPL36A, RPS20, RPLP2, RPS27, RPS10, RPS25, RPS4X, RPL10A, RPL10, RPL35A, RPL18A, RPL38, RPL19, RPL15, RPS5, RPS13, RPS3, RPL3, RPS6, RPL32, RPS15, RPL13, RPS16, RPS18, FAU, RPS3A, RPL35, RPL12, RPL34, UBA52, RPL4, RPS7, RPS21, ZFAS1, RPL24, RPSA, EDF1, RPL29, RPL14, RPL7A, SERF2, RPL36, RPL22, OST4, RPS11, RPL37, NAA10, NOSIP, RPLP0	RPL13A, RPL23A, RPL36A, RPS20, RPLP2, RPS27, RPS10, RPS25, RPS4X, RPL10A, RPL10, RPL35A, RPL18A, RPL38, RPL19, RPL15, RPS5, RPS13, RPS3, RPL3, RPS6, RPL32, RPS15, RPL13, RPS16, RPS18, FAU, RPS3A, RPL35, RPL12, RPL34, UBA52, RPL4, RPS7, RPS21, ZFAS1, RPL24, RPSA, EDF1, RPL29, RPL14, RPL7A, SERF2, RPL36, RPL22, OST4, RPS11, RPL37, NAA10, NOSIP, RPLP0
HOLLEMAN_VINCRISTINE_RESISTANCE_ALL_DN	0.00143266	0.0237978	0.753812	3.24841	0	15	RPL31, RPL23A, RPLP2, RPL10, RPS15A, RPS2, RPS12, RPL12, TMSB10, VIM	RPL31, RPL23A, RPLP2, RPL10, RPS15A, RPS2, RPS12, RPL12, TMSB10, VIM
REACTOME_FCERI_MEDIATED_NF_KB_ACTIVATION	0.00121212	0.0237978	0.471917	3.24806	0	51	RPS27A, UBB, UBA52, PSMB5, PSMB3, PSMB6, UBC, PSMB7, PSME1, PSMA7, PSMD4, PSMB8, PSMA1, PSMD8, PSMD3, PSMA4, PSMB4, UBE2N, PSMC5, PSMB2, PSMB9, PSMA3, UBE2D2, PSME2, PSMB1, PSMC3, PSMC4, PSMF1, PSMA5, PSMD11, PSMD13, SKP1, PSMC1, PSMD9	RPS27A, UBB, UBA52, PSMB5, PSMB3, PSMB6, UBC, PSMB7, PSME1, PSMA7, PSMD4, PSMB8, PSMA1, PSMD8, PSMD3, PSMA4, PSMB4, UBE2N, PSMC5, PSMB2, PSMB9, PSMA3, UBE2D2, PSME2, PSMB1, PSMC3, PSMC4, PSMF1
REACTOME_DNA_REPLICATION	0.00116822	0.0237978	0.410041	3.24657	0	71	RPS27A, UBB, UBA52, RBX1, PSMB5, PSMB3, PSMB6, UBC, ANAPC16, PSMB7, PSME1, ANAPC11, POLD4, POLE4, PSMA7, PSMD4, PSMB8, PSMA1, CDC26, PSMD8, PSMD3, PSMA4, PSMB4, PSMC5, PSMB2, PSMB9, PSMA3, PSME2, PSMB1, PSMC3, UBE2E1, PSMC4, PSMF1, PSMA5, PSMD11, PCNA, PSMD13, UBE2S, KPNB1, POLD2, SKP1, PSMC1, PSMD9, POLE3, RPA1	RPS27A, UBB, UBA52, RBX1, PSMB5, PSMB3, PSMB6, UBC, ANAPC16, PSMB7, PSME1, ANAPC11, POLD4, POLE4, PSMA7, PSMD4, PSMB8, PSMA1, CDC26, PSMD8, PSMD3, PSMA4, PSMB4, PSMC5, PSMB2, PSMB9, PSMA3, PSME2, PSMB1, PSMC3, UBE2E1, PSMC4, PSMF1
GAVIN_FOXP3_TARGETS_CLUSTER_T7	0.00117647	0.0237978	0.417101	3.23842	0	68	FTL, RPL10, OAZ1, RPL32, RPS9, RPL18, RPS7, PPDPF, VIM, CHCHD2, EIF3H, LGALS1, FIS1, MYL6, GUK1, EIF3L, DCTN3, PSMB8, UGP2, ECH1, SNRPB, SUPT4H1, ITM2B, NDUFA9, AKR1B1, LRPAP1, STRAP, HNRNPF, TIMM13, REEP5, ALG5, MDH1, CD47, EIF3M, CCT2, ENO1, RTCB, DDX54, SAR1A, PDRG1, NRGN, GDI2, NFKB2, USE1, AMD1, MKRN1, KCNN4, ANXA6, CYBA	FTL, RPL10, OAZ1, RPL32, RPS9, RPL18, RPS7, PPDPF, VIM, CHCHD2, EIF3H, LGALS1, FIS1, MYL6, GUK1, EIF3L, DCTN3, PSMB8, UGP2, ECH1, SNRPB, SUPT4H1, ITM2B, NDUFA9, AKR1B1, LRPAP1, STRAP, HNRNPF
NUTT_GBM_VS_AO_GLIOMA_DN	0.00131234	0.0237978	0.575504	3.22362	0	30	RPL23A, RPS20, RPLP2, RPL27A, RPS13, RPS6, RPL4, RPL30, UQCRB, RPL24, ANGPTL2, EIF3F, RPL36AL, POLR2F, EIF3E, VDAC2, CIRBP, ID1, YIF1A	RPL23A, RPS20, RPLP2, RPL27A, RPS13, RPS6, RPL4, RPL30, UQCRB, RPL24, ANGPTL2, EIF3F, RPL36AL, POLR2F, EIF3E, VDAC2, CIRBP, ID1, YIF1A
REACTOME_G1_S_DNA_DAMAGE_CHECKPOINTS	0.00120192	0.0237978	0.472777	3.22276	0	49	RPS27A, UBB, UBA52, PSMB5, PSMB3, PSMB6, UBC, PSMB7, PSME1, PSMA7, PSMD4, PSMB8, PSMA1, PSMD8, PSMD3, PSMA4, PSMB4, PSMC5, PSMB2, PSMB9, PSMA3, PSME2, PSMB1, PSMC3, PSMC4, PSMF1, PSMA5, PSMD11, PSMD13, PSMC1, PSMD9, CDKN1B, CDKN1A	RPS27A, UBB, UBA52, PSMB5, PSMB3, PSMB6, UBC, PSMB7, PSME1, PSMA7, PSMD4, PSMB8, PSMA1, PSMD8, PSMD3, PSMA4, PSMB4, PSMC5, PSMB2, PSMB9, PSMA3, PSME2, PSMB1, PSMC3, PSMC4, PSMF1
REACTOME_SIGNALING_BY_HEDGEHOG	0.00116144	0.0237978	0.402917	3.22115	0	73	RPS27A, UBB, TUBA1B, UBA52, RBX1, PSMB5, PSMB3, PSMB6, UBC, TUBB2A, TUBB4B, PSMB7, PSME1, PSMA7, PSMD4, PSMB8, PSMA1, PSMD8, PSMD3, PSMA4, PSMB4, PSMC5, PSMB2, PSMB9, PSMA3, PSME2, PSMB1, PSMC3, PSMC4, PSMF1, TUBA1C, PSMA5, TUBA1A, PSMD11, IFT57, SPOP, P4HB, PSMD13, OS9, SKP1, PSMC1, PSMD9, ADCY4, TUBA4A	RPS27A, UBB, TUBA1B, UBA52, RBX1, PSMB5, PSMB3, PSMB6, UBC, TUBB2A, TUBB4B, PSMB7, PSME1, PSMA7, PSMD4, PSMB8, PSMA1, PSMD8, PSMD3, PSMA4, PSMB4, PSMC5, PSMB2, PSMB9, PSMA3, PSME2, PSMB1, PSMC3, PSMC4, PSMF1
ZHONG_SECRETOME_OF_LUNG_CANCER_AND_MACROPHAGE	0.00120919	0.0237978	0.467903	3.20048	0	50	ALDOA, RPL10A, PRDX1, TPI1, PSMB5, PSMB6, LDHA, ACTB, MDH2, PGK1, PSMB7, RAN, CLU, PSMA7, TALDO1, ANXA2, PEBP1, CST3, BGN, PSMA4, DUT, CTSA, FN1, GSTO1, FDPS, AKR1A1, CTSD, CTSH, MDH1, ENO1, PPIB, AGRN	ALDOA, RPL10A, PRDX1, TPI1, PSMB5, PSMB6, LDHA, ACTB, MDH2, PGK1, PSMB7, RAN, CLU, PSMA7, TALDO1, ANXA2, PEBP1, CST3, BGN, PSMA4, DUT, CTSA, FN1, GSTO1
POMEROY_MEDULLOBLASTOMA_DESMOPLASIC_VS_CLASSIC_DN	0.00128041	0.0237978	0.548836	3.19742	0	33	RPL7, RPL36A, RPL21, RPS10, RPL10A, RPL35A, RPS29, RPS23, RPS18, RPL34, RPL24, RPL39, RPS11, CCND3, COL1A2, COL3A1, EEF1B2, C1S, COL1A1, MGP, QSOX1, IGFBP5, NFATC3	RPL7, RPL36A, RPL21, RPS10, RPL10A, RPL35A, RPS29, RPS23, RPS18, RPL34, RPL24, RPL39, RPS11, CCND3, COL1A2, COL3A1, EEF1B2, C1S
REACTOME_DEGRADATION_OF_BETA_CATENIN_BY_THE_DESTRUCTION_COMPLEX	0.00119904	0.0237978	0.458944	3.19137	0	52	RPS27A, UBB, UBA52, RBX1, PSMB5, PSMB3, PSMB6, UBC, PSMB7, PSME1, PSMA7, PSMD4, PSMB8, PSMA1, PSMD8, PSMD3, PSMA4, PSMB4, PSMC5, PSMB2, PSMB9, PSMA3, PSME2, PSMB1, PSMC3, PSMC4, PSMF1, PSMA5, PSMD11, PSMD13, PPP2R1A, SKP1, PSMC1, PSMD9	RPS27A, UBB, UBA52, RBX1, PSMB5, PSMB3, PSMB6, UBC, PSMB7, PSME1, PSMA7, PSMD4, PSMB8, PSMA1, PSMD8, PSMD3, PSMA4, PSMB4, PSMC5, PSMB2, PSMB9, PSMA3, PSME2, PSMB1, PSMC3, PSMC4, PSMF1
CHAUHAN_RESPONSE_TO_METHOXYESTRADIOL_DN	0.00116822	0.0237978	0.396269	3.18962	0	76	TMSB4X, B2M, SLC25A6, EEF1A1, RPL12, PKM, BTF3, TMSB10, VIM, EIF3K, HERPUD1, COX6A1, LGALS1, ATP6V1F, EIF3F, UBC, CCL3, COPE, TUBB2A, PGK1, ARL6IP1, AP1S2, SEC61G, NUCB1, VAMP2, AP3S1, S100A10, ADM, UBE2I, DDOST, ERP29, FDPS, PHB2, ARHGDIB, MORF4L2, WBP2, XBP1, MDH1, UBE2S, EIF3M	TMSB4X, B2M, SLC25A6, EEF1A1, RPL12, PKM, BTF3, TMSB10, VIM, EIF3K, HERPUD1, COX6A1, LGALS1, ATP6V1F, EIF3F, UBC, CCL3, COPE, TUBB2A, PGK1, ARL6IP1, AP1S2, SEC61G, NUCB1, VAMP2, AP3S1, S100A10, ADM, UBE2I, DDOST, ERP29
REACTOME_TNFR2_NON_CANONICAL_NF_KB_PATHWAY	0.00118906	0.0237978	0.445833	3.1785	0	55	RPS27A, UBB, UBA52, PSMB5, PSMB3, PSMB6, UBC, PSMB7, PSME1, PSMA7, TNFRSF12A, PSMD4, PSMB8, PSMA1, PSMD8, PSMD3, PSMA4, PSMB4, PSMC5, PSMB2, PSMB9, PSMA3, TNFRSF1A, PSME2, PSMB1, PSMC3, PSMC4, PSMF1, PSMA5, CD40, PSMD11	RPS27A, UBB, UBA52, PSMB5, PSMB3, PSMB6, UBC, PSMB7, PSME1, PSMA7, TNFRSF12A, PSMD4, PSMB8, PSMA1, PSMD8, PSMD3, PSMA4, PSMB4, PSMC5, PSMB2, PSMB9, PSMA3, TNFRSF1A, PSME2, PSMB1, PSMC3, PSMC4, PSMF1
BENPORATH_MYC_MAX_TARGETS	0.001	0.0237978	0.242683	3.16057	0	432	RPL31, TMSB4X, RPS20, RPL27A, RPL27, RPL8, RPS25, U2AF1, RPL19, RPL15, RPS5, RPS13, RPLP1, RPS27A, OAZ1, HNRNPA1, RPS6, RPS29, RPL32, RPL9, RPL13, RPS19, FTH1, RPL35, COX7C, RPL18, TUBA1B, SOD1, RPS21, PKM, SAP18, EIF3K, NDUFB4, HLA-A, CUTA, CALM2, ATF4, RPL5, LAMTOR5, PFN1, RGS16, NDUFA1, CKS2, COX7A2L, UBXN1, UXT, PSMB5, NACA, RPL37, LDHA, HSPE1, RGL2, TAGLN2, PCMT1, CNPY2, HLA-F, PRDX5, NDUFB6…	RPL31, TMSB4X, RPS20, RPL27A, RPL27, RPL8, RPS25, U2AF1, RPL19, RPL15, RPS5, RPS13, RPLP1, RPS27A, OAZ1, HNRNPA1, RPS6, RPS29, RPL32, RPL9, RPL13, RPS19, FTH1, RPL35, COX7C, RPL18, TUBA1B, SOD1, RPS21, PKM, SAP18, EIF3K, NDUFB4, HLA-A, CUTA, CALM2, ATF4, RPL5, LAMTOR5, PFN1, RGS16, NDUFA1, CKS2, COX7A2L, UBXN1, UXT, PSMB5, NACA, RPL37, LDHA, HSPE1, RGL2, TAGLN2, PCMT1, CNPY2, HLA-F, PRDX5, NDUFB6…
PELLICCIOTTA_HDAC_IN_ANTIGEN_PRESENTATION_DN	0.00127389	0.0237978	0.533267	3.15657	0	34	HLA-C, HLA-B, HLA-A, ATF4, PSMB5, PSMB6, PSME1, PSMA7, PSMB8, PSMA1, PSMD8, PSMA4, PSMC5, PSMB2, PSMB9, SERP1, PSMA3, TAP1, PSME2, PSMC3, PSMF1, PSMD11	HLA-C, HLA-B, HLA-A, ATF4, PSMB5, PSMB6, PSME1, PSMA7, PSMB8, PSMA1, PSMD8, PSMA4, PSMC5, PSMB2, PSMB9, SERP1, PSMA3, TAP1, PSME2, PSMC3, PSMF1
BILANGES_RAPAMYCIN_SENSITIVE_VIA_TSC1_AND_TSC2	0.00120919	0.0237978	0.471257	3.15318	0	47	RPL31, RPL36A, RPL10A, RPL35A, RPL3, HNRNPA1, RPS21, BTF3, RPS28, SLC25A5, VIM, EIF3K, HSPA8, IMPDH2, RPL36, TUBB2A, NAA10, EIF3E, IGBP1, BGN, TUBB, PRDX3, SSR4, SLC25A3, BLVRB, UQCRFS1, OLA1, POLR1C, CCT2, PPIB, AHCY, CCT4, TCP1, PPM1G, GYG1	RPL31, RPL36A, RPL10A, RPL35A, RPL3, HNRNPA1, RPS21, BTF3, RPS28, SLC25A5, VIM, EIF3K, HSPA8, IMPDH2, RPL36, TUBB2A, NAA10, EIF3E, IGBP1, BGN, TUBB, PRDX3, SSR4
ACEVEDO_LIVER_TUMOR_VS_NORMAL_ADJACENT_TISSUE_UP	0.001	0.0237978	0.235429	3.15228	0	528	RPL23A, RPS25, RPS4X, RPL10A, RPL35A, RPL26, CD9, RPL15, RPS5, RPS13, RPS27A, UBB, HLA-C, RPS15A, GABARAPL2, RPS7, RPS21, HLA-B, DYNLL1, BTF3, RPL30, UQCRB, GNG11, TMEM258, AKR1C3, COX7A2, DAD1, TRMT112, HSPA1A, PFN1, HSPA1B, MGST3, COX6A1, NDUFA12, CKS2, PSMB5, MRPL33, CYSTM1, TMEM147, FLOT1, TMEM14C, EIF3F, RPL36AL, EIF4A3, NOP10, COPE, TUBB4B, NAA10, TAGLN2, RPLP0, HLA-F, HSD17B11, EPHX1, PGK1…	RPL23A, RPS25, RPS4X, RPL10A, RPL35A, RPL26, CD9, RPL15, RPS5, RPS13, RPS27A, UBB, HLA-C, RPS15A, GABARAPL2, RPS7, RPS21, HLA-B, DYNLL1, BTF3, RPL30, UQCRB, GNG11, TMEM258, AKR1C3, COX7A2, DAD1, TRMT112, HSPA1A, PFN1, HSPA1B, MGST3, COX6A1, NDUFA12, CKS2, PSMB5, MRPL33, CYSTM1, TMEM147, FLOT1, TMEM14C, EIF3F, RPL36AL, EIF4A3, NOP10, COPE, TUBB4B, NAA10, TAGLN2, RPLP0, HLA-F, HSD17B11, EPHX1, PGK1…
PUJANA_BRCA1_PCC_NETWORK	0.000999001	0.0237978	0.223095	3.14918	0	780	RPL31, RPL13A, RPL7, RPL23A, RPL36A, RPS20, RPLP2, RPL27A, RPL27, RPL21, RPS25, U2AF1, RPL10A, EIF4A1, RPL17, RPL18A, RPL19, RPL15, RPS5, RPS27A, HNRNPA1, RPS6, RPS15A, RPS23, RPS19, RPS3A, RPL35, GAPDH, EEF1A1, RPL12, TUBA1B, RPL4, RPS7, PTMA, RPL11, EEF2, RPL6, RPL23, BTF3, RPL30, COMP, RPL24, SLC25A5, EIF3K, ATF4, RPL5, PRDX1, LAMTOR5, UQCRH, RPL14, TXN, HSPA8, SUMO2, CKS2, IMPDH2, EIF3H, COX7…	RPL31, RPL13A, RPL7, RPL23A, RPL36A, RPS20, RPLP2, RPL27A, RPL27, RPL21, RPS25, U2AF1, RPL10A, EIF4A1, RPL17, RPL18A, RPL19, RPL15, RPS5, RPS27A, HNRNPA1, RPS6, RPS15A, RPS23, RPS19, RPS3A, RPL35, GAPDH, EEF1A1, RPL12, TUBA1B, RPL4, RPS7, PTMA, RPL11, EEF2, RPL6, RPL23, BTF3, RPL30, COMP, RPL24, SLC25A5, EIF3K, ATF4, RPL5, PRDX1, LAMTOR5, UQCRH, RPL14, TXN, HSPA8, SUMO2, CKS2, IMPDH2, EIF3H, COX7…
REACTOME_REGULATION_OF_PTEN_STABILITY_AND_ACTIVITY	0.00119904	0.0237978	0.452787	3.14856	0	52	RPS27A, UBB, UBA52, PSMB5, PSMB3, PSMB6, CSNK2B, UBC, PSMB7, PSME1, PSMA7, PSMD4, PSMB8, PSMA1, PSMD8, PSMD3, PSMA4, PSMB4, PSMC5, PSMB2, PSMB9, PSMA3, PSME2, PSMB1, PSMC3, PSMC4, PSMF1, PSMA5, PSMD11	RPS27A, UBB, UBA52, PSMB5, PSMB3, PSMB6, CSNK2B, UBC, PSMB7, PSME1, PSMA7, PSMD4, PSMB8, PSMA1, PSMD8, PSMD3, PSMA4, PSMB4, PSMC5, PSMB2, PSMB9, PSMA3, PSME2, PSMB1, PSMC3, PSMC4, PSMF1
REACTOME_REGULATION_OF_MRNA_STABILITY_BY_PROTEINS_THAT_BIND_AU_RICH_ELEMENTS	0.00116414	0.0237978	0.413395	3.14655	0	64	HSPB1, RPS27A, UBB, UBA52, HSPA1A, HSPA8, PSMB5, PSMB3, PSMB6, UBC, PSMB7, PSME1, PSMA7, ZFP36L1, PSMD4, PSMB8, PSMA1, PSMD8, PSMD3, PSMA4, PSMB4, PSMC5, PSMB2, PSMB9, PSMA3, PSME2, PSMB1, PSMC3, PSMC4, PSMF1, PSMA5, PSMD11, EXOSC8	HSPB1, RPS27A, UBB, UBA52, HSPA1A, HSPA8, PSMB5, PSMB3, PSMB6, UBC, PSMB7, PSME1, PSMA7, ZFP36L1, PSMD4, PSMB8, PSMA1, PSMD8, PSMD3, PSMA4, PSMB4, PSMC5, PSMB2, PSMB9, PSMA3, PSME2, PSMB1, PSMC3, PSMC4, PSMF1
CHICAS_RB1_TARGETS_LOW_SERUM	0.00121951	0.0237978	0.472869	3.13542	0	46	RPL36A, RPL38, TOMM7, COX7C, RPS21, ZFAS1, RPS28, NDUFB4, TMEM258, COX6B1, NDUFA1, SNRPE, OST4, SNRPG, RPL36AL, COX5B, POLR2L, SNRPB, MT1E, NDUFB2, MT1X, PET100, LSM7, NDUFB1, ROMO1	RPL36A, RPL38, TOMM7, COX7C, RPS21, ZFAS1, RPS28, NDUFB4, TMEM258, COX6B1, NDUFA1, SNRPE, OST4, SNRPG, RPL36AL, COX5B, POLR2L, SNRPB, MT1E, NDUFB2, MT1X, PET100, LSM7, NDUFB1
BIOCARTA_PROTEASOME_PATHWAY	0.00143266	0.0237978	0.726748	3.13178	0	15	PSMB5, PSMB3, PSMB6, PSMB7, PSMA7, PSMA1, PSMA4, PSMB4, UBE2A, PSMB2, PSMA3, PSMB1, PSMA5	PSMB5, PSMB3, PSMB6, PSMB7, PSMA7, PSMA1, PSMA4, PSMB4, UBE2A, PSMB2, PSMA3, PSMB1
LI_DCP2_BOUND_MRNA	0.00116822	0.0237978	0.395358	3.13032	0	71	RPS5, EEF1D, NDUFA13, RPSA, EDF1, HSD17B10, MRPL23, NAA10, POLR2L, UFC1, CYC1, NDUFS7, EIF3G, APRT, LSM3, PSMC5, WDR45, NDUFS8, CUEDC2, NDUFB7, CHMP2A, MRPS12, AP2S1, PSMC3, IDH3G, MRPL12, WDR74, BID, TRAPPC2L, JMJD6, ADA, NQO2, ENO1, PPIB, RUVBL2, UBXN6, HMOX2, ETFB, SMC3, EXOSC4, BAZ1A, MRPS11, UQCRC1, SAP30BP, PPP1R7, TRIB3, DCXR, MTX1	RPS5, EEF1D, NDUFA13, RPSA, EDF1, HSD17B10, MRPL23, NAA10, POLR2L, UFC1, CYC1, NDUFS7, EIF3G, APRT, LSM3, PSMC5, WDR45, NDUFS8, CUEDC2, NDUFB7, CHMP2A, MRPS12, AP2S1, PSMC3
REACTOME_S_PHASE	0.00113507	0.0237978	0.369745	3.11826	0	87	RPS27A, UBB, UBA52, RBX1, PSMB5, PSMB3, PSMB6, CCND1, UBC, ANAPC16, PSMB7, PSME1, ANAPC11, POLD4, POLE4, PSMA7, PSMD4, PSMB8, PSMA1, CDC26, PSMD8, PSMD3, PSMA4, PSMB4, PSMC5, PSMB2, PSMB9, PSMA3, CDK4, PSME2, PSMB1, PSMC3, UBE2E1, PSMC4, PSMF1, CKS1B, PSMA5, PSMD11, PCNA, PSMD13, UBE2S, POLD2, SKP1, PSMC1, PSMD9, CDKN1B, SMC3, CDKN1A, POLE3, RPA1, PSMD2, MAX, MCM7, PSMD14, ANAPC15, TFDP2, PSMB10,…	RPS27A, UBB, UBA52, RBX1, PSMB5, PSMB3, PSMB6, CCND1, UBC, ANAPC16, PSMB7, PSME1, ANAPC11, POLD4, POLE4, PSMA7, PSMD4, PSMB8, PSMA1, CDC26, PSMD8, PSMD3, PSMA4, PSMB4, PSMC5, PSMB2, PSMB9, PSMA3, CDK4, PSME2, PSMB1, PSMC3, UBE2E1, PSMC4, PSMF1, CKS1B
BASSO_B_LYMPHOCYTE_NETWORK	0.00114025	0.0237978	0.367536	3.10471	0	88	S100A4, CRIP1, ITM2A, LGALS1, PSMB5, HSPE1, POLR2F, PSMB7, CYC1, CYCS, NDUFAB1, NOP16, SNRPF, MYL12A, NME1, AHSA1, BUD31, LSM3, PSMB2, PRDX4, PSMA3, PRDX3, MVP, ETHE1, POLR2H, MRPS12, EBNA1BP2, LAPTM5, MRPL12, TIMM17A, PCNA, CTSH, RCC1, HPRT1, UBE2S, EEF1E1, SLC25A4, POLD2, SUN2, RUVBL2, SSRP1, EMG1, HHEX, BYSL, N4BP2L1, IFITM1, SAR1A, TCP1, SAT1, PSMD2, WDR18, PSMD14, SSBP1, TUBG1, SRSF1, CD44, …	S100A4, CRIP1, ITM2A, LGALS1, PSMB5, HSPE1, POLR2F, PSMB7, CYC1, CYCS, NDUFAB1, NOP16, SNRPF, MYL12A, NME1, AHSA1, BUD31, LSM3, PSMB2, PRDX4, PSMA3, PRDX3, MVP, ETHE1, POLR2H, MRPS12, EBNA1BP2
REACTOME_INTERLEUKIN_1_SIGNALING	0.00117233	0.0237978	0.413126	3.09195	0	62	RPS27A, UBB, UBA52, RBX1, PSMB5, PSMB3, PSMB6, UBC, PSMB7, PSME1, SQSTM1, PSMA7, PSMD4, PSMB8, PSMA1, PSMD8, PSMD3, PSMA4, PSMB4, UBE2N, PSMC5, PSMB2, PSMB9, PSMA3, PSME2, PSMB1, PSMC3, PSMC4, PSMF1, PSMA5, PSMD11, IL1B, TOLLIP, PSMD13, SKP1, PSMC1, PSMD9, NFKBIB, NKIRAS2	RPS27A, UBB, UBA52, RBX1, PSMB5, PSMB3, PSMB6, UBC, PSMB7, PSME1, SQSTM1, PSMA7, PSMD4, PSMB8, PSMA1, PSMD8, PSMD3, PSMA4, PSMB4, UBE2N, PSMC5, PSMB2, PSMB9, PSMA3, PSME2, PSMB1, PSMC3, PSMC4, PSMF1
REACTOME_SIGNALING_BY_NOTCH4	0.00117233	0.0237978	0.414028	3.08331	0	61	RPS27A, UBB, UBA52, RBX1, PSMB5, PSMB3, PSMB6, UBC, PSENEN, PSMB7, PSME1, PSMA7, PSMD4, PSMB8, PSMA1, PSMD8, APH1A, PSMD3, PSMA4, PSMB4, PSMC5, PSMB2, PSMB9, PSMA3, PSME2, PSMB1, PSMC3, PSMC4, PSMF1, PSMA5, PSMD11, PSMD13, DLL4, SKP1, PSMC1, PSMD9, PSEN2, HES1, PSMD2, SNW1, PSMD14, KAT2A, PSMB10, PSMD7, HEY1, PSMC2, ACTA2	RPS27A, UBB, UBA52, RBX1, PSMB5, PSMB3, PSMB6, UBC, PSENEN, PSMB7, PSME1, PSMA7, PSMD4, PSMB8, PSMA1, PSMD8, APH1A, PSMD3, PSMA4, PSMB4, PSMC5, PSMB2, PSMB9, PSMA3, PSME2, PSMB1, PSMC3, PSMC4, PSMF1
POMEROY_MEDULLOBLASTOMA_PROGNOSIS_DN	0.00133156	0.0237978	0.570013	3.08152	0	27	RPL27A, RPS10, RPS25, RPL10A, RPL35A, RPS14, RPS18, RPS19, RPL11, RPSA, RPL29, RPL7A, COX8A, SNRPD2, RPS8, SRI	RPL27A, RPS10, RPS25, RPL10A, RPL35A, RPS14, RPS18, RPS19, RPL11, RPSA, RPL29, RPL7A, COX8A, SNRPD2, RPS8, SRI
REACTOME_TRANSCRIPTIONAL_REGULATION_BY_RUNX2	0.00116144	0.0237978	0.395649	3.07053	0	67	RPS27A, UBB, UBA52, RBX1, LGALS3, PSMB5, PSMB3, PSMB6, CCND1, UBC, PSMB7, PSME1, PSMA7, PSMD4, PSMB8, PSMA1, PSMD8, PSMD3, PSMA4, PSMB4, PSMC5, PSMB2, PSMB9, PSMA3, CDK4, PSME2, PSMB1, PSMC3, PSMC4, PSMF1, PSMA5, COL1A1, PSMD11, BAX, PSMD13, SKP1, PSMC1, PSMD9, CDKN1A	RPS27A, UBB, UBA52, RBX1, LGALS3, PSMB5, PSMB3, PSMB6, CCND1, UBC, PSMB7, PSME1, PSMA7, PSMD4, PSMB8, PSMA1, PSMD8, PSMD3, PSMA4, PSMB4, PSMC5, PSMB2, PSMB9, PSMA3, CDK4, PSME2, PSMB1, PSMC3, PSMC4, PSMF1
BOUDOUKHA_BOUND_BY_IGF2BP2	0.00116822	0.0237978	0.387591	3.06882	0	71	RPL36A, RPS10, RPS4X, RPS27A, RPS15, RPS16, FAU, FTH1, COX7C, S100A6, DYNLL1, AK1, HSPA1B, NDUFA1, RPL36, RPL22, TMEM147, CCND1, NACA, COX8A, RPLP0, HIGD2A, CCND3, SEC61B, UNC50, UBE2D2, SDF2, VPS29, CISD1, ABRACL, ROMO1, LSM5, SPOP, EMC6	RPL36A, RPS10, RPS4X, RPS27A, RPS15, RPS16, FAU, FTH1, COX7C, S100A6, DYNLL1, AK1, HSPA1B, NDUFA1, RPL36, RPL22, TMEM147, CCND1, NACA, COX8A, RPLP0, HIGD2A, CCND3, SEC61B, UNC50, UBE2D2, SDF2, VPS29
CHIANG_LIVER_CANCER_SUBCLASS_UNANNOTATED_DN	0.00106157	0.0237978	0.316264	3.06525	0	125	ALDOA, RPS16, SLC25A5, CHCHD2, NDUFA4, DAD1, LAMTOR5, HNRNPA0, RPL7A, HSPA8, UXT, SNRPD2, PGK1, RAN, EMC4, DCTN3, MANF, ILF2, PSMD8, ARPC1A, WDR83OS, DPM1, S100A10, PRDX4, OSTC, SEC11A, NEU1, DBI, ATF1, MAD2L2, CCNDBP1, CDK4, LSM2, MRPS12, CLNS1A, UBE2E3, PSMC3, COPS3, VDAC3, STOML2, PSMA5, TPRKB, ATP6V0D1, BAX, WDR61, PCNA, UQCRFS1, SNRPD1, ATG3, CTNNAL1, ZNHIT3, SNX7, SYPL1, RHOA, C1GALT1C1, CC…	ALDOA, RPS16, SLC25A5, CHCHD2, NDUFA4, DAD1, LAMTOR5, HNRNPA0, RPL7A, HSPA8, UXT, SNRPD2, PGK1, RAN, EMC4, DCTN3, MANF, ILF2, PSMD8, ARPC1A, WDR83OS, DPM1, S100A10, PRDX4, OSTC, SEC11A, NEU1, DBI, ATF1, MAD2L2, CCNDBP1, CDK4, LSM2, MRPS12, CLNS1A, UBE2E3, PSMC3
PUJANA_CHEK2_PCC_NETWORK	0.00100402	0.0237978	0.23936	3.05936	0	387	RPL27, U2AF1, RPS27A, RPS6, TUBA1B, RPL4, RPS7, PTMA, RPL6, RPL23, BTF3, SLC25A5, PRDX1, HSPA8, CKS2, EIF3H, SNRPE, NACA, SNRPG, COX6C, SNRPD2, LDHA, EIF4A3, NAA10, HSPE1, MIF, PCMT1, PGK1, ERH, RAN, HMGN3, TAF9, TBCA, SRP9, CYCS, MAGOH, NDUFB3, NOP16, SNRPF, COX7B, PPIA, PSMA1, SEC61G, SNRPB, ILF2, SNRPB2, FBL, NME1, NPM1, EIF4E, POLR2G, AHSA1, PSMD3, DDX39A, PSMA4, DUT, LSM3, SRSF2, PSMB4, DGUO…	RPL27, U2AF1, RPS27A, RPS6, TUBA1B, RPL4, RPS7, PTMA, RPL6, RPL23, BTF3, SLC25A5, PRDX1, HSPA8, CKS2, EIF3H, SNRPE, NACA, SNRPG, COX6C, SNRPD2, LDHA, EIF4A3, NAA10, HSPE1, MIF, PCMT1, PGK1, ERH, RAN, HMGN3, TAF9, TBCA, SRP9, CYCS, MAGOH, NDUFB3, NOP16, SNRPF, COX7B, PPIA, PSMA1, SEC61G, SNRPB, ILF2, SNRPB2, FBL, NME1, NPM1, EIF4E, POLR2G, AHSA1, PSMD3, DDX39A, PSMA4, DUT, LSM3, SRSF2, PSMB4, DGUO…
WHITESIDE_CISPLATIN_RESISTANCE_DN	0.00151976	0.0237978	0.810522	3.05322	0	11	RPL13A, RPS5, RPS9, RPS16, SOD1, RPS21, ACTB, IFI6, TIMP1	RPL13A, RPS5, RPS9, RPS16, SOD1, RPS21, ACTB, IFI6, TIMP1
REACTOME_CLEC7A_DECTIN_1_SIGNALING	0.00117233	0.0237978	0.407244	3.04792	0	62	RPS27A, UBB, UBA52, PSMB5, PSMB3, PSMB6, UBC, PSMB7, PSME1, PSMA7, PSMD4, PSMB8, PSMA1, PSMD8, PSMD3, PSMA4, PSMB4, UBE2N, PSMC5, PSMB2, PSMB9, PSMA3, UBE2D2, PSME2, PSMB1, PSMC3, PSMC4, PSMF1, CALM1, PSMA5, PSMD11, IL1B, PSMD13, SKP1, PSMC1, PSMD9, NFATC3, PSMD2, NFKB2, PSMD14, PYCARD, PSMB10, UBE2D1, PSMD7, ITPR1	RPS27A, UBB, UBA52, PSMB5, PSMB3, PSMB6, UBC, PSMB7, PSME1, PSMA7, PSMD4, PSMB8, PSMA1, PSMD8, PSMD3, PSMA4, PSMB4, UBE2N, PSMC5, PSMB2, PSMB9, PSMA3, UBE2D2, PSME2, PSMB1, PSMC3, PSMC4, PSMF1, CALM1
ANDERSEN_LIVER_CANCER_KRT19_UP	0.00136426	0.0237978	0.580484	3.03649	0	25	RPL13A, RPL27A, RPS25, RPL10A, RPL35A, RPS14, RPL3, RPL9, RPS18, RPS12, RPS3A, CALM2	RPL13A, RPL27A, RPS25, RPL10A, RPL35A, RPS14, RPL3, RPL9, RPS18, RPS12, RPS3A, CALM2
TIEN_INTESTINE_PROBIOTICS_24HR_UP	0.00100705	0.0237978	0.243354	3.02407	0	330	NDUFA13, DYNLL1, TAX1BP3, RBX1, HNRNPA0, CYB5R3, MGST3, ID2, CKS2, UBL5, SNRPE, CCND1, SNRPG, TMA7, EIF4A3, TUBB2A, HSPE1, POLR2F, TAGLN2, PCMT1, CNPY2, SIVA1, MGST2, MYL6, COX17, NDUFB6, ERH, PSMB7, RAN, POLR2L, ATP6V0E1, HMGN3, HSBP1, NEDD8, NUDC, NDUFA6, NDUFB3, SNRPF, SLIRP, NDUFC1, NME1, LYRM4, EIF4E, UNC50, AHSA1, CHMP5, HIGD1A, LUC7L3, NDUFB2, PHB, TMEM109, DUT, LSM3, SRSF2, TIPIN, UBE2N, …	NDUFA13, DYNLL1, TAX1BP3, RBX1, HNRNPA0, CYB5R3, MGST3, ID2, CKS2, UBL5, SNRPE, CCND1, SNRPG, TMA7, EIF4A3, TUBB2A, HSPE1, POLR2F, TAGLN2, PCMT1, CNPY2, SIVA1, MGST2, MYL6, COX17, NDUFB6, ERH, PSMB7, RAN, POLR2L, ATP6V0E1, HMGN3, HSBP1, NEDD8, NUDC, NDUFA6, NDUFB3, SNRPF, SLIRP, NDUFC1, NME1, LYRM4, EIF4E, UNC50, AHSA1, CHMP5, HIGD1A, LUC7L3, NDUFB2, PHB, TMEM109, DUT, LSM3, SRSF2, TIPIN, UBE2N, …
GOLDRATH_ANTIGEN_RESPONSE	0.00104275	0.0237978	0.292027	3.02304	0	154	S100A4, GAPDH, S100A6, KRTCAP2, TXN, ID2, TPI1, PLP2, LGALS3, S100A11, CKS2, LGALS1, DSTN, RNH1, TMEM14C, CCL3, IER3, F2RL3, SIVA1, ARL5A, RAN, IFITM3, TAF9, EMP3, ANXA2, MYADM, ECH1, LMNA, MRPL18, SDHD, ACOT7, CAPG, CST3, ANXA4, ITM2B, C4orf3, PERP, S100A10, PRDX4, HMGN2, MT1X, GEM, DBI, HMGB2, KPNA2, SCPEP1, GLRX, TRAPPC1, GSTO1, CKS1B, CISD1, ABRACL, ERRFI1, CAPN2, YWHAQ, MT1A, REEP5, CTSD, PC…	S100A4, GAPDH, S100A6, KRTCAP2, TXN, ID2, TPI1, PLP2, LGALS3, S100A11, CKS2, LGALS1, DSTN, RNH1, TMEM14C, CCL3, IER3, F2RL3, SIVA1, ARL5A, RAN, IFITM3, TAF9, EMP3, ANXA2, MYADM, ECH1, LMNA, MRPL18, SDHD, ACOT7, CAPG, CST3, ANXA4, ITM2B, C4orf3, PERP, S100A10, PRDX4, HMGN2, MT1X, GEM, DBI, HMGB2, KPNA2, SCPEP1, GLRX, TRAPPC1, GSTO1, CKS1B
REACTOME_UCH_PROTEINASES	0.00117233	0.0237978	0.403827	3.02235	0	62	RPS27A, UBB, UBA52, PSMB5, PSMB3, PSMB6, UBC, ACTB, PSMB7, ADRM1, PSME1, NEDD8, PSMA7, PSMD4, PSMB8, PSMA1, PSMD8, PSMD3, PSMA4, PSMB4, PSMC5, PSMB2, PSMB9, PSMA3, PSME2, PSMB1, PSMC3, PSMC4, PSMF1, PSMA5, PSMD11, PSMD13, TGFB1, PSMC1, PSMD9, ACTL6A, INO80C, INO80B, PSMD2, UCHL3, TFPT, PSMD14	RPS27A, UBB, UBA52, PSMB5, PSMB3, PSMB6, UBC, ACTB, PSMB7, ADRM1, PSME1, NEDD8, PSMA7, PSMD4, PSMB8, PSMA1, PSMD8, PSMD3, PSMA4, PSMB4, PSMC5, PSMB2, PSMB9, PSMA3, PSME2, PSMB1, PSMC3, PSMC4, PSMF1
REACTOME_TCR_SIGNALING	0.00116414	0.0237978	0.396908	3.02106	0	64	RPS27A, UBB, UBA52, PSMB5, PSMB3, PSMB6, UBC, PSMB7, PSME1, PSMA7, PSMD4, PSMB8, PSMA1, PSMD8, PSMD3, PSMA4, PSMB4, UBE2N, PSMC5, PSMB2, PSMB9, PSMA3, UBE2D2, PSME2, PSMB1, PSMC3, PSMC4, PSMF1, PSMA5, PSMD11, VASP, HLA-DRB5, PSMD13, HLA-DPB1, SKP1, PSMC1, PSMD9	RPS27A, UBB, UBA52, PSMB5, PSMB3, PSMB6, UBC, PSMB7, PSME1, PSMA7, PSMD4, PSMB8, PSMA1, PSMD8, PSMD3, PSMA4, PSMB4, UBE2N, PSMC5, PSMB2, PSMB9, PSMA3, UBE2D2, PSME2, PSMB1, PSMC3, PSMC4, PSMF1
DAIRKEE_CANCER_PRONE_RESPONSE_BPA_E2	0.00117233	0.0237978	0.405329	3.01853	0	61	EIF4A1, S100A4, RPL15, RPS6, SLC25A6, GAPDH, RPL4, EEF1D, RPL29, ATF4, UQCRH, TXN, PLP2, RPL36, COX8A, NOP16, FBL, EIF4E, DDX39A, PSMB2, AP3S1, NDUFS3, HMGN2, HMGB2, PRDX6, POLR2H, EBNA1BP2, POLR2C	EIF4A1, S100A4, RPL15, RPS6, SLC25A6, GAPDH, RPL4, EEF1D, RPL29, ATF4, UQCRH, TXN, PLP2, RPL36, COX8A, NOP16, FBL, EIF4E, DDX39A, PSMB2, AP3S1, NDUFS3, HMGN2, HMGB2, PRDX6, POLR2H, EBNA1BP2, POLR2C
REACTOME_AUTOPHAGY	0.00117371	0.0237978	0.375903	3.01229	0	75	RPS27A, UBB, TOMM7, EEF1A1, GABARAPL2, TUBA1B, UBA52, DYNLL1, VIM, LAMTOR5, HSPA8, CSNK2B, UBC, TUBB2A, TUBB4B, LAMTOR4, SQSTM1, TOMM22, RHEB, UBE2N, WDR45, PARK7, CHMP4A, LAMTOR1, CHMP3, MAP1LC3A, ARL13B, CHMP2A, LAMTOR2, TUBA1C, TSG101, PLIN3, RRAGA, HSF1, TUBA1A, VPS28, ATG3, MVB12A	RPS27A, UBB, TOMM7, EEF1A1, GABARAPL2, TUBA1B, UBA52, DYNLL1, VIM, LAMTOR5, HSPA8, CSNK2B, UBC, TUBB2A, TUBB4B, LAMTOR4, SQSTM1, TOMM22, RHEB, UBE2N, WDR45, PARK7, CHMP4A, LAMTOR1, CHMP3, MAP1LC3A, ARL13B, CHMP2A, LAMTOR2
TIEN_INTESTINE_PROBIOTICS_2HR_UP	0.00140252	0.0237978	0.635198	3.01024	0	19	B2M, RPS6, RPS3A, GAPDH, EEF1A1, RPL23, HSPA8, RPS11, UBC, RPLP0, PGK1	B2M, RPS6, RPS3A, GAPDH, EEF1A1, RPL23, HSPA8, RPS11, UBC, RPLP0, PGK1
REACTOME_TRANSCRIPTIONAL_REGULATION_BY_RUNX3	0.00117233	0.0237978	0.404191	3.01005	0	61	RPS27A, UBB, UBA52, PSMB5, PSMB3, PSMB6, CCND1, UBC, PSMB7, PSME1, PSMA7, PSMD4, PSMB8, PSMA1, PSMD8, BRD2, PSMD3, PSMA4, PSMB4, PSMC5, PSMB2, PSMB9, PSMA3, PSME2, PSMB1, PSMC3, PSMC4, PSMF1, PSMA5, PSMD11, PSMD13, TGFB1, PSMC1, PSMD9, CDKN1A, HES1, PSMD2, SNW1, PSMD14, TP53, KAT2A, PSMB10, PSMD7, PSMC2, TEAD4, RUNX1, TEAD2, KRAS, PSMD6, MAML1, TCF7	RPS27A, UBB, UBA52, PSMB5, PSMB3, PSMB6, CCND1, UBC, PSMB7, PSME1, PSMA7, PSMD4, PSMB8, PSMA1, PSMD8, BRD2, PSMD3, PSMA4, PSMB4, PSMC5, PSMB2, PSMB9, PSMA3, PSME2, PSMB1, PSMC3, PSMC4, PSMF1
HONMA_DOCETAXEL_RESISTANCE	0.00134409	0.0237978	0.561858	2.99671	0	26	RPL38, GAPDH, COX7C, TUBA1B, DYNLL1, CFL1, GSTP1, ANGPTL2, APRT, IFI6, MRPS6, TUBB, PDCD5, S100A10, NDUFS3, MAD2L2	RPL38, GAPDH, COX7C, TUBA1B, DYNLL1, CFL1, GSTP1, ANGPTL2, APRT, IFI6, MRPS6, TUBB, PDCD5, S100A10, NDUFS3, MAD2L2
REACTOME_ABC_FAMILY_PROTEINS_MEDIATED_TRANSPORT	0.00118343	0.0237978	0.416764	2.99073	0	56	RPS27A, UBB, UBA52, PSMB5, PSMB3, PSMB6, UBC, PSMB7, PSME1, PSMA7, PSMD4, PSMB8, PSMA1, PSMD8, RNF5, PSMD3, PSMA4, PSMB4, PSMC5, PSMB2, PSMB9, PSMA3, EIF2S2, PSME2, PSMB1, PSMC3, PSMC4, PSMF1, PSMA5, PSMD11, PSMD13, OS9, PSMC1, PSMD9, ERLEC1, ABCB1, PSMD2, PSMD14, PSMB10, PSMD7, EIF2S3, DERL2, PSMC2, EIF2S1	RPS27A, UBB, UBA52, PSMB5, PSMB3, PSMB6, UBC, PSMB7, PSME1, PSMA7, PSMD4, PSMB8, PSMA1, PSMD8, RNF5, PSMD3, PSMA4, PSMB4, PSMC5, PSMB2, PSMB9, PSMA3, EIF2S2, PSME2, PSMB1, PSMC3, PSMC4, PSMF1
WP_MITOCHONDRIAL_COMPLEX_IV_ASSEMBLY	0.00131234	0.0237978	0.532659	2.98363	0	30	COX7C, NDUFA4, COX7A2, COX6B1, COX4I1, COX6A1, COX16, COX8A, COX6C, COX17, COX5B, COX7B, COX5A, HIGD1A, PET100, COX14, PNKD, SURF1, CMC1, COA6, COA3, COX11	COX7C, NDUFA4, COX7A2, COX6B1, COX4I1, COX6A1, COX16, COX8A, COX6C, COX17, COX5B, COX7B, COX5A, HIGD1A, PET100
KEGG_SPLICEOSOME	0.00113379	0.0237978	0.353961	2.98186	0	86	U2AF1, HNRNPA1, HSPA1A, HSPA1B, HSPA8, SNRPE, SNRPG, SNRPD2, EIF4A3, SF3B5, PHF5A, MAGOH, SNRPF, PQBP1, SNRPB, SNRPB2, BUD31, LSM3, SRSF2, RBM8A, LSM7, LSM4, LSM2, SNRNP40, LSM5, SYF2, PPIH, PRPF31, RBMX, SNRPD1, HSPA2, DDX46, PUF60, CCDC12, SLU7, BCAS2, LSM6, CTNNBL1, SNRPC, PRPF19, SF3B2, ZMAT2, SF3B4, U2AF2, CWC15, SF3A2, SNW1, PPIE, THOC3, CDC5L, SF3A3, SRSF1, TXNL4A, SNRPA, PRPF6, XAB2, SART…	U2AF1, HNRNPA1, HSPA1A, HSPA1B, HSPA8, SNRPE, SNRPG, SNRPD2, EIF4A3, SF3B5, PHF5A, MAGOH, SNRPF, PQBP1, SNRPB, SNRPB2, BUD31, LSM3, SRSF2, RBM8A, LSM7, LSM4, LSM2
REACTOME_INNATE_IMMUNE_SYSTEM	0.001	0.0237978	0.227629	2.97242	0	440	ALDOA, FTL, B2M, ARPC1B, RPS27A, UBB, HLA-C, FTH1, EEF1A1, UBA52, HLA-B, EEF2, PKM, DYNLL1, SRP14, HLA-A, CFL1, HSPA1A, BRK1, TXN, CYB5R3, HSPA1B, HSPA8, LGALS3, S100A11, GSTP1, IMPDH2, PSMB5, PSMB3, ATP6V0B, NDUFC2, ATP6V1F, PSMB6, CYSTM1, RAB5C, CSNK2B, UBC, ACTB, HMOX1, CFD, TUBB4B, POLR2F, MIF, RAP1A, PSMB7, POLR2L, PSAP, CLU, ATP6V0E1, DPP7, PSME1, POLR1D, RAB7A, TMEM179B, ATP6V1G1, PSMA7, A…	ALDOA, FTL, B2M, ARPC1B, RPS27A, UBB, HLA-C, FTH1, EEF1A1, UBA52, HLA-B, EEF2, PKM, DYNLL1, SRP14, HLA-A, CFL1, HSPA1A, BRK1, TXN, CYB5R3, HSPA1B, HSPA8, LGALS3, S100A11, GSTP1, IMPDH2, PSMB5, PSMB3, ATP6V0B, NDUFC2, ATP6V1F, PSMB6, CYSTM1, RAB5C, CSNK2B, UBC, ACTB, HMOX1, CFD, TUBB4B, POLR2F, MIF, RAP1A, PSMB7, POLR2L, PSAP, CLU, ATP6V0E1, DPP7, PSME1, POLR1D, RAB7A, TMEM179B, ATP6V1G1, PSMA7, A…
REACTOME_TP53_REGULATES_METABOLIC_GENES	0.00118343	0.0237978	0.41207	2.95704	0	56	DDIT4, COX7C, NDUFA4, PRDX1, LAMTOR5, COX6B1, COX4I1, TXN, COX6A1, COX7A2L, COX16, COX8A, COX6C, LAMTOR4, PRDX5, COX5B, CYCS, COX7B, RHEB, COX5A, PRDX2, LAMTOR1, TXNRD1, LAMTOR2, RRAGA, YWHAQ, COX14	DDIT4, COX7C, NDUFA4, PRDX1, LAMTOR5, COX6B1, COX4I1, TXN, COX6A1, COX7A2L, COX16, COX8A, COX6C, LAMTOR4, PRDX5, COX5B, CYCS, COX7B, RHEB, COX5A, PRDX2, LAMTOR1, TXNRD1, LAMTOR2
KYNG_RESPONSE_TO_H2O2	0.00123001	0.0237978	0.451861	2.93368	0	43	RPL31, RPL21, HNRNPA1, PFDN5, COMMD6, OAZ2, RPL5, RPL7A, CCND1, DNAJB1, COX6C, HMOX1, CFD, TSPAN4, PTP4A3, HCFC1R1, DUT, TAP1, PPP1CA, PSMC4, RCC1, EID1, SERPINH1, CRYAB, SLC39A7, TUBA4A, ATP6AP1, MPV17	RPL31, RPL21, HNRNPA1, PFDN5, COMMD6, OAZ2, RPL5, RPL7A, CCND1, DNAJB1, COX6C, HMOX1, CFD, TSPAN4, PTP4A3, HCFC1R1, DUT, TAP1, PPP1CA, PSMC4
DIRMEIER_LMP1_RESPONSE_LATE_DN	0.00139665	0.0237978	0.59777	2.9314	0	21	RPS5, FAU, RPS19, GAPDH, RPL29, RPS11, COX8A, UBC, RPLP0, ARF5, PSAP, PSMB9, LSM2, TXNIP, ARHGDIB	RPS5, FAU, RPS19, GAPDH, RPL29, RPS11, COX8A, UBC, RPLP0, ARF5, PSAP, PSMB9, LSM2, TXNIP
RODWELL_AGING_KIDNEY_UP	0.00102145	0.0237978	0.258751	2.92048	0	220	RPL13A, RPLP2, RPL27, RPS10, RPS25, RPL10, RPL35A, ARPC1B, FXYD5, RPS2, FAU, LUM, RPS19, CRIP1, RPL35, RPL12, RPL18, ZFAS1, HLA-B, TMSB10, COMP, VIM, CLIC1, HLA-A, KRTCAP2, PFN1, UBXN1, TAGLN2, TBCB, HLA-F, CCND3, POLR1D, EMP3, LY6E, ANXA2, PSMB8, CD14, CCL2, APRT, COL1A2, GRN, MFGE8, DKK3, CALHM2, FN1, PSMB9, TAGLN, TGFBI, TNFAIP2, TAP1, SYNGR2, MVP, COL3A1, TIMP1, PGLS, SSR4, CXCL1, GMFG, IL32,…	RPL13A, RPLP2, RPL27, RPS10, RPS25, RPL10, RPL35A, ARPC1B, FXYD5, RPS2, FAU, LUM, RPS19, CRIP1, RPL35, RPL12, RPL18, ZFAS1, HLA-B, TMSB10, COMP, VIM, CLIC1, HLA-A, KRTCAP2, PFN1, UBXN1, TAGLN2, TBCB, HLA-F, CCND3, POLR1D, EMP3, LY6E, ANXA2, PSMB8, CD14, CCL2, APRT, COL1A2, GRN, MFGE8, DKK3, CALHM2, FN1, PSMB9, TAGLN, TGFBI, TNFAIP2, TAP1, SYNGR2, MVP, COL3A1, TIMP1, PGLS, SSR4, CXCL1, GMFG, IL32,…
REACTOME_MITOTIC_METAPHASE_AND_ANAPHASE	0.00106952	0.0237978	0.304068	2.91797	0	122	RPS27, RPS27A, UBB, TUBA1B, UBA52, DYNLL1, PSMB5, PSMB3, PSMB6, UBC, ANAPC16, TUBB2A, TUBB4B, PSMB7, RAN, PSME1, ANAPC11, NUDC, PSMA7, PSMD4, BANF1, PSMB8, PSMA1, LMNA, CDC26, PSMD8, PSMD3, PSMA4, PSMB4, PSMC5, PSMB2, SUMO1, PSMB9, PSMA3, CHMP4A, UBE2I, CHMP3, CHMP2A, PSME2, PSMB1, PSMC3, UBE2E1, PSMC4, PSMF1, TUBA1C, PSMA5, TUBA1A, PSMD11, PMF1, SIRT2, SEC13, RCC1, PSMD13, PPP2R1A, UBE2S, CHMP2B…	RPS27, RPS27A, UBB, TUBA1B, UBA52, DYNLL1, PSMB5, PSMB3, PSMB6, UBC, ANAPC16, TUBB2A, TUBB4B, PSMB7, RAN, PSME1, ANAPC11, NUDC, PSMA7, PSMD4, BANF1, PSMB8, PSMA1, LMNA, CDC26, PSMD8, PSMD3, PSMA4, PSMB4, PSMC5, PSMB2, SUMO1, PSMB9, PSMA3, CHMP4A, UBE2I, CHMP3, CHMP2A, PSME2, PSMB1, PSMC3, UBE2E1, PSMC4, PSMF1
REACTOME_BETA_CATENIN_INDEPENDENT_WNT_SIGNALING	0.00116822	0.0237978	0.360489	2.90162	0	76	RPS27A, UBB, UBA52, GNG11, PFN1, PSMB5, PSMB3, PSMB6, UBC, PSMB7, PSME1, GNG5, PSMA7, PSMD4, PSMB8, AP2M1, PSMA1, PSMD8, CLTA, PSMD3, PSMA4, PSMB4, PSMC5, PSMB2, PSMB9, PSMA3, PSME2, AP2S1, PSMB1, PSMC3, PSMC4, PSMF1, CALM1, PSMA5, PSMD11	RPS27A, UBB, UBA52, GNG11, PFN1, PSMB5, PSMB3, PSMB6, UBC, PSMB7, PSME1, GNG5, PSMA7, PSMD4, PSMB8, AP2M1, PSMA1, PSMD8, CLTA, PSMD3, PSMA4, PSMB4, PSMC5, PSMB2, PSMB9, PSMA3, PSME2, AP2S1, PSMB1, PSMC3, PSMC4, PSMF1, CALM1
ZHOU_TNF_SIGNALING_30MIN	0.00123762	0.0237978	0.452478	2.88845	0	41	RPL10, HSPB1, EEF2, NDUFA13, JUNB, CLIC1, ATF4, PLP2, TUBB4B, ERGIC3, IFI27, TAGLN2, PRDX5, PSMB7, MRPL36, SLC39A1, PHB, PRDX2, CDC123, CXCL1	RPL10, HSPB1, EEF2, NDUFA13, JUNB, CLIC1, ATF4, PLP2, TUBB4B, ERGIC3, IFI27, TAGLN2, PRDX5, PSMB7, MRPL36, SLC39A1, PHB, PRDX2, CDC123, CXCL1
SWEET_KRAS_ONCOGENIC_SIGNATURE	0.00121212	0.0237978	0.416183	2.86445	0	51	RPL8, RPL3, HNRNPA1, RPS2, EEF1D, EEF2, RPL6, SLC25A5, RPL14, ID2, BSG, LGALS3, UBXN1, CCND1, EIF3E, MANF, CST3, RABGGTB, KRT18, TGFBI, GLRX, EEF1B2, FKBP2, PHB2, FAM3C, VASP	RPL8, RPL3, HNRNPA1, RPS2, EEF1D, EEF2, RPL6, SLC25A5, RPL14, ID2, BSG, LGALS3, UBXN1, CCND1, EIF3E, MANF, CST3, RABGGTB, KRT18, TGFBI, GLRX, EEF1B2
BURTON_ADIPOGENESIS_5	0.00117371	0.0237978	0.356522	2.85698	0	75	ALDOA, UQCRH, MGST3, COX6A1, MDH2, COX17, CYC1, CYCS, NDUFAB1, TALDO1, PSMA1, MRPL18, SDHD, CBR3, LMAN2, SLC1A5, PHB, MPC2, NDUFB10, TOB1, NDUFA8, PRDX3, DBI, TIMM9, ECHS1, CISD1, BCAP31, PHB2, PSMA5, JAGN1, MRPL12, TIMM17A, XBP1, MRPL20, RPP14, MRPL34, ETFB, CHP1, AK2, ACADM, POR, MRPS26, MTX2, PLA2G12A, RASD1, G6PD, PRADC1, MKNK2, GINM1, DNAJB9, PPA1, MRPL15	ALDOA, UQCRH, MGST3, COX6A1, MDH2, COX17, CYC1, CYCS, NDUFAB1, TALDO1, PSMA1, MRPL18, SDHD, CBR3, LMAN2, SLC1A5, PHB, MPC2, NDUFB10, TOB1, NDUFA8, PRDX3, DBI, TIMM9, ECHS1
HOSHIDA_LIVER_CANCER_SUBCLASS_S1	0.00104384	0.0237978	0.280757	2.856	0	144	TMSB4X, ALDOA, ARPC1B, OAZ1, LUM, CRIP2, TAX1BP3, CD151, PFN1, PLP2, S100A11, GSTP1, LGALS1, ATP6V0B, ATP6V1F, CCL3, IER3, PGK1, ARF5, ARPC2, CYP1B1, DCTN2, ADAM15, COL1A2, GRN, PLD3, SLC1A5, HEXA, ANXA4, DUT, SRI, TAGLN, S100A10, GEM, PPIC, COL3A1, CXCL1, PPP4C, PROCR, AP2S1, RSU1, LAPTM5, MGP, EFEMP1, ARHGDIB, RCC1, GYPC, ANXA5, PLAUR, CD47, RHOA, TRIP10, QSOX1, BLVRA, LDHB, ID3, HLA-DPB1, ASAH…	TMSB4X, ALDOA, ARPC1B, OAZ1, LUM, CRIP2, TAX1BP3, CD151, PFN1, PLP2, S100A11, GSTP1, LGALS1, ATP6V0B, ATP6V1F, CCL3, IER3, PGK1, ARF5, ARPC2, CYP1B1, DCTN2, ADAM15, COL1A2, GRN, PLD3, SLC1A5, HEXA, ANXA4, DUT, SRI, TAGLN, S100A10, GEM, PPIC, COL3A1, CXCL1, PPP4C, PROCR, AP2S1, RSU1
REACTOME_AMYLOID_FIBER_FORMATION	0.00138122	0.0237978	0.571705	2.85164	0	22	B2M, RPS27A, UBB, UBA52, UBC, PSENEN, APH1A, CST3, GSN, MFGE8, ITM2B, UBE2L6, TGFBI	B2M, RPS27A, UBB, UBA52, UBC, PSENEN, APH1A, CST3, GSN, MFGE8, ITM2B, UBE2L6, TGFBI
HEDENFALK_BREAST_CANCER_BRACX_UP	0.00144509	0.0237978	0.679147	2.84886	0	14	RPL31, RPS4X, RPL19, RPL15, RPS5, RPS13, UBA52, JUNB	RPL31, RPS4X, RPL19, RPL15, RPS5, RPS13, UBA52, JUNB
REACTOME_SELECTIVE_AUTOPHAGY	0.00123762	0.0237978	0.445881	2.84633	0	41	RPS27A, UBB, TOMM7, TUBA1B, UBA52, DYNLL1, VIM, HSPA8, CSNK2B, UBC, TUBB2A, TUBB4B, SQSTM1, TOMM22, UBE2N, PARK7, MAP1LC3A, ARL13B, TUBA1C, PLIN3, HSF1, TUBA1A	RPS27A, UBB, TOMM7, TUBA1B, UBA52, DYNLL1, VIM, HSPA8, CSNK2B, UBC, TUBB2A, TUBB4B, SQSTM1, TOMM22, UBE2N, PARK7, MAP1LC3A, ARL13B
REACTOME_NEUTROPHIL_DEGRANULATION	0.00101317	0.0237978	0.246581	2.84274	0	237	ALDOA, FTL, B2M, HLA-C, FTH1, EEF1A1, HLA-B, EEF2, PKM, DYNLL1, SRP14, HLA-A, HSPA1A, CYB5R3, HSPA1B, HSPA8, LGALS3, S100A11, GSTP1, IMPDH2, NDUFC2, CYSTM1, RAB5C, CSNK2B, CFD, TUBB4B, MIF, RAP1A, PSMB7, PSAP, DPP7, RAB7A, TMEM179B, HEXB, CDA, ANXA2, PPIA, ILF2, CD14, TNFAIP6, APRT, CST3, GSN, GRN, PSMD3, TUBB, CTSA, ATP6AP2, SDCBP, PRDX4, NEU1, LAMTOR1, PFKL, MVP, DDOST, PRDX6, CXCL1, GMFG, RHOG…	ALDOA, FTL, B2M, HLA-C, FTH1, EEF1A1, HLA-B, EEF2, PKM, DYNLL1, SRP14, HLA-A, HSPA1A, CYB5R3, HSPA1B, HSPA8, LGALS3, S100A11, GSTP1, IMPDH2, NDUFC2, CYSTM1, RAB5C, CSNK2B, CFD, TUBB4B, MIF, RAP1A, PSMB7, PSAP, DPP7, RAB7A, TMEM179B, HEXB, CDA, ANXA2, PPIA, ILF2, CD14, TNFAIP6, APRT, CST3, GSN, GRN, PSMD3, TUBB, CTSA, ATP6AP2, SDCBP, PRDX4, NEU1, LAMTOR1, PFKL, MVP, DDOST, PRDX6, CXCL1, GMFG, RHOG…
ZHONG_SECRETOME_OF_LUNG_CANCER_AND_ENDOTHELIUM	0.00121951	0.0237978	0.43105	2.84022	0	45	ALDOA, RPL10A, GAPDH, EEF2, VIM, PRDX1, TPI1, LDHA, ACTB, MDH2, RAN, TNXB, CLU, PEBP1, BGN, TUBB, CTSA, SRSF2, FN1, TUBA1C, COL1A1, CTSD, PCNA, TKT, ENO1, PPIB	ALDOA, RPL10A, GAPDH, EEF2, VIM, PRDX1, TPI1, LDHA, ACTB, MDH2, RAN, TNXB, CLU, PEBP1, BGN, TUBB, CTSA, SRSF2, FN1
REACTOME_INTERLEUKIN_1_FAMILY_SIGNALING	0.00116144	0.0237978	0.355154	2.83931	0	73	RPS27A, UBB, UBA52, RBX1, PSMB5, PSMB3, PSMB6, UBC, PSMB7, PSME1, SQSTM1, PSMA7, PSMD4, PSMB8, PSMA1, PSMD8, PSMD3, PSMA4, PSMB4, UBE2N, PSMC5, PSMB2, PSMB9, PSMA3, SIGIRR, PSME2, PSMB1, PSMC3, PSMC4, PSMF1, PSMA5, PSMD11, IL1B, TOLLIP, PSMD13, GSDMD, SKP1, PSMC1, PSMD9	RPS27A, UBB, UBA52, RBX1, PSMB5, PSMB3, PSMB6, UBC, PSMB7, PSME1, SQSTM1, PSMA7, PSMD4, PSMB8, PSMA1, PSMD8, PSMD3, PSMA4, PSMB4, UBE2N, PSMC5, PSMB2, PSMB9, PSMA3, SIGIRR, PSME2, PSMB1, PSMC3, PSMC4, PSMF1
JISON_SICKLE_CELL_DISEASE_UP	0.00108814	0.0237978	0.304133	2.83773	0	115	CD9, GNG11, CLIC1, HLA-A, CD151, PRDX1, TXN, HMOX1, EIF4A3, TUBB2A, NDUFAF3, COX17, EMP3, GNG5, LY6E, TALDO1, ANXA2, PSMB8, MYL9, CTSA, UBE2L6, PSMB2, FN1, UBE2L3, PSMB9, NUCB1, BLOC1S1, PRDX4, PSMA3, ADM, TAP1, TIMP1, NDUFB7, CTSL, PSME2, RSU1, GSTO1, TXNRD1, CLIC2, SERPING1, PLIN3, TCN2, NDUFS2, BLVRB, TIMM17A, AKR1A1, STX7, P4HB, ATOX1, SMOX, RHOA, GAS2L1, BLVRA	CD9, GNG11, CLIC1, HLA-A, CD151, PRDX1, TXN, HMOX1, EIF4A3, TUBB2A, NDUFAF3, COX17, EMP3, GNG5, LY6E, TALDO1, ANXA2, PSMB8, MYL9, CTSA, UBE2L6, PSMB2, FN1, UBE2L3, PSMB9, NUCB1, BLOC1S1, PRDX4, PSMA3, ADM, TAP1, TIMP1, NDUFB7, CTSL, PSME2, RSU1, GSTO1, TXNRD1
APPIERTO_RESPONSE_TO_FENRETINIDE_DN	0.00131062	0.0237978	0.509755	2.83443	0	29	TMSB4X, PTMA, ISCU, EIF3F, LDHA, MDH2, PGK1, IFITM3, BANF1, NDUFC1, UQCR10, IFITM2, COL3A1, CCNDBP1, RSU1, CYB5B, NDUFA2, PPIH, MDH1	TMSB4X, PTMA, ISCU, EIF3F, LDHA, MDH2, PGK1, IFITM3, BANF1, NDUFC1, UQCR10, IFITM2, COL3A1, CCNDBP1, RSU1
REACTOME_G2_M_CHECKPOINTS	0.00118203	0.0237978	0.370631	2.83262	0	66	RPS27A, UBB, UBA52, PSMB5, PSMB3, PSMB6, UBC, PSMB7, PSME1, PSMA7, PSMD4, PSMB8, PSMA1, PSMD8, PSMD3, PSMA4, PSMB4, UBE2N, PSMC5, PSMB2, SUMO1, PSMB9, PSMA3, PSME2, PSMB1, PSMC3, PSMC4, PSMF1, BABAM1, PSMA5, YWHAQ, PSMD11, KAT5, PSMD13, PSMC1, PSMD9, RPA1, RAD9A, RAD50, PSMD2, MCM7, PSMD14, TP53, PSMB10, PSMD7, ORC4, RPA2, PSMC2	RPS27A, UBB, UBA52, PSMB5, PSMB3, PSMB6, UBC, PSMB7, PSME1, PSMA7, PSMD4, PSMB8, PSMA1, PSMD8, PSMD3, PSMA4, PSMB4, UBE2N, PSMC5, PSMB2, SUMO1, PSMB9, PSMA3, PSME2, PSMB1, PSMC3, PSMC4, PSMF1
REACTOME_SIGNALING_BY_THE_B_CELL_RECEPTOR_BCR	0.00116144	0.0237978	0.364205	2.8265	0	67	RPS27A, UBB, UBA52, PSMB5, PSMB3, PSMB6, UBC, PSMB7, PSME1, PSMA7, PSMD4, PSMB8, PPIA, PSMA1, PSMD8, PSMD3, PSMA4, PSMB4, PSMC5, PSMB2, PSMB9, PSMA3, PSME2, PSMB1, PSMC3, PSMC4, PSMF1, CALM1, FKBP1A, PSMA5, PSMD11, CD79B, PSMD13, SKP1, PSMC1, PSMD9, NFATC3	RPS27A, UBB, UBA52, PSMB5, PSMB3, PSMB6, UBC, PSMB7, PSME1, PSMA7, PSMD4, PSMB8, PPIA, PSMA1, PSMD8, PSMD3, PSMA4, PSMB4, PSMC5, PSMB2, PSMB9, PSMA3, PSME2, PSMB1, PSMC3, PSMC4, PSMF1, CALM1
CHIARADONNA_NEOPLASTIC_TRANSFORMATION_KRAS_CDC25_UP	0.0012987	0.0237978	0.491497	2.82074	0	32	TMSB4X, CD9, FXYD5, CLIC1, RGS16, PLP2, ANGPTL2, PSMB5, TSPO, CCND1, NUPR1, RAB7A, POLD4, ACOT7, CAPG, TGFBI, ZNF706, GGCT, SSNA1, SPTSSA, CDKN1A	TMSB4X, CD9, FXYD5, CLIC1, RGS16, PLP2, ANGPTL2, PSMB5, TSPO, CCND1, NUPR1, RAB7A, POLD4, ACOT7, CAPG, TGFBI
REACTOME_PROGRAMMED_CELL_DEATH	0.00107527	0.0237978	0.297506	2.81269	0	117	RPS27A, UBB, UBA52, DYNLL1, VIM, PSMB5, PSMB3, PSMB6, FLOT1, UBC, PSMB7, PSME1, CYCS, PSMA7, PSMD4, TJP2, PSMB8, PSMA1, CD14, LMNA, LY96, PSMD8, GSN, PSMD3, PSMA4, PSMB4, SDCBP, PSMC5, PSMB2, PSMB9, PSMA3, BAD, CHMP4A, HMGB2, CHMP3, CHMP2A, PSME2, PSMB1, PSMC3, PSMC4, PSMF1, BCAP31, PSMA5, YWHAQ, PSMD11, IL1B, BID, BAX, PSMD13, GSDMD, CHMP2B, KPNB1, DBNL, PSMC1, PSMD9, NMT1	RPS27A, UBB, UBA52, DYNLL1, VIM, PSMB5, PSMB3, PSMB6, FLOT1, UBC, PSMB7, PSME1, CYCS, PSMA7, PSMD4, TJP2, PSMB8, PSMA1, CD14, LMNA, LY96, PSMD8, GSN, PSMD3, PSMA4, PSMB4, SDCBP, PSMC5, PSMB2, PSMB9, PSMA3, BAD, CHMP4A, HMGB2, CHMP3, CHMP2A, PSME2, PSMB1, PSMC3, PSMC4, PSMF1
ZHOU_TNF_SIGNALING_4HR	0.00128041	0.0237978	0.482346	2.81006	0	33	RPL27A, RPL10, OAZ1, RPS23, EEF2, PPP1R10, PRDX1, PLP2, PCMT1, MYL6, PSMB7, RPS8, MYL12A, PSMB8, CCL2, CXCL1, IL32	RPL27A, RPL10, OAZ1, RPS23, EEF2, PPP1R10, PRDX1, PLP2, PCMT1, MYL6, PSMB7, RPS8, MYL12A, PSMB8, CCL2, CXCL1, IL32
REACTOME_MITOTIC_G1_PHASE_AND_G1_S_TRANSITION	0.00116822	0.0237978	0.3489	2.80835	0	76	RPS27A, UBB, UBA52, PSMB5, PSMB3, PSMB6, CCND1, UBC, PSMB7, PSME1, CCND3, POLE4, PSMA7, PSMD4, PSMB8, PSMA1, PSMD8, PSMD3, PSMA4, PSMB4, PSMC5, PSMB2, PSMB9, PSMA3, CDK4, PSME2, PSMB1, PSMC3, PSMC4, PSMF1, CKS1B, PSMA5, PSMD11, PCNA, PSMD13, PPP2R1A, SKP1, PSMC1, PSMD9, CDKN1B, CDKN1A, POLE3, RPA1, PSMD2, MAX, MCM7, PSMD14, TFDP2, PSMB10, E2F4, PSMD7, ORC4, RPA2, PSMC2	RPS27A, UBB, UBA52, PSMB5, PSMB3, PSMB6, CCND1, UBC, PSMB7, PSME1, CCND3, POLE4, PSMA7, PSMD4, PSMB8, PSMA1, PSMD8, PSMD3, PSMA4, PSMB4, PSMC5, PSMB2, PSMB9, PSMA3, CDK4, PSME2, PSMB1, PSMC3, PSMC4, PSMF1, CKS1B
BERENJENO_TRANSFORMED_BY_RHOA_UP	0.00101112	0.0237978	0.232851	2.80367	0	287	TMSB4X, RPL32, GAPDH, HLA-B, CD151, TXN, FHL1, TPI1, IGFBP6, CKS2, PSMB5, PSMB3, CCND1, SNRPD2, LDHA, IER3, TAGLN2, SEPHS2, TGIF1, PGK1, COX17, RAN, SF3B5, PHF5A, EIF6, CYCS, PSMA7, NOP16, TALDO1, BANF1, NR4A1, PSMA1, CCL2, MRPL18, FBL, NME1, ACOT7, CAPG, HIGD1A, CCT7, ESD, LSM3, TIPIN, RABGGTB, IFRD2, C4orf3, NDUFAF4, TAGLN, ADM, PFKL, POLR2E, HMGB2, KPNA2, TIMP1, NXT1, PRDX6, PROCR, LSM4, LSM2,…	TMSB4X, RPL32, GAPDH, HLA-B, CD151, TXN, FHL1, TPI1, IGFBP6, CKS2, PSMB5, PSMB3, CCND1, SNRPD2, LDHA, IER3, TAGLN2, SEPHS2, TGIF1, PGK1, COX17, RAN, SF3B5, PHF5A, EIF6, CYCS, PSMA7, NOP16, TALDO1, BANF1, NR4A1, PSMA1, CCL2, MRPL18, FBL, NME1, ACOT7, CAPG, HIGD1A, CCT7, ESD, LSM3, TIPIN, RABGGTB, IFRD2, C4orf3, NDUFAF4, TAGLN, ADM, PFKL, POLR2E, HMGB2, KPNA2, TIMP1, NXT1, PRDX6, PROCR, LSM4, LSM2,…
LAIHO_COLORECTAL_CANCER_SERRATED_UP	0.00113507	0.0237978	0.331818	2.7984	0	87	B2M, TOMM7, SRP14, DAD1, RBX1, SERF2, HSPA8, SUMO2, LGALS1, SNRPE, RPL36AL, NOP10, IFI27, TAGLN2, MYL6, MYL12B, ATP6V0E1, EMP3, NEDD8, ARPC2, PSMD4, ANXA2, AP2M1, LSM3, SDCBP, EMC7, PPIC, NDUFV2, C1S, VDAC3, MORF4L2, PLEKHB2, ANXA5, ORMDL2, CNIH4, COMMD3, CHMP2B, EMC3, MRPS14, RIN2, SPG21, ANP32E, PRNP, SEC62, TM4SF1, GDI2, NPTN	B2M, TOMM7, SRP14, DAD1, RBX1, SERF2, HSPA8, SUMO2, LGALS1, SNRPE, RPL36AL, NOP10, IFI27, TAGLN2, MYL6, MYL12B, ATP6V0E1, EMP3, NEDD8, ARPC2, PSMD4, ANXA2, AP2M1, LSM3, SDCBP, EMC7, PPIC, NDUFV2, C1S
DIAZ_CHRONIC_MYELOGENOUS_LEUKEMIA_UP	0.000999001	0.0237978	0.197407	2.79483	0	790	RPL31, CRIP1, SOD1, S100A6, TMEM59, OAZ2, AKR1C3, ITM2A, DAD1, HNRNPA0, PFN1, TXN, TPI1, BSG, PLP2, PSMB5, TSC22D1, NDUFC2, SNRPG, DSTN, ERGIC3, MDH2, MIF, RAP1A, TAGLN2, TBCB, PCMT1, CNPY2, MGST2, SEPHS2, COMT, PGK1, NDUFB6, ARL5A, ATP6V0E1, AUP1, TMED2, TSPAN4, CYC1, TAF9, POLR1D, SQSTM1, CYCS, EMP3, CCNI, NDUFAB1, NUDC, MAGOH, PSMA7, ZFP36L1, NDUFB5, LY6E, TOMM22, PDCD6, AP2M1, EIF3I, PEBP1, U…	RPL31, CRIP1, SOD1, S100A6, TMEM59, OAZ2, AKR1C3, ITM2A, DAD1, HNRNPA0, PFN1, TXN, TPI1, BSG, PLP2, PSMB5, TSC22D1, NDUFC2, SNRPG, DSTN, ERGIC3, MDH2, MIF, RAP1A, TAGLN2, TBCB, PCMT1, CNPY2, MGST2, SEPHS2, COMT, PGK1, NDUFB6, ARL5A, ATP6V0E1, AUP1, TMED2, TSPAN4, CYC1, TAF9, POLR1D, SQSTM1, CYCS, EMP3, CCNI, NDUFAB1, NUDC, MAGOH, PSMA7, ZFP36L1, NDUFB5, LY6E, TOMM22, PDCD6, AP2M1, EIF3I, PEBP1, U…
TARTE_PLASMA_CELL_VS_PLASMABLAST_DN	0.00102881	0.0237978	0.258864	2.79406	0	177	TMSB10, TAX1BP3, CLIC1, UQCRH, TXN, SUMO2, CKS2, HSD17B10, LGALS1, SNRPG, MRPL23, COX6C, HSPE1, TBCB, PGK1, CYCS, SNRPF, COX7B, PSMD4, PSMB8, PSMA1, UQCRC2, SNRPB2, NME1, ACOT7, CCT7, DDX39A, PHB, DUT, PSMC5, PSMB2, UBE2L3, SUMO1, S100A10, PFKP, PSMA3, NDUFA9, SDHB, DBI, MVP, HMGB2, KPNA2, CDC123, PPP4C, PSME2, EBNA1BP2, NDUFV2, CKS1B, FDPS, CCT5, PSMA5, TUBA1A, MRPL12, PWP1, ARHGDIB, TIMM17A, PC…	TMSB10, TAX1BP3, CLIC1, UQCRH, TXN, SUMO2, CKS2, HSD17B10, LGALS1, SNRPG, MRPL23, COX6C, HSPE1, TBCB, PGK1, CYCS, SNRPF, COX7B, PSMD4, PSMB8, PSMA1, UQCRC2, SNRPB2, NME1, ACOT7, CCT7, DDX39A, PHB, DUT, PSMC5, PSMB2, UBE2L3, SUMO1, S100A10, PFKP, PSMA3, NDUFA9, SDHB, DBI, MVP, HMGB2, KPNA2, CDC123, PPP4C, PSME2, EBNA1BP2, NDUFV2, CKS1B
SHIPP_DLBCL_VS_FOLLICULAR_LYMPHOMA_UP	0.0012987	0.0237978	0.486796	2.79377	0	32	ALDOA, PKM, PRDX1, LGALS3, IMPDH2, LDHA, MIF, SNRPB, NME1, SLC1A5, CLTA, PFKP, KPNA2, PSME2, CCT3, CCT5, CTSD, P4HB, PGAM1, ENO1, PSMC1, SAT1, IDH2, MCM7, MTHFD2	ALDOA, PKM, PRDX1, LGALS3, IMPDH2, LDHA, MIF, SNRPB, NME1, SLC1A5, CLTA, PFKP, KPNA2, PSME2, CCT3
REACTOME_AGGREPHAGY	0.00136612	0.0237978	0.548973	2.78445	0	23	RPS27A, UBB, TUBA1B, UBA52, DYNLL1, VIM, UBC, TUBB2A, TUBB4B, UBE2N, PARK7, ARL13B, TUBA1C, HSF1, TUBA1A	RPS27A, UBB, TUBA1B, UBA52, DYNLL1, VIM, UBC, TUBB2A, TUBB4B, UBE2N, PARK7, ARL13B
FLECHNER_PBL_KIDNEY_TRANSPLANT_OK_VS_DONOR_UP	0.0011236	0.0237978	0.318916	2.7833	0	95	RPS20, RPL19, RPS29, RPS23, FTH1, RPL35, RPL11, RPL23, LAMTOR5, TXN, EIF3F, RAD23A, ACTB, RPLP0, HAX1, CLU, TMED2, CYC1, NDUFB5, CCT7, SMARCE1, PSMA4, PSMB4, PRMT1, ARID5A, OXA1L, UBE2I, LSM2, CAPZB, RSU1, PCF11, RGS2, EEF1B2, PLIN3, PSMA5, TIMM17A, CTSD, BTN3A2, CDIPT, LRP10, CD58, KLHL21, OAT	RPS20, RPL19, RPS29, RPS23, FTH1, RPL35, RPL11, RPL23, LAMTOR5, TXN, EIF3F, RAD23A, ACTB, RPLP0, HAX1, CLU, TMED2, CYC1, NDUFB5, CCT7, SMARCE1, PSMA4, PSMB4, PRMT1, ARID5A, OXA1L, UBE2I, LSM2, CAPZB, RSU1, PCF11, RGS2, EEF1B2
YAGI_AML_WITH_INV_16_TRANSLOCATION	0.00103093	0.0237978	0.257312	2.78275	0	182	RPL31, RPL13A, RPL23A, RPS20, RPLP2, RPL27A, RPS27, RPS4X, B2M, RPL19, HSPB1, CD9, RPS13, RPLP1, RPS6, RPS29, RPL32, RPL37A, BCAM, RPL13, RPS16, RPS18, EEF1A1, RPL34, PTMA, TMSB10, VIM, ITM2A, HSPA1A, TSC22D1, NACA, UBC, RPL37, MDH2, PCMT1, RPLP0, ATP6V0E1, LY6E, NR4A1, ECH1, COX7A1, TMEM109, RNF167, RABGGTB, IFRD2, S100A10, TRAPPC3, PFKP, ARID5A, MRPS18B, TIMP1	RPL31, RPL13A, RPL23A, RPS20, RPLP2, RPL27A, RPS27, RPS4X, B2M, RPL19, HSPB1, CD9, RPS13, RPLP1, RPS6, RPS29, RPL32, RPL37A, BCAM, RPL13, RPS16, RPS18, EEF1A1, RPL34, PTMA, TMSB10, VIM, ITM2A, HSPA1A, TSC22D1, NACA, UBC, RPL37, MDH2, PCMT1, RPLP0, ATP6V0E1, LY6E, NR4A1, ECH1, COX7A1, TMEM109, RNF167, RABGGTB, IFRD2, S100A10, TRAPPC3, PFKP, ARID5A, MRPS18B, TIMP1
REACTOME_COOPERATION_OF_PREFOLDIN_AND_TRIC_CCT_IN_ACTIN_AND_TUBULIN_FOLDING	0.00138122	0.0237978	0.556626	2.77643	0	22	TUBA1B, PFDN5, ACTB, TUBB2A, TUBB4B, CCT7, PFDN4, PFDN1, CCT3, TUBA1C, CCT5, TUBA1A, CCT2, CCT8, TUBA4A, CCT4, TCP1, VBP1, TUBB2B, PFDN6	TUBA1B, PFDN5, ACTB, TUBB2A, TUBB4B, CCT7, PFDN4, PFDN1, CCT3
SANA_RESPONSE_TO_IFNG_DN	0.00117786	0.0237978	0.380836	2.77489	0	58	RPL10A, RPS3A, RPL6, RPSA, NDUFA4, RHOC, PRDX1, MGST3, ANGPTL2, LGALS1, SNRPD2, RPLP0, RAN, ILF2, PRMT1, UQCR10, CCT3, CCT5, SLC25A3, YWHAQ, ARHGDIB, MORF4L2, SSR2, NQO1, TIMM17A, CTNNAL1, INHBA, OAT, KDELR2, POLD2, TUBA4A, HDAC2, CCT4, ODC1, EI24	RPL10A, RPS3A, RPL6, RPSA, NDUFA4, RHOC, PRDX1, MGST3, ANGPTL2, LGALS1, SNRPD2, RPLP0, RAN, ILF2, PRMT1, UQCR10, CCT3
WP_PARKINUBIQUITIN_PROTEASOMAL_SYSTEM_PATHWAY	0.00123762	0.0237978	0.43955	2.77303	0	40	TUBA1B, HSPA1A, HSPA1B, HSPA8, TUBB2A, TUBB4B, PSMD4, PSMD8, PSMD3, TUBB, UBE2L6, PSMC5, UBE2L3, PSMC3, PSMC4, TUBA1C, TUBA1A, PSMD11, HSPA2, PSMD13, PSMC1, PSMD9, UBE2J2, TUBA4A, HSPA14, PSMD2, PSMD14, TUBB2B, PSMD7, UBE2G1, PSMC2, UBE2J1, TUBAL3, PSMD6, CUL1	TUBA1B, HSPA1A, HSPA1B, HSPA8, TUBB2A, TUBB4B, PSMD4, PSMD8, PSMD3, TUBB, UBE2L6, PSMC5, UBE2L3, PSMC3, PSMC4
KYNG_ENVIRONMENTAL_STRESS_RESPONSE_UP	0.0012987	0.0237978	0.48292	2.77152	0	32	ARPC1B, OAZ1, SOD1, VIM, RPL7A, FLOT1, EIF3L, TBCA, CYCS, EIF4E, FN1, PDCD5, PRDX4, MT1X, COL3A1, GLRX, CXCL2	ARPC1B, OAZ1, SOD1, VIM, RPL7A, FLOT1, EIF3L, TBCA, CYCS, EIF4E, FN1, PDCD5, PRDX4, MT1X, COL3A1, GLRX, CXCL2
GOTZMANN_EPITHELIAL_TO_MESENCHYMAL_TRANSITION_DN	0.00107296	0.0237978	0.29144	2.76557	0	118	OAZ1, FXYD5, RPL18, SOD1, SLC3A2, SRP14, CALM2, PFN1, FHL1, LGALS3, GSTP1, HSD17B10, MRPL23, SEPHS2, HAX1, PSME1, POLR1D, ZFP36L1, ECH1, AIP, SLC1A5, PSMC5, ANXA7, TOB1, PFKL, DDOST, SDF2, CLNS1A, POLR2C, RALY, CXCL2, CD55, CCT3, ARF4, BCAP31, FKBP2, YWHAQ, ANXA11, ARHGDIB, BAX, TKT, ATP6V1E1, OSTF1, ELP5, PSMC1, ITGB4, CDKN1A, ACADM, COPS5, PLXNA2, PHYH, AHCY, DYNLT1, NTAN1, STIP1, TM4SF1, ABCB1…	OAZ1, FXYD5, RPL18, SOD1, SLC3A2, SRP14, CALM2, PFN1, FHL1, LGALS3, GSTP1, HSD17B10, MRPL23, SEPHS2, HAX1, PSME1, POLR1D, ZFP36L1, ECH1, AIP, SLC1A5, PSMC5, ANXA7, TOB1, PFKL, DDOST, SDF2, CLNS1A, POLR2C, RALY, CXCL2, CD55, CCT3
STEIN_ESRRA_TARGETS_UP	0.00102775	0.0237978	0.251193	2.76428	0	199	UQCRB, AK1, EIF3K, MGST3, ISCU, MDH2, MGST2, COX5B, VDAC2, CYCS, NDUFB5, NDUFS7, COX7B, GSTK1, MANF, UGP2, UQCRC2, SDHD, ECSIT, RNF5, COX5A, NDUFV1, HIGD1A, ACAT1, MPC2, NDUFAF4, NUCB1, NDUFS4, NDUFS3, WDR45, PFKP, NDUFA9, NDUFS8, NDUFA8, SDHB, MPC1, OXA1L, PPIC, NPM3, CTSL, MRPS12, MRPL11, CISD1, IDH3B, VDAC3, PLIN3, SLC25A3, FAM162A, NDUFS2, TWF2, TIMM17A, UQCRFS1, RBM7, MFF, NXF1, PLEKHB2, MDH…	UQCRB, AK1, EIF3K, MGST3, ISCU, MDH2, MGST2, COX5B, VDAC2, CYCS, NDUFB5, NDUFS7, COX7B, GSTK1, MANF, UGP2, UQCRC2, SDHD, ECSIT, RNF5, COX5A, NDUFV1, HIGD1A, ACAT1, MPC2, NDUFAF4, NUCB1, NDUFS4, NDUFS3, WDR45, PFKP, NDUFA9, NDUFS8, NDUFA8, SDHB, MPC1, OXA1L, PPIC, NPM3, CTSL, MRPS12, MRPL11
REACTOME_SEPARATION_OF_SISTER_CHROMATIDS	0.00112108	0.0237978	0.315531	2.75879	0	97	RPS27, RPS27A, UBB, TUBA1B, UBA52, DYNLL1, PSMB5, PSMB3, PSMB6, UBC, ANAPC16, TUBB2A, TUBB4B, PSMB7, PSME1, ANAPC11, NUDC, PSMA7, PSMD4, PSMB8, PSMA1, CDC26, PSMD8, PSMD3, PSMA4, PSMB4, PSMC5, PSMB2, PSMB9, PSMA3, PSME2, PSMB1, PSMC3, UBE2E1, PSMC4, PSMF1, TUBA1C, PSMA5, TUBA1A, PSMD11, PMF1, SEC13, PSMD13, PPP2R1A, UBE2S	RPS27, RPS27A, UBB, TUBA1B, UBA52, DYNLL1, PSMB5, PSMB3, PSMB6, UBC, ANAPC16, TUBB2A, TUBB4B, PSMB7, PSME1, ANAPC11, NUDC, PSMA7, PSMD4, PSMB8, PSMA1, CDC26, PSMD8, PSMD3, PSMA4, PSMB4, PSMC5, PSMB2, PSMB9, PSMA3, PSME2, PSMB1, PSMC3, UBE2E1, PSMC4, PSMF1
IIZUKA_LIVER_CANCER_PROGRESSION_L0_L1_DN	0.00144928	0.0237978	0.622151	2.75755	0	16	RPS19, HLA-A, COX4I1, ISCU, TSPO, HLA-F, ARPC2, CST3, SSR4, VDAC3, PLTP, RHOA, HLA-DPB1	RPS19, HLA-A, COX4I1, ISCU, TSPO, HLA-F, ARPC2, CST3, SSR4
REACTOME_MITOTIC_G2_G2_M_PHASES	0.00111483	0.0237978	0.313453	2.75279	0	98	RPS27A, UBB, TUBA1B, UBA52, DYNLL1, RBX1, PSMB5, PSMB3, PSMB6, UBC, TUBB2A, TUBB4B, PSMB7, PSME1, DCTN3, PSMA7, PSMD4, PSMB8, DCTN2, PSMA1, PSMD8, CDK11A, PSMD3, TUBB, PSMA4, PSMB4, PSMC5, PSMB2, PSMB9, PSMA3, PSME2, PSMB1, PSMC3, PSMC4, PSMF1, TUBA1C, CETN2, PSMA5, TUBA1A, PSMD11, ACTR1A, PSMD13, PPP2R1A, SSNA1, SKP1, PSMC1, PSMD9, LCMT1, CDKN1A, TUBA4A, DYNC1I2, CDK11B, HAUS1, PSMD2, PSMD14, MZ…	RPS27A, UBB, TUBA1B, UBA52, DYNLL1, RBX1, PSMB5, PSMB3, PSMB6, UBC, TUBB2A, TUBB4B, PSMB7, PSME1, DCTN3, PSMA7, PSMD4, PSMB8, DCTN2, PSMA1, PSMD8, CDK11A, PSMD3, TUBB, PSMA4, PSMB4, PSMC5, PSMB2, PSMB9, PSMA3, PSME2, PSMB1, PSMC3, PSMC4, PSMF1
NAKAJIMA_MAST_CELL	0.0013587	0.0237978	0.531661	2.74092	0	24	PRDX1, LGALS3, PLAT, CLU, TSPAN4, CYP1B1, PEBP1, CCL2, CAPG, MT1E, GATA2, DUSP14, TIMP1, MT1A, VAT1, MAOB, GPNMB, PHLDA2, ALAS1	PRDX1, LGALS3, PLAT, CLU, TSPAN4, CYP1B1, PEBP1, CCL2, CAPG, MT1E, GATA2, DUSP14, TIMP1
REACTOME_APOPTOSIS	0.00110988	0.0237978	0.308435	2.74023	0	101	RPS27A, UBB, UBA52, DYNLL1, VIM, PSMB5, PSMB3, PSMB6, UBC, PSMB7, PSME1, CYCS, PSMA7, PSMD4, TJP2, PSMB8, PSMA1, CD14, LMNA, LY96, PSMD8, GSN, PSMD3, PSMA4, PSMB4, PSMC5, PSMB2, PSMB9, PSMA3, BAD, HMGB2, PSME2, PSMB1, PSMC3, PSMC4, PSMF1, BCAP31, PSMA5, YWHAQ, PSMD11, BID, BAX, PSMD13, GSDMD, KPNB1, DBNL, PSMC1, PSMD9, NMT1, TICAM1, PMAIP1, C1QBP, PPP3CC, PSMD2, PSMD14, TP53, MAPK3, TFDP2, PSMB10…	RPS27A, UBB, UBA52, DYNLL1, VIM, PSMB5, PSMB3, PSMB6, UBC, PSMB7, PSME1, CYCS, PSMA7, PSMD4, TJP2, PSMB8, PSMA1, CD14, LMNA, LY96, PSMD8, GSN, PSMD3, PSMA4, PSMB4, PSMC5, PSMB2, PSMB9, PSMA3, BAD, HMGB2, PSME2, PSMB1, PSMC3, PSMC4, PSMF1
RHODES_UNDIFFERENTIATED_CANCER	0.00127389	0.0237978	0.450488	2.73682	0	36	TMSB10, CKS2, PSMB7, ADRM1, SEC61B, ILF2, NME1, COL1A2, POLR2K, TUBB, DPM1, PRDX4, EIF2S2, TAP1, HMGB2, KPNA2, CTSL, CKS1B, PCNA, UBE2S, GAS6, CEBPG, GCLM, PSMD2, MTHFD2, PSMD14, SSBP1	TMSB10, CKS2, PSMB7, ADRM1, SEC61B, ILF2, NME1, COL1A2, POLR2K, TUBB, DPM1, PRDX4, EIF2S2, TAP1, HMGB2, KPNA2, CTSL, CKS1B
STEIN_ESRRA_TARGETS	0.00101626	0.0237978	0.233959	2.73119	0	254	HEXIM1, UQCRB, AK1, EIF3K, TRMT112, MGST3, ISCU, IER3, MDH2, MGST2, COX5B, VDAC2, CYCS, NDUFB5, CYP1B1, NDUFS7, COX7B, GSTK1, MANF, UGP2, UQCRC2, SDHD, ECSIT, CD83, RNF5, COX5A, NDUFV1, HIGD1A, ACAT1, PHB, MPC2, DGUOK, NDUFAF4, NUCB1, NDUFS4, NDUFS3, WDR45, PFKP, NDUFA9, NDUFS8, NDUFA8, SDHB, MPC1, OXA1L, PPIC, NPM3, CTSL, MRPS12, MRPL11, CISD1, IDH3B, VDAC3, PLIN3, SLC25A3, TERF1, FAM162A, NDUFS…	HEXIM1, UQCRB, AK1, EIF3K, TRMT112, MGST3, ISCU, IER3, MDH2, MGST2, COX5B, VDAC2, CYCS, NDUFB5, CYP1B1, NDUFS7, COX7B, GSTK1, MANF, UGP2, UQCRC2, SDHD, ECSIT, CD83, RNF5, COX5A, NDUFV1, HIGD1A, ACAT1, PHB, MPC2, DGUOK, NDUFAF4, NUCB1, NDUFS4, NDUFS3, WDR45, PFKP, NDUFA9, NDUFS8, NDUFA8, SDHB, MPC1, OXA1L, PPIC, NPM3, CTSL, MRPS12, MRPL11
REN_ALVEOLAR_RHABDOMYOSARCOMA_DN	0.00101215	0.0237978	0.230264	2.72495	0	268	ARPC1B, FXYD5, S100A6, TMEM59, CLIC1, CD151, RHOC, IGFBP6, TSPO, CCND1, RAB5C, SPHK1, PLAT, TAGLN2, EPHX1, CLU, ATP6V0E1, TSPAN4, VKORC1, LY6E, TNFRSF12A, HEXB, PDCD6, ANXA2, AP2M1, SEC61B, RAB1A, RABAC1, CAPG, CST3, ACADVL, GSN, GRN, CLTA, SH3BGRL3, MFGE8, ATP6AP2, UBE2A, FN1, NUCB1, SERP1, S100A10, PRDX4, ANXA7, WDR45, PCOLCE, TGFBI, DUSP14, NEU1, TPST2, PPIC, TIMP1, TNFRSF1A, CORO1B, FKBP10, A…	ARPC1B, FXYD5, S100A6, TMEM59, CLIC1, CD151, RHOC, IGFBP6, TSPO, CCND1, RAB5C, SPHK1, PLAT, TAGLN2, EPHX1, CLU, ATP6V0E1, TSPAN4, VKORC1, LY6E, TNFRSF12A, HEXB, PDCD6, ANXA2, AP2M1, SEC61B, RAB1A, RABAC1, CAPG, CST3, ACADVL, GSN, GRN, CLTA, SH3BGRL3, MFGE8, ATP6AP2, UBE2A, FN1, NUCB1, SERP1, S100A10, PRDX4, ANXA7, WDR45, PCOLCE, TGFBI, DUSP14, NEU1, TPST2, PPIC, TIMP1, TNFRSF1A, CORO1B, FKBP10, A…
IGLESIAS_E2F_TARGETS_UP	0.00110988	0.0237978	0.306679	2.72463	0	101	B2M, CD9, LUM, CRIP1, TUBA1B, DCN, S100A6, CLIC1, ITM2A, CALM2, LAPTM4A, S100A11, ANGPTL2, LGALS1, DSTN, CFD, TUBB2A, ANXA2, LMNA, COL1A2, GSN, TUBB, ITM2B, S100A10, COL3A1, ACTG1, CSRP1, CKS1B, LAPTM5, TUBA1A, COL1A1, BAX, PCNA, MORF4L1, CD47, SLC25A4, UGDH, CACYBP, SERPINH1, CDO1, AKIRIN2, SKP1, GAS6, IGFBP5, ACADM, CD74, SERPINF1, ELN, C1QA, COL6A2, SAT1, NPTN, MCM7, OGN	B2M, CD9, LUM, CRIP1, TUBA1B, DCN, S100A6, CLIC1, ITM2A, CALM2, LAPTM4A, S100A11, ANGPTL2, LGALS1, DSTN, CFD, TUBB2A, ANXA2, LMNA, COL1A2, GSN, TUBB, ITM2B, S100A10, COL3A1, ACTG1, CSRP1, CKS1B
YAO_TEMPORAL_RESPONSE_TO_PROGESTERONE_CLUSTER_10	0.00119904	0.0237978	0.391456	2.72207	0	52	DYNLL1, EDF1, PRDX1, DAD1, LDHA, HSPE1, POLR2F, COX17, POLR2L, TMED2, VDAC2, EIF3G, TMEM11, CCT7, PSMA4, MPC2, SUMO1, SERP1, OSTC, CERS2, ATF1, EIF1B, FKBP2, SSB, PCNA, CDK2AP2, CACYBP, RPN2, APMAP, SSRP1, GCSH, MRPL40, FKBP4, CHCHD7, SF3A3, RALA, SARNP	DYNLL1, EDF1, PRDX1, DAD1, LDHA, HSPE1, POLR2F, COX17, POLR2L, TMED2, VDAC2, EIF3G, TMEM11, CCT7, PSMA4, MPC2, SUMO1, SERP1, OSTC, CERS2, ATF1, EIF1B
REACTOME_C_TYPE_LECTIN_RECEPTORS_CLRS	0.00116822	0.0237978	0.343758	2.72176	0	71	RPS27A, UBB, UBA52, PSMB5, PSMB3, PSMB6, UBC, PSMB7, PSME1, PSMA7, PSMD4, PSMB8, PSMA1, PSMD8, PSMD3, PSMA4, PSMB4, UBE2N, PSMC5, PSMB2, PSMB9, PSMA3, UBE2D2, PSME2, PSMB1, PSMC3, PSMC4, PSMF1, CALM1, PSMA5, PSMD11, IL1B	RPS27A, UBB, UBA52, PSMB5, PSMB3, PSMB6, UBC, PSMB7, PSME1, PSMA7, PSMD4, PSMB8, PSMA1, PSMD8, PSMD3, PSMA4, PSMB4, UBE2N, PSMC5, PSMB2, PSMB9, PSMA3, UBE2D2, PSME2, PSMB1, PSMC3, PSMC4, PSMF1, CALM1
DAZARD_UV_RESPONSE_CLUSTER_G2	0.00144928	0.0237978	0.613142	2.71761	0	16	JUNB, ATF4, IER3, HLA-F, CXCL3, LY6E, PSMD8, TOB1, CXCL2, CSRP1, UBE2S, PMAIP1, PHLDA2	JUNB, ATF4, IER3, HLA-F, CXCL3, LY6E, PSMD8, TOB1, CXCL2, CSRP1
GERHOLD_ADIPOGENESIS_DN	0.00123762	0.0237978	0.432324	2.71213	0	39	CD9, EEF2, HSPA8, CCND1, DNAJB1, PLAT, IER3, ANXA2, CCL2, TUBB, FN1, TNFAIP2, ATF1, AKR1B1, CDK4, CCT5, TUBA1A, BID, BAX, ANXA5, CCT2, CRYAB, GAS6	CD9, EEF2, HSPA8, CCND1, DNAJB1, PLAT, IER3, ANXA2, CCL2, TUBB, FN1, TNFAIP2, ATF1, AKR1B1, CDK4
REACTOME_DETOXIFICATION_OF_REACTIVE_OXYGEN_SPECIES	0.00139665	0.0237978	0.55107	2.70238	0	21	SOD1, PRDX1, TXN, GSTP1, PRDX5, CYCS, PRDX2, PRDX3, PRDX6, TXNRD1, GPX3, CAT, TXN2, P4HB, ATOX1	SOD1, PRDX1, TXN, GSTP1, PRDX5, CYCS, PRDX2, PRDX3, PRDX6, TXNRD1
REACTOME_TRANSCRIPTIONAL_REGULATION_BY_RUNX1	0.0011274	0.0237978	0.310125	2.68613	0	94	RPS27A, UBB, UBA52, LGALS3, PSMB5, PSMB3, PSMB6, CCND1, CSNK2B, UBC, PSMB7, PSME1, CCND3, PSMA7, PSMD4, PSMB8, PSMA1, PSMD8, MYL9, SMARCE1, PSMD3, PSMA4, DPY30, PSMB4, PSMC5, PSMB2, PSMB9, PRMT1, PSMA3, GATA2, CTSL, PSME2, PSMB1, PSMC3, PSMC4, PSMF1, PSMA5, PSMD11, SMARCB1, CBX6, PSMD13	RPS27A, UBB, UBA52, LGALS3, PSMB5, PSMB3, PSMB6, CCND1, CSNK2B, UBC, PSMB7, PSME1, CCND3, PSMA7, PSMD4, PSMB8, PSMA1, PSMD8, MYL9, SMARCE1, PSMD3, PSMA4, DPY30, PSMB4, PSMC5, PSMB2, PSMB9, PRMT1, PSMA3, GATA2, CTSL, PSME2, PSMB1, PSMC3, PSMC4, PSMF1
REACTOME_INSULIN_RECEPTOR_RECYCLING	0.00151976	0.0237978	0.685924	2.68494	0	12	ATP6V0B, ATP6V1F, ATP6V0E1, ATP6V1G1, ATP6V0D1, ATP6V1E1, ATP6V1H, ATP6V1B2, ATP6AP1, INSR, ATP6V1D, TCIRG1	ATP6V0B, ATP6V1F, ATP6V0E1, ATP6V1G1
PAL_PRMT5_TARGETS_UP	0.00107296	0.0237978	0.282913	2.68465	0	118	HNRNPA1, NDUFA13, SERF2, ID2, CKS2, PSMB5, TUBB2A, ERH, TUFM, EMP3, CYP1B1, SLIRP, ECH1, MRPL18, NME1, CAPG, LAGE3, LUC7L3, SMARCE1, LSM3, HMGN2, TGFBI, HMGB2, KPNA2, CUEDC2, ELOF1, CDK4, DTD1, LSM2, STRAP, ECHS1, UBE2E3, PSMC3, CKS1B, COPS3, CETN2, TARDBP, AURKAIP1, GUSB, EMC6, STMN1, MRPL20, PPA2, TSEN34, SPTSSA, CFDP1, MRPL48, ANP32E, MRPS21, NFYC, AHCY, ODC1, PPP1R7, CPNE1, COL6A2, PRELID1, F…	HNRNPA1, NDUFA13, SERF2, ID2, CKS2, PSMB5, TUBB2A, ERH, TUFM, EMP3, CYP1B1, SLIRP, ECH1, MRPL18, NME1, CAPG, LAGE3, LUC7L3, SMARCE1, LSM3, HMGN2, TGFBI, HMGB2, KPNA2, CUEDC2, ELOF1, CDK4, DTD1, LSM2, STRAP, ECHS1, UBE2E3, PSMC3, CKS1B
HUANG_GATA2_TARGETS_UP	0.00116279	0.0237978	0.328861	2.68284	0	79	B2M, RPS6, COX6A1, UBL5, LGALS1, TSPO, FIS1, PRDX5, MGST2, TGIF1, PSENEN, ATP6V0E1, SQSTM1, EMP3, C12orf57, NDUFA6, ANXA2, MYL12A, PSMB8, CST3, GSN, ARPC1A, SH3BGRL3, PSMB9, AP3S1, BLOC1S1, GMFG, RHOG, GSTO1, TXNIP, HBP1, RNF130, ATP6V0D1, SCAND1, CD47, CDKN1B, CDKN1A, C1orf54, HHEX, ACADM, N4BP2L1, IFITM1, DYNLT1	B2M, RPS6, COX6A1, UBL5, LGALS1, TSPO, FIS1, PRDX5, MGST2, TGIF1, PSENEN, ATP6V0E1, SQSTM1, EMP3, C12orf57, NDUFA6, ANXA2, MYL12A, PSMB8, CST3, GSN, ARPC1A, SH3BGRL3, PSMB9, AP3S1, BLOC1S1, GMFG, RHOG, GSTO1, TXNIP
REACTOME_MRNA_SPLICING	0.0010582	0.0237978	0.270789	2.68263	0	135	U2AF1, HNRNPA1, HNRNPA0, HSPA8, SNRPE, SNRPG, SNRPD2, EIF4A3, POLR2F, POLR2L, SF3B5, PHF5A, MAGOH, SNRPF, PQBP1, SNRPB, SNRPB2, POLR2K, POLR2G, BUD31, LSM3, SRSF2, POLR2J, RBM8A, POLR2E, LSM7, POLR2H, LSM4, LSM2, PCF11, POLR2C, HNRNPF, SNRNP40, POLR2I, LSM5, DNAJC8, SYF2, PPIH, PRPF31, RBMX, WBP4, PRCC, SNRPD1, PPIL4, DDX46, PUF60, HNRNPH2, SLU7, BCAS2, SNRNP35, LSM6, CTNNBL1, SNRPC, PRPF19, SF3B…	U2AF1, HNRNPA1, HNRNPA0, HSPA8, SNRPE, SNRPG, SNRPD2, EIF4A3, POLR2F, POLR2L, SF3B5, PHF5A, MAGOH, SNRPF, PQBP1, SNRPB, SNRPB2, POLR2K, POLR2G, BUD31, LSM3, SRSF2, POLR2J, RBM8A, POLR2E, LSM7, POLR2H, LSM4, LSM2, PCF11, POLR2C, HNRNPF
REACTOME_CHAPERONE_MEDIATED_AUTOPHAGY	0.00149254	0.0237978	0.656792	2.67413	0	13	RPS27A, UBB, EEF1A1, UBA52, VIM, HSPA8, UBC, PARK7, ARL13B, PLIN3	RPS27A, UBB, EEF1A1, UBA52, VIM, HSPA8, UBC, PARK7, ARL13B
FERNANDEZ_BOUND_BY_MYC	0.00109529	0.0237978	0.292618	2.67311	0	109	RPL13A, RPL27A, EIF4A1, RPL19, HNRNPA1, RPS6, UBA52, PTMA, JUNB, HERPUD1, ATF4, TXN, HSPA8, ID2, BSG, GSTP1, RPL22, HMOX1, HSPE1, EPHX1, SLC9A3R2, LMNA, NME1, EIF4E, PHB, IFRD2, VAMP2, HMGN2, SYNGR2, ACTG1, CLNS1A, PSMB1, CXCL2, ARF4, CD63, BAX, AKR1A1, NTHL1, ARF1, STMN1, CD79B, TGFB1, ID3, POLD2, CFDP1, ENO1, ACADM, PDHA1, CSTB, INSR, CLDND1, PPP1R7, IRF3, ALDH2, UROD, SLC4A2, TCIRG1, MCM7	RPL13A, RPL27A, EIF4A1, RPL19, HNRNPA1, RPS6, UBA52, PTMA, JUNB, HERPUD1, ATF4, TXN, HSPA8, ID2, BSG, GSTP1, RPL22, HMOX1, HSPE1, EPHX1, SLC9A3R2, LMNA, NME1, EIF4E, PHB, IFRD2, VAMP2, HMGN2, SYNGR2, ACTG1, CLNS1A, PSMB1, CXCL2
GRADE_COLON_AND_RECTAL_CANCER_UP	0.00103093	0.0237978	0.248105	2.67223	0	176	EIF4A1, HNRNPA1, FXYD5, DDIT4, PKM, SAP18, CHCHD2, PRDX1, TPI1, CKS2, PSMB3, LDHA, NAA10, HSPE1, EIF3E, PSMB7, RAN, CCDC85B, POLR1D, EIF6, LY6E, TALDO1, PSMD4, PDCD6, PPIA, PSMA1, SNRPB, RHEB, FBL, NPM1, CCT7, LYAR, DDX39A, SRSF2, ATP6AP2, UBE2N, DPM1, MAGED2, PERP, PRDX4, PSMA3, TGFBI, EIF2S2, HMGB2, TIMP1, AAMP, PSMB1, COPS8, CCT5, NOB1, WDR74, RAB4B, SSB, PCNA, RCC1, ANXA5, TKT, OSER1, DEF8, O…	EIF4A1, HNRNPA1, FXYD5, DDIT4, PKM, SAP18, CHCHD2, PRDX1, TPI1, CKS2, PSMB3, LDHA, NAA10, HSPE1, EIF3E, PSMB7, RAN, CCDC85B, POLR1D, EIF6, LY6E, TALDO1, PSMD4, PDCD6, PPIA, PSMA1, SNRPB, RHEB, FBL, NPM1, CCT7, LYAR, DDX39A, SRSF2, ATP6AP2, UBE2N, DPM1, MAGED2, PERP, PRDX4, PSMA3, TGFBI, EIF2S2, HMGB2, TIMP1, AAMP, PSMB1
REACTOME_IRON_UPTAKE_AND_TRANSPORT	0.0013089	0.0237978	0.469305	2.65944	0	31	FTL, RPS27A, UBB, FTH1, UBA52, ATP6V0B, ATP6V1F, UBC, HMOX1, ATP6V0E1, NEDD8, ATP6V1G1, GLRX3, ATP6V0D1, ATP6V1E1, SKP1, ATP6V1H, HMOX2, MCOLN1, ATP6V1B2, ATP6AP1, ATP6V1D, TCIRG1	FTL, RPS27A, UBB, FTH1, UBA52, ATP6V0B, ATP6V1F, UBC, HMOX1, ATP6V0E1, NEDD8, ATP6V1G1, GLRX3
RHODES_CANCER_META_SIGNATURE	0.00123762	0.0237978	0.415594	2.653	0	41	CRIP2, PTMA, CKS2, SNRPE, LDHA, EIF4A3, HSPE1, TGIF1, SNRPF, MANF, ILF2, NME1, COL1A2, TUBB, PRDX4, KPNA2, PSME2, MRPS12, PSMC4, SDHC, CCT5	CRIP2, PTMA, CKS2, SNRPE, LDHA, EIF4A3, HSPE1, TGIF1, SNRPF, MANF, ILF2, NME1, COL1A2, TUBB, PRDX4, KPNA2, PSME2, MRPS12, PSMC4
NUTT_GBM_VS_AO_GLIOMA_UP	0.0012987	0.0237978	0.461435	2.64821	0	32	VIM, CLIC1, RHOC, LDHA, TMED9, TAGLN2, HLA-F, AP1S2, ANXA2, TMEM109, NUCB1, DDOST, CAPZB, LAPTM5, BTN3A2, SMOX, ITGB4, IGFBP5, MAOB, CD74, DYNLT3	VIM, CLIC1, RHOC, LDHA, TMED9, TAGLN2, HLA-F, AP1S2, ANXA2, TMEM109, NUCB1, DDOST, CAPZB
HOLLEMAN_VINCRISTINE_RESISTANCE_B_ALL_DN	0.00151976	0.0237978	0.674834	2.64153	0	12	RPLP2, RPS15A, RPS12, RPL12, TMSB10, VIM, RPS11, LSM3	RPLP2, RPS15A, RPS12, RPL12, TMSB10, VIM, RPS11, LSM3
ZHANG_PROLIFERATING_VS_QUIESCENT	0.00133156	0.0237978	0.487332	2.63454	0	27	HSPB1, RPS19, PTMA, RPL6, DYNLL1, TMSB10, DAD1, GSTP1, CCND1, TIE1, PRDX2, NDUFB7, CXCL2, BAX, PLAUR, RHOA	HSPB1, RPS19, PTMA, RPL6, DYNLL1, TMSB10, DAD1, GSTP1, CCND1, TIE1, PRDX2, NDUFB7, CXCL2
RODWELL_AGING_KIDNEY_NO_BLOOD_UP	0.00110742	0.0237978	0.296055	2.62335	0	100	RPL27, RPS10, RPS25, RPL35A, LUM, RPL35, RPL12, ZFAS1, FHL1, TBCB, POLR1D, POLE4, HEXB, ANXA2, CCL2, COL1A2, MGLL, MFGE8, DKK3, FN1, TAGLN, COL3A1, TIMP1, SSR4, CXCL2, C1S, SERPING1, COL1A1, PLK2, IFI27L2, P4HB, TMEM243, CDC42EP1, INHBA, FEZ2, SERPINH1, CDO1, TMED3, RAB34, RPN2, DEGS1, FSCN1, RPL22L1, CTHRC1, ISLR, RPS27L, GPNMB, ABI3BP, TIMP2, PLOD3, TNC	RPL27, RPS10, RPS25, RPL35A, LUM, RPL35, RPL12, ZFAS1, FHL1, TBCB, POLR1D, POLE4, HEXB, ANXA2, CCL2, COL1A2, MGLL, MFGE8, DKK3, FN1, TAGLN, COL3A1, TIMP1, SSR4, CXCL2, C1S
REACTOME_PTEN_REGULATION	0.00113122	0.0237978	0.307605	2.62022	0	90	RPS27A, UBB, UBA52, LAMTOR5, PSMB5, SNAI1, PSMB3, PSMB6, CSNK2B, UBC, LAMTOR4, PSMB7, PSME1, PSMA7, PSMD4, PSMB8, PSMA1, RHEB, PSMD8, PSMD3, PSMA4, MAF1, PSMB4, PSMC5, PSMB2, PSMB9, PSMA3, LAMTOR1, PSME2, PSMB1, PSMC3, PSMC4, PSMF1, LAMTOR2, PSMA5, RRAGA, PSMD11, CBX6, PSMD13, HDAC5, RING1, SNAI2, PSMC1, PSMD9	RPS27A, UBB, UBA52, LAMTOR5, PSMB5, SNAI1, PSMB3, PSMB6, CSNK2B, UBC, LAMTOR4, PSMB7, PSME1, PSMA7, PSMD4, PSMB8, PSMA1, RHEB, PSMD8, PSMD3, PSMA4, MAF1, PSMB4, PSMC5, PSMB2, PSMB9, PSMA3, LAMTOR1, PSME2, PSMB1, PSMC3, PSMC4, PSMF1, LAMTOR2
NADLER_OBESITY_UP	0.00123762	0.0237978	0.40979	2.61594	0	41	FXYD5, CFL1, DAD1, PFN1, LGALS3, IFI27, MIF, PSAP, NEDD8, CAPG, GRN, PLD3, BGN, MFGE8, CTSA, MT1X, LAPTM5, COL1A1, CTSD, SEC13, PLTP, CRYAB, SERPINF1, DYNLT1, CSTB, LRP1, CTSK, PLIN2, LGMN	FXYD5, CFL1, DAD1, PFN1, LGALS3, IFI27, MIF, PSAP, NEDD8, CAPG, GRN, PLD3, BGN, MFGE8, CTSA, MT1X
SARRIO_EPITHELIAL_MESENCHYMAL_TRANSITION_DN	0.00116959	0.0237978	0.333388	2.61408	0	69	S100A4, CD9, RPLP1, EEF2, TMEM59, TSC22D3, RPL37, CCL3, EFNA1, CXCL3, PSAP, CLU, IFITM3, PSME1, GADD45G, GEM, IFITM2, MVP, ZBTB16, CXCL1, SCPEP1, CAPZB, RGS2, C1S, INSIG1, ERRFI1, AQP3, CTSD, NFE2L2, THBS3, TKT	S100A4, CD9, RPLP1, EEF2, TMEM59, TSC22D3, RPL37, CCL3, EFNA1, CXCL3, PSAP, CLU, IFITM3, PSME1, GADD45G, GEM, IFITM2, MVP, ZBTB16, CXCL1, SCPEP1, CAPZB, RGS2, C1S
WP_ALZHEIMERS_DISEASE	0.00109051	0.0237978	0.278659	2.60642	0	116	SLC25A6, GAPDH, TUBA1B, SLC25A5, CALM2, ATF4, HSD17B10, PSMB5, PSMB3, PSMB6, CSNK2B, TUBB2A, TUBB4B, PSENEN, PSMB7, ADRM1, VDAC2, CYCS, PSMA7, PSMD4, PSMA1, PSMD8, APH1A, PSMD3, TUBB, PSMA4, PSMB4, PSMC5, PSMB2, PSMA3, BAD, TNFRSF1A, PSMB1, PSMC3, PSMC4, CALM1, TUBA1C, VDAC3, CAPN2, PSMA5, TUBA1A, IL1B, BID, XBP1, PSMD13, SLC25A4, CAPN1, PSMC1, ATP2A3, PSMD9, TUBA4A, NRBF2, CSF1, PSEN2, MAP2K7, I…	SLC25A6, GAPDH, TUBA1B, SLC25A5, CALM2, ATF4, HSD17B10, PSMB5, PSMB3, PSMB6, CSNK2B, TUBB2A, TUBB4B, PSENEN, PSMB7, ADRM1, VDAC2, CYCS, PSMA7, PSMD4, PSMA1, PSMD8, APH1A, PSMD3, TUBB, PSMA4, PSMB4, PSMC5, PSMB2, PSMA3, BAD, TNFRSF1A, PSMB1, PSMC3, PSMC4, CALM1
FULCHER_INFLAMMATORY_RESPONSE_LECTIN_VS_LPS_UP	0.00100908	0.0237978	0.216498	2.60499	0	282	RPL10A, SLC3A2, AKR1C3, RHOC, DAD1, UBXN1, TSC22D1, TMEM14C, SMDT1, JTB, MRPL51, PLAT, ANAPC16, TUBB2A, AKR1C1, POLR2F, TAGLN2, CNPY2, CXCL3, HAX1, TMEM14B, POLR1D, MKKS, CCNI, POLD4, POLE4, MRPL52, HINT1, NME1, ACOT7, PEF1, CBR3, POLR2G, MT1E, GSN, TM2D1, SH3BGRL3, TIMM10, HMG20B, MPC2, GADD45G, FN1, MT1X, NDUFS8, PTRHD1, ETHE1, RCAN1, MAD2L2, PDLIM7, CXCL1, SDF2, PROCR, MRPS12, RANBP1, NDUFV2, …	RPL10A, SLC3A2, AKR1C3, RHOC, DAD1, UBXN1, TSC22D1, TMEM14C, SMDT1, JTB, MRPL51, PLAT, ANAPC16, TUBB2A, AKR1C1, POLR2F, TAGLN2, CNPY2, CXCL3, HAX1, TMEM14B, POLR1D, MKKS, CCNI, POLD4, POLE4, MRPL52, HINT1, NME1, ACOT7, PEF1, CBR3, POLR2G, MT1E, GSN, TM2D1, SH3BGRL3, TIMM10, HMG20B, MPC2, GADD45G, FN1, MT1X, NDUFS8, PTRHD1, ETHE1, RCAN1, MAD2L2, PDLIM7, CXCL1, SDF2, PROCR, MRPS12, RANBP1, NDUFV2, …
KIM_LRRC3B_TARGETS	0.00140252	0.0237978	0.542496	2.60406	0	20	B2M, HLA-C, FTH1, EEF1A1, HLA-B, HLA-A, IFI27, EIF3E, IFITM2, TAP1, CXCL1, PSME2	B2M, HLA-C, FTH1, EEF1A1, HLA-B, HLA-A, IFI27, EIF3E, IFITM2, TAP1, CXCL1, PSME2
YAO_TEMPORAL_RESPONSE_TO_PROGESTERONE_CLUSTER_12	0.00118343	0.0237978	0.362876	2.60402	0	56	RPL13A, GNG11, S100A11, CKS2, HSD17B10, ERGIC3, HIGD2A, PSME1, EMP3, GSTK1, PDCD6, CIRBP, ARPC1A, ATP6AP2, FKBP9, WDR83OS, MAGED2, HMGN2, ENSA, IFNAR2, RBMX, PHPT1, ARL6IP5, DECR1, ACP1, AHCY, MPDU1, MDK, NTAN1, ALDH2, IDH2, SNAPC2, FDFT1, EBF1, FKBP7, CD44, NTPCR, C1QB, LGALS3BP, FARS2, RRAS, CYHR1, IDH1, RPA3, PTGIS, CLN6	RPL13A, GNG11, S100A11, CKS2, HSD17B10, ERGIC3, HIGD2A, PSME1, EMP3, GSTK1, PDCD6, CIRBP, ARPC1A, ATP6AP2, FKBP9, WDR83OS, MAGED2, HMGN2, ENSA, IFNAR2
ZHU_CMV_24_HR_UP	0.00120919	0.0237978	0.388461	2.59919	0	47	EIF4A1, HSPA1A, EMP2, TUBB2A, IFI27, HSPE1, MANF, NR4A1, SNRPB2, POLR2K, IFI6, NPM1, EIF4E, PSMB2, PFKP, PSMA3, TAP1, SYNGR2, RANBP1, CD55, UBE2S, ENO1, GORASP2, PSMC1, TUBA4A, IFITM1, ALAS1, STIP1, SAR1A, PSMD2	EIF4A1, HSPA1A, EMP2, TUBB2A, IFI27, HSPE1, MANF, NR4A1, SNRPB2, POLR2K, IFI6, NPM1, EIF4E, PSMB2, PFKP, PSMA3, TAP1, SYNGR2, RANBP1, CD55
OUELLET_OVARIAN_CANCER_INVASIVE_VS_LMP_UP	0.00116686	0.0237978	0.321035	2.5985	0	77	B2M, CD9, SLC25A5, HERPUD1, COX6A1, SUMO2, CKS2, CSNK2B, LDHA, HMGN3, CYCS, COX7B, SNRPB2, POLR2K, CAPG, DDX39A, PSMB4, SDCBP, DPM1, PSMB2, SUMO1, PSMA3, SDHB, HMGB2, RANBP1, RALY, NDUFV2, CKS1B, ARF4, MDH1, PTS, CD47, PARP1, OAT, KDELR2, COPS5, ACP1, GLO1, CSTB, SLC35A2, FH, TM4SF1	B2M, CD9, SLC25A5, HERPUD1, COX6A1, SUMO2, CKS2, CSNK2B, LDHA, HMGN3, CYCS, COX7B, SNRPB2, POLR2K, CAPG, DDX39A, PSMB4, SDCBP, DPM1, PSMB2, SUMO1, PSMA3, SDHB, HMGB2, RANBP1, RALY, NDUFV2, CKS1B
KEGG_PATHOGENIC_ESCHERICHIA_COLI_INFECTION	0.00128041	0.0237978	0.445889	2.59767	0	33	ARPC1B, TUBA1B, ACTB, TUBB2A, TUBB4B, ARPC2, CD14, LY96, ARPC4, ARPC1A, TUBB, KRT18, ACTG1, ARPC3, TUBA1C, YWHAQ, TUBA1A, ARHGEF2, RHOA	ARPC1B, TUBA1B, ACTB, TUBB2A, TUBB4B, ARPC2, CD14, LY96, ARPC4, ARPC1A, TUBB, KRT18, ACTG1, ARPC3
WP_PATHOGENIC_ESCHERICHIA_COLI_INFECTION	0.00128041	0.0237978	0.445889	2.59767	0	33	ARPC1B, TUBA1B, ACTB, TUBB2A, TUBB4B, ARPC2, CD14, LY96, ARPC4, ARPC1A, TUBB, KRT18, ACTG1, ARPC3, TUBA1C, YWHAQ, TUBA1A, ARHGEF2, RHOA	ARPC1B, TUBA1B, ACTB, TUBB2A, TUBB4B, ARPC2, CD14, LY96, ARPC4, ARPC1A, TUBB, KRT18, ACTG1, ARPC3
REACTOME_FC_EPSILON_RECEPTOR_FCERI_SIGNALING	0.00116144	0.0237978	0.324839	2.59695	0	73	RPS27A, UBB, UBA52, PSMB5, PSMB3, PSMB6, UBC, PSMB7, PSME1, PSMA7, PSMD4, PSMB8, PSMA1, PSMD8, PSMD3, PSMA4, PSMB4, UBE2N, PSMC5, PSMB2, PSMB9, PSMA3, UBE2D2, PSME2, PSMB1, PSMC3, PSMC4, PSMF1, CALM1, PSMA5, PSMD11	RPS27A, UBB, UBA52, PSMB5, PSMB3, PSMB6, UBC, PSMB7, PSME1, PSMA7, PSMD4, PSMB8, PSMA1, PSMD8, PSMD3, PSMA4, PSMB4, UBE2N, PSMC5, PSMB2, PSMB9, PSMA3, UBE2D2, PSME2, PSMB1, PSMC3, PSMC4, PSMF1, CALM1
REACTOME_PIWI_INTERACTING_RNA_PIRNA_BIOGENESIS	0.00151976	0.0237978	0.686267	2.58515	0	11	POLR2F, POLR2L, POLR2K, POLR2G, POLR2J, POLR2E, POLR2H, POLR2C, POLR2I	POLR2F, POLR2L, POLR2K, POLR2G, POLR2J, POLR2E, POLR2H, POLR2C
REACTOME_FGFR2_ALTERNATIVE_SPLICING	0.00144928	0.0237978	0.583191	2.58486	0	16	HNRNPA1, POLR2F, POLR2L, POLR2K, POLR2G, POLR2J, POLR2E, POLR2H, POLR2C, HNRNPF, POLR2I	HNRNPA1, POLR2F, POLR2L, POLR2K, POLR2G, POLR2J, POLR2E, POLR2H, POLR2C, HNRNPF
WEST_ADRENOCORTICAL_TUMOR_DN	0.0010142	0.0237978	0.220176	2.58105	0	259	RPL23A, RPL27, RPS4X, RPL10, EIF4A1, RPL38, UBB, RPS9, LUM, EEF1A1, EEF1D, DCN, RPL23, JUNB, RPL39, RPL29, ITM2A, RPL5, FHL1, IGFBP6, UBXN1, TSPO, COX16, PRELP, NDUFB11, PLAT, DPT, CFD, IER3, NUPR1, ASPN, EIF3L, CCDC85B, LY6E, TALDO1, PEBP1, NR4A1, COX7A1, CCL2, TMEM204, VPS51, ACADVL, MT1E, BGN, DKK3, FKBP9, CALHM2, TAGLN, VAMP2, MT1X, GEM, MYLIP, TOB1, IFITM2, MVP, AKR1B1, CUEDC2, ACTG1, SPSB3,…	RPL23A, RPL27, RPS4X, RPL10, EIF4A1, RPL38, UBB, RPS9, LUM, EEF1A1, EEF1D, DCN, RPL23, JUNB, RPL39, RPL29, ITM2A, RPL5, FHL1, IGFBP6, UBXN1, TSPO, COX16, PRELP, NDUFB11, PLAT, DPT, CFD, IER3, NUPR1, ASPN, EIF3L, CCDC85B, LY6E, TALDO1, PEBP1, NR4A1, COX7A1, CCL2, TMEM204, VPS51, ACADVL, MT1E, BGN, DKK3, FKBP9, CALHM2, TAGLN, VAMP2, MT1X, GEM, MYLIP, TOB1, IFITM2, MVP, AKR1B1, CUEDC2, ACTG1, SPSB3,…
MISSIAGLIA_REGULATED_BY_METHYLATION_UP	0.00116144	0.0237978	0.322767	2.58039	0	73	CD9, TMEM59, PLAT, PRDX5, PSAP, ATP6V0E1, SQSTM1, POLD4, ATP6V1G1, LY6E, GSN, GRN, MFGE8, UBE2L6, PERP, TNFAIP2, NEU1, TAP1, TIMP1, RCAN1, CDC123, CTSL, IL32, CD55, TXNIP, ARF4, MIR22HG, COL1A1, IL1B, HYAL1, ARL6IP5, PLAUR, ATOX1, TMEM184B	CD9, TMEM59, PLAT, PRDX5, PSAP, ATP6V0E1, SQSTM1, POLD4, ATP6V1G1, LY6E, GSN, GRN, MFGE8, UBE2L6, PERP, TNFAIP2, NEU1, TAP1, TIMP1, RCAN1, CDC123, CTSL, IL32, CD55, TXNIP
TONG_INTERACT_WITH_PTTG1	0.00127389	0.0237978	0.429499	2.57804	0	35	RPL31, RPL41, RPS10, ARPC1B, RPS15, RPL30, IER3, C19orf53, HMGN2, EIF2S2, ABT1, NOB1, NHP2, RPF2, TBPL1, RSL24D1, RPL26L1, GSTM3, C7orf50, ARL6IP4, CNP, DDX54	RPL31, RPL41, RPS10, ARPC1B, RPS15, RPL30, IER3, C19orf53, HMGN2, EIF2S2
REACTOME_MODULATION_BY_MTB_OF_HOST_IMMUNE_SYSTEM	0.00164474	0.0243281	0.956766	2.572	0	5	B2M, RPS27A, UBB, UBA52, UBC	B2M, RPS27A, UBB, UBA52, UBC
CAVARD_LIVER_CANCER_MALIGNANT_VS_BENIGN	0.00141443	0.0237978	0.557303	2.57162	0	18	RPL13A, HLA-C, FTH1, SLC25A5, PRDX1, ACTB, AKR1C1, MYL6, CD14, MRFAP1, GLUL	RPL13A, HLA-C, FTH1, SLC25A5, PRDX1, ACTB, AKR1C1, MYL6, CD14, MRFAP1, GLUL
LU_EZH2_TARGETS_UP	0.00104493	0.0237978	0.246897	2.56888	0	158	S100A4, DDIT4, S100A6, CUTA, KRTCAP2, SERF2, RPL36, FLOT1, CFD, IER3, IFI27, LAMTOR4, AKR1C2, PSMB7, PHF5A, CYP1B1, PSMD4, TOMM22, PSMB8, LMNA, HCFC1R1, AHSA1, HYAL2, MIEN1, UBE2L6, PSMB9, PRDX4, WDR45, ZNHIT1, UQCR10, NDUFA8, PFKL, LSM7, SIGIRR, PIH1D1, ENSA, IRF7, POLR2C, PSMC3, SDHC, COX14, TMEM141, REEP5, WDR74, MGMT, SCAND1, EMC6, PMVK, AP1S1, MPG, SNCG, SHARPIN, HSCB, THOC6, NES, ATOX1, RPS…	S100A4, DDIT4, S100A6, CUTA, KRTCAP2, SERF2, RPL36, FLOT1, CFD, IER3, IFI27, LAMTOR4, AKR1C2, PSMB7, PHF5A, CYP1B1, PSMD4, TOMM22, PSMB8, LMNA, HCFC1R1, AHSA1, HYAL2, MIEN1, UBE2L6, PSMB9, PRDX4, WDR45, ZNHIT1, UQCR10, NDUFA8, PFKL, LSM7, SIGIRR, PIH1D1, ENSA, IRF7, POLR2C, PSMC3
IRITANI_MAD1_TARGETS_DN	0.00131234	0.0237978	0.457687	2.56368	0	30	RPL10A, RPL13, RPL12, RPL18, EEF2, RPSA, RPL5, RPL22, FBL, NPM1, DUT, MRPS18B, DTD1, EEF1G, BABAM1, WDR74, HNRNPH2, DCTPP1, AHCY, UQCRC1, C1QBP, APEX1, ASS1, PPA1	RPL10A, RPL13, RPL12, RPL18, EEF2, RPSA, RPL5, RPL22, FBL, NPM1, DUT, MRPS18B, DTD1, EEF1G
BIOCARTA_MHC_PATHWAY	0.00154321	0.0237978	0.735479	2.56231	0	9	B2M, HLA-A, PSMB5, PSMB6, PSMB8, PSMB9, TAP1, HLA-DRB5, CD74	B2M, HLA-A, PSMB5, PSMB6, PSMB8, PSMB9, TAP1
HOLLEMAN_ASPARAGINASE_RESISTANCE_ALL_UP	0.00154321	0.0237978	0.735354	2.56187	0	9	RPS3, RPL3, RPL11, RPL6, EIF3K, RPL7A	RPS3, RPL3, RPL11, RPL6, EIF3K, RPL7A
WP_ALZHEIMERS_DISEASE_AND_MIRNA_EFFECTS	0.00107296	0.0237978	0.268912	2.5518	0	118	SLC25A6, GAPDH, TUBA1B, SLC25A5, CALM2, ATF4, HSD17B10, PSMB5, PSMB3, PSMB6, CSNK2B, TUBB2A, TUBB4B, PSENEN, PSMB7, ADRM1, VDAC2, CYCS, PSMA7, PSMD4, PSMA1, PSMD8, APH1A, PSMD3, TUBB, PSMA4, PSMB4, PSMC5, PSMB2, PSMA3, BAD, TNFRSF1A, PSMB1, PSMC3, PSMC4, CALM1, TUBA1C, VDAC3, CAPN2, PSMA5, TUBA1A, IL1B, BID, XBP1, PSMD13, SLC25A4, CAPN1, PSMC1, ATP2A3, PSMD9, TUBA4A, NRBF2, CSF1, PSEN2, MAP2K7, I…	SLC25A6, GAPDH, TUBA1B, SLC25A5, CALM2, ATF4, HSD17B10, PSMB5, PSMB3, PSMB6, CSNK2B, TUBB2A, TUBB4B, PSENEN, PSMB7, ADRM1, VDAC2, CYCS, PSMA7, PSMD4, PSMA1, PSMD8, APH1A, PSMD3, TUBB, PSMA4, PSMB4, PSMC5, PSMB2, PSMA3, BAD, TNFRSF1A, PSMB1, PSMC3, PSMC4, CALM1
JOSEPH_RESPONSE_TO_SODIUM_BUTYRATE_UP	0.0027933	0.0353374	0.520341	2.55169	1	21	PRDX1, COX6A1, UQCRQ, GSTP1, PCMT1, POLR2L, PSAP, CLU, NR4A1, SEC61B, TIMP1, CETN2, HADHB, RHOA, GDI1, SAT1, RAB11A	PRDX1, COX6A1, UQCRQ, GSTP1, PCMT1, POLR2L, PSAP, CLU, NR4A1, SEC61B, TIMP1
JOHNSTONE_PARVB_TARGETS_2_UP	0.00113507	0.0237978	0.302563	2.55168	0	87	RPL36A, B2M, FXYD5, EEF1A1, HLA-B, PKM, HLA-A, CD151, CFL1, RPL5, BSG, S100A11, IGFBP6, ACTB, PLAT, ERGIC3, IFI27, AKR1C1, EPHX1, LY6E, UBE2L6, KRT18, RAB11B, AKR1B1, CORO1B, ACTG1, NDUFB1, TRAPPC1, TXNRD1, FKBP1A, LSR, DLGAP4, AGPAT2, WBP2, GSTM3	RPL36A, B2M, FXYD5, EEF1A1, HLA-B, PKM, HLA-A, CD151, CFL1, RPL5, BSG, S100A11, IGFBP6, ACTB, PLAT, ERGIC3, IFI27, AKR1C1, EPHX1, LY6E, UBE2L6, KRT18, RAB11B, AKR1B1, CORO1B, ACTG1, NDUFB1, TRAPPC1, TXNRD1
DARWICHE_SQUAMOUS_CELL_CARCINOMA_UP	0.00116279	0.0237978	0.317707	2.54893	0	74	FTL, SOD1, EEF1D, DYNLL1, ARL2, RPL39, TXN, S100A11, LDHA, PGK1, COX5B, IFITM3, LY6E, ESD, HEXA, CDC42EP2, PDCD5, PFKL, PPIC, ID1, RNF181, EEF1B2, CAPN2, MT1A, IL1B, FAM162A, NHP2, BID, NFE2L2, PGAM1, LTBP4, CACYBP, ENO1, BEST1, CHP1, BAIAP2, CRELD1, GCLM, CCT4, TCP1, MRPS18A, RPS6KA4, SUCLG2	FTL, SOD1, EEF1D, DYNLL1, ARL2, RPL39, TXN, S100A11, LDHA, PGK1, COX5B, IFITM3, LY6E, ESD, HEXA, CDC42EP2, PDCD5, PFKL, PPIC, ID1, RNF181, EEF1B2
ABE_INNER_EAR	0.00276243	0.0353374	0.510839	2.54804	1	22	RPL21, RPS5, RPL32, RPS15, RPL35, UBA52, IGFBP6, UBXN1, RPS11, CLU, C19orf53	RPL21, RPS5, RPL32, RPS15, RPL35, UBA52, IGFBP6, UBXN1, RPS11, CLU, C19orf53
BIOCARTA_SM_PATHWAY	0.00151976	0.0237978	0.675804	2.54574	0	11	U2AF1, SNRPE, SNRPG, SNRPD2, SNRPF, SNRPB, SNRPB2, SRSF2, SNRPD1, SNRPC	U2AF1, SNRPE, SNRPG, SNRPD2, SNRPF, SNRPB, SNRPB2, SRSF2
CHIARADONNA_NEOPLASTIC_TRANSFORMATION_KRAS_UP	0.0011919	0.0237978	0.359244	2.54458	0	54	TMSB4X, LUM, RGS16, ANGPTL2, CCND1, ERGIC3, SEPHS2, ERH, ILF2, CCL2, MRPL18, HMGN2, PSMA3, TNFAIP2, UBE2D2, TIMP1, GTF2A2, MED10, CKS1B, FAM3C, PCNA, NFE2L2, HPRT1, TGFB1, TIPARP, SPTSSA, SSRP1, ANP32E, UBA2, AHCY	TMSB4X, LUM, RGS16, ANGPTL2, CCND1, ERGIC3, SEPHS2, ERH, ILF2, CCL2, MRPL18, HMGN2, PSMA3, TNFAIP2, UBE2D2, TIMP1, GTF2A2, MED10, CKS1B
KAAB_FAILED_HEART_ATRIUM_DN	0.0010917	0.0237978	0.278868	2.53606	0	107	PRDX1, LAPTM4A, TXN, COX6A1, GSTP1, PSMB5, PSMB3, TSC22D1, TMEM147, LDHA, ACTB, PGK1, RAN, ADRM1, ATP6V0E1, IFITM3, PDCD6, EIF3I, HINT1, RAB1A, LAGE3, FKBP9, ITM2B, PSMB4, DGUOK, SRI, SUMO1, TAGLN, PSMA3, UBE2I, LSM7, SDF2, NUTF2, PODXL, PSMB1, FKBP1A, RRAGA, BLVRB, GSTM3, PLEKHB2, SPTSSA, VAT1, MPST, ST3GAL1, GTF3A, PSMD9, RAB9A, ACP1, RPA1, DAAM1, IFITM1, VTI1B, ACOT13, EI24, NPTN, RIT1, TPM2, …	PRDX1, LAPTM4A, TXN, COX6A1, GSTP1, PSMB5, PSMB3, TSC22D1, TMEM147, LDHA, ACTB, PGK1, RAN, ADRM1, ATP6V0E1, IFITM3, PDCD6, EIF3I, HINT1, RAB1A, LAGE3, FKBP9, ITM2B, PSMB4, DGUOK, SRI, SUMO1, TAGLN, PSMA3, UBE2I, LSM7, SDF2, NUTF2, PODXL, PSMB1
KEGG_RNA_POLYMERASE	0.00144928	0.0237978	0.570586	2.529	0	16	POLR2F, POLR2L, POLR1D, POLR2K, POLR2G, POLR2J, POLR2E, POLR2H, POLR2C, POLR3GL, POLR2I, POLR1C, POLR3K	POLR2F, POLR2L, POLR1D, POLR2K, POLR2G, POLR2J, POLR2E, POLR2H, POLR2C, POLR3GL
REACTOME_LATE_ENDOSOMAL_MICROAUTOPHAGY	0.00271739	0.0351642	0.489489	2.5235	1	24	RPS27A, UBB, UBA52, VIM, HSPA8, UBC, PARK7, CHMP4A, CHMP3, ARL13B, CHMP2A, TSG101, PLIN3, VPS28, MVB12A, CHMP2B	RPS27A, UBB, UBA52, VIM, HSPA8, UBC, PARK7, CHMP4A, CHMP3, ARL13B, CHMP2A
WP_GLYCOLYSIS_AND_GLUCONEOGENESIS	0.00276243	0.0353374	0.505044	2.51914	1	22	ALDOA, GAPDH, PKM, TPI1, LDHA, MDH2, PGK1, MPC2, PFKP, MPC1, PFKL, PGAM1, MDH1, LDHB, ENO1, PDHA1	ALDOA, GAPDH, PKM, TPI1, LDHA, MDH2, PGK1, MPC2, PFKP, MPC1, PFKL
LI_INDUCED_T_TO_NATURAL_KILLER_UP	0.00105263	0.0237978	0.250059	2.51835	0	140	ALDOA, FTL, S100A4, CD9, FXYD5, S100A6, JUNB, VIM, ID2, PLP2, LGALS3, S100A11, LGALS1, TSPO, SMAGP, CCL3, IER3, COMT, MYL6, IFITM3, ANXA2, SERTAD1, SEC61B, LMNA, CAPG, SH3BGRL3, GADD45G, NDFIP1, S100A10, PRDX4, IFITM2, TPST2, MVP, PDLIM7, CTSL, VPS29, CAPZB, GLRX, MED10, CD63, TUBA1C, ERRFI1, CAPN2, MT1A, TMEM141, ELOVL1, STX7, STX11, PLTP, XBP1, ARL6IP5, SMCO4, SYPL1, MFSD10, OSTF1, PPIB, ASAH1,…	ALDOA, FTL, S100A4, CD9, FXYD5, S100A6, JUNB, VIM, ID2, PLP2, LGALS3, S100A11, LGALS1, TSPO, SMAGP, CCL3, IER3, COMT, MYL6, IFITM3, ANXA2, SERTAD1, SEC61B, LMNA, CAPG, SH3BGRL3, GADD45G, NDFIP1, S100A10, PRDX4, IFITM2, TPST2, MVP, PDLIM7, CTSL, VPS29, CAPZB, GLRX, MED10
CHAUHAN_RESPONSE_TO_METHOXYESTRADIOL_UP	0.00134409	0.0237978	0.471064	2.51245	0	26	SLC3A2, ATF4, HSPA8, CKS2, COX7B, NME1, CIRBP, AHSA1, SRSF2, UBE2L3, HMGN2, TIMM44, TARDBP, CBX6, UBE2S, EIF5AL1	SLC3A2, ATF4, HSPA8, CKS2, COX7B, NME1, CIRBP, AHSA1, SRSF2, UBE2L3, HMGN2, TIMM44
REACTOME_ATTENUATION_PHASE	0.00287356	0.0353374	0.555202	2.50774	1	17	HSPB1, UBB, HSPA1A, HSPA1B, HSPA8, DNAJB1, HSBP1, MRPL18, HSF1, HSPA2, SERPINH1, HSPH1, DNAJB6, FKBP4	HSPB1, UBB, HSPA1A, HSPA1B, HSPA8, DNAJB1, HSBP1, MRPL18
MUELLER_METHYLATED_IN_GLIOBLASTOMA	0.00154321	0.0237978	0.719298	2.50593	0	9	S100A4, IER3, CDA, COX7A1, CXCL2, LSR, LAPTM5, SERPINF1, LXN	S100A4, IER3, CDA, COX7A1, CXCL2
KEGG_METABOLISM_OF_XENOBIOTICS_BY_CYTOCHROME_P450	0.00286533	0.0353374	0.581223	2.50467	1	15	AKR1C3, MGST3, GSTP1, AKR1C1, AKR1C2, MGST2, EPHX1, CYP1B1, GSTK1, GSTO1, GSTM3	AKR1C3, MGST3, GSTP1, AKR1C1, AKR1C2, MGST2, EPHX1, CYP1B1, GSTK1, GSTO1
MOREAUX_B_LYMPHOCYTE_MATURATION_BY_TACI_DN	0.00121951	0.0237978	0.377741	2.50466	0	46	NDUFA13, TBCB, RAN, EMC4, EIF3G, PSMD8, CHMP4A, LSM4, MRPS12, EBNA1BP2, IP6K2, CCT5, NUDCD2, LSM5, FIBP, RPL26L1, CMC1, MRPL43, CCT2, KEAP1, NMT1, DDX1, NUDT5, CHCHD1, C1orf131, C1QBP, HAUS1, TMEM126A, SSBP1, CBWD1, DKC1, MALSU1, TIMM50, TDP2, THYN1, ASF1A, PTPMT1	NDUFA13, TBCB, RAN, EMC4, EIF3G, PSMD8, CHMP4A, LSM4, MRPS12, EBNA1BP2
GROSS_HIF1A_TARGETS_DN	0.00144928	0.0237978	0.564139	2.50042	0	16	RPL27, GAPDH, TPI1, LGALS3, RAMP3, PGK1, ADM, PFKL, FAM162A, JMJD6, LDHB, ENO1	RPL27, GAPDH, TPI1, LGALS3, RAMP3, PGK1, ADM, PFKL
REACTOME_HSP90_CHAPERONE_CYCLE_FOR_STEROID_HORMONE_RECEPTORS_SHR_IN_THE_PRESENCE_OF_LIGAND	0.00131234	0.0237978	0.446175	2.4992	0	30	TUBA1B, DYNLL1, HSPA1A, HSPA1B, HSPA8, DNAJB1, TUBB2A, TUBB4B, DCTN3, DCTN2, DCTN6, CAPZB, ACTR10, TUBA1C, TUBA1A, ACTR1A, HSPA2, TUBA4A, DYNC1I2, STIP1, FKBP4	TUBA1B, DYNLL1, HSPA1A, HSPA1B, HSPA8, DNAJB1, TUBB2A, TUBB4B, DCTN3, DCTN2, DCTN6, CAPZB, ACTR10
DIRMEIER_LMP1_RESPONSE_EARLY	0.0012987	0.0237978	0.435204	2.49767	0	32	RPS10, RPS9, RPS16, FTH1, EEF1A1, EEF2, JUNB, HERPUD1, EIF1, ACTB, CCL3, CD83, CCL4, IRF7, INSIG1	RPS10, RPS9, RPS16, FTH1, EEF1A1, EEF2, JUNB, HERPUD1, EIF1, ACTB, CCL3, CD83, CCL4, IRF7
WIERENGA_PML_INTERACTOME	0.00140252	0.0237978	0.519399	2.49319	0	20	RPS27, RPS3, RPL3, RPS18, EEF1A1, ACTG1, EEF1G, HNRNPF, ARF4, TUBA1A, OAT, KPNB1, POLDIP2, YTHDF2, MCM7, EMD	RPS27, RPS3, RPL3, RPS18, EEF1A1, ACTG1, EEF1G, HNRNPF
KEGG_VIBRIO_CHOLERAE_INFECTION	0.00136426	0.0237978	0.476361	2.49183	0	25	ATP6V0B, ATP6V1F, ACTB, ATP6V0E1, ATP6V1G1, TJP2, SEC61B, SEC61G, ACTG1, ATP6V0D1, ARF1, ATP6V1E1, KDELR2, ATP6V1H, ATP6V1B2, ATP6AP1, ATP6V1D, TCIRG1	ATP6V0B, ATP6V1F, ACTB, ATP6V0E1, ATP6V1G1, TJP2, SEC61B, SEC61G, ACTG1
REACTOME_TGF_BETA_RECEPTOR_SIGNALING_IN_EMT_EPITHELIAL_TO_MESENCHYMAL_TRANSITION	0.00158228	0.0237978	0.753061	2.48922	0	8	RPS27A, UBB, UBA52, UBC, FKBP1A, TGFB1, RHOA	RPS27A, UBB, UBA52, UBC
ALCALA_APOPTOSIS	0.00120192	0.0237978	0.364856	2.4871	0	49	RPL10A, SLC25A6, GAPDH, EEF1A1, HLA-A, COX4I1, HSPA8, EIF3F, RPLP0, TALDO1, ANXA7, PFKP, OXA1L, IL32, CYTH2, SDHC, CCT5, SLC25A3, BAX, TIMM17A, ELOVL1, MFF, ARL6IP5, RHOA, MTCH2, CD74, MTCH1, SCAMP3, RIT1, RTN3, VDAC1, HADHA, STX4, MFAP1, MTO1, BNIP3L, HCCS, FES, SCCPDH, TMEM106C, CHMP7, MARK2	RPL10A, SLC25A6, GAPDH, EEF1A1, HLA-A, COX4I1, HSPA8, EIF3F, RPLP0, TALDO1, ANXA7, PFKP, OXA1L, IL32, CYTH2
WP_TRANSLATION_FACTORS	0.00126743	0.0237978	0.406117	2.48696	0	37	EIF4A1, EEF1A1, EEF1D, EEF2, EIF1, EIF3H, EIF3F, EIF3D, EIF3E, EIF6, EIF3G, EIF3I, EIF4E, EIF2S2, EIF4A2, EEF1G, EEF1B2, EIF5A	EIF4A1, EEF1A1, EEF1D, EEF2, EIF1, EIF3H, EIF3F, EIF3D, EIF3E, EIF6, EIF3G, EIF3I, EIF4E, EIF2S2, EIF4A2, EEF1G, EEF1B2
REACTOME_MITOCHONDRIAL_PROTEIN_IMPORT	0.00123762	0.0237978	0.395751	2.48269	0	39	TOMM7, SLC25A6, CHCHD2, COX17, CYC1, TOMM22, TIMM10, DNAJC19, TIMM9, TIMM44, IDH3G, TIMM13, TIMM17A, HSCB, SLC25A4, CMC2, CHCHD5, SAMM50, COA6, MTX2, CHCHD3, CHCHD7, MTX1, TIMM17B, TIMM8B, PMPCB, VDAC1, TIMM22, TIMM50, ACO2, COA4, BCS1L	TOMM7, SLC25A6, CHCHD2, COX17, CYC1, TOMM22, TIMM10, DNAJC19, TIMM9, TIMM44
KAYO_AGING_MUSCLE_DN	0.00117233	0.0237978	0.337887	2.48091	0	59	RPL31, TMSB4X, RPS25, UBB, RPS18, RPS7, TMSB10, UQCRH, COX6A1, LGALS3, COX8A, RPL36AL, POLR2F, COMT, VDAC2, ERF, UGP2, POLR2G, SDHB, NEU1, UBE2D2, CDH13, NDUFV2	RPL31, TMSB4X, RPS25, UBB, RPS18, RPS7, TMSB10, UQCRH, COX6A1, LGALS3, COX8A, RPL36AL, POLR2F, COMT, VDAC2, ERF, UGP2, POLR2G, SDHB, NEU1, UBE2D2, CDH13, NDUFV2
ZHANG_RESPONSE_TO_CANTHARIDIN_DN	0.00121951	0.0237978	0.373511	2.47661	0	46	RPL15, RPS14, SLC25A6, RPL4, EEF1D, RPSA, RPL29, RHOC, UQCRH, COX4I1, NDUFB6, NOP16, NDUFB2, NDUFS3, PFKL, CDK4, POLR2H, SNRPD1, PGAM1, TKT, POLD2, GTF3A, RUVBL2, SNRPC, MCM7, TIMM17B, NOP56, TUBG1, PA2G4, SNRPA, HADHA, FARSA, MRPL3	RPL15, RPS14, SLC25A6, RPL4, EEF1D, RPSA, RPL29, RHOC, UQCRH, COX4I1, NDUFB6, NOP16, NDUFB2, NDUFS3, PFKL, CDK4, POLR2H
GALE_APL_WITH_FLT3_MUTATED_DN	0.00149254	0.0237978	0.608109	2.47592	0	13	HLA-B, PQBP1, RABAC1, NDUFV1, DRAP1, BAD, NDUFB7, ARF1, P4HB, DEGS1, GPR137	HLA-B, PQBP1, RABAC1, NDUFV1, DRAP1, BAD, NDUFB7
WP_AEROBIC_GLYCOLYSIS	0.00158228	0.0237978	0.748635	2.47459	0	8	ALDOA, GAPDH, PKM, TPI1, LDHA, PGK1	ALDOA, GAPDH, PKM, TPI1, LDHA, PGK1
WP_CORI_CYCLE	0.00154321	0.0237978	0.710119	2.47396	0	9	ALDOA, GAPDH, TPI1, LDHA, PGK1, TALDO1, PFKP, PGAM1	ALDOA, GAPDH, TPI1, LDHA, PGK1, TALDO1, PFKP
DANG_REGULATED_BY_MYC_DN	0.00104822	0.0237978	0.243742	2.47168	0	143	TMSB4X, FTL, HSPB1, RPS23, RPS12, FTH1, CD151, ID2, ISCU, TSPO, CCND1, HMOX1, IER3, ZFP36L1, MYL12A, ARPC4, BRD2, COL1A2, ANXA4, ITM2B, SDCBP, GADD45G, FN1, UBE2L3, SUMO1, NUCB1, PERP, ADM, COL3A1, PDLIM7, MLF2, SCPEP1, IRF7, ARF4, ERRFI1, TCN2, FCGRT, TSPAN7, MT1A, COL1A1, MGP, RAB2A, PLAUR, TGFB1, CD47, ID3, INHBA, ILK, PHLDB1, CRYAB, CDKN1B, NMT1, CDKN1A, MYO1C, CHP1, GDI1, PMAIP1, RABIF, VAMP…	TMSB4X, FTL, HSPB1, RPS23, RPS12, FTH1, CD151, ID2, ISCU, TSPO, CCND1, HMOX1, IER3, ZFP36L1, MYL12A, ARPC4, BRD2, COL1A2, ANXA4, ITM2B, SDCBP, GADD45G, FN1, UBE2L3, SUMO1, NUCB1, PERP, ADM, COL3A1, PDLIM7, MLF2, SCPEP1, IRF7
BUFFA_HYPOXIA_METAGENE	0.00131062	0.0237978	0.444305	2.4705	0	29	GAPDH, DDIT4, CHCHD2, TPI1, LDHA, MIF, PGK1, PSMA7, SEC61G, ACOT7, PFKP, ADM, MAD2L2, TUBA1C, TUBA1A, PGAM1, ENO1, ANKRD37	GAPDH, DDIT4, CHCHD2, TPI1, LDHA, MIF, PGK1, PSMA7, SEC61G, ACOT7, PFKP, ADM, MAD2L2
REACTOME_MRNA_SPLICING_MINOR_PATHWAY	0.00126743	0.0237978	0.403134	2.4687	0	37	SNRPE, SNRPG, SNRPD2, POLR2F, POLR2L, SF3B5, SNRPF, SNRPB, POLR2K, POLR2G, SRSF2, POLR2J, POLR2E, POLR2H, LSM2, POLR2C, SNRNP40, POLR2I, SNRPD1, SNRNP35, SF3B2, GTF2F1, ZCRB1, SF3B4, SNRNP48, SRSF1, TXNL4A, PRPF6	SNRPE, SNRPG, SNRPD2, POLR2F, POLR2L, SF3B5, SNRPF, SNRPB, POLR2K, POLR2G, SRSF2, POLR2J, POLR2E, POLR2H, LSM2, POLR2C
SOTIRIOU_BREAST_CANCER_GRADE_1_VS_3_UP	0.00121212	0.0237978	0.358608	2.46819	0	51	TUBA1B, TXN, CKS2, SNRPG, PSMA7, SNRPF, COX7B, NME1, POLR2K, LAGE3, TIMM10, DDX39A, UBE2N, KPNA2, NUTF2, TXNRD1, TUBA1C, CCT5, TUBA1A, MRPL12, HMCES, STMN1, ORMDL2, UBE2S, JMJD6, CMC2, SNRPC, BYSL, SHMT2, SLC52A2, STIP1, PTTG1	TUBA1B, TXN, CKS2, SNRPG, PSMA7, SNRPF, COX7B, NME1, POLR2K, LAGE3, TIMM10, DDX39A, UBE2N, KPNA2, NUTF2, TXNRD1
PELLICCIOTTA_HDAC_IN_ANTIGEN_PRESENTATION_UP	0.00122249	0.0237978	0.381021	2.46542	0	42	B2M, HERPUD1, PSMB3, COPE, ERGIC3, TMED9, TBCB, PSMB7, PSMD4, PSMD3, PSMB4, TRAPPC3, PSMB1, TRAPPC1, PSMC4, BCAP31, PSMA5, TRAPPC4, PSMD13, KDELR2, PSMD9, TRAPPC6A, GOPC, SAR1A, TXNDC12, PSMD2, CBY1, COPZ1, POMP, DDIT3	B2M, HERPUD1, PSMB3, COPE, ERGIC3, TMED9, TBCB, PSMB7, PSMD4, PSMD3, PSMB4, TRAPPC3, PSMB1, TRAPPC1, PSMC4
DELLA_RESPONSE_TO_TSA_AND_BUTYRATE	0.00149254	0.0237978	0.60453	2.46135	0	13	HSPB1, PRDX1, HSPA1A, RNH1, NR4A1, GATA2, TOB1, NET1, RHOA, CDKN1A, POR, CDK10	HSPB1, PRDX1, HSPA1A, RNH1, NR4A1, GATA2, TOB1
REACTOME_PINK1_PRKN_MEDIATED_MITOPHAGY	0.00151976	0.0237978	0.652972	2.45973	0	11	RPS27A, UBB, TOMM7, UBA52, UBC, SQSTM1, TOMM22, MAP1LC3A	RPS27A, UBB, TOMM7, UBA52, UBC, SQSTM1, TOMM22, MAP1LC3A
NGO_MALIGNANT_GLIOMA_1P_LOH	0.00289017	0.0353374	0.586027	2.45825	1	14	GAPDH, VIM, RPSA, PGK1, ANXA2, PARK7, ECHS1, STMN1, P4HB, ENO1	GAPDH, VIM, RPSA, PGK1, ANXA2, PARK7, ECHS1
GALINDO_IMMUNE_RESPONSE_TO_ENTEROTOXIN	0.00121951	0.0237978	0.370616	2.45741	0	46	UBB, GAPDH, PKM, JUNB, HERPUD1, TSC22D1, UBC, CCL3, IER3, CXCL3, SQSTM1, CD14, CD83, MT1X, TNFAIP2, PDLIM7, ACTG1, GLRX, TXNIP, ERRFI1, IL1B	UBB, GAPDH, PKM, JUNB, HERPUD1, TSC22D1, UBC, CCL3, IER3, CXCL3, SQSTM1, CD14, CD83, MT1X, TNFAIP2, PDLIM7, ACTG1, GLRX, TXNIP
LOCKWOOD_AMPLIFIED_IN_LUNG_CANCER	0.0010627	0.0237978	0.252789	2.45577	0	126	RPS27, S100A6, S100A11, MRPL23, JTB, RAD23A, SIVA1, HAX1, MRPL36, POLD4, NDUFB5, LY6E, PDCD6, AP2M1, SEC61G, FAM177A1, ILF2, SLC39A1, GPAA1, AIP, NDUFS6, MAF1, FKBP9, PSMB4, POLR2J, COPS6, LAMTOR1, CERS2, CORO1B, CDK4, POLR2H, PPP1CA, MRPL11, CALM1, CKS1B, CAT, CCT5, PMF1, NDUFS2, SSR2, PMVK, B4GALT3, PRCC, SKIL, PUF60, SMIM12, TMEM134, FASTK, SNAPIN, SDHA, CCDC107, BAZ1A, MAFB, C14orf132, SEC62,…	RPS27, S100A6, S100A11, MRPL23, JTB, RAD23A, SIVA1, HAX1, MRPL36, POLD4, NDUFB5, LY6E, PDCD6, AP2M1, SEC61G, FAM177A1, ILF2, SLC39A1, GPAA1, AIP, NDUFS6, MAF1, FKBP9, PSMB4, POLR2J, COPS6, LAMTOR1, CERS2, CORO1B, CDK4, POLR2H, PPP1CA, MRPL11, CALM1, CKS1B
FLECHNER_BIOPSY_KIDNEY_TRANSPLANT_REJECTED_VS_OK_DN	0.00101626	0.0237978	0.20783	2.4454	0	266	HSPB1, CD9, SOD1, SLC3A2, AKR1C3, LAMTOR5, TXN, CYB5R3, HSPA8, COX6A1, UQCRQ, TSC22D1, DSTN, TUBB2A, AKR1C1, HSPE1, SEPHS2, COMT, PGK1, ATP6V0E1, VDAC2, CYCS, NDUFAB1, NDUFB5, COX7B, EIF3I, PEBP1, ECH1, UQCRC2, COX7A1, RAB1A, MT1E, ACAT1, ESD, PHB, MPC2, ITM2B, RABGGTB, PEPD, GHITM, ANXA7, NDUFS4, MT1X, TECR, NDUFS8, PRDX2, TOB1, SDHB, PRDX3, C11orf58, OXA1L, MRPS18B, DDOST, RCAN1, CTSL, LRPAP1, …	HSPB1, CD9, SOD1, SLC3A2, AKR1C3, LAMTOR5, TXN, CYB5R3, HSPA8, COX6A1, UQCRQ, TSC22D1, DSTN, TUBB2A, AKR1C1, HSPE1, SEPHS2, COMT, PGK1, ATP6V0E1, VDAC2, CYCS, NDUFAB1, NDUFB5, COX7B, EIF3I, PEBP1, ECH1, UQCRC2, COX7A1, RAB1A, MT1E, ACAT1, ESD, PHB, MPC2, ITM2B, RABGGTB, PEPD, GHITM, ANXA7, NDUFS4, MT1X, TECR, NDUFS8, PRDX2, TOB1, SDHB, PRDX3, C11orf58, OXA1L, MRPS18B, DDOST, RCAN1, CTSL, LRPAP1, …
REACTOME_NF_KB_IS_ACTIVATED_AND_SIGNALS_SURVIVAL	0.00158479	0.0237978	0.833245	2.44227	0	6	RPS27A, UBB, UBA52, UBC, SQSTM1	RPS27A, UBB, UBA52, UBC, SQSTM1
REACTOME_NRIF_SIGNALS_CELL_DEATH_FROM_THE_NUCLEUS	0.0015456	0.0237978	0.676309	2.44196	0	10	RPS27A, UBB, UBA52, UBC, PSENEN, SQSTM1, APH1A	RPS27A, UBB, UBA52, UBC, PSENEN, SQSTM1, APH1A
REACTOME_UB_SPECIFIC_PROCESSING_PROTEASES	0.00114548	0.0237978	0.29279	2.4418	0	83	RPS27A, UBB, UBA52, PSMB5, PSMB3, PSMB6, UBC, PSMB7, ADRM1, VDAC2, PSME1, FKBP8, PSMA7, PSMD4, PSMB8, PSMA1, PSMD8, PSMD3, PSMA4, PSMB4, PSMC5, PSMB2, PSMB9, PSMA3, PSME2, PSMB1, PSMC3, PSMC4, PSMF1, ATXN7, VDAC3, PSMA5, PSMD11	RPS27A, UBB, UBA52, PSMB5, PSMB3, PSMB6, UBC, PSMB7, ADRM1, VDAC2, PSME1, FKBP8, PSMA7, PSMD4, PSMB8, PSMA1, PSMD8, PSMD3, PSMA4, PSMB4, PSMC5, PSMB2, PSMB9, PSMA3, PSME2, PSMB1, PSMC3, PSMC4, PSMF1, ATXN7
YANAGISAWA_LUNG_CANCER_RECURRENCE	0.00158983	0.0237978	0.783926	2.43842	0	7	TMSB4X, FAU, S100A6, TMSB10, RPL39, RPL26L1, ACYP1	TMSB4X, FAU, S100A6, TMSB10, RPL39
BRACHAT_RESPONSE_TO_CAMPTOTHECIN_DN	0.00272851	0.0351642	0.465999	2.43762	1	25	ALDOA, RPL3, GAPDH, IFITM3, PPIA, HIGD1A, ANXA4, TUBB, BAD, IFITM2, RSU1, MT1A, SSB, SLC44A2, OSTF1, ENO1, ANP32E	ALDOA, RPL3, GAPDH, IFITM3, PPIA, HIGD1A, ANXA4, TUBB, BAD, IFITM2, RSU1
WATANABE_RECTAL_CANCER_RADIOTHERAPY_RESPONSIVE_UP	0.00117786	0.0237978	0.334158	2.43478	0	58	RPL36A, RPS27, B2M, RPL38, RPS13, RPL13, FTH1, EEF1A1, AKR1C1, RAP1A, NUDC, NDUFB5, POLR2K, NDUFS6, LAGE3, CTSA, ARF4, CYB5B, IDH3G, FCGRT, MRPL12, SURF1, MFSD10, PHLDB1, TMEM115, DRG1, MPST, GAS6	RPL36A, RPS27, B2M, RPL38, RPS13, RPL13, FTH1, EEF1A1, AKR1C1, RAP1A, NUDC, NDUFB5, POLR2K, NDUFS6, LAGE3, CTSA
REACTOME_EPH_EPHRIN_SIGNALING	0.00121951	0.0237978	0.367014	2.43354	0	46	ARPC1B, CFL1, ACTB, EFNA1, MYL6, MYL12B, PSENEN, ARPC2, MYL12A, AP2M1, ARPC4, APH1A, MYL9, CLTA, ARPC1A, SDCBP, ACTG1, ARPC3, AP2S1	ARPC1B, CFL1, ACTB, EFNA1, MYL6, MYL12B, PSENEN, ARPC2, MYL12A, AP2M1, ARPC4, APH1A, MYL9, CLTA, ARPC1A, SDCBP, ACTG1, ARPC3, AP2S1
CHIARADONNA_NEOPLASTIC_TRANSFORMATION_CDC25_DN	0.0011274	0.0237978	0.280347	2.4282	0	94	CD9, FXYD5, CLIC1, CD151, MGST3, FHL1, TSPO, ATP6V0B, NUPR1, GUK1, TNXB, EMP3, POLD4, TALDO1, ACOT7, CAPG, SLC1A5, ANXA4, SRI, PNPLA2, TOB1, ADM, RNF13, TMBIM1, TIMP3, DGCR6L, CSRP1, CYB5B, MEA1, ANXA11, PNKD, PLTP, ARHGEF2, RHOA, ASAH1, CYB5R1, AGRN, NMT1, ITGB4, MYO1C, BAIAP2, SLC35E4, EIF4EBP1, CARHSP1, AQP1, ELN, ALDH2, TRIB3, NFIC, PLIN2, SNAPC2	CD9, FXYD5, CLIC1, CD151, MGST3, FHL1, TSPO, ATP6V0B, NUPR1, GUK1, TNXB, EMP3, POLD4, TALDO1, ACOT7, CAPG, SLC1A5, ANXA4, SRI, PNPLA2, TOB1, ADM, RNF13, TMBIM1, TIMP3, DGCR6L, CSRP1
PROVENZANI_METASTASIS_DN	0.00114548	0.0237978	0.291157	2.42818	0	83	FTL, HSPB1, RPS19, SOD1, EIF3K, S100A11, CCND1, TUBB2A, MYL6, ADRM1, CLU, IFITM3, RABAC1, MT1E, ARPC1A, ITM2B, PSMB9, PRMT1, TXNL1, TNFAIP2, COPS6, IFITM2, PPIC, ETHE1, AP2S1, MALL, RBM42, PDLIM4, REEP5, BLVRB, KDELR2, TSEN34, CLPTM1, TRAPPC6A, HOXB6, MAOB, ERCC1, SLC48A1, VAMP3, TIMP2, PLOD3, S100A3, TUBB2B, SERPINE1, CD44, ANXA6, MEPCE, LSM14A, GABARAPL1, WIPI1, PSMC2, EIF2S1	FTL, HSPB1, RPS19, SOD1, EIF3K, S100A11, CCND1, TUBB2A, MYL6, ADRM1, CLU, IFITM3, RABAC1, MT1E, ARPC1A, ITM2B, PSMB9, PRMT1, TXNL1, TNFAIP2, COPS6, IFITM2, PPIC, ETHE1, AP2S1, MALL, RBM42, PDLIM4
SWEET_LUNG_CANCER_KRAS_UP	0.0010142	0.0237978	0.20987	2.42453	0	240	ALDOA, RPL8, RPL10A, CD9, RPL3, RPS18, RPS2, GAPDH, EEF1D, EEF2, RPL6, PKM, AK1, CLIC1, CYB5R3, HSPA1B, HSPA8, ID2, TPI1, BSG, PLP2, LGALS3, CKS2, UBXN1, PSMB5, RPL36, CCND1, RPL37, LDHA, PRDX5, SIVA1, EIF3E, TGIF1, PGK1, ERH, PSAP, CLU, PSME1, RPS8, PSMD4, MANF, CD14, PLD3, HEXA, ANXA4, MIEN1, CTSA, RABGGTB, NDUFAF4, VAMP2, PRDX4, KRT18, MT1X, TGFBI, TOB1, PFKL, POLR2E, MRPS18B, PGLS, GLRX, RNF1…	ALDOA, RPL8, RPL10A, CD9, RPL3, RPS18, RPS2, GAPDH, EEF1D, EEF2, RPL6, PKM, AK1, CLIC1, CYB5R3, HSPA1B, HSPA8, ID2, TPI1, BSG, PLP2, LGALS3, CKS2, UBXN1, PSMB5, RPL36, CCND1, RPL37, LDHA, PRDX5, SIVA1, EIF3E, TGIF1, PGK1, ERH, PSAP, CLU, PSME1, RPS8, PSMD4, MANF, CD14, PLD3, HEXA, ANXA4, MIEN1, CTSA, RABGGTB, NDUFAF4, VAMP2, PRDX4, KRT18, MT1X, TGFBI, TOB1, PFKL, POLR2E, MRPS18B, PGLS, GLRX, RNF1…
REACTOME_FORMATION_OF_TUBULIN_FOLDING_INTERMEDIATES_BY_CCT_TRIC	0.00289855	0.0353374	0.546044	2.42022	1	16	TUBA1B, TUBB2A, TUBB4B, CCT7, CCT3, TUBA1C, CCT5, TUBA1A, CCT2, CCT8, TUBA4A, CCT4, TCP1, TUBB2B, CCT6A, TUBAL3	TUBA1B, TUBB2A, TUBB4B, CCT7, CCT3
REACTOME_SIGNALING_BY_FGFR2_IIIA_TM	0.00151976	0.0237978	0.616381	2.41273	0	12	POLR2F, POLR2L, POLR2K, POLR2G, POLR2J, POLR2E, POLR2H, POLR2C, POLR2I	POLR2F, POLR2L, POLR2K, POLR2G, POLR2J, POLR2E, POLR2H, POLR2C
WP_METAPATHWAY_BIOTRANSFORMATION_PHASE_I_AND_II	0.0012987	0.0237978	0.420117	2.41109	0	32	AKR1C3, MGST3, GSTP1, AKR1C1, AKR1C2, MGST2, COMT, EPHX1, GPX4, CYP1B1, GSTK1, NAA20, CHST12, AKR1B1, GSTO1, GPX3, AKR1A1, GSTM3	AKR1C3, MGST3, GSTP1, AKR1C1, AKR1C2, MGST2, COMT, EPHX1, GPX4, CYP1B1, GSTK1, NAA20, CHST12, AKR1B1, GSTO1
BHATTACHARYA_EMBRYONIC_STEM_CELL	0.00123001	0.0237978	0.370814	2.40749	0	43	RPL7, EIF4A1, RPL4, RPL6, RPL24, IMPDH2, RPLP0, SNRPF, NPM1, TUBB, PSMA3, HMGB2, KPNA2, MAD2L2, PODXL, SSB, RSL24D1, LDHB, SERPINH1, RPS24, CCT8, HDAC2, GNL3, IFITM1, PTTG1, MTHFD2, SMS	RPL7, EIF4A1, RPL4, RPL6, RPL24, IMPDH2, RPLP0, SNRPF, NPM1, TUBB, PSMA3, HMGB2, KPNA2, MAD2L2, PODXL
KYNG_RESPONSE_TO_H2O2_VIA_ERCC6_DN	0.00272851	0.0351642	0.460107	2.40681	1	25	RPL31, RPL21, RPS5, OAZ2, RPL7A, PFN1, COX6A1, PSMB6, CCND1, DNAJB1, ITM2B, ELOF1, RCC1, GAS2L1, CRYAB	RPL31, RPL21, RPS5, OAZ2, RPL7A, PFN1, COX6A1, PSMB6, CCND1, DNAJB1, ITM2B, ELOF1
CREIGHTON_AKT1_SIGNALING_VIA_MTOR_DN	0.0027933	0.0353374	0.490189	2.40383	1	21	ALDOA, ATP6V0B, ATP6V1F, TUBB4B, MIF, RGL2, TNFRSF12A, CTSA, PFKL, MRPS7, PPP4C, CIB1	ALDOA, ATP6V0B, ATP6V1F, TUBB4B, MIF, RGL2, TNFRSF12A, CTSA, PFKL, MRPS7, PPP4C, CIB1
REACTOME_PREVENTION_OF_PHAGOSOMAL_LYSOSOMAL_FUSION	0.00158479	0.0237978	0.81766	2.39659	0	6	RPS27A, UBB, UBA52, UBC, RAB7A	RPS27A, UBB, UBA52, UBC, RAB7A
MISHRA_CARCINOMA_ASSOCIATED_FIBROBLAST_DN	0.00298507	0.0360403	0.588297	2.39526	1	13	FTL, HSPA1A, ID2, CTSA, KRT18, CD55, C1S, CAT, TCEAL1	FTL, HSPA1A, ID2, CTSA, KRT18, CD55, C1S
KAAB_FAILED_HEART_VENTRICLE_DN	0.00134409	0.0237978	0.447979	2.38932	0	26	TSC22D1, TMEM147, LDHA, IFITM3, PQBP1, CD14, IFITM2, PSME2, NQO2, VAT1, GTF3A, RAB9A, DAAM1, IFITM1, PTDSS1, EBP, AMD1, SLC31A2, SLC39A14, FCER1G, C1QB, CD68, CSRP2	TSC22D1, TMEM147, LDHA, IFITM3, PQBP1, CD14, IFITM2, PSME2
BORCZUK_MALIGNANT_MESOTHELIOMA_UP	0.00103093	0.0237978	0.217163	2.38834	0	198	RPS15A, LUM, PKM, LAMTOR5, HSPA8, S100A11, CKS2, EIF3H, PSMB6, JTB, ERGIC3, RAP1A, PCMT1, PGK1, PSMB7, RAN, SNRPF, PDCD6, ANXA2, EIF3I, PPT1, SEC61G, ILF2, PSMD8, ARPC4, FBL, NME1, RAB1A, PLD3, MPC2, UBE2A, UBE2N, MAGED2, PRDX4, PARK7, SDHB, DBI, DDOST, UBE2D2, KPNA2, CDK4, PPP4C, AP2S1, GTF2A2, UBE2E3, CCT3, CKS1B, FKBP1A, CCT5, SLC25A3, YWHAQ, TUBA1A, TERF1, NDUFS2, MORF4L2, NHP2, MRPL28, PCNA,…	RPS15A, LUM, PKM, LAMTOR5, HSPA8, S100A11, CKS2, EIF3H, PSMB6, JTB, ERGIC3, RAP1A, PCMT1, PGK1, PSMB7, RAN, SNRPF, PDCD6, ANXA2, EIF3I, PPT1, SEC61G, ILF2, PSMD8, ARPC4, FBL, NME1, RAB1A, PLD3, MPC2, UBE2A, UBE2N, MAGED2, PRDX4, PARK7, SDHB, DBI, DDOST, UBE2D2, KPNA2, CDK4, PPP4C, AP2S1, GTF2A2, UBE2E3, CCT3, CKS1B
WP_BENZOAPYRENE_METABOLISM	0.00158479	0.0237978	0.814607	2.38764	0	6	AKR1C3, AKR1C1, AKR1C2, EPHX1, CYP1B1, AKR1A1	AKR1C3, AKR1C1, AKR1C2, EPHX1, CYP1B1
REACTOME_DISORDERS_OF_TRANSMEMBRANE_TRANSPORTERS	0.00116686	0.0237978	0.294919	2.38711	0	77	RPS27A, UBB, UBA52, SLC3A2, BSG, PSMB5, PSMB3, PSMB6, UBC, PSMB7, PSME1, PSMA7, PSMD4, PSMB8, PSMA1, PSMD8, RNF5, PSMD3, PSMA4, PSMB4, PSMC5, PSMB2, PSMB9, PSMA3, PSME2, PSMB1, PSMC3, PSMC4, PSMF1, PSMA5, PSMD11, SEC13, PSMD13, OS9	RPS27A, UBB, UBA52, SLC3A2, BSG, PSMB5, PSMB3, PSMB6, UBC, PSMB7, PSME1, PSMA7, PSMD4, PSMB8, PSMA1, PSMD8, RNF5, PSMD3, PSMA4, PSMB4, PSMC5, PSMB2, PSMB9, PSMA3, PSME2, PSMB1, PSMC3, PSMC4, PSMF1
YAO_TEMPORAL_RESPONSE_TO_PROGESTERONE_CLUSTER_14	0.00112613	0.0237978	0.277122	2.3849	0	93	PKM, PSMB5, PSMB3, TMEM147, TMEM14C, TBCB, RAN, PTP4A3, NOP16, BANF1, SEC61B, FBL, NME1, RWDD1, LMAN2, UBE2N, PRMT1, PDLIM3, MRPS18B, CDK4, RANBP1, EBNA1BP2, CCT3, CISD1, HTRA2, ATF6B, TUBA1A, MRPL12, WDR74, MORF4L2, NHP2, SSR2, BAX, CTSD, SEC13, UQCC2, MRPL20, SERPINH1, DCTPP1, RAB34, GORASP2, SLC39A7, CCT8, ASL	PKM, PSMB5, PSMB3, TMEM147, TMEM14C, TBCB, RAN, PTP4A3, NOP16, BANF1, SEC61B, FBL, NME1, RWDD1, LMAN2, UBE2N, PRMT1, PDLIM3, MRPS18B, CDK4, RANBP1, EBNA1BP2, CCT3
MUNSHI_MULTIPLE_MYELOMA_UP	0.00121951	0.0237978	0.361603	2.38262	0	45	S100A4, UBB, EEF1A1, CALM2, DAD1, NACA, UBC, HSPE1, HAX1, RAN, ANXA2, LY96, UBE2L3, DBI, SSR4, PSME2, PSMB1, CD63, FKBP2	S100A4, UBB, EEF1A1, CALM2, DAD1, NACA, UBC, HSPE1, HAX1, RAN, ANXA2, LY96, UBE2L3, DBI, SSR4, PSME2, PSMB1
REACTOME_PROCESSING_OF_CAPPED_INTRON_CONTAINING_PRE_MRNA	0.0010395	0.0237978	0.226569	2.38187	0	167	U2AF1, HNRNPA1, HNRNPA0, ZC3H11A, HSPA8, SNRPE, SNRPG, SNRPD2, EIF4A3, POLR2F, POLR2L, SF3B5, PHF5A, MAGOH, SNRPF, PQBP1, SNRPB, SNRPB2, POLR2K, EIF4E, POLR2G, BUD31, DDX39A, LSM3, SRSF2, POLR2J, RBM8A, POLR2E, LSM7, NXT1, POLR2H, LSM4, LSM2, PCF11, POLR2C, HNRNPF, SNRNP40, POLR2I, LSM5, DNAJC8, SYF2, PPIH, PRPF31, RBMX, WBP4, SEC13, PRCC, SNRPD1, PPIL4, NXF1, DDX46, THOC6, PUF60, HNRNPH2, SLU7, …	U2AF1, HNRNPA1, HNRNPA0, ZC3H11A, HSPA8, SNRPE, SNRPG, SNRPD2, EIF4A3, POLR2F, POLR2L, SF3B5, PHF5A, MAGOH, SNRPF, PQBP1, SNRPB, SNRPB2, POLR2K, EIF4E, POLR2G, BUD31, DDX39A, LSM3, SRSF2, POLR2J, RBM8A, POLR2E, LSM7, NXT1, POLR2H, LSM4, LSM2, PCF11, POLR2C, HNRNPF
BHATI_G2M_ARREST_BY_2METHOXYESTRADIOL_DN	0.0011919	0.0237978	0.336068	2.38041	0	54	RPL31, RPL36A, RPL10A, RPL26, RPL3, RPS2, RPL12, RPL34, DCN, EEF2, HERPUD1, ATF4, NUPR1, IGBP1, CIRBP, PGLS, MID1IP1, KRCC1, LAPTM5, ABHD14B, DNASE2, ZNF581, ZFAND1, BAG1, CEBPG, C1orf54, AIG1, LARP6, IFRD1, PRKAG1, TRIB3, MTHFD2, NOA1, SESN2, EIF2S3	RPL31, RPL36A, RPL10A, RPL26, RPL3, RPS2, RPL12, RPL34, DCN, EEF2, HERPUD1, ATF4, NUPR1, IGBP1, CIRBP, PGLS, MID1IP1, KRCC1
WONG_PROTEASOME_GENE_MODULE	0.00131234	0.0237978	0.424059	2.37532	0	30	PSMB3, PSMB6, PSME1, SQSTM1, PSMA7, PSMB8, PSMA1, PSMD8, PSMD3, PSMA4, PSMB4, PSMC5, PSMB2, UBE2D2, PSMC3, PSMA5	PSMB3, PSMB6, PSME1, SQSTM1, PSMA7, PSMB8, PSMA1, PSMD8, PSMD3, PSMA4, PSMB4, PSMC5, PSMB2, UBE2D2, PSMC3
REACTOME_MITOPHAGY	0.00286533	0.0353374	0.550538	2.37244	1	15	RPS27A, UBB, TOMM7, UBA52, CSNK2B, UBC, SQSTM1, TOMM22, MAP1LC3A	RPS27A, UBB, TOMM7, UBA52, CSNK2B, UBC, SQSTM1, TOMM22, MAP1LC3A
YU_MYC_TARGETS_UP	0.00280505	0.0353374	0.494045	2.37148	1	20	TXN, CKS2, TSPAN4, HMGN2, HMGB2, KPNA2, STRAP, CKS1B, FDPS, NUDCD2, PCNA, UBE2S, DCTPP1	TXN, CKS2, TSPAN4, HMGN2, HMGB2, KPNA2, STRAP, CKS1B
WINTER_HYPOXIA_METAGENE	0.00105708	0.0237978	0.239759	2.37134	0	134	RPL36A, ALDOA, FTL, GAPDH, DDIT4, SLC3A2, PKM, VIM, HERPUD1, TXN, ID2, TPI1, LGALS1, LDHA, HMOX1, EIF4A3, IFI27, MIF, EFNA1, PGK1, ANXA2, NR4A1, VPS51, ACAT1, FN1, KRT18, PSMA3, TGFBI, ADM, PFKL, PGF, GLRX, TXNIP, INSIG1, ERRFI1, HBP1, TCEAL1, TBPL1, TIMM17A, CTSD, PGAM1, ANXA5, PLAUR, TGFB1, QSOX1, LDHB, HSPH1, ENO1, HMOX2, PSMD9, CDKN1B, CDKN1A, IGFBP5, AK2, XRCC6, ODC1, LRP1, FKBP4, ABCB1, SAT…	RPL36A, ALDOA, FTL, GAPDH, DDIT4, SLC3A2, PKM, VIM, HERPUD1, TXN, ID2, TPI1, LGALS1, LDHA, HMOX1, EIF4A3, IFI27, MIF, EFNA1, PGK1, ANXA2, NR4A1, VPS51, ACAT1, FN1, KRT18, PSMA3, TGFBI, ADM, PFKL, PGF, GLRX, TXNIP
BIOCARTA_ETC_PATHWAY	0.00158228	0.0237978	0.717132	2.37046	0	8	SLC25A6, NDUFA1, SDHD, SDHB, SDHC, SLC25A4, SDHA, UQCRC1	SLC25A6, NDUFA1, SDHD, SDHB
REACTOME_SIGNALING_BY_INTERLEUKINS	0.00103093	0.0237978	0.215385	2.36879	0	198	RPS27A, UBB, UBA52, SOD1, JUNB, VIM, CFL1, RBX1, HSPA8, PSMB5, PSMB3, PSMB6, CCND1, UBC, HMOX1, CCL3, MIF, RPLP0, PSMB7, PSME1, SQSTM1, PSMA7, TALDO1, PSMD4, ANXA2, PSMB8, PPIA, PSMA1, CCL2, PSMD8, COL1A2, AIP, PSMD3, PSMA4, PSMB4, UBE2N, PSMC5, PSMB2, FN1, PSMB9, VAMP2, PSMA3, CCL4, ATF1, TIMP1, TNFRSF1A, SIGIRR, CXCL1, IL32, PSME2, CRK, PSMB1, GSTO1, CXCL2, PSMC3, PSMC4, PSMF1, HNRNPF	RPS27A, UBB, UBA52, SOD1, JUNB, VIM, CFL1, RBX1, HSPA8, PSMB5, PSMB3, PSMB6, CCND1, UBC, HMOX1, CCL3, MIF, RPLP0, PSMB7, PSME1, SQSTM1, PSMA7, TALDO1, PSMD4, ANXA2, PSMB8, PPIA, PSMA1, CCL2, PSMD8, COL1A2, AIP, PSMD3, PSMA4, PSMB4, UBE2N, PSMC5, PSMB2, FN1, PSMB9, VAMP2, PSMA3, CCL4, ATF1, TIMP1, TNFRSF1A, SIGIRR, CXCL1, IL32, PSME2, CRK, PSMB1, GSTO1, CXCL2, PSMC3, PSMC4, PSMF1, HNRNPF
WP_NSP1_FROM_SARSCOV2_INHIBITS_TRANSLATION_INITIATION_IN_THE_HOST_CELL	0.00298507	0.0360403	0.581313	2.36682	1	13	EIF1, EIF3H, EIF3F, EIF3D, EIF3E, EIF3G, EIF3I, EIF2S2	EIF1, EIF3H, EIF3F, EIF3D, EIF3E, EIF3G, EIF3I, EIF2S2
MOREAUX_MULTIPLE_MYELOMA_BY_TACI_DN	0.00112613	0.0237978	0.274899	2.36577	0	93	NDUFA13, TBCB, RAN, EMC4, PDCD6, EIF3G, PSMD8, PSMA3, MYLIP, CHMP4A, MRPL50, LSM4, MRPS12, PFDN4, EBNA1BP2, PSMC4, IP6K2, CCT5, NUDCD2, TERF1, LSM5, IFT57, FIBP, WDR61, RPL26L1, SNRPD1, CMC1, MRPL43, EIF3M, ZCCHC10, CCT2, KEAP1, RUVBL2, NMT1, ACTL6A, COMMD4, SF3B2, ERCC1, DDX1, GCSH, NUDT5, GLT8D1, BUB3, CHCHD1, C1orf131, C1QBP, HAUS1, TMEM126A, SSBP1, CBWD1, DHX29, ILF3, DKC1, KRIT1, PAIP1, MALS…	NDUFA13, TBCB, RAN, EMC4, PDCD6, EIF3G, PSMD8, PSMA3, MYLIP, CHMP4A, MRPL50, LSM4, MRPS12, PFDN4, EBNA1BP2, PSMC4
REACTOME_CYTOSOLIC_SENSORS_OF_PATHOGEN_ASSOCIATED_DNA	0.0013089	0.0237978	0.417169	2.364	0	31	RPS27A, UBB, UBA52, UBC, POLR2F, POLR2L, POLR1D, POLR2K, POLR2E, POLR2H, IRF7, POLR3GL, POLR1C, TICAM1, POLR3K, NFKBIB, NKIRAS2, DDX41, XRCC6, IRF3, NFKB2	RPS27A, UBB, UBA52, UBC, POLR2F, POLR2L, POLR1D, POLR2K, POLR2E, POLR2H, IRF7, POLR3GL
SHEPARD_CRASH_AND_BURN_MUTANT_UP	0.00111483	0.0237978	0.268958	2.36203	0	98	SLC3A2, JUNB, ID2, SNAI1, TAF9, EIF6, PTP4A3, MRPL52, MANF, FBL, EIF4E, HIGD1A, FN1, PDLIM3, TOB1, MRPL22, MRPS18B, RCAN1, REXO2, TXNIP, IMP3, HTRA2, PHB2, BOLA3, RRS1, MRPL12, PWP1, IMP4, RPF2, BAX, ELOVL1, OLA1, SERPINH1, TSR2, CIC, NIP7, LYRM1, RPS27L, SAMM50, PHLDA2, NOC4L, MRPS26, ODC1, ZNF622, HES1, SAT1, WDR46, MMP2, AKR7A2, MRPS18A, GAR1, TP53, MKNK2, SRPRB, TRMT1, FTSJ3, TSFM, DRG2, POP4…	SLC3A2, JUNB, ID2, SNAI1, TAF9, EIF6, PTP4A3, MRPL52, MANF, FBL, EIF4E, HIGD1A, FN1, PDLIM3, TOB1, MRPL22, MRPS18B, RCAN1, REXO2, TXNIP
PODAR_RESPONSE_TO_ADAPHOSTIN_UP	0.00116686	0.0237978	0.287532	2.35486	0	80	HSPB1, FTH1, DDIT4, SLC3A2, HEXIM1, AKR1C3, ATF4, HSPA1A, HSPA1B, ID2, DNAJB1, HMOX1, TUBB2A, AKR1C1, CLU, SQSTM1, ZFP36L1, GLA, GLRX, RGS2, CD55, ACTR10, CLIC2, HBP1, MIR22HG, TUBA1A, OSER1, KLHL21, CREM, CEBPG, SLC7A11, RAB9A, PMAIP1, ARID5B, GCLM, MSX1, SAT1, IFRD1, TRIB3, ISG20, MGAT2, BSDC1, CD44, DDIT3, DNAJB9, GABARAPL1	HSPB1, FTH1, DDIT4, SLC3A2, HEXIM1, AKR1C3, ATF4, HSPA1A, HSPA1B, ID2, DNAJB1, HMOX1, TUBB2A, AKR1C1, CLU, SQSTM1, ZFP36L1, GLA, GLRX, RGS2, CD55, ACTR10
WP_OXIDATIVE_STRESS_RESPONSE	0.00286533	0.0353374	0.546321	2.35427	1	15	SOD1, JUNB, HMOX1, MT1X, TXNRD1, GPX3, CAT, TXN2, NQO1, NFE2L2	SOD1, JUNB, HMOX1, MT1X, TXNRD1
HU_GENOTOXIC_DAMAGE_24HR	0.00282885	0.0353374	0.508738	2.34752	1	18	RPL10A, RPL3, EEF2, HERPUD1, ATF4, TUBB2A, BANF1, WDR83OS, EIF1B, IMP3	RPL10A, RPL3, EEF2, HERPUD1, ATF4, TUBB2A, BANF1, WDR83OS, EIF1B
BILANGES_RAPAMYCIN_SENSITIVE_GENES	0.0027933	0.0353374	0.478688	2.34743	1	21	RPL23A, RPL27, RPS15, RPL35, RPL34, RPL11, RPL22, RAMP3, TNFAIP2, NEU1, INSIG1, PRCC	RPL23A, RPL27, RPS15, RPL35, RPL34, RPL11, RPL22, RAMP3, TNFAIP2, NEU1
ANASTASSIOU_MULTICANCER_INVASIVENESS_SIGNATURE	0.00127389	0.0237978	0.386327	2.34702	0	36	LUM, DCN, COMP, LGALS1, ASPN, TNFAIP6, COL1A2, BGN, FN1, PCOLCE, COL3A1, TIMP3, COL1A1, INHBA, SNAI2, SERPINF1, THY1, GLT8D2, COL6A2, CTSK, MMP2, AEBP1, COL6A3, PRRX1, ACTA2, PDGFRB, COPZ2	LUM, DCN, COMP, LGALS1, ASPN, TNFAIP6, COL1A2, BGN, FN1, PCOLCE, COL3A1, TIMP3
GRUETZMANN_PANCREATIC_CANCER_UP	0.00102775	0.0237978	0.213195	2.34612	0	199	CD9, LUM, CRIP2, SOD1, PKM, TMSB10, CLIC1, PRDX1, PFN1, RGS16, S100A11, CKS2, PSMB3, TSPO, TSC22D1, EMP2, LDHA, PLAT, ARL4A, TBCB, PGK1, ARL6IP1, GPX4, EMP3, MYL12A, SNRPB2, TNFAIP6, ACOT7, MYL9, GRN, TUBB, PHB, FN1, SRI, SUMO1, S100A10, PSMA3, NDUFA9, PCOLCE, GEM, IFITM2, TAP1, HMGB2, NDUFB7, RHOG, CTSL, ITGB1BP1, MRPS12, CD55, TIMP3, TXNRD1, CKS1B, CETN2, COPS8, LAPTM5, PSMA5, TUBA1A, COL1A1, M…	CD9, LUM, CRIP2, SOD1, PKM, TMSB10, CLIC1, PRDX1, PFN1, RGS16, S100A11, CKS2, PSMB3, TSPO, TSC22D1, EMP2, LDHA, PLAT, ARL4A, TBCB, PGK1, ARL6IP1, GPX4, EMP3, MYL12A, SNRPB2, TNFAIP6, ACOT7, MYL9, GRN, TUBB, PHB, FN1, SRI, SUMO1, S100A10, PSMA3, NDUFA9, PCOLCE, GEM, IFITM2, TAP1, HMGB2, NDUFB7, RHOG, CTSL, ITGB1BP1, MRPS12, CD55, TIMP3, TXNRD1, CKS1B
REACTOME_TRANSFERRIN_ENDOCYTOSIS_AND_RECYCLING	0.00289017	0.0353374	0.55827	2.34181	1	14	ATP6V0B, ATP6V1F, ATP6V0E1, ATP6V1G1, ATP6V0D1, ATP6V1E1, ATP6V1H, MCOLN1, ATP6V1B2, ATP6AP1, ATP6V1D, TCIRG1	ATP6V0B, ATP6V1F, ATP6V0E1, ATP6V1G1
MARCHINI_TRABECTEDIN_RESISTANCE_UP	0.00287356	0.0353374	0.517583	2.33783	1	17	CRIP2, DNAJB1, AKR1C1, MIF, AKR1C2, TJP2, IFI6, DUT, GLUL, YWHAQ, ARHGDIB	CRIP2, DNAJB1, AKR1C1, MIF, AKR1C2, TJP2, IFI6, DUT, GLUL
REACTOME_PROTEIN_LOCALIZATION	0.00222717	0.0313807	0.264387	2.33297	1	99	RPS27A, UBB, TOMM7, SLC25A6, UBA52, CHCHD2, FIS1, UBC, HMOX1, COX17, CYC1, TOMM22, GSTK1, ECH1, SEC61B, SEC61G, TIMM10, DNAJC19, SERP1, VAMP2, BAG6, UBE2D2, TIMM9, CAMLG, TIMM44, IDH3G, CAT, CYB5A, TIMM13, TIMM17A, HSCB, SLC25A4, SGTA, CMC2, CHCHD5, UBE2J2, STX5, ACAA1, SAMM50, COA6, MPV17, PHYH, MTX2, CHCHD3, PRNP, PEX16, ZFAND6, SCP2, CHCHD7, EMD, MTX1, TIMM17B, UBE2D1, TIMM8B, PMPCB, VDAC1, TI…	RPS27A, UBB, TOMM7, SLC25A6, UBA52, CHCHD2, FIS1, UBC, HMOX1, COX17, CYC1, TOMM22, GSTK1, ECH1, SEC61B, SEC61G, TIMM10, DNAJC19, SERP1, VAMP2, BAG6, UBE2D2, TIMM9, CAMLG, TIMM44
FU_INTERACT_WITH_ALKBH8	0.00151976	0.0237978	0.619262	2.33275	0	11	TRMT112, ECSIT, CCT7, DBI, CCT3, CCT5, CCT2, CCT8, CCT4, TCP1	TRMT112, ECSIT, CCT7, DBI, CCT3
REACTOME_RNA_POLYMERASE_III_CHAIN_ELONGATION	0.0015456	0.0237978	0.644987	2.32887	0	10	POLR2F, POLR2L, POLR1D, POLR2K, POLR2E, POLR2H, POLR3GL, POLR1C, POLR3K	POLR2F, POLR2L, POLR1D, POLR2K, POLR2E, POLR2H, POLR3GL
ACEVEDO_NORMAL_TISSUE_ADJACENT_TO_LIVER_TUMOR_UP	0.00113379	0.0237978	0.276413	2.32858	0	86	RPL7, RPL27A, RPLP1, RPS3A, PTMA, HLA-B, RPL23, UQCRH, RPL14, RPL7A, SUMO2, RNH1, MRPL51, IGBP1, ZFP36L1, LY96, LMAN2, GADD45G, DYNLRB1, PERP, EMC7, COL3A1, GMFG, RGS2, GTF3C6, CISD1, COX14, SBDS, FAM162A, TBPL1, BLVRB, ALG5, OS9, C7orf50, UAP1	RPL7, RPL27A, RPLP1, RPS3A, PTMA, HLA-B, RPL23, UQCRH, RPL14, RPL7A, SUMO2, RNH1, MRPL51, IGBP1, ZFP36L1, LY96, LMAN2, GADD45G, DYNLRB1, PERP, EMC7, COL3A1, GMFG, RGS2, GTF3C6
HUMMERICH_SKIN_CANCER_PROGRESSION_DN	0.00120192	0.0237978	0.341494	2.32784	0	49	B2M, BCAM, FHL1, ID2, LGALS1, ATP6V0B, ECH1, ECSIT, MYL9, UBE2A, PDLIM3, DUSP14, COL3A1, ECHS1, TXNIP, GPX3, SERPING1, HADHB, STMN1, ILK, RAB34, LCMT1, GPNMB, PSEN2, STK38L, C1QA, COL6A2, SCP2, PDGFRA, TPM2, GAA	B2M, BCAM, FHL1, ID2, LGALS1, ATP6V0B, ECH1, ECSIT, MYL9, UBE2A, PDLIM3, DUSP14, COL3A1, ECHS1, TXNIP
WOOD_EBV_EBNA1_TARGETS_UP	0.00116279	0.0237978	0.313058	2.32148	0	60	S100A4, AKR1C3, HNRNPA0, HSPA1A, HSPA1B, FHL1, ID2, EMP2, DNAJB1, AKR1C1, HSPE1, AKR1C2, EPHX1, CLU, DUSP14, GLUL, PODXL, UBE2E3, TXNRD1, C1S, TUBA1A, SLCO4A1, PRKRA, NQO1, CTSD, NFE2L2, UGDH, SERPINH1	S100A4, AKR1C3, HNRNPA0, HSPA1A, HSPA1B, FHL1, ID2, EMP2, DNAJB1, AKR1C1, HSPE1, AKR1C2, EPHX1, CLU, DUSP14, GLUL, PODXL, UBE2E3, TXNRD1, C1S
WP_FERROPTOSIS	0.00126743	0.0237978	0.378846	2.31997	0	37	FTL, HSPB1, FTH1, SLC3A2, AKR1C3, HMOX1, AKR1C1, AKR1C2, VDAC2, GPX4, CHMP5, SAT2, SLC1A5, MAP1LC3A, TXNRD1, CISD1, VDAC3, SLC7A11, POR, GCLM, PRNP, SAT1, GSS, TP53, FDFT1	FTL, HSPB1, FTH1, SLC3A2, AKR1C3, HMOX1, AKR1C1, AKR1C2, VDAC2, GPX4, CHMP5, SAT2, SLC1A5, MAP1LC3A, TXNRD1
REACTOME_HSF1_DEPENDENT_TRANSACTIVATION	0.00273224	0.0351642	0.457045	2.31818	1	23	HSPB1, UBB, HSPA1A, HSPA1B, HSPA8, DNAJB1, HSBP1, MRPL18, HSF1, HSPA2, AKT1S1, SERPINH1, HSPH1, CRYAB, DNAJB6, FKBP4, HSPB8, MLST8	HSPB1, UBB, HSPA1A, HSPA1B, HSPA8, DNAJB1, HSBP1, MRPL18
BRACHAT_RESPONSE_TO_METHOTREXATE_DN	0.00298507	0.0360403	0.567674	2.31129	1	13	ALDOA, GAPDH, IFITM3, PPIA, HIGD1A, ANXA4, IFITM2, MT1A, OSTF1, ENO1, FKBP3	ALDOA, GAPDH, IFITM3, PPIA, HIGD1A, ANXA4, IFITM2
BENPORATH_PROLIFERATION	0.00118203	0.0237978	0.30171	2.30588	0	66	TMSB10, SLC25A5, S100A11, CKS2, SNRPG, NDUFB5, ILF2, COX5A, PSMB4, PDCD5, PSMA3, RBM8A, KPNA2, CDC123, RANBP1, CKS1B, FAM3C, TMEM14A, PCNA, ARF1, SNRPD1, CMSS1, GGCT, STMN1, PTS, CNIH4, PARP1, KDELR2, CMC2, CEBPG, HDAC2, NUDT5, CSTB, HSPA14, PTTG1, GDI2, IDH2, DAP3	TMSB10, SLC25A5, S100A11, CKS2, SNRPG, NDUFB5, ILF2, COX5A, PSMB4, PDCD5, PSMA3, RBM8A, KPNA2, CDC123, RANBP1, CKS1B
DARWICHE_PAPILLOMA_RISK_LOW_UP	0.00117647	0.0237978	0.296855	2.30482	0	68	FTL, RPS3A, GABARAPL2, EEF1D, DYNLL1, RPL39, TXN, S100A11, LDHA, PGK1, COX5B, IFITM3, LY6E, ESD, HEXA, PDCD5, PFKL, PPIC, ID1, EEF1B2, MGAT1, EIF5A, CAPN2, IL1B, FAM162A, ATP6V0D1, NHP2, NFE2L2, PGAM1	FTL, RPS3A, GABARAPL2, EEF1D, DYNLL1, RPL39, TXN, S100A11, LDHA, PGK1, COX5B, IFITM3, LY6E, ESD, HEXA, PDCD5, PFKL, PPIC, ID1, EEF1B2
SIMBULAN_UV_RESPONSE_NORMAL_UP	0.00158983	0.0237978	0.740808	2.3043	0	7	ID2, IFI27, EFNA1, CXCL3, POLR2J, CXCL2	ID2, IFI27, EFNA1, CXCL3, POLR2J, CXCL2
REACTOME_INLA_MEDIATED_ENTRY_OF_LISTERIA_MONOCYTOGENES_INTO_HOST_CELLS	0.00164474	0.0243281	0.85695	2.30368	0	5	RPS27A, UBB, UBA52, UBC	RPS27A, UBB, UBA52, UBC
REACTOME_RECOGNITION_OF_DNA_DAMAGE_BY_PCNA_CONTAINING_REPLICATION_COMPLEX	0.00282885	0.0353374	0.499105	2.30307	1	18	RPS27A, UBB, UBA52, RBX1, UBC, POLD4, POLE4, UBE2B, PCNA, POLD2, USP1, POLE3, RPA1	RPS27A, UBB, UBA52, RBX1, UBC, POLD4, POLE4, UBE2B
MODY_HIPPOCAMPUS_NEONATAL	0.0027933	0.0353374	0.469279	2.30129	1	21	TUBA1B, TBCA, CCT7, TUBB, FN1, ACTG1, UBE2E3, FDPS, CCT5, TUBA1A, CCT8, TNC, CCT4, L1CAM, MMP14, TUBB2B	TUBA1B, TBCA, CCT7, TUBB, FN1, ACTG1, UBE2E3
BERENJENO_TRANSFORMED_BY_RHOA_DN	0.00101626	0.0237978	0.201628	2.30102	0	229	LUM, DCN, TMEM59, LAPTM4A, MGST3, ID2, RPL22, ACTB, PLAT, ERGIC3, IFI27, CNPY2, HSD17B11, ARF5, PSAP, IFITM3, DPP7, SQSTM1, VKORC1, NDUFA6, CYP1B1, MYL12A, DCTN2, ECH1, HCFC1R1, COL1A2, RABAC1, GSN, GRN, PLD3, SLC1A5, CLTA, ANXA4, MIEN1, CTSA, DKK3, FKBP9, MPC2, ITM2B, ATRAID, MAGED2, FN1, NDFIP1, AP3S1, MT1X, PCOLCE, FKBP10, DTD1, MAP1LC3A, CHMP2A, TXNIP, TIMP3, LAMTOR2, CSRP1, SDHC, CYB5A, MT1A…	LUM, DCN, TMEM59, LAPTM4A, MGST3, ID2, RPL22, ACTB, PLAT, ERGIC3, IFI27, CNPY2, HSD17B11, ARF5, PSAP, IFITM3, DPP7, SQSTM1, VKORC1, NDUFA6, CYP1B1, MYL12A, DCTN2, ECH1, HCFC1R1, COL1A2, RABAC1, GSN, GRN, PLD3, SLC1A5, CLTA, ANXA4, MIEN1, CTSA, DKK3, FKBP9, MPC2, ITM2B, ATRAID, MAGED2, FN1, NDFIP1, AP3S1, MT1X, PCOLCE, FKBP10, DTD1, MAP1LC3A, CHMP2A, TXNIP, TIMP3, LAMTOR2, CSRP1
REACTOME_FGFR2_MUTANT_RECEPTOR_ACTIVATION	0.00298507	0.0360403	0.56503	2.30053	1	13	POLR2F, POLR2L, POLR2K, POLR2G, POLR2J, POLR2E, POLR2H, POLR2C, POLR2I	POLR2F, POLR2L, POLR2K, POLR2G, POLR2J, POLR2E, POLR2H, POLR2C
KAAB_HEART_ATRIUM_VS_VENTRICLE_UP	0.00107296	0.0237978	0.240379	2.29991	0	121	RPL3, RPS2, CRIP1, EEF1A1, COMP, VIM, RPSA, PRDX1, ID2, IGFBP6, PRELP, DPT, TUBB2A, ERGIC3, AKR1C1, NUPR1, TAGLN2, MYL6, CCDC85B, POLD4, PLA2G2A, RABAC1, GRN, MAGED2, NUCB1, TAGLN, BAD, ADM, CDC123, TIMP3, CSRP1, PDLIM4, CD63, GPX3, PRAF2, TSPAN7, EFEMP1, FRMD4B, AKR1A1, TGFB1, OS9, CD47, QSOX1, KDELR2, CDO1, HEG1, TMED3, VAT1, SYNPO, PPIB, FAM114A1	RPL3, RPS2, CRIP1, EEF1A1, COMP, VIM, RPSA, PRDX1, ID2, IGFBP6, PRELP, DPT, TUBB2A, ERGIC3, AKR1C1, NUPR1, TAGLN2, MYL6, CCDC85B, POLD4, PLA2G2A, RABAC1, GRN, MAGED2, NUCB1, TAGLN, BAD, ADM, CDC123, TIMP3, CSRP1, PDLIM4
CHUNG_BLISTER_CYTOTOXICITY_UP	0.00116822	0.0237978	0.289642	2.29931	0	72	CRIP1, SOD1, TPI1, CKS2, TUBB4B, TMED9, ANAPC11, HCFC1R1, COX5A, MT1E, CLTA, PSMB2, CUEDC2, CTSL, SERPING1, CHID1, COPS8, CYB5A, AKR1A1, MIF4GD, PSMD13, ATOX1, SMIM12, PSMC1, LCMT1, ETFB, CDKN1A, SDHA, NANS, PHYH, NTAN1, CHCHD3, CHTOP, PPP1R7, PSMD2, PSMD14, PLIN2, ILVBL, CISD2, ASMTL, SLC43A3, RALA, WDR54, PAIP1, RAB13, C1QB, MRPL9	CRIP1, SOD1, TPI1, CKS2, TUBB4B, TMED9, ANAPC11, HCFC1R1, COX5A, MT1E, CLTA, PSMB2, CUEDC2, CTSL
AGUIRRE_PANCREATIC_CANCER_COPY_NUMBER_UP	0.00104384	0.0237978	0.222482	2.29796	0	153	RPL13A, RPL27, ARPC1B, RPS9, RPL18, EEF1D, RPS21, EIF3K, FIS1, RAB5C, SNRPD2, NOSIP, MYL6, CYC1, NUDC, PSMA7, PDCD6, PSMD8, NME1, GPAA1, NDUFS6, LUC7L3, SMARCE1, GRN, SLC1A5, CLTA, ARPC1A, PHB, NR1H2, NUCB1, PRMT1, ZNHIT1, LSM1, ID1, MRPS12, AP2S1, ACTR10, SNF8, CREB3, DDT, VPS28, NAPA, SPOP, SIRT2, BAX, SHARPIN, LRRC59, SYPL1, GSDMD, SNAPC1, KPNB1, TSEN34, UTP18, TPD52L2, RUVBL2, NMT1, EXOSC4, A…	RPL13A, RPL27, ARPC1B, RPS9, RPL18, EEF1D, RPS21, EIF3K, FIS1, RAB5C, SNRPD2, NOSIP, MYL6, CYC1, NUDC, PSMA7, PDCD6, PSMD8, NME1, GPAA1, NDUFS6, LUC7L3, SMARCE1, GRN, SLC1A5, CLTA, ARPC1A, PHB, NR1H2, NUCB1, PRMT1, ZNHIT1, LSM1, ID1, MRPS12, AP2S1, ACTR10, SNF8
SCHLOSSER_MYC_TARGETS_REPRESSED_BY_SERUM	0.00224719	0.0313807	0.262912	2.29453	1	95	U2AF1, HNRNPA1, SLC3A2, BTF3, TXN, EIF4A3, HSPE1, NDUFB6, RAN, CYCS, NOP16, SNRPF, EIF4E, RABGGTB, UBE2N, SERP1, NGDN, KPNA2, RANBP1, PFDN4, CCT5, EXOSC8, PWP1, SSB, SEC13, PGAM1, HPRT1, EEF1E1, LDHB, OAT, CCT2, PSMG1, CCT8, ACTL6A, UBA2, CNBP, POLE3, HDAC2, ACP1, DDX1, DIMT1, BUB3, COX11, EI24, FH, GNL2, MTHFD2, PSMD14, SSBP1, ITPA, DCTD, SRSF1, PMPCB, UBE2G1, MRPL3, EIF2S1, TRIAP1, FBXO21, PRPS…	U2AF1, HNRNPA1, SLC3A2, BTF3, TXN, EIF4A3, HSPE1, NDUFB6, RAN, CYCS, NOP16, SNRPF, EIF4E, RABGGTB, UBE2N, SERP1, NGDN, KPNA2, RANBP1, PFDN4
GAZDA_DIAMOND_BLACKFAN_ANEMIA_MYELOID_DN	0.00271739	0.0351642	0.444937	2.29382	1	24	RPS14, RPL36, MRPL23, COX5B, DCTN3, PQBP1, PHB, MYLIP, CHMP4A, LSM7, POLR2I, LUZP1, RPL28, EID1, THY1, COX11, UROD	RPS14, RPL36, MRPL23, COX5B, DCTN3, PQBP1, PHB, MYLIP, CHMP4A, LSM7
KIM_MYC_AMPLIFICATION_TARGETS_UP	0.0010989	0.0237978	0.255146	2.29326	0	104	RPS4X, RPL18A, RPS15A, RPS23, RPL12, RPL11, SLC25A5, RPSA, RPL5, COX6B1, ANGPTL2, MRPL36, CYCS, COX7B, FBL, NME1, LYAR, TIPIN, PDLIM3, PARK7, EIF2S2, AKR1B1, PRDX6, MRPL50, SLC25A39, AQP3, NOB1, SSB, RSL24D1, CTNNAL1, TRMT10C, ARL6IP5, HPRT1, EEF1E1, LDHB, DRG1, PSMG1, ENO1, ETFA, MRPS33, GPATCH4, NIP7, RIN2, LYRM1, RPS27L, POLR3K, PDHA1, MRPL13, SUCLG1, ODC1, PEMT	RPS4X, RPL18A, RPS15A, RPS23, RPL12, RPL11, SLC25A5, RPSA, RPL5, COX6B1, ANGPTL2, MRPL36, CYCS, COX7B, FBL, NME1, LYAR, TIPIN, PDLIM3, PARK7, EIF2S2, AKR1B1, PRDX6, MRPL50
LEE_LIVER_CANCER_MYC_UP	0.00272851	0.0351642	0.438353	2.29301	1	25	RPL13A, RPLP2, RPS14, RPS16, RPL12, MGST3, RPL36, PLAT, LY6E, APRT, ACTG1, GLUL	RPL13A, RPLP2, RPS14, RPS16, RPL12, MGST3, RPL36, PLAT, LY6E, APRT, ACTG1, GLUL
REACTOME_RNA_POLYMERASE_III_TRANSCRIPTION_INITIATION_FROM_TYPE_1_PROMOTER	0.00433526	0.0433532	0.546488	2.29239	2	14	POLR2F, POLR2L, POLR1D, POLR2K, POLR2E, POLR2H, POLR3GL, GTF3C6, POLR1C, GTF3A, POLR3K	POLR2F, POLR2L, POLR1D, POLR2K, POLR2E, POLR2H, POLR3GL, GTF3C6
KYNG_RESPONSE_TO_H2O2_VIA_ERCC6	0.00151976	0.0237978	0.605917	2.28248	0	11	RPL31, RPL21, OAZ2, RPL7A, CCND1, DNAJB1	RPL31, RPL21, OAZ2, RPL7A, CCND1, DNAJB1
REACTOME_INSERTION_OF_TAIL_ANCHORED_PROTEINS_INTO_THE_ENDOPLASMIC_RETICULUM_MEMBRANE	0.00289855	0.0353374	0.514576	2.28074	1	16	HMOX1, SEC61B, SEC61G, SERP1, VAMP2, BAG6, CAMLG, CYB5A, SGTA, UBE2J2, STX5, PRNP, EMD	HMOX1, SEC61B, SEC61G, SERP1, VAMP2, BAG6, CAMLG
REACTOME_BUDDING_AND_MATURATION_OF_HIV_VIRION	0.00280505	0.0353374	0.475053	2.28032	1	20	RPS27A, UBB, UBA52, UBC, PPIA, CHMP5, CHMP4A, CHMP3, CHMP2A, TSG101, VPS28, MVB12A, CHMP2B	RPS27A, UBB, UBA52, UBC, PPIA, CHMP5, CHMP4A, CHMP3, CHMP2A
REACTOME_ABORTIVE_ELONGATION_OF_HIV_1_TRANSCRIPT_IN_THE_ABSENCE_OF_TAT	0.00289855	0.0353374	0.514351	2.27974	1	16	POLR2F, POLR2L, SUPT4H1, POLR2K, POLR2G, POLR2J, POLR2E, POLR2H, POLR2C, POLR2I, NELFE, GTF2F1	POLR2F, POLR2L, SUPT4H1, POLR2K, POLR2G, POLR2J, POLR2E, POLR2H, POLR2C
REACTOME_MHC_CLASS_II_ANTIGEN_PRESENTATION	0.00116279	0.0237978	0.307296	2.27875	0	60	TUBA1B, DYNLL1, TUBB2A, TUBB4B, DCTN3, RAB7A, AP1S2, AP2M1, DCTN2, CLTA, CTSA, DCTN6, CTSL, AP2S1, CAPZB, ACTR10, TUBA1C, TUBA1A, CTSD, SEC13, ACTR1A, AP1S1, ARF1, CTSH, ACTR1B, HLA-DRB5, HLA-DPB1, TUBA4A, DYNC1I2, CD74, CTSK, HLA-DQA2, LGMN, TUBB2B, KIF22, HLA-DQB1, CTSF, KIFAP3, HLA-DMA, RILP	TUBA1B, DYNLL1, TUBB2A, TUBB4B, DCTN3, RAB7A, AP1S2, AP2M1, DCTN2, CLTA, CTSA, DCTN6, CTSL, AP2S1, CAPZB, ACTR10
CASTELLANO_NRAS_TARGETS_UP	0.00127389	0.0237978	0.378802	2.27374	0	35	B2M, RAMP2, CRIP2, HLA-B, AK1, TUBB2A, EPHX1, PSMB8, ANXA4, PERP, TAP1, YIF1A, MGP, NQO1, BAX, IFI27L2, PLTP, ACADM, LSP1, PPP1R7, IFI35	B2M, RAMP2, CRIP2, HLA-B, AK1, TUBB2A, EPHX1, PSMB8, ANXA4, PERP, TAP1, YIF1A
DITTMER_PTHLH_TARGETS_UP	0.00117233	0.0237978	0.303704	2.273	0	62	NDUFA13, RBX1, TPI1, BSG, CKS2, TSC22D1, FLOT1, HSD17B11, HAX1, VDAC2, GPX4, CYCS, AP2M1, NUCB1, ANXA7, AP2S1, TIMP3, ARF4, ANXA11, LSM5, TIMM17A, AP1S1, B4GALT3, ANXA5, RANGRF, PTS, USP1, PHYH, LARP6, UQCRC1, UROD, NPTN, COL6A1, LIPA, GRHPR, ECM1, HADHA, PAIP1, RAB13	NDUFA13, RBX1, TPI1, BSG, CKS2, TSC22D1, FLOT1, HSD17B11, HAX1, VDAC2, GPX4, CYCS, AP2M1, NUCB1, ANXA7, AP2S1, TIMP3
REACTOME_M_PHASE	0.00103306	0.0237978	0.210942	2.27296	0	178	RPS27, RPS27A, UBB, TUBA1B, UBA52, DYNLL1, PSMB5, PSMB3, PSMB6, CSNK2B, UBC, ANAPC16, TUBB2A, TUBB4B, PSMB7, RAN, PSME1, DCTN3, ANAPC11, NUDC, PSMA7, PSMD4, BANF1, PSMB8, DCTN2, PSMA1, LMNA, CDC26, PSMD8, RAB1A, PSMD3, TUBB, PSMA4, PSMB4, PSMC5, PSMB2, SUMO1, PSMB9, PSMA3, CHMP4A, UBE2I, CHMP3, CHMP2A, PSME2, ENSA, PSMB1, PSMC3, UBE2E1, PSMC4, PSMF1, TUBA1C, CETN2, PSMA5, TUBA1A, PSMD11, PMF1, SI…	RPS27, RPS27A, UBB, TUBA1B, UBA52, DYNLL1, PSMB5, PSMB3, PSMB6, CSNK2B, UBC, ANAPC16, TUBB2A, TUBB4B, PSMB7, RAN, PSME1, DCTN3, ANAPC11, NUDC, PSMA7, PSMD4, BANF1, PSMB8, DCTN2, PSMA1, LMNA, CDC26, PSMD8, RAB1A, PSMD3, TUBB, PSMA4, PSMB4, PSMC5, PSMB2, SUMO1, PSMB9, PSMA3, CHMP4A, UBE2I, CHMP3, CHMP2A, PSME2, ENSA, PSMB1, PSMC3, UBE2E1, PSMC4, PSMF1
MORI_MATURE_B_LYMPHOCYTE_DN	0.00123762	0.0237978	0.362302	2.27286	0	39	TAX1BP3, COX7A2, TXN, UFC1, CCND3, CYCS, SNRPB, NDUFC1, PSMD8, PRDX4, HMGB2, PGLS, RGS2, DGCR6L, CKS1B, CAPN2, STMN1, PSMC1, SNRPC, LXN, PLA2G12A, IDH2, MTHFD2, PLIN2, NUDT1, DESI1, MPP1, PAFAH1B3, PRPS1	TAX1BP3, COX7A2, TXN, UFC1, CCND3, CYCS, SNRPB, NDUFC1, PSMD8, PRDX4, HMGB2, PGLS, RGS2, DGCR6L, CKS1B
BILANGES_SERUM_SENSITIVE_GENES	0.00262467	0.0347279	0.405574	2.27178	1	30	RPL31, RPL10A, RPS18, EIF3K, TUBB2A, NAA10, EIF3E, IGBP1, BGN, TUBB, TERF1, BLVRB, OLA1, ASL, AHCY, ARID5B, AQP1, TLE3, IL3RA, MRPS5, TMEM9, CRLF1, ACBD6, RPH3AL	RPL31, RPL10A, RPS18, EIF3K, TUBB2A, NAA10, EIF3E, IGBP1, BGN, TUBB
WP_VEGFAVEGFR2_SIGNALING_PATHWAY	0.00101215	0.0237978	0.196592	2.27115	0	239	RPL13A, RPL7, TMSB4X, RPLP2, ALDOA, RPL27, RPL10A, RPL26, RPL18A, HSPB1, RPS6, GAPDH, CRIP2, PTMA, TMSB10, CLIC1, CFL1, HERPUD1, RHOC, ATF4, RPL5, HSPA1A, PFN1, TXN, BSG, EIF3H, CCND1, RPS11, EIF3F, LDHA, EIF3D, RAP1A, PGK1, TNXB, TBCA, CYCS, PSMD4, NR4A1, CCL2, EIF4E, RND1, CCT7, SH3BGRL3, SDCBP, DPM1, FN1, PRDX2, GATA2, CCDC124, RCAN1, PGF, ACTG1, SSR4, PRDX6, PPP1CA, AP2S1, CRK, CAPZB, TXNIP, …	RPL13A, RPL7, TMSB4X, RPLP2, ALDOA, RPL27, RPL10A, RPL26, RPL18A, HSPB1, RPS6, GAPDH, CRIP2, PTMA, TMSB10, CLIC1, CFL1, HERPUD1, RHOC, ATF4, RPL5, HSPA1A, PFN1, TXN, BSG, EIF3H, CCND1, RPS11, EIF3F, LDHA, EIF3D, RAP1A, PGK1, TNXB, TBCA, CYCS, PSMD4, NR4A1, CCL2, EIF4E, RND1, CCT7, SH3BGRL3, SDCBP, DPM1, FN1, PRDX2, GATA2, CCDC124, RCAN1, PGF, ACTG1, SSR4, PRDX6, PPP1CA, AP2S1, CRK, CAPZB, TXNIP, …
REACTOME_TCF_DEPENDENT_SIGNALING_IN_RESPONSE_TO_WNT	0.00116279	0.0237978	0.27815	2.26914	0	79	RPS27A, UBB, UBA52, RBX1, PSMB5, PSMB3, PSMB6, CSNK2B, UBC, PSMB7, PSME1, PSMA7, PSMD4, PSMB8, PSMA1, PSMD8, PSMD3, PSMA4, PSMB4, PSMC5, PSMB2, PSMB9, PSMA3, PSME2, PSMB1, PSMC3, PSMC4, PSMF1, PSMA5, PSMD11, KAT5, PSMD13, PPP2R1A	RPS27A, UBB, UBA52, RBX1, PSMB5, PSMB3, PSMB6, CSNK2B, UBC, PSMB7, PSME1, PSMA7, PSMD4, PSMB8, PSMA1, PSMD8, PSMD3, PSMA4, PSMB4, PSMC5, PSMB2, PSMB9, PSMA3, PSME2, PSMB1, PSMC3, PSMC4, PSMF1
REACTOME_PEXOPHAGY	0.00158228	0.0237978	0.686278	2.26847	0	8	RPS27A, UBB, UBA52, UBC, SQSTM1	RPS27A, UBB, UBA52, UBC, SQSTM1
REACTOME_SIGNALING_BY_FGFR2	0.0025974	0.0347279	0.39496	2.26671	1	32	RPS27A, HNRNPA1, UBB, UBA52, UBC, POLR2F, POLR2L, POLR2K, POLR2G, POLR2J, POLR2E, POLR2H, POLR2C, HNRNPF, POLR2I	RPS27A, HNRNPA1, UBB, UBA52, UBC, POLR2F, POLR2L, POLR2K, POLR2G, POLR2J, POLR2E, POLR2H, POLR2C, HNRNPF
ACEVEDO_LIVER_CANCER_UP	0.001	0.0237978	0.169022	2.26591	0	532	RPL13A, RPL7, RPL23A, B2M, RPL17, HSPB1, CD9, RPLP1, RPS27A, HLA-C, GIMAP5, RPS7, HLA-B, RPL23, UQCRB, VIM, GNG11, DAD1, RBX1, UQCRH, RPL14, GIMAP7, HSPA1A, RPL7A, BRK1, HSPA1B, SUMO2, CKS2, EIF3H, CYSTM1, RNH1, TMEM14C, MRPL51, DNAJB1, EIF4A3, IFI27, NAA10, TAGLN2, HLA-F, HSD17B11, TMEM14B, IGBP1, ATP6V0E1, UFC1, SPCS1, NEDD8, POLD4, GNG5, ZFP36L1, NDUFB5, COX7B, TALDO1, AP1S2, PSMB8, PPT1, UQCR…	RPL13A, RPL7, RPL23A, B2M, RPL17, HSPB1, CD9, RPLP1, RPS27A, HLA-C, GIMAP5, RPS7, HLA-B, RPL23, UQCRB, VIM, GNG11, DAD1, RBX1, UQCRH, RPL14, GIMAP7, HSPA1A, RPL7A, BRK1, HSPA1B, SUMO2, CKS2, EIF3H, CYSTM1, RNH1, TMEM14C, MRPL51, DNAJB1, EIF4A3, IFI27, NAA10, TAGLN2, HLA-F, HSD17B11, TMEM14B, IGBP1, ATP6V0E1, UFC1, SPCS1, NEDD8, POLD4, GNG5, ZFP36L1, NDUFB5, COX7B, TALDO1, AP1S2, PSMB8, PPT1, UQCR…
DIAZ_CHRONIC_MYELOGENOUS_LEUKEMIA_DN	0.00120048	0.0237978	0.335006	2.26574	0	48	RPL23A, RPL41, RPL18A, RPLP1, RPL32, RPS15, RPS12, GAPDH, EEF1A1, HLA-B, RPL30, RPL39, RPS11, TGFBI, MVP, ACTG1, IRF7, GPX3, CRHBP	RPL23A, RPL41, RPL18A, RPLP1, RPL32, RPS15, RPS12, GAPDH, EEF1A1, HLA-B, RPL30, RPL39, RPS11, TGFBI, MVP, ACTG1, IRF7
CHEN_LUNG_CANCER_SURVIVAL	0.00286533	0.0353374	0.525753	2.26563	1	15	PKM, GSTP1, ACTB, EPHX1, PGK1, PEBP1, ACTG1, P4HB, PGAM1, HPRT1	PKM, GSTP1, ACTB, EPHX1, PGK1, PEBP1, ACTG1
GRUETZMANN_PANCREATIC_CANCER_DN	0.00222965	0.0313807	0.257738	2.26349	1	98	RPS10, RPL17, RPL32, RPS9, RPL13, RPS7, EEF2, SLC25A5, HERPUD1, RPL7A, IMPDH2, DSTN, IGBP1, CLU, PEBP1, SEC61B, ANXA4, PEPD, NUCB1, PRDX4, MT1X, TOB1, SSR4, CXCL2, GPX3, FKBP2, SLC25A3, DDT, CYB5A, PWP1, NUCB2, P4HB, GYPC, XBP1, CDO1, CRYAB, RPS24, HHEX, ITSN2, ACADM, KCNJ15, LSP1, RNASE1, PSEN2, LMF2, INSR, SEC62, SRP54, AMD1, PTPRN2, RAF1, ZNF32, CYBA, AEBP1, PRPSAP1, NFKBIL1, PCBD1	RPS10, RPL17, RPL32, RPS9, RPL13, RPS7, EEF2, SLC25A5, HERPUD1, RPL7A, IMPDH2, DSTN, IGBP1, CLU, PEBP1, SEC61B, ANXA4, PEPD, NUCB1, PRDX4, MT1X, TOB1, SSR4, CXCL2
REACTOME_MICRORNA_MIRNA_BIOGENESIS	0.00282885	0.0353374	0.490224	2.26209	1	18	POLR2F, RAN, POLR2L, POLR2K, POLR2G, POLR2J, POLR2E, POLR2H, POLR2C, POLR2I, PRKRA	POLR2F, RAN, POLR2L, POLR2K, POLR2G, POLR2J, POLR2E, POLR2H, POLR2C
NAKAMURA_TUMOR_ZONE_PERIPHERAL_VS_CENTRAL_UP	0.00104384	0.0237978	0.221367	2.25995	0	146	TUBA1B, TMA7, TUBB2A, TUBB4B, HSPE1, COX17, ANAPC11, NDUFS7, PSMA1, NME1, COL1A2, NDUFS6, ACOT7, OCIAD2, PSMA4, PHB, DKK3, PSMB4, TIPIN, UBE2N, PSMB2, FN1, UBE2L3, PSMA3, TGFBI, MRPL22, COL3A1, UBE2D2, KPNA2, PSME2, PODXL, EBNA1BP2, STX10, TUBA1C, NET1, KIFC3, TPRKB, TUBA1A, PSMD11, MRPL47, AURKAIP1, EFEMP1, POP7, ATG3, CTNNAL1, TRAPPC4, PUF60, SMIM12, INHBA, DCTPP1, CCT2, PSMC1, GPATCH4, MRPL48,…	TUBA1B, TMA7, TUBB2A, TUBB4B, HSPE1, COX17, ANAPC11, NDUFS7, PSMA1, NME1, COL1A2, NDUFS6, ACOT7, OCIAD2, PSMA4, PHB, DKK3, PSMB4, TIPIN, UBE2N, PSMB2, FN1, UBE2L3, PSMA3, TGFBI, MRPL22, COL3A1, UBE2D2, KPNA2, PSME2, PODXL, EBNA1BP2, STX10
REACTOME_INTERCONVERSION_OF_NUCLEOTIDE_DI_AND_TRIPHOSPHATES	0.00433526	0.0433532	0.538728	2.25984	2	14	AK1, TXN, GUK1, NME1, DUT, GLRX, TXNRD1, DCTPP1, NME3, AK2, NME4, DCTD, DTYMK	AK1, TXN, GUK1, NME1, DUT, GLRX, TXNRD1
ZHU_CMV_ALL_UP	0.00117371	0.0237978	0.31204	2.25874	0	57	EIF4A1, HSPA1A, EMP2, TUBB2A, IFI27, HSPE1, PSMB8, MANF, NR4A1, SNRPB2, POLR2K, IFI6, NPM1, EIF4E, PSMB2, PFKP, PSMA3, TAP1, SYNGR2, RANBP1, CD55, UBE2S, ENO1, GORASP2, PSMC1, TUBA4A, IFITM1, ALAS1, STIP1, SAR1A, MSX1, PSMD2	EIF4A1, HSPA1A, EMP2, TUBB2A, IFI27, HSPE1, PSMB8, MANF, NR4A1, SNRPB2, POLR2K, IFI6, NPM1, EIF4E, PSMB2, PFKP, PSMA3, TAP1, SYNGR2, RANBP1, CD55
PURBEY_TARGETS_OF_CTBP1_AND_SATB1_UP	0.00123762	0.0237978	0.357837	2.25752	0	40	RPS10, RPS6, RPL34, EEF2, RPSA, RPL7A, LDHA, ACTB, TBCA, CCNI, SLC9A3R2, DCTN2, PSMA1, DGUOK, PPP1CA, TUBA1A, PSMD11	RPS10, RPS6, RPL34, EEF2, RPSA, RPL7A, LDHA, ACTB, TBCA, CCNI, SLC9A3R2, DCTN2, PSMA1, DGUOK, PPP1CA
KAYO_CALORIE_RESTRICTION_MUSCLE_DN	0.00121951	0.0237978	0.342453	2.25644	0	45	UQCRB, RPSA, COX4I1, COX8A, MRPL23, VDAC2, CYC1, ECH1, UQCRC2, DBI, RCAN1, RANBP1, NDUFV2, POLR2I, TSPAN7, ATF6B, RRS1, HADHB, RAB2A, KAT5, MDH1, SMOX, CREM	UQCRB, RPSA, COX4I1, COX8A, MRPL23, VDAC2, CYC1, ECH1, UQCRC2, DBI, RCAN1, RANBP1, NDUFV2
CHIBA_RESPONSE_TO_TSA	0.00262123	0.0347279	0.405739	2.25606	1	29	PKM, PRDX1, ID2, BSG, DNAJB1, CLU, IFITM3, SQSTM1, GRN, ATP6AP2, TXNRD1, PRKRA, HADHB, RHOA, ID3, CDKN1A, ANAPC13	PKM, PRDX1, ID2, BSG, DNAJB1, CLU, IFITM3, SQSTM1, GRN, ATP6AP2, TXNRD1
JIANG_AGING_HYPOTHALAMUS_UP	0.0013089	0.0237978	0.397528	2.2527	0	31	B2M, RPS12, SOD1, COX7A2, PRDX1, NDUFA1, ACTB, HSPE1, TBCA, NDUFB5, HEXB, NDUFC1, PSMA4, MT1A, AKR1A1, THY1, C1QBP, PPP1R7, SNX2, PSMD14, ITPR1, PPA1, BTG3	B2M, RPS12, SOD1, COX7A2, PRDX1, NDUFA1, ACTB, HSPE1, TBCA, NDUFB5, HEXB, NDUFC1, PSMA4
REACTOME_RESPONSE_TO_ELEVATED_PLATELET_CYTOSOLIC_CA2	0.00117509	0.0237978	0.298672	2.25024	0	63	TMSB4X, ALDOA, CD9, SOD1, CFL1, PFN1, CFD, TAGLN2, PSAP, CLU, MANF, PPIA, MAGED2, FN1, TIMP1, TIMP3, CALM1, CD63, SERPING1, CHID1, FAM3C, ANXA5, TEX264, TGFB1, QSOX1, OLA1, GAS6, CYB5R1, TUBA4A, ISLR	TMSB4X, ALDOA, CD9, SOD1, CFL1, PFN1, CFD, TAGLN2, PSAP, CLU, MANF, PPIA, MAGED2, FN1, TIMP1, TIMP3, CALM1
SAKAI_TUMOR_INFILTRATING_MONOCYTES_DN	0.00121212	0.0237978	0.32635	2.24617	0	51	PRDX1, TXN, PSMB5, MGST2, RAN, SNRPF, PPIA, SNRPB2, IFI6, PRDX2, PRDX3, RBM8A, PPIC, PRDX6, UBE2E3, CD63, PSMA5, PPP6C, TBPL1, SCAND1, PCNA, LSM6, PPIB, CCT8, STX5, COPS5, GLRX2, CCT4, FKBP3	PRDX1, TXN, PSMB5, MGST2, RAN, SNRPF, PPIA, SNRPB2, IFI6, PRDX2, PRDX3, RBM8A, PPIC, PRDX6, UBE2E3
CHOW_RASSF1_TARGETS_DN	0.00409836	0.0432859	0.442538	2.2446	2	23	EEF1D, LY6E, POLR2K, NDUFS8, PPP1CA, LRPAP1, SNRPD1, P4HB, KLHL21, PSMG1, PPIB, EXOSC4, EBAG9, ARL1, INO80B, PRKCSH, NINJ1, PTPRN2	EEF1D, LY6E, POLR2K, NDUFS8, PPP1CA, LRPAP1
REACTOME_P75NTR_RECRUITS_SIGNALLING_COMPLEXES	0.00158983	0.0237978	0.719049	2.23662	0	7	RPS27A, UBB, UBA52, UBC, SQSTM1	RPS27A, UBB, UBA52, UBC, SQSTM1
TOOKER_GEMCITABINE_RESISTANCE_UP	0.00119904	0.0237978	0.320428	2.22817	0	52	RPL15, ADIRF, SLC25A6, FTH1, PFDN5, TPI1, LGALS3, RNH1, COX8A, EIF3F, SNRPB, IFI6, CIRBP, SLC25A3, WDR74, BLVRB, ELOVL1, RPL28, ILK, TMED3, ARID5B, ODC1, BDH2, SAT1, TSSC4, DHRS7, ITPA, PTDSS1, ASS1, GRHPR, MRPL17, IFT52, AATF, CCNB1IP1, RRP8, CIAPIN1, BMP4, ARFIP2, IRF9, NAP1L4, ACSL5, RRM1, ABHD14A, AIMP2	RPL15, ADIRF, SLC25A6, FTH1, PFDN5, TPI1, LGALS3, RNH1, COX8A, EIF3F, SNRPB, IFI6, CIRBP
KAAB_HEART_ATRIUM_VS_VENTRICLE_DN	0.0010627	0.0237978	0.227159	2.22328	0	129	COX7A2, UQCRQ, ISCU, MRPL33, PSMB6, COX8A, IFI27, POLR2F, COX17, CYC1, NDUFS7, TJP2, MYL12A, ECH1, SDHD, NDUFS6, COX5A, CCT7, ACADVL, ACAT1, UBE2L3, NDUFS3, PFKP, NDUFA9, TOB1, SDHB, PRDX3, OXA1L, MRPS18B, RCAN1, CDH13, PODXL, NDUFV2, ECHS1, IDH3B, COPS3, CAPN2, KIFC3, SLC25A3, CYB5A, NDUFS2, TWF2, CDK2AP2, UQCRFS1, HYAL1, DECR1, PLA2G4C, PARP1, ITGA9, LDHB, CYB5R1, SDHA, TUBA4A, MAOB, LYRM1, ACA…	COX7A2, UQCRQ, ISCU, MRPL33, PSMB6, COX8A, IFI27, POLR2F, COX17, CYC1, NDUFS7, TJP2, MYL12A, ECH1, SDHD, NDUFS6, COX5A, CCT7, ACADVL, ACAT1, UBE2L3, NDUFS3, PFKP, NDUFA9, TOB1, SDHB, PRDX3, OXA1L, MRPS18B, RCAN1, CDH13, PODXL, NDUFV2, ECHS1
NADLER_OBESITY_DN	0.00262123	0.0347279	0.399736	2.22268	1	29	ALDOA, B2M, UBB, EEF1A1, SOD1, GNG11, COX8A, CFD, CYC1, UQCRC2, SDHB, DBI, ECHS1, DDT	ALDOA, B2M, UBB, EEF1A1, SOD1, GNG11, COX8A, CFD, CYC1, UQCRC2, SDHB, DBI, ECHS1
REACTOME_POST_CHAPERONIN_TUBULIN_FOLDING_PATHWAY	0.00303951	0.0365562	0.567803	2.22258	1	12	TUBA1B, ARL2, TUBB2A, TUBB4B, TBCB, TBCA, TUBA1C, TUBA1A, TUBA4A, TBCC, TUBB2B	TUBA1B, ARL2, TUBB2A, TUBB4B, TBCB, TBCA
JECHLINGER_EPITHELIAL_TO_MESENCHYMAL_TRANSITION_UP	0.00246002	0.0333815	0.342289	2.22229	1	43	B2M, DCN, SLC3A2, VIM, SNAI1, TNXB, IFITM3, CYP1B1, CCL2, PCOLCE, PPIC, COL3A1, PROCR, IRF7, CXCL2, SDC2, INHBA, SERPINH1, ADA, TNC, COL6A2, MMP2, PDGFRA, COL6A1, MTHFD2, PTGS1, DDR2, PDGFRB, RRAS, CD68, GALK1, RNASET2, IFIT3	B2M, DCN, SLC3A2, VIM, SNAI1, TNXB, IFITM3, CYP1B1, CCL2, PCOLCE, PPIC, COL3A1, PROCR, IRF7, CXCL2
TSUNODA_CISPLATIN_RESISTANCE_UP	0.00158983	0.0237978	0.712251	2.21548	0	7	VIM, IFI27, C1S, INSIG1, EFEMP1, ARHGDIB	VIM, IFI27, C1S
REACTOME_CYTOKINE_SIGNALING_IN_IMMUNE_SYSTEM	0.0010101	0.0237978	0.181223	2.21154	0	305	B2M, EIF4A1, RPS27A, UBB, HLA-C, UBA52, SOD1, HLA-B, JUNB, VIM, HLA-A, CFL1, RBX1, HSPA8, PSMB5, PSMB3, PSMB6, CCND1, UBC, HMOX1, EIF4A3, CCL3, IFI27, MIF, RPLP0, HLA-F, PSMB7, IFITM3, PSME1, SQSTM1, PSMA7, TNFRSF12A, TALDO1, PSMD4, ANXA2, PSMB8, PPIA, PSMA1, CCL2, PSMD8, COL1A2, AIP, IFI6, EIF4E, PSMD3, PSMA4, PSMB4, UBE2N, UBE2L6, PSMC5, PSMB2, FN1, SUMO1, PSMB9, VAMP2, PSMA3, IFITM2, PIN1, CCL…	B2M, EIF4A1, RPS27A, UBB, HLA-C, UBA52, SOD1, HLA-B, JUNB, VIM, HLA-A, CFL1, RBX1, HSPA8, PSMB5, PSMB3, PSMB6, CCND1, UBC, HMOX1, EIF4A3, CCL3, IFI27, MIF, RPLP0, HLA-F, PSMB7, IFITM3, PSME1, SQSTM1, PSMA7, TNFRSF12A, TALDO1, PSMD4, ANXA2, PSMB8, PPIA, PSMA1, CCL2, PSMD8, COL1A2, AIP, IFI6, EIF4E, PSMD3, PSMA4, PSMB4, UBE2N, UBE2L6, PSMC5, PSMB2, FN1, SUMO1, PSMB9, VAMP2, PSMA3, IFITM2, PIN1, CCL…
REACTOME_RNA_POLYMERASE_III_TRANSCRIPTION_TERMINATION	0.00433526	0.0433532	0.526635	2.20911	2	14	POLR2F, POLR2L, POLR1D, POLR2K, POLR2E, POLR2H, POLR3GL, SSB, POLR1C, POLR3K, NFIC	POLR2F, POLR2L, POLR1D, POLR2K, POLR2E, POLR2H, POLR3GL
FAELT_B_CLL_WITH_VH_REARRANGEMENTS_DN	0.00263158	0.0347279	0.401109	2.20644	1	28	SOD1, TMEM147, DCTN3, ATP6V1G1, NDUFC1, PSMD8, MAGED2, PFKP, UBE2D2, YWHAQ, XBP1, EID1, GTF3A, LYRM1, DDX1, GLO1, MRPL40, PPP1R2, ASMTL, FKBP1B, LDOC1, PRPS1	SOD1, TMEM147, DCTN3, ATP6V1G1, NDUFC1, PSMD8, MAGED2, PFKP, UBE2D2
REACTOME_CLASS_I_MHC_MEDIATED_ANTIGEN_PROCESSING_PRESENTATION	0.00103093	0.0237978	0.204773	2.20552	0	176	B2M, RPS27A, UBB, HLA-C, UBA52, HLA-B, HLA-A, RBX1, PSMB5, PSMB3, PSMB6, UBC, HLA-F, PSMB7, PSME1, ANAPC11, PSMA7, PSMD4, PSMB8, PSMA1, SEC61B, SEC61G, CD14, LY96, CDC26, PSMD8, PSMD3, PSMA4, UBE2B, PSMB4, UBE2A, UBE2N, UBE2L6, PSMC5, PSMB2, UBE2L3, PSMB9, PSMA3, MYLIP, TAP1, UBE2D2, ZBTB16, CTSL, PSME2, PSMB1, UBE2E3, PSMC3, UBE2E1, PSMC4, PSMF1, BCAP31, RBCK1, RNF130, PSMA5	B2M, RPS27A, UBB, HLA-C, UBA52, HLA-B, HLA-A, RBX1, PSMB5, PSMB3, PSMB6, UBC, HLA-F, PSMB7, PSME1, ANAPC11, PSMA7, PSMD4, PSMB8, PSMA1, SEC61B, SEC61G, CD14, LY96, CDC26, PSMD8, PSMD3, PSMA4, UBE2B, PSMB4, UBE2A, UBE2N, UBE2L6, PSMC5, PSMB2, UBE2L3, PSMB9, PSMA3, MYLIP, TAP1, UBE2D2, ZBTB16, CTSL, PSME2, PSMB1, UBE2E3, PSMC3, UBE2E1, PSMC4, PSMF1
DARWICHE_PAPILLOMA_RISK_HIGH_UP	0.00116414	0.0237978	0.289692	2.20499	0	64	FTL, RPS3A, EEF1D, DYNLL1, RPL39, TXN, S100A11, LDHA, PGK1, COX5B, IFITM3, LY6E, ESD, HEXA, PDCD5, PFKL, PPIC, ID1, EEF1B2, MGAT1, MT1A, IL1B, FAM162A, NHP2, BID, NFE2L2, PGAM1	FTL, RPS3A, EEF1D, DYNLL1, RPL39, TXN, S100A11, LDHA, PGK1, COX5B, IFITM3, LY6E, ESD, HEXA, PDCD5, PFKL, PPIC, ID1, EEF1B2
WP_SELENIUM_MICRONUTRIENT_NETWORK	0.00262467	0.0347279	0.393435	2.20379	1	30	SOD1, PRDX1, TXN, PLAT, PRDX5, SEPHS2, GPX4, CCL2, PRDX4, PRDX2, PRDX3, TXNRD1, GPX3, CAT, IL1B	SOD1, PRDX1, TXN, PLAT, PRDX5, SEPHS2, GPX4, CCL2, PRDX4, PRDX2, PRDX3, TXNRD1
KRIGE_RESPONSE_TO_TOSEDOSTAT_24HR_DN	0.001	0.0237978	0.164989	2.20135	0	520	RPL27A, HSPB1, PTMA, NDUFA11, ITM2A, RPL5, PRDX1, HSPA1B, SERF2, CD320, CKS2, UBL5, COX16, TMEM147, CCND1, MRPL23, DNAJB1, LDHA, ARL4A, TUBB2A, NAA10, HSPE1, POLR2F, MIF, SIVA1, PGK1, ARL5A, MRPL36, HMGN3, DPP7, CCDC85B, VKORC1, NDUFAB1, NUDC, PSMA7, LY6E, NOP16, SNRPF, COX7B, TJP2, TOMM22, SLIRP, C19orf53, PEBP1, NAA20, ADAM15, FBL, NME1, ACOT7, MGLL, EIF4E, COX5A, AHSA1, ACAT1, LUC7L3, LYAR, TI…	RPL27A, HSPB1, PTMA, NDUFA11, ITM2A, RPL5, PRDX1, HSPA1B, SERF2, CD320, CKS2, UBL5, COX16, TMEM147, CCND1, MRPL23, DNAJB1, LDHA, ARL4A, TUBB2A, NAA10, HSPE1, POLR2F, MIF, SIVA1, PGK1, ARL5A, MRPL36, HMGN3, DPP7, CCDC85B, VKORC1, NDUFAB1, NUDC, PSMA7, LY6E, NOP16, SNRPF, COX7B, TJP2, TOMM22, SLIRP, C19orf53, PEBP1, NAA20, ADAM15, FBL, NME1, ACOT7, MGLL, EIF4E, COX5A, AHSA1, ACAT1, LUC7L3, LYAR, TI…
WANG_ADIPOGENIC_GENES_REPRESSED_BY_SIRT1	0.00303951	0.0365562	0.56186	2.19931	1	12	ALDOA, GAPDH, TPI1, PGK1, COX7A1, HIGD1A, PFKP	ALDOA, GAPDH, TPI1, PGK1, COX7A1, HIGD1A, PFKP
REACTOME_ENDOSOMAL_VACUOLAR_PATHWAY	0.00154321	0.0237978	0.631193	2.19899	0	9	B2M, HLA-C, HLA-B, HLA-A, HLA-F, CTSL	B2M, HLA-C, HLA-B, HLA-A, HLA-F, CTSL
REACTOME_SUPPRESSION_OF_PHAGOSOMAL_MATURATION	0.00158228	0.0237978	0.665117	2.19852	0	8	RPS27A, UBB, UBA52, UBC, RAB7A, KPNB1, ATP6V1H	RPS27A, UBB, UBA52, UBC, RAB7A
SESTO_RESPONSE_TO_UV_C6	0.00262123	0.0347279	0.394659	2.19445	1	29	HNRNPA1, ATF4, TSC22D1, ARL4A, ECH1, ACAT1, DUT, HMGN2, TGFBI, RGS2, CKS1B, FDPS, STK25, CYB5A, POLD2, TNC, XRCC6, SND1, PTGS1, COMMD1, ACO2, RRAS, ATXN10	HNRNPA1, ATF4, TSC22D1, ARL4A, ECH1, ACAT1, DUT, HMGN2, TGFBI, RGS2, CKS1B
VANDESLUIS_COMMD1_TARGETS_GROUP_3_UP	0.00263158	0.0347279	0.39872	2.1933	1	28	ALDOA, TPI1, LDHA, IER3, TAGLN2, APRT, ADM, PFKL, PODXL, LSR, FAM162A, SHMT2, PHLDA2, TRIM25, GRHPR, SLC16A3, CYBA, ITGA3, SLC9A3R1, FKBP11, SCARB1, EZR, BNIP3L, GALK1	ALDOA, TPI1, LDHA, IER3, TAGLN2, APRT, ADM, PFKL, PODXL
HOEBEKE_LYMPHOID_STEM_CELL_DN	0.00117786	0.0237978	0.300891	2.19239	0	58	RPL36A, RPS27, HSPB1, RPS6, RPL35, S100A6, TAX1BP3, TMEM258, HSPA1A, CKS2, COX7A2L, TJP2, PRDX2, RGS2, TXNIP, CAT, IL1B, LSM5, TIMM13, TMEM14A, ICAM4, RPS27L, PMAIP1, SHMT2, PHYH, PSEN2, C1QBP, UROD, AKR7A2, TCF25, SUCLG2	RPL36A, RPS27, HSPB1, RPS6, RPL35, S100A6, TAX1BP3, TMEM258, HSPA1A, CKS2, COX7A2L, TJP2, PRDX2, RGS2, TXNIP
REACTOME_FLT3_SIGNALING_BY_CBL_MUTANTS	0.00164474	0.0243281	0.814384	2.18925	0	5	RPS27A, UBB, UBA52, UBC	RPS27A, UBB, UBA52, UBC
REACTOME_ENDOSOMAL_SORTING_COMPLEX_REQUIRED_FOR_TRANSPORT_ESCRT	0.00418994	0.0433532	0.445424	2.18431	2	21	RPS27A, UBB, UBA52, UBC, CHMP5, CHMP4A, CHMP3, CHMP2A, SNF8, TSG101, VPS28, MVB12A, CHMP2B	RPS27A, UBB, UBA52, UBC, CHMP5, CHMP4A, CHMP3, CHMP2A, SNF8
ZAMORA_NOS2_TARGETS_UP	0.00384123	0.041411	0.374706	2.18297	2	33	RPSA, HSPA8, DNAJB1, HMOX1, RAN, POLR1D, SUPT4H1, APRT, ADM, HMGB2, ACTG1, CSRP1, EEF1B2, PCNA, HSPH1, NELFE, GTF2F1, IFRD1, EIF4E2, RBBP7, SMS, IER2	RPSA, HSPA8, DNAJB1, HMOX1, RAN, POLR1D, SUPT4H1, APRT, ADM, HMGB2, ACTG1, CSRP1, EEF1B2
ONKEN_UVEAL_MELANOMA_DN	0.00101112	0.0237978	0.181185	2.18151	0	286	RPL31, RPL10A, RPL35A, RPL18A, RPL15, RPS5, RPS14, RPS27A, RPL3, RPL32, RPS9, RPL13, SLC25A6, RPL11, RPL23, RPL24, ARL2, RPSA, GNG11, NDUFB4, RPL29, CUTA, ITM2A, RPL5, RPL14, ID2, BSG, GSTP1, IMPDH2, COX7A2L, RPL22, CCND1, DSTN, RPL36AL, NDUFAF3, CD200, EIF3L, POLR1D, RAB7A, NDUFB5, RPS8, TJP2, EIF3G, AP2M1, ARPC4, FBL, ECSIT, CD83, AIP, LYRM4, NPM1, VPS51, CIRBP, HYAL2, LSM3, RABGGTB, PEPD, SERP…	RPL31, RPL10A, RPL35A, RPL18A, RPL15, RPS5, RPS14, RPS27A, RPL3, RPL32, RPS9, RPL13, SLC25A6, RPL11, RPL23, RPL24, ARL2, RPSA, GNG11, NDUFB4, RPL29, CUTA, ITM2A, RPL5, RPL14, ID2, BSG, GSTP1, IMPDH2, COX7A2L, RPL22, CCND1, DSTN, RPL36AL, NDUFAF3, CD200, EIF3L, POLR1D, RAB7A, NDUFB5, RPS8, TJP2, EIF3G, AP2M1, ARPC4, FBL, ECSIT, CD83, AIP, LYRM4, NPM1, VPS51, CIRBP, HYAL2, LSM3, RABGGTB, PEPD, SERP…
KEGG_PROTEIN_EXPORT	0.00280505	0.0353374	0.460051	2.18021	1	19	SRP14, SPCS1, SRP9, SEC61B, SEC61G, SEC11A, OXA1L, SEC11C, SRP19, SEC62, SRP68, SRPRB, SPCS2, SRP54, IMMP2L	SRP14, SPCS1, SRP9, SEC61B, SEC61G, SEC11A, OXA1L
MCBRYAN_PUBERTAL_TGFB1_TARGETS_UP	0.00219298	0.0312842	0.241006	2.17976	1	106	RPL27A, S100A6, CLIC1, CYB5R3, FHL1, TSC22D1, RAB5C, RAD23A, PLAT, IER3, ARL4A, COMT, TGIF1, CLU, CYC1, TJP2, CD14, TNFAIP6, CAPG, ACADVL, ACAT1, GSN, MFGE8, SRSF2, DKK3, FN1, TAGLN, KRT18, PCOLCE	RPL27A, S100A6, CLIC1, CYB5R3, FHL1, TSC22D1, RAB5C, RAD23A, PLAT, IER3, ARL4A, COMT, TGIF1, CLU, CYC1, TJP2, CD14, TNFAIP6, CAPG, ACADVL, ACAT1, GSN, MFGE8, SRSF2, DKK3, FN1, TAGLN, KRT18, PCOLCE
BARIS_THYROID_CANCER_UP	0.00289855	0.0353374	0.491332	2.17772	1	16	ATF4, COX7A2, COX6A1, CYC1, CYCS, COX7B, EIF2S2, GLUL, GSTM3, ADA, STIP1, ATP6V1D	ATF4, COX7A2, COX6A1, CYC1, CYCS, COX7B, EIF2S2, GLUL
REACTOME_TRAF6_MEDIATED_INDUCTION_OF_TAK1_COMPLEX_WITHIN_TLR4_COMPLEX	0.0015456	0.0237978	0.603104	2.17764	0	10	RPS27A, UBB, UBA52, UBC, CD14, LY96	RPS27A, UBB, UBA52, UBC, CD14, LY96
FERRANDO_T_ALL_WITH_MLL_ENL_FUSION_DN	0.00120048	0.0237978	0.321712	2.17583	0	48	S100A4, GAPDH, EEF1D, TXN, PLP2, COX8A, HINT1, SLC1A5, DDX39A, DUT, PSMB2, AP3S1, HMGN2, HMGB2, PRDX6, GLUL, RANBP1, PCNA, PGAM1, HPRT1, UBE2S, KPNB1, POLD2, SDHA	S100A4, GAPDH, EEF1D, TXN, PLP2, COX8A, HINT1, SLC1A5, DDX39A, DUT, PSMB2, AP3S1, HMGN2, HMGB2, PRDX6, GLUL, RANBP1
HAHTOLA_MYCOSIS_FUNGOIDES_SKIN_UP	0.00218341	0.0312842	0.239127	2.17466	1	107	HNRNPA1, RPS21, RPL23, ITM2A, EIF1, PFN1, TSC22D3, PSMB3, ARF5, ERH, CCDC85B, CIRBP, GSN, ARPC1A, NDUFA8, CERS2, ETHE1, TNFRSF1A, GMFG, ITGB1BP1, CAPZB, UPF2, TXNIP, CALM1, IP6K2, STOML2, ANXA11, ARL3, PWP1, PPIH, SSR2, TMEM14A, CTSH, LMCD1, ZNHIT3, ARL6IP4, LBH, NME3, PPIB, CKLF, SAFB2, SERPINF1, NSL1, TM4SF1, PDGFD, SMS, APEX1, MGAT2, RTN3, CTBP1, RECQL, NUDT1, ITPR1, KANK2, DPH5, C6orf62, GEMI…	HNRNPA1, RPS21, RPL23, ITM2A, EIF1, PFN1, TSC22D3, PSMB3, ARF5, ERH, CCDC85B, CIRBP, GSN, ARPC1A, NDUFA8, CERS2, ETHE1, TNFRSF1A, GMFG, ITGB1BP1, CAPZB, UPF2, TXNIP, CALM1
WP_METABOLIC_REPROGRAMMING_IN_COLON_CANCER	0.00262123	0.0347279	0.390552	2.17161	1	29	GAPDH, PKM, LDHA, MDH2, PGK1, TALDO1, SLC1A5, SDHB, PFKL, PYCR2, PGAM1, TKT, ENO1, SHMT2, PDHA1, FH, IDH2, G6PD, SUCLG2, PDHB, SLC16A3	GAPDH, PKM, LDHA, MDH2, PGK1, TALDO1, SLC1A5, SDHB, PFKL, PYCR2
WP_MRNA_PROTEIN_AND_METABOLITE_INDUCATION_PATHWAY_BY_CYCLOSPORIN_A	0.00158479	0.0237978	0.740722	2.17108	0	6	SLC3A2, ATF4, SLC1A5, NFE2L2, KEAP1, SLC7A11	SLC3A2, ATF4, SLC1A5
BURTON_ADIPOGENESIS_6	0.00219539	0.0312842	0.240473	2.16815	1	105	LUM, UQCRB, CD151, COX7A2, UQCRQ, MRPL51, CFD, ARL4A, NDUFB6, COX5B, NDUFB9, TUFM, NDUFB5, NDUFB3, COX7B, NDUFC1, UQCRC2, MGLL, NDUFB2, NDUFS3, PNPLA2, NDUFA9, UQCR10, SDHB, NDUFB7, SDHC, CYB5B, CAT, DDT, CYB5A, REEP5, NES, TKT, DECR1, DNAJC15, LDHB, C20orf27, APMAP, SDHA, EHD1, ACAA1, SAMM50, GCSH, PSEN2, MPDU1, UQCRC1, SUCLG1, ALAS1, NDUFA5, CHCHD3, PLA2G12A, SCP2	LUM, UQCRB, CD151, COX7A2, UQCRQ, MRPL51, CFD, ARL4A, NDUFB6, COX5B, NDUFB9, TUFM, NDUFB5, NDUFB3, COX7B, NDUFC1, UQCRC2, MGLL, NDUFB2, NDUFS3, PNPLA2, NDUFA9, UQCR10, SDHB, NDUFB7
REACTOME_P75NTR_SIGNALS_VIA_NF_KB	0.00158228	0.0237978	0.654847	2.16458	0	8	RPS27A, UBB, UBA52, UBC, SQSTM1	RPS27A, UBB, UBA52, UBC, SQSTM1
REACTOME_CS_DS_DEGRADATION	0.00164474	0.0243281	0.804766	2.16339	0	5	DCN, HEXB, HEXA, BGN, HYAL1	DCN, HEXB, HEXA, BGN
REACTOME_DOWNREGULATION_OF_ERBB2_ERBB3_SIGNALING	0.00158479	0.0237978	0.737819	2.16257	0	6	RPS27A, UBB, UBA52, UBC	RPS27A, UBB, UBA52, UBC
FLECHNER_BIOPSY_KIDNEY_TRANSPLANT_OK_VS_DONOR_UP	0.00100705	0.0237978	0.173376	2.16099	0	336	CD9, HNRNPA1, LUM, TUBA1B, EEF1D, PTMA, PKM, DYNLL1, SAP18, VIM, HLA-A, HERPUD1, AKR1C3, ITM2A, HSPA1A, CYB5R3, FHL1, HSPA8, ID2, LGALS1, RPL22, TSPO, TSC22D1, NACA, DSTN, EIF3F, JTB, RPL36AL, AKR1C1, HSPE1, TBCB, HLA-F, COMT, PGK1, RAN, CLU, ATP6V0E1, HMGN3, HSBP1, TBCA, CYCS, CYP1B1, PDCD6, EIF3I, RAB1A, COL1A2, LUC7L3, GSN, ANXA4, PSMA4, DUT, SRSF2, SDCBP, UBE2N, DPM1, PSMC5, PSMB9, SERP1, AP3…	CD9, HNRNPA1, LUM, TUBA1B, EEF1D, PTMA, PKM, DYNLL1, SAP18, VIM, HLA-A, HERPUD1, AKR1C3, ITM2A, HSPA1A, CYB5R3, FHL1, HSPA8, ID2, LGALS1, RPL22, TSPO, TSC22D1, NACA, DSTN, EIF3F, JTB, RPL36AL, AKR1C1, HSPE1, TBCB, HLA-F, COMT, PGK1, RAN, CLU, ATP6V0E1, HMGN3, HSBP1, TBCA, CYCS, CYP1B1, PDCD6, EIF3I, RAB1A, COL1A2, LUC7L3, GSN, ANXA4, PSMA4, DUT, SRSF2, SDCBP, UBE2N, DPM1, PSMC5, PSMB9, SERP1, AP3…
REACTOME_REGULATION_OF_FZD_BY_UBIQUITINATION	0.00158479	0.0237978	0.736657	2.15917	0	6	RPS27A, UBB, UBA52, UBC	RPS27A, UBB, UBA52, UBC
REACTOME_PROTEIN_FOLDING	0.00117786	0.0237978	0.296198	2.15819	0	58	TUBA1B, ARL2, PFDN5, GNG11, CSNK2B, SPHK1, ACTB, TUBB2A, TUBB4B, TBCB, TBCA, GNG5, CCT7, FKBP9, PFDN4, PFDN1, CCT3, TUBA1C, KIFC3, CCT5, TUBA1A, CCT2, CCT8, TUBA4A, CCT4, TCP1, TBCC, PDCL, VBP1, GNB2, TP53, NOP56, TUBB2B, PFDN6, FBXW5	TUBA1B, ARL2, PFDN5, GNG11, CSNK2B, SPHK1, ACTB, TUBB2A, TUBB4B, TBCB, TBCA, GNG5, CCT7, FKBP9, PFDN4, PFDN1, CCT3
KYNG_DNA_DAMAGE_DN	0.00224215	0.0313807	0.247226	2.15771	1	96	ARPC1B, OAZ1, SOD1, VIM, RPL7A, HSD17B10, PRELP, CCND1, FLOT1, POLR2F, NDUFB6, EIF3L, TBCA, RAB7A, CYCS, HEXB, EIF4E, ESD, RABGGTB, FN1, PDCD5, PRDX4, PRMT1, MT1X, RAB11B, COL3A1, ID1, GLRX, CXCL2, VDAC3, NET1, CRHBP, PCNA, ARF1, RAB2A, MORF4L1, ATOX1	ARPC1B, OAZ1, SOD1, VIM, RPL7A, HSD17B10, PRELP, CCND1, FLOT1, POLR2F, NDUFB6, EIF3L, TBCA, RAB7A, CYCS, HEXB, EIF4E, ESD, RABGGTB, FN1, PDCD5, PRDX4, PRMT1, MT1X, RAB11B, COL3A1, ID1, GLRX, CXCL2
WEI_MYCN_TARGETS_WITH_E_BOX	0.00100604	0.0237978	0.168021	2.15632	0	398	ALDOA, CALM2, HSPA1A, HSPA1B, HSPA8, ATP6V0B, SPHK1, POLR2F, PCMT1, SIVA1, PGK1, ARL5A, SF3B5, ATP6V0E1, MRPL36, PHF5A, TAF9, POLE4, NDUFB3, NOP16, SNRPF, TJP2, PDCD6, ANXA2, SLIRP, MANF, NR4A1, MRPL18, NDUFS6, AHSA1, CCT7, HYAL2, TUBB, LYAR, TIMM10, PHB, GLRX3, TIPIN, RABGGTB, UBE2N, NDUFAF4, GHITM, PRMT1, PSMA3, GEM, DUSP14, MRPL22, DBI, CDC123, MRPL50, LSM4, MRPS12, UPF2, MED10, REXO2, MRPS28,…	ALDOA, CALM2, HSPA1A, HSPA1B, HSPA8, ATP6V0B, SPHK1, POLR2F, PCMT1, SIVA1, PGK1, ARL5A, SF3B5, ATP6V0E1, MRPL36, PHF5A, TAF9, POLE4, NDUFB3, NOP16, SNRPF, TJP2, PDCD6, ANXA2, SLIRP, MANF, NR4A1, MRPL18, NDUFS6, AHSA1, CCT7, HYAL2, TUBB, LYAR, TIMM10, PHB, GLRX3, TIPIN, RABGGTB, UBE2N, NDUFAF4, GHITM, PRMT1, PSMA3, GEM, DUSP14, MRPL22, DBI, CDC123, MRPL50, LSM4, MRPS12, UPF2, MED10, REXO2, MRPS28,…
LINDGREN_BLADDER_CANCER_CLUSTER_3_UP	0.0010661	0.0237978	0.223067	2.15323	0	124	PRDX1, RGS16, CKS2, HMOX1, NUPR1, EPHX1, COX7B, AP1S2, PEBP1, ANXA4, PEPD, SERP1, PRDX4, HMGN2, NDUFA9, NEU1, DBI, HMGB2, KPNA2, RCAN1, MAD2L2, MRPS12, PSMC4, TXNRD1, CKS1B, INSIG1, FAM200B, YWHAQ, PSMD11, TFG, SIRT2, BLVRB, PCNA, NUCB2, CMSS1, GGCT, STMN1, PPA2, NQO2, POLDIP2, MRPL48, AK2, UBA2, ACADM, DYNLT3, GLO1, SAE1, SUCLG1, ALAS1, SPATA13, SEC62, TM4SF1, PTTG1, IDH2, AKR7A2, MTHFD2, RBBP7,…	PRDX1, RGS16, CKS2, HMOX1, NUPR1, EPHX1, COX7B, AP1S2, PEBP1, ANXA4, PEPD, SERP1, PRDX4, HMGN2, NDUFA9, NEU1, DBI, HMGB2, KPNA2, RCAN1, MAD2L2, MRPS12, PSMC4, TXNRD1, CKS1B
CEBALLOS_TARGETS_OF_TP53_AND_MYC_UP	0.00309119	0.0367528	0.596067	2.15223	1	10	JUNB, CD55, INSIG1, HSPA2, UAP1, HSPH1, DRG1, ISLR, MTHFD2	JUNB, CD55
HOLLMANN_APOPTOSIS_VIA_CD40_DN	0.00211193	0.0306574	0.21851	2.15191	1	132	RPL8, CD9, EEF1D, HLA-B, VIM, S100A11, TSPO, RPL36AL, NOSIP, HLA-F, MGST2, HSBP1, PSME1, ANXA2, PSMB8, SMARCE1, UBE2L6, PSMB9, MT1X, TIMM9, GMFG, PPP1CA, GSTO1, DNPEP, TFG, IFT57, CD79B, ANXA5, RHOA, DECR1, CD58, PPA2, UGDH, KLHL21, GSDMD, SERPINH1, CHMP2B, CDKN1B, HOXB6, TRIM13, ATP6AP1, HOXB7, SERPINF1, PHYH, COA3, LXN, IFITM1, BDH2, ACOT13, MSX1, GOSR1, AKIP1, NME4, SUCLG2, TP53, GTF2H5, CRELD…	RPL8, CD9, EEF1D, HLA-B, VIM, S100A11, TSPO, RPL36AL, NOSIP, HLA-F, MGST2, HSBP1, PSME1, ANXA2, PSMB8, SMARCE1, UBE2L6, PSMB9, MT1X, TIMM9, GMFG, PPP1CA, GSTO1, DNPEP
REACTOME_E3_UBIQUITIN_LIGASES_UBIQUITINATE_TARGET_PROTEINS	0.00262123	0.0347279	0.386471	2.14892	1	29	RPS27A, UBB, UBA52, HLA-A, UBC, UBE2B, UBE2A, UBE2N, UBE2L3, UBE2D2, RNF181, UBE2E1, RRAGA, WDR61, PCNA	RPS27A, UBB, UBA52, HLA-A, UBC, UBE2B, UBE2A, UBE2N, UBE2L3, UBE2D2, RNF181, UBE2E1
REACTOME_FORMATION_OF_TC_NER_PRE_INCISION_COMPLEX	0.00254777	0.0344225	0.349903	2.14875	1	38	RPS27A, UBB, UBA52, RBX1, UBC, POLR2F, POLR2L, POLR2K, POLR2G, POLR2J, COPS6, POLR2E, POLR2H, POLR2C, COPS3, COPS8, POLR2I	RPS27A, UBB, UBA52, RBX1, UBC, POLR2F, POLR2L, POLR2K, POLR2G, POLR2J, COPS6, POLR2E, POLR2H, POLR2C
REACTOME_SIGNALING_BY_WNT	0.00217628	0.0312842	0.229967	2.14571	1	115	RPS27A, UBB, UBA52, GNG11, RBX1, PFN1, PSMB5, PSMB3, PSMB6, CSNK2B, UBC, PSMB7, PSME1, GNG5, PSMA7, PSMD4, PSMB8, AP2M1, PSMA1, PSMD8, CLTA, PSMD3, PSMA4, PSMB4, PSMC5, PSMB2, PSMB9, PSMA3, PSME2, AP2S1, VPS29, PSMB1, PSMC3, PSMC4, PSMF1, CALM1	RPS27A, UBB, UBA52, GNG11, RBX1, PFN1, PSMB5, PSMB3, PSMB6, CSNK2B, UBC, PSMB7, PSME1, GNG5, PSMA7, PSMD4, PSMB8, AP2M1, PSMA1, PSMD8, CLTA, PSMD3, PSMA4, PSMB4, PSMC5, PSMB2, PSMB9, PSMA3, PSME2, AP2S1, VPS29, PSMB1, PSMC3, PSMC4, PSMF1, CALM1
REACTOME_APC_CDC20_MEDIATED_DEGRADATION_OF_NEK2A	0.00429799	0.0433532	0.49773	2.14487	2	15	RPS27A, UBB, UBA52, UBC, ANAPC16, ANAPC11, CDC26, UBE2E1, UBE2S, BUB3, ANAPC15, UBE2D1, ANAPC5, ANAPC10	RPS27A, UBB, UBA52, UBC, ANAPC16, ANAPC11, CDC26, UBE2E1
REACTOME_CELL_CYCLE_CHECKPOINTS	0.0021575	0.0311738	0.226132	2.14446	1	119	RPS27, RPS27A, UBB, UBA52, DYNLL1, PSMB5, PSMB3, PSMB6, UBC, ANAPC16, PSMB7, PSME1, ANAPC11, NUDC, PSMA7, PSMD4, PSMB8, PSMA1, CDC26, PSMD8, PSMD3, PSMA4, PSMB4, UBE2N, PSMC5, PSMB2, SUMO1, PSMB9, PSMA3, PSME2, PSMB1, PSMC3, UBE2E1, PSMC4, PSMF1, BABAM1, PSMA5, YWHAQ, PSMD11, PMF1, SEC13, KAT5, PSMD13, PPP2R1A, UBE2S	RPS27, RPS27A, UBB, UBA52, DYNLL1, PSMB5, PSMB3, PSMB6, UBC, ANAPC16, PSMB7, PSME1, ANAPC11, NUDC, PSMA7, PSMD4, PSMB8, PSMA1, CDC26, PSMD8, PSMD3, PSMA4, PSMB4, UBE2N, PSMC5, PSMB2, SUMO1, PSMB9, PSMA3, PSME2, PSMB1, PSMC3, UBE2E1, PSMC4, PSMF1
REACTOME_JOSEPHIN_DOMAIN_DUBS	0.00308642	0.0367528	0.614494	2.14081	1	9	RPS27A, UBB, UBA52, UBC, RAD23A	RPS27A, UBB, UBA52, UBC, RAD23A
DEMAGALHAES_AGING_DN	0.00317965	0.0373665	0.688083	2.1403	1	7	UQCRQ, NDUFB11, GHITM, COL3A1, COL1A1, UQCRFS1	UQCRQ, NDUFB11, GHITM, COL3A1
WU_CELL_MIGRATION	0.00225225	0.0313807	0.248681	2.14014	1	93	S100A4, ADIRF, S100A6, VIM, GNG11, AKR1C3, LGALS3, IGFBP6, AKR1C1, CLU, TSPAN4, EMP3, CDA, CAPG, MT1E, DKK3, FN1, PERP, KRT18, MT1X, TGFBI, TNFAIP2, CXCL1, GLUL, PODXL, CD55, TXNIP, TIMP3, AQP3, EFEMP1, ARHGDIB, GSTM3, CTSH, PPL, AHNAK2, SNAI2, ASAH1, ITGB4, TUBA4A, DYNLT3, ARID5B, CSTB, COL6A2, TM4SF1	S100A4, ADIRF, S100A6, VIM, GNG11, AKR1C3, LGALS3, IGFBP6, AKR1C1, CLU, TSPAN4, EMP3, CDA, CAPG, MT1E, DKK3, FN1, PERP, KRT18, MT1X, TGFBI, TNFAIP2, CXCL1, GLUL, PODXL, CD55, TXNIP, TIMP3
MA_MYELOID_DIFFERENTIATION_UP	0.00409277	0.0432859	0.40912	2.14009	2	25	UBB, EEF1A1, DAD1, IMPDH2, RGL2, RAN, EMP3, PPIA, CCT5, MT1A, VASP, ADA, CDKN1A, MYO1C, C1QA, PPM1G	UBB, EEF1A1, DAD1, IMPDH2, RGL2, RAN, EMP3, PPIA
SCHLOSSER_SERUM_RESPONSE_AUGMENTED_BY_MYC	0.0011655	0.0237978	0.278735	2.13743	0	65	EIF4A1, PKM, UQCRQ, RNH1, JTB, CSNK2B, RAD23A, TMED9, GUK1, CYC1, AIP, NDUFV1, TMEM109, SYNGR2, MLF2, ERP44, RBM42, KXD1, IDH3B, PSMD11, P4HB, KAT5, PPP2R1A, UBE2S, ADA, CLPTM1, PRPF19, OTUB1, ERCC1, BDKRB2, RER1, TCF25, TP53, LSM12, BRD3, RALA, DNPH1, PDAP1, MED24, ARHGDIA, PKD1, MAZ, CYHR1, CABIN1	EIF4A1, PKM, UQCRQ, RNH1, JTB, CSNK2B, RAD23A, TMED9, GUK1, CYC1, AIP, NDUFV1, TMEM109, SYNGR2, MLF2, ERP44, RBM42, KXD1
PARK_HSC_AND_MULTIPOTENT_PROGENITORS	0.00262123	0.0347279	0.383857	2.13439	1	29	RAMP2, PTMA, RPSA, SERF2, TAGLN2, ATP6V0E1, LY6E, PPIA, SMARCE1, ITM2B, PSMB2, KPNB1, SKP1, CCT8, CNBP, C5orf24, GDI2, SORBS3, TP53, KAT2A	RAMP2, PTMA, RPSA, SERF2, TAGLN2, ATP6V0E1, LY6E, PPIA, SMARCE1, ITM2B, PSMB2
GAURNIER_PSMD4_TARGETS	0.00414365	0.0433532	0.427686	2.13328	2	22	B2M, HLA-C, HLA-B, HLA-A, CCL3, HLA-F, CXCL3, CCL2, CXCL1, CXCL2, HLA-DRB5, TGFB1, HLA-DPB1	B2M, HLA-C, HLA-B, HLA-A, CCL3, HLA-F, CXCL3, CCL2, CXCL1, CXCL2
LIU_SMARCA4_TARGETS	0.00407609	0.0432703	0.413722	2.13289	2	24	BCAM, IFI27, NUPR1, CCL2, TAGLN, IFITM2, COL3A1, IL32, PODXL, DHRS3, ID3, CRYAB, CSF1, IFITM1, MMP2, ANGPTL4	BCAM, IFI27, NUPR1, CCL2, TAGLN, IFITM2, COL3A1, IL32, PODXL
MATTIOLI_MGUS_VS_PCL	0.00118906	0.0237978	0.298999	2.13166	0	55	B2M, RPLP1, RPS6, EEF1A1, TUBA1B, JUNB, PFN1, TBCB, RAN, SNRPF, PSMD4, TUBB, PSMA3, PRDX3, SSR4, PSMC4, HNRNPF, CCT3, CKS1B, TUBA1A, PCNA, PARP1, ENO1, EXOSC4, CD74, CCT4, CPQ, WDR18, CPNE3, ITPA	B2M, RPLP1, RPS6, EEF1A1, TUBA1B, JUNB, PFN1, TBCB, RAN, SNRPF, PSMD4, TUBB, PSMA3, PRDX3, SSR4, PSMC4, HNRNPF, CCT3, CKS1B
KRIGE_RESPONSE_TO_TOSEDOSTAT_6HR_DN	0.000999001	0.0237978	0.162241	2.13111	0	470	RPL27A, HSPB1, PTMA, NDUFA11, PRDX1, HSPA1B, SERF2, CKS2, UBL5, COX16, TMEM147, CCND1, MRPL23, DNAJB1, LDHA, TUBB2A, NAA10, HSPE1, POLR2F, MIF, SIVA1, PGK1, ARL5A, MRPL36, HMGN3, DPP7, CCDC85B, SQSTM1, VKORC1, NUDC, PSMA7, LY6E, NOP16, SNRPF, COX7B, TJP2, TOMM22, SLIRP, C19orf53, PEBP1, NAA20, NDUFC1, ADAM15, ACOT7, MGLL, EIF4E, CAPG, COX5A, AHSA1, LUC7L3, LYAR, TIMM10, PHB, TMEM109, DUT, GADD45G…	RPL27A, HSPB1, PTMA, NDUFA11, PRDX1, HSPA1B, SERF2, CKS2, UBL5, COX16, TMEM147, CCND1, MRPL23, DNAJB1, LDHA, TUBB2A, NAA10, HSPE1, POLR2F, MIF, SIVA1, PGK1, ARL5A, MRPL36, HMGN3, DPP7, CCDC85B, SQSTM1, VKORC1, NUDC, PSMA7, LY6E, NOP16, SNRPF, COX7B, TJP2, TOMM22, SLIRP, C19orf53, PEBP1, NAA20, NDUFC1, ADAM15, ACOT7, MGLL, EIF4E, CAPG, COX5A, AHSA1, LUC7L3, LYAR, TIMM10, PHB, TMEM109, DUT, GADD45G…
REACTOME_SIGNALING_BY_FGFR	0.00382166	0.0412712	0.3543	2.12666	2	35	RPS27A, HNRNPA1, UBB, UBA52, UBC, POLR2F, POLR2L, POLR2K, POLR2G, POLR2J, POLR2E, POLR2H, POLR2C, HNRNPF, POLR2I	RPS27A, HNRNPA1, UBB, UBA52, UBC, POLR2F, POLR2L, POLR2K, POLR2G, POLR2J, POLR2E, POLR2H, POLR2C, HNRNPF
WP_TCA_CYCLE_AKA_KREBS_OR_CITRIC_ACID_CYCLE	0.00429799	0.0433532	0.493265	2.12563	2	15	MDH2, SDHD, SDHB, SDHC, IDH3G, IDH3B, SDHA, SUCLG1, FH, IDH2, SUCLG2, OGDH, ACO2, SUCLA2, IDH3A	MDH2, SDHD, SDHB
REACTOME_HSF1_ACTIVATION	0.00420757	0.0433532	0.442636	2.12471	2	20	HSPB1, UBB, EEF1A1, HSPA1A, HSPA1B, DNAJB1, HSBP1, MRPL18, HSF1, SERPINH1, HSPH1, RPA1, DNAJB6, FKBP4	HSPB1, UBB, EEF1A1, HSPA1A, HSPA1B, DNAJB1, HSBP1, MRPL18
BIOCARTA_SUMO_PATHWAY	0.00158479	0.0237978	0.724549	2.12368	0	6	SUMO2, SUMO1, UBE2I, SUMO3, UBA2, SAE1	SUMO2, SUMO1, UBE2I, SUMO3
REACTOME_PROCESSING_AND_ACTIVATION_OF_SUMO	0.00158479	0.0237978	0.724549	2.12368	0	6	SUMO2, SUMO1, UBE2I, SUMO3, UBA2, SAE1	SUMO2, SUMO1, UBE2I, SUMO3
REACTOME_SUMO_IS_TRANSFERRED_FROM_E1_TO_E2_UBE2I_UBC9	0.00158479	0.0237978	0.724549	2.12368	0	6	SUMO2, SUMO1, UBE2I, SUMO3, UBA2, SAE1	SUMO2, SUMO1, UBE2I, SUMO3
REACTOME_INHIBITION_OF_DNA_RECOMBINATION_AT_TELOMERE	0.00287356	0.0353374	0.470075	2.12324	1	17	POLR2F, POLR2L, POLR2K, POLR2G, POLR2J, POLR2E, POLR2H, POLR2C, POLR2I, TERF1, DAXX, TERF2IP	POLR2F, POLR2L, POLR2K, POLR2G, POLR2J, POLR2E, POLR2H, POLR2C
REACTOME_DNA_DAMAGE_BYPASS	0.00407609	0.0432703	0.411571	2.1218	2	24	RPS27A, UBB, UBA52, RBX1, UBC, POLD4, POLE4, UBE2B, UBE2L6, MAD2L2, PCNA, POLD2, USP1, POLE3, RPA1	RPS27A, UBB, UBA52, RBX1, UBC, POLD4, POLE4, UBE2B, UBE2L6, MAD2L2
SPIELMAN_LYMPHOBLAST_EUROPEAN_VS_ASIAN_DN	0.00100705	0.0237978	0.171723	2.12011	0	318	RPL15, SLC25A5, OAZ2, LAPTM4A, HSPA8, COX7A2L, JTB, ERGIC3, MDH2, ARL5A, PSAP, ATP6V0E1, TAF9, MKKS, DCTN3, SQSTM1, NDUFAB1, ATP6V1G1, PDCD6, ANXA2, PSMB8, PPT1, UGP2, PSMA1, SNRPB, SNRPB2, RAB1A, AIP, ITM2B, UBE2N, UBE2L6, PEPD, DCTN6, PSMB9, GHITM, PRDX4, NDUFS4, TRAPPC3, PFKP, PSMA3, MYLIP, EIF2S2, ADM, NEU1, PRDX3, DDOST, UBE2D2, MRPS7, CDC123, RNF13, SDF2, IL32, SUMO3, CRK, PSMB1, POLR2C, TX…	RPL15, SLC25A5, OAZ2, LAPTM4A, HSPA8, COX7A2L, JTB, ERGIC3, MDH2, ARL5A, PSAP, ATP6V0E1, TAF9, MKKS, DCTN3, SQSTM1, NDUFAB1, ATP6V1G1, PDCD6, ANXA2, PSMB8, PPT1, UGP2, PSMA1, SNRPB, SNRPB2, RAB1A, AIP, ITM2B, UBE2N, UBE2L6, PEPD, DCTN6, PSMB9, GHITM, PRDX4, NDUFS4, TRAPPC3, PFKP, PSMA3, MYLIP, EIF2S2, ADM, NEU1, PRDX3, DDOST, UBE2D2, MRPS7, CDC123, RNF13, SDF2, IL32, SUMO3, CRK, PSMB1, POLR2C, TX…
POMEROY_MEDULLOBLASTOMA_DESMOPLASIC_VS_CLASSIC_UP	0.00403226	0.0431721	0.396996	2.1174	2	26	ALDOA, PRDX1, BSG, PSMB5, LDHA, POLR2F, ARL6IP1, GPX4, TMEM11, POLR2J, NUCB1	ALDOA, PRDX1, BSG, PSMB5, LDHA, POLR2F, ARL6IP1, GPX4, TMEM11, POLR2J, NUCB1
MAGRANGEAS_MULTIPLE_MYELOMA_IGG_VS_IGA_DN	0.00308642	0.0367528	0.606819	2.11407	1	9	ID2, CCND1, ACTB, RAP1A, PSMB7, IL1B, PELO	ID2, CCND1, ACTB, RAP1A, PSMB7
REACTOME_IKK_COMPLEX_RECRUITMENT_MEDIATED_BY_RIP1	0.00429799	0.0433532	0.49025	2.11264	2	15	RPS27A, UBB, UBA52, UBC, CD14, LY96, UBE2N, UBE2D2	RPS27A, UBB, UBA52, UBC, CD14, LY96, UBE2N, UBE2D2
REACTOME_CHEMOKINE_RECEPTORS_BIND_CHEMOKINES	0.00158228	0.0237978	0.638713	2.11125	0	8	CCL3, CXCL3, CCL2, CCL4, CXCL1, CXCL2	CCL3, CXCL3, CCL2, CCL4, CXCL1, CXCL2
SINGH_NFE2L2_TARGETS	0.00317965	0.0373665	0.678359	2.11005	1	7	PRDX1, TXN, HMOX1, TXNRD1, NQO1, GCLM, G6PD	PRDX1, TXN, HMOX1, TXNRD1
WP_HIF1A_AND_PPARG_REGULATION_OF_GLYCOLYSIS	0.00168634	0.0248845	0.864958	2.10834	0	4	GAPDH, TPI1, LDHA	GAPDH, TPI1, LDHA
REACTOME_MTORC1_MEDIATED_SIGNALLING	0.00434783	0.0433532	0.475535	2.1077	2	16	RPS6, LAMTOR5, LAMTOR4, RHEB, EIF4E, LAMTOR1, LAMTOR2, FKBP1A, RRAGA, AKT1S1	RPS6, LAMTOR5, LAMTOR4, RHEB, EIF4E, LAMTOR1, LAMTOR2
BIOCARTA_MTA3_PATHWAY	0.00463679	0.0452231	0.583544	2.10701	2	10	ALDOA, HSPB1, GAPDH, SNAI1, TUBA1A, CTSD, SNAI2, TUBA4A	ALDOA, HSPB1, GAPDH, SNAI1
REACTOME_SIGNALING_BY_NOTCH	0.00219298	0.0312842	0.232856	2.10605	1	106	RPS27A, UBB, UBA52, RBX1, PSMB5, PSMB3, PSMB6, CCND1, UBC, PSENEN, PSMB7, TMED2, PSME1, PSMA7, PSMD4, PSMB8, PSMA1, PSMD8, APH1A, PSMD3, PSMA4, PSMB4, PSMC5, PSMB2, PSMB9, PSMA3, PSME2, PSMB1, PSMC3, PSMC4, PSMF1, PSMA5, PSMD11, MFNG, PSMD13, DLL4, HDAC5, SKP1, PSMC1, ATP2A3, PSMD9, HDAC2, PSEN2, MDK, DLL1, HES1, PSMD2, TLE3, SNW1, PSMD14, CREB1, TP53, TFDP2, KAT2A, PSMB10, PSMD7, HEY1, NCOR1, HD…	RPS27A, UBB, UBA52, RBX1, PSMB5, PSMB3, PSMB6, CCND1, UBC, PSENEN, PSMB7, TMED2, PSME1, PSMA7, PSMD4, PSMB8, PSMA1, PSMD8, APH1A, PSMD3, PSMA4, PSMB4, PSMC5, PSMB2, PSMB9, PSMA3, PSME2, PSMB1, PSMC3, PSMC4, PSMF1
REACTOME_TRAF6_MEDIATED_IRF7_ACTIVATION_IN_TLR7_8_OR_9_SIGNALING	0.00308642	0.0367528	0.603311	2.10185	1	9	RPS27A, UBB, UBA52, UBC, UBE2N, IRF7	RPS27A, UBB, UBA52, UBC, UBE2N, IRF7
LY_AGING_OLD_DN	0.00414365	0.0433532	0.421205	2.10095	2	22	HSD17B10, FBL, DDX39A, HMGN2, PSMA3, HMGB2, CDK4, RANBP1, CKS1B, PSMD11, PCNA, PARP1	HSD17B10, FBL, DDX39A, HMGN2, PSMA3, HMGB2, CDK4, RANBP1, CKS1B
BLUM_RESPONSE_TO_SALIRASIB_UP	0.00209644	0.0305034	0.209707	2.10056	1	138	RPL12, EEF2, VIM, ATF4, EIF1, LAPTM4A, EIF3H, COX7A2L, UBXN1, RAD23A, SPHK1, NUPR1, SEPHS2, CXCL3, SQSTM1, ECH1, PSMD8, SLC1A5, BUD31, SERP1, GHITM, ANXA7, EIF2S2, TIMP1, TIMM9, RNF13, CTSL, ERP29, EIF1B, TIMM44, CD55, YIF1A, PPP1R11, ARF4, MGAT1, TSG101, CREB3, VPS28, RSL24D1, BLVRB, CTSD, P4HB, SURF1, ARHGEF2, QSOX1, TMED3, CHIC2, CDKN1A, CEBPG, STX5, ERCC1, SHMT2, EIF4EBP1, RAD50, SLC35A2, LRP…	RPL12, EEF2, VIM, ATF4, EIF1, LAPTM4A, EIF3H, COX7A2L, UBXN1, RAD23A, SPHK1, NUPR1, SEPHS2, CXCL3, SQSTM1, ECH1, PSMD8, SLC1A5, BUD31, SERP1, GHITM, ANXA7, EIF2S2, TIMP1, TIMM9, RNF13, CTSL, ERP29, EIF1B, TIMM44, CD55, YIF1A
REACTOME_CELL_CYCLE	0.00100908	0.0237978	0.173637	2.09918	0	291	RPS27, RPS27A, UBB, TUBA1B, UBA52, DYNLL1, RBX1, PSMB5, PSMB3, PSMB6, CCND1, CSNK2B, UBC, ANAPC16, NOP10, TUBB2A, TUBB4B, POLR2F, PSMB7, RAN, POLR2L, PSME1, CCND3, DCTN3, ANAPC11, NUDC, POLD4, POLE4, PSMA7, PSMD4, BANF1, PSMB8, DCTN2, PSMA1, LMNA, CDC26, PSMD8, RAB1A, POLR2K, CDK11A, NPM1, POLR2G, PSMD3, TUBB, PSMA4, PSMB4, POLR2J, UBE2N, PSMC5, PSMB2, SUMO1, PSMB9, PSMA3, CHMP4A, UBE2I, POLR2E, …	RPS27, RPS27A, UBB, TUBA1B, UBA52, DYNLL1, RBX1, PSMB5, PSMB3, PSMB6, CCND1, CSNK2B, UBC, ANAPC16, NOP10, TUBB2A, TUBB4B, POLR2F, PSMB7, RAN, POLR2L, PSME1, CCND3, DCTN3, ANAPC11, NUDC, POLD4, POLE4, PSMA7, PSMD4, BANF1, PSMB8, DCTN2, PSMA1, LMNA, CDC26, PSMD8, RAB1A, POLR2K, CDK11A, NPM1, POLR2G, PSMD3, TUBB, PSMA4, PSMB4, POLR2J, UBE2N, PSMC5, PSMB2, SUMO1, PSMB9, PSMA3, CHMP4A, UBE2I, POLR2E, …
MIKHAYLOVA_OXIDATIVE_STRESS_RESPONSE_VIA_VHL_DN	0.00164474	0.0243281	0.779915	2.09659	0	5	HSPB1, AKR1B1, CTSD, PGAM1, OAT	HSPB1, AKR1B1
MOROSETTI_FACIOSCAPULOHUMERAL_MUSCULAR_DISTROPHY_UP	0.00463679	0.0452231	0.579953	2.09405	2	10	PRG4, ID2, IFI27, PGF, ID1, ID3, LXN, PDGFRA, COL6A3	PRG4, ID2, IFI27, PGF, ID1
CAFFAREL_RESPONSE_TO_THC_24HR_5_UP	0.00420757	0.0433532	0.441198	2.09086	2	19	RPS2, RBX1, CKS2, ZFP36L1, TUBB, CTSL, TXNRD1, ABRACL, PCNA, NUCB2, EXOSC4, CNBP	RPS2, RBX1, CKS2, ZFP36L1, TUBB, CTSL, TXNRD1
SESTO_RESPONSE_TO_UV_C0	0.00116822	0.0237978	0.264035	2.09055	0	71	RPS27, DYNLL1, SAP18, NDUFA4, HSPA1A, ISCU, HMOX1, EIF4A3, TAF9, ARL6IP1, SQSTM1, BRD2, POLR2K, CLTA, PSMA4, PSMA3, ADM, NEU1, TAP1, KPNA2, CXCL1, GTF2A2, CAMLG, LSR, RRAGA, TUBA1A, PCNA, QSOX1, HNRNPH2, HSPH1, BAG1, CNBP, CTR9, PRNP, TCP1, TAF7	RPS27, DYNLL1, SAP18, NDUFA4, HSPA1A, ISCU, HMOX1, EIF4A3, TAF9, ARL6IP1, SQSTM1, BRD2, POLR2K, CLTA, PSMA4, PSMA3, ADM, NEU1, TAP1, KPNA2, CXCL1, GTF2A2, CAMLG
REACTOME_IRAK2_MEDIATED_ACTIVATION_OF_TAK1_COMPLEX	0.00158479	0.0237978	0.713013	2.08986	0	6	RPS27A, UBB, UBA52, UBC	RPS27A, UBB, UBA52, UBC
WINTER_HYPOXIA_UP	0.00240385	0.0331119	0.298197	2.08938	1	53	ALDOA, GAPDH, RHOC, TPI1, LDHA, TUBB4B, MIF, PGK1, PSMB7, RAN, PSMA7, SLIRP, NME1, S100A10, NDUFA4L2, PGF, MRPL14, PGAM1, CNIH4, TPD52L2, ANKRD37, RUVBL2, DPM2, PDZD11, RNF24, NUDT15, PSMD2, ANGPTL4, S100A3, GSS, MTX1	ALDOA, GAPDH, RHOC, TPI1, LDHA, TUBB4B, MIF, PGK1, PSMB7, RAN, PSMA7, SLIRP, NME1, S100A10, NDUFA4L2, PGF
REACTOME_FOLDING_OF_ACTIN_BY_CCT_TRIC	0.00462963	0.0452231	0.599043	2.08698	2	9	ACTB, CCT7, CCT3, CCT5, CCT2, CCT8, CCT4, TCP1	ACTB, CCT7, CCT3
THEILGAARD_NEUTROPHIL_AT_SKIN_WOUND_UP	0.00247525	0.0335152	0.330696	2.08629	1	40	RPS27, EIF4A1, RPS16, SLC25A6, EEF1A1, GABARAPL2, CCL3, IER3, CXCL3, CCL2, RAB1A, CXCL2, PHF1, IL1B, KAT5, NFE2L2, SKIL	RPS27, EIF4A1, RPS16, SLC25A6, EEF1A1, GABARAPL2, CCL3, IER3, CXCL3, CCL2, RAB1A, CXCL2
JOHANSSON_GLIOMAGENESIS_BY_PDGFB_UP	0.00492005	0.0470305	0.321227	2.08554	3	43	FTL, B2M, CD9, HNRNPA1, EEF1A1, LGALS1, OST4, CCND1, HMOX1, TAGLN2, RPLP0, FN1, DBI, HMGB2, CDK4, CD63	FTL, B2M, CD9, HNRNPA1, EEF1A1, LGALS1, OST4, CCND1, HMOX1, TAGLN2, RPLP0, FN1, DBI, HMGB2, CDK4
MARKEY_RB1_CHRONIC_LOF_DN	0.00360577	0.0401914	0.305672	2.08366	2	49	DCN, GNG11, ATP6V0B, HMOX1, CCL3, NUPR1, ARL5A, SQSTM1, CD14, CCL2, RABAC1, PLD3, MIEN1, UBE2A, DCTN6, KRT18, PRDX2	DCN, GNG11, ATP6V0B, HMOX1, CCL3, NUPR1, ARL5A, SQSTM1, CD14, CCL2, RABAC1, PLD3, MIEN1, UBE2A, DCTN6, KRT18, PRDX2
BLUM_RESPONSE_TO_SALIRASIB_DN	0.00417973	0.0433532	0.203112	2.08351	3	149	HSPB1, CRIP2, PKM, JUNB, OAZ2, RBX1, ID2, TPI1, CKS2, MRPL23, LDHA, TUBB2A, TUBB4B, AKR1C1, CCND3, SRP9, NDUFB3, CYP1B1, SNRPF, LMNA, CCL2, SMARCE1, TUBB, DDX39A, HMG20B, DUT, SRSF2, CHST12, UBE2N, TECR, PRDX3, KPNA2, ID1, ITGB1BP1, RANBP1, RGS2, UBE2E3, VDAC3, NDUFA2, TSPAN7, CYB5A, YWHAQ, TUBA1A, COL1A1, LSM5, NTHL1, PCNA, SNRPD1, HSPA2, STMN1, PGAM1	HSPB1, CRIP2, PKM, JUNB, OAZ2, RBX1, ID2, TPI1, CKS2, MRPL23, LDHA, TUBB2A, TUBB4B, AKR1C1, CCND3, SRP9, NDUFB3, CYP1B1, SNRPF, LMNA, CCL2, SMARCE1, TUBB, DDX39A, HMG20B, DUT, SRSF2, CHST12, UBE2N, TECR, PRDX3, KPNA2, ID1, ITGB1BP1, RANBP1, RGS2, UBE2E3
MODY_HIPPOCAMPUS_POSTNATAL	0.00393185	0.0423148	0.374694	2.08344	2	29	ALDOA, PKM, TPI1, COX8A, AIP, NDUFB2, VAMP2, PFKL, PRDX6, NAPA, NDUFS2, MDH1, ATP6V1E1, LDHB, SDHA, ATP6V1B2, ATP6AP1	ALDOA, PKM, TPI1, COX8A, AIP, NDUFB2, VAMP2, PFKL, PRDX6
BAELDE_DIABETIC_NEPHROPATHY_UP	0.00366748	0.0404964	0.321861	2.08263	2	42	FTL, RAMP2, CRIP1, AKR1C3, ITM2A, CCND1, CCL3, CLU, HYAL2, TIE1, ID1, CRHBP, BAX, AKR1A1, CTSH, HYAL1, GAS2L1, VAT1, ENO1, GAS6, IGFBP5, ADAMTSL2, AQP1	FTL, RAMP2, CRIP1, AKR1C3, ITM2A, CCND1, CCL3, CLU, HYAL2, TIE1, ID1
SCHAEFFER_PROSTATE_DEVELOPMENT_48HR_UP	0.00311526	0.0369686	0.20246	2.0823	2	148	GABARAPL2, HLA-B, ID2, TSC22D3, ISCU, CYSTM1, EMP2, SMAGP, RAB5C, ASPN, CLU, HMGN3, EMC4, LY6E, CYP1B1, MANF, LYRM4, MRPS6, GSN, SLC1A5, MIEN1, ITM2B, GADD45G, MT1X, ZFYVE21, DUSP14, GLUL, ID1, ERP44, ERP29, RGS2, CALM1, SEC11C, ERRFI1, AQP3, FAM3C, EFEMP1, DHRS3, TBPL1, TWF2, NQO1, HOXD8, NXF1, LMCD1, TIPARP, DRAM2, PTS, SMOX, ID3, SPTSSA, TMEM9B, GAS6, ST3GAL1, ITGB4, CHP1, SDHAF2, PLXNA2, ADAM…	GABARAPL2, HLA-B, ID2, TSC22D3, ISCU, CYSTM1, EMP2, SMAGP, RAB5C, ASPN, CLU, HMGN3, EMC4, LY6E, CYP1B1, MANF, LYRM4, MRPS6, GSN, SLC1A5, MIEN1, ITM2B, GADD45G, MT1X, ZFYVE21, DUSP14, GLUL, ID1, ERP44, ERP29, RGS2, CALM1
HWANG_PROSTATE_CANCER_MARKERS	0.00282885	0.0353374	0.450874	2.08052	1	18	TXN, LGALS3, LGALS1, MIF, PGK1, RAN, CLU, PHB, PARK7, ILK, KPNB1	TXN, LGALS3, LGALS1, MIF, PGK1, RAN, CLU, PHB, PARK7
BIOCARTA_EIF_PATHWAY	0.00597015	0.0526876	0.510897	2.08012	3	13	EIF4A1, EEF2, EIF1, EIF6, EIF4E, EIF2S2, EIF4A2	EIF4A1, EEF2, EIF1, EIF6, EIF4E, EIF2S2, EIF4A2
MARTORIATI_MDM4_TARGETS_NEUROEPITHELIUM_UP	0.00224215	0.0313807	0.238316	2.07995	1	96	ALDOA, RPL27A, RPS19, DDIT4, AK1, HSPA1B, TPI1, RPL36, SNAI1, CCND1, LDHA, PGK1, NDUFB6, SF3B5, PTP4A3, SNRPF, POLR2K, HIGD1A, PERP, S100A10, MT1X, PFKP, ADM, TAP1, PFKL, ID1, BLOC1S2, MT1A, FAM162A, PLK2, BAX, TIMM17A, GGCT, ITGA9, ENO1, ANKRD37, RNF126, SLC39A7, CDKN1A, CTHRC1	ALDOA, RPL27A, RPS19, DDIT4, AK1, HSPA1B, TPI1, RPL36, SNAI1, CCND1, LDHA, PGK1, NDUFB6, SF3B5, PTP4A3, SNRPF, POLR2K, HIGD1A, PERP, S100A10, MT1X, PFKP, ADM, TAP1, PFKL, ID1
ZHAN_MULTIPLE_MYELOMA_HP_UP	0.00409836	0.0432859	0.409991	2.07952	2	23	RPL13A, ZFAS1, SNHG7, GNG11, EIF3F, RPL37, EPB41L4A-AS1, POLR1D, VPS51	RPL13A, ZFAS1, SNHG7, GNG11, EIF3F, RPL37, EPB41L4A-AS1, POLR1D, VPS51
HUMMERICH_SKIN_CANCER_PROGRESSION_UP	0.00615764	0.053532	0.318005	2.07932	4	44	S100A6, JUNB, RHOC, HSPA8, HMOX1, MIF, PGK1, IFITM3, TNFRSF12A, COL1A2, PERP, MT1X, TNFRSF1A, RCAN1, RGS2, MT1A, COL1A1, CTSD, ENO1, ITGB4, CDKN1A, PRKCSH, LNX1, PYCARD, MMP14, CD44, CYBA, COL6A3, COL18A1	S100A6, JUNB, RHOC, HSPA8, HMOX1, MIF, PGK1, IFITM3, TNFRSF12A, COL1A2, PERP, MT1X, TNFRSF1A, RCAN1, RGS2
DAZARD_RESPONSE_TO_UV_SCC_UP	0.00235571	0.0326039	0.285185	2.07795	1	58	B2M, HEXIM1, ID2, TSC22D3, PGK1, CXCL3, AP1S2, ANXA2, UQCRC2, SDHD, PSMD8, TM2D1, ATP6AP2, ITM2B, SRI, TOB1, PRDX3, CXCL1, CXCL2, UBE2E1, MIR22HG, IL1B, ARHGDIB	B2M, HEXIM1, ID2, TSC22D3, PGK1, CXCL3, AP1S2, ANXA2, UQCRC2, SDHD, PSMD8, TM2D1, ATP6AP2, ITM2B, SRI, TOB1, PRDX3, CXCL1, CXCL2, UBE2E1
REACTOME_TICAM1_TRAF6_DEPENDENT_INDUCTION_OF_TAK1_COMPLEX	0.00158479	0.0237978	0.7081	2.07546	0	6	RPS27A, UBB, UBA52, UBC	RPS27A, UBB, UBA52, UBC
CONCANNON_APOPTOSIS_BY_EPOXOMICIN_DN	0.00116822	0.0237978	0.257847	2.07545	0	76	TMSB4X, S100A4, LUM, TMSB10, GNG11, SNRPG, LDHA, COX17, NDUFB6, POLR2L, HMGN3, PEBP1, TNFAIP6, APRT, LAGE3, PFKP, PCOLCE, ADM, DBI, HMGB2, LSM7, LSM2, NDUFB1, INSIG1, NDUFA2, CYB5A, NHP2, STMN1, EID1, ACYP1, MFSD10, SPTSSA	TMSB4X, S100A4, LUM, TMSB10, GNG11, SNRPG, LDHA, COX17, NDUFB6, POLR2L, HMGN3, PEBP1, TNFAIP6, APRT, LAGE3, PFKP, PCOLCE, ADM, DBI, HMGB2, LSM7, LSM2, NDUFB1
REACTOME_TRANSPORT_OF_SMALL_MOLECULES	0.00101215	0.0237978	0.179545	2.07422	0	239	FTL, RPS27A, UBB, SLC25A6, FTH1, UBA52, SLC3A2, ARL2, SLC25A5, GNG11, BSG, TSC22D3, PSMB5, PSMB3, ATP6V0B, ATP6V1F, PSMB6, SMDT1, UBC, HMOX1, PSMB7, ATP6V0E1, VDAC2, PSME1, NEDD8, GNG5, ATP6V1G1, PSMA7, PSMD4, PSMB8, AP2M1, PSMA1, SLC39A1, PSMD8, RNF5, SLC1A5, CLTA, PSMD3, PSMA4, PHB, GLRX3, PSMB4, NR1H2, PSMC5, PSMB2, SRI, PSMB9, PSMA3, MYLIP, EIF2S2, PSME2, AP2S1, PSMB1, PSMC3, PSMC4, PSMF1, CA…	FTL, RPS27A, UBB, SLC25A6, FTH1, UBA52, SLC3A2, ARL2, SLC25A5, GNG11, BSG, TSC22D3, PSMB5, PSMB3, ATP6V0B, ATP6V1F, PSMB6, SMDT1, UBC, HMOX1, PSMB7, ATP6V0E1, VDAC2, PSME1, NEDD8, GNG5, ATP6V1G1, PSMA7, PSMD4, PSMB8, AP2M1, PSMA1, SLC39A1, PSMD8, RNF5, SLC1A5, CLTA, PSMD3, PSMA4, PHB, GLRX3, PSMB4, NR1H2, PSMC5, PSMB2, SRI, PSMB9, PSMA3, MYLIP, EIF2S2, PSME2, AP2S1, PSMB1, PSMC3, PSMC4, PSMF1, CA…
REACTOME_PTK6_REGULATES_RTKS_AND_THEIR_EFFECTORS_AKT1_AND_DOK1	0.00158479	0.0237978	0.707572	2.07392	0	6	RPS27A, UBB, UBA52, UBC	RPS27A, UBB, UBA52, UBC
KIM_TIAL1_TARGETS	0.00433526	0.0433532	0.494318	2.07355	2	14	RPL5, COX4I1, NOP10, SNRPF, SMARCE1, ADSL, NSMCE1, OS9, SHMT2, CSTB, TGFB1I1	RPL5, COX4I1, NOP10, SNRPF, SMARCE1, ADSL
REACTOME_ASSEMBLY_OF_THE_HIV_VIRION	0.00607903	0.0533689	0.529425	2.07235	3	12	RPS27A, UBB, UBA52, UBC, PPIA, TSG101, VPS28, MVB12A	RPS27A, UBB, UBA52, UBC, PPIA
CONCANNON_APOPTOSIS_BY_EPOXOMICIN_UP	0.00212314	0.0307486	0.212343	2.07231	1	127	HSPB1, SLC3A2, AKR1C3, HSPA1A, DNAJB1, HMOX1, PLAT, AKR1C1, ADRM1, CLU, SQSTM1, ANXA2, LMNA, ACADVL, PLD3, GLRX3, GADD45G, NUCB1, GEM, PDLIM3, PGF, GLA, C1S, GPX3, TTC1, AQP3, MIR22HG, PSMA5, PSMD11, DHRS3, FILIP1L, NQO1, BLVRB, PLK2, SKIL, PSMD13, SRP19, ARHGEF2, SMOX, JMJD6, KLHL21, SERPINH1, HEG1, HSPH1, NQO2, CREM, CYB5R1, CDKN1A, CEBPG, TUBA4A, SLC7A11, PHLDA2, GCLM, CDK11B, STIP1, DNAJB6, S…	HSPB1, SLC3A2, AKR1C3, HSPA1A, DNAJB1, HMOX1, PLAT, AKR1C1, ADRM1, CLU, SQSTM1, ANXA2, LMNA, ACADVL, PLD3, GLRX3, GADD45G, NUCB1, GEM, PDLIM3, PGF, GLA, C1S
GAVIN_FOXP3_TARGETS_CLUSTER_T4	0.00615764	0.053532	0.316873	2.07192	4	44	PSMB3, RNH1, GPX4, PSMD4, HINT1, PSMD8, CAPG, TIMM10, MAF1, SYNGR2, YWHAQ, ARF1, NUCB2, STX11, PLEKHB2, XBP1, DRG1, RPN2, AHCY, APOL3, ITGAE, ODC1, ZNF622	PSMB3, RNH1, GPX4, PSMD4, HINT1, PSMD8, CAPG, TIMM10, MAF1, SYNGR2
YAGI_AML_WITH_11Q23_REARRANGED	0.00207684	0.0302889	0.198194	2.07115	1	161	ADIRF, LUM, ITM2A, PRDX1, LAMTOR5, NDUFA1, LGALS1, MRPL33, EMP2, JTB, COX5B, TSPAN4, CCND3, PTP4A3, NDUFB3, AP1S2, ADAM15, NDUFS6, CAPG, POLR2G, DDAH2, CLTA, DDX39A, UBE2N, MAGED2, BLOC1S1, S100A10, NDUFS3, SDHB, EIF2S2, AKR1B1, SPAG7, SNX17, MLF2, GLUL, PPP1CA, ERP29, TIMP3, KXD1, LAPTM5, DDT, SYF2, TWF2, CD79B, GYPC, XBP1, ANXA5, PLAUR, LRP10, CAMK1, ATP6V1E1, ADA, UTP18, OSTF1, NELFE, TPD52L2,…	ADIRF, LUM, ITM2A, PRDX1, LAMTOR5, NDUFA1, LGALS1, MRPL33, EMP2, JTB, COX5B, TSPAN4, CCND3, PTP4A3, NDUFB3, AP1S2, ADAM15, NDUFS6, CAPG, POLR2G, DDAH2, CLTA, DDX39A, UBE2N, MAGED2, BLOC1S1, S100A10, NDUFS3, SDHB, EIF2S2, AKR1B1, SPAG7, SNX17, MLF2, GLUL, PPP1CA, ERP29, TIMP3, KXD1
MOOTHA_TCA	0.00433526	0.0433532	0.493181	2.06878	2	14	MDH2, SDHD, SDHB, SDHC, IDH3G, IDH3B, SDHA, SUCLG1, FH, IDH2, OGDH, ACO2, SUCLA2, IDH3A	MDH2, SDHD, SDHB
WP_MAMMARY_GLAND_DEVELOPMENT_PATHWAY_PUBERTY_STAGE_2_OF_4	0.00328947	0.037675	0.769309	2.06808	1	5	VIM, CCND1, FN1, TIMP1	VIM, CCND1, FN1, TIMP1
CASORELLI_ACUTE_PROMYELOCYTIC_LEUKEMIA_DN	0.00100705	0.0237978	0.164802	2.06774	0	345	ALDOA, RPL3, HNRNPA1, GAPDH, HEXIM1, PPP1R10, TPI1, PSMB5, PSMB6, FLOT1, LDHA, ACTB, AKR1C1, PGK1, TUFM, CYC1, SQSTM1, NUDC, CYP1B1, TJP2, AP2M1, PSMA1, SNRPB, LMNA, ARPC4, NME1, NDUFS6, NPM1, CIRBP, NDUFV1, CCT7, ACADVL, ACAT1, LUC7L3, LMAN2, TUBB, TIMM10, QTRT1, SRI, SUMO1, PRDX4, PFKP, TECR, GATA2, EIF2S2, CHMP4A, PFKL, KPNA2, AKR1B1, SNX17, CDC123, GLUL, CTSL, TMBIM1, ENSA, RALY, TIMM44, PSMC…	ALDOA, RPL3, HNRNPA1, GAPDH, HEXIM1, PPP1R10, TPI1, PSMB5, PSMB6, FLOT1, LDHA, ACTB, AKR1C1, PGK1, TUFM, CYC1, SQSTM1, NUDC, CYP1B1, TJP2, AP2M1, PSMA1, SNRPB, LMNA, ARPC4, NME1, NDUFS6, NPM1, CIRBP, NDUFV1, CCT7, ACADVL, ACAT1, LUC7L3, LMAN2, TUBB, TIMM10, QTRT1, SRI, SUMO1, PRDX4, PFKP, TECR, GATA2, EIF2S2, CHMP4A, PFKL, KPNA2, AKR1B1, SNX17, CDC123, GLUL, CTSL, TMBIM1, ENSA, RALY, TIMM44, PSMC…
MALONEY_RESPONSE_TO_17AAG_UP	0.00407609	0.0432703	0.401065	2.06764	2	24	SLC25A6, EEF2, HSPA1B, HSPA8, CCNI, MYL9, PCOLCE, IFITM2, ARPC3, CTSH, PLTP, CAPN1, SERPINH1, STX5	SLC25A6, EEF2, HSPA1B, HSPA8, CCNI, MYL9, PCOLCE, IFITM2, ARPC3
MULLIGHAN_MLL_SIGNATURE_1_UP	0.00103413	0.0237978	0.193148	2.06338	0	173	S100A4, ARPC1B, OAZ1, PKM, S100A6, DYNLL1, PRDX1, HSPA1A, ID2, LGALS1, MRPL33, COX8A, MGST2, SEPHS2, ATP6V0E1, SPCS1, CCND3, POLD4, ARPC2, NDUFS7, HEXB, PSMB8, NDUFC1, SDHD, ARPC4, CAPG, UNC50, LMAN2, GRN, PLD3, CTSA, RNF167, POLR2J, SDHB, SYNGR2, RCAN1, SNX17, SCPEP1, CALM1, CAT, TTC1, LAPTM5, SLC25A11, PSMD11, RAB4B, BID, TOLLIP, ATG3, P4HB, ARL6IP5, OSBPL8, RANGRF, SMCO4, CNIH4, RHOT2, MRPL34,…	S100A4, ARPC1B, OAZ1, PKM, S100A6, DYNLL1, PRDX1, HSPA1A, ID2, LGALS1, MRPL33, COX8A, MGST2, SEPHS2, ATP6V0E1, SPCS1, CCND3, POLD4, ARPC2, NDUFS7, HEXB, PSMB8, NDUFC1, SDHD, ARPC4, CAPG, UNC50, LMAN2, GRN, PLD3, CTSA, RNF167, POLR2J, SDHB, SYNGR2, RCAN1, SNX17, SCPEP1, CALM1
LUI_THYROID_CANCER_CLUSTER_5	0.00771605	0.0592418	0.592233	2.06326	4	9	LGALS1, EPHX1, ETHE1, BLVRB, CRYAB, ACADM, ISLR, TSPAN1, HLA-DMA	LGALS1, EPHX1, ETHE1
REACTOME_INFECTION_WITH_MYCOBACTERIUM_TUBERCULOSIS	0.00431034	0.0433532	0.456188	2.06051	2	17	B2M, RPS27A, UBB, UBA52, UBC, PGK1, RAB7A	B2M, RPS27A, UBB, UBA52, UBC, PGK1, RAB7A
JIANG_AGING_CEREBRAL_CORTEX_DN	0.00657895	0.0552702	0.37455	2.06034	4	28	OAZ2, CALM2, DAD1, PFN1, TUBB4B, AP2M1, NME1, MGLL, PLD3, EEF1G, DNAJB11, RAB2A, ATP6V1E1, SKP1	OAZ2, CALM2, DAD1, PFN1, TUBB4B, AP2M1, NME1, MGLL, PLD3, EEF1G
GUTIERREZ_MULTIPLE_MYELOMA_UP	0.00407609	0.0432703	0.399519	2.05968	2	24	COX7C, PSENEN, ATP6V0E1, VDAC2, TAF9, ILF2, IFI6, EMC7, UQCRFS1, ARF1, MORF4L1, CD47, EID1	COX7C, PSENEN, ATP6V0E1, VDAC2, TAF9, ILF2, IFI6, EMC7
FOSTER_KDM1A_TARGETS_UP	0.00242424	0.0331119	0.29924	2.05957	1	51	FXYD5, FHL1, IFI27, CD200, MGST2, IGBP1, LY6E, CDA, COX7A1, CTSA, UBE2L6, CTSL, MAP1LC3A, PDLIM4, MT1A, GSTM3, HOXD8, BEST1, CDKN1A, CD74, HOXB7, IFITM1, THY1, TSPAN2, ITGAE, MMP2, HSPB8, ALG14, TAF1D, MLLT3, HTATIP2, DDR2, COPZ2, LGALS3BP	FXYD5, FHL1, IFI27, CD200, MGST2, IGBP1, LY6E, CDA, COX7A1, CTSA, UBE2L6, CTSL, MAP1LC3A, PDLIM4
REACTOME_IRAK1_RECRUITS_IKK_COMPLEX	0.00158228	0.0237978	0.622968	2.0592	0	8	RPS27A, UBB, UBA52, UBC, UBE2N	RPS27A, UBB, UBA52, UBC, UBE2N
KEGG_ANTIGEN_PROCESSING_AND_PRESENTATION	0.00519481	0.0489818	0.358491	2.05741	3	32	B2M, HLA-C, HLA-B, HLA-A, HSPA1A, HSPA1B, HSPA8, HLA-F, PSME1, TAP1, CTSL, PSME2, HSPA2, HLA-DRB5, HLA-DPB1, NFYC, CD74, CREB1, HLA-DQA2, LGMN, HLA-DQB1, HLA-DMA, CALR	B2M, HLA-C, HLA-B, HLA-A, HSPA1A, HSPA1B, HSPA8, HLA-F, PSME1, TAP1, CTSL, PSME2
LEE_AGING_NEOCORTEX_UP	0.00611247	0.053512	0.317868	2.05679	4	42	B2M, CD9, EEF2, JUNB, VIM, UBC, IFI27, MYL12A, NR4A1, TUBB, PHB, S100A10, RHOG, RRAGA, NAPA, CTSD, CRYAB, CYB561, C1QA, SAT1, ATP1B3, PPP1R2, PTGS1, DDIT3, VPS72, LGALS3BP, RAB4A, CSNK1D, CD68	B2M, CD9, EEF2, JUNB, VIM, UBC, IFI27, MYL12A, NR4A1, TUBB, PHB, S100A10, RHOG
REACTOME_DOWNREGULATION_OF_ERBB4_SIGNALING	0.00476948	0.0460852	0.660646	2.05496	2	7	RPS27A, UBB, UBA52, UBC	RPS27A, UBB, UBA52, UBC
REACTOME_MYOCLONIC_EPILEPSY_OF_LAFORA	0.00158479	0.0237978	0.700671	2.05369	0	6	RPS27A, UBB, UBA52, UBC	RPS27A, UBB, UBA52, UBC
BARRIER_COLON_CANCER_RECURRENCE_DN	0.00158228	0.0237978	0.620983	2.05264	0	8	BSG, CTSA, NUCB1, NDFIP1, PFKL, TSPAN7	BSG, CTSA, NUCB1, NDFIP1, PFKL
KOBAYASHI_EGFR_SIGNALING_24HR_UP	0.00359712	0.0401914	0.294571	2.04836	2	52	BCAM, FTH1, ID2, TSC22D3, HMOX1, NUPR1, EPHX1, CYP1B1, HCFC1R1, GSN, GRN, ANXA4, WDR45, GLUL, IRF7, GPX3, AQP3, CTSH, ID3, PPL, HEG1, AHNAK2, CD74, GPNMB, LXN, TP53TG1, BDH2, EDIL3	BCAM, FTH1, ID2, TSC22D3, HMOX1, NUPR1, EPHX1, CYP1B1, HCFC1R1, GSN, GRN, ANXA4, WDR45, GLUL, IRF7
GERY_CEBP_TARGETS	0.00117233	0.0237978	0.273656	2.04812	0	62	DCN, JUNB, HSPA1A, HSPA1B, ID2, RNH1, DNAJB1, HMOX1, PLAT, CLU, TNFAIP6, GADD45G, GLA, PROCR, GLRX, ECHS1, RGS2, CXCL2, PLAUR, CD47, ID3, HSPH1, CYB5R1, BAIAP2, PRNP, SAT1, IFRD1, TRIB3, ANGPTL4, S100A3, ZFAND2A, MKNK2, IER2, DDIT3, DNAJB9, RDH11, HTATIP2, ACTA2, TMEM45A, MAFK, CD68	DCN, JUNB, HSPA1A, HSPA1B, ID2, RNH1, DNAJB1, HMOX1, PLAT, CLU, TNFAIP6, GADD45G, GLA, PROCR, GLRX, ECHS1, RGS2, CXCL2
REACTOME_ACTIVATION_OF_IRF3_IRF7_MEDIATED_BY_TBK1_IKK_EPSILON	0.00607903	0.0533689	0.522874	2.04671	3	12	RPS27A, UBB, UBA52, UBC, CD14, LY96, IRF7	RPS27A, UBB, UBA52, UBC, CD14, LY96, IRF7
KEGG_CITRATE_CYCLE_TCA_CYCLE	0.00418994	0.0433532	0.416453	2.04224	2	21	MDH2, SDHD, SDHB, SDHC, IDH3G, IDH3B, MDH1, SDHA, PDHA1, SUCLG1, FH, IDH2, SUCLG2, OGDH, PDHB, ACO2, SUCLA2, IDH1, IDH3A, PCK2, ACLY	MDH2, SDHD, SDHB
DESERT_STEM_CELL_HEPATOCELLULAR_CARCINOMA_SUBCLASS_UP	0.00220022	0.0312842	0.222634	2.04187	1	112	RPLP2, ALDOA, RPL8, RPS3, PKM, S100A6, RPSA, CLIC1, PLP2, LGALS3, S100A11, CKS2, EIF3H, SPHK1, EIF3D, EIF3E, ARPC2, ILF2, FBL, COL1A2, CAPG, DDX39A, PRMT1, UBE2I, CDK4, MID1IP1, RALY, TUBA1C, COL1A1, SSB, ANXA5, ARHGEF2, SMOX, TKT, TMEM184B, SERPINH1, TMED3, CCT2, ENO1, TPD52L2, SSRP1, HDAC2, PHLDA2, TIMP2, ITGAE, TRIM28, PTTG1, MCM7, G6PD, ATP1B3, PDGFRA, MTHFD2	RPLP2, ALDOA, RPL8, RPS3, PKM, S100A6, RPSA, CLIC1, PLP2, LGALS3, S100A11, CKS2, EIF3H, SPHK1, EIF3D, EIF3E, ARPC2, ILF2, FBL, COL1A2, CAPG, DDX39A, PRMT1, UBE2I, CDK4, MID1IP1, RALY
TOMIDA_METASTASIS_UP	0.00433526	0.0433532	0.486054	2.03888	2	14	TMSB4X, DAD1, IER3, SNRPF, ECH1, TUBB, CXCL1, TUBA4A, PTTG1, PSMD2	TMSB4X, DAD1, IER3, SNRPF, ECH1, TUBB, CXCL1
REACTOME_MAPK_FAMILY_SIGNALING_CASCADES	0.00417973	0.0433532	0.198535	2.03656	3	149	HSPB1, RPS27A, UBB, UBA52, ARL2, RBX1, PSMB5, PSMB3, PSMB6, UBC, DNAJB1, ACTB, RAP1A, RGL2, PSMB7, PSME1, CCND3, PSMA7, PSMD4, PSMB8, PEBP1, PSMA1, PSMD8, PSMD3, PSMA4, PHB, PSMB4, PSMC5, PSMB2, FN1, CDC42EP2, PSMB9, PSMA3, ACTG1, PSME2, PSMB1, PSMC3, PSMC4, PSMF1, CALM1, LAMTOR2	HSPB1, RPS27A, UBB, UBA52, ARL2, RBX1, PSMB5, PSMB3, PSMB6, UBC, DNAJB1, ACTB, RAP1A, RGL2, PSMB7, PSME1, CCND3, PSMA7, PSMD4, PSMB8, PEBP1, PSMA1, PSMD8, PSMD3, PSMA4, PHB, PSMB4, PSMC5, PSMB2, FN1, CDC42EP2, PSMB9, PSMA3, ACTG1, PSME2, PSMB1, PSMC3, PSMC4, PSMF1, CALM1, LAMTOR2
REACTOME_GLUTATHIONE_CONJUGATION	0.00434783	0.0433532	0.459001	2.03442	2	16	MGST3, GSTP1, MGST2, GSTK1, ESD, GSTO1, AKR1A1, GSTM3, GGCT, GCLM, GSS, GGT5, GSTO2, GSTA4	MGST3, GSTP1, MGST2, GSTK1, ESD, GSTO1
REACTOME_NUCLEOTIDE_EXCISION_REPAIR	0.00232558	0.0322584	0.249111	2.03224	1	79	RPS27A, UBB, UBA52, RBX1, SUMO2, UBC, RAD23A, ACTB, POLR2F, POLR2L, POLD4, POLE4, POLR2K, POLR2G, POLR2J, UBE2N, SUMO1, COPS6, UBE2I, POLR2E, POLR2H, SUMO3, POLR2C, COPS3, CETN2, COPS8, POLR2I, PCNA, PARP1, POLD2, PRPF19, ACTL6A, POLE3, COPS5, ERCC1, RPA1, ZNF830, INO80C, INO80B, TFPT, PPIE, GTF2H5, COPS4	RPS27A, UBB, UBA52, RBX1, SUMO2, UBC, RAD23A, ACTB, POLR2F, POLR2L, POLD4, POLE4, POLR2K, POLR2G, POLR2J, UBE2N, SUMO1, COPS6, UBE2I, POLR2E, POLR2H, SUMO3, POLR2C
WAMUNYOKOLI_OVARIAN_CANCER_LMP_UP	0.00322234	0.0376364	0.213029	2.03109	2	120	PPDPF, S100A6, EDF1, AKR1C3, COX7A2, TXN, COX6A1, UQCRQ, GSTP1, CCND1, JTB, ACTB, IER3, IFI27, NOSIP, MYL12B, MRPL52, TALDO1, GSTK1, PPIA, MGLL, LMAN2, PET100, C19orf33, DBI, MVP, LSM7, CCNDBP1, CIB1, RALY, NET1, MRPL14, AURKAIP1, POP7, NQO1, RAB2A, TEX264, QSOX1, KDELR2, MPST, RNF126, SGSM3, ETFB, BAG1, CCDC107, NANS, TUBA4A, RPS27L, ACAA1, POR, ALAS1, DOHH, ARRDC1, MRPS18A, GSS, EBP, MKNK2, ARR…	PPDPF, S100A6, EDF1, AKR1C3, COX7A2, TXN, COX6A1, UQCRQ, GSTP1, CCND1, JTB, ACTB, IER3, IFI27, NOSIP, MYL12B, MRPL52, TALDO1, GSTK1, PPIA, MGLL, LMAN2, PET100, C19orf33, DBI, MVP, LSM7, CCNDBP1, CIB1, RALY
PARK_HSC_VS_MULTIPOTENT_PROGENITORS_DN	0.00746269	0.0578659	0.498684	2.0304	4	13	RPL6, SLC25A5, NPM1, SFT2D1, KPNA2, CALM1, PWP1, ARHGDIB	RPL6, SLC25A5, NPM1, SFT2D1, KPNA2, CALM1
BAE_BRCA1_TARGETS_UP	0.00380228	0.0412712	0.331453	2.02974	2	37	TMSB4X, COX7C, NDUFA4, ATF4, LGALS3, HINT1, DRAP1, UBE2N, PRDX4, LSM1, PRDX2, CTSL, GTF2A2, CAMLG, NET1	TMSB4X, COX7C, NDUFA4, ATF4, LGALS3, HINT1, DRAP1, UBE2N, PRDX4, LSM1, PRDX2, CTSL, GTF2A2, CAMLG
REACTOME_REGULATION_OF_PTEN_LOCALIZATION	0.00476948	0.0460852	0.652031	2.02816	2	7	RPS27A, UBB, UBA52, UBC	RPS27A, UBB, UBA52, UBC
SESTO_RESPONSE_TO_UV_C1	0.00371287	0.0404964	0.323221	2.02768	2	39	CSNK2B, VDAC2, TJP2, SRSF2, KRT18, C11orf58, UBE2I, UBE2D2, GLUL, TSG101, COPS8, PSMA5, CRYAB, PSMC1, CDKN1A, DDX1, ATP6V1B2, EIF4H, TM4SF1, TBCC, IER2, SLC31A2, UBE2G1, PSMC2, MFAP1, HDAC1, CNN3	CSNK2B, VDAC2, TJP2, SRSF2, KRT18, C11orf58, UBE2I, UBE2D2, GLUL
REACTOME_REGULATION_OF_BACH1_ACTIVITY	0.00463679	0.0452231	0.561444	2.02722	2	10	RPS27A, UBB, UBA52, RBX1, UBC	RPS27A, UBB, UBA52, RBX1, UBC
KEGG_GLYCOSAMINOGLYCAN_DEGRADATION	0.00316957	0.0373665	0.691593	2.02708	1	6	HEXB, HYAL2, HEXA, GUSB, HYAL1	HEXB, HYAL2, HEXA
WP_GLYCOSAMINOGLYCAN_DEGRADATION	0.00316957	0.0373665	0.691593	2.02708	1	6	HEXB, HYAL2, HEXA, GUSB, HYAL1	HEXB, HYAL2, HEXA
REACTOME_INLB_MEDIATED_ENTRY_OF_LISTERIA_MONOCYTOGENES_INTO_HOST_CELL	0.00476948	0.0460852	0.651336	2.026	2	7	RPS27A, UBB, UBA52, UBC	RPS27A, UBB, UBA52, UBC
SIMBULAN_PARP1_TARGETS_DN	0.00771605	0.0592418	0.58151	2.0259	4	9	TAGLN2, HMGB2, PCNA, STMN1, UBE2S, SERPINH1, IGFBP5	TAGLN2, HMGB2
SA_G1_AND_S_PHASES	0.00771605	0.0592418	0.580207	2.02136	4	9	CFL1, CCND1, NXT1, CDK4, ARF1, CDKN1B, CDKN1A, TP53	CFL1, CCND1, NXT1, CDK4
REACTOME_SLBP_DEPENDENT_PROCESSING_OF_REPLICATION_DEPENDENT_HISTONE_PRE_MRNAS	0.00328947	0.037675	0.751319	2.01971	1	5	SNRPE, SNRPG, SNRPF, SNRPB	SNRPE, SNRPG, SNRPF, SNRPB
SCHRAETS_MLL_TARGETS_DN	0.00429799	0.0433532	0.467846	2.01609	2	15	MGLL, TGFBI, MGP, ARHGDIB, CTSH, CDKN1B, ACADM, COL6A2, COL6A1, HSPB8, CAP1, COL6A3	MGLL, TGFBI
BLANCO_MELO_COVID19_SARS_COV_2_INFECTION_A594_ACE2_EXPRESSING_CELLS_RUXOLITINIB_DN	0.00382166	0.0412712	0.328148	2.01515	2	38	PRDX1, TXN, PSMB3, EPHX1, PSAP, CCND3, C12orf57, NDUFS7, PHB, IFITM2, AKR1B1, CTSL, ROMO1, NDUFA2, TSPAN7, CTSD, SERPINH1, CRYAB, TRAPPC6A, ETFB, AHCY, ISOC2, G6PD, PSMB10, CYBA, PBXIP1, MSRB1, ASB9, PDGFRL, UCP2, SERPINI1, ENPP1	PRDX1, TXN, PSMB3, EPHX1, PSAP, CCND3, C12orf57, NDUFS7, PHB, IFITM2, AKR1B1, CTSL
TIAN_TNF_SIGNALING_NOT_VIA_NFKB	0.00433526	0.0433532	0.479835	2.0128	2	14	JUNB, HSPA1A, RGS16, IER3, NR4A1, GATA2, INSIG1, TIPARP	JUNB, HSPA1A, RGS16, IER3, NR4A1, GATA2
WIELAND_UP_BY_HBV_INFECTION	0.00609756	0.0534564	0.303488	2.01231	4	46	B2M, GIMAP5, HLA-B, HLA-A, CFL1, LGALS3, IFI27, HLA-F, PSME1, PPT1, CD83, UBE2L6, PSMB9, S100A10, KPNA2, PSME2, LAPTM5, ARHGDIB, HLA-DPB1, C1orf54, CD74, GPNMB, APOL3, PTTG1, ISG20, PSMB10, HLA-DQB1, FCER1G, HLA-DMA, C1QB, TYROBP	B2M, GIMAP5, HLA-B, HLA-A, CFL1, LGALS3, IFI27, HLA-F, PSME1, PPT1, CD83, UBE2L6, PSMB9, S100A10, KPNA2, PSME2
WANG_SMARCE1_TARGETS_DN	0.00103413	0.0237978	0.187602	2.01149	0	175	CD9, HLA-B, GNG11, HSPA1A, HSPA1B, SERF2, ITGA10, IFI27, NDUFAF3, CXCL3, TMEM14B, NDUFAB1, NUDC, LY6E, CYP1B1, NOP16, COX7B, PSMB8, EIF4E, COX5A, HIGD1A, GLRX3, DRAP1, PSMB9, PDCD5, ZNHIT1, PDLIM3, PRDX2, SDHB, PRDX3, TAP1, AKR1B1, CXCL1, GLA, GTF2A2, NDUFV2, CXCL2, CYB5B, CAT, CREB3, LSM5, TARDBP, EXOSC8, SLCO4A1, POP7, PWP1, PLK2, DEF8, DNAJC15, PPA2, CACYBP, HSPH1, MED28, MICA, SMC3, AK2, RAB9…	CD9, HLA-B, GNG11, HSPA1A, HSPA1B, SERF2, ITGA10, IFI27, NDUFAF3, CXCL3, TMEM14B, NDUFAB1, NUDC, LY6E, CYP1B1, NOP16, COX7B, PSMB8, EIF4E, COX5A, HIGD1A, GLRX3, DRAP1, PSMB9, PDCD5, ZNHIT1, PDLIM3, PRDX2, SDHB, PRDX3, TAP1, AKR1B1, CXCL1, GLA, GTF2A2, NDUFV2, CXCL2
BRUNO_HEMATOPOIESIS	0.0052356	0.0491071	0.354903	2.01115	3	31	CD9, S100A6, AK1, HSD17B10, CCL3, SQSTM1, ANXA2, TIE1, PRDX4, PFKP, CD55, FKBP1A, NET1	CD9, S100A6, AK1, HSD17B10, CCL3, SQSTM1, ANXA2, TIE1, PRDX4, PFKP, CD55
LENAOUR_DENDRITIC_CELL_MATURATION_DN	0.00117509	0.0237978	0.266811	2.01019	0	63	S100A4, TAX1BP3, HSD17B10, TSC22D1, IER3, AKR1C1, CXCL3, EMP3, CD14, BRD2, PDLIM7, SNX17, SDF2, GLA, IRF7, CXCL2, TXNIP, IL1B, ARHGDIB, SDC2, PLAUR, PUF60, NMB, PPIB, ATP2A3, TUBA4A, NFYC, SERPINF1, SF3B4, CTSK, NINJ1, LGMN, LTA4H, CD44, CTBP1, ITPR1	S100A4, TAX1BP3, HSD17B10, TSC22D1, IER3, AKR1C1, CXCL3, EMP3, CD14, BRD2, PDLIM7, SNX17, SDF2, GLA, IRF7, CXCL2, TXNIP
DORN_ADENOVIRUS_INFECTION_24HR_DN	0.00403226	0.0431721	0.376621	2.00873	2	26	JUNB, CCND1, IER3, EFNA1, TNFRSF12A, NR4A1, RAB1A, CD83, SDCBP, TXNRD1, PLK2, NFE2L2, SNAI2, FUBP1, NFKB2, EPHA2, SRSF1	JUNB, CCND1, IER3, EFNA1, TNFRSF12A, NR4A1, RAB1A, CD83, SDCBP, TXNRD1
REACTOME_IMMUNOREGULATORY_INTERACTIONS_BETWEEN_A_LYMPHOID_AND_A_NON_LYMPHOID_CELL	0.00552486	0.0505663	0.401919	2.00475	3	22	B2M, HLA-C, HLA-B, HLA-A, HLA-F, CD200, COL1A2, COL3A1, CD40, COL1A1, ICAM4, MICA, IFITM1	B2M, HLA-C, HLA-B, HLA-A, HLA-F, CD200, COL1A2, COL3A1
ISSAEVA_MLL2_TARGETS	0.00701262	0.0560686	0.417358	2.00337	4	20	CD9, CRIP1, CRIP2, FHL1, IGFBP6, TAGLN2, TJP2, GSN	CD9, CRIP1, CRIP2, FHL1, IGFBP6, TAGLN2, TJP2, GSN
REACTOME_ROS_AND_RNS_PRODUCTION_IN_PHAGOCYTES	0.00746269	0.0578659	0.491428	2.00085	4	13	ATP6V0B, ATP6V1F, ATP6V0E1, ATP6V1G1, ATP6V0D1, ATP6V1E1, ATP6V1H, ATP6V1B2, ATP6V1D, TCIRG1, CYBA	ATP6V0B, ATP6V1F, ATP6V0E1, ATP6V1G1
BROWN_MYELOID_CELL_DEVELOPMENT_DN	0.00846433	0.0630061	0.298964	2.00037	6	47	SOD1, ZFAS1, RPL23, F2RL3, ERH, IFITM3, NOP16, NME1, NPM1, EIF4E, SLC1A5, GATA2, CDK4, NUTF2, MFNG, HSPH1, RUVBL2, KCNK5, SHMT2, AHCY, ODC1, C1QBP, TRIM28, FKBP4, NRGN, NT5C3B, APEX1, NOP56	SOD1, ZFAS1, RPL23, F2RL3, ERH, IFITM3, NOP16, NME1, NPM1, EIF4E, SLC1A5, GATA2, CDK4, NUTF2
WELCSH_BRCA1_TARGETS_UP	0.00318471	0.0373665	0.204756	1.99826	2	127	B2M, CD9, LUM, NDUFA4, RHOC, ID2, NDUFA12, CKS2, SEPHS2, HMGN3, TMED2, RAB7A, HEXB, ANXA2, MYL12A, ECH1, RAB1A, CIRBP, CCT7, PLD3, ANXA4, ARPC1A, TUBB, MFGE8, RABGGTB, ANXA7, NEU1, PPIC, DDOST, CTSL, PPP4C, SDHC, CAT, TSG101, COPS8, FCGRT, TCEAL1, PPP6C, TIMM17A, RAB2A, KAT5, ACTR1B, ANXA5, CD47	B2M, CD9, LUM, NDUFA4, RHOC, ID2, NDUFA12, CKS2, SEPHS2, HMGN3, TMED2, RAB7A, HEXB, ANXA2, MYL12A, ECH1, RAB1A, CIRBP, CCT7, PLD3, ANXA4, ARPC1A, TUBB, MFGE8, RABGGTB, ANXA7, NEU1, PPIC, DDOST, CTSL, PPP4C
MARSON_BOUND_BY_E2F4_UNSTIMULATED	0.00202634	0.0296818	0.170074	1.99823	1	263	RPS20, RPL3, UBB, RPS3A, RPL4, PTMA, TMEM258, CLIC1, HSPA8, ISCU, COX8A, CSNK2B, MRPL51, SIVA1, SF3B5, MAGOH, POLE4, EIF3G, MRPL18, TUBB, LSM3, TIPIN, PSMB9, TXNL1, RAB11B, NEU1, BAG6, TAP1, DDOST, KPNA2, NXT1, LSM2, MRPS12, RBMX2, NUTF2, RANBP1, MRPS18C, CKS1B, IMP3, IDH3B, DNAJB11, SEC11C, NET1, NUDCD2, RRS1, SBDS, LSM5, TXN2, POP7, PPIH, NHP2, RBMX, CDK2AP2, CMSS1, NSMCE1, RSL1D1, HSCB, UBE2S,…	RPS20, RPL3, UBB, RPS3A, RPL4, PTMA, TMEM258, CLIC1, HSPA8, ISCU, COX8A, CSNK2B, MRPL51, SIVA1, SF3B5, MAGOH, POLE4, EIF3G, MRPL18, TUBB, LSM3, TIPIN, PSMB9, TXNL1, RAB11B, NEU1, BAG6, TAP1, DDOST, KPNA2, NXT1, LSM2, MRPS12, RBMX2, NUTF2, RANBP1, MRPS18C, CKS1B
KEGG_GLUTATHIONE_METABOLISM	0.00407609	0.0432703	0.387552	1.99798	2	24	MGST3, GSTP1, MGST2, GPX4, GSTK1, GSTO1, GPX3, GSTM3, GGCT, GCLM, ODC1, TXNDC12, IDH2, G6PD, SMS, GSS, GGT5, GSTO2	MGST3, GSTP1, MGST2, GPX4, GSTK1, GSTO1
REACTOME_SEALING_OF_THE_NUCLEAR_ENVELOPE_NE_BY_ESCRT_III	0.00434783	0.0433532	0.450716	1.9977	2	16	TUBA1B, TUBB2A, TUBB4B, CHMP4A, CHMP3, CHMP2A, TUBA1C, TUBA1A, CHMP2B, TUBA4A, TUBB2B, CHMP4B, VPS4A, TUBAL3, CHMP7, CHMP6	TUBA1B, TUBB2A, TUBB4B, CHMP4A, CHMP3, CHMP2A
REACTOME_RRNA_MODIFICATION_IN_THE_NUCLEUS_AND_CYTOSOL	0.00512164	0.0486766	0.342602	1.99594	3	33	RPS14, RPS6, RPS9, RPS2, RPS7, TRMT112, NOP10, FBL, IMP3, IMP4, NHP2, UTP18, EMG1, NOP2, DIMT1, NOC4L, MPHOSPH10, WDR46, GAR1, PWP2, NOP56, DKC1	RPS14, RPS6, RPS9, RPS2, RPS7, TRMT112, NOP10, FBL
WILLERT_WNT_SIGNALING	0.00746269	0.0578659	0.48991	1.99467	4	13	RPL27A, ID2, CCND1, UBE2D2, EDNRB, GSTM3, GYPC, SRP19	RPL27A, ID2, CCND1, UBE2D2
KAN_RESPONSE_TO_ARSENIC_TRIOXIDE	0.00117509	0.0237978	0.26453	1.99301	0	63	DDIT4, AKR1C3, HSPA1A, HSPA1B, ID2, TSC22D3, HMOX1, AKR1C1, NUPR1, MT1E, GRN, MT1X, ADM, GLRX, PODXL, INSIG1, MGP, FAM162A, PLK2, GSTM3, NES, VAT1, CRYAB, IGFBP5, SLC7A11, GPNMB, MCM7, TRIB3, PDGFRA, RIT1, GFPT2, SERPINE1, DDIT3, GABARAPL1, HEY1, WIPI1, UCKL1, PIR, CAV2	DDIT4, AKR1C3, HSPA1A, HSPA1B, ID2, TSC22D3, HMOX1, AKR1C1, NUPR1, MT1E, GRN, MT1X, ADM, GLRX, PODXL
KIM_WT1_TARGETS_DN	0.00101937	0.0237978	0.175079	1.99208	0	227	RPS25, RPS9, LUM, DDIT4, EDF1, NDUFA4, LAMTOR5, HSPA1A, HSPA1B, SERF2, ID2, CKS2, RPL36, CCND1, DNAJB1, ARL4A, HSD17B11, TGIF1, CCDC85B, ARL6IP1, MAGOH, POLD4, GSTK1, MANF, LAGE3, CHMP5, ATP6AP2, DRAP1, RABGGTB, GADD45GIP1, SERP1, PERP, ZNHIT1, TECR, PRDX2, TOB1, BAD, OXA1L, HMGB2, MRPS18B, WDR13, ID1, LSM4, LSM2, RSBN1, PSMC3, IMP3, NET1, HBP1, TOB2, COL1A1, LSM5, PRPF31, TBPL1, PLK2, CDK2AP2, E…	RPS25, RPS9, LUM, DDIT4, EDF1, NDUFA4, LAMTOR5, HSPA1A, HSPA1B, SERF2, ID2, CKS2, RPL36, CCND1, DNAJB1, ARL4A, HSD17B11, TGIF1, CCDC85B, ARL6IP1, MAGOH, POLD4, GSTK1, MANF, LAGE3, CHMP5, ATP6AP2, DRAP1, RABGGTB, GADD45GIP1, SERP1, PERP, ZNHIT1, TECR, PRDX2, TOB1, BAD, OXA1L, HMGB2, MRPS18B, WDR13, ID1, LSM4, LSM2, RSBN1, PSMC3
REACTOME_PEPTIDE_LIGAND_BINDING_RECEPTORS	0.00841515	0.0630061	0.42008	1.99078	5	19	CCL3, F2RL3, CXCL3, PSAP, CCL2, CCL4, CXCL1, CXCL2, EDNRB, NMB, BDKRB2, BDKRB1, AVPR2	CCL3, F2RL3, CXCL3, PSAP, CCL2, CCL4, CXCL1, CXCL2
KYNG_ENVIRONMENTAL_STRESS_RESPONSE_NOT_BY_GAMMA_IN_WS	0.00746269	0.0578659	0.488649	1.98954	4	13	ARPC1B, SOD1, HSD17B10, FLOT1, TBCA, PDCD5, GLRX	ARPC1B, SOD1, HSD17B10, FLOT1, TBCA, PDCD5, GLRX
RAHMAN_TP53_TARGETS_PHOSPHORYLATED	0.00434783	0.0433532	0.448815	1.98927	2	16	GSTP1, PSMB6, ACTB, NME1, PRDX2, PARK7, PRDX3, VPS29, PGAM1, RUVBL2	GSTP1, PSMB6, ACTB, NME1, PRDX2, PARK7, PRDX3, VPS29
WP_MITOCHONDRIAL_COMPLEX_III_ASSEMBLY	0.00746269	0.0578659	0.488579	1.98925	4	13	UQCRB, UQCRH, UQCRQ, CYC1, UQCRC2, UQCR10, UQCRFS1, UQCC2	UQCRB, UQCRH, UQCRQ, CYC1, UQCRC2, UQCR10
REACTOME_LISTERIA_MONOCYTOGENES_ENTRY_INTO_HOST_CELLS	0.00632911	0.0543885	0.601723	1.98898	3	8	RPS27A, UBB, UBA52, UBC	RPS27A, UBB, UBA52, UBC
LIANG_HEMATOPOIESIS_STEM_CELL_NUMBER_QTL	0.00632911	0.0543885	0.601602	1.98858	3	8	S100A6, S100A11, TUBA1A, GTF3A, LXN, SMIM7, PTTG1	S100A6, S100A11
REACTOME_VLDLR_INTERNALISATION_AND_DEGRADATION	0.00476948	0.0460852	0.639082	1.98788	2	7	AP2M1, CLTA, NR1H2, MYLIP, AP2S1	AP2M1, CLTA, NR1H2, MYLIP, AP2S1
WANG_TARGETS_OF_MLL_CBP_FUSION_DN	0.00545703	0.0501661	0.379986	1.98769	3	25	TSC22D1, NAA10, TMEM109, GLRX3, PSMC5, PPIC, RASSF1, STRAP, CAT, GGCT, KPNB1, DEGS1, UXS1, G6PD, GABARAPL1, FTSJ3, VDAC1, TRIAP1, CCDC86	TSC22D1, NAA10, TMEM109, GLRX3, PSMC5, PPIC, RASSF1, STRAP
KARLSSON_TGFB1_TARGETS_UP	0.00350058	0.0393705	0.245559	1.98759	2	77	SLC25A5, HSPE1, CYCS, TNFRSF12A, CYP1B1, ANXA2, RWDD1, ESD, LYAR, GADD45G, EIF2S2, TIMP1, CCT3, ABRACL, EIF5A, MIR22HG, RPF2, RCC1, RSL1D1, SNX7, EEF1E1, PELO, CACYBP, KPNB1, HSPH1, UTP18, CCT2, C20orf27, NIP7, CCT8, GCSH, SHMT2, GNL3, BAZ1A, TCP1, UCHL3, PPP1R2, MMP14, CD44, PMEPA1, PPA1, GEMIN6, MRTO4, EIF2S1, GTF2F2, BTBD10	SLC25A5, HSPE1, CYCS, TNFRSF12A, CYP1B1, ANXA2, RWDD1, ESD, LYAR, GADD45G, EIF2S2, TIMP1, CCT3
HINATA_NFKB_TARGETS_KERATINOCYTE_UP	0.00636943	0.0543885	0.331092	1.98736	4	35	CD9, SOD1, VIM, PLAT, EFNA1, CXCL3, TNFAIP6, CD83, FN1, TNFAIP2, TAP1, IL32, GSTO1, IL1B, ARHGDIB	CD9, SOD1, VIM, PLAT, EFNA1, CXCL3, TNFAIP6, CD83, FN1, TNFAIP2, TAP1, IL32, GSTO1
KIM_GLIS2_TARGETS_UP	0.00731707	0.0572345	0.299692	1.98715	5	46	S100A4, LUM, DCN, S100A6, VIM, TSC22D1, DPT, IFITM3, PSMB8, CCL2, COL1A2, PSMB9, TGFBI, COL3A1, COL1A1, MGP, LSP1, CD74, OGN, ANGPTL4, PDGFRA, CMTM3, PYCARD, MMP14, SERPINE1, FCER1G, COL18A1, HLA-DMA, BBC3, COL14A1	S100A4, LUM, DCN, S100A6, VIM, TSC22D1, DPT, IFITM3, PSMB8, CCL2, COL1A2, PSMB9, TGFBI, COL3A1
LINDGREN_BLADDER_CANCER_CLUSTER_1_DN	0.003125	0.0370138	0.190409	1.98419	2	157	S100A4, RGS16, LGALS1, EMP2, HMOX1, NUPR1, TAGLN2, EFNA1, EPHX1, COX17, SPCS1, NR4A1, PSMA1, ADAM15, ACOT7, MYL9, CAPG, MOB2, CTSA, PSMB4, PEPD, GEM, NEU1, SYNGR2, DBI, HMGB2, CERS2, KPNA2, CXCL1, IL32, CKS1B, GPX3, MGAT1, INSIG1, TUBA1A, PSMD11, MGP, POP7, DLGAP4, FILIP1L, BLVRB, BID, SEC13, STMN1, P4HB, SLC44A2, XBP1, CAMK1, NES, KDELR2, NDRG2, SUN2, CTNNBL1, ITSN2, RPS27L, ABI3BP, SAE1, HSD3B7…	S100A4, RGS16, LGALS1, EMP2, HMOX1, NUPR1, TAGLN2, EFNA1, EPHX1, COX17, SPCS1, NR4A1, PSMA1, ADAM15, ACOT7, MYL9, CAPG, MOB2, CTSA, PSMB4, PEPD, GEM, NEU1, SYNGR2, DBI, HMGB2, CERS2, KPNA2, CXCL1, IL32, CKS1B
LI_LUNG_CANCER	0.00798935	0.0605948	0.366879	1.98336	5	27	HSPB1, PRDX1, GSTP1, LGALS1, PSMB6, PGK1, TUBB, RABGGTB, KRT18, EEF1G, EIF5A, P4HB, RHOA	HSPB1, PRDX1, GSTP1, LGALS1, PSMB6, PGK1, TUBB, RABGGTB, KRT18, EEF1G
WP_NETWORK_MAP_OF_SARSCOV2_SIGNALING_PATHWAY	0.00230415	0.0320323	0.239154	1.98255	1	82	RPS6, DDIT4, GABARAPL2, JUNB, HSPA8, ACTB, CCL3, IFI27, CXCL3, IFITM3, CD14, CCL2, RHEB, IFI6, EIF4E, GSN, FN1, CCL4, EIF4A2, ACTG1, CXCL1, CTSL, CXCL2, C1S, IL1B, WDR74, BID, CTSD, HLA-DRB5, AKT1S1	RPS6, DDIT4, GABARAPL2, JUNB, HSPA8, ACTB, CCL3, IFI27, CXCL3, IFITM3, CD14, CCL2, RHEB, IFI6, EIF4E, GSN, FN1, CCL4, EIF4A2, ACTG1, CXCL1, CTSL, CXCL2, C1S
REACTOME_TICAM1_DEPENDENT_ACTIVATION_OF_IRF3_IRF7	0.00632911	0.0543885	0.599395	1.98128	3	8	RPS27A, UBB, UBA52, UBC, IRF7, TICAM1, IRF3	RPS27A, UBB, UBA52, UBC, IRF7
REACTOME_ADAPTIVE_IMMUNE_SYSTEM	0.00100908	0.0237978	0.162064	1.98096	0	308	B2M, RPS27A, UBB, HLA-C, TUBA1B, UBA52, HLA-B, DYNLL1, HLA-A, RBX1, PSMB5, PSMB3, PSMB6, UBC, TUBB2A, TUBB4B, RAP1A, HLA-F, CD200, PSMB7, PSME1, DCTN3, RAB7A, ANAPC11, PSMA7, PSMD4, AP1S2, PSMB8, AP2M1, DCTN2, PPIA, PSMA1, SEC61B, SEC61G, CD14, LY96, CDC26, PSMD8, COL1A2, CLTA, PSMD3, PSMA4, CTSA, UBE2B, PSMB4, UBE2A, UBE2N, UBE2L6, PSMC5, DCTN6, PSMB2, UBE2L3, PSMB9, PSMA3, MYLIP, TAP1, COL3A1, …	B2M, RPS27A, UBB, HLA-C, TUBA1B, UBA52, HLA-B, DYNLL1, HLA-A, RBX1, PSMB5, PSMB3, PSMB6, UBC, TUBB2A, TUBB4B, RAP1A, HLA-F, CD200, PSMB7, PSME1, DCTN3, RAB7A, ANAPC11, PSMA7, PSMD4, AP1S2, PSMB8, AP2M1, DCTN2, PPIA, PSMA1, SEC61B, SEC61G, CD14, LY96, CDC26, PSMD8, COL1A2, CLTA, PSMD3, PSMA4, CTSA, UBE2B, PSMB4, UBE2A, UBE2N, UBE2L6, PSMC5, DCTN6, PSMB2, UBE2L3, PSMB9, PSMA3, MYLIP, TAP1, COL3A1, …
WANG_ESOPHAGUS_CANCER_VS_NORMAL_UP	0.00118203	0.0237978	0.258871	1.97847	0	66	LUM, HLA-A, EIF1, HSPE1, IFITM3, TNFRSF12A, MYADM, NR4A1, ANXA4, FN1, SRI, PNPLA2, PIGT, ARID5A, CCL4, COL3A1, GSTO1, C1S, SERPING1, LAPTM5, CREB3, SSR2, AGPAT2, CTSH, HLA-DRB5, ANXA5	LUM, HLA-A, EIF1, HSPE1, IFITM3, TNFRSF12A, MYADM, NR4A1, ANXA4, FN1, SRI, PNPLA2, PIGT, ARID5A, CCL4, COL3A1, GSTO1, C1S
TOMLINS_PROSTATE_CANCER_UP	0.00543478	0.0501661	0.383717	1.97821	3	24	RPL31, EIF4A1, SLC25A6, EEF2, NACA, CNPY2, ATP6V1G1, MANF, KRT18, GUSB, UAP1, UGDH, PPIB, SND1, RAB11A	RPL31, EIF4A1, SLC25A6, EEF2, NACA, CNPY2, ATP6V1G1, MANF, KRT18
WP_ARYL_HYDROCARBON_RECEPTOR_PATHWAY_WP2873	0.00429799	0.0433532	0.459016	1.97804	2	15	JUNB, CYP1B1, AIP, IL1B, NQO1, BAX, NFE2L2, TGFB1, CDKN1B, HES1	JUNB, CYP1B1, AIP
MURAKAMI_UV_RESPONSE_1HR_UP	0.00169779	0.0249356	0.917305	1.97769	0	3	CD9, RPSA, NME1	CD9, RPSA, NME1
GOUYER_TATI_TARGETS_DN	0.00791139	0.0602231	0.598139	1.97713	4	8	S100A4, PTP4A3, FN1, TAGLN, SNCG, A4GALT	S100A4, PTP4A3, FN1, TAGLN
REACTOME_NEGATIVE_REGULATION_OF_FLT3	0.00791139	0.0602231	0.597772	1.97592	4	8	RPS27A, UBB, UBA52, UBC	RPS27A, UBB, UBA52, UBC
REACTOME_HIV_ELONGATION_ARREST_AND_RECOVERY	0.00558659	0.0510564	0.402213	1.97241	3	21	POLR2F, POLR2L, SUPT4H1, POLR2K, POLR2G, POLR2J, POLR2E, POLR2H, POLR2C, POLR2I, NELFE, SSRP1, GTF2F1	POLR2F, POLR2L, SUPT4H1, POLR2K, POLR2G, POLR2J, POLR2E, POLR2H, POLR2C
WANG_ESOPHAGUS_CANCER_PROGRESSION_UP	0.00633914	0.0543885	0.672899	1.97229	3	6	HSPE1, CXCL3, TNFRSF12A, MYADM, PLAUR	HSPE1, CXCL3, TNFRSF12A, MYADM
REACTOME_ALPHA_PROTEIN_KINASE_1_SIGNALING_PATHWAY	0.00476948	0.0460852	0.633766	1.97135	2	7	RPS27A, UBB, UBA52, UBC	RPS27A, UBB, UBA52, UBC
REACTOME_GENE_AND_PROTEIN_EXPRESSION_BY_JAK_STAT_SIGNALING_AFTER_INTERLEUKIN_12_STIMULATION	0.00545703	0.0501661	0.376814	1.9711	3	25	SOD1, CFL1, MIF, RPLP0, TALDO1, ANXA2, PPIA, AIP, PSME2, GSTO1, HNRNPF, ARF1	SOD1, CFL1, MIF, RPLP0, TALDO1, ANXA2, PPIA, AIP, PSME2, GSTO1, HNRNPF
REACTOME_ER_TO_GOLGI_ANTEROGRADE_TRANSPORT	0.00350058	0.0393705	0.240456	1.96932	2	80	TUBA1B, DYNLL1, COPE, TUBB2A, TUBB4B, TMED9, ARF5, TMED2, DCTN3, DCTN2, RAB1A, LMAN2, DCTN6, TRAPPC3, CAPZB, TRAPPC1, CD55, ACTR10, ARF4, TUBA1C, TUBA1A, PPP6C, TFG, NAPA, SEC13, ACTR1A, ARF1, TRAPPC2L, TRAPPC4, KDELR2, TMEM115, TMED3, TRAPPC6A, TUBA4A, STX5, DYNC1I2	TUBA1B, DYNLL1, COPE, TUBB2A, TUBB4B, TMED9, ARF5, TMED2, DCTN3, DCTN2, RAB1A, LMAN2, DCTN6, TRAPPC3, CAPZB, TRAPPC1, CD55, ACTR10
REACTOME_COPI_MEDIATED_ANTEROGRADE_TRANSPORT	0.00236686	0.0326858	0.274362	1.96885	1	56	TUBA1B, DYNLL1, COPE, TUBB2A, TUBB4B, TMED9, ARF5, TMED2, DCTN3, DCTN2, RAB1A, DCTN6, CAPZB, CD55, ACTR10, ARF4, TUBA1C, TUBA1A, NAPA, ACTR1A, ARF1, KDELR2, TMEM115, TMED3, TUBA4A, STX5, DYNC1I2	TUBA1B, DYNLL1, COPE, TUBB2A, TUBB4B, TMED9, ARF5, TMED2, DCTN3, DCTN2, RAB1A, DCTN6, CAPZB, CD55, ACTR10
KEGG_VIRAL_MYOCARDITIS	0.00672043	0.0555363	0.369122	1.96874	4	26	HLA-C, HLA-B, HLA-A, CCND1, ACTB, HLA-F, CYCS, ACTG1, CD55, CD40, BID, HLA-DRB5, HLA-DPB1	HLA-C, HLA-B, HLA-A, CCND1, ACTB, HLA-F, CYCS, ACTG1, CD55
KEGG_PENTOSE_AND_GLUCURONATE_INTERCONVERSIONS	0.00633914	0.0543885	0.671433	1.96799	3	6	UGP2, AKR1B1, GUSB, UGDH, CRYL1, DCXR	UGP2, AKR1B1
GARY_CD5_TARGETS_DN	0.00101729	0.0237978	0.173295	1.96628	0	223	SAP18, HSPA1A, HSPA1B, SERF2, PSMB5, CNPY2, RAN, ATP6V0E1, MRPL36, NUDC, PSMA7, PQBP1, MANF, HINT1, NME1, COX5A, PHB, SRSF2, TIPIN, PSMC5, UBE2L3, SRI, PDCD5, MT1X, RBM8A, KPNA2, NDUFB7, MRPL50, ENSA, MRPS12, EBNA1BP2, PFDN1, PSMC3, TXNIP, ADSL, PSMF1, CYB5B, DNAJB11, ABT1, SBDS, TARDBP, RBMX, WBP4, ADI1, STX7, PHAX, TRMT10C, NXF1, TRAPPC4, DDX46, PSMD13, TDG, RPF1, MRPL20, UGDH, MRPL32, POLR1C, …	SAP18, HSPA1A, HSPA1B, SERF2, PSMB5, CNPY2, RAN, ATP6V0E1, MRPL36, NUDC, PSMA7, PQBP1, MANF, HINT1, NME1, COX5A, PHB, SRSF2, TIPIN, PSMC5, UBE2L3, SRI, PDCD5, MT1X, RBM8A, KPNA2, NDUFB7, MRPL50, ENSA, MRPS12, EBNA1BP2, PFDN1, PSMC3, TXNIP, ADSL, PSMF1
HU_GENOTOXIC_DAMAGE_4HR	0.00578035	0.0518417	0.467504	1.96107	3	14	CKS2, KPNA2, IFNAR2, TIMP2, ALAS1, PTTG1, MTHFD2, KIF22, UCK1, COMMD7, MAPRE1, CUL1	CKS2, KPNA2, IFNAR2
JACKSON_DNMT1_TARGETS_UP	0.00615764	0.053532	0.299892	1.96089	4	44	HSPB1, HLA-B, JUNB, RGS16, IGFBP6, CCL2, GATA2, PROCR, IRF7, CXCL2, TSG101, REEP5, NFE2L2, TDG, PARP1, HSPH1, CRYAB, CDKN1A, BAG1, CSF1, AHCY, TRIM28, TRIM25, PLIN2, IL10RB, EPHA2, RPA2, BIN1, KLF4, IFIT3, GTF2H1, POLR2A, HMGA1	HSPB1, HLA-B, JUNB, RGS16, IGFBP6, CCL2, GATA2, PROCR, IRF7, CXCL2
SHEPARD_BMYB_MORPHOLINO_UP	0.00221976	0.0313807	0.220697	1.96074	1	101	RPS27, B2M, HSPB1, TPPP3, PRDX1, HSBP1, PSME1, SQSTM1, PTP4A3, ANXA2, EIF4E, LMAN2, PSMD3, BGN, ITM2B, KRT18, MRPS18B, REXO2, PSMF1, HTRA2, VDAC3, STARD3, SSB, DLGAP4, BAX, HSPA2, PLEKHB2, PGAM1, ARL6IP5, TEX264, OLA1, RPP14, POLR1C, TPD52L2, CIC, LYRM1, GCSH, PHLDA2, TYW3, TIMP2, DOHH, STIP1, ZNF622, MMP2, SND1, NUDT9, GYG1, CPNE3, TP53, MRPL49, CBWD1	RPS27, B2M, HSPB1, TPPP3, PRDX1, HSBP1, PSME1, SQSTM1, PTP4A3, ANXA2, EIF4E, LMAN2, PSMD3, BGN, ITM2B, KRT18, MRPS18B, REXO2, PSMF1
DORN_ADENOVIRUS_INFECTION_32HR_DN	0.00545703	0.0501661	0.374832	1.96073	3	25	JUNB, CCND1, IER3, EFNA1, TNFRSF12A, NR4A1, RAB1A, CD83, SDCBP, TXNRD1, PLK2, NFE2L2	JUNB, CCND1, IER3, EFNA1, TNFRSF12A, NR4A1, RAB1A, CD83, SDCBP, TXNRD1
REACTOME_APC_C_CDC20_MEDIATED_DEGRADATION_OF_CYCLIN_B	0.00573066	0.0517667	0.454729	1.95957	3	15	RPS27A, UBB, UBA52, UBC, ANAPC16, ANAPC11, CDC26, UBE2E1	RPS27A, UBB, UBA52, UBC, ANAPC16, ANAPC11, CDC26, UBE2E1
BARRIER_CANCER_RELAPSE_TUMOR_SAMPLE_UP	0.00618238	0.0536476	0.542617	1.95924	3	10	ATP6V0E1, DCTN3, ATP6V1G1, CKS1B, MRPL24, ZFAND1, COPS4, MED21, DNAJB9	ATP6V0E1, DCTN3, ATP6V1G1, CKS1B
HARRIS_HYPOXIA	0.00483676	0.0465911	0.286159	1.95734	3	50	ALDOA, FTL, GAPDH, PKM, VIM, TXN, LDHA, HMOX1, MIF, PGK1, CCL2, TAGLN, PFKP, ADM, PFKL, PGF	ALDOA, FTL, GAPDH, PKM, VIM, TXN, LDHA, HMOX1, MIF, PGK1, CCL2, TAGLN, PFKP, ADM, PFKL, PGF
GAJATE_RESPONSE_TO_TRABECTEDIN_UP	0.00760456	0.0588929	0.319372	1.95576	5	37	S100A4, HLA-C, CRIP1, CFD, NUPR1, CLU, ARL6IP1, GSN, ANXA4, TGFBI, RGS2, TXNIP, OLFML2A, TUBA1A, NUCB2, TRAPPC6A, CDKN1A, GPNMB, PHYH	S100A4, HLA-C, CRIP1, CFD, NUPR1, CLU, ARL6IP1, GSN, ANXA4, TGFBI, RGS2, TXNIP
REACTOME_RNA_POLYMERASE_II_TRANSCRIPTION_TERMINATION	0.00738916	0.0576539	0.299026	1.95523	5	44	U2AF1, ZC3H11A, SNRPE, SNRPG, EIF4A3, MAGOH, SNRPF, SNRPB, DDX39A, SRSF2, RBM8A, PCF11, THOC6, SLU7, UPF3B, CHTOP, U2AF2, THOC7, THOC3, SRSF1, U2AF1L4, SARNP, CSTF3, CLP1, POLDIP3, LSM10, FIP1L1, WDR33, CDC40, CPSF7, SRSF3, MAGOHB	U2AF1, ZC3H11A, SNRPE, SNRPG, EIF4A3, MAGOH, SNRPF, SNRPB, DDX39A, SRSF2, RBM8A, PCF11
BIOCARTA_SLRP_PATHWAY	0.00169779	0.0249356	0.905904	1.95311	0	3	LUM, DCN, BGN	LUM, DCN, BGN
DAZARD_UV_RESPONSE_CLUSTER_G24	0.00949367	0.0665749	0.590772	1.95278	5	8	TSC22D1, TUBB2A, IFI27, PDLIM4, HBP1, TM4SF1, ECM1	TSC22D1, TUBB2A, IFI27, PDLIM4
REACTOME_CELL_CYCLE_MITOTIC	0.00203046	0.0296818	0.170629	1.95262	1	232	RPS27, RPS27A, UBB, TUBA1B, UBA52, DYNLL1, RBX1, PSMB5, PSMB3, PSMB6, CCND1, CSNK2B, UBC, ANAPC16, TUBB2A, TUBB4B, PSMB7, RAN, PSME1, CCND3, DCTN3, ANAPC11, NUDC, POLD4, POLE4, PSMA7, PSMD4, BANF1, PSMB8, DCTN2, PSMA1, LMNA, CDC26, PSMD8, RAB1A, CDK11A, PSMD3, TUBB, PSMA4, PSMB4, PSMC5, PSMB2, SUMO1, PSMB9, PSMA3, CHMP4A, UBE2I, CHMP3, CDK4, CHMP2A, PSME2, ENSA, PSMB1, PSMC3, UBE2E1, PSMC4, PSMF1…	RPS27, RPS27A, UBB, TUBA1B, UBA52, DYNLL1, RBX1, PSMB5, PSMB3, PSMB6, CCND1, CSNK2B, UBC, ANAPC16, TUBB2A, TUBB4B, PSMB7, RAN, PSME1, CCND3, DCTN3, ANAPC11, NUDC, POLD4, POLE4, PSMA7, PSMD4, BANF1, PSMB8, DCTN2, PSMA1, LMNA, CDC26, PSMD8, RAB1A, CDK11A, PSMD3, TUBB, PSMA4, PSMB4, PSMC5, PSMB2, SUMO1, PSMB9, PSMA3, CHMP4A, UBE2I, CHMP3, CDK4, CHMP2A, PSME2, ENSA, PSMB1, PSMC3, UBE2E1, PSMC4, PSMF1…
REACTOME_GLYCOGEN_SYNTHESIS	0.00771605	0.0592418	0.560273	1.95191	4	9	RPS27A, UBB, UBA52, UBC, UGP2	RPS27A, UBB, UBA52, UBC, UGP2
RAMASWAMY_METASTASIS_UP	0.00382166	0.0412712	0.317748	1.95128	2	38	EIF3K, COX6B1, NDUFA1, COX7A2L, TMEM147, RAB5C, SNRPF, COX7B, COL1A2, PRMT1, DHPS, RBM42, UPF2, COL1A1, NHP2, P4HB, TDG	EIF3K, COX6B1, NDUFA1, COX7A2L, TMEM147, RAB5C, SNRPF, COX7B, COL1A2, PRMT1, DHPS, RBM42, UPF2
NAM_FXYD5_TARGETS_DN	0.00911854	0.0651593	0.517819	1.95061	5	11	FXYD5, FTH1, HSPE1, CCL2, SNRPD1, PDHA1, ARL1, MLF1, UBE2W, EIF2S1	FXYD5, FTH1, HSPE1, CCL2
WP_NRF2_PATHWAY	0.00483676	0.0465911	0.285126	1.95028	3	50	FTL, FTH1, PRDX1, HSPA1A, TXN, MGST3, GSTP1, DNAJB1, HMOX1, MGST2, SQSTM1, SLC39A1, CBR3, PRDX6, TXNRD1, GPX3, NQO1, BLVRB, GSTM3, NFE2L2, TGFB1, KEAP1, SLC39A7, SLC7A11	FTL, FTH1, PRDX1, HSPA1A, TXN, MGST3, GSTP1, DNAJB1, HMOX1, MGST2, SQSTM1, SLC39A1, CBR3, PRDX6, TXNRD1
BURTON_ADIPOGENESIS_8	0.00967352	0.0672678	0.291474	1.95025	7	47	FXYD5, TMSB10, DSTN, PSAP, EMP3, SERTAD1, CAPG, PLD3, CTSA, PRDX4, PDLIM7, SCPEP1, PRAF2, TUBA1A, BAX, PLTP, ANXA5, DAXX, ASAH1, SERPINF1, PRR13, CPQ, OGN, RPS6KA4, CMTM3, CAP1	FXYD5, TMSB10, DSTN, PSAP, EMP3, SERTAD1, CAPG, PLD3, CTSA, PRDX4, PDLIM7, SCPEP1
REACTOME_INTRACELLULAR_SIGNALING_BY_SECOND_MESSENGERS	0.00524109	0.0491071	0.19224	1.94942	4	143	RPS27A, UBB, UBA52, LAMTOR5, PSMB5, SNAI1, PSMB3, PSMB6, CSNK2B, UBC, IER3, LAMTOR4, PSMB7, PSME1, PSMA7, PSMD4, PSMB8, NR4A1, PSMA1, RHEB, PSMD8, PSMD3, PSMA4, MAF1, PSMB4, PSMC5, PSMB2, PSMB9, PSMA3, BAD, LAMTOR1, KPNA2, RHOG, PSME2, PSMB1, PSMC3, PSMC4, PSMF1, CALM1, LAMTOR2, PSMA5, RRAGA, PSMD11, CBX6, PSMD13, AKT1S1, PPP2R1A, HDAC5, RING1, SNAI2, PSMC1, PSMD9, CDKN1B, CDKN1A, ADCY4, HDAC2, I…	RPS27A, UBB, UBA52, LAMTOR5, PSMB5, SNAI1, PSMB3, PSMB6, CSNK2B, UBC, IER3, LAMTOR4, PSMB7, PSME1, PSMA7, PSMD4, PSMB8, NR4A1, PSMA1, RHEB, PSMD8, PSMD3, PSMA4, MAF1, PSMB4, PSMC5, PSMB2, PSMB9, PSMA3, BAD, LAMTOR1, KPNA2, RHOG, PSME2, PSMB1, PSMC3, PSMC4, PSMF1, CALM1, LAMTOR2
REACTOME_PYRUVATE_METABOLISM_AND_CITRIC_ACID_TCA_CYCLE	0.00636943	0.0543885	0.324666	1.94879	4	35	BSG, LDHA, MDH2, SDHD, MPC2, SDHB, MPC1, SDHC, IDH3G, IDH3B, LDHB, HAGH, SDHA, GLO1, PDHA1, SUCLG1, FH, IDH2, SUCLG2, OGDH, PDHB, SLC16A3, VDAC1, ACO2, RXRA, SUCLA2	BSG, LDHA, MDH2, SDHD, MPC2, SDHB, MPC1
CHICAS_RB1_TARGETS_CONFLUENT	0.00304878	0.0365971	0.16724	1.94814	2	252	S100A4, HSPB1, CD9, TUBA1B, DCN, PKM, S100A6, VIM, AK1, IGFBP6, ANGPTL2, TSPO, FLOT1, SMAGP, ACTB, ARL4A, TUBB2A, TUBB4B, NUPR1, TBCB, CD200, CLU, IFITM3, DCTN3, GPX4, EMP3, LY6E, TJP2, ANXA2, LMNA, HCFC1R1, COL1A2, ACOT7, MYL9, CAPG, RWDD1, GSN, BGN, SH3BGRL3, TUBB, MFGE8, FKBP9, TIPIN, FN1, SRI, PSMB9, TAGLN, S100A10, PCOLCE, IFITM2, MVP, COL3A1, PDLIM7, PRDX6, IL32, CAPZB, TRAPPC1, C1S, TUBA1C…	S100A4, HSPB1, CD9, TUBA1B, DCN, PKM, S100A6, VIM, AK1, IGFBP6, ANGPTL2, TSPO, FLOT1, SMAGP, ACTB, ARL4A, TUBB2A, TUBB4B, NUPR1, TBCB, CD200, CLU, IFITM3, DCTN3, GPX4, EMP3, LY6E, TJP2, ANXA2, LMNA, HCFC1R1, COL1A2, ACOT7, MYL9, CAPG, RWDD1, GSN, BGN, SH3BGRL3, TUBB, MFGE8, FKBP9, TIPIN, FN1, SRI, PSMB9, TAGLN, S100A10, PCOLCE, IFITM2, MVP, COL3A1, PDLIM7, PRDX6, IL32, CAPZB, TRAPPC1, C1S
REACTOME_SUMO_IS_CONJUGATED_TO_E1_UBA2_SAE1	0.00328947	0.037675	0.724426	1.94742	1	5	SUMO2, SUMO1, SUMO3, UBA2, SAE1	SUMO2, SUMO1, SUMO3
ALONSO_METASTASIS_EMT_UP	0.0112202	0.0731106	0.410578	1.94575	7	19	LUM, PFN1, RAN, RAB1A, SDCBP, CD63, RRAGA, TUBA1A, EDNRB, TUBA4A, L1CAM, MMP2	LUM, PFN1, RAN, RAB1A, SDCBP
DACOSTA_LOW_DOSE_UV_RESPONSE_VIA_ERCC3_XPCS_DN	0.0063593	0.0543885	0.624603	1.94284	3	7	EIF4A1, GAPDH, ACTB, ID1, MIR22HG	EIF4A1, GAPDH, ACTB, ID1
REACTOME_TERMINATION_OF_TRANSLESION_DNA_SYNTHESIS	0.00574713	0.0518252	0.430008	1.94227	3	17	RPS27A, UBB, UBA52, UBC, POLD4, POLE4, UBE2L6, PCNA, POLD2, POLE3, RPA1	RPS27A, UBB, UBA52, UBC, POLD4, POLE4, UBE2L6
WP_ALLOGRAFT_REJECTION	0.0105263	0.0709447	0.352849	1.94097	7	28	HLA-C, TUBA1B, HLA-B, VIM, HLA-A, HLA-F, CD55, CD40, IL1B, HLA-DRB5, TGFB1, HLA-DPB1, MICA, C1QA, ABCB1, PDGFRA, HLA-DQA2, HLA-DQB1, HLA-DMA, C1QB	HLA-C, TUBA1B, HLA-B, VIM, HLA-A, HLA-F, CD55
WP_CYTOSOLIC_DNASENSING_PATHWAY	0.00806452	0.0610907	0.363667	1.93964	5	26	POLR2F, POLR2L, POLR1D, POLR2K, CCL4, POLR2E, POLR2H, IRF7, POLR3GL, IL1B, POLR1C, POLR3K, NFKBIB, IRF3, TRIM25, PYCARD, FADD, TRADD, IKBKG, ATG5	POLR2F, POLR2L, POLR1D, POLR2K, CCL4, POLR2E, POLR2H, IRF7, POLR3GL
REACTOME_DUAL_INCISION_IN_TC_NER	0.0098401	0.0682465	0.298075	1.93523	7	43	RPS27A, UBB, UBA52, RBX1, UBC, POLR2F, POLR2L, POLD4, POLE4, POLR2K, POLR2G, POLR2J, POLR2E, POLR2H, POLR2C, POLR2I, PCNA, POLD2, PRPF19, POLE3, ERCC1, RPA1	RPS27A, UBB, UBA52, RBX1, UBC, POLR2F, POLR2L, POLD4, POLE4, POLR2K, POLR2G, POLR2J, POLR2E, POLR2H, POLR2C
REACTOME_CITRIC_ACID_CYCLE_TCA_CYCLE	0.0057971	0.0518417	0.43657	1.935	3	16	MDH2, SDHD, SDHB, SDHC, IDH3G, IDH3B, SDHA, SUCLG1, FH, IDH2, SUCLG2, OGDH, ACO2, SUCLA2, IDH3A	MDH2, SDHD, SDHB
CROMER_METASTASIS_DN	0.00866337	0.0635935	0.302859	1.93334	6	41	ALDOA, ADIRF, EIF3K, S100A11, GSTP1, NOP16, LMNA, PSMD8, PFKP, PPP4C, MRPS12, MALL, VDAC3, HSPA2, ITGB4, TUBA4A, TICAM1, BAIAP2, TMEM183A, PHLDA2, NOP2	ALDOA, ADIRF, EIF3K, S100A11, GSTP1, NOP16, LMNA, PSMD8, PFKP, PPP4C, MRPS12, MALL
REACTOME_TRANSCRIPTION_COUPLED_NUCLEOTIDE_EXCISION_REPAIR_TC_NER	0.00360577	0.0401914	0.275553	1.93072	2	53	RPS27A, UBB, UBA52, RBX1, UBC, POLR2F, POLR2L, POLD4, POLE4, POLR2K, POLR2G, POLR2J, COPS6, POLR2E, POLR2H, POLR2C, COPS3, COPS8, POLR2I, PCNA, POLD2, PRPF19, POLE3, COPS5, ERCC1, RPA1	RPS27A, UBB, UBA52, RBX1, UBC, POLR2F, POLR2L, POLD4, POLE4, POLR2K, POLR2G, POLR2J, COPS6, POLR2E, POLR2H, POLR2C
REACTOME_ANTIGEN_PRESENTATION_FOLDING_ASSEMBLY_AND_PEPTIDE_LOADING_OF_CLASS_I_MHC	0.00573066	0.0517667	0.447739	1.92944	3	15	B2M, HLA-C, HLA-B, HLA-A, HLA-F, TAP1, BCAP31, SEC13	B2M, HLA-C, HLA-B, HLA-A, HLA-F, TAP1
ONDER_CDH1_TARGETS_3_UP	0.00911854	0.0651593	0.511797	1.92793	5	11	FTL, CRIP2, TSC22D3, CYP1B1, MAGED2, ZBTB16	FTL, CRIP2, TSC22D3, CYP1B1, MAGED2, ZBTB16
REACTOME_NEDDYLATION	0.00323625	0.037675	0.203172	1.92673	2	119	RPS27A, UBB, UBA52, COMMD6, RBX1, PSMB5, PSMB3, PSMB6, UBC, PSMB7, PSME1, NEDD8, PSMA7, PSMD4, PSMB8, PSMA1, PSMD8, PSMD3, PSMA4, PSMB4, PSMC5, PSMB2, PSMB9, PSMA3, COPS6, UBE2D2, ZBTB16, SPSB3, PSME2, PSMB1, PSMC3, PSMC4, PSMF1, COPS3, COPS8, PSMA5, PSMD11, PSMD13, COMMD3, KLHL21, SKP1, FBXL15, KEAP1, PSMC1, PSMD9, COMMD4, COPS5, UBE2F, PSMD2, UCHL3, COMMD5, PSMD14, RBBP7, COPS4, PSMB10, UBE2D1,…	RPS27A, UBB, UBA52, COMMD6, RBX1, PSMB5, PSMB3, PSMB6, UBC, PSMB7, PSME1, NEDD8, PSMA7, PSMD4, PSMB8, PSMA1, PSMD8, PSMD3, PSMA4, PSMB4, PSMC5, PSMB2, PSMB9, PSMA3, COPS6, UBE2D2, ZBTB16, SPSB3, PSME2, PSMB1, PSMC3, PSMC4, PSMF1
REACTOME_AMINO_ACIDS_REGULATE_MTORC1	0.00787402	0.0600851	0.343715	1.92529	5	30	LAMTOR5, ATP6V0B, ATP6V1F, LAMTOR4, ATP6V0E1, ATP6V1G1, RHEB, LAMTOR1, LAMTOR2, RRAGA, ATP6V0D1, SEC13, ATP6V1E1, ATP6V1H, ATP6V1B2, FLCN, ATP6V1D, TCIRG1, MLST8, SESN2	LAMTOR5, ATP6V0B, ATP6V1F, LAMTOR4, ATP6V0E1, ATP6V1G1, RHEB, LAMTOR1, LAMTOR2
KEGG_CYSTEINE_AND_METHIONINE_METABOLISM	0.0104478	0.070732	0.472798	1.925	6	13	LDHA, ADI1, LDHB, CDO1, MPST, AHCY, SMS, AMD1, GOT1, APIP, ENOPH1	LDHA
CHIBA_RESPONSE_TO_TSA_UP	0.00787402	0.0600851	0.34328	1.92285	5	30	CD9, LUM, JUNB, HLA-A, BSG, APRT, COL1A2, BAD, RHOG, GLRX, TIMP3, ARHGDIB, TGFB1, QSOX1, FASTK	CD9, LUM, JUNB, HLA-A, BSG, APRT, COL1A2, BAD, RHOG, GLRX, TIMP3
DORN_ADENOVIRUS_INFECTION_48HR_DN	0.0094086	0.0661357	0.36013	1.92078	6	26	JUNB, CCND1, IER3, EFNA1, TNFRSF12A, NR4A1, RAB1A, CD83, SDCBP, TXNRD1, PLK2, NFE2L2, SNAI2, FUBP1	JUNB, CCND1, IER3, EFNA1, TNFRSF12A, NR4A1, RAB1A, CD83, SDCBP, TXNRD1
SESTO_RESPONSE_TO_UV_C3	0.0104478	0.070732	0.471741	1.9207	6	13	TAX1BP3, HSPA1B, IER3, CYCS, BRD2, IL1B, ATP6V0D1, PMAIP1, PHLDA2	TAX1BP3, HSPA1B, IER3, CYCS, BRD2
XU_GH1_AUTOCRINE_TARGETS_UP	0.00468933	0.0456643	0.257753	1.91951	3	61	RPL8, SLC25A6, SOD1, CHCHD2, PRDX1, BSG, PLP2, UQCRQ, NDUFA1, LGALS1, RPL36, MYL12A, APRT, PSMB2, RCAN1, SSR4, ID1, MRPL28, BLVRB, SNCG, XBP1, SLC25A4, PPA2, ID3, OAT	RPL8, SLC25A6, SOD1, CHCHD2, PRDX1, BSG, PLP2, UQCRQ, NDUFA1, LGALS1, RPL36, MYL12A, APRT, PSMB2, RCAN1, SSR4, ID1
NABA_PROTEOGLYCANS	0.0106383	0.0709447	0.49034	1.91936	6	12	LUM, DCN, PRG4, PRELP, ASPN, BGN	LUM, DCN, PRG4, PRELP, ASPN, BGN
KARLSSON_TGFB1_TARGETS_DN	0.00219539	0.0312842	0.212839	1.91899	1	105	CRIP1, FTH1, DCN, TMEM59, ID2, TPI1, BSG, ATP6V1F, PLAT, EPHX1, CCNI, ZFP36L1, LY6E, NME1, CST3, GSN, GRN, MAF1, NUDT14, CTSA, ITM2B, DCTN6, NDFIP1, BLOC1S1, HMGN2, TECR, DBI, GLUL, ID1, PSME2	CRIP1, FTH1, DCN, TMEM59, ID2, TPI1, BSG, ATP6V1F, PLAT, EPHX1, CCNI, ZFP36L1, LY6E, NME1, CST3, GSN, GRN, MAF1, NUDT14, CTSA, ITM2B, DCTN6, NDFIP1, BLOC1S1, HMGN2, TECR, DBI, GLUL, ID1, PSME2
KEGG_SYSTEMIC_LUPUS_ERYTHEMATOSUS	0.0057971	0.0518417	0.432316	1.91615	3	16	SNRPB, C1S, CD40, SSB, SNRPD1, HLA-DRB5, HLA-DPB1, C1QA, C1R, HLA-DQA2, HLA-DQB1, HLA-DMA, C1QB	SNRPB, C1S
KEGG_PURINE_METABOLISM	0.00348432	0.0393705	0.246775	1.91516	2	67	PKM, AK1, IMPDH2, POLR2F, GUK1, POLR2L, POLR1D, POLD4, POLE4, APRT, NME1, POLR2K, POLR2G, DGUOK, POLR2J, POLR2E, POLR2H, POLR2C, POLR3GL, ADSL, POLR2I, HPRT1, POLR1C, ADA, POLD2, NME3, ADCY4, AK2, POLE3, POLR3K, NUDT5, NT5C, NUDT9, NME4, ITPA, NUDT2	PKM, AK1, IMPDH2, POLR2F, GUK1, POLR2L, POLR1D, POLD4, POLE4, APRT, NME1, POLR2K, POLR2G, DGUOK, POLR2J, POLR2E, POLR2H, POLR2C, POLR3GL, ADSL
BIOCARTA_RANMS_PATHWAY	0.00950872	0.0665749	0.653314	1.91488	5	6	RAN, KPNA2, RANBP1, RCC1, KPNB1	RAN, KPNA2, RANBP1
HOFMANN_MYELODYSPLASTIC_SYNDROM_LOW_RISK_DN	0.0112202	0.0731106	0.398852	1.91454	7	20	CCND1, IER3, TUBB2A, ANXA2, PSMD8, DUSP14, MALL, TXNRD1, PSMD11, CDK2AP2, PSMD13	CCND1, IER3, TUBB2A, ANXA2, PSMD8, DUSP14, MALL, TXNRD1
REACTOME_RHO_GTPASES_ACTIVATE_ROCKS	0.0108192	0.0716153	0.530013	1.91373	6	10	CFL1, RHOC, MYL6, MYL12B, MYL9	CFL1, RHOC, MYL6, MYL12B, MYL9
REACTOME_RHO_GTPASES_ACTIVATE_IQGAPS	0.0057971	0.0518417	0.431448	1.9123	3	16	TUBA1B, ACTB, TUBB2A, TUBB4B, ACTG1, CALM1, TUBA1C, TUBA1A	TUBA1B, ACTB, TUBB2A, TUBB4B, ACTG1, CALM1
MOREIRA_RESPONSE_TO_TSA_UP	0.00837989	0.0630061	0.389892	1.91198	5	21	TMSB4X, EIF4A1, HSPA1A, HSPA1B, COX8A, MIF, EIF6, PSMB4, SSR4	TMSB4X, EIF4A1, HSPA1A, HSPA1B, COX8A, MIF, EIF6, PSMB4, SSR4
BECKER_TAMOXIFEN_RESISTANCE_UP	0.0105263	0.0709447	0.347416	1.91108	7	28	B2M, ARL4A, IFI27, SEPHS2, EPHX1, IFITM3, IFI6, TAGLN, PROCR, ID1, CTSD, DECR1, ID3, NMT1, EBAG9, IFITM1	B2M, ARL4A, IFI27, SEPHS2, EPHX1, IFITM3, IFI6, TAGLN, PROCR, ID1
MORI_PRE_BI_LYMPHOCYTE_UP	0.00649351	0.0552702	0.33261	1.90888	4	32	TUBA1B, TXN, TUBB4B, MIF, MGST2, RAN, TUBB, PRDX4, HMGN2, DBI, KPNA2, CKS1B, TUBA1A, STMN1, CDKN1A, ANP32E, HSPBP1, MCM7, MTHFD2	TUBA1B, TXN, TUBB4B, MIF, MGST2, RAN, TUBB, PRDX4, HMGN2, DBI, KPNA2, CKS1B
REACTOME_KERATAN_SULFATE_DEGRADATION	0.00950872	0.0665749	0.650545	1.90677	5	6	LUM, PRELP, HEXB, HEXA	LUM, PRELP, HEXB, HEXA
WP_INFLAMMATORY_RESPONSE_PATHWAY	0.0106383	0.0709447	0.486575	1.90462	6	12	COL1A2, FN1, COL3A1, TNFRSF1A, CD40, COL1A1, THBS3	COL1A2, FN1, COL3A1, TNFRSF1A
KRISHNAN_FURIN_TARGETS_UP	0.00328947	0.037675	0.707896	1.90298	1	5	S100A4, HSPA1A, HSPA8	S100A4, HSPA1A, HSPA8
REACTOME_ANTIGEN_PROCESSING_UBIQUITINATION_PROTEASOME_DEGRADATION	0.00526316	0.0491071	0.188211	1.90192	4	142	RPS27A, UBB, UBA52, RBX1, PSMB5, PSMB3, PSMB6, UBC, PSMB7, PSME1, ANAPC11, PSMA7, PSMD4, PSMB8, PSMA1, CDC26, PSMD8, PSMD3, PSMA4, UBE2B, PSMB4, UBE2A, UBE2N, UBE2L6, PSMC5, PSMB2, UBE2L3, PSMB9, PSMA3, MYLIP, UBE2D2, ZBTB16, PSME2, PSMB1, UBE2E3, PSMC3, UBE2E1, PSMC4, PSMF1, RBCK1, RNF130, PSMA5, PSMD11	RPS27A, UBB, UBA52, RBX1, PSMB5, PSMB3, PSMB6, UBC, PSMB7, PSME1, ANAPC11, PSMA7, PSMD4, PSMB8, PSMA1, CDC26, PSMD8, PSMD3, PSMA4, UBE2B, PSMB4, UBE2A, UBE2N, UBE2L6, PSMC5, PSMB2, UBE2L3, PSMB9, PSMA3, MYLIP, UBE2D2, ZBTB16, PSME2, PSMB1, UBE2E3, PSMC3, UBE2E1, PSMC4, PSMF1
REACTOME_NEF_MEDIATES_DOWN_MODULATION_OF_CELL_SURFACE_RECEPTORS_BY_RECRUITING_THEM_TO_CLATHRIN_ADAPTERS	0.0106383	0.0709447	0.485841	1.90175	6	12	B2M, HLA-A, AP1S2, AP2M1, AP2S1, AP1S1, ARF1, ATP6V1H	B2M, HLA-A, AP1S2, AP2M1, AP2S1
LUND_SILENCED_BY_METHYLATION	0.00925926	0.0651593	0.545787	1.90145	5	9	HMOX1, CLU, MAP1LC3A, POLR2H, TMEM101, ODC1, HES1, AMD1	HMOX1, CLU, MAP1LC3A, POLR2H
MIKHAYLOVA_OXIDATIVE_STRESS_RESPONSE_VIA_VHL_UP	0.00493421	0.0470938	0.706666	1.89968	2	5	VIM, CLIC1, DCTN2, EIF5A	VIM, CLIC1, DCTN2
REACTOME_NUCLEAR_ENVELOPE_NE_REASSEMBLY	0.00618812	0.0536476	0.300869	1.89812	4	40	TUBA1B, TUBB2A, TUBB4B, RAN, BANF1, LMNA, SUMO1, CHMP4A, UBE2I, CHMP3, CHMP2A, TUBA1C, TUBA1A, SIRT2, SEC13, RCC1, PPP2R1A, CHMP2B, KPNB1	TUBA1B, TUBB2A, TUBB4B, RAN, BANF1, LMNA, SUMO1, CHMP4A, UBE2I, CHMP3, CHMP2A
ADDYA_ERYTHROID_DIFFERENTIATION_BY_HEMIN	0.00866337	0.0635935	0.302493	1.89765	6	39	FTH1, DDIT4, HERPUD1, HSPA1B, ID2, IER3, AKR1C1, AKR1C2, PTP4A3, CTSL, CXCL2, TXNIP, TXNRD1, INSIG1, NQO1, CTSH	FTH1, DDIT4, HERPUD1, HSPA1B, ID2, IER3, AKR1C1, AKR1C2, PTP4A3, CTSL, CXCL2, TXNIP, TXNRD1
MARKEY_RB1_ACUTE_LOF_UP	0.00434783	0.0433532	0.203708	1.89507	3	114	CRIP2, PTMA, SERF2, CKS2, TSC22D1, DSTN, RAMP3, IFI27, NAA10, EPHX1, ANAPC11, BANF1, LAGE3, LUC7L3, TUBB, LSM3, SRSF2, TIPIN, IFRD2, PERP, HMGN2, PRDX2, HMGB2, KPNA2, LSM4, RANBP1, CXCL2, ADSL, CKS1B, TARDBP, NQO1, RBMX, PCNA, STMN1, CBX6, TIPARP, UBE2S, PARP1, DCTPP1, GAS6, ETFB, PRPF19, SMC3, HDAC2, FUBP1, AHCY, SAE1, GCLM, DOHH, EI24, IDH2, MCM7, PRADC1, S100A3, AMD1, ILF3, KIF22, DNAJC9, COL6…	CRIP2, PTMA, SERF2, CKS2, TSC22D1, DSTN, RAMP3, IFI27, NAA10, EPHX1, ANAPC11, BANF1, LAGE3, LUC7L3, TUBB, LSM3, SRSF2, TIPIN, IFRD2, PERP, HMGN2, PRDX2, HMGB2, KPNA2, LSM4, RANBP1, CXCL2, ADSL, CKS1B
CUI_TCF21_TARGETS_2_UP	0.0030896	0.0367528	0.174982	1.89416	2	181	RPL41, RPS9, LUM, RPL12, DCN, COMP, RPSA, LGALS1, ACTB, MIF, GUK1, CLU, CYP1B1, BANF1, SNRPB, TNFAIP6, APRT, NME1, LSM3, FN1, KRT18, PRDX2, TGFBI, PIN1, PFKL, COL3A1, PRDX6, FKBP10, NDUFB7, SUMO3, LSM4, PIH1D1, RANBP1, DGCR6L, PDLIM4, CKS1B, LSR, ALDH16A1, FCGRT, COL1A1, TIMM13, MGP, EXOSC8, RNASEH2C, STMN1, CD79B, PLTP, RANGRF, C19orf25, SGTA, DCTPP1, POLD2, ELP5, CMC2, GAS6, KCNK5, TRAPPC6A, CD…	RPL41, RPS9, LUM, RPL12, DCN, COMP, RPSA, LGALS1, ACTB, MIF, GUK1, CLU, CYP1B1, BANF1, SNRPB, TNFAIP6, APRT, NME1, LSM3, FN1, KRT18, PRDX2, TGFBI, PIN1, PFKL, COL3A1, PRDX6, FKBP10, NDUFB7, SUMO3, LSM4, PIH1D1, RANBP1, DGCR6L, PDLIM4, CKS1B
WP_IL18_SIGNALING_PATHWAY	0.00424628	0.0433532	0.195303	1.89289	3	125	TMSB4X, B2M, HSPB1, EEF2, RGS16, BSG, NACA, RPS11, HMOX1, CCL3, IER3, COX17, CXCL3, CYCS, NR4A1, ECH1, NDUFC1, CCL2, CD83, COL1A2, GRN, FN1, PIGT, BAD, TNFAIP2, CCL4, COL3A1, TIMP1, TNFRSF1A, CXCL2, TIMP3, IMP3, KIFC3, COL1A1, IL1B, BID, BAX, PRCC, STMN1, HOXD8, RXRB, ZC3H12A, PARP1	TMSB4X, B2M, HSPB1, EEF2, RGS16, BSG, NACA, RPS11, HMOX1, CCL3, IER3, COX17, CXCL3, CYCS, NR4A1, ECH1, NDUFC1, CCL2, CD83, COL1A2, GRN, FN1, PIGT, BAD, TNFAIP2, CCL4, COL3A1, TIMP1, TNFRSF1A, CXCL2, TIMP3
KIM_LIVER_CANCER_POOR_SURVIVAL_UP	0.00716332	0.0566711	0.438918	1.89143	4	15	ALDOA, DDIT4, PKM, SPHK1, ARPC2, PPT1, RGS2	ALDOA, DDIT4, PKM, SPHK1, ARPC2, PPT1, RGS2
WU_ALZHEIMER_DISEASE_DN	0.0106383	0.0709447	0.482989	1.89058	6	12	ADIRF, RPL37A, NUPR1, HSPA2, CD2BP2, IFITM1, ELN, NR4A2, CDK10, EIF2S3	ADIRF, RPL37A, NUPR1
REACTOME_INTERLEUKIN_12_SIGNALING	0.0144168	0.0870685	0.339698	1.88885	10	29	SOD1, CFL1, MIF, RPLP0, TALDO1, ANXA2, PPIA, AIP, PSME2, GSTO1, HNRNPF, ARF1, P4HB	SOD1, CFL1, MIF, RPLP0, TALDO1, ANXA2, PPIA, AIP, PSME2, GSTO1, HNRNPF
COLIN_PILOCYTIC_ASTROCYTOMA_VS_GLIOBLASTOMA_UP	0.00859599	0.0635935	0.437562	1.88559	5	15	FTH1, EEF1A1, HLA-A, ANGPTL2, PLA2G2A, DKK3, GLUL, TSPAN7	FTH1, EEF1A1, HLA-A, ANGPTL2, PLA2G2A, DKK3, GLUL
ZHANG_ANTIVIRAL_RESPONSE_TO_RIBAVIRIN_UP	0.0057971	0.0518417	0.42536	1.88531	3	16	HSPA1B, IFI27, IFITM3, IFI6, IRF7, C1S, IFITM1, MDK, ALDH2, C1R, ASS1	HSPA1B, IFI27, IFITM3, IFI6, IRF7, C1S
REACTOME_HOMOLOGY_DIRECTED_REPAIR	0.00866337	0.0635935	0.298721	1.88457	6	40	RPS27A, UBB, UBA52, SUMO2, UBC, POLD4, POLE4, TIPIN, UBE2N, SUMO1, UBE2I, PPP4C, BABAM1, PCNA, KAT5, PARP1, POLD2, POLE3, ERCC1, RPA1, RAD9A, RAD50	RPS27A, UBB, UBA52, SUMO2, UBC, POLD4, POLE4, TIPIN, UBE2N, SUMO1, UBE2I, PPP4C
KEGG_STEROID_HORMONE_BIOSYNTHESIS	0.00925926	0.0651593	0.539594	1.87987	5	9	AKR1C3, AKR1C1, AKR1C2, COMT, CYP1B1	AKR1C3, AKR1C1, AKR1C2, COMT, CYP1B1
TOMIDA_METASTASIS_DN	0.0123648	0.07827	0.520554	1.87958	7	10	EIF1, LGALS3, NR4A1, KRT18, CTSL, GLRX	EIF1, LGALS3, NR4A1, KRT18, CTSL, GLRX
REACTOME_SYNTHESIS_OF_ACTIVE_UBIQUITIN_ROLES_OF_E1_AND_E2_ENZYMES	0.0068306	0.0556614	0.370394	1.87868	4	23	RPS27A, UBB, UBA52, UBC, UBE2B, UBE2A, UBE2L3, UBE2D2, UBE2E3, UBE2E1	RPS27A, UBB, UBA52, UBC, UBE2B, UBE2A, UBE2L3, UBE2D2, UBE2E3, UBE2E1
SEMENZA_HIF1_TARGETS	0.0068306	0.0556614	0.370164	1.87751	4	23	ALDOA, GAPDH, PKM, TPI1, LDHA, HMOX1, PGK1, ADM, PFKL	ALDOA, GAPDH, PKM, TPI1, LDHA, HMOX1, PGK1, ADM, PFKL
ENK_UV_RESPONSE_EPIDERMIS_UP	0.00525762	0.0491071	0.186124	1.87576	4	141	FXYD5, FTH1, HEXIM1, TMSB10, NUPR1, IFITM3, MKKS, TJP2, MANF, POLR2G, CCT7, SLC1A5, PSMD3, PHB, DKK3, PSMB2, PFKP, MYLIP, PRDX3, CERS2, PGF, MRPS7, PDLIM7, CTSL, PROCR, EBNA1BP2, IRF7, GSTO1, ADSL, KXD1, LSR, NET1, CAPN2, PSMA5, STK25, ARHGDIB, PPIH, TOLLIP, RCC1, PGAM1, SNX7, CD47, NELFE, TPD52L2, NME3, PPIB, RUVBL2, FSCN1, NMT1, ITGB4, PIN4, ACTL6A, SHMT2, CSF1, EIF4EBP1, CARHSP1, TNC, GCLM, IT…	FXYD5, FTH1, HEXIM1, TMSB10, NUPR1, IFITM3, MKKS, TJP2, MANF, POLR2G, CCT7, SLC1A5, PSMD3, PHB, DKK3, PSMB2, PFKP, MYLIP, PRDX3, CERS2, PGF, MRPS7, PDLIM7, CTSL, PROCR, EBNA1BP2, IRF7, GSTO1, ADSL, KXD1
WP_16P112_PROXIMAL_DELETION_SYNDROME	0.0101394	0.0694734	0.305869	1.87307	7	37	ALDOA, IGBP1, CCT7, MVP, PPP4C, TMEM219, CCT3, CCT5, PCNA, CDIPT, PPP2R1A, CCT2, CCT8, CCT4, TCP1, HIRIP3, TP53, MAPK3, TAOK2, KIF22, PPP4R2, HDAC3, CCT6A, INO80E, MAZ, EZR	ALDOA, IGBP1, CCT7, MVP, PPP4C, TMEM219, CCT3
GENTILE_UV_LOW_DOSE_UP	0.00859599	0.0635935	0.434221	1.87119	5	15	HSPA1A, HSPA1B, TOB1, TAP1, SYF2, PLK2, RSL1D1, SMOX, CDKN1A, PMAIP1, ZNF263, CCDC86, PPP1R8	HSPA1A, HSPA1B, TOB1, TAP1
HERNANDEZ_MITOTIC_ARREST_BY_DOCETAXEL_2_UP	0.0111732	0.0731059	0.381545	1.87105	7	21	ARPC1B, LUM, ITM2A, CKS2, PLAT, SQSTM1, SLC1A5, MT1X, IL32, CD47, HHEX, CSF1	ARPC1B, LUM, ITM2A, CKS2, PLAT, SQSTM1, SLC1A5, MT1X, IL32
REACTOME_SUMO_IS_PROTEOLYTICALLY_PROCESSED	0.00339559	0.0387482	0.867279	1.86983	1	3	SUMO2, SUMO1, SUMO3	SUMO2, SUMO1, SUMO3
CREIGHTON_AKT1_SIGNALING_VIA_MTOR_UP	0.00718391	0.0566902	0.413498	1.86769	4	17	BSG, GPX4, NEDD8, NEU1, CORO1B, BRMS1, TOLLIP, ADIPOR1, RNF126, CYB561, POR	BSG, GPX4, NEDD8, NEU1, CORO1B
REACTOME_DISEASES_OF_MITOTIC_CELL_CYCLE	0.0154278	0.0915401	0.38904	1.86744	10	20	CCND1, ANAPC16, CCND3, ANAPC11, CDC26, CDK4, UBE2E1, UBE2S, DAXX, CDKN1B, CDKN1A, ANAPC15, TFDP2, UBE2D1, ANAPC5, ANAPC10	CCND1, ANAPC16, CCND3, ANAPC11, CDC26, CDK4, UBE2E1
WP_UNFOLDED_PROTEIN_RESPONSE	0.0101156	0.0693864	0.444854	1.86606	6	14	ATF4, TXNIP, IL1B, BID, NFE2L2, XBP1, RTCB, PMAIP1, TP53, DDIT3, EIF2S1, BBC3	ATF4, TXNIP
REACTOME_COPI_INDEPENDENT_GOLGI_TO_ER_RETROGRADE_TRAFFIC	0.0122783	0.0778083	0.356709	1.86593	8	25	TUBA1B, DYNLL1, TUBB2A, TUBB4B, DCTN3, DCTN2, DCTN6, CAPZB, ACTR10, TUBA1C, TUBA1A, ACTR1A, TUBA4A, DYNC1I2, TUBB2B, PAFAH1B3, RAB18, DYNC1LI1, TUBAL3	TUBA1B, DYNLL1, TUBB2A, TUBB4B, DCTN3, DCTN2, DCTN6, CAPZB, ACTR10
WP_LUNG_FIBROSIS	0.0141443	0.0858838	0.404335	1.86577	9	18	HMOX1, CCL3, CCL2, CCL4, TIMP1, CXCL2, IL1B, NFE2L2, SKIL, TGFB1, ELN, MMP2	HMOX1, CCL3, CCL2, CCL4, TIMP1, CXCL2
REACTOME_RNA_POLYMERASE_III_TRANSCRIPTION	0.00819672	0.0620169	0.367798	1.86551	5	23	POLR2F, POLR2L, POLR1D, POLR2K, POLR2E, POLR2H, POLR3GL, GTF3C6, SSB, SNAPC1, POLR1C, GTF3A, POLR3K, NFIC, SNAPC2	POLR2F, POLR2L, POLR1D, POLR2K, POLR2E, POLR2H, POLR3GL, GTF3C6
WP_NUCLEAR_RECEPTORS_METAPATHWAY	0.00429185	0.0433532	0.196451	1.86419	3	118	FTL, FTH1, JUNB, PRDX1, HSPA1A, TXN, MGST3, TSC22D3, GSTP1, CCND1, DNAJB1, HMOX1, MGST2, SQSTM1, CYP1B1, SLC39A1, CCL2, AIP, CBR3, MFGE8, PSMC5, DBI, CDK4, PRDX6, RGS2, TXNRD1, GPX3, IL1B, NQO1, BLVRB, PLK2, BAX, GSTM3, NFE2L2, PLTP, TGFB1, DNAJC15, SNAI2, KEAP1, SLC39A7, CDKN1B, ACADM, SLC7A11, ACAA1, GCLM, ALAS1, HES1, ABCB1, SCP2, NFKB2, ANGPTL4, G6PD	FTL, FTH1, JUNB, PRDX1, HSPA1A, TXN, MGST3, TSC22D3, GSTP1, CCND1, DNAJB1, HMOX1, MGST2, SQSTM1, CYP1B1, SLC39A1, CCL2, AIP, CBR3, MFGE8, PSMC5, DBI, CDK4, PRDX6, RGS2, TXNRD1
MELLMAN_TUT1_TARGETS_UP	0.0139104	0.0848763	0.515702	1.86206	8	10	RPL31, RPL23, SNX17, TKT, SLU7, SF3A2, G6PD, MTHFD2	RPL31, RPL23, SNX17
WP_DEGRADATION_PATHWAY_OF_SPHINGOLIPIDS_INCLUDING_DISEASES	0.00657895	0.0552702	0.69246	1.86149	3	5	HEXB, HEXA, NEU1, GLA	HEXB, HEXA, NEU1, GLA
LEE_AGING_CEREBELLUM_UP	0.00764331	0.0590465	0.303124	1.86148	5	38	B2M, RPSA, GNG11, HSPA8, LGALS3, HMOX1, IFI27, HEXB, NR4A1, ACADVL, CDK4, RHOG, IRF7, CAPN2, CTSD, CTSH	B2M, RPSA, GNG11, HSPA8, LGALS3, HMOX1, IFI27, HEXB, NR4A1, ACADVL, CDK4, RHOG, IRF7
FLECHNER_PBL_KIDNEY_TRANSPLANT_REJECTED_VS_OK_DN	0.0131579	0.0821316	0.338257	1.8607	9	28	RPS2, FTH1, GAPDH, COX7C, RPL11, SLC3A2, EIF3K, RABGGTB, POLR2H, LRP10, RPL28, SYNPO, CDKN1B, SAFB2, ANAPC13, MCM7	RPS2, FTH1, GAPDH, COX7C, RPL11, SLC3A2, EIF3K, RABGGTB, POLR2H
CHEMNITZ_RESPONSE_TO_PROSTAGLANDIN_E2_UP	0.00967352	0.0672678	0.271832	1.85934	7	50	RPL8, RPS9, CKS2, PTP4A3, NOP16, NPM1, AP2S1, OLFML2A, PRAF2, BOLA3, SLC35G2, NES, UBE2S, UAP1, ERCC1, SHMT2, SAE1, EIF4EBP1, SCNM1, TRIM28, PTTG1, TGFB1I1, MTHFD2, ASMTL, SLC39A14, SNRPA, PCBD1, PCGF1, GMPS, SMC4, MZT2A, TGS1, ARAP3, RAPGEF4, PWWP2A, C19orf48, RPIA	RPL8, RPS9, CKS2, PTP4A3, NOP16, NPM1, AP2S1
BASSO_CD40_SIGNALING_UP	0.0130797	0.081725	0.260401	1.85649	10	55	TMSB4X, DDIT4, JUNB, LGALS1, CCL3, IER3, HLA-F, PTP4A3, ZFP36L1, CD83, CAPG, TNFAIP2, TAP1, CCL4, SYNGR2, LAPTM5, CD40, IL1B, ARHGEF2, TRIP10, CD58, SIK1, HLA-DPB1, EHD1, CD74, ARID5B	TMSB4X, DDIT4, JUNB, LGALS1, CCL3, IER3, HLA-F, PTP4A3, ZFP36L1, CD83, CAPG, TNFAIP2, TAP1, CCL4, SYNGR2
ICHIBA_GRAFT_VERSUS_HOST_DISEASE_35D_UP	0.00586166	0.0521557	0.249276	1.85638	4	61	TMSB4X, S100A4, PKM, S100A6, TMSB10, CLIC1, LGALS3, S100A11, TSPAN4, CD14, CCL2, GRN, PLD3, PSMB9, MT1X, TAP1, PROCR, CXCL2, GPX3, LAPTM5, MT1A	TMSB4X, S100A4, PKM, S100A6, TMSB10, CLIC1, LGALS3, S100A11, TSPAN4, CD14, CCL2, GRN, PLD3, PSMB9, MT1X, TAP1, PROCR, CXCL2
SANCHEZ_MDM2_TARGETS	0.0170015	0.0967399	0.514126	1.85636	10	10	ADIRF, IGFBP6, CCND1, RABAC1, TIMP1, FCGRT, CDKN1A	ADIRF, IGFBP6, CCND1, RABAC1, TIMP1
MCBRYAN_PUBERTAL_BREAST_3_4WK_DN	0.00718391	0.0566902	0.410885	1.85589	4	17	RPL36A, RPS10, RPL14, COX7A1, ZBTB16, NDUFV2, RGS2, CDKN1A, ALAS1, NFKB2, CAP1, PAM, IDH1, TCF7	RPL36A, RPS10, RPL14, COX7A1, ZBTB16, NDUFV2, RGS2
REACTOME_SARS_COV_1_INFECTION	0.0144737	0.0872053	0.337177	1.85476	10	28	RPS27A, UBB, UBA52, UBC, SUMO1, CHMP4A, UBE2I, CHMP3, CTSL, CHMP2A, MGAT1, CHMP2B, ST3GAL1, GANAB, ZCRB1, PRKCSH, CHMP4B, ST6GALNAC4	RPS27A, UBB, UBA52, UBC, SUMO1, CHMP4A, UBE2I, CHMP3, CTSL, CHMP2A
DAZARD_UV_RESPONSE_CLUSTER_G28	0.00925926	0.0651593	0.531826	1.85281	5	9	IER3, CXCL3, CCDC85B, ANXA2, CXCL2, PMAIP1, PHLDA2	IER3, CXCL3, CCDC85B, ANXA2, CXCL2
CROONQUIST_STROMAL_STIMULATION_UP	0.0123762	0.07827	0.293427	1.85118	9	40	TMSB4X, LUM, TSC22D3, CCL3, IER3, NUPR1, CXCL3, COL1A2, TGFBI, CCL4, CXCL1, ID1, RGS2, CXCL2	TMSB4X, LUM, TSC22D3, CCL3, IER3, NUPR1, CXCL3, COL1A2, TGFBI, CCL4, CXCL1, ID1, RGS2, CXCL2
LEE_AGING_MUSCLE_UP	0.0155587	0.0919672	0.401017	1.85045	10	18	HSPB1, HSPA8, TGIF1, ARF5, HINT1, RAB1A, ARHGDIB, ACTR1B, BUB3, U2AF2, TGFB1I1	HSPB1, HSPA8, TGIF1, ARF5, HINT1, RAB1A
REACTOME_RNA_POLYMERASE_III_TRANSCRIPTION_INITIATION_FROM_TYPE_3_PROMOTER	0.0100287	0.0689415	0.429161	1.84939	6	15	POLR2F, POLR2L, POLR1D, POLR2K, POLR2E, POLR2H, POLR3GL, SNAPC1, POLR1C, POLR3K	POLR2F, POLR2L, POLR1D, POLR2K, POLR2E, POLR2H, POLR3GL
CHANDRAN_METASTASIS_TOP50_DN	0.0136426	0.0840641	0.353344	1.84833	9	25	ARL5A, C12orf57, NR4A1, CIRBP, AHI1, MAGED2, ETHE1, TRAPPC1, PHB2, ANXA11, RAB34, AGGF1, RPS27L, CRYL1	ARL5A, C12orf57, NR4A1, CIRBP, AHI1, MAGED2, ETHE1, TRAPPC1
GOLDRATH_HOMEOSTATIC_PROLIFERATION	0.00571429	0.0517667	0.220786	1.84736	4	85	HNRNPA1, UBL5, SNRPE, ATP6V0B, RAB5C, HSPE1, VDAC2, CYCS, NDUFAB1, MAGOH, NDUFB3, NOP16, NDUFC1, NME1, LAGE3, NDUFB2, MPC2, PSMC5, PARK7, NPM3, ITGB1BP1, CD55, UBE2E1, PCGF2, SDHC, NUDCD2, FAM162A, NHP2, TMX2	HNRNPA1, UBL5, SNRPE, ATP6V0B, RAB5C, HSPE1, VDAC2, CYCS, NDUFAB1, MAGOH, NDUFB3, NOP16, NDUFC1, NME1, LAGE3, NDUFB2, MPC2, PSMC5, PARK7, NPM3, ITGB1BP1, CD55, UBE2E1, PCGF2
REACTOME_NEGATIVE_REGULATION_OF_MET_ACTIVITY	0.00925926	0.0651593	0.530223	1.84722	5	9	RPS27A, UBB, UBA52, UBC	RPS27A, UBB, UBA52, UBC
REACTOME_DOWNREGULATION_OF_ERBB2_SIGNALING	0.00925926	0.0651593	0.53013	1.8469	5	9	RPS27A, UBB, UBA52, UBC	RPS27A, UBB, UBA52, UBC
YAMAZAKI_TCEB3_TARGETS_DN	0.00575374	0.0518252	0.221524	1.84434	4	84	ALDOA, HNRNPA1, TUBA1B, S100A6, ITM2A, LGALS3, CKS2, ARL4A, TUBB4B, MIF, SEPHS2, TGIF1, ARL6IP1, TALDO1, CBR3, AHSA1, TUBB, PHB, MT1X, PARK7, KPNA2, AKR1B1, EBNA1BP2, CCT3, LAPTM5, STOML2, MT1A	ALDOA, HNRNPA1, TUBA1B, S100A6, ITM2A, LGALS3, CKS2, ARL4A, TUBB4B, MIF, SEPHS2, TGIF1, ARL6IP1, TALDO1, CBR3, AHSA1, TUBB, PHB, MT1X, PARK7, KPNA2, AKR1B1, EBNA1BP2, CCT3
RADAEVA_RESPONSE_TO_IFNA1_UP	0.0159787	0.0935131	0.341117	1.84409	11	27	HLA-C, IFI27, HLA-F, IFITM3, PSME1, IFI6, TUBB, PHB, UBE2L6, IFITM2, IRF7, BAX, CDKN1B, IFITM1, IFI35, AKR7A2	HLA-C, IFI27, HLA-F, IFITM3, PSME1, IFI6, TUBB, PHB, UBE2L6, IFITM2, IRF7
REACTOME_REGULATION_OF_INNATE_IMMUNE_RESPONSES_TO_CYTOSOLIC_DNA	0.0142405	0.0863841	0.557882	1.84406	8	8	RPS27A, UBB, UBA52, UBC	RPS27A, UBB, UBA52, UBC
REACTOME_RESPONSE_OF_MTB_TO_PHAGOCYTOSIS	0.00869565	0.0635935	0.416012	1.84388	5	16	RPS27A, UBB, UBA52, UBC, PGK1, RAB7A, KPNB1, ENO1, ATP6V1H	RPS27A, UBB, UBA52, UBC, PGK1, RAB7A
REACTOME_CONSTITUTIVE_SIGNALING_BY_LIGAND_RESPONSIVE_EGFR_CANCER_VARIANTS	0.00925926	0.0651593	0.528829	1.84236	5	9	RPS27A, UBB, UBA52, UBC	RPS27A, UBB, UBA52, UBC
REACTOME_SIGNALING_BY_EGFR_IN_CANCER	0.00925926	0.0651593	0.528829	1.84236	5	9	RPS27A, UBB, UBA52, UBC	RPS27A, UBB, UBA52, UBC
WP_EUKARYOTIC_TRANSCRIPTION_INITIATION	0.0144737	0.0872053	0.334917	1.84233	10	28	POLR2F, TAF9, POLR1D, POLR2K, POLR2G, POLR2J, POLR2E, POLR2H, POLR2C, GTF2A2, POLR2I, ILK, TAF12, POLR3K, TAF7, TAF6, TAF5, GTF2F2, GTF2H1, POLR2A, POLR3H, MNAT1, GTF2B, GTF2E2, ERCC3, CDK7	POLR2F, TAF9, POLR1D, POLR2K, POLR2G, POLR2J, POLR2E, POLR2H, POLR2C, GTF2A2
KEGG_ASTHMA	0.0158983	0.0931802	0.592031	1.84153	9	7	CD40, HLA-DRB5, HLA-DPB1, HLA-DQA2, HLA-DQB1, FCER1G, HLA-DMA
CHESLER_BRAIN_HIGHEST_EXPRESSION	0.010929	0.0720365	0.363043	1.8414	7	23	FTL, UQCRB, PSMB5, ATP6V0B, ACTB, DCTN3, HINT1, RABAC1	FTL, UQCRB, PSMB5, ATP6V0B, ACTB, DCTN3, HINT1, RABAC1
WP_UREA_CYCLE_AND_ASSOCIATED_PATHWAYS	0.00925926	0.0651593	0.528411	1.84091	5	9	MDH2, MDH1, LDHB, OAT, ASL, FH, ASS1, GOT1	MDH2
KEGG_PENTOSE_PHOSPHATE_PATHWAY	0.0115607	0.0745474	0.438459	1.83923	7	14	ALDOA, TALDO1, PFKP, PFKL, PGLS, TKT, DERA, G6PD, PRPS1, PRPS2, PGM1, RPIA, PFKM, ALDOC	ALDOA, TALDO1, PFKP, PFKL, PGLS
PETRETTO_CARDIAC_HYPERTROPHY	0.0136426	0.0840641	0.351558	1.83899	9	25	ACTB, ASPN, ANXA4, FN1, TAGLN, PDLIM3, TUBA1C, TUBA1A, EFEMP1, OSBPL8, ELP5, ARID5B, TM4SF1, OGN, CPNE3, CD44, ACTA2	ACTB, ASPN, ANXA4, FN1, TAGLN, PDLIM3
REACTOME_UPTAKE_AND_FUNCTION_OF_DIPHTHERIA_TOXIN	0.00509338	0.0485387	0.852816	1.83865	2	3	CD9, EEF2, TXNRD1	CD9, EEF2, TXNRD1
VERRECCHIA_RESPONSE_TO_TGFB1_C2	0.00869565	0.0635935	0.414541	1.83736	5	16	RHOC, COL1A2, FN1, COL3A1, TIMP1, RHOG, CYTH2, TIMP3, LRP1, COL6A1, MMP14, COL6A3, ARHGDIA	RHOC, COL1A2, FN1, COL3A1, TIMP1, RHOG, CYTH2, TIMP3
RUTELLA_RESPONSE_TO_HGF_UP	0.00613497	0.053532	0.163651	1.83732	5	217	HSPB1, CD9, FTH1, SLC3A2, OAZ2, PRDX1, DAD1, TXN, LGALS3, PSMB5, TSC22D1, CCND1, SPHK1, CCL3, AKR1C1, CNPY2, CXCL3, ATP6V0E1, SQSTM1, CYP1B1, HEXB, ANXA2, CCL2, TNFAIP6, IFI6, MGLL, ACAT1, CALHM2, GADD45G, MT1X, EMC7, AKR1B1, CXCL1, CTSL, GLA, ENSA, CSRP1, C1S, CLIC2, BCAP31, CD63, TUBA1C, ZNF706, PIGP, CYB5A, YWHAQ, IL1B, TFG, NDUFS2, FILIP1L, NQO1, CTSD, SDC2, PLTP, ARL6IP5, ANXA5, MDH1, CD47, …	HSPB1, CD9, FTH1, SLC3A2, OAZ2, PRDX1, DAD1, TXN, LGALS3, PSMB5, TSC22D1, CCND1, SPHK1, CCL3, AKR1C1, CNPY2, CXCL3, ATP6V0E1, SQSTM1, CYP1B1, HEXB, ANXA2, CCL2, TNFAIP6, IFI6, MGLL, ACAT1, CALHM2, GADD45G, MT1X, EMC7, AKR1B1, CXCL1, CTSL, GLA, ENSA, CSRP1, C1S
DARWICHE_SKIN_TUMOR_PROMOTER_UP	0.00587544	0.0521557	0.243844	1.83715	4	63	FTL, RPS3A, GABARAPL2, SOD1, DYNLL1, ARL2, LDHA, PGK1, COX5B, IFITM3, LY6E, ESD, PDCD5, PFKL, PPIC, MAP1LC3A, ID1, RNF181, EEF1B2, CAPN2, ATP6V0D1, NHP2, PGAM1, LTBP4, ENO1, CHP1, BAIAP2, CRELD1	FTL, RPS3A, GABARAPL2, SOD1, DYNLL1, ARL2, LDHA, PGK1, COX5B, IFITM3, LY6E, ESD, PDCD5, PFKL, PPIC, MAP1LC3A, ID1, RNF181, EEF1B2
VECCHI_GASTRIC_CANCER_EARLY_UP	0.00514933	0.0486766	0.169885	1.83713	4	180	RPL8, HSPB1, CD9, CRIP1, PTMA, RPS21, S100A6, HSPA8, S100A11, CKS2, TMED9, HSPE1, TBCB, CXCL3, IFITM3, CYC1, PSMA7, NOP16, PDCD6, PSMB8, SNRPB, ARPC4, NME1, IFI6, NPM1, POLR2G, SMARCE1, GRN, LYAR, SHKBP1, S100A10, KRT18, PRMT1, PFKP, IFITM2, CXCL1, RANBP1, PFDN4, RBM42, EBNA1BP2, MRPS28, CCT3, CKS1B, IDH3B, RRS1, TIMM13, POP7, BID, TIMM17A, SNRPD1, KIF9, RHOT2, KLHL21, INHBA, HSPH1, MRPS16, ENO1,…	RPL8, HSPB1, CD9, CRIP1, PTMA, RPS21, S100A6, HSPA8, S100A11, CKS2, TMED9, HSPE1, TBCB, CXCL3, IFITM3, CYC1, PSMA7, NOP16, PDCD6, PSMB8, SNRPB, ARPC4, NME1, IFI6, NPM1, POLR2G, SMARCE1, GRN, LYAR, SHKBP1, S100A10, KRT18, PRMT1, PFKP, IFITM2, CXCL1, RANBP1, PFDN4, RBM42, EBNA1BP2, MRPS28, CCT3, CKS1B
VISALA_RESPONSE_TO_HEAT_SHOCK_AND_AGING_DN	0.00925926	0.0651593	0.527003	1.83601	5	9	SOD1, DYNLL1, HSPA8, DNAJB1, SKIL, CCT4, STIP1	SOD1, DYNLL1, HSPA8, DNAJB1
WATANABE_RECTAL_CANCER_RADIOTHERAPY_RESPONSIVE_DN	0.0109091	0.0719815	0.26669	1.83554	8	51	RPS20, LUM, LGALS3, GSTP1, LGALS1, PSMB5, PSMB6, TMEM147, TUBB2A, HSPE1, COL1A2, CAPG, AHSA1, AP3S1, PCOLCE, COL3A1, ENSA	RPS20, LUM, LGALS3, GSTP1, LGALS1, PSMB5, PSMB6, TMEM147, TUBB2A, HSPE1, COL1A2, CAPG, AHSA1, AP3S1, PCOLCE, COL3A1, ENSA
DARWICHE_SKIN_TUMOR_PROMOTER_DN	0.00704225	0.0560686	0.228984	1.83496	5	75	EEF1D, RPL39, CALM2, TXN, S100A11, CCNI, HEXA, LYAR, DGUOK, GADD45GIP1, PEPD, CDC42EP2, BAG6, C11orf58, STRAP, MGAT1, EIF5A, C14orf119, MT1A, IL1B, FAM162A, ABHD14B, BID, NFE2L2, CACYBP, AKIRIN2, CHCHD5, BEST1, YTHDF2, GCLM, ZNF830, SAR1A, PEX16, HMBOX1, RPAIN, SUCLG2, LGMN, SRSF1, FAM3A, ITPR1, PMEPA1	EEF1D, RPL39, CALM2, TXN, S100A11, CCNI, HEXA, LYAR, DGUOK, GADD45GIP1, PEPD, CDC42EP2, BAG6, C11orf58, STRAP
WP_GLYCOLYSIS_IN_SENESCENCE	0.0158228	0.0931197	0.555072	1.83477	9	8	GAPDH, PKM, LDHA, PGK1, ENO1, G6PD, TP53	GAPDH, PKM, LDHA, PGK1
BOYAULT_LIVER_CANCER_SUBCLASS_G3_UP	0.00766703	0.0591565	0.200703	1.83345	6	109	RPL8, FTH1, CLIC1, TXN, EIF3H, SNRPD2, EIF4A3, TGIF1, PGK1, SEC61G, ARPC4, NME1, POLR2K, PHB, TIPIN, SRI, GLA, ITGB1BP1, EBNA1BP2, ADSL, PSMC4, CYB5B, CCT5, TPRKB, PSMD11, PWP1, STMN1, TDG, LRRC59, SNX7, KPNB1, UTP18, CCT2, ENO1, TPD52L2, ACTL6A, ANP32E, CKLF, COPS5, PHLDA2, MPV17, GNL3, CCT4, SLC52A2, SAP30BP, G6PD, PSMD14, PIGF, RIT1, SLC16A3, DKC1, PPP1CC, WDR45B, MRTO4, ENOPH1, EIF2S1, GPN1, …	RPL8, FTH1, CLIC1, TXN, EIF3H, SNRPD2, EIF4A3, TGIF1, PGK1, SEC61G, ARPC4, NME1, POLR2K, PHB, TIPIN, SRI, GLA, ITGB1BP1, EBNA1BP2, ADSL, PSMC4
REACTOME_SIGNALING_BY_FGFR2_IN_DISEASE	0.0169731	0.0967399	0.397086	1.83232	11	18	POLR2F, POLR2L, POLR2K, POLR2G, POLR2J, POLR2E, POLR2H, POLR2C, POLR2I	POLR2F, POLR2L, POLR2K, POLR2G, POLR2J, POLR2E, POLR2H, POLR2C
KEGG_DRUG_METABOLISM_CYTOCHROME_P450	0.0106383	0.0709447	0.485095	1.82734	6	11	MGST3, GSTP1, MGST2, GSTK1, GSTO1, GSTM3, MAOB, GSTO2, ADH5, GSTA4	MGST3, GSTP1, MGST2, GSTK1, GSTO1
BOGNI_TREATMENT_RELATED_MYELOID_LEUKEMIA_UP	0.0119403	0.0762859	0.448676	1.82679	7	13	RPL17, RPS27A, SLC25A6, RPL11, PGK1, ATF6B, EFEMP1, MPST	RPL17, RPS27A, SLC25A6, RPL11, PGK1
REACTOME_SEMA4D_INDUCED_CELL_MIGRATION_AND_GROWTH_CONE_COLLAPSE	0.0106383	0.0709447	0.484828	1.82634	6	11	RHOC, MYL6, MYL12B, MYL9, RND1	RHOC, MYL6, MYL12B, MYL9, RND1
REACTOME_MTOR_SIGNALLING	0.0154278	0.0915401	0.385235	1.82565	10	19	RPS6, LAMTOR5, LAMTOR4, RHEB, EIF4E, LAMTOR1, LAMTOR2, FKBP1A, RRAGA, AKT1S1, EIF4EBP1, PRKAG1, MLST8, LAMTOR3, EIF4B	RPS6, LAMTOR5, LAMTOR4, RHEB, EIF4E, LAMTOR1, LAMTOR2
KEGG_PYRUVATE_METABOLISM	0.0168303	0.0965576	0.380317	1.82557	11	20	PKM, LDHA, MDH2, ACAT1, AKR1B1, MDH1, ACYP1, LDHB, HAGH, GLO1, PDHA1, ALDH2, PDHB, GRHPR, ACYP2	PKM, LDHA, MDH2, ACAT1, AKR1B1
NIKOLSKY_BREAST_CANCER_5P15_AMPLICON	0.0084317	0.0630061	0.748468	1.82439	4	4	MRPL36, PDCD6, NDUFS6, SDHA	MRPL36, PDCD6, NDUFS6
WP_MIR517_RELATIONSHIP_WITH_ARCN1_AND_USP1	0.0084317	0.0630061	0.748298	1.82398	4	4	ID2, ID1, CDKN1A, USP1	ID2, ID1
HAHTOLA_CTCL_CUTANEOUS	0.0100287	0.0689415	0.423205	1.82372	6	15	RPL31, ITM2A, PSMB3, ARPC1A, ETHE1, ZBTB16, GLUL	RPL31, ITM2A, PSMB3, ARPC1A, ETHE1, ZBTB16, GLUL
REACTOME_CALCITONIN_LIKE_LIGAND_RECEPTORS	0.0084317	0.0630061	0.746926	1.82063	4	4	RAMP2, RAMP3, ADM	RAMP2, RAMP3, ADM
ACEVEDO_NORMAL_TISSUE_ADJACENT_TO_LIVER_TUMOR_DN	0.00723888	0.0568901	0.170321	1.81952	6	173	RPS25, EIF4A1, RPL19, OAZ1, RPL12, SOD1, EEF2, SAP18, PRG4, RPL36AL, TUBB4B, POLR2F, PRDX5, COX5B, PSMB7, MAGOH, SNRPF, CDA, MANF, SERTAD1, APH1A, RAB1A, RND1, NUDT14, PSMB4, NR1H2, NUCB1, ZNHIT1, PSMA3, TECR, PCOLCE, SEC11A, SDHB, MRPL22, TNFRSF1A, ACTG1, PSMF1, CYB5B, DNAJB11, ROMO1, MEA1, VPS28, AAMDC, ABHD14B, IMP4, AGPAT2, WBP2, MRPL24, ADI1, CDK2AP2, CAMK1, OAT, SPTSSA, CLPTM1, GTF3A, TRAPP…	RPS25, EIF4A1, RPL19, OAZ1, RPL12, SOD1, EEF2, SAP18, PRG4, RPL36AL, TUBB4B, POLR2F, PRDX5, COX5B, PSMB7, MAGOH, SNRPF, CDA, MANF, SERTAD1, APH1A, RAB1A, RND1, NUDT14, PSMB4, NR1H2, NUCB1, ZNHIT1, PSMA3, TECR, PCOLCE, SEC11A, SDHB, MRPL22, TNFRSF1A, ACTG1, PSMF1
WP_SPINAL_CORD_INJURY	0.0160891	0.0938581	0.284908	1.81875	12	41	VIM, RHOC, LGALS3, CCND1, MIF, PLA2G2A, NR4A1, CCL2, CDK4, CXCL1, CXCL2, FKBP1A, IL1B, TGFB1, CD47, RHOA, CDKN1B, PLXNA2, AQP1, TP53, MAPK3, APEX1	VIM, RHOC, LGALS3, CCND1, MIF, PLA2G2A, NR4A1, CCL2, CDK4, CXCL1, CXCL2
MULLIGHAN_NPM1_MUTATED_SIGNATURE_2_DN	0.0146341	0.0879176	0.274236	1.81836	11	46	ALDOA, FXYD5, EEF1D, FHL1, UXT, EIF3F, LDHA, EIF3D, TUFM, EIF6, UBE2L3, PHB2, FAM162A, SURF1, CLK3, RPL28, LTBP4, GAS6, EHD1, SERPINF1, XRCC6, GDI2, SORBS3, GRHPR, NBL1, WDR1, SLC9A3R1, RAB4A, RRP9, EIF4B	ALDOA, FXYD5, EEF1D, FHL1, UXT, EIF3F, LDHA, EIF3D, TUFM, EIF6, UBE2L3
REACTOME_GLUCONEOGENESIS	0.0100287	0.0689415	0.421923	1.81819	6	15	ALDOA, GAPDH, TPI1, MDH2, PGK1, SLC25A11, PGAM1, MDH1, ENO1	ALDOA, GAPDH, TPI1, MDH2, PGK1
REACTOME_INHIBITION_OF_THE_PROTEOLYTIC_ACTIVITY_OF_APC_C_REQUIRED_FOR_THE_ONSET_OF_ANAPHASE_BY_MITOTIC_SPINDLE_CHECKPOINT_COMPONENTS	0.0106383	0.0709447	0.482535	1.8177	6	11	ANAPC16, ANAPC11, CDC26, UBE2E1, UBE2S, BUB3, ANAPC15, UBE2D1, ANAPC5, ANAPC10, ANAPC2	ANAPC16, ANAPC11, CDC26, UBE2E1
WESTON_VEGFA_TARGETS	0.0144231	0.0870685	0.259268	1.81661	11	53	CD9, DYNLL1, RBX1, NDUFA1, IFI27, NR4A1, CCL2, COL1A2, HEXA, BGN, TIE1, KRT18, GEM, PGF, CXCL1, IL32, C1S, MGP, EFEMP1	CD9, DYNLL1, RBX1, NDUFA1, IFI27, NR4A1, CCL2, COL1A2, HEXA, BGN, TIE1, KRT18, GEM, PGF, CXCL1, IL32, C1S
BLALOCK_ALZHEIMERS_DISEASE_INCIPIENT_DN	0.00903955	0.0650042	0.211666	1.81636	7	92	RPL38, SLC25A6, COX7C, RPL6, RPL14, FHL1, CKS2, COX7A2L, TMEM147, MKKS, NEDD8, NDUFB3, ECH1, MGLL, AHSA1, DRAP1, AP3S1, GLUL, RSU1, GLRX, GTF2A2, LAMTOR2, CCT3, CLIC2, CCT5, DNAJC8, REEP5, ACTR1B, PARP1, CACYBP, HSPH1, UTP18, CCT2, RPN2, SDHA, COPS5, MPV17, PDHA1, CCT4, ALDH2, SAT1	RPL38, SLC25A6, COX7C, RPL6, RPL14, FHL1, CKS2, COX7A2L, TMEM147, MKKS, NEDD8, NDUFB3, ECH1, MGLL, AHSA1, DRAP1, AP3S1, GLUL, RSU1, GLRX, GTF2A2, LAMTOR2, CCT3
REACTOME_BIOLOGICAL_OXIDATIONS	0.0140845	0.0856876	0.250805	1.81548	11	57	TRMT112, CYB5R3, MGST3, GSTP1, MGST2, COMT, EPHX1, CYP1B1, GSTK1, UGP2, AIP, CBR3, ESD, TPST2, GSTO1, CYB5B, ABHD14B, AKR1A1, GSTM3, GGCT, SMOX, UGDH, NQO2, MAOB, AHCY, POR, GCLM, ALDH2, AKR7A2, GSS, PTGS1, GGT5, TPST1, GSTO2, ADH5, RXRA, GSTA4, PTGIS, NNMT, PTGES3	TRMT112, CYB5R3, MGST3, GSTP1, MGST2, COMT, EPHX1, CYP1B1, GSTK1, UGP2, AIP, CBR3, ESD, TPST2, GSTO1
REACTOME_TELOMERE_MAINTENANCE	0.0136139	0.0840531	0.287725	1.8152	10	40	NOP10, POLR2F, POLR2L, POLD4, POLR2K, POLR2G, POLR2J, POLR2E, POLR2H, POLR2C, POLR2I, TERF1, PPP6C, NHP2, PCNA, DAXX, POLD2, RUVBL2, TEN1, RPA1, TERF2IP	NOP10, POLR2F, POLR2L, POLD4, POLR2K, POLR2G, POLR2J, POLR2E, POLR2H, POLR2C
REACTOME_DOWNREGULATION_OF_SMAD2_3_SMAD4_TRANSCRIPTIONAL_ACTIVITY	0.0169731	0.0967399	0.39326	1.81466	11	18	RPS27A, UBB, UBA52, UBC, TGIF1, SKIL, PARP1, SNW1, UBE2D1, SERPINE1, TGIF2, NCOR1, HDAC1, RNF111	RPS27A, UBB, UBA52, UBC, TGIF1
FLECHNER_PBL_KIDNEY_TRANSPLANT_REJECTED_VS_OK_UP	0.0173267	0.0978687	0.284186	1.81414	13	41	B2M, TAX1BP3, ITM2A, PLP2, TSC22D3, TUBB2A, ANXA4, DCTN6, KPNA2, UBE2E3, TXNRD1, PCGF2, DNPEP, REEP5, CD47, PARP1, POLR1C, DAXX, ANP32E, MPV17	B2M, TAX1BP3, ITM2A, PLP2, TSC22D3, TUBB2A, ANXA4, DCTN6, KPNA2, UBE2E3, TXNRD1, PCGF2, DNPEP
PRAMOONJAGO_SOX4_TARGETS_DN	0.0157274	0.092701	0.326158	1.81356	11	29	HNRNPA0, HSPA8, TMED2, LY6E, PEBP1, ADAM15, ACOT7, GLUL, LSM2, MRPS12, EFEMP1, TMEM14A, UBE2S, PARP1	HNRNPA0, HSPA8, TMED2, LY6E, PEBP1, ADAM15, ACOT7, GLUL, LSM2, MRPS12
DACOSTA_UV_RESPONSE_VIA_ERCC3_TTD_UP	0.0220779	0.115226	0.315922	1.8131	16	32	COX6A1, BSG, IGFBP6, EPHX1, ARPC4, PLD3, BAD, PGF, PDLIM7, AAMP, MRPS12, FKBP2, STK25, MRPL28, GNL1, MPDU1, MDK, SAT1, TRIM25	COX6A1, BSG, IGFBP6, EPHX1, ARPC4, PLD3, BAD, PGF, PDLIM7, AAMP, MRPS12
WP_PHOTODYNAMIC_THERAPYINDUCED_NFE2L2_NRF2_SURVIVAL_SIGNALING	0.0106383	0.0709447	0.481178	1.81259	6	11	GSTP1, HMOX1, EPHX1, NQO1, NFE2L2, NQO2, KEAP1, GCLM	GSTP1, HMOX1, EPHX1
BYSTRYKH_HEMATOPOIESIS_STEM_CELL_AND_BRAIN_QTL_CIS	0.0157068	0.0926672	0.319601	1.8111	11	31	RPL26, PSMB6, NOP10, DPP7, ARL6IP1, SRP9, SNRPB2, DCTN6, PRDX2, MRPS7, SKP1, TOX4, SPG21, AGTRAP, ACAA1, GLO1, DAP3, NECAP2, TRMT1	RPL26, PSMB6, NOP10, DPP7, ARL6IP1, SRP9, SNRPB2, DCTN6, PRDX2, MRPS7
REACTOME_TICAM1_RIP1_MEDIATED_IKK_COMPLEX_RECRUITMENT	0.0151976	0.0905183	0.462335	1.80974	9	12	RPS27A, UBB, UBA52, UBC, UBE2N, UBE2D2	RPS27A, UBB, UBA52, UBC, UBE2N, UBE2D2
REACTOME_GAP_JUNCTION_TRAFFICKING_AND_REGULATION	0.0168303	0.0965576	0.381762	1.80919	11	19	TUBA1B, ACTB, TUBB2A, TUBB4B, AP2M1, CLTA, ACTG1, TUBA1C, TUBA1A	TUBA1B, ACTB, TUBB2A, TUBB4B, AP2M1, CLTA, ACTG1
MOOTHA_GLUCONEOGENESIS	0.0100287	0.0689415	0.419577	1.80809	6	15	ALDOA, TPI1, LDHA, MDH2, PGK1, BID, MDH1, LDHB, ENO1	ALDOA, TPI1, LDHA, MDH2, PGK1
REACTOME_DNA_DOUBLE_STRAND_BREAK_RESPONSE	0.0136612	0.0840959	0.356285	1.80712	9	23	RPS27A, UBB, UBA52, UBXN1, UBC, UBE2N, SUMO1, UBE2I, KPNA2, BABAM1, KAT5	RPS27A, UBB, UBA52, UBXN1, UBC, UBE2N, SUMO1, UBE2I, KPNA2
REACTOME_INTERLEUKIN_10_SIGNALING	0.00869565	0.0635935	0.407678	1.80694	5	16	CCL3, CCL2, CCL4, TIMP1, TNFRSF1A, CXCL1, CXCL2, IL1B	CCL3, CCL2, CCL4, TIMP1, TNFRSF1A, CXCL1, CXCL2
VERHAAK_GLIOBLASTOMA_MESENCHYMAL	0.00985761	0.0682912	0.198225	1.80602	8	108	S100A4, ARPC1B, FXYD5, CLIC1, LGALS3, S100A11, IGFBP6, LGALS1, MGST2, EMP3, POLD4, HEXB, ANXA2, CD14, LY96, COL1A2, GRN, HEXA, ANXA4, TGFBI, SYNGR2, MVP, TIMP1, TNFRSF1A, RHOG, SCPEP1, PROCR, TMBIM1, MGAT1, LAPTM5, PIGP, COL1A1	S100A4, ARPC1B, FXYD5, CLIC1, LGALS3, S100A11, IGFBP6, LGALS1, MGST2, EMP3, POLD4, HEXB, ANXA2, CD14, LY96, COL1A2, GRN, HEXA, ANXA4, TGFBI, SYNGR2, MVP, TIMP1, TNFRSF1A, RHOG, SCPEP1, PROCR, TMBIM1
PID_MYC_ACTIV_PATHWAY	0.0147783	0.0885678	0.276052	1.80501	11	44	EIF4A1, GAPDH, PTMA, RPL11, ID2, SNAI1, LDHA, TAF9, NME1, NPM1, EIF4E, PRDX3, CDK4, BAX, KAT5, RCC1, ENO1, TAF12, RUVBL2, ACTL6A, PMAIP1, ODC1, MAX, TP53, KAT2A	EIF4A1, GAPDH, PTMA, RPL11, ID2, SNAI1, LDHA, TAF9, NME1, NPM1, EIF4E, PRDX3, CDK4
REACTOME_ACTIVATION_OF_AMPK_DOWNSTREAM_OF_NMDARS	0.0106383	0.0709447	0.478505	1.80252	6	11	TUBA1B, TUBB2A, TUBB4B, CALM1, TUBA1C, TUBA1A, TUBA4A, PRKAG1, TUBB2B	TUBA1B, TUBB2A, TUBB4B, CALM1
WP_DOPAMINE_METABOLISM	0.0118044	0.0756419	0.738938	1.80116	6	4	SOD1, COMT, NQO1, MAOB	SOD1, COMT
OSAWA_TNF_TARGETS	0.0190174	0.104129	0.614233	1.80034	11	6	IER3, EFNA1, TNFAIP2, COL3A1	IER3, EFNA1, TNFAIP2, COL3A1
KEGG_GLYCOLYSIS_GLUCONEOGENESIS	0.0147849	0.0885678	0.337371	1.79939	10	26	ALDOA, GAPDH, PKM, TPI1, LDHA, PGK1, PFKP, PFKL, AKR1A1, PGAM1, LDHB, ENO1, PDHA1, ALDH2, PDHB, BPGM, ADH5, ALDH3A2, PGM1, GALM, PFKM, ALDOC, PCK2	ALDOA, GAPDH, PKM, TPI1, LDHA, PGK1, PFKP, PFKL
NIKOLSKY_BREAST_CANCER_16P13_AMPLICON	0.0158537	0.0931197	0.271361	1.79929	12	46	RPS2, SLC9A3R2, TNFRSF12A, HCFC1R1, TMEM204, NDUFB10, UBE2I, SPSB3, IL32, MRPL28, NTHL1, MPG, THOC6, NUBP2, RHOT2, FLYWCH2, C16orf91, NME3, HAGH, POLR3K, NME4, TELO2, KCTD5, TRAF7, RPUSD1, PKD1, MSRB1, SNRNP25, DECR2, MRPS34, NPRL3, JMJD8, GFER, STUB1, PIGQ, GNPTG, CLCN7	RPS2, SLC9A3R2, TNFRSF12A, HCFC1R1, TMEM204, NDUFB10, UBE2I, SPSB3, IL32
HUMMERICH_MALIGNANT_SKIN_TUMOR_DN	0.0115132	0.0743176	0.669144	1.79881	6	5	CFD, SCAND1, IFI27L2, SNX7	CFD
SENESE_HDAC2_TARGETS_DN	0.0147783	0.0885678	0.27497	1.79793	11	44	S100A4, BCAM, LUM, IGFBP6, CLU, MYL9, FKBP9, LINC01116, TAGLN, COL3A1, TIMP3, INSIG1, COL1A1, SDC2, CRYAB, LBH, LSP1, HDAC2, GPNMB, AQP1, STK40, TP53TG1	S100A4, BCAM, LUM, IGFBP6, CLU, MYL9, FKBP9, LINC01116, TAGLN, COL3A1, TIMP3
ZHENG_RESPONSE_TO_ARSENITE_UP	0.0108025	0.0716153	0.51597	1.79757	6	9	DNAJB1, HMOX1, MT1E, MT1X, TXNRD1, MT1M, GCLM	DNAJB1, HMOX1, MT1E, MT1X, TXNRD1
BANDRES_RESPONSE_TO_CARMUSTIN_MGMT_48HR_DN	0.016568	0.0957572	0.250356	1.79657	13	56	FTL, FTH1, SRP14, CD151, PFN1, RAD23A, IER3, EPHX1, EIF6, ARPC2, NDUFC1, ADAM15, GRN, HMGN2, PCOLCE, POLR2E, FKBP1A, INSIG1, HAGH, GTF2F1, BAIAP2, ISLR, SHMT2, MDK, RAD9A, PPM1G, TLE3, TUBG1, ASMTL, ITGA3, PCBD1, ZBTB17, CD68, TMBIM6, IKBKG, GOLGA2	FTL, FTH1, SRP14, CD151, PFN1, RAD23A, IER3, EPHX1, EIF6, ARPC2, NDUFC1, ADAM15, GRN, HMGN2, PCOLCE, POLR2E
DER_IFN_GAMMA_RESPONSE_UP	0.0158537	0.0931197	0.270904	1.79626	12	46	B2M, HLA-C, HLA-A, RHOC, ATP6V0B, PSME1, SRP9, CYCS, PSMB8, SRSF2, SDCBP, PSMB9, TAP1, C1S, HADHB, PARP1, VAT1, SKP1, BAG1, PMAIP1, IFITM1, XRCC6, IFI35	B2M, HLA-C, HLA-A, RHOC, ATP6V0B, PSME1, SRP9, CYCS, PSMB8, SRSF2, SDCBP, PSMB9, TAP1, C1S
GRAHAM_CML_QUIESCENT_VS_CML_DIVIDING_UP	0.0119403	0.0762859	0.440531	1.79363	7	13	CCL3, CXCL3, CXCL1, CXCL2, CRHBP, IL1B, ANXA5	CCL3, CXCL3, CXCL1, CXCL2
BYSTRYKH_HEMATOPOIESIS_STEM_CELL_QTL_CIS	0.0117786	0.075562	0.245883	1.79159	9	58	RPL26, ZC3H11A, SERF2, PSMB6, FLOT1, NOP10, TBCB, DPP7, ARL6IP1, SRP9, SNRPB2, CST3, MPC2, DCTN6, PRDX2, DBI, DDOST, MRPS7	RPL26, ZC3H11A, SERF2, PSMB6, FLOT1, NOP10, TBCB, DPP7, ARL6IP1, SRP9, SNRPB2, CST3, MPC2, DCTN6, PRDX2, DBI, DDOST, MRPS7
KORKOLA_CHORIOCARCINOMA_UP	0.0206022	0.110102	0.611131	1.79124	12	6	CD9, GAPDH, TPI1, PHB2	CD9, GAPDH, TPI1
REACTOME_DNA_REPAIR	0.00736842	0.0575641	0.17697	1.78833	6	142	RPS27A, UBB, UBA52, RBX1, SUMO2, UBXN1, UBC, RAD23A, ACTB, POLR2F, POLR2L, POLD4, POLE4, POLR2K, POLR2G, UBE2B, TIPIN, POLR2J, UBE2N, UBE2L6, SUMO1, COPS6, UBE2I, POLR2E, KPNA2, MAD2L2, PPP4C, POLR2H, SUMO3, POLR2C, COPS3, CETN2, BABAM1, COPS8, POLR2I, TERF1, MGMT, NTHL1, PCNA, MPG, KAT5, TDG, PARP1, POLD2, PRPF19, USP1, ACTL6A, POLE3, COPS5, ERCC1, RPA1, TERF2IP, RAD9A, XRCC6, ZNF830, INO80C, RA…	RPS27A, UBB, UBA52, RBX1, SUMO2, UBXN1, UBC, RAD23A, ACTB, POLR2F, POLR2L, POLD4, POLE4, POLR2K, POLR2G, UBE2B, TIPIN, POLR2J, UBE2N, UBE2L6, SUMO1, COPS6, UBE2I, POLR2E, KPNA2, MAD2L2, PPP4C, POLR2H, SUMO3, POLR2C
REACTOME_EPHB_MEDIATED_FORWARD_SIGNALING	0.0207182	0.110627	0.358308	1.78722	14	22	ARPC1B, CFL1, ACTB, ARPC2, ARPC4, ARPC1A, ACTG1, ARPC3, SDC2, RHOA	ARPC1B, CFL1, ACTB, ARPC2, ARPC4, ARPC1A, ACTG1, ARPC3
[truncated: 5,464 more rows]

## Sheet: C3
pathway	pval	padj	ES	NES	nMoreExtreme	size	leadingEdge	leadingEdge_UP	leadingEdge_DOWN
[truncated: 3,707 more rows]

## Sheet: C4
pathway	pval	padj	ES	NES	nMoreExtreme	size	leadingEdge	leadingEdge_UP	leadingEdge_DOWN
[truncated: 853 more rows]

## Sheet: C5
pathway	pval	padj	ES	NES	nMoreExtreme	size	leadingEdge	leadingEdge_UP	leadingEdge_DOWN
[truncated: 14,862 more rows]

## Sheet: C6
pathway	pval	padj	ES	NES	nMoreExtreme	size	leadingEdge	leadingEdge_UP	leadingEdge_DOWN
[truncated: 189 more rows]

## Sheet: C7
pathway	pval	padj	ES	NES	nMoreExtreme	size	leadingEdge	leadingEdge_UP	leadingEdge_DOWN
[truncated: 5,205 more rows]

## Sheet: C8
pathway	pval	padj	ES	NES	nMoreExtreme	size	leadingEdge	leadingEdge_UP	leadingEdge_DOWN
[truncated: 685 more rows]
