# Supplementary material for: Glycosylation Regulation by TMEM230 in Aging and Autoimmunity
Source: Int J Mol Sci. 2025 Mar 7;26(6):2412. doi: 10.3390/ijms26062412 (PMC11942208; doi:10.3390/ijms26062412)
Supplement: Supplementary file 1 [file ijms-26-02412-s001.zip › OA_vs_RA3_cluster_POSTN SF_gsea_results.xlsx]

## Sheet: H
pathway	pval	padj	ES	NES	nMoreExtreme	size	leadingEdge	leadingEdge_UP	leadingEdge_DOWN
HALLMARK_OXIDATIVE_PHOSPHORYLATION	0.00105932	0.00921659	0.476061	4.91939	0	167	LDHA, MGST3, SLC25A6, CYB5R3, GPX4, ISCU, COX7A2, NDUFA4, COX7C, SLC25A5, ATP6V0E1, VDAC2, SDHC, NQO2, ATP6V1F, ACAT1, SDHB, NDUFS4, COX7A2L, MDH2, COX5B, NDUFC2, COX6B1, NDUFB4, COX8A, NDUFV1, NDUFB6, MPC1, SLC25A3, ACADVL, HSD17B10, NDUFV2, NDUFA1, COX4I1, ATP6V0B, CYC1, ATP6V1G1, SDHD, NDUFS7, NDUFC1, NDUFS3, COX5A, MRPL34, POLR2F, COX6A1, NDUFA9, COX17, UQCRFS1, NDUFAB1, UQCRC2, HTRA2, IDH3B,…	LDHA, MGST3, SLC25A6, CYB5R3, GPX4, ISCU, COX7A2, NDUFA4, COX7C, SLC25A5, ATP6V0E1, VDAC2, SDHC, NQO2, ATP6V1F, ACAT1, SDHB, NDUFS4, COX7A2L, MDH2, COX5B, NDUFC2, COX6B1, NDUFB4, COX8A, NDUFV1, NDUFB6, MPC1, SLC25A3, ACADVL, HSD17B10, NDUFV2, NDUFA1, COX4I1, ATP6V0B, CYC1, ATP6V1G1, SDHD, NDUFS7, NDUFC1, NDUFS3, COX5A, MRPL34, POLR2F, COX6A1, NDUFA9, COX17, UQCRFS1, NDUFAB1, UQCRC2, HTRA2, IDH3B,…
HALLMARK_MYC_TARGETS_V1	0.00105708	0.00921659	0.377704	3.91627	0	168	EIF4A1, U2AF1, LDHA, RPS10, HNRNPA1, RPS5, RPS6, MRPL23, RPS3, AP3S1, YWHAQ, TUFM, CNBP, RAN, PGK1, ERH, PSMB3, EIF3D, MYC, RPL14, CCT7, ILF2, SLC25A3, CYC1, SNRPG, RPL34, RPL6, PHB, COX5A, POLD2, PSMA1, IMPDH2, UBE2E1, NDUFAB1, KPNA2, EIF4E, SNRPD2, VDAC3, PSMD8, RPL18, PSMD3, NHP2, PRDX3, SRSF2, DUT, MRPS18B, PSMA7, PRPF31, UBE2L3, USP1, NOP16, RUVBL2, CLNS1A, FBL, XRCC6, PSMA4, PPIA, EIF4H, PC…	EIF4A1, U2AF1, LDHA, RPS10, HNRNPA1, RPS5, RPS6, MRPL23, RPS3, AP3S1, YWHAQ, TUFM, CNBP, RAN, PGK1, ERH, PSMB3, EIF3D, MYC, RPL14, CCT7, ILF2, SLC25A3, CYC1, SNRPG, RPL34, RPL6, PHB, COX5A, POLD2, PSMA1, IMPDH2, UBE2E1, NDUFAB1, KPNA2, EIF4E, SNRPD2, VDAC3, PSMD8, RPL18, PSMD3, NHP2, PRDX3, SRSF2, DUT, MRPS18B, PSMA7, PRPF31, UBE2L3, USP1, NOP16, RUVBL2, CLNS1A, FBL, XRCC6, PSMA4, PPIA, EIF4H, PC…
HALLMARK_REACTIVE_OXYGEN_SPECIES_PATHWAY	0.00129032	0.00921659	0.49798	3.02432	0	36	SOD1, GPX3, JUNB, PFKP, PRDX1, GPX4, MGST1, LAMTOR5, TXN, FTL, LSP1, PDLIM1, NDUFB4, PRNP, GLRX, CAT, PRDX2, PRDX6, STK25	SOD1, GPX3, JUNB, PFKP, PRDX1, GPX4, MGST1, LAMTOR5, TXN, FTL, LSP1, PDLIM1, NDUFB4, PRNP, GLRX, CAT, PRDX2, PRDX6, STK25
HALLMARK_DNA_REPAIR	0.00108578	0.00921659	0.308651	2.86771	0	113	AK1, GPX4, POLD4, SDCBP, TMED2, MPC2, SUPT4H1, TAF9, ARL6IP1, ADRM1, RBX1, DAD1, POLR2E, POLR2J, APRT, TSG101, POLR2K, GUK1, IMPDH2, POLR2F, COX17, CDA, MPG, DGUOK, EDF1, POLR2C, POLR2G, BCAP31, EIF1B, NELFE, DUT, VPS28, GTF2A2, POLE4, POLR1D, ITPA, POLR3GL, PCNA, ERCC1, POLR2I, MRPL40, NME3, NUDT9, TAF12, NME1, SSRP1, RPA2, SURF1, AK3, GMPR2, GTF2B	AK1, GPX4, POLD4, SDCBP, TMED2, MPC2, SUPT4H1, TAF9, ARL6IP1, ADRM1, RBX1, DAD1, POLR2E, POLR2J, APRT, TSG101, POLR2K, GUK1, IMPDH2, POLR2F, COX17, CDA, MPG, DGUOK, EDF1, POLR2C, POLR2G, BCAP31, EIF1B, NELFE, DUT, VPS28, GTF2A2, POLE4, POLR1D, ITPA, POLR3GL, PCNA, ERCC1, POLR2I, MRPL40
HALLMARK_FATTY_ACID_METABOLISM	0.00110619	0.00921659	0.299567	2.70112	0	106	ALDOA, LDHA, EPHX1, S100A10, CBR3, SDHC, MDH2, CBR1, ACADVL, HSD17B10, SDHD, UGDH, HSD17B11, MGLL, PSME1, PCBD1, CRAT, UROD, GLUL, IDH3B, GRHPR, SMS, ECH1, MDH1, ALDH3A2, PRDX6, IDH3G, ADSL, RDH11, SUCLG1, ERP29, PDHB, HADHB, LGALS1, PTS, IDI1, ECHS1, SUCLA2, ACAT2, DECR1, SDHA, FH, BLVRA, NCAPH2, UBE2L6, UROS, ACO2, ECI2, MIF	ALDOA, LDHA, EPHX1, S100A10, CBR3, SDHC, MDH2, CBR1, ACADVL, HSD17B10, SDHD, UGDH, HSD17B11, MGLL, PSME1, PCBD1, CRAT, UROD, GLUL, IDH3B, GRHPR, SMS, ECH1, MDH1, ALDH3A2, PRDX6, IDH3G, ADSL, RDH11, SUCLG1, ERP29, PDHB, HADHB, LGALS1, PTS
HALLMARK_ADIPOGENESIS	0.00105597	0.00921659	0.255848	2.58439	0	150	ALDOA, SOD1, GPX3, MGST3, GPX4, UBC, CD151, SSPN, HSPB8, RAB34, SPARCL1, SDHC, DNAJB9, DHRS7, SDHB, MDH2, GHITM, COX8A, RTN3, REEP5, CYC1, ANGPTL4, NDUFS3, COX6A1, MGLL, ALDH2, ATP1B3, NDUFAB1, CRAT, TALDO1, ECH1, PRDX3, NDUFB7, CAT, IDH3G, DRAM2, TOB1, UQCRQ, SUCLG1, COX7B, TKT, JAGN1, PFKL, SCP2, PHYH, ECHS1, GRPEL1, DHRS7B, STOM, CDKN2C, DECR1, AK2, MTCH2, PGM1, TANK, ITIH5, ACO2, SAMM50, QDPR…	ALDOA, SOD1, GPX3, MGST3, GPX4, UBC, CD151, SSPN, HSPB8, RAB34, SPARCL1, SDHC, DNAJB9, DHRS7, SDHB, MDH2, GHITM, COX8A, RTN3, REEP5, CYC1, ANGPTL4, NDUFS3, COX6A1, MGLL, ALDH2, ATP1B3, NDUFAB1, CRAT, TALDO1, ECH1, PRDX3, NDUFB7, CAT, IDH3G, DRAM2, TOB1, UQCRQ, SUCLG1, COX7B, TKT, JAGN1, PFKL, SCP2, PHYH
HALLMARK_COAGULATION	0.00117925	0.00921659	0.321409	2.49915	0	70	CD9, GSN, COMP, CFD, ANXA1, CLU, ISCU, CRIP2, PRSS23, CAPN2, C1S, S100A13, CPQ, CSRP1, DPP4, DUSP14, SIRT2, C2, SERPING1, CTSH, TIMP3, PEF1, ANG, WDR1, PROS1	CD9, GSN, COMP, CFD, ANXA1, CLU, ISCU, CRIP2, PRSS23, CAPN2, C1S, S100A13, CPQ, CSRP1, DPP4, DUSP14, SIRT2, C2, SERPING1, CTSH, TIMP3, PEF1, ANG, WDR1, PROS1
HALLMARK_MYOGENESIS	0.00220264	0.0106701	0.250473	2.27308	1	108	AK1, GABARAPL2, GSN, GPX3, FHL1, CFD, IGF1, CRYAB, CLU, COX7A1, FXYD1, SSPN, LSP1, HSPB8, CDKN1A, CKB, CNN3, CDH13, GADD45B, EIF4A2, FDPS, PRNP, SIRT2, CRAT, ABLIM1, HSPB2, ATP6AP1, GAA, SLN, TPD52L1, TAGLN, NQO1, IFRD1, FABP3, PTGIS, PDLIM7, OCEL1, MYO1C, BIN1, MYL6B, BAG1, EFS, FLII, PFKM	AK1, GABARAPL2, GSN, GPX3, FHL1, CFD, IGF1, CRYAB, CLU, COX7A1, FXYD1, SSPN, LSP1, HSPB8, CDKN1A, CKB, CNN3, CDH13, GADD45B, EIF4A2, FDPS, PRNP, SIRT2, CRAT, ABLIM1, HSPB2, ATP6AP1, GAA, SLN, TPD52L1
HALLMARK_XENOBIOTIC_METABOLISM	0.00217391	0.0106701	0.238313	2.22681	1	118	AKR1C2, DDAH2, CDO1, IGF1, EPHX1, ID2, AKR1C3, COMT, TNFRSF1A, BLVRB, DHRS7, HMOX1, CBR1, SERTAD1, UGDH, CDA, ALDH2, TMEM176B, ECH1, CAT, CYP27A1, ADH5, CYB5A, DHPS, PGRMC1, CES1, PROS1, RBP4, PTS, NQO1, TPST1, NDRG2, PTGR1, GSTO1, SHMT2, SLC35B1, SLC6A6, ACP1, ACP2, ACO2, TMBIM6, PMM1, AHCY, DHRS1, POR, HPRT1, SAR1B, ASL, GABARAPL1, FAH, PTGES, PYCR1, PDK4, PTGES3, DDT, PSMB10, GSS, SERPINE1, PE…	AKR1C2, DDAH2, CDO1, IGF1, EPHX1, ID2, AKR1C3, COMT, TNFRSF1A, BLVRB, DHRS7, HMOX1, CBR1, SERTAD1, UGDH, CDA, ALDH2, TMEM176B, ECH1, CAT, CYP27A1, ADH5, CYB5A, DHPS, PGRMC1, CES1, PROS1, RBP4, PTS
HALLMARK_PEROXISOME	0.00234742	0.0106701	0.281081	2.13045	1	64	SOD1, PRDX1, CADM1, HSD3B7, CRABP2, ITGB1BP1, TSPO, CNBP, MVP, FIS1, SLC35B2, HSD17B11, FDPS, CRAT, PRDX5, ECH1, CAT, RDH11, DHRS3, GSTK1, SLC25A4, ERCC1, SCP2	SOD1, PRDX1, CADM1, HSD3B7, CRABP2, ITGB1BP1, TSPO, CNBP, MVP, FIS1, SLC35B2, HSD17B11, FDPS, CRAT, PRDX5, ECH1, CAT, RDH11, DHRS3, GSTK1, SLC25A4, ERCC1, SCP2
HALLMARK_MTORC1_SIGNALING	0.00315789	0.0131579	0.20527	2.07054	2	149	ALDOA, CD9, LDHA, PRDX1, GAPDH, NUPR1, TPI1, DDIT4, ENO1, PSMB5, PGK1, IGFBP5, CDKN1A, INSIG1, SQSTM1, GLA, PSMC2, GLRX, FKBP2, XBP1, RAB1A, RDH11, PSMA3, PSMA4, PPIA, PFKL, DDX39A, MTHFD2, IDI1, COPS5, PSMD13, SHMT2, PSMC4, IFRD1, SLC6A6, EBP, EEF1E1, BTG2, SERP1, FGL2, PGM1, HSPE1, SEC11A, QDPR, CYB5B, DDIT3, CACYBP, PSMG1, RPA1, SDF2L1, MAP2K3, NFYC, SLC9A3R1, PNO1, HPRT1, RRP9, ASNS, G6PD, SL…	ALDOA, CD9, LDHA, PRDX1, GAPDH, NUPR1, TPI1, DDIT4, ENO1, PSMB5, PGK1, IGFBP5, CDKN1A, INSIG1, SQSTM1, GLA, PSMC2, GLRX, FKBP2, XBP1, RAB1A, RDH11, PSMA3, PSMA4, PPIA, PFKL, DDX39A, MTHFD2
HALLMARK_UNFOLDED_PROTEIN_RESPONSE	0.00225225	0.0106701	0.237211	2.02342	1	88	EIF4A1, EEF2, HERPUD1, ATF4, CCL2, DDIT4, CKS1B, RPS14, DNAJB9, TUBB2A, EIF4A2, EIF4A3, EIF4E, NHP2, XBP1, IMP3, ATP6V0D1, LSM1, BANF1, SPCS1, MTHFD2, LSM4, YIF1A, DCP1A, SERP1, NOP56, SEC11A, DNAJC3, CEBPG, BAG3, CXXC1, CNOT4, PREB, WIPI1, SDAD1, KIF5B, EXOSC4, POP4, RRP9, ASNS, SLC1A4, EXOSC1, EXOSC5, DKC1	EIF4A1, EEF2, HERPUD1, ATF4, CCL2, DDIT4, CKS1B, RPS14, DNAJB9, TUBB2A, EIF4A2, EIF4A3, EIF4E, NHP2, XBP1, IMP3, ATP6V0D1, LSM1, BANF1, SPCS1, MTHFD2
HALLMARK_HYPOXIA	0.00534759	0.0205677	0.208839	2.02169	4	132	ALDOA, S100A4, LDHA, PFKP, ANXA2, GAPDH, DCN, TPI1, DDIT4, ZFP36, ACKR3, ENO1, HEXA, IER3, HMOX1, HAS1, PGK1, CDKN1A, PAM, FAM162A, ADM, SDC2, ANGPTL4, CP, PRDX5, GLRX, GRHPR, SRPX, AKAP12, GAA, UGP2, PFKL, HK1, CAV1, GALK1, SLC6A6, ILVBL, BGN, PGM1, NAGK, SELENBP1, SDC4, JMJD6, RBPJ, MIF, IDS	ALDOA, S100A4, LDHA, PFKP, ANXA2, GAPDH, DCN, TPI1, DDIT4, ZFP36, ACKR3, ENO1, HEXA, IER3, HMOX1, HAS1, PGK1, CDKN1A, PAM, FAM162A, ADM, SDC2, ANGPTL4, CP, PRDX5, GLRX, GRHPR, SRPX, AKAP12, GAA, UGP2, PFKL
HALLMARK_APOPTOSIS	0.00649351	0.0231911	0.200844	1.88327	5	119	LGALS3, IGFBP6, GSN, SOD1, GPX3, LUM, GPX4, DCN, HSPB1, ANXA1, CLU, LMNA, TSPO, VDAC2, IER3, HMOX1, CDKN1A, GADD45B, SQSTM1, EMP1, BCAP31, PPT1, FEZ1, TIMP3, TNFRSF12A, MGMT, TGFBR3, PEA15, CCND2	LGALS3, IGFBP6, GSN, SOD1, GPX3, LUM, GPX4, DCN, HSPB1, ANXA1, CLU, LMNA, TSPO, VDAC2, IER3, HMOX1, CDKN1A, GADD45B, SQSTM1, EMP1, BCAP31, PPT1, FEZ1, TIMP3, TNFRSF12A, MGMT, TGFBR3, PEA15, CCND2
HALLMARK_GLYCOLYSIS	0.00969828	0.0285243	0.194425	1.85139	8	127	ALDOA, SOD1, LDHA, PKM, PFKP, DCN, TPI1, TXN, DDIT4, CHST12, ENO1, IER3, SDHC, HAX1, PGK1, MDH2, AKR1A1, PAM, FAM162A, SDC2, ANGPTL4, GUSB, GLRX, TALDO1, MDH1, NT5E, CYB5A, PGAM1, ANG, RBCK1, UGP2, B3GAT3, PPIA	ALDOA, SOD1, LDHA, PKM, PFKP, DCN, TPI1, TXN, DDIT4, CHST12, ENO1, IER3, SDHC, HAX1, PGK1, MDH2, AKR1A1, PAM, FAM162A, SDC2, ANGPTL4, GUSB, GLRX, TALDO1, MDH1, NT5E, CYB5A, PGAM1, ANG, RBCK1, UGP2, B3GAT3, PPIA
HALLMARK_P53_PATHWAY	0.0235294	0.0511509	0.171762	1.66277	21	132	S100A4, AK1, EPHX1, S100A10, TM4SF1, NUPR1, ISCU, HEXIM1, TAX1BP3, DDIT4, HINT1, PROCR, SLC3A2, IER3, RGS16, HMOX1, CDKN1A, CTSD, PERP, FAM162A, CDH13, RPL18, CCND2, TPD52L1, TOB1, TPRKB, PCNA, EI24, ZFP36L1, RPS27L, SERTAD3, HDAC3, STOM, CGRRF1, RPS12, EPS8L2, BTG2, ZBTB16, FUCA1, TCN2, DDIT3, PMM1, MAPKAPK3, WRAP73, TM7SF3, BLCAP, LDHB, VWA5A, CTSF, OSGIN1, BAIAP2, CCNG1, TNFSF9, CCND3, TAP1, R…	S100A4, AK1, EPHX1, S100A10, TM4SF1, NUPR1, ISCU, HEXIM1, TAX1BP3, DDIT4, HINT1, PROCR, SLC3A2, IER3, RGS16, HMOX1, CDKN1A, CTSD, PERP, FAM162A, CDH13, RPL18, CCND2, TPD52L1, TOB1, TPRKB, PCNA, EI24
HALLMARK_UV_RESPONSE_UP	0.0326087	0.0652174	0.178244	1.6481	29	112	ALDOA, GPX3, CDO1, JUNB, EPHX1, MRPL23, BSG, PDLIM3, MGAT1, ATP6V1F, HMOX1, SQSTM1, UROD, PPT1, NR4A1, NXF1, CYB5R1, STK25, AMD1, PSMC3, SLC25A4, CNP, KLHDC3, DNAJB1, GRPEL1, HSPA2, EIF5, STARD3, BTG2, RXRB, MSX1, TMBIM6, CEBPG, POLE3, CYB5B, FGF18, OLFM1, POLR2H, FKBP4, SIGMAR1, GGH, PPP1R2, PTPRD, ASNS, ACAA1, CCND3, CLTB, HYAL2, CDKN1C, TAP1, CDC5L	ALDOA, GPX3, CDO1, JUNB, EPHX1, MRPL23, BSG, PDLIM3, MGAT1, ATP6V1F, HMOX1, SQSTM1, UROD, PPT1, NR4A1, NXF1, CYB5R1, STK25, AMD1, PSMC3, SLC25A4, CNP, KLHDC3
HALLMARK_MYC_TARGETS_V2	0.0561661	0.104011	0.229774	1.55509	45	46	MYC, PHB, NOP16, IMP4, CDK4, NDUFAF4, DCTPP1, NOP56, HSPE1, PA2G4, GNL3, MPHOSPH10, NOC4L, RABEPK, NIP7, BYSL, TFB2M, FARSA, RRP9, WDR74, TBRG4, PES1, EXOSC5, NOP2, MRTO4	MYC, PHB, NOP16
HALLMARK_PI3K_AKT_MTOR_SIGNALING	0.0692488	0.119395	0.196218	1.50316	58	66	TNFRSF1A, CFL1, CSNK2B, AP2M1, PIN1, CDKN1A, PFN1, SQSTM1, CAB39L, ARHGDIA, EIF4E, UBE2N, ATF1, PPP1CA, ARF1, ECSIT, AKT1S1, PLA2G12A, CDK4, PRKAG1, DDIT3, MAP2K3, DUSP3, MKNK1, RAF1, NFKBIB, CDKN1B, ARPC3, RALB, UBE2D3, YWHAB, MKNK2, MAP3K7, THEM4, PRKAR2A, NGF, RIT1, NCK1, SMAD2, PAK4, EGFR, GRB2, TRAF2	TNFRSF1A, CFL1, CSNK2B, AP2M1, PIN1, CDKN1A, PFN1, SQSTM1, CAB39L, ARHGDIA, EIF4E, UBE2N, ATF1, PPP1CA, ARF1, ECSIT
HALLMARK_E2F_TARGETS	0.0869565	0.13587	0.157664	1.46813	79	115	CKS1B, SNRPB, RAN, TUBB, CDKN1A, MYC, CKS2, POLD2, RAD50, KPNA2, POP7, SRSF2, DUT, POLE4, KIF22, USP1, PHF5A, XRCC6, PCNA, SMC3, RBBP7, DDX39A, MTHFD2, HMGB2, NME1, EXOSC8, CDK4, SSRP1, CDKN2C, RPA2, AK2, DCTPP1, PTTG1, NOP56, PA2G4, LYAR, DEK, PRPS1, RPA3, RPA1, LUC7L3, RFC1, TIPIN, ASF1A, MCM7, TBRG4, ANP32E, RANBP1, CDKN1B, RAD51C, TUBG1, EIF2S1, BRMS1L, PPP1R8, MCM3, UBR7	CKS1B, SNRPB, RAN, TUBB, CDKN1A, MYC, CKS2, POLD2, RAD50, KPNA2, POP7, SRSF2, DUT, POLE4, KIF22, USP1, PHF5A, XRCC6, PCNA, SMC3, RBBP7, DDX39A, MTHFD2
HALLMARK_ESTROGEN_RESPONSE_LATE	0.0898876	0.136193	0.165913	1.43078	79	92	CD9, EMP2, ID2, PRSS23, ZFP36, HSPB8, PDLIM3, BLVRB, SLC29A1, CKB, PERP, UGDH, GLA, ALDH3A2, ARL3, XBP1, NXT1, TPD52L1, TOB1, SERPINA5, COX6C, DYNLT3, RAB31, ABHD2, CAV1, BAG1, OLFM1, MOCS2, FKBP4, FDFT1, ISG20, SGK1, CD44, ASS1, SLC9A3R1, HPRT1	CD9, EMP2, ID2, PRSS23, ZFP36, HSPB8, PDLIM3, BLVRB, SLC29A1, CKB, PERP, UGDH, GLA, ALDH3A2, ARL3, XBP1, NXT1, TPD52L1, TOB1, SERPINA5, COX6C
HALLMARK_BILE_ACID_METABOLISM	0.158788	0.220539	0.185123	1.31439	130	53	SOD1, HSD3B7, SLC29A1, SLC35B2, HSD17B11, PRDX5, DIO2, CAT, CYP27A1, GSTK1, SCP2, PHYH, IDI1, PEX16, PFKM, OPTN, PEX19, GNPAT, ALDH9A1, SLC22A18, ISOC1, RETSAT, ABCA8, EFHC1, HSD17B4, PEX7, ABCA2, SLC27A5, HACL1, AR, CROT, LONP2, ABCD3, SLC23A2, GCLM, IDH1, RXRA, DHCR24, EPHX2, PECR, FDXR, PEX13, BCAR3	SOD1, HSD3B7, SLC29A1, SLC35B2, HSD17B11, PRDX5, DIO2, CAT, CYP27A1, GSTK1, SCP2, PHYH
HALLMARK_COMPLEMENT	0.176407	0.232114	0.139253	1.30161	162	117	LGALS3, CD59, CD55, CLU, C1S, S100A13, CTSL, CTSD, PFN1, CPQ, CSRP1, CDH13, DPP4, ANXA5, CP, CDA, C2, SERPING1, CTSH, CXCL1, PPP4C, RHOG, ANG	LGALS3, CD59, CD55, CLU, C1S, S100A13, CTSL, CTSD, PFN1, CPQ, CSRP1, CDH13, DPP4, ANXA5, CP, CDA, C2, SERPING1, CTSH, CXCL1, PPP4C, RHOG, ANG
HALLMARK_CHOLESTEROL_HOMEOSTASIS	0.182578	0.234074	0.178399	1.28639	152	54	CD9, LGALS3, CLU, ACTG1, PMVK, ANXA5, GUSB, FDPS, ECH1, STX5, TNFRSF12A, ETHE1, IDI1, ACAT2, EBP, S100A11, FDFT1, MVD, PLSCR1, CXCL16, CTNNB1, PDK3	CD9, LGALS3, CLU, ACTG1, PMVK, ANXA5, GUSB, FDPS, ECH1, STX5, TNFRSF12A, ETHE1
HALLMARK_PANCREAS_BETA_CELLS	0.171733	0.232071	0.325879	1.27168	112	12	SRP14, DPP4, SRP9, SPCS1, SEC11A, MAFB	SRP14, DPP4, SRP9, SPCS1
HALLMARK_PROTEIN_SECRETION	0.260023	0.325029	0.146475	1.18521	226	76	SOD1, SSPN, TMED2, AP3S1, AP2M1, COPE, PAM, ERGIC3, TSG101, PPT1, GLA, CLTA, ARF1, VAMP3, CAV2, CLN5, STX7, SNX2, NAPA, RER1, YIPF6	SOD1, SSPN, TMED2, AP3S1, AP2M1, COPE, PAM, ERGIC3, TSG101, PPT1, GLA, CLTA, ARF1, VAMP3, CAV2
HALLMARK_SPERMATOGENESIS	0.354919	0.432828	0.169419	1.08966	284	40	PEBP1, VDAC3, TALDO1, GSTM3, HSPA2, PSMG1, TSN, MLF1, NF2, GMCL1, RPL39L, PHKG2, IL13RA2, PRKAR2A, LPIN1, MLLT10, TLE4, JAM3, NPHP1, MAST2, HSPA4L, DBF4, RAD17, COIL, RFC4, PGS1, IP6K1, PHF7, PARP2, TOPBP1	PEBP1, VDAC3, TALDO1, GSTM3
HALLMARK_HEME_METABOLISM	0.550756	0.620438	0.0993467	0.934756	509	120	MGST3, LRP10, SDCBP, RAD23A, BSG, BLVRB, TMEM9B, UROD, HTRA2, GYPC, CAT, ADIPOR1, PRDX2, GDE1, FBXO7, ARL2BP, MKRN1, HEBP1, PSMD9, HAGH, BPGM, PGLS, NARF, BTG2, BLVRA, SELENBP1, UROS, CLIC2, TFDP2, BNIP3L, MAP2K3, TNS1, ENDOD1, CIR1, ASNS, FBXO9, ISCA1, OPTN, PPP2R5B, CCND3, PIGQ, ALAD, SLC25A38, CDC27, SLC10A3, DCAF11, FECH, DCAF10, MPP1, TNRC6B, ALDH6A1, PC, SMOX, IGSF3, AQP3, MINPP1, HMBS, PPO…	MGST3, LRP10, SDCBP, RAD23A, BSG, BLVRB, TMEM9B, UROD, HTRA2, GYPC, CAT, ADIPOR1, PRDX2, GDE1, FBXO7, ARL2BP, MKRN1, HEBP1, PSMD9, HAGH
HALLMARK_IL2_STAT5_SIGNALING	0.61087	0.663989	0.0945051	0.880013	561	115	ANXA4, CAPG, RNH1, GPX4, ECM1, GLIPR2, RGS16, MYC, GADD45B, EMP1, PRNP, ENPP1, SERPINB6, XBP1, NT5E, ITGAE, CCND2, DHRS3, SNX9	ANXA4, CAPG, RNH1, GPX4, ECM1, GLIPR2, RGS16, MYC, GADD45B, EMP1, PRNP, ENPP1, SERPINB6, XBP1, NT5E, ITGAE, CCND2, DHRS3, SNX9
HALLMARK_TGF_BETA_SIGNALING	0.697878	0.726956	0.124002	0.811194	558	42	JUNB, ID2, FKBP1A, ID3, RHOA	JUNB, ID2, FKBP1A, ID3, RHOA
HALLMARK_IL6_JAK_STAT3_SIGNALING	0.742996	0.75816	0.111487	0.768703	609	49	CD9, PLA2G2A, TNFRSF1A, HAX1, HMOX1, IL10RB, CXCL1, TNFRSF12A	CD9, PLA2G2A, TNFRSF1A, HAX1, HMOX1, IL10RB, CXCL1, TNFRSF12A
HALLMARK_KRAS_SIGNALING_UP	0.922905	0.922905	0.0671107	0.595316	825	103	ID2, GPNMB, SPARCL1, GNG11, RGS16, ANGPTL4, CAB39L, EMP1, TMEM100, GLRX, TMEM176B, GYPC, AKAP12, TMEM176A, CCND2, RBP4, GADD45G, LY96, BPGM	ID2, GPNMB, SPARCL1, GNG11, RGS16, ANGPTL4, CAB39L, EMP1, TMEM100, GLRX, TMEM176B, GYPC, AKAP12, TMEM176A, CCND2, RBP4, GADD45G
HALLMARK_WNT_BETA_CATENIN_SIGNALING	0.635688	0.676264	-0.128373	-0.851158	170	27	NUMB, JAG1, FZD1, NCOR2, ADAM17, NOTCH1, HEY1, MAML1, PPARD, TP53, DLL1, TCF7, AXIN2, KAT2A, WNT5B, PSEN2, FZD8, NCSTN, HDAC5, CUL1, CTNNB1, HDAC2, HEY2, RBPJ, DVL2
HALLMARK_APICAL_SURFACE	0.549091	0.620438	-0.162944	-0.894576	150	20	B4GALT1, DCBLD2, ADAM10, SULF2, APP, LYN, ATP8B1, AKAP7, LYPD3, CX3CL1, BRCA1		B4GALT1, DCBLD2, ADAM10
HALLMARK_NOTCH_SIGNALING	0.558394	0.620438	-0.151319	-0.917146	152	23	NOTCH3, MAML2, JAG1, FZD1, HES1, SAP30, WNT5A, NOTCH1, LFNG, ARRB1, DTX2, PPARD, DLL1
HALLMARK_INTERFERON_ALPHA_RESPONSE	0.483221	0.575264	-0.0975621	-0.97982	71	62	IFITM3, IFI27, BST2, PARP14, CD74, B2M, ADAR, STAT2, EPSTI1, LAP3, IFI44L, PSMB9, ISG15, GBP4, SAMD9, NUB1, PARP12, IL4R, CMTR1, DDX60, IFI44, CASP8, IFIH1, LPAR6, IFIT2, USP18, PNPT1, HELZ2, CASP1, TMEM140, IFIT3, PARP9, OAS1, IRF9, OGFR, GBP2, TRIM26, PSME2, TXNIP, LY6E, CSF1, NMI, LGALS3BP, PSMB8, UBA7, IRF1, IRF2, TAP1, SP110, IFITM1		IFITM3, IFI27, BST2, PARP14
HALLMARK_ESTROGEN_RESPONSE_EARLY	0.148515	0.212164	-0.0993907	-1.36936	14	105	GJA1, NRIP1, IGFBP4, B4GALT1, PMAIP1, UGCG, RHOBTB3, IL6ST, FARP1, BHLHE40, MED13L, PAPSS2, EGR3, MYOF, HES1, TIPARP, JAK2, FOS, KLF10, PPIF, CA12, AFF1, TPBG, ELOVL5, FOXC1, NCOR2, FKBP5, NAV2, LRIG1, MYBBP1A, OLFML3, CHPT1, IGF1R, INHBB, RRP12, BCL2, INPP5F, SLC7A2, FASN, TGM2, STC2, GAB2, MYBL1, SLC24A3, GREB1		GJA1, NRIP1, IGFBP4, B4GALT1, PMAIP1, UGCG, RHOBTB3, IL6ST
HALLMARK_KRAS_SIGNALING_DN	0.105932	0.155783	-0.192078	-1.40342	24	33	COPZ2, SKIL, SHOX2, ENTPD7, IFI44L, IDUA, PTGFR, CLSTN3, CHST2, LFNG, KMT2D, LYPD3, SLC29A3, SLC25A23, FGGY, TCF7L1, CPB1, SPHK2, OXT, NUDT11, BARD1, SYNPO, THNSL2, THRB, NR4A2, CCDC106, PDK2, GAMT, GTF3C5, SGK1, CAMK1D, ZBTB16, BTG2		COPZ2
HALLMARK_INFLAMMATORY_RESPONSE	0.0747664	0.124069	-0.11382	-1.50989	7	100	TIMP1, IL1R1, NAMPT, HIF1A, NFKB1, KLF6, ATP2B1, ABCA1, KIF1B, BST2, DCBLD2, PDPN, ITGA5, CD82, IL7R, CCL5, HAS2, ATP2A2, TNFSF10, ICAM1, INHBA, F3, ITGB8, OSMR, LIF, NFKBIA, MMP14, TAPBP		TIMP1, IL1R1, NAMPT, HIF1A, NFKB1, KLF6, ATP2B1, ABCA1, KIF1B, BST2, DCBLD2, PDPN
HALLMARK_ANGIOGENESIS	0.0664336	0.118631	-0.264506	-1.52026	18	21	COL3A1, COL5A2, POSTN, TIMP1, ITGAV, VEGFA, NRP1, FGFR1, JAG1, APP, VCAN, PTK2		COL3A1, COL5A2, POSTN, TIMP1, ITGAV, VEGFA, NRP1, FGFR1
HALLMARK_APICAL_JUNCTION	0.0769231	0.124069	-0.116626	-1.52986	7	101	MYH9, CDH11, MDK, ITGB1, FBN1, BMP1, B4GALT1, VCAM1, ADAMTS5, COL16A1, VCL, CNN2, GNAI2, YWHAH, SLIT2, EVL, MMP2, ICAM1, MMP9, AKT3, LAYN, PTEN, VCAN, MSN, HRAS, PTPRC, PARVA, PTK2, ACTN4, SHC1, CTNND1, TJP1, NF1, EPB41L2, ACTN1		MYH9, CDH11, MDK, ITGB1, FBN1, BMP1, B4GALT1, VCAM1, ADAMTS5, COL16A1, VCL, CNN2
HALLMARK_HEDGEHOG_SIGNALING	0.0453074	0.0871297	-0.336112	-1.69311	13	16	MYH9, VEGFA, NRP1, ETS2, CDK6, NRP2, TLE1, NF1, HEY1, PML		MYH9, VEGFA, NRP1, ETS2
HALLMARK_ANDROGEN_RESPONSE	0.0251572	0.0524109	-0.174554	-1.71191	3	60	LMAN1, ITGAV, ELL2, B4GALT1, SPCS3, PMEPA1, B2M, SLC38A2, CDK6, TNFAIP8, SEC24D, PGM3, SAT1, ADAMTS1, STEAP4, RPS6KA3, ZBTB10, ELK4, ELOVL5, ALDH1A3, FKBP5, GSR, HMGCS1, ACTN1, STK39		LMAN1, ITGAV, ELL2, B4GALT1, SPCS3, PMEPA1
HALLMARK_ALLOGRAFT_REJECTION	0.016	0.04	-0.160066	-1.85699	1	80	TIMP1, ETS1, HLA-A, HIF1A, STAT1, GALNT1, EIF3A, CD74, B2M, SRGN, EIF3J, CCL5, EIF4G3, BCAT1, FLNA, ICAM1, MMP9, INHBA, DYRK3, JAK2, NPM1, LIF, RPL39, TAPBP, SOCS5, EREG, SOCS1, PTPRC, TGFB1, ABI1, HLA-DMA, INHBB, IL4R, GCNT1, LYN, CTSS		TIMP1, ETS1, HLA-A, HIF1A, STAT1, GALNT1, EIF3A
HALLMARK_G2M_CHECKPOINT	0.00934579	0.0285243	-0.15669	-2.13886	0	103	MARCKS, HNRNPU, SFPQ, HIF1A, NCL, SRSF10, GSPT1, HNRNPD, SYNCRIP, RAD23B, CUL3, MT2A, TOP1, EWSR1, HMGN2, PURA, RASAL2, G3BP1, PRPF4B, SMARCC1, XPO1, TRA2B, SAP30, ATRX, NUMA1, SS18, ILF3, EZH2, ABL1, TFDP1, SMC4, E2F3, TGFB1, CBX1, ODC1, CTCF, CHEK1, WRN, HMGB3, CCNT1, NUP50, MEIS1, LIG3, LBR, PML, BRCA2, MEIS2		MARCKS, HNRNPU, SFPQ, HIF1A, NCL, SRSF10, GSPT1, HNRNPD, SYNCRIP, RAD23B
HALLMARK_UV_RESPONSE_DN	0.00952381	0.0285243	-0.167373	-2.23119	0	102	COL3A1, COL5A2, COL1A1, COL1A2, GJA1, DUSP1, RND3, COL11A1, NFKB1, NRP1, ATP2B1, RUNX1, CDK13, SYNE1, PRDM2, LTBP1, LAMC1, TFPI, BHLHE40, HAS2, FYN, F3, DYRK1A, AKT3, ATRX, MAGI2, NEK7, MT1E, SMAD7, APBB2, PTEN, SYNJ2, MAP1B, TJP1, RBPMS, MET, SNAI2, SCAF8, ATXN1, RASA2, DLG1, PTGFR, IGF1R, CITED2, GCNT1, WDR37, LDLR, PRKCE, KALRN, SCHIP1, MIOS, PRKAR2B, AMPH, BDNF, PPARG, VLDLR		COL3A1, COL5A2, COL1A1, COL1A2, GJA1, DUSP1, RND3, COL11A1, NFKB1, NRP1, ATP2B1, RUNX1, CDK13, SYNE1, PRDM2, LTBP1
HALLMARK_INTERFERON_GAMMA_RESPONSE	0.0128205	0.0356125	-0.155344	-2.26421	0	122	HLA-B, BTG1, NAMPT, HLA-A, HIF1A, NFKB1, IFITM3, SOD2, IFI27, TNFAIP3, VCAM1, STAT1, BST2, PARP14, PTGS2, CD74, B2M, ADAR, STAT2, MT2A, CCL5, XAF1, TNFSF10, ICAM1, PIM1, EPSTI1, JAK2, NFKBIA, RNF213, PTPN1, APOL6, TAPBP, PTPN2, SOCS1, LAP3, HLA-DRB1, IFI44L, PSMB9, ISG15, ARL4A, STAT3, GBP4, HLA-DMA, GCH1, PARP12, PDE4B, IL4R, OAS2, CMTR1, PML, CD69, LYSMD2, DDX60, IFI44, NLRC5, NOD1, CASP8		HLA-B, BTG1, NAMPT, HLA-A, HIF1A, NFKB1, IFITM3, SOD2, IFI27, TNFAIP3, VCAM1, STAT1, BST2, PARP14, PTGS2
HALLMARK_MITOTIC_SPINDLE	0.0138889	0.0365497	-0.156577	-2.33062	0	128	MARCKS, MYH9, DST, KIF1B, VCL, AKAP13, DYNC1H1, SPTAN1, PALLD, FARP1, ARF6, YWHAE, FLNA, MYO9B, NIN, RASAL2, DYNLL2, RALBP1, ARFGEF1, CDC42, ARHGEF12, HOOK3, CCDC88A, ARHGAP5, LRPPRC, NUMA1, RICTOR, TRIO, ABL1, ACTN4, ARHGEF11, NCK2, NF1, LATS1, CD2AP, SMC4, NEDD9, SOS1, EPB41L2, ARHGEF7, RAB3GAP1, RASA2, CKAP5, DLG1, ABI1, BCL2L11, CEP192, ARHGEF3, DOCK4, ARHGAP10, PCNT, SAC3D1, BRCA2, ALMS1, CL…		MARCKS, MYH9, DST, KIF1B, VCL, AKAP13
HALLMARK_TNFA_SIGNALING_VIA_NFKB	0.0188679	0.0428816	-0.193304	-3.11844	0	154	MARCKS, CEBPB, PNRC1, DUSP1, BTG1, NAMPT, FOSB, TNC, MCL1, CEBPD, KLF2, NFKB1, KLF6, CCNL1, SOD2, EGR1, B4GALT1, TNFAIP3, KLF9, VEGFA, ATP2B1, NFIL3, ETS2, ABCA1, IER5, SLC2A3, PTGS2, REL, IL6ST, PMEPA1, DNAJB4, MAFF, RHOB, BHLHE40, IL7R, NFAT5, DUSP5, CCL5, TRIB1, EGR3, JAG1, TNFAIP8, HES1, TIPARP, DUSP2, ICAM1, INHBA, F3, FOS, SAT1, PTX3, KLF10, LIF, KDM6B, NFKBIA, RELB, PHLDA1, ZBTB10, FOSL2, …		MARCKS, CEBPB, PNRC1, DUSP1, BTG1, NAMPT, FOSB, TNC, MCL1, CEBPD, KLF2, NFKB1, KLF6, CCNL1, SOD2, EGR1, B4GALT1, TNFAIP3, KLF9, VEGFA, ATP2B1, NFIL3, ETS2, ABCA1, IER5, SLC2A3, PTGS2, REL, IL6ST, PMEPA1
HALLMARK_EPITHELIAL_MESENCHYMAL_TRANSITION	0.0175439	0.0417711	-0.204563	-3.54319	0	164	COL6A3, COL3A1, COL5A2, COL1A1, PLOD2, SPARC, COL1A2, COL5A1, POSTN, GJA1, THBS2, BASP1, TPM4, CALD1, TIMP1, COL12A1, LOX, MXRA5, HTRA1, PPIB, FN1, DST, CDH11, FAP, TNC, ITGB1, TPM2, COL5A3, SERPINH1, ADAM12, ITGAV, COL4A1, CTHRC1, COL11A1, LOXL2, FBN1, IGFBP4, CALU, LOXL1, MMP1, BMP1, MMP3, NID2, TNFAIP3, VEGFA, ABI3BP, VCAM1, COL16A1, COL4A2, COPA, PMEPA1, LAMC1, TPM1, IGFBP3, ITGA5, RHOB, DPYS…		COL6A3, COL3A1, COL5A2, COL1A1, PLOD2, SPARC, COL1A2, COL5A1, POSTN, GJA1, THBS2, BASP1, TPM4, CALD1, TIMP1, COL12A1, LOX, MXRA5, HTRA1, PPIB, FN1, DST, CDH11, FAP, TNC, ITGB1, TPM2, COL5A3, SERPINH1, ADAM12, ITGAV, COL4A1, CTHRC1, COL11A1, LOXL2, FBN1, IGFBP4, CALU, LOXL1, MMP1, BMP1, MMP3, NID2, TNFAIP3, VEGFA, ABI3BP, VCAM1, COL16A1, COL4A2, COPA, PMEPA1

## Sheet: C1
pathway	pval	padj	ES	NES	nMoreExtreme	size	leadingEdge	leadingEdge_UP	leadingEdge_DOWN
chr11q13	0.00107296	0.102867	0.242133	2.37633	0	133	FAU, POLD4, TRMT112, ARL2, RPS3, MRGPRF, CFL1, CCDC85B, BAD, COX8A, NDUFV1, CAPN1, RTN3, AIP, P4HA3, VPS51, LAMTOR1, PRDX5, CORO1B, FKBP2, GSTP1, NDUFS8, MRPL11, PPP1CA, FIBP, MRPL21, RHOD, BRMS1, BANF1, SPCS2, KAT5, SCYL1, DRAP1, TMEM134, DNAJC4, RNASEH2C, YIF1A, SF3B2, CDK2AP2, TSKU, COA4, RPS6KB2, LRRC32, MRPL48, CCS, CLCF1, NAALADL1, TCIRG1, ZFPL1, EFEMP2, MRPL49, CTTN, PGM2L1, GPR137, TRPT1,…	FAU, POLD4, TRMT112, ARL2, RPS3, MRGPRF, CFL1, CCDC85B, BAD, COX8A, NDUFV1, CAPN1, RTN3, AIP, P4HA3, VPS51, LAMTOR1, PRDX5, CORO1B, FKBP2, GSTP1, NDUFS8, MRPL11, PPP1CA, FIBP, MRPL21, RHOD, BRMS1, BANF1, SPCS2, KAT5, SCYL1, DRAP1, TMEM134
chr6p21	0.00107527	0.102867	0.229191	2.26591	0	137	RPL10A, DDAH2, TNXB, RPS10, CLIC1, BRD2, FLOT1, IER3, CUTA, RNF5, CSNK2B, TUBB, CDKN1A, YIPF3, SLC29A1, PPP1R10, SLC35B2, NEU1, C2, MEA1, BAG6, NELFE, MRPS18B, RING1, RGL2, SLC39A7, LSM2, PHF1, RPL7L1, KLHDC3, PPP1R18, GLO1, MTCH1, GNL1, DNPH1, MRPL2, RPS18, PFDN6, WDR46, MRPL14, SRSF3, NFKBIL1, RXRB, MRPS18A, TBCC, POLR1C, SNRPC, MICA, UQCC2, SAYSD1, B3GALT4, ATF6B, CNPY3, HSPA1B, BYSL, C6orf132…	RPL10A, DDAH2, TNXB, RPS10, CLIC1, BRD2, FLOT1, IER3, CUTA, RNF5, CSNK2B, TUBB, CDKN1A, YIPF3, SLC29A1, PPP1R10, SLC35B2, NEU1, C2, MEA1, BAG6, NELFE, MRPS18B, RING1, RGL2, SLC39A7, LSM2, PHF1, RPL7L1, KLHDC3
chr1q21	0.00225989	0.162147	0.253808	2.1697	1	89	S100A4, S100A6, RPS27, S100A10, SLC39A1, CKS1B, ECM1, PMVK, C1orf43, APH1A, S100A13, HAX1, PSMD4, ENSA, ILF2, CERS2, JTB, NBPF10, ANKRD35, SNAPIN, POLR3GL, ADAM15, RBM8A, PBXIP1, S100A3, PSMB4, VPS72, ADAMTSL4, MRPL9, SLC27A3, S100A16, C1orf56, S100A11, SF3B4, SELENBP1	S100A4, S100A6, RPS27, S100A10, SLC39A1, CKS1B, ECM1, PMVK, C1orf43, APH1A, S100A13, HAX1, PSMD4, ENSA, ILF2, CERS2, JTB, NBPF10, ANKRD35, SNAPIN, POLR3GL, ADAM15, RBM8A
chr19p13	0.00102987	0.102867	0.186792	2.10082	0	225	OAZ1, COMP, EEF2, JUNB, CFD, GPX4, UBA52, RPL18A, CIRBP, RPS15, NDUFA13, RAD23A, NDUFA11, BSG, FKBP8, PIN1, CRLF1, PTPRS, COPE, CD70, EIF3G, POLR2E, DNASE2, ELOF1, NDUFS7, BABAM1, ANGPTL4, KXD1, NFIC, MRPL34, GPR108, GADD45B, TECR, RAB11B, STX10, TRIP10, UBL5, NDUFB7, PRDX2, PET100, DHPS, CAPS, PLIN3, CCDC124, WDR83OS, SNAPC2, TMED1, GADD45GIP1, ECSIT, HMG20B, UBXN6, DAPK3, C19orf53, DDX39A, KEAP…	OAZ1, COMP, EEF2, JUNB, CFD, GPX4, UBA52, RPL18A, CIRBP, RPS15, NDUFA13, RAD23A, NDUFA11, BSG, FKBP8, PIN1, CRLF1, PTPRS, COPE, CD70, EIF3G, POLR2E, DNASE2, ELOF1, NDUFS7, BABAM1, ANGPTL4, KXD1, NFIC, MRPL34, GPR108, GADD45B, TECR, RAB11B, STX10, TRIP10, UBL5, NDUFB7, PRDX2, PET100, DHPS, CAPS, PLIN3, CCDC124, WDR83OS, SNAPC2, TMED1, GADD45GIP1, ECSIT, HMG20B, UBXN6, DAPK3, C19orf53, DDX39A, KEAP…
chrXq28	0.00641026	0.222194	0.317061	2.01714	4	41	RPL10, BCAP31, FUNDC2, FAM3A, IDH3G, ATP6AP1, NAA10, VBP1, BGN, CLIC2, LAGE3, UBL4A, IDS, EMD, IKBKG, GDI1, CD99L2, G6PD, CETN2, DNASE1L1, TMEM185A, VAMP7, SLC10A3, DKC1, PRRG3, MPP1, TMEM187	RPL10, BCAP31, FUNDC2, FAM3A, IDH3G, ATP6AP1
chr11p15	0.00550661	0.222194	0.216523	1.93954	4	101	RPL27A, LDHA, DKK3, RPLP2, RNH1, RPS13, CD151, MRPL23, EIF3F, TSPAN4, LSP1, ILK, CTSD, ADM, TMEM9B, TSG101, POLR2L, PSMA1, TALDO1, SIGIRR, SMPD1, C11orf58, RHOG, TSSC4, RIC8A, GALNT18, MOB2, PNPLA2, SERGEF, CHID1, PSMD13, TOLLIP, EPS8L2, IRF7	RPL27A, LDHA, DKK3, RPLP2, RNH1, RPS13, CD151, MRPL23, EIF3F, TSPAN4, LSP1, ILK, CTSD, ADM, TMEM9B, TSG101, POLR2L, PSMA1, TALDO1, SIGIRR, SMPD1, C11orf58, RHOG, TSSC4, RIC8A, GALNT18, MOB2, PNPLA2, SERGEF
chr11q12	0.00856793	0.223545	0.27283	1.88111	6	50	TMEM109, LRRN4CL, SLC3A2, TMEM179B, UBXN1, POLR2G, SERPING1, NXF1, STX5, TMX2, TMEM258, TIMM10, SLC43A3, B3GAT3, SSRP1, PRPF19, FTH1, MRPL16, UBE2L6, MED19, SDHAF2, BEST1, TMEM223, CYB561A3	TMEM109, LRRN4CL, SLC3A2, TMEM179B, UBXN1, POLR2G, SERPING1, NXF1, STX5, TMX2, TMEM258, TIMM10, SLC43A3, B3GAT3
chr2p13	0.00774194	0.222194	0.294208	1.85631	5	40	ANXA4, AUP1, CCT7, SNRPG, DGUOK, NFU1, HTRA2, TPRKB, MTHFD2, PRADC1, NAGK, BOLA3, LOXL3, MPHOSPH10, PCYOX1, ANTXR1, DUSP11, MCEE, DOK1, RTKN, GMCL1, TEX261, WDR54, STAMBP, PCGF1, SFXN5, FAM136A	ANXA4, AUP1, CCT7, SNRPG, DGUOK, NFU1, HTRA2, TPRKB, MTHFD2
chr1q22	0.0177596	0.321749	0.337665	1.83937	12	27	LMNA, THBS3, KRTCAP2, FDPS, PMF1, LAMTOR2, MTX1, DAP3, SSR2, DPM3, ARHGEF2, RUSC1, SCAMP3, CCT3, SLC50A1, GBA, YY1AP1, RIT1, SLC25A44, FAM189B, UBQLN4, MUC1, GON4L, SYT11, SMG5, SEMA4A	LMNA, THBS3, KRTCAP2, FDPS, PMF1, LAMTOR2
chr6p25	0.0114449	0.252669	0.384149	1.82687	7	19	NQO2, TUBB2A, TUBB2B, SERPINB6, LYRM4, SERPINB1, DUSP22, ECI2, GMDS, PSMG4, BPHL, SERPINB9, FARS2, NRN1, FAM50B	NQO2, TUBB2A, TUBB2B, SERPINB6, LYRM4, SERPINB1
chr3p21	0.0236753	0.357622	0.193812	1.67619	20	93	RHOA, NDUFAF3, TMA7, TEX264, IFRD2, MANF, ABHD14A, IMPDH2, RASSF1, TMEM115, TKT, TWF2, SPCS1, TUSC2, PCBP4, HYAL1, RPL29, EXOSC7, GLT8D1, DCP1A, CCDC12, DALRD3, ABHD14B, DAG1, KIAA1143, APEH, ZDHHC3, GNL3, CLEC3B, UQCRC1, MAPKAPK3, KIF9, TMEM42, SMIM4, CYB561D2, NPRL2, ELP6, RRP9, SHISA5, HYAL2, P4HTM, QRICH1, ARIH2, UBA7, IP6K2, LAMB2, ALAS1, TCTA, PRKAR2A, SCAP, RFT1, WDR6, C3orf18, HEMK1, LRRC…	RHOA, NDUFAF3, TMA7, TEX264, IFRD2, MANF, ABHD14A, IMPDH2, RASSF1, TMEM115, TKT, TWF2, SPCS1, TUSC2, PCBP4
chr2q35	0.0368852	0.462158	0.302251	1.64645	26	27	TMBIM1, RPL37A, IGFBP5, ARPC2, PNKD, AAMP, CYP27A1, STK16, DNPEP, CTDSP1, CNPPD1, ZFAND2B, TNS1, DNAJB2, GMPPA, BCS1L, ATIC	TMBIM1, RPL37A, IGFBP5, ARPC2, PNKD, AAMP, CYP27A1
chr16p13	0.0471491	0.506751	0.177191	1.59094	42	102	EMP2, VASN, HCFC1R1, LITAF, NTAN1, MPG, CARHSP1, NDUFB10, TNFRSF12A, SPSB3, FLYWCH2, UBE2I, NUBP2, THOC6, MRPL28, HAGH, NME3, RSL1D1, MLST8, RHOT2, UBALD1, PPL, HMOX2, C16orf91, MSRB1, GNPTG, CDIP1, TRAP1, SNRNP25, TRAF7, NUBP1, POLR3K, PDPK1, GLIS2, NUDT16L1, PIGQ, TELO2, BFAR, RNPS1, MRPS34, TMEM204, LMF1, RHBDF1, FAHD1, NPRL3, GFER, TBL3, RPUSD1, ZNF205, ROGDI, SNHG9, AMDHD2, DNAJA3, ALG1, NMR…	EMP2, VASN, HCFC1R1, LITAF, NTAN1, MPG, CARHSP1, NDUFB10, TNFRSF12A, SPSB3, FLYWCH2, UBE2I, NUBP2, THOC6, MRPL28, HAGH
chr22q13	0.047836	0.506751	0.189223	1.58046	41	85	RPL3, CYB5R3, ATF4, EIF3L, SMDT1, A4GALT, TSPO, RBX1, POLR2F, RPS19BP1, ADSL, TOMM22, CBX6, LMF2, PHF5A, XRCC6, TOB2, LGALS1, KIAA0930, CBY1, SGSM3, ATXN10, NDUFA6, CDC42EP1, SUN2, NCAPH2, PARVB, ACO2, SAMM50, POLR3H, PMM1, APOBEC3C	RPL3, CYB5R3, ATF4, EIF3L, SMDT1, A4GALT, TSPO, RBX1, POLR2F, RPS19BP1, ADSL, TOMM22, CBX6, LMF2, PHF5A, XRCC6, TOB2, LGALS1, KIAA0930, CBY1, SGSM3
chr16p11	0.0551471	0.527574	0.224715	1.58011	44	53	ALDOA, NUPR1, HSD3B7, TUFM, MVP, TMEM219, PPP4C, TGFB1I1, KIF22, SEPHS2, CDIPT, STX4, CD2BP2, SPNS1, DCTPP1, BCKDK, INO80E, PYCARD, SRCAP, PRR14, MAPK3, ORAI3, KAT8, ZNF668, HIRIP3, SH2B1, ZNF688, RABEP2, ZNF720, PHKG2, PRRT2, VKORC1, ZNF689	ALDOA, NUPR1, HSD3B7, TUFM, MVP, TMEM219, PPP4C, TGFB1I1, KIF22, SEPHS2, CDIPT
chr1q32	0.0574572	0.531481	0.22686	1.54218	46	48	PRELP, FMOD, CD55, ZC3H11A, SERTAD4-AS1, CSRP1, SNRPE, SERTAD4, ADIPOR1, SHISA4, CYB5R1, ZBED6, CD34, EIF2D, BTG2, NSL1, TMEM183A	PRELP, FMOD, CD55, ZC3H11A, SERTAD4-AS1, CSRP1, SNRPE, SERTAD4, ADIPOR1, SHISA4, CYB5R1, ZBED6, CD34
chr14q12	0.0631868	0.531481	0.280436	1.54148	45	28	NOVA1, NEDD8, PSME1, CHMP4A, TINF2, GMPR2, SDR39U1, DHRS1, MDP1, STXBP6, DCAF11, RABGGTA, SCFD1, EMC9, NFATC4, TM9SF1, PSME2, NUBPL, NYNRIN, IRF9, HECTD1, IPO4, ARHGAP5-AS1, HEATR5A, KHNYN, DTD2, AP4S1	NOVA1, NEDD8, PSME1, CHMP4A
chr10p15	0.0768095	0.531481	0.364689	1.5158	51	14	AKR1C2, PFKP, AKR1C1, AKR1C3	AKR1C2, PFKP, AKR1C1, AKR1C3
chr20p11	0.0758017	0.531481	0.33363	1.5157	51	17	CST3, DTD1, NAA20, NXT1, RIN2, PYGB, SEC23B, THBD, ABHD12, APMAP, PET117, ENTPD6, SNX5, POLR3F	CST3, DTD1, NAA20, NXT1
chr20q11	0.0739827	0.531481	0.211018	1.49092	59	54	PROCR, MYL9, ERGIC3, MANBAL, DYNLRB1, EIF6, SCAND1, MAP1LC3A, CPNE1, RALY, ROMO1, DLGAP4, HM13, ID1, SAMHD1, AHCY, COMMD7, BLCAP, PHF20, MAPRE1, GGT7, EDEM2, PIGU, CTNNBL1, GSS, NDRG3, PDRG1, CHMP4B, NFS1, AAR2, BCL2L1, EIF2S2, RPN2, UQCC1, ACSS2, CDK5RAP1, SRC, EPB41L1, DSN1, TRPC4AP, NNAT, POFUT1, ACTR5	PROCR, MYL9, ERGIC3, MANBAL, DYNLRB1, EIF6, SCAND1, MAP1LC3A, CPNE1, RALY
chr17q21	0.0728477	0.531481	0.162763	1.49059	65	109	RPL27, EIF1, HEXIM1, ARL4D, RAB5C, RAMP2, GRN, VAT1, PHB, SLC25A39, PSMD3, NT5C3B, CDK5RAP3, TOB1, SMARCE1, COA3, CNP, SPOP, NME1, NR1D1, LRRC59, SLC35B1, IFI35, MRPL27, COASY, SPATA20, MRPL10, LUC7L3, TMEM101, SCRN2, MLX, BECN1, VPS25, DUSP3, SGCA, SNF8, GPATCH8, GHDC, TMUB2, CDC27, NKIRAS2, HDAC5, PDK2, G6PC3, TUBG1, MEOX1, WIPF2, KPNB1, UTP18, RSAD1, KANSL1-AS1, MED24, DLX3, DLX4, RARA, AOC2, …	RPL27, EIF1, HEXIM1, ARL4D, RAB5C, RAMP2, GRN, VAT1, PHB, SLC25A39, PSMD3, NT5C3B, CDK5RAP3, TOB1, SMARCE1, COA3, CNP, SPOP
chr12q13	0.0793826	0.531481	0.16316	1.47795	71	106	IGFBP6, RPL41, TUBA1B, HNRNPA1, MYL6, TUBA1A, RARG, DCTN2, BLOC1S1, PFDN5, TMEM106C, NACA, NR4A1, CNPY2, ATF1, NDUFA4L2, METTL7A, TUBA1C, ORMDL2, COX14, SHMT2, ARF3, ZNF385A, MCRS1, LIMA1, NABP2, LETMD1, PRKAG1, PA2G4, SPRYD3, TMBIM6, MYL6B, HOXC10, DDIT3, CERS5, CD63, PFKM, SLC48A1, ESYT1, PRR13, DAZAP2, RAB5B	IGFBP6, RPL41, TUBA1B, HNRNPA1, MYL6, TUBA1A, RARG, DCTN2, BLOC1S1, PFDN5, TMEM106C, NACA, NR4A1, CNPY2, ATF1, NDUFA4L2, METTL7A, TUBA1C, ORMDL2, COX14
chr17p13	0.0766629	0.531481	0.169542	1.46451	67	92	EIF4A1, RPL26, VAMP2, TAX1BP3, MIR22HG, PSMB6, TMEM256, PFN1, ACADVL, SAT2, RNF167, SERPINF1, ITGAE, SLC25A11, SPAG7, CD68, DERL2, STX8, RANGRF, TNFSF12, RPAIN, EMC6, NTN1, MYO1C, TRAPPC1, GLOD4, DVL2, MPDU1, INPP5K, CRK, RPA1, MED31, TIMM22, CXCL16, CYB5D2, MED11, EIF5A, TXNDC17, ZBTB4, PITPNA-AS1, PHF23, TMEM220, RILP, KCTD11, MIR497HG, C17orf49, TMEM107	EIF4A1, RPL26, VAMP2, TAX1BP3, MIR22HG, PSMB6, TMEM256, PFN1, ACADVL, SAT2, RNF167, SERPINF1, ITGAE, SLC25A11, SPAG7, CD68, DERL2, STX8
chr10q24	0.0955335	0.532715	0.217639	1.45135	76	46	CRTAC1, CALHM2, AVPI1, MRPL43, CUEDC2, ARL3, PGAM1, BLOC1S2, NPM3, FBXL15, WBP1L, KAZALD1, CUTC, DPCD, ACTR1A, TCTN3, SFXN3	CRTAC1, CALHM2, AVPI1, MRPL43, CUEDC2, ARL3, PGAM1, BLOC1S2, NPM3, FBXL15
chr20p13	0.0964333	0.532715	0.249228	1.44191	72	32	FKBP1A, SNRPB, PSMF1, PRNP, IDH3B, DDRGK1, RBCK1, NSFL1C, ITPA, MRPS26, NOP56, C20orf27, RNF24	FKBP1A, SNRPB, PSMF1, PRNP, IDH3B, DDRGK1, RBCK1, NSFL1C, ITPA
chr7p11	0.0993266	0.532715	0.459901	1.41838	58	7	CHCHD2, SUMF2, VOPP1, CCT6A, SEC61G, EGFR, PSPH	CHCHD2, SUMF2
chr3q11	0.111702	0.532715	0.517143	1.41172	62	5	PROS1, ARL13B, CLDND1	PROS1, ARL13B
chr3p25	0.0997475	0.532715	0.217247	1.4106	78	43	BRK1, RPL32, FBLN2, GALNT15, TMEM43, ARPC4, TADA3, LSM3, CAMK1, EMC3, JAGN1, SLC6A6, TIMP4, IQSEC1, CRELD1, SEC13, HRH1, CCDC174, IL17RC, MTMR14, RAF1, RPUSD3, MRPS25, OGG1, BTD, FGD5, THUMPD3	BRK1, RPL32, FBLN2, GALNT15, TMEM43, ARPC4, TADA3, LSM3, CAMK1, EMC3, JAGN1
chrXp11	0.11828	0.532715	0.190641	1.40988	98	60	PLP2, WDR45, ATP6AP2, HSD17B10, MAGEH1, UXT, MID1IP1, MAGED2, WDR13, SRPX, PQBP1, PRAF2, DYNLT3, NDUFB11, EBP, TIMM17B, TSR2, FAM104B, MAOB, ARAF, TFE3, CCDC22, FUNDC1, FTSJ1, GPKOW, UBA1, SLC35A2, SPIN2B, NDP, RGN, PORCN, RBM10, RRAGB, TBC1D25, IQSEC2, SMC1A, MAOA, APEX2, USP11, NUDT11, KRBOX4, SLC38A5, HDAC6, GRIPAP1	PLP2, WDR45, ATP6AP2, HSD17B10, MAGEH1, UXT, MID1IP1, MAGED2, WDR13, SRPX, PQBP1
chr17p11	0.115735	0.532715	0.238391	1.40291	88	33	UBB, MFAP4, ALDH3A2, TMEM11, COPS3, SPECC1, NCOR1, DHRS7B, RASD1, EPN2, FLII, DRG2, MAP2K3, ALKBH5, PRPSAP2, PEMT, B9D1, TVP23B, LLGL1, TRPV2, ATPAF2	UBB, MFAP4, ALDH3A2, TMEM11, COPS3
chr2p23	0.116667	0.532715	0.216691	1.37859	90	41	SNX17, ATRAID, MRPL33, HADHB, LBH, PTRHD1, MPV17, OST4, SLC35F6, PREB, RAB10, ITSN2, FAM228B, HADHA, GPN1, EIF2B4, TP53I3, SLC4A1AP, MAPRE3, SUPT7L, NCOA1, TRMT61B, WDR43, ADCY3, LCLAT1, CLIP4, TMEM214, FKBP1B, UBXN2A, FNDC4, CGREF1, ASXL2, AGBL5, SLC5A6, ZNF512	SNX17, ATRAID, MRPL33, HADHB
chr10q22	0.124688	0.539364	0.20918	1.37771	99	44	PLAC9, PSAP, ANXA7, DDIT4, VDAC2, ANXA11, ANAPC16, KCNMA1, PCBD1, MRPS16, HK1, DDX50, CHCHD1, COMTD1, DNAJB12, EIF5AL1, ZNF503, ADK, VPS26A, PPA1, FUT11, DNAJC9, CAMK2G	PLAC9, PSAP, ANXA7, DDIT4, VDAC2, ANXA11, ANAPC16, KCNMA1, PCBD1
chr12p13	0.129673	0.539364	0.175396	1.37271	110	70	CD9, MFAP5, GAPDH, TPI1, TNFRSF1A, C1S, NDUFA9, EMP1, MRPL51, NINJ2, PLBD1, MLF2, CCND2, HEBP1, PHB2, TULP3, EMG1, USP5, C1R, FKBP4, LRRC23, COPS7A, ING4, C12orf57, GABARAPL1, CDKN1B, NOP2, A2M, GPRC5A, M6PR, MANSC1, TAPBPL, CREBL2, WNT5B, PEX5, ENO2, LRP6, KDM5A, ADIPOR2, C1RL	CD9, MFAP5, GAPDH, TPI1, TNFRSF1A, C1S, NDUFA9, EMP1, MRPL51, NINJ2, PLBD1, MLF2, CCND2, HEBP1, PHB2
chr19q13	0.11687	0.532715	0.114544	1.35009	114	268	RPL13A, RPS16, RPS5, MYADM, EMP3, RPS9, FXYD5, COX7A1, FXYD1, AXL, FCGRT, FTL, ZFP36, TBCB, EIF3K, TMEM147, BLVRB, PLD3, PSENEN, NR1H2, HAS1, LTBP4, COX6B1, SERTAD1, PIH1D1, ZNF428, PEPD, NOSIP, CHMP2A, ERF, SIRT2, SNRPD2, PSMD8, RPL18, RBM42, ECH1, PRPF31, PPP2R1A, RPS11, RUVBL2, FBL, TSEN34, CLPTM1, CYTH2, HSPB6, ETHE1, PDCD5, ERCC1, POLR2I, NUCB1, SHKBP1, FBXO17, SERTAD3, MRPS12, AKT1S1, RABAC…	RPL13A, RPS16, RPS5, MYADM, EMP3, RPS9, FXYD5, COX7A1, FXYD1, AXL, FCGRT, FTL, ZFP36, TBCB, EIF3K, TMEM147, BLVRB, PLD3, PSENEN, NR1H2, HAS1, LTBP4, COX6B1, SERTAD1, PIH1D1, ZNF428, PEPD, NOSIP, CHMP2A, ERF, SIRT2, SNRPD2, PSMD8, RPL18, RBM42, ECH1, PRPF31, PPP2R1A, RPS11, RUVBL2, FBL, TSEN34, CLPTM1, CYTH2, HSPB6, ETHE1, PDCD5, ERCC1, POLR2I, NUCB1, SHKBP1
chr6q27	0.129082	0.539364	0.346218	1.34795	82	12	PSMB1, MPC1, SFT2D1, SMOC2	PSMB1, MPC1, SFT2D1, SMOC2
chr14q11	0.148052	0.572308	0.224644	1.33733	113	34	LRP10, PSMB5, DAD1, DHRS4L2, ANG, C14orf119, OXA1L, NDRG2, CCNB1IP1, NGDN, MRPL52, EFS, SLC22A17, OSGEP, TOX4, RNASE1, PRMT5, METTL3	LRP10, PSMB5, DAD1, DHRS4L2, ANG, C14orf119, OXA1L
chr9q34	0.150943	0.572308	0.150583	1.33273	135	98	AK1, ST6GALNAC6, TUBB4B, DPP7, URM1, EDF1, CRAT, AGPAT2, RPL7A, ST6GALNAC4, FBXW5, SURF1, TOR1A, SNHG7, DPM2, MAN1B1, SSNA1, OLFM1, UCK1, MRPS2, MRPL41, SURF2, PTRH1, ENG, NTMT1, COQ4, HMCN2, GTF3C5, ASS1, TRUB2, TMEM141, FPGS, PKN3, PHYHD1, LRRC8A, PTGES, SWI5, C9orf78, ANAPC2, DOLK, REXO4, DPH7, CIZ1, MED27, SLC25A25, POMT1, BRD3, CERCAM, ZDHHC12, TOR1B	AK1, ST6GALNAC6, TUBB4B, DPP7, URM1, EDF1, CRAT, AGPAT2, RPL7A
chr8q22	0.151751	0.572308	0.219919	1.32146	116	35	MATN2, OSR2, RPL30, CPQ, SDC2, ZNF706, POLR2K, MTDH, GEM, COX6C, UQCRB	MATN2, OSR2, RPL30, CPQ, SDC2, ZNF706, POLR2K, MTDH, GEM, COX6C
chr3q12	0.172821	0.598797	0.317149	1.31821	116	14	PCNP, RPL24, TFG, CMSS1, TRMT10C, TMEM45A, NIT2	PCNP, RPL24, TFG
chr8q23	0.165595	0.594072	0.379237	1.31426	102	9	EIF3E, SYBU, EBAG9, EMC2, OXR1, RSPO2, ENY2	EIF3E
chr8q21	0.153846	0.572308	0.239027	1.31387	111	28	RPL7, CRISPLD1, TERF1, CPNE3, TMEM70, MRPS28, LY96, DECR1, ZFAND1, PEX2, LRRCC1, ZNF704, ZFHX4, ZC2HC1A	RPL7, CRISPLD1, TERF1, CPNE3, TMEM70, MRPS28
chr14q23	0.148556	0.572308	0.247328	1.31227	107	25	DHRS7, ACTR10, CHURC1, PSMA3, TIMM9, HSPA2, MNAT1, JKAMP, MAX, ARID4A, SNAPC1, ATP6V1D, SIX1, EIF2S1	DHRS7, ACTR10, CHURC1, PSMA3, TIMM9
chr17q25	0.175258	0.598797	0.153292	1.29778	152	88	RPL38, ACTG1, SUMO2, ANAPC11, ARHGDIA, EIF4A3, SRSF2, WBP2, GAA, CDC42EP4, MRPS7, SOCS3, METTL23, GALK1, NARF, MRPL12, JMJD6, WDR45B, MIF4GD, EXOC7, FN3KRP, CSNK1D, ARL16, MFSD11, TNRC6C, GPS1, CHMP6, RAB40B, SLC38A10, OGFOD3, SLC9A3R1, SAP30BP, TEN1, BAIAP2, PYCR1, SDK2, UNK, ENDOV, SRP68, DCXR, NT5C, OXLD1, FAM104A, LGALS3BP, NAT9, SLC16A3	RPL38, ACTG1, SUMO2, ANAPC11, ARHGDIA, EIF4A3, SRSF2, WBP2, GAA, CDC42EP4, MRPS7, SOCS3
chr17q12	0.174807	0.598797	0.20605	1.29268	135	39	RPL19, CCL2, RPL23, PSMB3, DUSP14, MIEN1, CCL3, CCL4, PLXDC1, ZNHIT3, STARD3, PCGF2, CISD3, MRPL45, AATF, ZNF830	RPL19, CCL2, RPL23, PSMB3, DUSP14, MIEN1, CCL3, CCL4, PLXDC1
chr8q24	0.193208	0.624898	0.165505	1.2915	164	69	RPL8, EEF1D, GPAA1, TNFRSF11B, EIF3H, MYC, NDUFB9, CYC1, COL14A1, VPS28, MAF1, HSF1, ARC, SHARPIN, PUF60, MRPL13, GSDMD, ST3GAL1, MED30	RPL8, EEF1D, GPAA1, TNFRSF11B, EIF3H, MYC, NDUFB9, CYC1, COL14A1, VPS28, MAF1, HSF1, ARC, SHARPIN, PUF60, MRPL13
chr12p12	0.18598	0.620654	0.266574	1.26773	129	19	MGP, MGST1, SSPN, RERG, STRAP, DERA, CMAS	MGP, MGST1, SSPN, RERG, STRAP
chr9p13	0.198718	0.624898	0.197911	1.25911	154	41	GLIPR2, CCDC107, DCTN3, HINT2, STOML2, CHMP5, GRHPR, CLTA, IL11RA, CREB3, BAG1, SIGMAR1, HRCT1, EXOSC3, DCAF10, TOMM5, GALT, DCAF12, AQP3, UBAP1, NUDT2, FAM214B, CA9, NPR2, POLR1E, PIGO, RGP1, ZCCHC7, TMEM8B, FANCG, TESK1, RECK, TRMT10B, RPP25L, RUSC2, DNAJB5, SHB, GNE	GLIPR2, CCDC107, DCTN3, HINT2, STOML2, CHMP5, GRHPR, CLTA, IL11RA, CREB3
chr1p34	0.21167	0.625827	0.154196	1.25807	184	78	PRDX1, AKR1A1, ATP6V0B, TRAPPC3, UROD, PPT1, COL8A2, EBNA1BP2, LSM10, MEAF6, MRPS15, PSMB2, CAP1, PPIE, SMIM12, HYI, PPCS, ERI3, NDUFS5, RRAGC, ELOVL1, DMAP1, C1orf216, ZC3H12A, GNL2, NFYC, STK40, C1orf50, SF3A3, PPIH, POMGNT1, ZMPSTE24, C1orf122, MED8, THRAP3, C1orf109, EIF2B3, PTPRF	PRDX1, AKR1A1, ATP6V0B, TRAPPC3, UROD, PPT1, COL8A2, EBNA1BP2, LSM10, MEAF6, MRPS15, PSMB2
chr15q15	0.20467	0.624898	0.225355	1.23872	148	28	MAP1A, CCNDBP1, SRP14, NDUFAF1, RTF1, TMEM87A, CHP1, ZFYVE19, RMDN3, MFAP1, TUBGCP4, ZNF106, UBR1, HYPK, IVD, TTBK2, ADAL, GCHFR, SPINT1, DNAJC17, RPUSD2, STARD9, CHST14	MAP1A, CCNDBP1, SRP14
chr1p35	0.209158	0.625297	0.182857	1.22949	168	47	EIF3I, PEF1, ZCCHC17, DNAJC8, YTHDF2, TAF12, RPA2, FABP3, AK2, SNRNP40, BSDC1, ZBTB8OS, IFI6, SESN2, SNHG12, MECR, TMEM39B, SYNC, RCC1, PPP1R8, FAM76A, TRNAU1AP, KPNA6, XKR8, ZBTB8A, TMEM234, SERINC2, CCDC28B, LAPTM5, HDAC1, AHDC1	EIF3I, PEF1, ZCCHC17, DNAJC8
chrXq24	0.237537	0.643142	0.277359	1.22764	161	16	SLC25A5, NDUFA1, C1GALT1C1, PGRMC1, UBE2A, NKAP, SLC25A43	SLC25A5, NDUFA1, C1GALT1C1, PGRMC1, UBE2A
chr4q24	0.222727	0.626693	0.304285	1.22371	146	13	PPA2, BDH2, CISD2, PPP3CA, SLC9B2, UBE2D3, SLC39A8, INTS12, DDIT4L, AIMP1
chr11q23	0.247561	0.651988	0.178787	1.22289	202	49	RPS25, CRYAB, REXO2, CADM1, NNMT, SDHD, RBM7, HSPB2, DIXDC1, FXYD6, TRAPPC4, PTS, TAGLN, THY1	RPS25, CRYAB, REXO2, CADM1, NNMT, SDHD, RBM7, HSPB2, DIXDC1, FXYD6, TRAPPC4, PTS
chr1q23	0.232051	0.634274	0.192213	1.22286	180	41	CRABP2, SDHC, UAP1, TAGLN2, MRPL24, PEA15, IGSF8, UFC1, NDUFS2, DUSP23, PRCC, DCAF8, LINC01133, DUSP12, GPATCH4, ISG20L2, PEX19, NCSTN, NIT1, PFDN2, ATF6, B4GALT3, PPOX, HSD17B7, DEDD, DDR2, FCER1G	CRABP2, SDHC, UAP1, TAGLN2, MRPL24, PEA15, IGSF8, UFC1
chr7p13	0.219686	0.626693	0.251835	1.22177	153	20	POLD2, DBNL, PPIA, TMED4, BLVRA, COA1, UBE2D4, SNHG15, DDX56, TBRG4, OGDH, YKT6, CCM2	POLD2, DBNL, PPIA, TMED4
chr7q22	0.243147	0.651988	0.16202	1.21961	203	64	ARPC1B, LAMTOR4, COPS6, SYPL1, FIS1, POLR2J, TRIP6, ARPC1A, PSMC2, POP7, BUD31, CNPY4, KMT2E, MOSPD3, HBP1, TSC22D4, SRPK2, PMPCB, TAF6, BCAP29, ZNHIT1, MCM7, MUC12, MEPCE, AP4M1, SERPINE1, SRRT, PDAP1, PLOD3, AP1S1, LRWD1, ORAI2, ALKBH4	ARPC1B, LAMTOR4, COPS6, SYPL1, FIS1, POLR2J, TRIP6, ARPC1A, PSMC2, POP7, BUD31, CNPY4, KMT2E
chr8p11	0.215877	0.625827	0.241273	1.2162	154	22	SMIM19, TACC1, VDAC3, SFRP1, LSM1, TM2D2, GOLGA7, FNTA, PLAT, ASH2L, RNF170, ZNF703, THAP1, PLEKHA2	SMIM19, TACC1, VDAC3, SFRP1, LSM1
chr6q21	0.226776	0.63189	0.219805	1.19734	165	27	AMD1, FAM229B, RPF2, HDAC2, SNX3, CDC40, ATG5, SEC63, OSTM1, GTF3C6, TUBE1, SOBP, TRAF3IP2, MICAL1, FIG4, SMPD2, CEP57L1, PDSS2, QRSL1, PPIL6, AK9	AMD1
chr4q22	0.262058	0.675159	0.342672	1.18755	162	9	PYURF, SPARCL1, HSD17B11, NUDT9	PYURF, SPARCL1, HSD17B11
chr3p22	0.26788	0.675159	0.200496	1.1799	205	33	HIGD1A, RPL14, EIF1B, SEC22C, SS18L2, CSRNP1, GLB1, LRRFIP2, CMTM6, SUSD5, RPSA, CTNNB1, ACAA1, PLCD1, SLC25A38, POMGNT2, DYNC1LI1, ZBTB47, MLH1, ITGA9, CTDSPL, OSBPL10, ENTPD3-AS1, GORASP1	HIGD1A, RPL14, EIF1B, SEC22C
chr6p24	0.267164	0.675159	0.274828	1.17277	178	15	TMEM14C, TMEM14B, EEF1E1, ADTRP, PAK1IP1, SNRNP48, RIOK1, SLC35B3	TMEM14C, TMEM14B
chr11q14	0.274933	0.686136	0.215896	1.17056	203	26	PRSS23, NDUFC2, TMEM126B, AAMDC, CLNS1A, TMEM126A, PRCP, PCF11	PRSS23, NDUFC2, TMEM126B, AAMDC, CLNS1A, TMEM126A, PRCP, PCF11
chr22q12	0.310727	0.713254	0.16273	1.14975	251	54	HMOX1, EIF3D, TIMP3, XBP1, FBXO7, MPST, IFT27, RTCB, DRG1, TXN2, TCN2, HMGXB4, ZMAT5, SLC35E4, ASCC2, TOM1, GAS2L1, HSCB, PIK3IP1, PES1, DUSP18, NF2, KREMEN1, TBC1D10A, RHBDD3, SEC14L2, SMTN, RNF185, CHEK2, THOC5, APOL4, TFIP11, MCM5, AP1B1, APOL3, MORC2-AS1, KCTD17, PISD	HMOX1, EIF3D, TIMP3, XBP1, FBXO7, MPST, IFT27, RTCB
chr22q11	0.296915	0.713254	0.181582	1.13918	230	39	COMT, DGCR6L, UBE2L3, MRPL40, ATP6V1E1, SMARCB1, THAP7, MIF, SDF2L1, C22orf39, CABIN1, SNAP29, RANBP1, DDT, BCL2L13, GUCD1, DGCR2, TRMT2A, GNB1L, TANGO2, TXNRD2, YDJC, ZDHHC8, KLHL22, SCARF2, IL17RA, SLC2A11, LZTR1, BID, USP18, PPIL2, PPM1F, THAP7-AS1, ZNF74	COMT, DGCR6L, UBE2L3, MRPL40
chr14q13	0.308057	0.713254	0.303895	1.13859	194	11	SPTSSA, EAPP, FAM177A1, PPP2R3C, BAZ1A, MBIP, BRMS1L	SPTSSA, EAPP
chr15q23	0.310496	0.713254	0.249711	1.13445	212	17	PKM, HEXA, C15orf61, RPLP1, LARP6, ITGA11, UACA, SPESP1, CLN6, TLE3, ANP32A, PARP6, IQCH-AS1, MAP2K5, LRRC49, CORO2B	PKM, HEXA, C15orf61, RPLP1
chr4q27	0.301418	0.713254	0.414501	1.13152	169	5	ANXA5, BBS7, EXOSC9, NDNF, MAD2L1	ANXA5
chr16p12	0.308116	0.713254	0.212121	1.12546	223	25	ARL6IP1, RPS15A, NDUFAB1, UQCRC2, GDE1, METTL9, NSMCE1, LCMT1, RBBP6, LYRM1	ARL6IP1, RPS15A, NDUFAB1, UQCRC2, GDE1, METTL9, NSMCE1
chr2q14	0.31572	0.713254	0.193168	1.11758	238	32	GYPC, DBI, IL1B, BIN1, INSIG2, WDR33, C2orf76, CHCHD5, LIMS2, TSN, ZC3H6, IWS1, RALB, NIFK, ERCC3, ZC3H8, CBWD2, DDX18, NIFK-AS1, SLC35F5, MARCO, CYP27C1, CCDC93	GYPC
chr6q13	0.332781	0.723548	0.343195	1.11413	200	8	EEF1A1, LMBRD1, SMAP1, SLC17A5	EEF1A1, LMBRD1
chr7q31	0.301808	0.713254	0.213444	1.10993	216	24	DNAJB9, FAM3C, CAV2, CPED1, CAV1, CAPZA2, IFRD1, NDUFA5, LRRN3, IMMP2L, DLD, ZNF277, ING3, THAP5, WASL	DNAJB9, FAM3C, CAV2, CPED1
chr20p12	0.322129	0.713254	0.221835	1.09485	229	21	MKKS, TMEM230, DSTN, PCNA, ISM1, SNRPB2, ESF1, TMX4, TASP1, TRMT6, KIF16B, CDS2	MKKS, TMEM230, DSTN, PCNA, ISM1, SNRPB2
chr12q22	0.371248	0.772088	0.285075	1.06808	234	11	UBE2N, NDUFA12, SOCS2, CRADD, EEA1, NTN4	UBE2N
chrXq26	0.357654	0.764772	0.224363	1.06699	249	19	FHL1, RBMX, RBMX2, MAP7D3, HPRT1, SMIM10, GPC4, ENOX2, SLC25A14, BCORL1, AIFM1, MMGT1, XPNPEP2, ARHGEF6, RAP2C-AS1, MBNL3, ZNF280C, ZNF449	FHL1
chr15q25	0.374317	0.77287	0.194562	1.05984	273	27	MORF4L1, NMB, CTSH, WDR61, PSMA4, ZFAND6, SEC11A, MRPS11, MTHFS, IDH3A, FAH, TMED3, C15orf40, ADAMTSL3, MRPL46	MORF4L1, NMB, CTSH, WDR61, PSMA4, ZFAND6
chr5q31	0.408665	0.816764	0.134948	1.0589	348	71	NDFIP1, HNRNPA0, CYSTM1, HINT1, PDLIM4, CAMLG, UBE2D2, UBE2B, RAD50, C5orf15, UQCRQ, TAF7, HDAC3, SKP1, TXNDC15, PFDN1, CD14, NDUFA2, ZCCHC10, CDKN2AIPNL, ZMAT2, SAR1B, C5orf24, PAIP2, HBEGF, VDAC1, DIAPH1, IRF1, SLC35A4, RNF14, WDR55, PCDHB16, DDX46, SRA1, CXCL14, CDKL3, PPP2CA, SIL1, LEAP2, ANKHD1, KIF3A	NDFIP1, HNRNPA0, CYSTM1, HINT1, PDLIM4, CAMLG, UBE2D2, UBE2B, RAD50, C5orf15, UQCRQ
chr4q25	0.401493	0.811467	0.246183	1.05053	268	15	RPL34, ANK2, PLA2G12A, LARP7, PAPSS1, GAR1, HADH, TIFA, CFI, AP1AR, CASP6	RPL34, ANK2
chr2p11	0.369081	0.772088	0.207739	1.04716	264	22	CAPG, KRCC1, RNF181, SUCLG1, CHMP3, VAMP5, RPIA, TMEM150A, USP39, RETSAT, IMMT, THNSL2, RNF103, RMND5A, MAT2A, ELMOD3, PTCD3, TCF7L1, C2orf68	CAPG, KRCC1, RNF181, SUCLG1, CHMP3
chrXq22	0.438005	0.855153	0.186255	1.00985	324	26	RPL36A, TSC22D3, GLA, MORF4L2, TCEAL1, HNRNPH2, ARMCX1, PRPS1, TMSB15B, ARMCX6, TCEAL8, TSPAN6, ZMAT1, ATG4A, TCEAL7, PSMD10, TIMM8A, ARMCX2, TCEAL2, CSTF2, RBM41, SLC25A53, GPRASP2	RPL36A, TSC22D3, GLA, MORF4L2
chr4p14	0.457576	0.875495	0.24959	1.00374	301	13	RPL9, SMIM14, UGDH, FAM114A1	RPL9, SMIM14, UGDH, FAM114A1
chr10q21	0.487879	0.882997	0.244652	0.983886	321	13	UBE2D1, CISD1, EGR2, NRBF2, ARID5B, FAM13C, TFAM	UBE2D1
chr16q22	0.506039	0.882997	0.134311	0.981242	418	58	TPPP3, ATP6V0D1, NQO1, NOB1, NUTF2, NAE1, VPS4A, CYB5B, DDX19B, ACD, NFATC3, NIP7, CENPT, CHTF8, TRADD, COG4, PSMB10, NOL3, PLA2G15, TMEM208, SNTB2, CES2, E2F4, SLC12A4, GFOD2, C16orf86, ENKD1, CMTM3, COG8, DDX28, VAC14, DHX38, IL34, PRMT7, B3GNT9, WWP2, PLEKHG4, LRRC29, ZNF821, FHOD1, LCAT, ATXN1L, PSKH1, TXNL4B, DHODH, DUS2, TANGO6, HSF4	TPPP3, ATP6V0D1
chr2p25	0.478022	0.882997	0.178513	0.981241	347	28	ID2, ITGB1BP1, YWHAQ, IAH1, RPS7	ID2, ITGB1BP1, YWHAQ, IAH1, RPS7
chr14q24	0.4847	0.882997	0.141594	0.976264	395	50	NPC2, COX16, ERH, SLIRP, RDH11, PIGH, ZFP36L1, AHSA1, GALNT16, SNW1, IFT43, LTBP2, TGFB3, ABCD4, VTI1B, ACYP1, ARG2, TMED10, COQ6, PSEN1, ALDH6A1, EIF2B2, SYNJ2BP, MED6, SLC39A9, TTC9, ISCA2, DLST, GSTZ1, FCF1, VIPAS39, MLH3, ACOT2, DNAL1, LIN52, ALKBH1, DCAF4, PTGR2, POMT2, EXD2	NPC2, COX16, ERH, SLIRP, RDH11
chr13q22	0.479798	0.882997	0.316499	0.976111	284	7	COMMD6, CLN5, KCTD12, MYCBP2	COMMD6
chr10p13	0.469388	0.882997	0.214745	0.9756	321	17	VIM, PHYH, CAMK1D, HSPA14, OPTN, RPP38, VIM-AS1, RSU1, PRPF18, DCLRE1C, CCDC3, SEPHS1, NMT2, SUV39H2, TRDMT1	VIM, PHYH
chr1p32	0.508242	0.882997	0.173935	0.956079	369	28	TMEM59, MAGOH, PODN, SCP2, ECHDC2, MRPL37, CDKN2C, HSPB11, BTF3L4, TXNDC12	TMEM59, MAGOH, PODN, SCP2, ECHDC2
chr6p23	0.513863	0.882997	0.383026	0.954426	277	4	NOL7, MCUR1, CD83, SIRT5
chrYp11	0.543561	0.886374	0.504803	0.941589	286	2	RPS4Y1, ZFY	RPS4Y1
chr1q25	0.529183	0.882997	0.155378	0.933641	407	35	C1orf21, ANGPTL1, RGS16, GLUL, PRDX6, KIAA0040, MRPS14, COLGALT2, TSEN15, CACYBP, IVNS1ABP, TOR3A, ARPC5, QSOX1, KLHL20, TOR1AIP1	C1orf21, ANGPTL1, RGS16, GLUL, PRDX6, KIAA0040
chr7p14	0.51752	0.882997	0.171673	0.930788	383	26	AQP1, SFRP4, MRPL32, FKBP9, LSM5, EPDR1, MPLKIP, ELMO1, NT5C3A, GLI3	AQP1, SFRP4, MRPL32, FKBP9, LSM5, EPDR1
chr19q12	0.539405	0.886374	0.317514	0.930018	307	6	UQCRFS1, PLEKHF1, POP4, C19orf12	UQCRFS1
chr11p11	0.53523	0.886374	0.16383	0.920302	394	30	FAM180B, SLC39A13, NDUFS3, PSMC3, PTPMT1, MTCH2, ACP2, PEX16, HSD17B12, SLC35C1, ALKBH3, EXT2, ARFGAP2	FAM180B, SLC39A13, NDUFS3, PSMC3, PTPMT1
chr8p23	0.562121	0.890521	0.22792	0.916599	370	13	DEFB1, ARHGEF10, FBXO25, CLN8, FDFT1, NEIL2, ERICH1
chr9p23	0.589015	0.896875	0.488064	0.910368	310	2	PTPRD, LURAP1L
chr6q23	0.564907	0.890521	0.186544	0.90501	395	20	PERP, AHI1, ENPP1, TBPL1, STX7, RPS12, IFNGR1, SGK1	PERP, AHI1, ENPP1, TBPL1
chr9p22	0.561514	0.890521	0.249624	0.904884	355	10	RPS6, RRAGA, NFIB	RPS6, RRAGA, NFIB
chr3q24	0.567823	0.890521	0.248466	0.900686	359	10	GYG1, PLSCR4, PLSCR1, AGTR1, ZIC1, SLC9A9, HLTF, CPB1	GYG1
chr14q21	0.575107	0.896336	0.189076	0.899177	401	19	RPL36AL, RPS29, KLHDC2, FKBP3, MGAT2, NEMF, KLHL28, TRAPPC6B, C14orf28, LRR1, VCPKMT, KLHDC1, DNAAF2, GEMIN2, MIS18BP1	RPL36AL, RPS29
chr16q11	0.607955	0.901898	0.481756	0.898602	320	2	VPS35, DNAJA2
chr7q33	0.616667	0.901898	0.219632	0.883269	406	13	AKR1B1, FAM180A, BPGM, CHCHD3, CNOT4, CREB3L2, SLC35B4, MTPN, PTN, TMEM140, WDR91, TRIM24	AKR1B1, FAM180A
chr10q25	0.58651	0.896875	0.199168	0.881553	399	16	ABLIM1, SMC3, GSTO1, BBIP1, TCF7L2, XPNPEP1, ZDHHC6, GSTO2, SHOC2, ADD3, SFR1, CASP7	ABLIM1, SMC3
chr9q33	0.601816	0.901898	0.146037	0.877515	463	35	GSN, ANGPTL2, PSMB7, RPL12, NDUFA8, RPL35, STOM, PPP6C, FBXW2, RABEPK, PDCL, SLC2A8, ARPC5L, OLFML2A, ZBTB43, PTGS1, PHF19, GAPVD1, CDK5RAP2, PBX3, TRIM32, PSMD5, LRSAM1, RBM18, PAPPA, GOLGA1, GARNL3, RALGPS1, ZBTB34, RC3H2, MAPKAP1, ZBTB6	GSN, ANGPTL2, PSMB7, RPL12, NDUFA8, RPL35
chr6q25	0.613811	0.901898	0.141098	0.87667	479	38	PCMT1, FNDC1, MRPL18, AKAP12, SNX9, EZR, TMEM242, DYNLT1, ACAT2, TCP1, KATNA1	PCMT1, FNDC1, MRPL18, AKAP12, SNX9, EZR
chr2q23	0.614308	0.901898	0.224725	0.874937	394	12	TNFAIP6, ARL5A, MMADHC, ARL6IP6	TNFAIP6, ARL5A, MMADHC
chr10p14	0.622084	0.901898	0.223357	0.869613	399	12	CELF2, CDC123, ITIH5, NUDT5, UPF2, KIN, TAF3, DHTKD1, SFTA1P, SEC61A2, USP6NL, SFMBT2	CELF2, CDC123
chr3q23	0.62675	0.901898	0.222622	0.86675	402	12	PCOLCE2, ATP1B3, MRPS22, RNF7, TFDP2	PCOLCE2, ATP1B3
chr2q31	0.631169	0.901898	0.144804	0.862034	485	34	CYBRD1, PRKRA, LINC01116, METTL5, PPIG, NFE2L2, MTX2, GORASP2, UBE2E3	CYBRD1, PRKRA, LINC01116, METTL5, PPIG, NFE2L2, MTX2
chr14q32	0.631643	0.901898	0.116646	0.852187	522	58	CRIP1, CRIP2, AHNAK2, CKB, ZFYVE21, SIVA1, FBLN5, NDUFB1, SERPINA5, PSMC1, IFI27L2, TNFAIP2	CRIP1, CRIP2, AHNAK2, CKB, ZFYVE21, SIVA1, FBLN5, NDUFB1, SERPINA5, PSMC1, IFI27L2, TNFAIP2
chr2q11	0.670558	0.925241	0.138447	0.831904	516	35	RPL31, UNC50, COX5B, ARID5A, ACTR1B, MRPS5, PDCL3, COA5, FAHD2A, MITD1, TXNDC9, ANKRD36, EIF5B, ANKRD39, FAHD2B, CIAO1, SEMA4C, LMAN2L, KCNIP3, REV1, STARD7, RNF149, ANKRD36C, CNNM4, LIPT1, CNNM3, MGAT4A, LINC00342, INPP4A	RPL31, UNC50, COX5B, ARID5A, ACTR1B
chr4q26	0.647351	0.911071	0.255936	0.830854	390	8	SNHG8, C4orf3, USP53	SNHG8, C4orf3
chr20q13	0.690205	0.940313	0.0976467	0.821165	605	86	PLTP, TSHZ2, PIGT, PPDPF, ADRM1, ZFAS1, DPM1, PSMA7, STMN3, OSER1, TPD52L2, CTSA, SNX21, SLC35C2, PFDN4, RPS21, PTGIS, IFT52, ARFRP1, PKIG, SDC4, SNAI1, VAPB, SERINC3, UCKL1, STAU1, SLPI, DNTTIP1, TP53RK, RNF114, GID8, CD40, DOK5, YWHAB, PRPF6, NELFCD, DDX27, ACOT8, RAE1, ADA, B4GALT5, SRSF6, SYS1, OGFR, CSE1L, RGS19, MTG2, TCEA2, TOMM34, SLC2A10, NCOA5, ATP9A, NPEPL1, SPATA2, PCIF1, HELZ2, ELMO2…	PLTP, TSHZ2, PIGT, PPDPF, ADRM1, ZFAS1, DPM1, PSMA7, STMN3, OSER1, TPD52L2, CTSA
chr16q13	0.656891	0.915184	0.185271	0.82004	447	16	HERPUD1, MT1A, ARL2BP, MT1M	HERPUD1, MT1A, ARL2BP, MT1M
chr15q22	0.69131	0.940313	0.136238	0.818634	532	35	ANXA2, CILP, RPL4, OAZ2	ANXA2, CILP, RPL4, OAZ2
chr3p24	0.679191	0.932669	0.173701	0.808254	469	18	RPL15, UBE2E1, RBMS3, ZNF385D, CMC1	RPL15, UBE2E1, RBMS3, ZNF385D
chr5q13	0.699164	0.94651	0.159805	0.805534	501	22	BTF3, HEXB, TAF9, MRPS36	BTF3, HEXB, TAF9, MRPS36
chr9q32	0.711965	0.951684	0.192507	0.80014	481	14	ATP6V1G1, CDC26, SLC31A2, POLE3, ALAD, INIP, RGS3, HDHD3, HSDL2, PRPF4	ATP6V1G1, CDC26
chr17p12	0.73569	0.97301	0.256436	0.790871	436	7	PMP22, ZSWIM7, ELAC2, ARHGAP44, TRIM16, TVP23C, COX10	PMP22
chr2p15	0.712934	0.951684	0.218086	0.79056	451	10	MDH1, UGP2, CCT4, COMMD1	MDH1, UGP2
chr3p14	0.720648	0.957527	0.141029	0.78883	533	29	ARL6IP5, PDHB, C3orf14, FRMD4B, ATXN7, CCDC66, THOC7, SUCLG2, SLC25A26, APPL1, RPP14, PSMD6	ARL6IP5, PDHB
chr5q33	0.710027	0.951684	0.140245	0.787812	523	30	GPX3, C1QTNF2, RPS14, MRPL22, TTC1, SLU7, ANXA6, PTTG1, FAXDC2, CNOT8, TNIP1, EBF1, RBM22	GPX3, C1QTNF2, RPS14, MRPL22, TTC1
chr17q22	0.74893	0.976396	0.159548	0.77404	524	20	SUPT4H1, SCPEP1, TMEM100, COX11, MRPS23, HLF, RAD51C, YPEL2, SRSF1, VEZF1, COIL, TRIM37, AKAP1, MKS1, PCTP, MTMR4, MMD, DGKE	SUPT4H1, SCPEP1, TMEM100
chr4q33	0.769962	0.976396	0.351559	0.768306	404	3	NEK1, CLCN3, SH3RF1
chr16q23	0.754121	0.976396	0.139583	0.767253	548	28	GABARAPL2, HSBP1, CDH13, SYCE1L, GCSH, PSMD7, OSGIN1, TERF2IP, CMC2, TMEM170A, MPHOSPH6, BCAR1, NUDT7, MON1B, WWOX, GAN, ADAT1, TMEM231, CENPN, VAT1L, RFWD3, ZFP1, CDYL2, MLYCD	GABARAPL2, HSBP1, CDH13, SYCE1L
chr11q24	0.78841	0.976396	0.137894	0.747639	584	26	HSPA8, FEZ1, CDON, EI24, ST3GAL4, TBRG1, TMEM218, VWA5A, DCPS, APLP2, PUS3, RPUSD4, NFRKB, ROBO3, FAM118B, ZBTB44, SPA17, FLI1, UBASH3B, HYLS1, ADAMTS15, ARHGAP32, MSANTD2	HSPA8, FEZ1, CDON, EI24
chr11q25	0.789842	0.976396	0.255043	0.747036	450	6	THYN1, NTM, JAM3, ACAD8, NCAPD3, SNX19	THYN1
chr6q24	0.779104	0.976396	0.174586	0.74501	521	15	SF3B5, AIG1, RAB32, LTV1, FUCA2, ABRACL, STX11, CCDC28A, PEX3	SF3B5
chr8q12	0.780597	0.976396	0.174344	0.743976	522	15	RPS20, SDCBP	RPS20, SDCBP
chr3q27	0.807377	0.976396	0.136373	0.742864	590	27	AP2M1, EIF4A2, DNAJB11, PSMD2, PARL, MAGEF1, POLR2H, ALG3, MAP3K13, CHRD	AP2M1, EIF4A2, DNAJB11
chrXq13	0.779883	0.976396	0.161398	0.733242	534	17	RPS4X, IGBP1, PIN4	RPS4X, IGBP1, PIN4
chr9q31	0.782799	0.976396	0.160381	0.728619	536	17	TXN, ERP44, CTNNAL1, PTGR1, MRPL50, NIPSNAP3A	TXN, ERP44
chr6p12	0.804478	0.976396	0.169168	0.721887	538	15	TMEM14A, GSTA4, MLIP, FBXO9, BAG2, MCM3, TRAM2, EFHC1, CENPQ	TMEM14A
chr2p14	0.802068	0.976396	0.172834	0.718371	542	14	CNRIP1, RAB1A, C1D, PNO1, SLC1A4, LGALSL, SERTAD2, AFTPH	CNRIP1, RAB1A
chr4q23	0.816498	0.976396	0.231946	0.715342	484	7	EIF4E, ADH5	EIF4E, ADH5
chrYq11	0.826996	0.982389	0.3261	0.712667	434	3	DDX3Y, EIF1AY
chr13q12	0.807792	0.976396	0.119694	0.71255	621	34	RPL21, SAP18, GTF3A, POLR1D, MPHOSPH8, MTIF3, CRYL1, MICU2, POMP, HMGB1, ZMYM5, UBL3	RPL21, SAP18, GTF3A, POLR1D, MPHOSPH8
chr15q24	0.812987	0.976396	0.119117	0.709116	625	34	COX5A, IMP3, SCAMP2, CD276, CSPG4, ETFA, COMMD4, CLK3, UBL7, NPTN, STOML1, SNUPN, FAM219B, SCAPER, ULK3, MAN2C1, TSPAN3, RPP25	COX5A, IMP3, SCAMP2, CD276, CSPG4
chr4q35	0.838936	0.982389	0.14277	0.704632	598	21	PDLIM3, SLC25A4, UFSP2, RWDD4, ANKRD37, FRG1, DCTD, SORBS2, IRF2, CDKN2AIP	PDLIM3, SLC25A4
chr1q24	0.855191	0.982389	0.129207	0.703833	625	27	DPT, MGST3, MPC2, PIGC, DCAF6, F5, KIFAP3, TMCO1, MPZL1, VAMP4, ALDH9A1, METTL13, TIPRL, NME7	DPT, MGST3, MPC2
chr5q34	0.848429	0.982389	0.279113	0.695494	458	4	NUDCD2, CCNG1, MAT2B	NUDCD2
chrXp22	0.834165	0.982389	0.104624	0.689077	668	44	TMSB4X, SLC25A6, XG, SMS, CA5B, CD99, RBBP7, AP1S2, ACOT9, ASMTL, RAB9A, TXLNG, PRPS2, PDK3, PDHA1, EIF1AX, RAI2, HCCS, GEMIN8, DHRSX, ARHGAP6, OFD1, APOO, PNPLA4, SH3KBP1, ZBED1, ZRSR2, CLCN4, ARSD, STS, CTPS2, POLA1, PPP2R3B, PRKX, PIGA, AKAP17A, NHS, SYAP1, GPM6B	TMSB4X, SLC25A6, XG, SMS, CA5B, CD99, RBBP7, AP1S2
chr11p13	0.863053	0.982389	0.141552	0.686732	604	20	CD59, PAMR1, CAT, EIF3M, CD44, COMMD9, IMMP1L, FBXO3, APIP, CSTF3, ABTB2, LDLRAD3, PDHX, PRR5L	CD59, PAMR1, CAT
chr4p13	0.889734	0.982389	0.305823	0.668354	467	3	LIMCH1, SLC30A9	LIMCH1
chr1q42	0.860048	0.982389	0.0928585	0.667112	718	55	EPHX1, DEGS1, GUK1, CNIH4, GGPS1, SRP9, MRPL55, ARF1, PYCR2, RAB4A, C1orf198, C1orf35, TSNAX, SNAP47, NTPCR, PARP1, WNT9A, ARV1, SIPA1L2, GNPAT, KCNK1, PSEN2, SPRTN, C1orf131, COA6, TBCE, CDC42BPA, COG2, AGT, JMJD4, TTC13, TRIM11, NUP133, RBM34, NVL, TMEM63A, EDARADD, ABCB10, CNIH3, FAM89A, ZNF678, CCSAP, B3GALNT2, SDE2, LBR, EXOC8	EPHX1, DEGS1, GUK1, CNIH4, GGPS1, SRP9, MRPL55, ARF1
chr7q11	0.851485	0.982389	0.0988334	0.664531	687	47	HSPB1, ELN, SBDS, MDH2, GUSB, RHBDD2, EIF4H, TPST1, TMEM60, FGL2, RSBN1L, TBL2, POR, AUTS2, ASL, BCL7B, DNAJC30, HIP1, YWHAG, RFC2, CRCP, NSUN5, GTF2IRD1, ABHD11, POMZP3, GTF2IRD2B, VKORC1L1, CCDC146, TYW1, ZNF680, DTX2, STYXL1, ZNF273, ERV3-1, SRRM3, CCL26, POM121, ZNF117, PHTF2, TMEM248, TRIM73, BAZ1B, ZNF92, KCTD7, PTPN12	HSPB1, ELN, SBDS, MDH2, GUSB, RHBDD2, EIF4H
chr1p13	0.869617	0.982389	0.0910918	0.65442	726	55	LAMTOR5, RHOC, RAP1A, CD58, TSPAN2, RSBN1, GSTM3, DRAM2, PSMA5, BCAS2, PTGFRN, ATP1A1, SLC16A4, GSTM5, GPSM2, STXBP3, GSTM4, PIFO, CLCC1, IGSF3, NGF, CSF1, SORT1, ST7L, WNT2B, SIKE1, LRIF1, STRIP1, MAGI3, AMPD2, WDR47, WDR77, TMEM167B, VANGL1, PHTF1, CEPT1, PTPN22	LAMTOR5, RHOC, RAP1A, CD58, TSPAN2, RSBN1, GSTM3, DRAM2, PSMA5
chr10q26	0.870113	0.982389	0.100331	0.646851	689	42	GLRX3, PRDX3, MGMT, NSMCE4A, PLEKHA1, FAM204A, RGS10, ECHS1, BUB3, UROS, OAT, BAG3, ZNF511	GLRX3, PRDX3, MGMT, NSMCE4A, PLEKHA1
chr2q12	0.910683	0.982389	0.218226	0.639199	519	6	FHL2, UXS1, MRPS9	FHL2
chr4p11	0.937262	0.982389	0.28541	0.623744	492	3	OCIAD1, OCIAD2	OCIAD1
chrXq21	0.904545	0.982389	0.153899	0.618918	596	13	PGK1, ITM2A, COX7B	PGK1, ITM2A, COX7B
chr8p22	0.921222	0.982389	0.177431	0.614896	572	9	PDGFRL, ASAH1, MTUS1, PSD3, CNOT7, VPS37A, ZDHHC2, SLC7A2	PDGFRL, ASAH1
chr13q21	0.933457	0.982389	0.242882	0.605213	504	4	MZT1, PCDH9, TDRD3, PIBF1
chr12q24	0.914097	0.982389	0.065525	0.603118	829	110	UBC, PEBP1, TMED2, HSPB8, RAN, RPL6, DYNLL1, VPS29, COX6A1, ALDH2, TCTN1, ERP29, PSMD9, PPP1CC, POP5, RILPL2, EIF2B1, C12orf76, NOC4L, SBNO1, ACADS, COQ5, ARL6IP4, ALKBH2, CAMKK2, FBXO21, GPN3, SLC8B1, MAP1LC3B2, ARPC3, DDX54, RITA1, GLTP, RAB35, RNF34, SUDS3, TRIAP1, RNF10, RPLP0, MAPKAPK5-AS1, WSB2, SNRNP35, MMAB, P2RX4, DDX55, C12orf43, FZD10, UNG, TCHP, PRKAB1, MAPKAPK5, ZNF140, RFC5, OAS1, A…	UBC, PEBP1, TMED2, HSPB8, RAN, RPL6, DYNLL1, VPS29, COX6A1, ALDH2, TCTN1, ERP29, PSMD9
chr7p15	0.936552	0.982389	0.115856	0.593613	678	23	GPNMB, TOMM7, HIBADH, CYCS, MALSU1, JAZF1, HOXA10, CCDC126, HOTAIRM1, HOXA7, KLHL7, IL6, HOXA9, HOXA11-AS, OSBPL3	GPNMB, TOMM7, HIBADH, CYCS
chr3q21	0.932555	0.982389	0.0971669	0.583861	718	35	CNBP, RAB7A, FAM162A, MGLL, SLC41A3, HMCES, HEG1, TPRA1, ABTB1, ZNF148, ISY1, ITGB5, SNX4, MBD4, CHCHD6, SEC22A, OSBPL11, EEFSEC, ACAD9, COPG1, RUVBL1, PARP9, UMPS, HSPBAP1, CSTA, KALRN, SLC12A8, ZXDC, CCDC14, DTX3L, MYLK, PDIA5, RPN1, SEC61A1	CNBP, RAB7A, FAM162A, MGLL, SLC41A3, HMCES
chr1p36	0.922092	0.982389	0.057731	0.582083	863	144	PLA2G2A, SH3BGRL3, ID3, ENO1, RPL11, SDHB, CAPZB, CDA, WASF2, PARK7, CAMTA1, MXRA8, SYF2, DHRS3, NUDC, PITHD1, VAMP3, TMEM50A, TMEM222, AGTRAP, UBE2J2, MAD2L2, CDK11A, RER1, RPL22, FUCA1, NBPF1, MIIP, MTFR1L, DDOST, HMGCL, AURKAIP1, WRAP73, TARDBP, MUL1, KLHL21, C1QA, UBXN11, LZIC, NOC2L, PER3, TCEA3, UBIAD1, PEX10, ZNF593, ECE1, ERRFI1, MAN1C1, AKR7A2, MRPL20, MRTO4, SLC35E2B, C1QB	PLA2G2A, SH3BGRL3, ID3, ENO1, RPL11, SDHB, CAPZB, CDA, WASF2, PARK7, CAMTA1, MXRA8, SYF2, DHRS3, NUDC, PITHD1, VAMP3, TMEM50A, TMEM222
chr3q13	0.937669	0.982389	0.103322	0.580401	691	30	CD47, NDUFB4, COX17, IFT57, ATG3, TIMMDC1, BBX, BOC, TMEM39A, B4GALT4, SLC35A5, GAP43, POGLUT1, GTPBP8, LINC00882, IQCB1, LRRC58, RABL3, DZIP3, ABHD10, ADPRH, EAF2, C3orf52, SPICE1, ATP6V1A, CBLB, ZBTB20	CD47, NDUFB4, COX17, IFT57
chr14q31	0.964539	0.985958	0.212571	0.580285	543	5	DIO2, TTC8, SPATA7, GTF2A1, FLRT2	DIO2
chr8p21	0.943517	0.982389	0.0915338	0.564558	734	37	CLU, SCARA5, PDLIM2, SCARA3, PPP2R2A, R3HCC1, INTS10, ATP6V1B2, BNIP3L, KCTD9, CHMP7, CCDC25, PPP3CC, SORBS3, BIN3, SH2D4A, CCAR2, HMBOX1, REEP4, ELP3, TNFRSF10D, EBF2, EPHX2, TRIM35, RHOBTB2, INTS9, EXTL3, GNRH1	CLU, SCARA5, PDLIM2
chr15q26	0.953083	0.985713	0.0978683	0.556354	710	31	MFGE8, TM2D3, ABHD2, CIB1, RGMA, ANPEP, ISG20, UNC45A, SNRPA1, HAPLN3, NR2F2, ACAN, HDDC3, POLG, CRTC3, MEF2A, MAN2A2, FES, SYNM, RCCD1, LRRC28, DET1, VPS33B, NGRN, ARRDC4, SEMA4B	MFGE8, TM2D3
chr5p15	0.973574	0.985958	0.10624	0.552456	699	24	PDCD6, ZNF622, MRPL36, MED10, SDHA, CCT5, NDUFS6, MIR4458HG, CMBL, EXOC3	PDCD6, ZNF622, MRPL36
chr16q24	0.955764	0.985713	0.0957935	0.544559	712	31	COX4I1, APRT, RPL13, CHMP1A, TRAPPC2L, DEF8, CRISPLD2, MAP1LC3B, MVD, GALNS, CDK10, CTU2, KIAA0513, ACSF3, SPATA2L, SPATA33, EMC8, KLHDC4, TAF1C, KLHL36, BANP, GAS8, MC1R, MTHFSD	COX4I1, APRT, RPL13, CHMP1A, TRAPPC2L
chr3p11	0.979087	0.985958	0.24793	0.541832	514	3	CHMP2B	CHMP2B
chr7p21	1	1	-0.0843137	-0.376067	341	13	TWIST1, ITGB8, ARL4A, MIOS, GLCCI1, TMEM196, ETV1, TMEM106B, AHR, PHF14, RPA3, MEOX2		TWIST1
chr1p21	0.987097	0.990548	-0.0953229	-0.51473	305	18	COL11A1, VCAM1, F3, DPYD, PTBP2, CDC14A, S1PR1, TRMT13, SASS6, ABCD3, SLC44A3, DPH5, RTCA, EXTL2, ALG14, PALMD, SNX7		COL11A1, VCAM1
chr2p12	0.974886	0.985958	-0.196255	-0.556739	426	5	HK2, EVA1A
chr7q34	0.978462	0.985958	-0.122631	-0.571432	317	14	BRAF, HIPK2, KDM7A, UBN2, PARP12, CASP2, EPHB6, ZC3HAV1, MRPS33, SSBP1, SLC37A3, NDUFB2, MKRN1, GSTK1	MKRN1, GSTK1	BRAF
chrXp21	0.936975	0.982389	-0.258743	-0.578226	445	3	TAB3, DMD
chr4q12	0.966867	0.985958	-0.119673	-0.592212	320	15	IGFBP7, TMEM165, PDGFRA, REST, PAICS, DCUN1D4, CLOCK, SRD5A3, AASDH, FIP1L1, SRP72, NOA1, SGCB, LNX1, CHIC2	LNX1, CHIC2	IGFBP7, TMEM165
chr3p26	0.958237	0.985713	-0.191808	-0.594162	412	6	BHLHE40, ARL8B, EGOT, CNTN4, CRBN, SUMF1
chr5q21	0.944737	0.982389	-0.159919	-0.60378	358	9	MAN2A1, PJA2, PPIP5K2, GIN1, FBXL17		MAN2A1, PJA2
chr10q23	0.943182	0.982389	-0.0940372	-0.644931	248	30	PAPSS2, MYOF, PTEN, TNKS2, BTAF1, IDE, HECTD2, ACTA2, HELLS, IFIT2, RNLS, SLC35G1, IFIT3, PLCE1, NUTM2A-AS1, FAS, PPP1R3C, IFIT1, MINPP1, ATAD1, FRA10AC1, BMPR1A, LIPA, CCSER2, RPP30, SNCG
chr2p24	0.929231	0.982389	-0.138649	-0.646073	301	14	RHOB, NBAS, GEN1, PUM2, WDR35, KLHL29, SMC6, OSR1, TTC32, HS1BP3, SDC1
chr3q28	0.888186	0.982389	-0.364378	-0.654873	420	2	IL1RAP, TPRG1
chr6q14	0.90625	0.982389	-0.115764	-0.663227	260	21	COL12A1, SYNCRIP, TMEM30A, PGM3, ZNF292, TPBG, SENP6, HMGN3-AS1, ME1, RWDD2A, MYO6, LCA5, TBX18		COL12A1, SYNCRIP
chr6q16	0.907035	0.982389	-0.187028	-0.673313	360	8	PNISR, ASCC3, FBXL4, TSTD3, COQ3, UFL1, CCNC, NDUFAF4
chr8p12	0.880435	0.982389	-0.176015	-0.687151	323	10	PPP2CB, GSR, RBPMS, WRN
chr2q34	0.861171	0.982389	-0.277367	-0.705264	396	4	KANSL1L, RPE, IDH1
chr2p16	0.882911	0.982389	-0.136712	-0.707663	278	17	REL, PSME4, CCDC88A, FBXO11, MSH6, FOXN2, PAPOLG, PNPT1, FANCL, PPP1R21, MTIF2		REL
chr9q21	0.875	0.982389	-0.104096	-0.713916	230	30	ZFAND5, KLF9, GOLM1, HNRNPK, TLE1, SMC5, PTAR1, GCNT1, PCSK5, RMI1, PSAT1, CBWD3, CBWD5, KIF27, C9orf64, NAA35, GNAQ, TJP2, FXN		ZFAND5, KLF9, GOLM1
chr1q44	0.843077	0.982389	-0.154667	-0.720712	273	14	HNRNPU, AKT3, AHCTF1, CNST, SMYD3, SH3BP5L, ZNF669, ZNF670, ZNF692, ZNF672		HNRNPU
chrXq12	0.810502	0.976396	-0.256081	-0.726455	354	5	MSN, OPHN1, AR, LAS1L
chr7q36	0.835938	0.982389	-0.105258	-0.729013	213	31	RARRES2, KMT2C, PDIA4, RBM33, SMARCD3, EZH2, NUB1, UBE3C, TMUB1, LMBR1, LINC01003, ZNF746, KRBA1, ZNF212, PTPRN2, REPIN1, ABCB8, PRKAG2, DNAJB6, CDK5, CHPF2, ESYT2, ATP6V0E2, SLC4A2, CUL1		RARRES2
chrXq11	0.917969	0.982389	-0.547613	-0.736031	469	1	ARHGEF9
chr1q31	0.815217	0.976396	-0.19182	-0.74885	299	10	PTGS2, NEK7, PTPRC, ZBTB41		PTGS2
chr4p12	0.800434	0.976396	-0.296734	-0.754508	368	4	GABRA4, ATP10D, GNPDA2
chrXq23	0.761021	0.976396	-0.246503	-0.763591	327	6	ACSL4, PAK3, NXT2, ALG13, IL13RA2
chr16q12	0.797342	0.976396	-0.136957	-0.773183	239	20	CYLD, MMP2, BRD7, N4BP1, CRNDE, RPGRIP1L, IRX3, HEATR3, IRX5
chr2q37	0.785714	0.976396	-0.0979898	-0.775769	175	39	COL6A3, ARL4C, HDLBP, NCL, LRRFIP1, TRAF3IP1, SNED1, SH3BP4, GPC1, CAB39, USP40, DGKD, ING5, PER2, FARP2		COL6A3, ARL4C, HDLBP, NCL, LRRFIP1
chr1p22	0.810606	0.976396	-0.113761	-0.780202	213	30	SH3GLB1, GBP1, ZNF644, LMO4, ZNHIT6, COL24A1, GBP4, ODF2L, SSX2IP, GBP3, SYDE2, BCAR3, RPAP2, CCDC18, GCLM, DNTTIP2, GBP2, LRRC8C, DR1, RBMXL1, MTF2, EVI5, ARHGAP29, CTBS, RPF1, GTF2B, C1orf52, GNG5, RPL5	RPL5
chr15q12	0.742188	0.976396	-0.618229	-0.830943	379	1	ATP10A
chr10q11	0.661538	0.917205	-0.183271	-0.853999	214	14	CSGALNACT2, PRKG1, ERCC6, PARG, ZFAND4, RASSF4, ZNF487, TIMM23, NCOA4, SGMS1, ARHGAP22
chr16q21	0.653125	0.914375	-0.170559	-0.854853	208	16	CDH11, CSNK2A2, CNOT1, GOT2, ZNF319, CX3CL1, DOK4, SETD6, TK2, KATNB1, KIFC3, CIAPIN1, COQ9, USB1		CDH11
chr12q14	0.64759	0.911071	-0.174182	-0.861956	214	15	SRGAP1, MON2, CAND1, USP15, HMGA2, HELB, METTL1, AVIL, MSRB3, AGAP2-AS1, LLPH, TSFM, TSPAN31, CTDSP2, CDK4
chr1p31	0.628571	0.901898	-0.104037	-0.862223	131	43	DNAJB4, JAK1, SERBP1, DOCK7, ZRANB2, IFI44L, SRSF11, USP33, ROR1, PRKACB, PTGFR, PDE4B, IFI44, SGIP1, CACHD1, LEPR, ALG6, EFCAB7, ANKRD13C, HHLA3, AK4, LRRC40, FPGT, NEXN, DIRAS3, WLS, ATG4C, FUBP1, CRYZ, TTLL7, GNG12, GADD45A, NEGR1
chr3q25	0.636719	0.904645	-0.125268	-0.867602	162	31	CCNL1, MBNL1, SSR3, MME, WWTR1, KPNA4, TIPARP, PTX3, SHOX2		CCNL1, MBNL1, SSR3, MME
chr4p15	0.614815	0.901898	-0.134748	-0.874087	165	27	BOD1L1, SOD3, SLIT2, LAP3, LCORL, LGI2, CPEB2, CCDC149, TAPT1, STIM2, NKX3-2, PACRGL, BST1, CD38, FBXL5, CC2D2A, TBC1D19, ANAPC4, C1QTNF7		BOD1L1, SOD3
chr8q11	0.615789	0.901898	-0.233845	-0.882893	233	9	CEBPD, PRKDC, SNAI2, TCEA1, LYPLA1, PCMTD1, UBE2V2, ATP6V1H, MRPL15		CEBPD
chr5q12	0.584958	0.896875	-0.208664	-0.89699	209	12	ZSWIM6, SREK1, KIF2A, PDE4D, NLN, SGTB, PPWD1, TRAPPC13
chr2q36	0.590625	0.896875	-0.17952	-0.899765	188	16	TRIP12, AGFG1, CUL3, WDFY1, DOCK10, EPHA4, FBXO36, DAW1, FARSB
chr2p22	0.577778	0.896336	-0.13903	-0.901861	155	27	LTBP1, CDC42EP3, STRN, BIRC6, MAP4K3, SOS1, SLC8A1, PRKD3, SPAST, SLC30A6, RMDN2, HNRNPLL, QPCT, MEMO1, TTC27, NDUFAF7, GEMIN6		LTBP1
chr1p33	0.563725	0.890521	-0.268812	-0.905193	229	7	CMPK1, BEND5, MOB3C, LRRC41, MKNK1, EFCAB14, UQCRH
chrXq25	0.560924	0.890521	-0.40574	-0.906726	266	3	XIAP, TENM1, STAG2
chr20q12	0.550976	0.890521	-0.360171	-0.91581	253	4	TOP1, ZHX3, LPIN3
chr3p13	0.526682	0.882997	-0.299521	-0.927824	226	6	GXYLT2, RYBP, PDZRN3		GXYLT2
chr12q15	0.513158	0.882997	-0.247667	-0.935079	194	9	MDM2, CNOT2, RAP1B, FRS2
chr1p12	0.522777	0.882997	-0.368551	-0.93712	240	4	ZNF697, WARS2, PHGDH, TBX15
chr5p12	0.540761	0.886374	-0.240436	-0.938645	198	10	HMGCS1, NNT, CCL28, ANXA2R, FGF10-AS1, CCDC152, PAIP1, NNT-AS1, MRPS30, FGF10
chr8q13	0.51532	0.882997	-0.218873	-0.940875	184	12	SULF1, ARFGEF1, VCPIP1, MYBL1, PDE7A, MSC, TRAM1, MTFR1, LACTB2, ARMC1, RRS1
chr13q31	0.52521	0.882997	-0.422014	-0.943094	249	3	GPC6, RBM26		GPC6
chr6q22	0.525926	0.882997	-0.14578	-0.945652	141	27	GJA1, RSPO3, MAN1A1, DSE, TSPYL4, CEP85L, DCBLD1, RNF217, MCM9, TBC1D32, ARHGAP18, KPNA5, HINT3, HSF2, SMPDL3A, PTPRK, TRMT11, TSPYL1, LAMA2, GOPC, NT5DC1		GJA1, RSPO3
chr15q11	0.511931	0.882997	-0.372961	-0.948331	235	4	SNRPN, NIPA1, TUBGCP5
chr2q33	0.515152	0.882997	-0.132214	-0.960739	118	35	SF3B1, BZW1, RAPH1, NRP2, HSPD1, SPATS2L, EEF1B2, CLK1, INO80D		SF3B1, BZW1
chr12q23	0.515152	0.882997	-0.13253	-0.963038	118	35	HSP90B1, CKAP4, ELK3, ALDH1L2, CDK17, UHRF1BP1L, IKBIP, GNPTAB, CHST11, C12orf75, CHPT1, SCYL2, NT5DC3, APAF1, PRDM4, ACTR6, APPL2, C12orf73, EID3, SART3, NUAK1, NUP37, FICD, CRY1, CMKLR1, PWP1, TXNRD1, LTA4H, ARL1, TDG, SNRPF		HSP90B1, CKAP4, ELK3
chr2q21	0.468835	0.882997	-0.234769	-0.968562	172	11	MZT2B, CCNT2, RAB3GAP1, UBXN4, MGAT5, ZRANB3, CCDC74A, PTPN18		MZT2B
chr4q31	0.5053	0.882997	-0.157707	-0.968762	142	24	OTUD4, SH3D19, FBXW7, SMARCA5, EDNRA, TBC1D9, ELMOD2, ARHGAP10, SLC10A7, ZNF827, TRIM2, TMEM184C, MAB21L2, ZNF330, ELF2, NAA15, ANAPC10, PLRG1, SCOC, SFRP2, MGST2, LSM6
chr11q22	0.480144	0.882997	-0.165512	-0.987156	132	23	MMP1, MMP3, MMP13, DYNC2H1, ARHGAP42, ATM, YAP1, FDX1, ZC3H12C, CARD16, AASDHPPT, ALKBH8, CASP1, DCUN1D5		MMP1, MMP3, MMP13
chr9p21	0.445682	0.86171	-0.230345	-0.990193	159	12	B4GALT1, ACO1, KLHL9, TUSC1, CAAP1, CDKN2B, APTX, SMU1, IFT74, MLLT3		B4GALT1
chr5q32	0.447368	0.86171	-0.262596	-0.991442	169	9	DPYSL3, HMGXB3, TCERG1, ABLIM3, PRELID2, SLC26A2, ADRB2, PDGFRB
chr13q13	0.412256	0.816764	-0.234243	-1.00695	147	12	POSTN, UFM1, STARD13, DCLK1, FRY, BRCA2, RFC3		POSTN
chr6p22	0.427273	0.839913	-0.138901	-1.01532	93	36	HLA-A, SOX4, HLA-F, ID4, NUP153, JARID2, E2F3, HCG18, ATXN1, GABBR1, BTN3A1, HMGN4, ZNF184, BTN2A2, TRIM39, PGBD1, MRS2, BTN2A1, TRIM38, BTN3A2, TRIM26, FAM8A1, ZNF322, RPP21, GMNN, TRIM27, ZSCAN16-AS1, MBOAT1, C6orf62, TDP2, DTNBP1		HLA-A
chr18q12	0.412651	0.816764	-0.20523	-1.0156	136	15	GALNT1, ZSCAN30, CDH2, B4GALT6, ZNF397, KIAA1328, RNF138, ELP2, MAPRE2, C18orf21		GALNT1
chr12q21	0.383803	0.786796	-0.176208	-1.04002	108	22	BTG1, ATP2B1, RAB21, ATXN7L3B, ZFC3H1, PHLDA1, DUSP6, ZDHHC17, GLIPR1, THAP2		BTG1, ATP2B1
chr3p12	0.392625	0.799172	-0.413955	-1.05257	180	4	VGLL3, ROBO1, LINC00960, GBE1		VGLL3
chr6q15	0.363144	0.76634	-0.259039	-1.06869	133	11	PNRC1, MDN1, PM20D2, SMIM8, RRAGD, LYRM2, RARS2, MAP3K7, UBE2J1, SLC35A1, AKIRIN2		PNRC1
chr12q12	0.331476	0.723548	-0.251079	-1.07932	118	12	ANO6, TWF1, SCAF11, ARID2, SLC2A13, GXYLT1
chr10p11	0.323077	0.713254	-0.232256	-1.08226	104	14	ITGB1, NRP1, MAP3K8, PARD3, CCDC7, ZNF248, ZNF25, ZNF438, FZD8, CREM, SVIL, ARHGAP12, KIF5B, ZEB1		ITGB1, NRP1
chr12p11	0.359736	0.764772	-0.197695	-1.08784	108	19	PPFIBP1, ITPR2, ARNTL2, DNM1L, IPO8, DENND5B, DDX11, STK38L, FGD4, YARS2, CCDC91, TSPAN11, TMTC1, MRPS35, PTHLH, TM7SF3, FGFR1OP2, ERGIC2, MED21		PPFIBP1
chr15q13	0.350211	0.755718	-0.606184	-1.08945	165	2	TJP1, HERC2
chr5p13	0.320423	0.713254	-0.185558	-1.0952	90	22	IL7R, DNAJC21, RAI14, OSMR, RICTOR, SLC1A3, GOLPH3, NUP155, C5orf22, RANBP3L, LMBRD2, PTGER4, CARD6, DAB2, RAD1, FBXO4, SUB1, OXCT1, EGFLAM, ZFR
chr21q22	0.314286	0.713254	-0.10844	-1.1017	54	61	COL6A1, TTC3, ETS2, RUNX1, PDXK, PAXBP1, HMGN1, COL6A2, PTTG1IP, BACE2, DYRK1A, COL18A1, UBE2G2, TRAPPC10, ZBTB21, BRWD1, DIP2A, AGPAT3, PCNT, ADARB1, MCM3AP, ABCG1, PCBP3, HLCS, KCNJ6, C21orf58, CHAF1B, SH3BGR		COL6A1, TTC3, ETS2, RUNX1
chr2q24	0.299003	0.713254	-0.195375	-1.10298	89	20	FAP, GALNT5, RBMS1, TANC1, CERS6, TTC21B, STK39, IFIH1, DAPL1, FIGN, BAZ2B, WDSUB1, GCA, PSMD14, NR4A2, ACVR1		FAP, GALNT5
chr11p12	0.317227	0.713254	-0.494805	-1.10576	150	3	API5, TTC17, LRRC4C
chr4q13	0.292308	0.713254	-0.237824	-1.1082	94	14	UBA6, GRSF1, EREG, MOB1B, RUFY3, ANKRD17
chr18p11	0.268182	0.675159	-0.14795	-1.14335	58	38	COLEC12, ARHGAP28, YES1, SMCHD1, RALBP1, SPIRE1, RAB12, AFG3L2, PTPN2, LPIN2, ENOSF1, PIEZO2, CEP192, RNMT, TYMS, PPP4R1, APCDD1, LAMA1, METTL4, DLGAP1-AS2		COLEC12, ARHGAP28
chr17q11	0.247619	0.651988	-0.138186	-1.14524	51	43	NUFIP2, TAOK1, ZNF207, SUPT6H, CPD, NF1, MYO18A, SUZ12, TRAF4, SPAG5, TEFM, CRLF3, C17orf75, LGALS9, SLC46A1, CORO6, LRRC37B, ABHD15, MYO1D, RHOT1, IFT20, NEK8, UNC119, TNFAIP1, SSH2, UTP6, FLOT2, WSB1, TMEM199, EVI2A, LYRM9, RNF135, TP53I13, ALDOC, GOSR1		NUFIP2
chr11q21	0.264516	0.675159	-0.214029	-1.15573	81	18	MAML2, SESN3, TAF1D, PANX1, AMOTL1, FUT4, FAM76B, PIWIL4, C11orf54, SLC36A4, ANKRD49, CCDC82, MED17, CEP57, MTMR2, ENDOD1, SMCO4, CWC15
chr4q34	0.221053	0.626693	-0.314068	-1.18578	83	9	SPCS3, VEGFC, SAP30, GALNT7, TENM3		SPCS3
chr6q12	0.207031	0.625297	-0.885234	-1.18982	105	1	PTP4A1
chr7p22	0.229437	0.633159	-0.164274	-1.19371	52	35	RAC1, EIF3B, C1GALT1, FAM20C, TNRC18, SDK1, TTYH3, INTS1, GNA12, MICALL2, LFNG, USP42, RBAK, FAM220A, PSMG3-AS1, DAGLB, C7orf26, RBAK-RBAKDN, IQCE, PRKAR1B, PDGFA, AP5Z1, GPER1, SNX8, AIMP2, MAD1L1, ZDHHC4, BRAT1, CCZ1B, CCZ1		RAC1, EIF3B
chr18q21	0.214844	0.625827	-0.172404	-1.19407	54	31	LMAN1, PMAIP1, MBD2, CCBE1, MALT1, RNF152, SMAD7, SMAD4, ME2, NEDD4L, PIAS2, ZCCHC2, BCL2, EPG5, ATP8B1		LMAN1, PMAIP1, MBD2
chr5q35	0.195402	0.624898	-0.124208	-1.22968	33	58	DUSP1, HNRNPAB, CANX, HNRNPH1, ADAMTS2, SH3PXD2B, NPM1, CPEB4, UBTD2, CREBRF, STK10, NSD1, CNOT6, TRIM52, MAPK9, SFXN1, FAM193B, MGAT4B, LTC4S, STC2, PRR7, ZNF354C, ZFP62, RNF44, MAML1, ZNF346, UIMC1, LINC00847, TSPAN17, RGS14, RAB24, ZNF354A, TRIM41		DUSP1, HNRNPAB, CANX, HNRNPH1
chr2q22	0.203905	0.624898	-0.483875	-1.23035	93	4	ZEB2, KYNU, CXCR4		ZEB2
chr17q24	0.2	0.624898	-0.246036	-1.23314	63	16	PRKAR1A, FAM20A, LINC00511, PITPNC1, BPTF, ABCA6, C17orf58, CEP112, AXIN2, ARSG, NOL11, SOX9, ABCA8
chr3p23	0.148438	0.572308	-0.922706	-1.24018	75	1	STT3B
chr1q41	0.203226	0.624898	-0.230128	-1.24266	62	18	TP53BP2, MIA3, RAB3GAP2, KCNK2, KCTD3, DUSP10, CENPF, HHIPL2, DISP1, TLR5, GPATCH2, TAF1A		TP53BP2
chr5q14	0.2	0.624898	-0.193815	-1.25724	53	27	ZFYVE16, LHFPL2, SERINC5, VCAN, TMEM167A, CMYA5, LYSMD3, FAM151B, AP3B1, MTX3, HAPLN1, TMEM161B, XRCC4, CCNH, MEF2C, BHMT2, TBCA, SCAMP1, ARRDC3, LUCAT1, ATG10, CETN3, SSBP2, WDR41
chr18q22	0.181572	0.613072	-0.307034	-1.2667	66	11	DSEL, ZNF407, SOCS6, TMX3, CCDC102B, RTTN, CNDP2, TSHZ1
chr5q22	0.170886	0.598797	-0.246711	-1.27705	53	17	NREP, DCP2, MCC, TMED7, FEM1C, YTHDC2, PGGT1B, WDR36, STARD4, TSLP
chr4q28	0.149457	0.572308	-0.327395	-1.27813	54	10	ANKRD50, NUDT6, FGF2, INTU, FAT4, LARP1B, SLC7A11, HSPA4L, SPRY1
chr9q22	0.154506	0.572308	-0.181858	-1.28849	35	33	NFIL3, BARX1, SPTLC1, OGN, COL15A1, OMD, ROR2, S1PR3, TGFBR1, NCBP1, HABP4, SLC35D2, ZNF484, GALNT12, TBC1D2, CDK20, IPPK, SECISBP2, PTPDC1, ALG2, CENPP, ANP32B, TMOD1, AUH, NINJ1		NFIL3
chr7q32	0.156146	0.572308	-0.229641	-1.29643	46	20	CALU, UBE2H, MKLN1, HILPDA, FLNC, TNPO3, PLXNA4, GCC1, KLHDC10, COPG2, SMKR1, CCDC136, ZC3HC1, MEST, IMPDH1, METTL2B, PODXL		CALU
chr11p14	0.157534	0.572308	-0.462585	-1.31227	68	5	LGR4, LIN7C, BDNF, BDNF-AS
chr21q21	0.116923	0.532715	-0.283556	-1.32131	37	14	NRIP1, BACH1, ADAMTS5, ADAMTS1, APP, USP25, NCAM2, MIR155HG		NRIP1, BACH1, ADAMTS5
chr19p12	0.128141	0.539364	-0.37439	-1.34783	50	8	ZNF431, ZNF91, ZNF254, ZNF708, ZNF429, ZNF626, ZNF430
chr21q11	0.116034	0.532715	-0.767471	-1.37932	54	2	HSPA13, SAMSN1
chrXq27	0.118721	0.532715	-0.486884	-1.3812	51	5	CDR1, FMR1, ATP11C, LINC00632, LDOC1
chr1q43	0.12065	0.532715	-0.446056	-1.38174	51	6	CEP170, MTR, CHML, HEATR1
chr9p24	0.10443	0.532715	-0.268075	-1.38764	32	17	SMARCA2, UHRF2, JAK2, RFX3, KDM4C, RANBP6, VLDLR, IL33, DOCK8, KANK1, RCL1, KIAA2026
chr13q33	0.0951087	0.532715	-0.357435	-1.3954	34	10	ITGBL1, ARGLU1, EFNB2, LIG4, FGF14, BIVM, ERCC5, ABHD13, FGF14-AS2, TEX30		ITGBL1
chr7q35	0.119748	0.532715	-0.625186	-1.39713	56	3	EPHA1-AS1, ARHGEF35, TPK1
chr3q26	0.102273	0.532715	-0.205072	-1.40643	26	30	FNDC3B, TNFSF10, FXR1, SKIL, GNB4, RPL22L1, ATP11B, TBL1XR1, ZMAT3, PIK3CA, PLD1, MFN1, PHC3, TNIK, MECOM, NCEH1, NAALADL2, LRRC34		FNDC3B
chr3q22	0.0814815	0.531481	-0.21825	-1.41575	21	27	CDV3, RYK, DNAJC13, PLXND1, MSL2, ASTE1, ACKR4, NEK11, CEP70, NPHP3, TOPBP1, RAB6B, DBR1, STAG1, MRAS, ARMC8, NCK1, SRPRB, CEP63, PCCB, TMEM108, ANAPC13, PPP2R3A		CDV3
chr13q32	0.0935673	0.532715	-0.317624	-1.41671	31	13	FARP1, MBNL2, STK24, UGGT2, ABCC4, RAP2A, GGACT, GPR183, PCCA
chr5q23	0.0863787	0.532715	-0.25502	-1.4397	25	20	LOX, TNFAIP8, CSNK1G3, PRRC1, PRR16, CHSY3, LMNB1, C5orf63, ZNF608, SNCAIP, MEGF10, SRFBP1, LYRM7, HSD17B4, ISOC1, PPIC, COMMD10, PHAX, ALDH7A1		LOX
chr2p21	0.0863787	0.532715	-0.256324	-1.44707	25	20	RHOQ, EPAS1, EML4, LRPPRC, SOCS5, ZFP36L2, MCFD2, SIX3, PRKCE, TTC7A, SRBD1, CAMKMT, MTA3		RHOQ, EPAS1
chr4q21	0.0804598	0.531481	-0.215929	-1.44989	20	29	SEC31A, HNRNPD, SCARB2, AFF1, CNOT6L, BMP2K, PTPN13, G3BP2, WDFY3, RASGEF1B, COQ2, PRDM8, TMEM150C, ARHGAP24, SCD5, ANTXR2, LINC01088, PAQR3, HELQ, NUP54, THAP9-AS1, MRPL1, RCHY1		SEC31A, HNRNPD
chr7p12	0.0936073	0.532715	-0.512868	-1.45491	40	5	IGFBP3, TNS3, GRB10, VWC2, COBL
chr18q23	0.0753769	0.531481	-0.408983	-1.47237	29	8	ADNP2, ATP9B, TXNL4A, CTDP1, ZNF516, HSBP1L1, RBFA
chr13q34	0.0774194	0.531481	-0.273799	-1.47848	23	18	COL4A1, COL4A2, GAS6, LAMP1, CARS2, TFDP1, ARHGEF7, DCUN1D2, ADPRHL1, RAB20, TUBGCP3, CDC16, IRS2, MCF2L		COL4A1, COL4A2
chr2q13	0.0703518	0.531481	-0.416017	-1.49769	27	8	RANBP2, TMEM87B, RGPD5, BCL2L11, SH3RF3, NPHP1, SOWAHC, MALL
chr7q21	0.0689655	0.531481	-0.209653	-1.50117	15	34	COL1A2, BRI3, FAM133B, CDK6, FZD1, GATAD1, STEAP4, MAGI2, CDK14, TFPI2, CACNA2D1, CASD1, SEMA3A, PEG10, SAMD9, DMTF1, GTPBP10, CYP51A1, SLC25A40		COL1A2, BRI3
chr15q14	0.0512048	0.506751	-0.30478	-1.50823	16	15	THBS1, AVEN, GOLGA8A, FAM98B, SPRED1, GOLGA8B, SLC12A6, AQR, MEIS2
chr5q11	0.0512048	0.506751	-0.31233	-1.54559	16	15	GPX8, IL6ST, PLK2, ITGA1, PARP8, MIER3, FST, MAP3K1, ITGA2, SLC38A9		GPX8, IL6ST
chr14q22	0.037037	0.462158	-0.242902	-1.57566	9	27	FRMD6, NID2, TMEM260, KTN1, NIN, MAP4K5, SAV1, FBXO34, SAMD4A, GCH1, SOCS4, GNG2, DDHD1, TRIM9, PELI2, PTGDR		FRMD6, NID2, TMEM260, KTN1
chr4q32	0.0421687	0.484096	-0.318426	-1.57576	13	15	PALLD, FNIP2, RAPGEF2, CPE, MAP9, DDX60, DDX60L, MSMO1, CBR4, PPID, TMEM192, TMA16, ETFDH, GLRB
chr18q11	0.04	0.478333	-0.351025	-1.6357	12	14	RIOK3, MIB1, GATA6, SS18, NPC1, TTC39C, ABHD3, TMEM241, ESCO1, IMPACT, TAF4B
chr17q23	0.030303	0.414141	-0.240983	-1.65272	7	30	VMP1, MRC2, CLTC, MED13, ERN1, DDX42, LIMD2, TANC2, TLK2, INTS2, CEP95, STRADA, USP32, MAP3K3, PTRH2, ICAM2, MILR1, POLG2, DDX5, TUBD1, CCDC47, DCAF7, METTL2A, APPBP2, PPM1D, RNFT1		VMP1, MRC2, CLTC
chr10p12	0.00722022	0.222194	-0.280947	-1.67564	1	23	KIAA1217, DNAJC1, ARHGAP21, OTUD1, YME1L1, ARL5B, WAC, PIP4K2A, PLXDC2, MSRB2, ABI1, MASTL, MPP7, NSUN6, ACBD5, WAC-AS1, ANKRD26, BMI1, MLLT10, APBB1IP		KIAA1217, DNAJC1
chr2q32	0.0153846	0.315385	-0.27017	-1.68992	3	26	COL3A1, COL5A2, GLS, ITGAV, STAT1, STK17B, TFPI, MYO1B, NCKAP1, DNAJC10, ZC3H15, HECW2, CALCRL, OSGEPL1, ANKAR, INPP1, PMS1, SLC40A1, NABP1, ORMDL1, SLC39A10, PDE1A, NUP35, HIBCH, ASNSD1		COL3A1, COL5A2, GLS, ITGAV, STAT1, STK17B
chr4p16	0.03	0.414141	-0.210691	-1.75464	5	44	C4orf48, MXD4, CYTL1, HTRA3, AFAP1, SLBP, BLOC1S4, ADD1, IDUA, UVSSA, FAM193A, KIAA0232, HTT, GAK, ZNF721, TNIP2, ZNF518B, SH3BP2, RNF212, ACOX3, FGFRL1, ZFYVE28, EVC2, PIGG, LETM1, NELFA, TMEM129, GRK4, TBC1D14, NOP14-AS1, CTBP1, WFS1		C4orf48, MXD4
chr13q14	0.0204082	0.326348	-0.207324	-1.78297	3	46	TPT1, RGCC, EBPL, FOXO1, DGKH, EPSTI1, INTS6, FNDC3A, WDFY2, AKAP11, COG3, ALG11, COG6, LACC1, LCP1, ENOX1, FAM124A, LPAR6, TNFSF11, MTRF1, CCDC122, KBTBD6, NEK3, PHF11, UTP14C, KPNA3, DHRS12, CDADC1, VPS36, KBTBD7, NUDT15, RNASEH2B, SERP2, NUFIP1, ZC3H13, GTF2F2, TRIM13, MRPS31, SPRYD7		TPT1, RGCC
chr6q26	0.0105042	0.251225	-0.849085	-1.89749	4	3	QKI, AGPAT4, MAP3K4		QKI
chr5q15	0.0204678	0.326348	-0.425628	-1.89844	6	13	ELL2, RHOBTB3, ERAP2, LNPEP, CAST, PCSK1, TTC37, RGMB, KIAA0825, RFESD		ELL2, RHOBTB3
chr15q21	0.0179372	0.321749	-0.260735	-1.95777	3	37	FBN1, ADAM10, B2M, COPS2, MAPK6, TMOD3, EIF3J, FGF7, BLOC1S6, TRPM7, FAM214A, NEDD4, DMXL2, TCF12, PYGO1, SEMA6D, RFX7, LYSMD2, C15orf48, FAM227B, TNFAIP8L3, MNS1, RAB27A, PIGB, SLC30A4, POLR2M, ZNF280D, CGNL1, C15orf65, ALDH1A2, TRIM69, GALK2		FBN1, ADAM10
chr3q29	0.00352113	0.168427	-0.410058	-2.42026	0	22	ATP13A3, PAK2, LRRC15, TFRC, HES1, OPA1, FYTTD1, UBXN7, RNF168, DLG1, SENP5, TMEM44, MB21D2, LMLN, WDR53, XXYLT1, LRCH3, APOD, FAM43A		ATP13A3
MT	0.00292398	0.167836	-0.882586	-3.93663	0	13	MT-CO2, MT-ATP6, MT-CO3, MT-CO1, MT-ND3, MT-ND4L, MT-ATP8, MT-ND5, MT-CYB, MT-ND4, MT-ND1, MT-ND6, MT-ND2		MT-CO2, MT-ATP6, MT-CO3, MT-CO1, MT-ND3, MT-ND4L, MT-ATP8, MT-ND5, MT-CYB, MT-ND4, MT-ND1, MT-ND6

## Sheet: C2
pathway	pval	padj	ES	NES	nMoreExtreme	size	leadingEdge	leadingEdge_UP	leadingEdge_DOWN
HSIAO_HOUSEKEEPING_GENES	0.00100908	0.0228607	0.523335	6.48892	0	337	ALDOA, RPL13A, RPL7, RPL31, TMSB4X, RPL23A, EIF4A1, LGALS3, MGP, RPL21, RPL41, OAZ1, RPL27, RPL8, SOD1, RPL10A, RPL27A, LDHA, FMOD, NPC2, FHL1, SLC25A6, EIF1, RPS16, RPS10, PLP2, CCNI, RPL3, EEF2, RPS25, RPL35A, JUNB, RPLP2, CYB5R3, RPS27, RPL36A, RPL19, ANXA2, PRDX1, GAPDH, CST3, GPX4, HNRNPA1, CALM2, HSPB1, RPS5, ATF4, EEF1D, S100A10, UBB, RPL38, UBC, RPL17, FKBP1A, CLU, RPS9, EEF1A1, CLIC1, PS…	ALDOA, RPL13A, RPL7, RPL31, TMSB4X, RPL23A, EIF4A1, LGALS3, MGP, RPL21, RPL41, OAZ1, RPL27, RPL8, SOD1, RPL10A, RPL27A, LDHA, FMOD, NPC2, FHL1, SLC25A6, EIF1, RPS16, RPS10, PLP2, CCNI, RPL3, EEF2, RPS25, RPL35A, JUNB, RPLP2, CYB5R3, RPS27, RPL36A, RPL19, ANXA2, PRDX1, GAPDH, CST3, GPX4, HNRNPA1, CALM2, HSPB1, RPS5, ATF4, EEF1D, S100A10, UBB, RPL38, UBC, RPL17, FKBP1A, CLU, RPS9, EEF1A1, CLIC1, PS…
REACTOME_EUKARYOTIC_TRANSLATION_ELONGATION	0.00113122	0.0228607	0.694587	5.84439	0	88	RPL13A, RPL7, RPL31, RPS20, RPL23A, RPL10, RPL21, RPL41, RPL27, RPL8, RPL15, RPL10A, RPL27A, RPS16, RPS10, RPL3, EEF2, RPS25, RPL35A, RPLP2, RPL26, RPS27, RPL36A, RPL19, RPS13, RPS5, EEF1D, RPL38, RPL17, RPS9, EEF1A1, RPL9, RPS6, FAU, UBA52, RPL36AL, RPL4, RPS27A, RPL18A, RPS4X, RPS15, RPS3, RPS23, RPL23, RPL11, RPS14, RPL37A, RPL32, RPL30, RPS29, RPS7, RPS15A, RPL14, RPS4Y1, RPS3A, RPL34, RPL6, …	RPL13A, RPL7, RPL31, RPS20, RPL23A, RPL10, RPL21, RPL41, RPL27, RPL8, RPL15, RPL10A, RPL27A, RPS16, RPS10, RPL3, EEF2, RPS25, RPL35A, RPLP2, RPL26, RPS27, RPL36A, RPL19, RPS13, RPS5, EEF1D, RPL38, RPL17, RPS9, EEF1A1, RPL9, RPS6, FAU, UBA52, RPL36AL, RPL4, RPS27A, RPL18A, RPS4X, RPS15, RPS3, RPS23, RPL23, RPL11, RPS14, RPL37A, RPL32, RPL30, RPS29, RPS7, RPS15A, RPL14, RPS4Y1, RPS3A, RPL34, RPL6, …
KEGG_RIBOSOME	0.0011325	0.0228607	0.710125	5.82635	0	83	RPL13A, RPL7, RPL31, RPS20, RPL23A, RPL10, RPL21, RPL41, RPL27, RPL8, RPL15, RPL10A, RPL27A, RPS16, RPS10, RPL3, RPS25, RPL35A, RPLP2, RPL26, RPS27, RPL36A, RPL19, RPS13, RPS5, RPL38, RPL17, RPS9, RPL9, RPS6, FAU, UBA52, RPL36AL, RPL4, RPS27A, RPL18A, RPS4X, RPS15, RPS3, RPS23, RPL23, RPL11, RPL37A, RPL32, RPL30, RPS29, RPS7, RPS15A, RPL14, RPS4Y1, RPS3A, RPL34, RPL6, RPL24, RPL12, RPL18, RPL13, …	RPL13A, RPL7, RPL31, RPS20, RPL23A, RPL10, RPL21, RPL41, RPL27, RPL8, RPL15, RPL10A, RPL27A, RPS16, RPS10, RPL3, RPS25, RPL35A, RPLP2, RPL26, RPS27, RPL36A, RPL19, RPS13, RPS5, RPL38, RPL17, RPS9, RPL9, RPS6, FAU, UBA52, RPL36AL, RPL4, RPS27A, RPL18A, RPS4X, RPS15, RPS3, RPS23, RPL23, RPL11, RPL37A, RPL32, RPL30, RPS29, RPS7, RPS15A, RPL14, RPS4Y1, RPS3A, RPL34, RPL6, RPL24, RPL12, RPL18, RPL13, …
REACTOME_REGULATION_OF_EXPRESSION_OF_SLITS_AND_ROBOS	0.00105485	0.0228607	0.586194	5.8204	0	144	RPL13A, RPL7, RPL31, RPS20, RPL23A, RPL10, RPL21, RPL41, RPL27, RPL8, RPL15, RPL10A, RPL27A, RPS16, RPS10, RPL3, RPS25, RPL35A, RPLP2, RPL26, RPS27, RPL36A, RPL19, RPS13, RPS5, UBB, RPL38, UBC, RPL17, RPS9, RPL9, RPS6, FAU, UBA52, RPL36AL, RPL4, RPS27A, RPL18A, RPS4X, RPS15, RPS3, PSMB1, PSMB6, RPS23, PSMB5, RPL23, PSMB7, PSMC5, RPL11, RPS14, RPL37A, RPL32, RPL30, RBX1, PSMD4, PSMB3, RPS29, RPS7,…	RPL13A, RPL7, RPL31, RPS20, RPL23A, RPL10, RPL21, RPL41, RPL27, RPL8, RPL15, RPL10A, RPL27A, RPS16, RPS10, RPL3, RPS25, RPL35A, RPLP2, RPL26, RPS27, RPL36A, RPL19, RPS13, RPS5, UBB, RPL38, UBC, RPL17, RPS9, RPL9, RPS6, FAU, UBA52, RPL36AL, RPL4, RPS27A, RPL18A, RPS4X, RPS15, RPS3, PSMB1, PSMB6, RPS23, PSMB5, RPL23, PSMB7, PSMC5, RPL11, RPS14, RPL37A, RPL32, RPL30, RBX1, PSMD4, PSMB3, RPS29, RPS7,…
WP_CYTOPLASMIC_RIBOSOMAL_PROTEINS	0.00112994	0.0228607	0.705997	5.73595	0	81	RPL13A, RPL7, RPL31, RPS20, RPL23A, RPL10, RPL21, RPL41, RPL27, RPL8, RPL15, RPL10A, RPL27A, RPS16, RPS10, RPL3, RPS25, RPL35A, RPLP2, RPL26, RPS27, RPL36A, RPL19, RPS13, RPS5, RPL38, RPL17, RPS9, RPL9, RPS6, FAU, UBA52, RPL4, RPS27A, RPL18A, RPS4X, RPS15, RPS3, RPS23, RPL23, RPL11, RPS14, RPL37A, RPL32, RPL30, RPS29, RPS7, RPS15A, RPL14, RPS4Y1, RPS3A, RPL34, RPL6, RPL24, RPL12, RPL18, RPL13, RP…	RPL13A, RPL7, RPL31, RPS20, RPL23A, RPL10, RPL21, RPL41, RPL27, RPL8, RPL15, RPL10A, RPL27A, RPS16, RPS10, RPL3, RPS25, RPL35A, RPLP2, RPL26, RPS27, RPL36A, RPL19, RPS13, RPS5, RPL38, RPL17, RPS9, RPL9, RPS6, FAU, UBA52, RPL4, RPS27A, RPL18A, RPS4X, RPS15, RPS3, RPS23, RPL23, RPL11, RPS14, RPL37A, RPL32, RPL30, RPS29, RPS7, RPS15A, RPL14, RPS4Y1, RPS3A, RPL34, RPL6, RPL24, RPL12, RPL18, RPL13, RP…
REACTOME_EUKARYOTIC_TRANSLATION_INITIATION	0.0010929	0.0228607	0.622704	5.65591	0	112	RPL13A, RPL7, RPL31, RPS20, RPL23A, EIF4A1, RPL10, RPL21, RPL41, RPL27, RPL8, RPL15, RPL10A, RPL27A, RPS16, RPS10, RPL3, RPS25, RPL35A, RPLP2, RPL26, RPS27, RPL36A, RPL19, RPS13, RPS5, RPL38, RPL17, RPS9, RPL9, RPS6, FAU, UBA52, EIF3F, RPL36AL, RPL4, RPS27A, EIF3L, RPL18A, RPS4X, RPS15, RPS3, EIF3E, EIF3K, RPS23, EIF3I, RPL23, RPL11, RPS14, RPL37A, RPL32, RPL30, EIF3H, EIF3D, RPS29, RPS7, RPS15A,…	RPL13A, RPL7, RPL31, RPS20, RPL23A, EIF4A1, RPL10, RPL21, RPL41, RPL27, RPL8, RPL15, RPL10A, RPL27A, RPS16, RPS10, RPL3, RPS25, RPL35A, RPLP2, RPL26, RPS27, RPL36A, RPL19, RPS13, RPS5, RPL38, RPL17, RPS9, RPL9, RPS6, FAU, UBA52, EIF3F, RPL36AL, RPL4, RPS27A, EIF3L, RPL18A, RPS4X, RPS15, RPS3, EIF3E, EIF3K, RPS23, EIF3I, RPL23, RPL11, RPS14, RPL37A, RPL32, RPL30, EIF3H, EIF3D, RPS29, RPS7, RPS15A,…
REACTOME_RESPONSE_OF_EIF2AK4_GCN2_TO_AMINO_ACID_DEFICIENCY	0.00112613	0.0228607	0.657267	5.5695	0	91	RPL13A, RPL7, RPL31, RPS20, RPL23A, RPL10, RPL21, RPL41, RPL27, RPL8, RPL15, RPL10A, RPL27A, RPS16, RPS10, RPL3, RPS25, RPL35A, RPLP2, RPL26, RPS27, RPL36A, RPL19, RPS13, RPS5, ATF4, RPL38, RPL17, RPS9, RPL9, RPS6, FAU, UBA52, RPL36AL, RPL4, RPS27A, RPL18A, RPS4X, RPS15, RPS3, RPS23, RPL23, RPL11, RPS14, RPL37A, RPL32, RPL30, RPS29, RPS7, RPS15A, RPL14, RPS4Y1, RPS3A, RPL34, RPL6, RPL24, RPL12, R…	RPL13A, RPL7, RPL31, RPS20, RPL23A, RPL10, RPL21, RPL41, RPL27, RPL8, RPL15, RPL10A, RPL27A, RPS16, RPS10, RPL3, RPS25, RPL35A, RPLP2, RPL26, RPS27, RPL36A, RPL19, RPS13, RPS5, ATF4, RPL38, RPL17, RPS9, RPL9, RPS6, FAU, UBA52, RPL36AL, RPL4, RPS27A, RPL18A, RPS4X, RPS15, RPS3, RPS23, RPL23, RPL11, RPS14, RPL37A, RPL32, RPL30, RPS29, RPS7, RPS15A, RPL14, RPS4Y1, RPS3A, RPL34, RPL6, RPL24, RPL12, R…
REACTOME_SELENOAMINO_ACID_METABOLISM	0.00111607	0.0228607	0.631299	5.44996	0	96	RPL13A, RPL7, RPL31, RPS20, RPL23A, RPL10, RPL21, RPL41, RPL27, RPL8, RPL15, RPL10A, RPL27A, RPS16, RPS10, RPL3, RPS25, RPL35A, RPLP2, RPL26, RPS27, RPL36A, RPL19, RPS13, RPS5, RPL38, RPL17, RPS9, RPL9, RPS6, FAU, UBA52, RPL36AL, RPL4, RPS27A, RPL18A, RPS4X, RPS15, RPS3, RPS23, RPL23, RPL11, RPS14, RPL37A, RPL32, RPL30, NNMT, RPS29, RPS7, RPS15A, RPL14, RPS4Y1, RPS3A, RPL34, RPL6, RPL24, RPL12, R…	RPL13A, RPL7, RPL31, RPS20, RPL23A, RPL10, RPL21, RPL41, RPL27, RPL8, RPL15, RPL10A, RPL27A, RPS16, RPS10, RPL3, RPS25, RPL35A, RPLP2, RPL26, RPS27, RPL36A, RPL19, RPS13, RPS5, RPL38, RPL17, RPS9, RPL9, RPS6, FAU, UBA52, RPL36AL, RPL4, RPS27A, RPL18A, RPS4X, RPS15, RPS3, RPS23, RPL23, RPL11, RPS14, RPL37A, RPL32, RPL30, NNMT, RPS29, RPS7, RPS15A, RPL14, RPS4Y1, RPS3A, RPL34, RPL6, RPL24, RPL12, R…
REACTOME_TRANSLATION	0.00100908	0.0228607	0.46099	5.38757	0	248	RPL13A, RPL7, RPL31, RPS20, RPL23A, EIF4A1, RPL10, RPL21, RPL41, RPL27, RPL8, RPL15, RPL10A, RPL27A, RPS16, RPS10, RPL3, EEF2, RPS25, RPL35A, RPLP2, RPL26, RPS27, RPL36A, RPL19, RPS13, RPS5, EEF1D, RPL38, RPL17, RPS9, EEF1A1, RPL9, RPS6, FAU, UBA52, MRPL23, EIF3F, RPL36AL, RPL4, RPS27A, TRMT112, EIF3L, RPL18A, RPS4X, RPS15, RPS3, EIF3E, EIF3K, RPS23, EIF3I, RPL23, TUFM, RPL11, RPS14, RPL37A, RPL3…	RPL13A, RPL7, RPL31, RPS20, RPL23A, EIF4A1, RPL10, RPL21, RPL41, RPL27, RPL8, RPL15, RPL10A, RPL27A, RPS16, RPS10, RPL3, EEF2, RPS25, RPL35A, RPLP2, RPL26, RPS27, RPL36A, RPL19, RPS13, RPS5, EEF1D, RPL38, RPL17, RPS9, EEF1A1, RPL9, RPS6, FAU, UBA52, MRPL23, EIF3F, RPL36AL, RPL4, RPS27A, TRMT112, EIF3L, RPL18A, RPS4X, RPS15, RPS3, EIF3E, EIF3K, RPS23, EIF3I, RPL23, TUFM, RPL11, RPS14, RPL37A, RPL3…
REACTOME_SIGNALING_BY_ROBO_RECEPTORS	0.00103413	0.0228607	0.502489	5.34762	0	177	RPL13A, RPL7, RPL31, RPS20, RPL23A, RPL10, RPL21, RPL41, RPL27, RPL8, RPL15, RPL10A, RPL27A, RPS16, RPS10, RPL3, RPS25, RPL35A, RPLP2, RPL26, RPS27, RPL36A, RPL19, RPS13, RPS5, UBB, RPL38, UBC, RPL17, RPS9, RPL9, RPS6, FAU, UBA52, RPL36AL, RPL4, RPS27A, RPL18A, RPS4X, RPS15, RPS3, PSMB1, PSMB6, RPS23, PSMB5, RPL23, PSMB7, PSMC5, RPL11, RPS14, RPL37A, RPL32, RHOA, RPL30, RBX1, PSMD4, PSMB3, RPS29,…	RPL13A, RPL7, RPL31, RPS20, RPL23A, RPL10, RPL21, RPL41, RPL27, RPL8, RPL15, RPL10A, RPL27A, RPS16, RPS10, RPL3, RPS25, RPL35A, RPLP2, RPL26, RPS27, RPL36A, RPL19, RPS13, RPS5, UBB, RPL38, UBC, RPL17, RPS9, RPL9, RPS6, FAU, UBA52, RPL36AL, RPL4, RPS27A, RPL18A, RPS4X, RPS15, RPS3, PSMB1, PSMB6, RPS23, PSMB5, RPL23, PSMB7, PSMC5, RPL11, RPS14, RPL37A, RPL32, RHOA, RPL30, RBX1, PSMD4, PSMB3, RPS29,…
REACTOME_SRP_DEPENDENT_COTRANSLATIONAL_PROTEIN_TARGETING_TO_MEMBRANE	0.00108696	0.0228607	0.592106	5.31667	0	106	RPL13A, RPL7, RPL31, RPS20, RPL23A, RPL10, RPL21, RPL41, RPL27, RPL8, RPL15, RPL10A, RPL27A, RPS16, RPS10, RPL3, RPS25, RPL35A, RPLP2, RPL26, RPS27, RPL36A, RPL19, RPS13, RPS5, RPL38, RPL17, RPS9, RPL9, RPS6, FAU, UBA52, RPL36AL, RPL4, RPS27A, RPL18A, RPS4X, RPS15, RPS3, RPS23, RPL23, RPL11, RPS14, RPL37A, RPL32, RPL30, RPS29, RPS7, RPS15A, RPL14, RPS4Y1, RPS3A, RPL34, RPL6, SRP14, RPL24, RPL12, …	RPL13A, RPL7, RPL31, RPS20, RPL23A, RPL10, RPL21, RPL41, RPL27, RPL8, RPL15, RPL10A, RPL27A, RPS16, RPS10, RPL3, RPS25, RPL35A, RPLP2, RPL26, RPS27, RPL36A, RPL19, RPS13, RPS5, RPL38, RPL17, RPS9, RPL9, RPS6, FAU, UBA52, RPL36AL, RPL4, RPS27A, RPL18A, RPS4X, RPS15, RPS3, RPS23, RPL23, RPL11, RPS14, RPL37A, RPL32, RPL30, RPS29, RPS7, RPS15A, RPL14, RPS4Y1, RPS3A, RPL34, RPL6, SRP14, RPL24, RPL12, …
REACTOME_NONSENSE_MEDIATED_DECAY_NMD	0.0010917	0.0228607	0.589908	5.29513	0	107	RPL13A, RPL7, RPL31, RPS20, RPL23A, RPL10, RPL21, RPL41, RPL27, RPL8, RPL15, RPL10A, RPL27A, RPS16, RPS10, RPL3, RPS25, RPL35A, RPLP2, RPL26, RPS27, RPL36A, RPL19, RPS13, RPS5, RPL38, RPL17, RPS9, RPL9, RPS6, FAU, UBA52, RPL36AL, RPL4, RPS27A, RPL18A, RPS4X, RPS15, RPS3, RPS23, RPL23, RPL11, RPS14, RPL37A, RPL32, RPL30, RPS29, RPS7, RPS15A, RPL14, RPS4Y1, RPS3A, RPL34, RPL6, RPL24, EIF4A3, RPL12,…	RPL13A, RPL7, RPL31, RPS20, RPL23A, RPL10, RPL21, RPL41, RPL27, RPL8, RPL15, RPL10A, RPL27A, RPS16, RPS10, RPL3, RPS25, RPL35A, RPLP2, RPL26, RPS27, RPL36A, RPL19, RPS13, RPS5, RPL38, RPL17, RPS9, RPL9, RPS6, FAU, UBA52, RPL36AL, RPL4, RPS27A, RPL18A, RPS4X, RPS15, RPS3, RPS23, RPL23, RPL11, RPS14, RPL37A, RPL32, RPL30, RPS29, RPS7, RPS15A, RPL14, RPS4Y1, RPS3A, RPL34, RPL6, RPL24, EIF4A3, RPL12,…
KIM_BIPOLAR_DISORDER_OLIGODENDROCYTE_DENSITY_CORR_UP	0.001	0.0228607	0.394	5.24526	0	493	ALDOA, RPL7, GABARAPL2, RPL41, OAZ1, RPL27, RPL8, SOD1, RPL10A, NPC2, MGST3, FHL1, SLC25A6, RPS10, TMEM59, CCNI, RPL3, RPS25, PKM, RNH1, RPS27, PRDX1, RPS13, GPX4, EPHX1, UBB, UBC, FKBP1A, TPI1, ISCU, EEF1A1, PSAP, RPS6, FAU, PEBP1, COX7A2, MYL12B, EIF3F, RPL36AL, LAMTOR5, RPL4, TUBB4B, RPS27A, AKR1B1, CIRBP, FTL, RPS4X, EIF3E, COX7C, EID1, SRI, VIM, HINT1, ACTG1, TBCB, EIF3K, PSMB6, PMVK, MPC2, …	ALDOA, RPL7, GABARAPL2, RPL41, OAZ1, RPL27, RPL8, SOD1, RPL10A, NPC2, MGST3, FHL1, SLC25A6, RPS10, TMEM59, CCNI, RPL3, RPS25, PKM, RNH1, RPS27, PRDX1, RPS13, GPX4, EPHX1, UBB, UBC, FKBP1A, TPI1, ISCU, EEF1A1, PSAP, RPS6, FAU, PEBP1, COX7A2, MYL12B, EIF3F, RPL36AL, LAMTOR5, RPL4, TUBB4B, RPS27A, AKR1B1, CIRBP, FTL, RPS4X, EIF3E, COX7C, EID1, SRI, VIM, HINT1, ACTG1, TBCB, EIF3K, PSMB6, PMVK, MPC2, …
REACTOME_CELLULAR_RESPONSE_TO_STARVATION	0.00107066	0.0228607	0.553379	5.23675	0	126	RPL13A, RPL7, RPL31, RPS20, RPL23A, RPL10, RPL21, RPL41, RPL27, RPL8, RPL15, RPL10A, RPL27A, RPS16, RPS10, RPL3, RPS25, RPL35A, RPLP2, RPL26, RPS27, RPL36A, RPL19, RPS13, RPS5, ATF4, RPL38, RPL17, RPS9, RPL9, RPS6, FAU, UBA52, RPL36AL, LAMTOR5, RPL4, RPS27A, RPL18A, RPS4X, RPS15, RPS3, LAMTOR4, ATP6V0E1, RPS23, RPL23, RPL11, RPS14, RPL37A, RPL32, RPL30, ATP6V1F, RPS29, RPS7, RPS15A, RPL14, RPS4Y1…	RPL13A, RPL7, RPL31, RPS20, RPL23A, RPL10, RPL21, RPL41, RPL27, RPL8, RPL15, RPL10A, RPL27A, RPS16, RPS10, RPL3, RPS25, RPL35A, RPLP2, RPL26, RPS27, RPL36A, RPL19, RPS13, RPS5, ATF4, RPL38, RPL17, RPS9, RPL9, RPS6, FAU, UBA52, RPL36AL, LAMTOR5, RPL4, RPS27A, RPL18A, RPS4X, RPS15, RPS3, LAMTOR4, ATP6V0E1, RPS23, RPL23, RPL11, RPS14, RPL37A, RPL32, RPL30, ATP6V1F, RPS29, RPS7, RPS15A, RPL14, RPS4Y1…
REACTOME_INFLUENZA_INFECTION	0.00107181	0.0228607	0.540251	5.18875	0	131	RPL13A, RPL7, RPL31, RPS20, RPL23A, RPL10, RPL21, RPL41, RPL27, RPL8, RPL15, RPL10A, RPL27A, SLC25A6, RPS16, RPS10, RPL3, RPS25, RPL35A, RPLP2, RPL26, RPS27, RPL36A, RPL19, RPS13, RPS5, RPL38, RPL17, RPS9, RPL9, RPS6, FAU, UBA52, RPL36AL, RPL4, RPS27A, RPL18A, RPS4X, RPS15, RPS3, RPS23, RPL23, RPL11, RPS14, RPL37A, RPL32, RPL30, RAN, RPS29, RPS7, RPS15A, RPL14, POLR2E, RPS4Y1, RPS3A, POLR2J, RPL3…	RPL13A, RPL7, RPL31, RPS20, RPL23A, RPL10, RPL21, RPL41, RPL27, RPL8, RPL15, RPL10A, RPL27A, SLC25A6, RPS16, RPS10, RPL3, RPS25, RPL35A, RPLP2, RPL26, RPS27, RPL36A, RPL19, RPS13, RPS5, RPL38, RPL17, RPS9, RPL9, RPS6, FAU, UBA52, RPL36AL, RPL4, RPS27A, RPL18A, RPS4X, RPS15, RPS3, RPS23, RPL23, RPL11, RPS14, RPL37A, RPL32, RPL30, RAN, RPS29, RPS7, RPS15A, RPL14, POLR2E, RPS4Y1, RPS3A, POLR2J, RPL3…
BILANGES_SERUM_AND_RAPAMYCIN_SENSITIVE_GENES	0.00116414	0.0228607	0.710723	5.1516	0	58	RPL13A, RPL7, RPL10, RPL21, RPL8, RPL15, RPL27A, RPS16, RPS10, EEF2, RPS25, RPL26, RPL36A, RPS13, RPS5, RPS9, EEF1A1, RPS6, FAU, UBA52, EIF3F, RPL4, RPS27A, EIF3L, RPL18A, RPS4X, RPS3, RPS23, RPL23, RPS14, RPL32, RPL30, EIF3H, COX7A2L, RPS7, RPL14, RPS3A, RPL6, RPL24, RPL18, RPL13, RPL7A	RPL13A, RPL7, RPL10, RPL21, RPL8, RPL15, RPL27A, RPS16, RPS10, EEF2, RPS25, RPL26, RPL36A, RPS13, RPS5, RPS9, EEF1A1, RPS6, FAU, UBA52, EIF3F, RPL4, RPS27A, EIF3L, RPL18A, RPS4X, RPS3, RPS23, RPL23, RPS14, RPL32, RPL30, EIF3H, COX7A2L, RPS7, RPL14, RPS3A, RPL6, RPL24, RPL18, RPL13, RPL7A
KIM_ALL_DISORDERS_OLIGODENDROCYTE_NUMBER_CORR_UP	0.001	0.0228607	0.373441	5.04185	0	534	ALDOA, CD9, GABARAPL2, RPL41, OAZ1, RPL27, RPL8, SOD1, RPL10A, NPC2, SLC25A6, RPS16, RPS10, TMEM59, RPL3, EEF2, RNH1, RPS27, PFKP, PRDX1, CRYAB, GAPDH, GPX4, UBB, FKBP1A, TPI1, ISCU, PSAP, FAU, PEBP1, COX7A1, FXYD1, MRPL23, TUBA1A, COX7A2, EIF3F, RPL36AL, AHNAK2, LAMTOR5, TUBB4B, RPS27A, AKR1B1, CIRBP, FTL, RPS4X, HCFC1R1, RPS3, COX7C, EID1, ITGB1BP1, TMED2, VIM, HINT1, ACTG1, TBCB, EIF3K, PSMB6,…	ALDOA, CD9, GABARAPL2, RPL41, OAZ1, RPL27, RPL8, SOD1, RPL10A, NPC2, SLC25A6, RPS16, RPS10, TMEM59, RPL3, EEF2, RNH1, RPS27, PFKP, PRDX1, CRYAB, GAPDH, GPX4, UBB, FKBP1A, TPI1, ISCU, PSAP, FAU, PEBP1, COX7A1, FXYD1, MRPL23, TUBA1A, COX7A2, EIF3F, RPL36AL, AHNAK2, LAMTOR5, TUBB4B, RPS27A, AKR1B1, CIRBP, FTL, RPS4X, HCFC1R1, RPS3, COX7C, EID1, ITGB1BP1, TMED2, VIM, HINT1, ACTG1, TBCB, EIF3K, PSMB6,…
STARK_PREFRONTAL_CORTEX_22Q11_DELETION_DN	0.00100503	0.0228607	0.392675	4.96881	0	384	ALDOA, RPL8, RPL15, MGST3, EIF1, S100A6, RPL26, EMP2, RPL36A, PRDX1, SAP18, CYSTM1, TPI1, COX7A2, EIF3F, RPL4, TXN, TRMT112, AKR1B1, EIF3L, HCFC1R1, COMT, COX7C, SBDS, SLC25A5, RAD23A, KRTCAP2, EIF3K, NDUFA11, PSMB6, MPC2, TMEM147, TAF9, VDAC2, WDR45, COPS6, AP2M1, NR1H2, NDUFS4, NDUFAF3, PSMB3, PFDN5, EIF3H, MDH2, C4orf3, SUMO1, TMEM256, COX5B, AKR1A1, MKKS, NDUFB4, CBR1, DCTN6, ACTR10, NDUFV2, …	ALDOA, RPL8, RPL15, MGST3, EIF1, S100A6, RPL26, EMP2, RPL36A, PRDX1, SAP18, CYSTM1, TPI1, COX7A2, EIF3F, RPL4, TXN, TRMT112, AKR1B1, EIF3L, HCFC1R1, COMT, COX7C, SBDS, SLC25A5, RAD23A, KRTCAP2, EIF3K, NDUFA11, PSMB6, MPC2, TMEM147, TAF9, VDAC2, WDR45, COPS6, AP2M1, NR1H2, NDUFS4, NDUFAF3, PSMB3, PFDN5, EIF3H, MDH2, C4orf3, SUMO1, TMEM256, COX5B, AKR1A1, MKKS, NDUFB4, CBR1, DCTN6, ACTR10, NDUFV2, …
KEGG_OXIDATIVE_PHOSPHORYLATION	0.00112613	0.0228607	0.578453	4.89174	0	90	COX7A1, COX7A2, NDUFA4, COX7C, ATP6V0E1, NDUFA11, SDHC, ATP6V1F, SDHB, NDUFS4, COX7A2L, NDUFB9, COX5B, NDUFC2, COX6B1, NDUFB4, COX8A, NDUFV1, NDUFB6, NDUFV2, NDUFA1, COX4I1, ATP6V0B, CYC1, ATP6V1G1, SDHD, NDUFS7, NDUFC1, NDUFS3, COX5A, COX6A1, NDUFA9, COX17, UQCRFS1, NDUFAB1, UQCRC2, NDUFB5, NDUFB10, NDUFB7, NDUFA8, ATP6V0D1, NDUFS8, NDUFA4L2, ATP6AP1, NDUFB1, UQCRQ, COX7B, NDUFB3, COX6C, PPA2, A…	COX7A1, COX7A2, NDUFA4, COX7C, ATP6V0E1, NDUFA11, SDHC, ATP6V1F, SDHB, NDUFS4, COX7A2L, NDUFB9, COX5B, NDUFC2, COX6B1, NDUFB4, COX8A, NDUFV1, NDUFB6, NDUFV2, NDUFA1, COX4I1, ATP6V0B, CYC1, ATP6V1G1, SDHD, NDUFS7, NDUFC1, NDUFS3, COX5A, COX6A1, NDUFA9, COX17, UQCRFS1, NDUFAB1, UQCRC2, NDUFB5, NDUFB10, NDUFB7, NDUFA8, ATP6V0D1, NDUFS8, NDUFA4L2, ATP6AP1, NDUFB1, UQCRQ, COX7B, NDUFB3, COX6C
ENK_UV_RESPONSE_KERATINOCYTE_UP	0.00100806	0.0228607	0.388536	4.87068	0	364	ALDOA, EIF4A1, RPL10, IGFBP6, GABARAPL2, OAZ1, RPL8, GSN, RPL10A, ITM2B, EIF1, RPS10, CCNI, JUNB, CAPG, RNH1, RPL19, ANXA2, CRYAB, GPX4, HSPB1, RPS5, ATF4, UBB, EMP3, RPS9, FAU, BTF3, CRABP2, COX7A1, MRPL23, POLD4, EIF3F, TUBB4B, AKR1B1, RPL18A, RPS15, COMT, BRD2, RPS3, ZFP36, ECM1, ATP6V0E1, EIF3K, PDLIM4, PMVK, SLC3A2, SUPT4H1, ENO1, CFL1, BSG, EIF3I, TUFM, PSMB7, IER3, BLVRB, NEDD8, CSNK2B, RG…	ALDOA, EIF4A1, RPL10, IGFBP6, GABARAPL2, OAZ1, RPL8, GSN, RPL10A, ITM2B, EIF1, RPS10, CCNI, JUNB, CAPG, RNH1, RPL19, ANXA2, CRYAB, GPX4, HSPB1, RPS5, ATF4, UBB, EMP3, RPS9, FAU, BTF3, CRABP2, COX7A1, MRPL23, POLD4, EIF3F, TUBB4B, AKR1B1, RPL18A, RPS15, COMT, BRD2, RPS3, ZFP36, ECM1, ATP6V0E1, EIF3K, PDLIM4, PMVK, SLC3A2, SUPT4H1, ENO1, CFL1, BSG, EIF3I, TUFM, PSMB7, IER3, BLVRB, NEDD8, CSNK2B, RG…
WP_ELECTRON_TRANSPORT_CHAIN_OXPHOS_SYSTEM_IN_MITOCHONDRIA	0.00114943	0.0228607	0.618797	4.86315	0	75	SLC25A6, COX7A1, COX7A2, NDUFA4, COX7C, SLC25A5, SDHC, SDHB, NDUFS4, COX7A2L, NDUFB9, COX5B, NDUFC2, COX6B1, NDUFB4, COX8A, NDUFV1, NDUFB6, NDUFV2, NDUFA1, COX4I1, SDHD, NDUFS7, NDUFC1, NDUFS3, COX5A, COX6A1, NDUFA9, COX17, UQCRFS1, NDUFAB1, UQCRC2, NDUFB5, NDUFB10, NDUFB7, NDUFA8, NDUFS8, NDUFB1, UQCRQ, COX7B, SLC25A4, NDUFB3, COX6C, COX11, UQCRB, NDUFA12, NDUFA6, NDUFB2, SURF1, SDHA, NDUFS2, ND…	SLC25A6, COX7A1, COX7A2, NDUFA4, COX7C, SLC25A5, SDHC, SDHB, NDUFS4, COX7A2L, NDUFB9, COX5B, NDUFC2, COX6B1, NDUFB4, COX8A, NDUFV1, NDUFB6, NDUFV2, NDUFA1, COX4I1, SDHD, NDUFS7, NDUFC1, NDUFS3, COX5A, COX6A1, NDUFA9, COX17, UQCRFS1, NDUFAB1, UQCRC2, NDUFB5, NDUFB10, NDUFB7, NDUFA8, NDUFS8, NDUFB1, UQCRQ, COX7B, SLC25A4, NDUFB3, COX6C
REACTOME_RESPIRATORY_ELECTRON_TRANSPORT	0.0011236	0.0228607	0.561075	4.77442	0	92	COX16, NDUFA4, COX7C, NDUFA13, NDUFA11, SDHC, SDHB, NDUFS4, NDUFAF3, COX7A2L, NDUFB9, COX5B, NDUFC2, COX6B1, NDUFB4, COX8A, NDUFV1, NDUFB6, NDUFV2, NDUFA1, COX4I1, CYC1, SDHD, NDUFS7, NDUFC1, NDUFS3, COX5A, COX6A1, NDUFA9, UQCRFS1, NDUFAB1, UQCRC2, NDUFB5, NDUFB10, TMEM126B, NDUFB7, NDUFA8, NDUFS8, CYCS, NDUFB1, UQCRQ, COX7B, ECSIT, NDUFB3, COX20, COX14, COX6C, COX11, UQCRB, NDUFA12, ETFA, NDUFA6…	COX16, NDUFA4, COX7C, NDUFA13, NDUFA11, SDHC, SDHB, NDUFS4, NDUFAF3, COX7A2L, NDUFB9, COX5B, NDUFC2, COX6B1, NDUFB4, COX8A, NDUFV1, NDUFB6, NDUFV2, NDUFA1, COX4I1, CYC1, SDHD, NDUFS7, NDUFC1, NDUFS3, COX5A, COX6A1, NDUFA9, UQCRFS1, NDUFAB1, UQCRC2, NDUFB5, NDUFB10, TMEM126B, NDUFB7, NDUFA8, NDUFS8, CYCS, NDUFB1, UQCRQ, COX7B, ECSIT, NDUFB3, COX20, COX14, COX6C
REACTOME_METABOLISM_OF_AMINO_ACIDS_AND_DERIVATIVES	0.00101626	0.0228607	0.418068	4.76412	0	228	RPL13A, RPL7, RPL31, RPS20, RPL23A, RPL10, RPL21, RPL41, OAZ1, RPL27, RPL8, RPL15, RPL10A, RPL27A, RPS16, RPS10, RPL3, RPS25, CDO1, RPL35A, RPLP2, RPL26, RPS27, RPL36A, RPL19, RPS13, RPS5, RPL38, RPL17, RPS9, RPL9, RPS6, FAU, UBA52, RPL36AL, RPL4, RPS27A, RPL18A, OAZ2, RPS4X, RPS15, RPS3, PSMB1, PSMB6, RPS23, SLC3A2, PSMB5, RPL23, PSMB7, PSMC5, RPL11, RPS14, RPL37A, RPL32, RPL30, ACAT1, PSMD4, PS…	RPL13A, RPL7, RPL31, RPS20, RPL23A, RPL10, RPL21, RPL41, OAZ1, RPL27, RPL8, RPL15, RPL10A, RPL27A, RPS16, RPS10, RPL3, RPS25, CDO1, RPL35A, RPLP2, RPL26, RPS27, RPL36A, RPL19, RPS13, RPS5, RPL38, RPL17, RPS9, RPL9, RPS6, FAU, UBA52, RPL36AL, RPL4, RPS27A, RPL18A, OAZ2, RPS4X, RPS15, RPS3, PSMB1, PSMB6, RPS23, SLC3A2, PSMB5, RPL23, PSMB7, PSMC5, RPL11, RPS14, RPL37A, RPL32, RPL30, ACAT1, PSMD4, PS…
PECE_MAMMARY_STEM_CELL_UP	0.00108696	0.0228607	0.52278	4.71163	0	108	RPL13A, RPS20, RPL23A, AK1, MGP, RPL41, RPL8, RPL15, RPL10A, RPL27A, RPS16, RPS10, RPS25, RPL35A, RPLP2, AKR1C1, RPS13, GAPDH, EEF1D, CLU, FAU, UBA52, COX7A2, RPL36AL, TUBB4B, TXN, RPL18A, RPS3, HINT1, ACTG1, EIF3K, NDUFA11, RPS14, TUBB2A, RPS29, RPS7, PERP, COX4I1, CSTB, TUBB2B, NACA, TMA7, DYNLL1, RPL24, EDF1, TALDO1, UBL5, RPL13, RPS19BP1, PRDX2, TMX2, PET100, RPL7A, RPLP1, NFIB, PPIA, CNP, SO…	RPL13A, RPS20, RPL23A, AK1, MGP, RPL41, RPL8, RPL15, RPL10A, RPL27A, RPS16, RPS10, RPS25, RPL35A, RPLP2, AKR1C1, RPS13, GAPDH, EEF1D, CLU, FAU, UBA52, COX7A2, RPL36AL, TUBB4B, TXN, RPL18A, RPS3, HINT1, ACTG1, EIF3K, NDUFA11, RPS14, TUBB2A, RPS29, RPS7, PERP, COX4I1, CSTB, TUBB2B, NACA, TMA7, DYNLL1, RPL24, EDF1, TALDO1, UBL5, RPL13, RPS19BP1, PRDX2, TMX2, PET100, RPL7A, RPLP1, NFIB, PPIA, CNP, SO…
MOOTHA_VOXPHOS	0.00115473	0.0228607	0.629283	4.69591	0	63	COX7A1, COX7A2, NDUFA4, COX7C, NDUFA13, TBCB, SDHC, SDHB, NDUFS4, COX7A2L, COX5B, NDUFC2, COX6B1, NDUFB4, COX8A, NDUFB6, NDUFA1, COX4I1, CYC1, SDHD, NDUFS7, NDUFC1, NDUFS3, COX5A, COX6A1, NDUFA9, UQCRFS1, NDUFAB1, UQCRC2, NDUFB5, NDUFB7, NDUFA8, CYB5A, NDUFS8, CYCS, NDUFA4L2, NDUFB1, UQCRQ, COX7B, NDUFB3, COX6C, COX11, UQCRB, NDUFA6, NDUFB2, SURF1, SDHA, NDUFS2, NDUFS5, NDUFA10, UQCRC1, NDUFA2, N…	COX7A1, COX7A2, NDUFA4, COX7C, NDUFA13, TBCB, SDHC, SDHB, NDUFS4, COX7A2L, COX5B, NDUFC2, COX6B1, NDUFB4, COX8A, NDUFB6, NDUFA1, COX4I1, CYC1, SDHD, NDUFS7, NDUFC1, NDUFS3, COX5A, COX6A1, NDUFA9, UQCRFS1, NDUFAB1, UQCRC2, NDUFB5, NDUFB7, NDUFA8, CYB5A, NDUFS8, CYCS, NDUFA4L2, NDUFB1, UQCRQ, COX7B, NDUFB3, COX6C
REACTOME_RESPIRATORY_ELECTRON_TRANSPORT_ATP_SYNTHESIS_BY_CHEMIOSMOTIC_COUPLING_AND_HEAT_PRODUCTION_BY_UNCOUPLING_PROTEINS	0.00111607	0.0228607	0.541315	4.67314	0	96	COX16, NDUFA4, COX7C, NDUFA13, NDUFA11, SDHC, SDHB, NDUFS4, NDUFAF3, COX7A2L, NDUFB9, COX5B, NDUFC2, COX6B1, NDUFB4, COX8A, NDUFV1, NDUFB6, NDUFV2, NDUFA1, COX4I1, CYC1, SDHD, NDUFS7, NDUFC1, NDUFS3, COX5A, COX6A1, NDUFA9, UQCRFS1, NDUFAB1, UQCRC2, NDUFB5, NDUFB10, TMEM126B, NDUFB7, NDUFA8, NDUFS8, CYCS, NDUFB1, UQCRQ, COX7B, ECSIT, NDUFB3, COX20, COX14, COX6C, COX11, UQCRB, NDUFA12, ETFA, NDUFA6…	COX16, NDUFA4, COX7C, NDUFA13, NDUFA11, SDHC, SDHB, NDUFS4, NDUFAF3, COX7A2L, NDUFB9, COX5B, NDUFC2, COX6B1, NDUFB4, COX8A, NDUFV1, NDUFB6, NDUFV2, NDUFA1, COX4I1, CYC1, SDHD, NDUFS7, NDUFC1, NDUFS3, COX5A, COX6A1, NDUFA9, UQCRFS1, NDUFAB1, UQCRC2, NDUFB5, NDUFB10, TMEM126B, NDUFB7, NDUFA8, NDUFS8, CYCS, NDUFB1, UQCRQ, COX7B, ECSIT, NDUFB3, COX20, COX14, COX6C
KEGG_PARKINSONS_DISEASE	0.00111857	0.0228607	0.535308	4.57492	0	93	SLC25A6, UBB, COX7A1, COX7A2, NDUFA4, COX7C, SLC25A5, VDAC2, SDHC, SDHB, NDUFS4, COX7A2L, NDUFB9, COX5B, NDUFC2, COX6B1, NDUFB4, COX8A, NDUFV1, NDUFB6, NDUFV2, NDUFA1, COX4I1, CYC1, SDHD, NDUFS7, NDUFC1, NDUFS3, COX5A, COX6A1, NDUFA9, UQCRFS1, NDUFAB1, UQCRC2, HTRA2, VDAC3, NDUFB5, PARK7, NDUFB10, NDUFB7, NDUFA8, NDUFS8, CYCS, NDUFA4L2, UBE2L3, NDUFB1, UQCRQ, COX7B, SLC25A4, NDUFB3, COX6C, UBE2J2…	SLC25A6, UBB, COX7A1, COX7A2, NDUFA4, COX7C, SLC25A5, VDAC2, SDHC, SDHB, NDUFS4, COX7A2L, NDUFB9, COX5B, NDUFC2, COX6B1, NDUFB4, COX8A, NDUFV1, NDUFB6, NDUFV2, NDUFA1, COX4I1, CYC1, SDHD, NDUFS7, NDUFC1, NDUFS3, COX5A, COX6A1, NDUFA9, UQCRFS1, NDUFAB1, UQCRC2, HTRA2, VDAC3, NDUFB5, PARK7, NDUFB10, NDUFB7, NDUFA8, NDUFS8, CYCS, NDUFA4L2, UBE2L3, NDUFB1, UQCRQ, COX7B, SLC25A4, NDUFB3, COX6C
CHNG_MULTIPLE_MYELOMA_HYPERPLOID_UP	0.00121803	0.0228607	0.684827	4.54433	0	45	RPL13A, RPL21, RPL15, RPL27A, RPS16, EEF2, RPL35A, RPLP2, RPS13, HNRNPA1, RPS9, RPS6, UBA52, RPL4, RPS15, RPS3, EIF3K, RPS23, RPS14, RPL32, RPL14, EIF3G, MRPL34, EIF4A2, RPL24, RPL18, CLTA, IMP3, RPL7A, RPLP1, DHPS, RPL35, FBL	RPL13A, RPL21, RPL15, RPL27A, RPS16, EEF2, RPL35A, RPLP2, RPS13, HNRNPA1, RPS9, RPS6, UBA52, RPL4, RPS15, RPS3, EIF3K, RPS23, RPS14, RPL32, RPL14, EIF3G, MRPL34, EIF4A2, RPL24, RPL18, CLTA, IMP3, RPL7A, RPLP1, DHPS, RPL35, FBL
WONG_MITOCHONDRIA_GENE_MODULE	0.00104822	0.0228607	0.439117	4.51575	0	165	GPX4, COX7A1, COX7A2, TOMM7, NDUFA4, COX7C, TSPO, TUFM, VDAC2, HAX1, ATP6V1F, ACAT1, SDHB, NDUFS4, COX7A2L, NDUFB9, MRPL32, COX5B, NDUFC2, COX6B1, NDUFB4, COX8A, NDUFV1, NDUFB6, DCTN6, HSD17B10, HINT2, NDUFV2, NDUFA1, COX4I1, CYC1, ATP6V1G1, SLC25A39, NDUFC1, NDUFS3, COX5A, MRPL18, COX6A1, NDUFA9, MRPS36, COX17, CP, UQCRFS1, ATP1B3, NDUFAB1, CRAT, PRDX5, VDAC3, NDUFB5, NDUFB10, DUT, NDUFA8, CYP27…	GPX4, COX7A1, COX7A2, TOMM7, NDUFA4, COX7C, TSPO, TUFM, VDAC2, HAX1, ATP6V1F, ACAT1, SDHB, NDUFS4, COX7A2L, NDUFB9, MRPL32, COX5B, NDUFC2, COX6B1, NDUFB4, COX8A, NDUFV1, NDUFB6, DCTN6, HSD17B10, HINT2, NDUFV2, NDUFA1, COX4I1, CYC1, ATP6V1G1, SLC25A39, NDUFC1, NDUFS3, COX5A, MRPL18, COX6A1, NDUFA9, MRPS36, COX17, CP, UQCRFS1, ATP1B3, NDUFAB1, CRAT, PRDX5, VDAC3, NDUFB5, NDUFB10, DUT, NDUFA8, CYP27…
TAKAO_RESPONSE_TO_UVB_RADIATION_UP	0.0011534	0.0228607	0.587593	4.49654	0	69	S100A4, RPL21, SOD1, RPL10A, RPL27A, PLP2, RPS25, RPL36A, GPX4, SAP18, RPS5, EEF1D, UBB, UBC, RPS9, ISCU, COX7A2, TXN, NDUFA4, SRI, CCDC85B, RHOA, PFDN5, ARF5, GRN, UBXN1, COX5B, COX8A, RPS4Y1, COX4I1, ATP6V0B, DYNLL1, POLR2L, COX5A, MANF, COX6A1, UQCRFS1, PRDX3, NXF1, PRDX2, PPP1R11, COX7B, CD99, COX6C, PIGH, DBI, FTH1, TCP1	S100A4, RPL21, SOD1, RPL10A, RPL27A, PLP2, RPS25, RPL36A, GPX4, SAP18, RPS5, EEF1D, UBB, UBC, RPS9, ISCU, COX7A2, TXN, NDUFA4, SRI, CCDC85B, RHOA, PFDN5, ARF5, GRN, UBXN1, COX5B, COX8A, RPS4Y1, COX4I1, ATP6V0B, DYNLL1, POLR2L, COX5A, MANF, COX6A1, UQCRFS1, PRDX3, NXF1, PRDX2, PPP1R11, COX7B, CD99, COX6C
YAO_TEMPORAL_RESPONSE_TO_PROGESTERONE_CLUSTER_13	0.0010582	0.0228607	0.447993	4.42846	0	143	S100A6, ANXA2, GPX4, HNRNPA1, S100A10, ANXA1, PLAC9, ESD, MRPL23, LAMTOR5, COX16, NDUFA13, TAF9, CUTA, NEDD8, COX5B, SUMO3, SLC35B2, REEP5, ELOF1, SNRPG, SF3B5, CSRP1, FAM3C, NDUFC1, TAGLN2, VPS29, GUK1, MRPL18, MIEN1, COX6A1, NDUFA9, SNRPE, CHMP2A, CUEDC2, UQCRC2, SNRPD2, LSM3, DYNLRB1, NDUFB5, PARK7, PQBP1, ECH1, UBL5, CAT, PRDX2, GTF2A2, DGCR6L, GSTM3, MRPL11, FIBP, COX7B, TSEN34, BUD31, TKT, …	S100A6, ANXA2, GPX4, HNRNPA1, S100A10, ANXA1, PLAC9, ESD, MRPL23, LAMTOR5, COX16, NDUFA13, TAF9, CUTA, NEDD8, COX5B, SUMO3, SLC35B2, REEP5, ELOF1, SNRPG, SF3B5, CSRP1, FAM3C, NDUFC1, TAGLN2, VPS29, GUK1, MRPL18, MIEN1, COX6A1, NDUFA9, SNRPE, CHMP2A, CUEDC2, UQCRC2, SNRPD2, LSM3, DYNLRB1, NDUFB5, PARK7, PQBP1, ECH1, UBL5, CAT, PRDX2, GTF2A2, DGCR6L, GSTM3, MRPL11, FIBP, COX7B, TSEN34, BUD31, TKT, …
REACTOME_CELLULAR_RESPONSES_TO_STIMULI	0.001	0.0228607	0.326721	4.36973	0	506	RPL13A, RPL7, RPL31, RPS20, RPL23A, RPL10, RPL21, RPL41, RPL27, RPL8, RPL15, SOD1, GPX3, RPL10A, RPL27A, RPS16, RPS10, RPL3, RPS25, RPL35A, HERPUD1, RPLP2, RPL26, RPS27, RPL36A, RPL19, PRDX1, RPS13, CRYAB, TUBA1B, HSPB1, RPS5, ATF4, UBB, RPL38, UBC, RPL17, RPS9, EEF1A1, RPL9, LMNA, RPS6, FAU, UBA52, CCL2, TUBA1A, RPL36AL, LAMTOR5, RPL4, TUBB4B, TXN, COX16, RPS27A, NDUFA4, RPL18A, RPS4X, RPS15, RP…	RPL13A, RPL7, RPL31, RPS20, RPL23A, RPL10, RPL21, RPL41, RPL27, RPL8, RPL15, SOD1, GPX3, RPL10A, RPL27A, RPS16, RPS10, RPL3, RPS25, RPL35A, HERPUD1, RPLP2, RPL26, RPS27, RPL36A, RPL19, PRDX1, RPS13, CRYAB, TUBA1B, HSPB1, RPS5, ATF4, UBB, RPL38, UBC, RPL17, RPS9, EEF1A1, RPL9, LMNA, RPS6, FAU, UBA52, CCL2, TUBA1A, RPL36AL, LAMTOR5, RPL4, TUBB4B, TXN, COX16, RPS27A, NDUFA4, RPL18A, RPS4X, RPS15, RP…
REACTOME_RRNA_PROCESSING	0.00105485	0.0228607	0.426269	4.32997	0	161	RPL13A, RPL7, RPL31, RPS20, RPL23A, RPL10, RPL21, RPL41, RPL27, RPL8, RPL15, RPL10A, RPL27A, RPS16, RPS10, RPL3, RPS25, RPL35A, RPLP2, RPL26, RPS27, RPL36A, RPL19, RPS13, RPS5, RPL38, RPL17, RPS9, RPL9, RPS6, FAU, UBA52, RPL36AL, RPL4, RPS27A, TRMT112, RPL18A, RPS4X, RPS15, RPS3, RPS23, RPL23, RPL11, RPS14, RPL37A, RPL32, RPL30, RPS29, RPS7, RPS15A, RPL14, RPS4Y1, HSD17B10, RPS3A, RPL34, RPL6, RP…	RPL13A, RPL7, RPL31, RPS20, RPL23A, RPL10, RPL21, RPL41, RPL27, RPL8, RPL15, RPL10A, RPL27A, RPS16, RPS10, RPL3, RPS25, RPL35A, RPLP2, RPL26, RPS27, RPL36A, RPL19, RPS13, RPS5, RPL38, RPL17, RPS9, RPL9, RPS6, FAU, UBA52, RPL36AL, RPL4, RPS27A, TRMT112, RPL18A, RPS4X, RPS15, RPS3, RPS23, RPL23, RPL11, RPS14, RPL37A, RPL32, RPL30, RPS29, RPS7, RPS15A, RPL14, RPS4Y1, HSD17B10, RPS3A, RPL34, RPL6, RP…
LI_AMPLIFIED_IN_LUNG_CANCER	0.00107181	0.0228607	0.455069	4.31343	0	127	ALDOA, RPL7, RPL31, RPS20, RPL23A, RPL27, RPL8, RPL10A, RPL27A, LDHA, RPS16, RPS10, PLP2, PKM, RPS27, RPL36A, PFKP, PRDX1, AKR1C1, HSPB1, RPS5, EEF1D, RPL38, RPL17, CRABP2, RPS4X, DPP7, ENO1, YWHAQ, TUFM, SUMO2, ARL6IP1, RPL37A, RPL30, HAX1, RAN, RPS7, AKR1A1, CSTB, NACA, PDCD6, APRT, JTB, UGDH, COX6A1, SNRPE, SNRPD2, PSMD8, TALDO1, RPL13, XBP1, RAB1A, CYCS, RPL35, UBE2I, TKT, PFN2, NQO1, UQCRB, …	ALDOA, RPL7, RPL31, RPS20, RPL23A, RPL27, RPL8, RPL10A, RPL27A, LDHA, RPS16, RPS10, PLP2, PKM, RPS27, RPL36A, PFKP, PRDX1, AKR1C1, HSPB1, RPS5, EEF1D, RPL38, RPL17, CRABP2, RPS4X, DPP7, ENO1, YWHAQ, TUFM, SUMO2, ARL6IP1, RPL37A, RPL30, HAX1, RAN, RPS7, AKR1A1, CSTB, NACA, PDCD6, APRT, JTB, UGDH, COX6A1, SNRPE, SNRPD2, PSMD8, TALDO1, RPL13, XBP1, RAB1A, CYCS, RPL35, UBE2I, TKT, PFN2
REACTOME_CELLULAR_RESPONSE_TO_CHEMICAL_STRESS	0.0010661	0.0228607	0.456303	4.26846	0	120	SOD1, GPX3, PRDX1, UBB, UBC, UBA52, TXN, COX16, RPS27A, NDUFA4, COX7C, PSMB1, PSMB6, PSMB5, PSMB7, PSMC5, BLVRB, CSNK2B, RBX1, HMOX1, PSMD4, PSMB3, COX7A2L, COX5B, COX6B1, COX8A, PSMF1, COX4I1, COX5A, PSMA1, COX6A1, PSME1, PRDX5, PSMD8, PSMC2, PSMD3, GSTP1, PRDX3, CAT, PRDX2, PRDX6, PSMA7, CYCS, PSMA3, COX7B, PSMC1, PSMA4, CHD9, PSMC3, PSMA5, NFE2L2, COX20, PSMD9, PSMB2, COX14, COX6C, KEAP1, PSMD…	SOD1, GPX3, PRDX1, UBB, UBC, UBA52, TXN, COX16, RPS27A, NDUFA4, COX7C, PSMB1, PSMB6, PSMB5, PSMB7, PSMC5, BLVRB, CSNK2B, RBX1, HMOX1, PSMD4, PSMB3, COX7A2L, COX5B, COX6B1, COX8A, PSMF1, COX4I1, COX5A, PSMA1, COX6A1, PSME1, PRDX5, PSMD8, PSMC2, PSMD3, GSTP1, PRDX3, CAT, PRDX2, PRDX6, PSMA7, CYCS, PSMA3, COX7B, PSMC1, PSMA4, CHD9, PSMC3, PSMA5, NFE2L2, COX20, PSMD9, PSMB2, COX14, COX6C, KEAP1
REACTOME_ACTIVATION_OF_THE_MRNA_UPON_BINDING_OF_THE_CAP_BINDING_COMPLEX_AND_EIFS_AND_SUBSEQUENT_BINDING_TO_43S	0.00117786	0.0228607	0.596619	4.24695	0	55	RPS20, EIF4A1, RPS16, RPS10, RPS25, RPS27, RPS13, RPS5, RPS9, RPS6, FAU, EIF3F, RPS27A, EIF3L, RPS4X, RPS15, RPS3, EIF3E, EIF3K, RPS23, EIF3I, RPS14, EIF3H, EIF3D, RPS29, RPS7, RPS15A, EIF3G, RPS4Y1, RPS3A, EIF4A2, EIF4E, RPS11, EIF4H, RPS27L, RPS18, RPS12, RPS21	RPS20, EIF4A1, RPS16, RPS10, RPS25, RPS27, RPS13, RPS5, RPS9, RPS6, FAU, EIF3F, RPS27A, EIF3L, RPS4X, RPS15, RPS3, EIF3E, EIF3K, RPS23, EIF3I, RPS14, EIF3H, EIF3D, RPS29, RPS7, RPS15A, EIF3G, RPS4Y1, RPS3A, EIF4A2, EIF4E, RPS11, EIF4H
REACTOME_THE_CITRIC_ACID_TCA_CYCLE_AND_RESPIRATORY_ELECTRON_TRANSPORT	0.00106383	0.0228607	0.437625	4.24209	0	134	LDHA, COX16, NDUFA4, COX7C, NDUFA13, NDUFA11, MPC2, BSG, SDHC, SDHB, NDUFS4, NDUFAF3, COX7A2L, MDH2, NDUFB9, COX5B, NDUFC2, COX6B1, NDUFB4, COX8A, NDUFV1, NDUFB6, MPC1, NDUFV2, NDUFA1, COX4I1, CYC1, SDHD, NDUFS7, NDUFC1, NDUFS3, COX5A, COX6A1, NDUFA9, UQCRFS1, NDUFAB1, UQCRC2, IDH3B, NDUFB5, NDUFB10, TMEM126B, NDUFB7, NDUFA8, NDUFS8, IDH3G, CYCS, NDUFB1, UQCRQ, SUCLG1, COX7B, ECSIT, PDHB, NDUFB3,…	LDHA, COX16, NDUFA4, COX7C, NDUFA13, NDUFA11, MPC2, BSG, SDHC, SDHB, NDUFS4, NDUFAF3, COX7A2L, MDH2, NDUFB9, COX5B, NDUFC2, COX6B1, NDUFB4, COX8A, NDUFV1, NDUFB6, MPC1, NDUFV2, NDUFA1, COX4I1, CYC1, SDHD, NDUFS7, NDUFC1, NDUFS3, COX5A, COX6A1, NDUFA9, UQCRFS1, NDUFAB1, UQCRC2, IDH3B, NDUFB5, NDUFB10, TMEM126B, NDUFB7, NDUFA8, NDUFS8, IDH3G, CYCS, NDUFB1, UQCRQ, SUCLG1, COX7B, ECSIT, PDHB, NDUFB3,…
KEGG_HUNTINGTONS_DISEASE	0.00107181	0.0228607	0.449541	4.20748	0	121	SOD1, SLC25A6, COX7A1, COX7A2, NDUFA4, COX7C, SLC25A5, DCTN2, VDAC2, SDHC, AP2M1, SDHB, NDUFS4, COX7A2L, NDUFB9, COX5B, NDUFC2, COX6B1, NDUFB4, COX8A, NDUFV1, NDUFB6, POLR2E, NDUFV2, NDUFA1, COX4I1, CYC1, POLR2J, SDHD, NDUFS7, NDUFC1, POLR2L, NDUFS3, COX5A, POLR2K, POLR2F, COX6A1, NDUFA9, UQCRFS1, NDUFAB1, UQCRC2, POLR2C, POLR2G, VDAC3, NDUFB5, NDUFB10, NDUFB7, IFT57, CLTA, NDUFA8, NDUFS8, CYCS, …	SOD1, SLC25A6, COX7A1, COX7A2, NDUFA4, COX7C, SLC25A5, DCTN2, VDAC2, SDHC, AP2M1, SDHB, NDUFS4, COX7A2L, NDUFB9, COX5B, NDUFC2, COX6B1, NDUFB4, COX8A, NDUFV1, NDUFB6, POLR2E, NDUFV2, NDUFA1, COX4I1, CYC1, POLR2J, SDHD, NDUFS7, NDUFC1, POLR2L, NDUFS3, COX5A, POLR2K, POLR2F, COX6A1, NDUFA9, UQCRFS1, NDUFAB1, UQCRC2, POLR2C, POLR2G, VDAC3, NDUFB5, NDUFB10, NDUFB7, IFT57, CLTA, NDUFA8, NDUFS8, CYCS, …
ZHONG_SECRETOME_OF_LUNG_CANCER_AND_FIBROBLAST	0.00110375	0.0228607	0.479852	4.19582	0	99	ALDOA, CD9, RPL10A, ANXA4, TNXB, LDHA, NPC2, EEF2, CAPG, PKM, PRDX1, CST3, CLU, TPI1, LMNA, PEBP1, UBA52, AKR1B1, RPL18A, ECM1, PSMB1, PSMB6, ENO1, PSMB5, ACTB, YWHAQ, RHOA, RAN, PGK1, PSMB3, MDH2, CTSD, ATP6AP2, FAM3C, KXD1, PSMA1, CP, ARHGDIA, C2, PARK7, GSTP1, SERPINB6, PRDX6, PSMA7, PSMA3, PSMA4, WDR1, PSMA5, PSMB2, NUCB1, GLO1, PSMB4, GSTO1, BGN, DNPEP, SDC4, GLOD4, FUCA1	ALDOA, CD9, RPL10A, ANXA4, TNXB, LDHA, NPC2, EEF2, CAPG, PKM, PRDX1, CST3, CLU, TPI1, LMNA, PEBP1, UBA52, AKR1B1, RPL18A, ECM1, PSMB1, PSMB6, ENO1, PSMB5, ACTB, YWHAQ, RHOA, RAN, PGK1, PSMB3, MDH2, CTSD, ATP6AP2, FAM3C, KXD1, PSMA1, CP, ARHGDIA, C2, PARK7, GSTP1, SERPINB6, PRDX6, PSMA7, PSMA3, PSMA4, WDR1, PSMA5, PSMB2, NUCB1
MARTENS_TRETINOIN_RESPONSE_DN	0.001	0.0228607	0.311879	4.15966	0	496	RPL13A, RPL7, RPL31, TMSB4X, RPL23A, RPL10, RPL21, RPL27, RPL15, RPL10A, EIF1, RPS16, RPS10, RPL3, RPS25, RNH1, RPL26, RPS27, RPL19, CHCHD2, TUBA1B, HNRNPA1, CALM2, SAP18, HSPB1, RPS5, MGST1, ATF4, UBB, HNRNPA0, RPL17, RPS9, EEF1A1, RPL9, FAM180B, RPS6, ESD, RPL4, RPS27A, ARL4D, RPL18A, CIRBP, RPS4X, HCFC1R1, RPS3, COX7C, RAD23A, VIM, HINT1, ACTG1, NDUFA11, RPS23, SUPT4H1, C1orf43, RPL23, CCDC85B…	RPL13A, RPL7, RPL31, TMSB4X, RPL23A, RPL10, RPL21, RPL27, RPL15, RPL10A, EIF1, RPS16, RPS10, RPL3, RPS25, RNH1, RPL26, RPS27, RPL19, CHCHD2, TUBA1B, HNRNPA1, CALM2, SAP18, HSPB1, RPS5, MGST1, ATF4, UBB, HNRNPA0, RPL17, RPS9, EEF1A1, RPL9, FAM180B, RPS6, ESD, RPL4, RPS27A, ARL4D, RPL18A, CIRBP, RPS4X, HCFC1R1, RPS3, COX7C, RAD23A, VIM, HINT1, ACTG1, NDUFA11, RPS23, SUPT4H1, C1orf43, RPL23, CCDC85B…
REACTOME_CYTOPROTECTION_BY_HMOX1	0.00111607	0.0228607	0.479751	4.14166	0	96	UBB, UBC, UBA52, COX16, RPS27A, NDUFA4, COX7C, PSMB1, PSMB6, PSMB5, PSMB7, PSMC5, BLVRB, CSNK2B, RBX1, HMOX1, PSMD4, PSMB3, COX7A2L, COX5B, COX6B1, COX8A, PSMF1, COX4I1, COX5A, PSMA1, COX6A1, PSME1, PSMD8, PSMC2, PSMD3, PSMA7, CYCS, PSMA3, COX7B, PSMC1, PSMA4, CHD9, PSMC3, PSMA5, NFE2L2, COX20, PSMD9, PSMB2, COX14, COX6C, KEAP1, PSMD2, COX11, NCOR1, HDAC3, SKP1, PSMB4, PSMD13, PSMC4, SURF1, HM13,…	UBB, UBC, UBA52, COX16, RPS27A, NDUFA4, COX7C, PSMB1, PSMB6, PSMB5, PSMB7, PSMC5, BLVRB, CSNK2B, RBX1, HMOX1, PSMD4, PSMB3, COX7A2L, COX5B, COX6B1, COX8A, PSMF1, COX4I1, COX5A, PSMA1, COX6A1, PSME1, PSMD8, PSMC2, PSMD3, PSMA7, CYCS, PSMA3, COX7B, PSMC1, PSMA4, CHD9, PSMC3, PSMA5, NFE2L2, COX20, PSMD9, PSMB2, COX14, COX6C, KEAP1
HOUNKPE_HOUSEKEEPING_GENES	0.000999001	0.0228607	0.284745	4.10912	0	899	EIF4A1, GABARAPL2, U2AF1, RPL15, SOD1, CCNI, RPL35A, GPX4, HNRNPA1, BRK1, SAP18, EEF1D, TPI1, ISCU, BTF3, LAMTOR5, RPL4, TRMT112, COMT, EIF3E, SBDS, SMDT1, PSMB1, SLC25A5, PCMT1, RAD23A, ATP6V0E1, HINT1, TBCB, EIF3K, PSMB6, CFL1, C1orf43, TMED9, EIF3I, TMEM147, EMC7, DCTN2, YWHAQ, CNBP, PSMB7, APH1A, HIGD1A, PSMC5, CUTA, ARL6IP1, ZC3H11A, FKBP8, SPTSSA, NEDD8, COPS6, CSNK2B, ADRM1, AP2M1, UBE2D2,…	EIF4A1, GABARAPL2, U2AF1, RPL15, SOD1, CCNI, RPL35A, GPX4, HNRNPA1, BRK1, SAP18, EEF1D, TPI1, ISCU, BTF3, LAMTOR5, RPL4, TRMT112, COMT, EIF3E, SBDS, SMDT1, PSMB1, SLC25A5, PCMT1, RAD23A, ATP6V0E1, HINT1, TBCB, EIF3K, PSMB6, CFL1, C1orf43, TMED9, EIF3I, TMEM147, EMC7, DCTN2, YWHAQ, CNBP, PSMB7, APH1A, HIGD1A, PSMC5, CUTA, ARL6IP1, ZC3H11A, FKBP8, SPTSSA, NEDD8, COPS6, CSNK2B, ADRM1, AP2M1, UBE2D2,…
REACTOME_MITOCHONDRIAL_TRANSLATION	0.00112994	0.0228607	0.493014	4.08411	0	85	MRPL23, TUFM, MRPL32, MRPS6, MRPL34, MRPL18, MRPL22, MRPS36, MRPL43, MRPL51, MRPS18C, MRPL33, MRPS18B, MRPL24, MRPL11, MRPS7, MRPL36, GADD45GIP1, MRPL55, MRPL21, OXA1L, MRPS15, MRPL13, MRPL28, MRPS28, MRPL40, MRPS16, MTIF3, MRPL2, MRPS12, MRPL37, MRPS14, MRPL47, MRPL16, MRPL9, MRPS26, MRPL12, MRPL14, MRPS22, MRPL27, MRPL50, MRPL54, MRPL4, MRPS18A, MRPL10, MRPL48, DAP3, MRPS11, MRPS23, MRPL52, MRP…	MRPL23, TUFM, MRPL32, MRPS6, MRPL34, MRPL18, MRPL22, MRPS36, MRPL43, MRPL51, MRPS18C, MRPL33, MRPS18B, MRPL24, MRPL11, MRPS7, MRPL36, GADD45GIP1, MRPL55, MRPL21, OXA1L, MRPS15, MRPL13, MRPL28, MRPS28, MRPL40
KIM_ALL_DISORDERS_DURATION_CORR_DN	0.0010929	0.0228607	0.445806	4.04918	0	112	RNH1, CRYAB, TPI1, COX7A1, MRPL23, PMP22, AKR1B1, HCFC1R1, COX7C, PSMB5, TMEM147, DCTN2, TUFM, PIN1, HAX1, NDUFAF3, RPS29, CKB, AKR1A1, COX8A, EIF3G, SUMO3, CCT7, NDUFA1, COX4I1, ATP6V0B, NDUFS7, NDUFC1, DEGS1, IMPDH2, VPS51, ARPC2, CHMP2A, BCAP31, TALDO1, EIF6, GRHPR, NELFE, RPL13, CLTA, VPS28, PEF1, NDUFS8, DHPS, ATP6AP1, SLC25A11, NDUFB1, UQCRQ, SUCLG1, SPAG7, RUVBL2, ECSIT, NUDC, CREB3, PPIA,…	RNH1, CRYAB, TPI1, COX7A1, MRPL23, PMP22, AKR1B1, HCFC1R1, COX7C, PSMB5, TMEM147, DCTN2, TUFM, PIN1, HAX1, NDUFAF3, RPS29, CKB, AKR1A1, COX8A, EIF3G, SUMO3, CCT7, NDUFA1, COX4I1, ATP6V0B, NDUFS7, NDUFC1, DEGS1, IMPDH2, VPS51, ARPC2, CHMP2A, BCAP31, TALDO1, EIF6, GRHPR, NELFE, RPL13, CLTA, VPS28, PEF1, NDUFS8, DHPS, ATP6AP1, SLC25A11, NDUFB1, UQCRQ, SUCLG1, SPAG7, RUVBL2, ECSIT, NUDC, CREB3, PPIA,…
MARTINEZ_RESPONSE_TO_TRABECTEDIN_UP	0.00117786	0.0228607	0.56734	4.03853	0	55	IGFBP6, SOD1, LAPTM4A, ITM2B, DKK3, JUNB, RPS27, ID2, S100A10, ANXA1, FKBP1A, UBA52, COX7A2, ARL2, NDUFA13, PGK1, COX6B1, COX8A, SERTAD1, NDUFA1, HSBP1, ATP6V1G1, ATRAID, GUK1, ANXA5, GADD45B, RHBDD2, PRDX2, CYCS, ITGAE, CTSA, GLO1, UQCRB, HDAC3, SKP1	IGFBP6, SOD1, LAPTM4A, ITM2B, DKK3, JUNB, RPS27, ID2, S100A10, ANXA1, FKBP1A, UBA52, COX7A2, ARL2, NDUFA13, PGK1, COX6B1, COX8A, SERTAD1, NDUFA1, HSBP1, ATP6V1G1, ATRAID, GUK1, ANXA5, GADD45B, RHBDD2, PRDX2, CYCS, ITGAE, CTSA
LUI_THYROID_CANCER_PAX8_PPARG_DN	0.00125313	0.0228607	0.642593	4.03284	0	39	RPL21, RPL10A, ITM2B, RPS5, RPL17, FKBP1A, NUPR1, EIF3F, AKR1B1, RPL18A, HINT1, EIF3K, TMEM109, TMEM147, BLVRB, RAN, HSPA8, ERGIC3, LITAF, PPT1, PSMD8, RTN4, FBL, ETHE1, UBE2E3, SKP1, ATXN10, EIF5, RPS12, SRSF3	RPL21, RPL10A, ITM2B, RPS5, RPL17, FKBP1A, NUPR1, EIF3F, AKR1B1, RPL18A, HINT1, EIF3K, TMEM109, TMEM147, BLVRB, RAN, HSPA8, ERGIC3, LITAF, PPT1, PSMD8, RTN4, FBL, ETHE1
YAO_TEMPORAL_RESPONSE_TO_PROGESTERONE_CLUSTER_17	0.00105485	0.0228607	0.396759	4.0302	0	161	FKBP1A, LMNA, CAPN2, CKS1B, SMDT1, KRTCAP2, NDUFA11, TMEM109, PSMB6, ACTB, DCTN2, PSMB7, COPS6, CSNK2B, SDHB, TUBB, RAMP2, ERH, MDH2, NDUFB9, DNAJC19, COPE, CKB, NDUFB6, NDUFV2, FAM162A, SLC25A39, NDUFS3, MRPL34, MRPL18, IMPDH2, SLIRP, NDUFAB1, EIF4A3, LAMTOR1, MRPL51, VDAC3, PSMD8, TALDO1, GSTP1, LRPAP1, NDUFB7, ARL3, CYB5R1, PSMA7, ADSL, TGFB1I1, USP1, ARL2BP, UQCRQ, MRPS7, MRPL36, MRPL21, UFC1…	FKBP1A, LMNA, CAPN2, CKS1B, SMDT1, KRTCAP2, NDUFA11, TMEM109, PSMB6, ACTB, DCTN2, PSMB7, COPS6, CSNK2B, SDHB, TUBB, RAMP2, ERH, MDH2, NDUFB9, DNAJC19, COPE, CKB, NDUFB6, NDUFV2, FAM162A, SLC25A39, NDUFS3, MRPL34, MRPL18, IMPDH2, SLIRP, NDUFAB1, EIF4A3, LAMTOR1, MRPL51, VDAC3, PSMD8, TALDO1, GSTP1, LRPAP1, NDUFB7, ARL3, CYB5R1, PSMA7, ADSL, TGFB1I1, USP1, ARL2BP, UQCRQ, MRPS7, MRPL36, MRPL21, UFC1…
MOOTHA_PGC	0.00100705	0.0228607	0.320185	3.92457	0	308	AK1, LDHA, PKM, PFKP, GAPDH, GPX4, ID2, UBC, TPI1, COX7A1, PRSS23, COX7A2, EIF3L, DDIT4, COMT, COX7C, SLC25A5, HSPB8, ACKR3, MPC2, ENO1, PSMB5, BSG, TUFM, PSMB7, RNF5, S100A13, DNAJB9, SDHB, PGK1, MDH2, GHITM, SUMO1, COX5B, UBE2B, COX8A, NDUFB6, POLR2E, HSD17B10, NDUFV2, FAM162A, PDCD6, CYC1, NDUFC1, CKS2, NDUFS3, AVPI1, MRPL34, MANF, GUK1, MRPL18, POLR2F, COX6A1, NTAN1, EIF4A2, NDUFAB1, CRAT, UR…	AK1, LDHA, PKM, PFKP, GAPDH, GPX4, ID2, UBC, TPI1, COX7A1, PRSS23, COX7A2, EIF3L, DDIT4, COMT, COX7C, SLC25A5, HSPB8, ACKR3, MPC2, ENO1, PSMB5, BSG, TUFM, PSMB7, RNF5, S100A13, DNAJB9, SDHB, PGK1, MDH2, GHITM, SUMO1, COX5B, UBE2B, COX8A, NDUFB6, POLR2E, HSD17B10, NDUFV2, FAM162A, PDCD6, CYC1, NDUFC1, CKS2, NDUFS3, AVPI1, MRPL34, MANF, GUK1, MRPL18, POLR2F, COX6A1, NTAN1, EIF4A2, NDUFAB1, CRAT, UR…
WP_MITOCHONDRIAL_COMPLEX_IV_ASSEMBLY	0.00130378	0.0228607	0.682622	3.86278	0	30	COX7A2, COX16, NDUFA4, COX7C, HIGD1A, COX5B, COX6B1, COX8A, COX4I1, COX5A, COX6A1, COX17, PNKD, SMIM20, PET100, COX7B, COA3, COX20, COX14, COX6C, CMC1, COX11, SURF1	COX7A2, COX16, NDUFA4, COX7C, HIGD1A, COX5B, COX6B1, COX8A, COX4I1, COX5A, COX6A1, COX17, PNKD, SMIM20, PET100, COX7B, COA3, COX20, COX14, COX6C
WP_OXIDATIVE_PHOSPHORYLATION	0.00123916	0.0228607	0.599887	3.833	0	41	NDUFA4, NDUFA11, NDUFS4, NDUFB9, NDUFC2, NDUFB4, NDUFV1, NDUFB6, ATP6AP2, NDUFV2, NDUFS7, NDUFC1, NDUFS3, NDUFA9, NDUFAB1, NDUFB5, NDUFB10, NDUFB7, NDUFA8, NDUFS8, NDUFA4L2, ATP6AP1, NDUFB1, NDUFA6, NDUFB2, NDUFS2, NDUFS5, NDUFA10, NDUFA2, NDUFS6	NDUFA4, NDUFA11, NDUFS4, NDUFB9, NDUFC2, NDUFB4, NDUFV1, NDUFB6, ATP6AP2, NDUFV2, NDUFS7, NDUFC1, NDUFS3, NDUFA9, NDUFAB1, NDUFB5, NDUFB10, NDUFB7, NDUFA8, NDUFS8, NDUFA4L2, ATP6AP1, NDUFB1
DAZARD_UV_RESPONSE_CLUSTER_G1	0.00122549	0.0228607	0.582352	3.81809	0	44	RPL31, PKM, RPS27, RPL36A, ANXA2, RPL38, HEXIM1, MYL6, COX7A2, TXN, GPAA1, COX7C, RPS23, RPL37A, RPL30, TUBB2A, PGK1, MVP, NDUFA1, RPL34, DYNLL1, NDUFC1, GUK1, COX17, SNRPE	RPL31, PKM, RPS27, RPL36A, ANXA2, RPL38, HEXIM1, MYL6, COX7A2, TXN, GPAA1, COX7C, RPS23, RPL37A, RPL30, TUBB2A, PGK1, MVP, NDUFA1, RPL34, DYNLL1, NDUFC1, GUK1, COX17, SNRPE
MOOTHA_HUMAN_MITODB_6_2002	0.00100705	0.0228607	0.310951	3.81138	0	308	RPL3, RPLP2, CYB5R3, GPX4, REXO2, COX7A1, COX7A2, TXN, NDUFA4, COX7C, SLC25A5, TBCB, TSPO, TUFM, VDAC2, SDHC, HAX1, ACAT1, SDHB, NDUFS4, BAD, COX7A2L, MDH2, COX5B, NDUFC2, COX6B1, NDUFB4, COX8A, NDUFB6, SLC25A3, DNASE2, ACADVL, NDUFV2, NDUFA1, COX4I1, RPS3A, CYC1, SDHD, NDUFS7, NDUFC1, NDUFS3, COX5A, MRPL34, PIN4, MRPL18, MRPL22, COX6A1, NDUFA9, COX17, UQCRFS1, ALDH2, DGUOK, NDUFAB1, CRAT, UQCRC2…	RPL3, RPLP2, CYB5R3, GPX4, REXO2, COX7A1, COX7A2, TXN, NDUFA4, COX7C, SLC25A5, TBCB, TSPO, TUFM, VDAC2, SDHC, HAX1, ACAT1, SDHB, NDUFS4, BAD, COX7A2L, MDH2, COX5B, NDUFC2, COX6B1, NDUFB4, COX8A, NDUFB6, SLC25A3, DNASE2, ACADVL, NDUFV2, NDUFA1, COX4I1, RPS3A, CYC1, SDHD, NDUFS7, NDUFC1, NDUFS3, COX5A, MRPL34, PIN4, MRPL18, MRPL22, COX6A1, NDUFA9, COX17, UQCRFS1, ALDH2, DGUOK, NDUFAB1, CRAT, UQCRC2…
REACTOME_COMPLEX_I_BIOGENESIS	0.00118906	0.0228607	0.541459	3.80773	0	53	NDUFA13, NDUFA11, NDUFS4, NDUFAF3, NDUFB9, NDUFC2, NDUFB4, NDUFV1, NDUFB6, NDUFV2, NDUFA1, NDUFS7, NDUFC1, NDUFS3, NDUFA9, NDUFAB1, NDUFB5, NDUFB10, TMEM126B, NDUFB7, NDUFA8, NDUFS8, NDUFB1, ECSIT, NDUFB3, NDUFA12, NDUFA6, NDUFB2, NDUFB11, TIMMDC1, NDUFAF4, NDUFS2, NDUFS5, COA1, NDUFA10, NDUFAF1, NDUFA2, NDUFS6	NDUFA13, NDUFA11, NDUFS4, NDUFAF3, NDUFB9, NDUFC2, NDUFB4, NDUFV1, NDUFB6, NDUFV2, NDUFA1, NDUFS7, NDUFC1, NDUFS3, NDUFA9, NDUFAB1, NDUFB5, NDUFB10, TMEM126B, NDUFB7, NDUFA8, NDUFS8, NDUFB1, ECSIT, NDUFB3
REACTOME_NERVOUS_SYSTEM_DEVELOPMENT	0.00100806	0.0228607	0.303625	3.79761	0	357	RPL13A, RPL7, RPL31, RPS20, RPL23A, RPL10, RPL21, RPL41, RPL27, RPL8, RPL15, RPL10A, RPL27A, RPS16, RPS10, RPL3, RPS25, RPL35A, RPLP2, RPL26, RPS27, RPL36A, RPL19, RPS13, ARPC1B, TUBA1B, RPS5, UBB, RPL38, UBC, RPL17, RPS9, RPL9, RPS6, FAU, UBA52, MYL6, TUBA1A, MYL12B, PMP22, RPL36AL, RPL4, TUBB4B, RPS27A, RPL18A, RPS4X, RPS15, SDCBP, RPS3, PSMB1, ACTG1, PSMB6, RPS23, CFL1, PSMB5, ACTB, RPL23, PSM…	RPL13A, RPL7, RPL31, RPS20, RPL23A, RPL10, RPL21, RPL41, RPL27, RPL8, RPL15, RPL10A, RPL27A, RPS16, RPS10, RPL3, RPS25, RPL35A, RPLP2, RPL26, RPS27, RPL36A, RPL19, RPS13, ARPC1B, TUBA1B, RPS5, UBB, RPL38, UBC, RPL17, RPS9, RPL9, RPS6, FAU, UBA52, MYL6, TUBA1A, MYL12B, PMP22, RPL36AL, RPL4, TUBB4B, RPS27A, RPL18A, RPS4X, RPS15, SDCBP, RPS3, PSMB1, ACTG1, PSMB6, RPS23, CFL1, PSMB5, ACTB, RPL23, PSM…
WANG_TUMOR_INVASIVENESS_UP	0.00100908	0.0228607	0.311562	3.77795	0	296	RPL13A, RPL7, RPS20, RPL21, RPL27, RPL8, RPL27A, NPC2, RPS16, S100A6, RPLP2, PKM, RPL19, ANXA2, TUBA1B, GAPDH, SAP18, RPS5, RPS6, FAU, CRABP2, ANXA7, COX7A2, TUBB4B, RPL18A, CIRBP, BRD2, RPS3, COX7C, EID1, CKS1B, VIM, HINT1, ACTG1, ENO1, GLIPR2, APH1A, VDAC2, HIGD1A, PSMC5, RPS14, RPL32, NEDD8, RPL30, RBX1, BLOC1S1, RAB7A, NDUFS4, TUBB, EIF3H, RPS29, UBXN1, RPS7, NDUFC2, AKR1A1, RPS15A, RPL14, CO…	RPL13A, RPL7, RPS20, RPL21, RPL27, RPL8, RPL27A, NPC2, RPS16, S100A6, RPLP2, PKM, RPL19, ANXA2, TUBA1B, GAPDH, SAP18, RPS5, RPS6, FAU, CRABP2, ANXA7, COX7A2, TUBB4B, RPL18A, CIRBP, BRD2, RPS3, COX7C, EID1, CKS1B, VIM, HINT1, ACTG1, ENO1, GLIPR2, APH1A, VDAC2, HIGD1A, PSMC5, RPS14, RPL32, NEDD8, RPL30, RBX1, BLOC1S1, RAB7A, NDUFS4, TUBB, EIF3H, RPS29, UBXN1, RPS7, NDUFC2, AKR1A1, RPS15A, RPL14, CO…
LUI_THYROID_CANCER_CLUSTER_3	0.00131062	0.0228607	0.705778	3.77793	0	25	RPL21, RPL10A, ITM2B, RPS5, RPL17, EIF3F, RPL18A, HINT1, EIF3K, TMEM147, EIF3G, HSPA8, ERGIC3, LITAF, PSMD8, RPL18, RTN4, FBL, UBE2E3, ATXN10, RPS12	RPL21, RPL10A, ITM2B, RPS5, RPL17, EIF3F, RPL18A, HINT1, EIF3K, TMEM147, EIF3G, HSPA8, ERGIC3, LITAF, PSMD8, RPL18, RTN4, FBL
HILLION_HMGA1B_TARGETS	0.00119904	0.0228607	0.542762	3.75577	0	50	RPL10, RPL21, SOD1, RPL19, GPX4, MGST1, ID2, ANXA1, CLU, CRIP2, COX7A2, SLC25A5, ID3, TNFRSF1A, PSMB6, ARF5, COX5B, AKR1A1, ACADVL, COX4I1, RPS3A, COX5A, PSMA1, ANXA5, RPL13, ALDH3A2, RPS11, PCNA, PTMA, NME1, PSMB4, RPS12, AK3, ID1, MIF	RPL10, RPL21, SOD1, RPL19, GPX4, MGST1, ID2, ANXA1, CLU, CRIP2, COX7A2, SLC25A5, ID3, TNFRSF1A, PSMB6, ARF5, COX5B, AKR1A1, ACADVL, COX4I1, RPS3A, COX5A, PSMA1, ANXA5, RPL13, ALDH3A2, RPS11, PCNA, PTMA
REACTOME_THE_ROLE_OF_GTSE1_IN_G2_M_PROGRESSION_AFTER_G2_CHECKPOINT	0.00116414	0.0228607	0.518016	3.75478	0	58	TUBA1B, UBB, UBC, UBA52, TUBA1A, TUBB4B, RPS27A, PSMB1, PSMB6, PSMB5, PSMB7, PSMC5, TUBB2A, PSMD4, PSMB3, CDKN1A, PSMF1, TUBB2B, PSMA1, PSME1, TUBB6, PSMD8, PSMC2, PSMD3, PSMA7, PSMA3, PSMC1, PSMA4, PSMC3, PSMA5, TUBA1C, PSMD9, PSMB2, PSMD2, PSMB4, PSMD13, PSMC4	TUBA1B, UBB, UBC, UBA52, TUBA1A, TUBB4B, RPS27A, PSMB1, PSMB6, PSMB5, PSMB7, PSMC5, TUBB2A, PSMD4, PSMB3, CDKN1A, PSMF1, TUBB2B, PSMA1, PSME1, TUBB6, PSMD8, PSMC2, PSMD3, PSMA7, PSMA3, PSMC1, PSMA4, PSMC3, PSMA5, TUBA1C, PSMD9, PSMB2
KEGG_ALZHEIMERS_DISEASE	0.0010917	0.0228607	0.41043	3.75106	0	114	GAPDH, CALM2, COX7A1, COX7A2, CAPN2, NDUFA4, COX7C, TNFRSF1A, APH1A, SDHC, PSENEN, SDHB, NDUFS4, BAD, COX7A2L, NDUFB9, COX5B, NDUFC2, COX6B1, NDUFB4, COX8A, NDUFV1, NDUFB6, HSD17B10, CAPN1, NDUFV2, NDUFA1, COX4I1, CYC1, SDHD, NDUFS7, NDUFC1, NDUFS3, COX5A, COX6A1, NDUFA9, UQCRFS1, NDUFAB1, UQCRC2, NDUFB5, NDUFB10, NDUFB7, NDUFA8, NDUFS8, CYCS, NDUFA4L2, NDUFB1, UQCRQ, COX7B, NDUFB3, COX6C, UQCRB,…	GAPDH, CALM2, COX7A1, COX7A2, CAPN2, NDUFA4, COX7C, TNFRSF1A, APH1A, SDHC, PSENEN, SDHB, NDUFS4, BAD, COX7A2L, NDUFB9, COX5B, NDUFC2, COX6B1, NDUFB4, COX8A, NDUFV1, NDUFB6, HSD17B10, CAPN1, NDUFV2, NDUFA1, COX4I1, CYC1, SDHD, NDUFS7, NDUFC1, NDUFS3, COX5A, COX6A1, NDUFA9, UQCRFS1, NDUFAB1, UQCRC2, NDUFB5, NDUFB10, NDUFB7, NDUFA8, NDUFS8, CYCS, NDUFA4L2, NDUFB1, UQCRQ, COX7B, NDUFB3, COX6C
ZHONG_SECRETOME_OF_LUNG_CANCER_AND_MACROPHAGE	0.00118203	0.0228607	0.528559	3.73868	0	54	ALDOA, RPL10A, LDHA, NPC2, ANXA2, PRDX1, CST3, CLU, TPI1, PEBP1, PSMB6, ENO1, PSMB5, ACTB, PSMB7, RAN, PGK1, MDH2, CTSD, AKR1A1, CP, FDPS, C2, TALDO1, CTSH, DUT, MDH1, PSMA7	ALDOA, RPL10A, LDHA, NPC2, ANXA2, PRDX1, CST3, CLU, TPI1, PEBP1, PSMB6, ENO1, PSMB5, ACTB, PSMB7, RAN, PGK1, MDH2, CTSD, AKR1A1, CP, FDPS, C2, TALDO1, CTSH, DUT, MDH1, PSMA7
ALONSO_METASTASIS_UP	0.00105485	0.0228607	0.375621	3.72959	0	144	RPL10A, LUM, LAPTM4A, NPC2, FHL1, RPS10, RPL35A, CHCHD2, BRK1, S100A10, BTF3, TUBA1A, PMP22, LAMTOR5, SDCBP, CKS1B, SMDT1, SRI, ENO1, YWHAQ, UBE2D2, RAN, DAD1, CDKN1A, EIF3H, GHITM, COX6B1, PFN1, COX8A, HSPA8, TMEM9B, ATP6V0B, CYC1, SDHD, ATRAID, EMP1, NDUFAB1, PRDX5, HIBADH, EIF1B, LRPAP1, NHP2, UBL5, RRAGA, MDH1, ATP6V0D1, TMEM258, TIMM10, ADSL, RAB1A, FAM114A1, MMADHC, FAIM, NDUFB3, TMEM50B, S…	RPL10A, LUM, LAPTM4A, NPC2, FHL1, RPS10, RPL35A, CHCHD2, BRK1, S100A10, BTF3, TUBA1A, PMP22, LAMTOR5, SDCBP, CKS1B, SMDT1, SRI, ENO1, YWHAQ, UBE2D2, RAN, DAD1, CDKN1A, EIF3H, GHITM, COX6B1, PFN1, COX8A, HSPA8, TMEM9B, ATP6V0B, CYC1, SDHD, ATRAID, EMP1, NDUFAB1, PRDX5, HIBADH, EIF1B, LRPAP1, NHP2, UBL5, RRAGA, MDH1, ATP6V0D1, TMEM258, TIMM10, ADSL, RAB1A, FAM114A1, MMADHC, FAIM, NDUFB3, TMEM50B, S…
WP_MITOCHONDRIAL_COMPLEX_I_ASSEMBLY_MODEL_OXPHOS_SYSTEM	0.00119617	0.0228607	0.53904	3.70743	0	49	NDUFA13, NDUFS4, NDUFAF3, NDUFB9, NDUFC2, NDUFB4, NDUFV1, NDUFB6, NDUFV2, NDUFA1, NDUFC1, NDUFS3, NDUFAB1, NDUFB5, NDUFB10, TMEM126B, NDUFB7, NDUFA8, NDUFB1, ECSIT, NDUFB3, TMEM70, NDUFA12, NDUFA6, NDUFB2, NDUFB11, TIMMDC1, NDUFAF4, NDUFS2, NDUFS5, COA1, NDUFA10, NDUFAF1, NDUFA2, NDUFS6	NDUFA13, NDUFS4, NDUFAF3, NDUFB9, NDUFC2, NDUFB4, NDUFV1, NDUFB6, NDUFV2, NDUFA1, NDUFC1, NDUFS3, NDUFAB1, NDUFB5, NDUFB10, TMEM126B, NDUFB7, NDUFA8, NDUFB1, ECSIT, NDUFB3, TMEM70
WP_NONALCOHOLIC_FATTY_LIVER_DISEASE	0.0010917	0.0228607	0.404166	3.6938	0	114	ATF4, COX7A1, CCL2, COX7A2, NDUFA4, COX7C, NDUFA13, TNFRSF1A, NDUFA11, SDHC, SDHB, NDUFS4, COX7A2L, NDUFB9, COX5B, NDUFC2, COX6B1, NDUFB4, COX8A, NDUFV1, NDUFB6, NDUFV2, NDUFA1, COX4I1, CYC1, SDHD, NDUFS7, NDUFC1, NDUFS3, COX5A, COX6A1, NDUFA9, UQCRFS1, NDUFAB1, UQCRC2, NDUFB5, NDUFB10, NDUFB7, NDUFA8, ADIPOR1, XBP1, NDUFS8, CYCS, NDUFA4L2, NDUFB1, UQCRQ, COX7B, NDUFB3, SOCS3, COX6C, UQCRB, NDUFA…	ATF4, COX7A1, CCL2, COX7A2, NDUFA4, COX7C, NDUFA13, TNFRSF1A, NDUFA11, SDHC, SDHB, NDUFS4, COX7A2L, NDUFB9, COX5B, NDUFC2, COX6B1, NDUFB4, COX8A, NDUFV1, NDUFB6, NDUFV2, NDUFA1, COX4I1, CYC1, SDHD, NDUFS7, NDUFC1, NDUFS3, COX5A, COX6A1, NDUFA9, UQCRFS1, NDUFAB1, UQCRC2, NDUFB5, NDUFB10, NDUFB7, NDUFA8, ADIPOR1, XBP1, NDUFS8, CYCS, NDUFA4L2, NDUFB1, UQCRQ, COX7B, NDUFB3, SOCS3, COX6C
CHAUHAN_RESPONSE_TO_METHOXYESTRADIOL_DN	0.00114286	0.0228607	0.46244	3.68253	0	77	TMSB4X, NPC2, SLC25A6, HERPUD1, PKM, S100A10, UBC, EEF1A1, BTF3, VAMP2, EIF3F, LSP1, AP3S1, VIM, EIF3K, ARL6IP1, TUBB2A, ATP6V1F, PDLIM1, PGK1, COPE, ADM, LITAF, COX6A1, FDPS, RPL12, CCL3, MDH1, XBP1, WBP2, UBE2I, MORF4L2, METTL7A, ERP29, SPCS2, PHB2, LGALS1, AP1S2, NUCB1	TMSB4X, NPC2, SLC25A6, HERPUD1, PKM, S100A10, UBC, EEF1A1, BTF3, VAMP2, EIF3F, LSP1, AP3S1, VIM, EIF3K, ARL6IP1, TUBB2A, ATP6V1F, PDLIM1, PGK1, COPE, ADM, LITAF, COX6A1, FDPS, RPL12, CCL3, MDH1, XBP1, WBP2, UBE2I, MORF4L2, METTL7A, ERP29, SPCS2, PHB2, LGALS1, AP1S2, NUCB1
MOOTHA_MITOCHONDRIA	0.00100604	0.0228607	0.298277	3.67748	0	317	LGALS3, CYB5R3, PLA2G2A, GPX4, COX7A1, ANXA7, COX7A2, NDUFA4, COX7C, SLC25A5, TBCB, TSPO, TUFM, VDAC2, SDHC, HAX1, RAN, ACAT1, SDHB, NDUFS4, MDH2, COX5B, NDUFC2, COX6B1, NDUFB4, COX8A, NDUFB6, DCTN6, SLC25A3, DNASE2, ACADVL, NDUFV2, NDUFA1, COX4I1, CYC1, SDHD, NDUFC1, NDUFS3, COX5A, MRPL34, PIN4, MRPL18, MRPL22, COX6A1, COX17, UQCRFS1, ALDH2, DGUOK, NDUFAB1, CRAT, UQCRC2, HTRA2, IDH3B, VDAC3, NDU…	LGALS3, CYB5R3, PLA2G2A, GPX4, COX7A1, ANXA7, COX7A2, NDUFA4, COX7C, SLC25A5, TBCB, TSPO, TUFM, VDAC2, SDHC, HAX1, RAN, ACAT1, SDHB, NDUFS4, MDH2, COX5B, NDUFC2, COX6B1, NDUFB4, COX8A, NDUFB6, DCTN6, SLC25A3, DNASE2, ACADVL, NDUFV2, NDUFA1, COX4I1, CYC1, SDHD, NDUFC1, NDUFS3, COX5A, MRPL34, PIN4, MRPL18, MRPL22, COX6A1, COX17, UQCRFS1, ALDH2, DGUOK, NDUFAB1, CRAT, UQCRC2, HTRA2, IDH3B, VDAC3, NDU…
REACTOME_NEUTROPHIL_DEGRANULATION	0.0010101	0.0228607	0.309562	3.67068	0	267	ALDOA, LGALS3, GSN, NPC2, CD59, EEF2, CFD, PKM, CYB5R3, ANXA2, CST3, MGST1, CD55, CYSTM1, EEF1A1, PSAP, TMBIM1, HEXB, TUBB4B, FTL, RAB5C, SDCBP, DPP7, PSMB1, TNFAIP6, CD47, PSMB7, RHOA, CSNK2B, RAB7A, TMEM179B, TUBB, GRN, VAT1, CTSD, NDUFC2, MVP, HSPA8, ATP6AP2, ILF2, ACTR10, CAPN1, CSTB, RAP1A, DYNLL1, APRT, NEU1, SRP14, DEGS1, IMPDH2, GUSB, CDA, ERP44, LAMTOR1, GLA, PSMC2, PSMD3, GSTP1, CTSH, A…	ALDOA, LGALS3, GSN, NPC2, CD59, EEF2, CFD, PKM, CYB5R3, ANXA2, CST3, MGST1, CD55, CYSTM1, EEF1A1, PSAP, TMBIM1, HEXB, TUBB4B, FTL, RAB5C, SDCBP, DPP7, PSMB1, TNFAIP6, CD47, PSMB7, RHOA, CSNK2B, RAB7A, TMEM179B, TUBB, GRN, VAT1, CTSD, NDUFC2, MVP, HSPA8, ATP6AP2, ILF2, ACTR10, CAPN1, CSTB, RAP1A, DYNLL1, APRT, NEU1, SRP14, DEGS1, IMPDH2, GUSB, CDA, ERP44, LAMTOR1, GLA, PSMC2, PSMD3, GSTP1, CTSH, A…
ACEVEDO_LIVER_TUMOR_VS_NORMAL_ADJACENT_TISSUE_UP	0.001	0.0228607	0.266782	3.66099	0	604	CD9, RPL23A, GABARAPL2, PCOLCE2, RPL15, RPL10A, DDAH2, MGST3, CD59, RPS25, RPL35A, RPL26, RPS13, RPS5, EPHX1, S100A10, UBB, REXO2, CYSTM1, LMNA, BTF3, TUBA1A, COX7A2, EIF3F, RPL36AL, TUBB4B, AKR1C3, SLC39A1, RPS27A, TRMT112, GPAA1, RPS4X, SDCBP, CKS1B, PIGT, AP3S1, CYBRD1, ATP6V0E1, TMEM14C, MPC2, SUPT4H1, PSMB5, TMEM147, FLOT1, HIGD1A, SPARCL1, SDHC, TMEM14A, SPTSSA, NEDD8, GNG11, RPL30, HAX1, T…	CD9, RPL23A, GABARAPL2, PCOLCE2, RPL15, RPL10A, DDAH2, MGST3, CD59, RPS25, RPL35A, RPL26, RPS13, RPS5, EPHX1, S100A10, UBB, REXO2, CYSTM1, LMNA, BTF3, TUBA1A, COX7A2, EIF3F, RPL36AL, TUBB4B, AKR1C3, SLC39A1, RPS27A, TRMT112, GPAA1, RPS4X, SDCBP, CKS1B, PIGT, AP3S1, CYBRD1, ATP6V0E1, TMEM14C, MPC2, SUPT4H1, PSMB5, TMEM147, FLOT1, HIGD1A, SPARCL1, SDHC, TMEM14A, SPTSSA, NEDD8, GNG11, RPL30, HAX1, T…
DAZARD_RESPONSE_TO_UV_NHEK_UP	0.00106157	0.0228607	0.372289	3.65038	0	140	RPL31, IGFBP6, JUNB, PKM, RPS27, RPL36A, ANXA2, ATF4, ID2, RPL38, TM4SF1, HEXIM1, MYL6, COX7A2, TUBB4B, TXN, GPAA1, BRD2, COX7C, ZFP36, RPS23, CCDC85B, IER3, RPL37A, RPL30, TUBB2A, PGK1, PFN1, MVP, EIF3G, NDUFA1, ADM, RAP1A, ERGIC3, RPL34, CSRP1, DYNLL1, APRT, NEU1, NDUFC1, GUK1, GADD45B, COX17, SNRPE, ARHGDIA, PSMD8, EIF1B, POP7, CXCL1, XBP1, TOB1, PPP2R1A, GEM, ERCC1, RALY, NUCB1, TAGLN, UQCRB,…	RPL31, IGFBP6, JUNB, PKM, RPS27, RPL36A, ANXA2, ATF4, ID2, RPL38, TM4SF1, HEXIM1, MYL6, COX7A2, TUBB4B, TXN, GPAA1, BRD2, COX7C, ZFP36, RPS23, CCDC85B, IER3, RPL37A, RPL30, TUBB2A, PGK1, PFN1, MVP, EIF3G, NDUFA1, ADM, RAP1A, ERGIC3, RPL34, CSRP1, DYNLL1, APRT, NEU1, NDUFC1, GUK1, GADD45B, COX17, SNRPE, ARHGDIA, PSMD8, EIF1B, POP7, CXCL1, XBP1, TOB1, PPP2R1A, GEM, ERCC1, RALY, NUCB1
REACTOME_SCF_SKP2_MEDIATED_DEGRADATION_OF_P27_P21	0.00119904	0.0228607	0.527519	3.6503	0	50	UBB, UBC, UBA52, RPS27A, CKS1B, PSMB1, PSMB6, PSMB5, PSMB7, PSMC5, PSMD4, PSMB3, CDKN1A, PSMF1, PSMA1, PSME1, PSMD8, PSMC2, PSMD3, PSMA7, PSMA3, PSMC1, PSMA4, PSMC3, PSMA5, PSMD9, PSMB2, PSMD2, SKP1, PSMB4, CDK4, PSMD13, PSMC4	UBB, UBC, UBA52, RPS27A, CKS1B, PSMB1, PSMB6, PSMB5, PSMB7, PSMC5, PSMD4, PSMB3, CDKN1A, PSMF1, PSMA1, PSME1, PSMD8, PSMC2, PSMD3, PSMA7, PSMA3, PSMC1, PSMA4, PSMC3, PSMA5, PSMD9, PSMB2
REACTOME_INFECTIOUS_DISEASE	0.001	0.0228607	0.270316	3.63563	0	519	RPL13A, CD9, RPL7, RPL31, RPS20, RPL23A, RPL10, RPL21, RPL41, RPL27, RPL8, RPL15, RPL10A, RPL27A, SLC25A6, RPS16, RPS10, RPL3, EEF2, RPS25, RPL35A, RPLP2, RPL26, RPS27, RPL36A, RPL19, RPS13, ARPC1B, TUBA1B, BRK1, SAP18, RPS5, UBB, RPL38, UBC, RPL17, FKBP1A, RPS9, RPL9, RPS6, FAU, VAMP2, FXYD1, UBA52, TUBA1A, RPL36AL, RPL4, TUBB4B, TXN, RPS27A, RPL18A, RPS4X, RPS15, COMT, RPS3, PSMB1, SLC25A5, ACT…	RPL13A, CD9, RPL7, RPL31, RPS20, RPL23A, RPL10, RPL21, RPL41, RPL27, RPL8, RPL15, RPL10A, RPL27A, SLC25A6, RPS16, RPS10, RPL3, EEF2, RPS25, RPL35A, RPLP2, RPL26, RPS27, RPL36A, RPL19, RPS13, ARPC1B, TUBA1B, BRK1, SAP18, RPS5, UBB, RPL38, UBC, RPL17, FKBP1A, RPS9, RPL9, RPS6, FAU, VAMP2, FXYD1, UBA52, TUBA1A, RPL36AL, RPL4, TUBB4B, TXN, RPS27A, RPL18A, RPS4X, RPS15, COMT, RPS3, PSMB1, SLC25A5, ACT…
CHIARADONNA_NEOPLASTIC_TRANSFORMATION_CDC25_DN	0.00110254	0.0228607	0.409599	3.63169	0	103	CD9, AQP1, ANXA4, TNXB, MGST3, FHL1, CAPG, EMP3, CD151, NUPR1, CLIC1, FXYD5, TMBIM1, PRSS23, POLD4, ELN, PLTP, SRI, RNF13, TSPO, ANXA11, RHOA, S100A13, SLC29A1, ADM, ATP6V0B, FHL2, CSRP1, AVPI1, NFIC, GUK1, TMEM43, ALDH2, PNKD, CARHSP1, MEA1, TALDO1, TIMP3, SERPINB6, ASAH1, CYB5R1, AKAP12, DGCR6L, TOB1, SNAPC2	CD9, AQP1, ANXA4, TNXB, MGST3, FHL1, CAPG, EMP3, CD151, NUPR1, CLIC1, FXYD5, TMBIM1, PRSS23, POLD4, ELN, PLTP, SRI, RNF13, TSPO, ANXA11, RHOA, S100A13, SLC29A1, ADM, ATP6V0B, FHL2, CSRP1, AVPI1, NFIC, GUK1, TMEM43, ALDH2, PNKD, CARHSP1, MEA1, TALDO1, TIMP3, SERPINB6, ASAH1, CYB5R1, AKAP12, DGCR6L, TOB1, SNAPC2
REACTOME_METABOLISM_OF_RNA	0.001	0.0228607	0.270107	3.63062	0	516	RPL13A, RPL7, RPL31, RPS20, RPL23A, EIF4A1, RPL10, RPL21, RPL41, U2AF1, RPL27, RPL8, RPL15, RPL10A, RPL27A, RPS16, RPS10, RPL3, RPS25, RPL35A, RPLP2, RPL26, RPS27, RPL36A, RPL19, RPS13, HNRNPA1, HSPB1, RPS5, UBB, HNRNPA0, RPL38, UBC, RPL17, RPS9, RPL9, RPS6, FAU, UBA52, RPL36AL, RPL4, RPS27A, TRMT112, RPL18A, RPS4X, RPS15, RPS3, ZFP36, PSMB1, PSMB6, RPS23, PSMB5, RPL23, PSMB7, PSMC5, RPL11, RPS14…	RPL13A, RPL7, RPL31, RPS20, RPL23A, EIF4A1, RPL10, RPL21, RPL41, U2AF1, RPL27, RPL8, RPL15, RPL10A, RPL27A, RPS16, RPS10, RPL3, RPS25, RPL35A, RPLP2, RPL26, RPS27, RPL36A, RPL19, RPS13, HNRNPA1, HSPB1, RPS5, UBB, HNRNPA0, RPL38, UBC, RPL17, RPS9, RPL9, RPS6, FAU, UBA52, RPL36AL, RPL4, RPS27A, TRMT112, RPL18A, RPS4X, RPS15, RPS3, ZFP36, PSMB1, PSMB6, RPS23, PSMB5, RPL23, PSMB7, PSMC5, RPL11, RPS14…
REACTOME_REGULATION_OF_HMOX1_EXPRESSION_AND_ACTIVITY	0.00116822	0.0228607	0.505582	3.62176	0	56	UBB, UBC, UBA52, RPS27A, PSMB1, PSMB6, PSMB5, PSMB7, PSMC5, CSNK2B, RBX1, HMOX1, PSMD4, PSMB3, PSMF1, PSMA1, PSME1, PSMD8, PSMC2, PSMD3, PSMA7, PSMA3, PSMC1, PSMA4, PSMC3, PSMA5, NFE2L2, PSMD9, PSMB2, KEAP1, PSMD2, SKP1, PSMB4, PSMD13, PSMC4	UBB, UBC, UBA52, RPS27A, PSMB1, PSMB6, PSMB5, PSMB7, PSMC5, CSNK2B, RBX1, HMOX1, PSMD4, PSMB3, PSMF1, PSMA1, PSME1, PSMD8, PSMC2, PSMD3, PSMA7, PSMA3, PSMC1, PSMA4, PSMC3, PSMA5, NFE2L2, PSMD9, PSMB2, KEAP1
REACTOME_AUF1_HNRNP_D0_BINDS_AND_DESTABILIZES_MRNA	0.0011919	0.0228607	0.527994	3.61421	0	48	HSPB1, UBB, UBC, UBA52, RPS27A, PSMB1, PSMB6, PSMB5, PSMB7, PSMC5, PSMD4, PSMB3, HSPA8, PSMF1, PSMA1, PSME1, PSMD8, PSMC2, PSMD3, PSMA7, PSMA3, PSMC1, PSMA4, PSMC3, PSMA5, PSMD9, PSMB2, PSMD2, PSMB4, PSMD13, PSMC4	HSPB1, UBB, UBC, UBA52, RPS27A, PSMB1, PSMB6, PSMB5, PSMB7, PSMC5, PSMD4, PSMB3, HSPA8, PSMF1, PSMA1, PSME1, PSMD8, PSMC2, PSMD3, PSMA7, PSMA3, PSMC1, PSMA4, PSMC3, PSMA5, PSMD9, PSMB2
REACTOME_NEGATIVE_REGULATION_OF_NOTCH4_SIGNALING	0.00121065	0.0228607	0.533988	3.60639	0	47	UBB, UBC, UBA52, RPS27A, PSMB1, PSMB6, PSMB5, PSMB7, PSMC5, RBX1, PSMD4, PSMB3, PSMF1, PSMA1, PSME1, PSMD8, PSMC2, PSMD3, PSMA7, PSMA3, PSMC1, PSMA4, PSMC3, PSMA5, PSMD9, PSMB2, PSMD2, SKP1, PSMB4, PSMD13, PSMC4	UBB, UBC, UBA52, RPS27A, PSMB1, PSMB6, PSMB5, PSMB7, PSMC5, RBX1, PSMD4, PSMB3, PSMF1, PSMA1, PSME1, PSMD8, PSMC2, PSMD3, PSMA7, PSMA3, PSMC1, PSMA4, PSMC3, PSMA5, PSMD9, PSMB2
GAVIN_FOXP3_TARGETS_CLUSTER_T7	0.00115473	0.0228607	0.464302	3.58555	0	71	RPL10, OAZ1, ITM2B, CHCHD2, RPS9, MYL6, AKR1B1, EIF3L, FTL, VIM, SUPT4H1, ENO1, CD47, PPDPF, RPL32, SNRPB, DCTN3, EIF3H, RPS7, FIS1, REEP5, GUK1, NDUFA9, STRAP, RPL18, LRPAP1, ECH1, MDH1, HNRNPF, AMD1, UGP2, ALG5, MKRN1, RTCB, LGALS1, SPECC1, KLHDC2, KCNN4, ANXA6, USE1, TIMM13, EIF3M, PRPS1	RPL10, OAZ1, ITM2B, CHCHD2, RPS9, MYL6, AKR1B1, EIF3L, FTL, VIM, SUPT4H1, ENO1, CD47, PPDPF, RPL32, SNRPB, DCTN3, EIF3H, RPS7, FIS1, REEP5, GUK1, NDUFA9, STRAP, RPL18, LRPAP1, ECH1, MDH1, HNRNPF, AMD1, UGP2, ALG5, MKRN1, RTCB, LGALS1
LUI_TARGETS_OF_PAX8_PPARG_FUSION	0.00131752	0.0228607	0.629228	3.53292	0	29	RPL21, ITM2B, RPS5, RPL17, RPL18A, HINT1, EIF3K, TMEM147, RAN, EIF3G, HSPA8, ERGIC3, LITAF, RPL18, RTN4, FBL, UBE2E3, SKP1, ATXN10, RPS12, SRSF3, SDC4, TMBIM6	RPL21, ITM2B, RPS5, RPL17, RPL18A, HINT1, EIF3K, TMEM147, RAN, EIF3G, HSPA8, ERGIC3, LITAF, RPL18, RTN4, FBL
BLALOCK_ALZHEIMERS_DISEASE_DN	0.000999001	0.0228607	0.246306	3.53078	0	826	RPL31, RPL15, LDHA, ITM2B, MGST3, FHL1, SLC25A6, CD59, CDO1, RPL35A, IGF1, CHCHD2, GAPDH, SAP18, NDFIP1, RPL38, UBC, TPI1, ISCU, VAMP2, AXL, ESD, HEXB, ANXA7, C1orf21, COX7A2, MYL12B, LAMTOR5, TUBB4B, MAP1A, TXN, NDUFA4, GPAA1, OAZ2, COX7C, EID1, ITGB1BP1, SLC25A5, TMED2, AP3S1, PCMT1, HINT1, EIF3K, PSMB6, SUPT4H1, PSMB5, BSG, TMEM147, DCTN2, TAF9, TUFM, SUMO2, HIGD1A, CUTA, RNF5, TMEM14A, NEDD8,…	RPL31, RPL15, LDHA, ITM2B, MGST3, FHL1, SLC25A6, CD59, CDO1, RPL35A, IGF1, CHCHD2, GAPDH, SAP18, NDFIP1, RPL38, UBC, TPI1, ISCU, VAMP2, AXL, ESD, HEXB, ANXA7, C1orf21, COX7A2, MYL12B, LAMTOR5, TUBB4B, MAP1A, TXN, NDUFA4, GPAA1, OAZ2, COX7C, EID1, ITGB1BP1, SLC25A5, TMED2, AP3S1, PCMT1, HINT1, EIF3K, PSMB6, SUPT4H1, PSMB5, BSG, TMEM147, DCTN2, TAF9, TUFM, SUMO2, HIGD1A, CUTA, RNF5, TMEM14A, NEDD8,…
TIEN_INTESTINE_PROBIOTICS_6HR_UP	0.001221	0.0228607	0.544384	3.51846	0	42	RPL23A, RPL41, RPL27A, RPS27, GAPDH, UBC, EEF1A1, RPS6, RPL4, FTL, RPS23, ACTB, RPL23, RPS14, RPL37A, PGK1, MYC, RPS7, HSPA8, RPS3A, PRNP, RPL13, RPS11, PPIA, RPL5	RPL23A, RPL41, RPL27A, RPS27, GAPDH, UBC, EEF1A1, RPS6, RPL4, FTL, RPS23, ACTB, RPL23, RPS14, RPL37A, PGK1, MYC, RPS7, HSPA8, RPS3A, PRNP, RPL13, RPS11, PPIA, RPL5
LEE_LIVER_CANCER_SURVIVAL_DN	0.00107181	0.0228607	0.368776	3.49549	0	127	RPL31, TMSB4X, RPL27, ANXA4, PLP2, S100A6, RPL36A, TUBA1B, HNRNPA1, CALM2, RPS5, RPL38, RPL17, RPS9, CLIC1, RPL9, RPS6, RPS3, ITGB1BP1, YWHAQ, IER3, SUMO2, RBX1, RAN, RPS7, MFSD10, SFT2D1, RPS3A, SNRPG, DYNLL1, CKS2, EIF4A3, RWDD1, RPL12, RPL35, USP1, TPRKB, FBL, METTL5, PDCD5, PCNA, SNRPB2, UBE2D1, PTMA, MTHFD2, HMGB2, BUB3, CDK4, RPS18, RAB32, PFDN4, DYNLT1, UBA2, EEF1E1, DCTPP1, CCT5, ACTL6A, …	RPL31, TMSB4X, RPL27, ANXA4, PLP2, S100A6, RPL36A, TUBA1B, HNRNPA1, CALM2, RPS5, RPL38, RPL17, RPS9, CLIC1, RPL9, RPS6, RPS3, ITGB1BP1, YWHAQ, IER3, SUMO2, RBX1, RAN, RPS7, MFSD10, SFT2D1, RPS3A, SNRPG, DYNLL1, CKS2, EIF4A3, RWDD1, RPL12, RPL35, USP1, TPRKB, FBL, METTL5, PDCD5, PCNA, SNRPB2, UBE2D1, PTMA, MTHFD2
IGLESIAS_E2F_TARGETS_UP	0.0010846	0.0228607	0.375437	3.47501	0	119	CD9, GSN, LUM, ANGPTL2, LAPTM4A, ITM2B, S100A6, CDO1, CFD, CRIP1, ANXA2, TUBA1B, DCN, CALM2, S100A10, CADM1, CLIC1, LMNA, TUBA1A, PMP22, ELN, CKS1B, ACTG1, CD47, S100A13, TUBB2A, FBLN2, IGFBP5, TUBB, CNN3, MORF4L1, CSRP1, UGDH, DSTN, EMP1, ITM2A, SERPINF1, SERPINB6, ADH5, CCND2, NFIB, CES1, SLC25A4, CD34, PCNA, LGALS1, RBBP7	CD9, GSN, LUM, ANGPTL2, LAPTM4A, ITM2B, S100A6, CDO1, CFD, CRIP1, ANXA2, TUBA1B, DCN, CALM2, S100A10, CADM1, CLIC1, LMNA, TUBA1A, PMP22, ELN, CKS1B, ACTG1, CD47, S100A13, TUBB2A, FBLN2, IGFBP5, TUBB, CNN3, MORF4L1, CSRP1, UGDH, DSTN, EMP1, ITM2A, SERPINF1, SERPINB6, ADH5, CCND2, NFIB, CES1, SLC25A4, CD34, PCNA, LGALS1, RBBP7
MALONEY_RESPONSE_TO_17AAG_DN	0.00117233	0.0228607	0.482903	3.47336	0	57	TMSB4X, EIF4A1, RPL27A, LDHA, RPS16, HNRNPA1, CALM2, TPI1, RPL36AL, MAMDC2, RPL30, SNRPB, ILF2, NACA, SNRPG, DYNLL1, POLR2L, SNRPE, KPNA2, VDAC3, PRDX3, SRSF2, MDH1, CLTA, PSMA7, CYCS, RPL35, GTF2A2, PSMA5, PDCD5, PTMA, SRSF3, SSB, RBMX, PA2G4	TMSB4X, EIF4A1, RPL27A, LDHA, RPS16, HNRNPA1, CALM2, TPI1, RPL36AL, MAMDC2, RPL30, SNRPB, ILF2, NACA, SNRPG, DYNLL1, POLR2L, SNRPE, KPNA2, VDAC3, PRDX3, SRSF2, MDH1, CLTA, PSMA7, CYCS, RPL35, GTF2A2, PSMA5, PDCD5, PTMA
MODY_HIPPOCAMPUS_PRENATAL	0.00131752	0.0228607	0.617319	3.46606	0	29	RPL13A, RPL23A, RPL8, RPS27, RPL19, HNRNPA0, RPL9, BTF3, RPL30, RPL34, CKS2, EIF4A3, RPL12, RPL13, CCND2, PCNA, GADD45G, SNRPB2, LSM4, CDK4, RPS18, RBPJ, POLR1C	RPL13A, RPL23A, RPL8, RPS27, RPL19, HNRNPA0, RPL9, BTF3, RPL30, RPL34, CKS2, EIF4A3, RPL12, RPL13, CCND2, PCNA, GADD45G, SNRPB2
HILLION_HMGA1_TARGETS	0.0011919	0.0228607	0.505016	3.45693	0	48	ALDOA, RPL21, SOD1, GPX3, EEF2, RPL36A, RPL19, HSPB1, MGST1, ID2, CLU, CRIP2, PMP22, SLC25A5, ID3, PSMB6, CFL1, COX5B, AKR1A1, COX4I1, RPS3A, COX5A, PSMA1	ALDOA, RPL21, SOD1, GPX3, EEF2, RPL36A, RPL19, HSPB1, MGST1, ID2, CLU, CRIP2, PMP22, SLC25A5, ID3, PSMB6, CFL1, COX5B, AKR1A1, COX4I1, RPS3A, COX5A, PSMA1
LOPEZ_MBD_TARGETS	0.001	0.0228607	0.250433	3.45123	0	626	ALDOA, RPL31, EIF4A1, SOD1, RPL10A, ANXA4, LAPTM4A, LDHA, ITM2B, NPC2, EIF1, CCNI, EEF2, RPL35A, JUNB, PKM, PRDX1, ATF4, EEF1D, S100A10, ANXA1, COMMD6, BTF3, UBA52, AXL, ANXA7, TUBA1A, POLD4, TOMM7, RPL36AL, ARL2, RAB5C, EIF3E, ECM1, AP3S1, PCMT1, PROCR, EIF3K, MRFAP1, ENO1, CFL1, EIF3I, YWHAQ, CNBP, PSMB7, APH1A, RPL11, NQO2, BLVRB, RPS14, WDR45, FKBP8, RHOC, ANXA11, RHOA, UBE2D2, RBX1, ATP6V1F,…	ALDOA, RPL31, EIF4A1, SOD1, RPL10A, ANXA4, LAPTM4A, LDHA, ITM2B, NPC2, EIF1, CCNI, EEF2, RPL35A, JUNB, PKM, PRDX1, ATF4, EEF1D, S100A10, ANXA1, COMMD6, BTF3, UBA52, AXL, ANXA7, TUBA1A, POLD4, TOMM7, RPL36AL, ARL2, RAB5C, EIF3E, ECM1, AP3S1, PCMT1, PROCR, EIF3K, MRFAP1, ENO1, CFL1, EIF3I, YWHAQ, CNBP, PSMB7, APH1A, RPL11, NQO2, BLVRB, RPS14, WDR45, FKBP8, RHOC, ANXA11, RHOA, UBE2D2, RBX1, ATP6V1F,…
REACTOME_DEGRADATION_OF_GLI1_BY_THE_PROTEASOME	0.00119904	0.0228607	0.498471	3.44929	0	50	UBB, UBC, UBA52, RPS27A, PSMB1, PSMB6, PSMB5, PSMB7, PSMC5, RBX1, PSMD4, PSMB3, PSMF1, PSMA1, PSME1, PSMD8, PSMC2, PSMD3, PSMA7, PSMA3, PSMC1, PSMA4, PSMC3, PSMA5, PSMD9, PSMB2, PSMD2, SKP1, PSMB4, PSMD13, PSMC4	UBB, UBC, UBA52, RPS27A, PSMB1, PSMB6, PSMB5, PSMB7, PSMC5, RBX1, PSMD4, PSMB3, PSMF1, PSMA1, PSME1, PSMD8, PSMC2, PSMD3, PSMA7, PSMA3, PSMC1, PSMA4, PSMC3, PSMA5, PSMD9, PSMB2
WONG_EMBRYONIC_STEM_CELL_CORE	0.00101215	0.0228607	0.297646	3.44539	0	241	EIF4A1, U2AF1, RPL10A, RPL27A, RPS16, EEF2, RPS27, PRDX1, HNRNPA1, RPS5, BTF3, CRABP2, EIF3L, RPS3, CKS1B, SLC25A5, EIF3K, NDUFA11, RAB34, PSMB6, RPS23, ENO1, PSMB5, EIF3I, SDHC, MYC, SUMO1, COX5B, SDHD, PHB, CKS2, TRIP6, UGDH, POLR2F, NDUFA9, STOML2, MRPS36, FDPS, NDUFAB1, MID1IP1, KPNA2, EIF6, NDUFB10, NHP2, POP7, NDUFB7, NOP10, RPL13, TERF1, NUDCD2, MRPS18B, ADH5, PSMA7, PPP4C, LSM5, ADSL, CYC…	EIF4A1, U2AF1, RPL10A, RPL27A, RPS16, EEF2, RPS27, PRDX1, HNRNPA1, RPS5, BTF3, CRABP2, EIF3L, RPS3, CKS1B, SLC25A5, EIF3K, NDUFA11, RAB34, PSMB6, RPS23, ENO1, PSMB5, EIF3I, SDHC, MYC, SUMO1, COX5B, SDHD, PHB, CKS2, TRIP6, UGDH, POLR2F, NDUFA9, STOML2, MRPS36, FDPS, NDUFAB1, MID1IP1, KPNA2, EIF6, NDUFB10, NHP2, POP7, NDUFB7, NOP10, RPL13, TERF1, NUDCD2, MRPS18B, ADH5, PSMA7, PPP4C, LSM5, ADSL, CYC…
REACTOME_METABOLISM_OF_POLYAMINES	0.0011919	0.0228607	0.503017	3.44324	0	48	OAZ1, OAZ2, PSMB1, PSMB6, PSMB5, PSMB7, PSMC5, PSMD4, PSMB3, PSMF1, PSMA1, PSME1, PSMD8, PSMC2, SMS, PSMD3, PSMA7, AMD1, PSMA3, PSMC1, PSMA4, PSMC3, PSMA5, PSMD9, PSMB2, PSMD2, NQO1, PSMB4, PSMD13, PSMC4	OAZ1, OAZ2, PSMB1, PSMB6, PSMB5, PSMB7, PSMC5, PSMD4, PSMB3, PSMF1, PSMA1, PSME1, PSMD8, PSMC2, SMS, PSMD3, PSMA7, AMD1, PSMA3, PSMC1, PSMA4, PSMC3, PSMA5, PSMD9, PSMB2
REACTOME_APC_C_CDH1_MEDIATED_DEGRADATION_OF_CDC20_AND_OTHER_APC_C_CDH1_TARGETED_PROTEINS_IN_LATE_MITOSIS_EARLY_G1	0.00116822	0.0228607	0.479004	3.43137	0	56	UBB, UBC, UBA52, RPS27A, PSMB1, PSMB6, PSMB5, PSMB7, PSMC5, PSMD4, PSMB3, PSMF1, ANAPC16, PSMA1, ANAPC11, UBE2E1, CDC26, PSME1, PSMD8, PSMC2, PSMD3, PSMA7, PSMA3, PSMC1, PSMA4, PSMC3, PSMA5, PSMD9, PSMB2, UBE2D1, PSMD2, PSMB4, PSMD13, PSMC4	UBB, UBC, UBA52, RPS27A, PSMB1, PSMB6, PSMB5, PSMB7, PSMC5, PSMD4, PSMB3, PSMF1, ANAPC16, PSMA1, ANAPC11, UBE2E1, CDC26, PSME1, PSMD8, PSMC2, PSMD3, PSMA7, PSMA3, PSMC1, PSMA4, PSMC3, PSMA5, PSMD9, PSMB2, UBE2D1
BENPORATH_MYC_MAX_TARGETS	0.001	0.0228607	0.255416	3.42765	0	513	RPL31, TMSB4X, RPS20, U2AF1, OAZ1, RPL27, RPL8, RPL15, SOD1, RPL27A, LDHA, RPS25, PKM, RPL19, RPS13, TUBA1B, ARL6IP5, HNRNPA1, CALM2, SAP18, RPS5, ATF4, RPL9, RPS6, POLD4, LAMTOR5, RPS27A, COX7C, PSMB1, LSP1, SRI, PCMT1, EIF3K, PMVK, PSMB5, EIF3I, PSMB7, VDAC2, PSMC5, CUTA, RPL32, RGS16, HAX1, ILK, SYPL1, DCTN3, COX7A2L, RPS29, UBXN1, PFN1, NDUFB4, NDUFV1, NDUFB6, SERTAD1, CCT7, MPC1, NDUFA1, NAC…	RPL31, TMSB4X, RPS20, U2AF1, OAZ1, RPL27, RPL8, RPL15, SOD1, RPL27A, LDHA, RPS25, PKM, RPL19, RPS13, TUBA1B, ARL6IP5, HNRNPA1, CALM2, SAP18, RPS5, ATF4, RPL9, RPS6, POLD4, LAMTOR5, RPS27A, COX7C, PSMB1, LSP1, SRI, PCMT1, EIF3K, PMVK, PSMB5, EIF3I, PSMB7, VDAC2, PSMC5, CUTA, RPL32, RGS16, HAX1, ILK, SYPL1, DCTN3, COX7A2L, RPS29, UBXN1, PFN1, NDUFB4, NDUFV1, NDUFB6, SERTAD1, CCT7, MPC1, NDUFA1, NAC…
REACTOME_CDT1_ASSOCIATION_WITH_THE_CDC6_ORC_ORIGIN_COMPLEX	0.00121803	0.0228607	0.515575	3.42122	0	45	UBB, UBC, UBA52, RPS27A, PSMB1, PSMB6, PSMB5, PSMB7, PSMC5, PSMD4, PSMB3, PSMF1, PSMA1, PSME1, PSMD8, PSMC2, PSMD3, PSMA7, PSMA3, PSMC1, PSMA4, PSMC3, PSMA5, PSMD9, PSMB2, PSMD2, PSMB4, PSMD13, PSMC4	UBB, UBC, UBA52, RPS27A, PSMB1, PSMB6, PSMB5, PSMB7, PSMC5, PSMD4, PSMB3, PSMF1, PSMA1, PSME1, PSMD8, PSMC2, PSMD3, PSMA7, PSMA3, PSMC1, PSMA4, PSMC3, PSMA5, PSMD9, PSMB2
ZHONG_SECRETOME_OF_LUNG_CANCER_AND_ENDOTHELIUM	0.0011976	0.0228607	0.488262	3.41028	0	52	ALDOA, RPL10A, TNXB, LDHA, EEF2, PRDX1, GAPDH, CLU, TPI1, PEBP1, VIM, ENO1, ACTB, RAN, TUBB, MDH2, CTSD, CP, ARHGDIA, C2, SRSF2, SERPINB6, TKT, PCNA, TUBA1C, CTSA, GLO1	ALDOA, RPL10A, TNXB, LDHA, EEF2, PRDX1, GAPDH, CLU, TPI1, PEBP1, VIM, ENO1, ACTB, RAN, TUBB, MDH2, CTSD, CP, ARHGDIA, C2, SRSF2, SERPINB6, TKT, PCNA, TUBA1C, CTSA
BILANGES_SERUM_RESPONSE_TRANSLATION	0.00132802	0.0228607	0.65433	3.40596	0	23	RPL10, RPL21, RPS5, EEF1A1, RPS6, EIF3F, RPL4, RPL18A, RPS4X, RPS3, EIF3H, RPS7, RPL14, RPL6	RPL10, RPL21, RPS5, EEF1A1, RPS6, EIF3F, RPL4, RPL18A, RPS4X, RPS3, EIF3H, RPS7, RPL14, RPL6
REACTOME_DEFECTIVE_CFTR_CAUSES_CYSTIC_FIBROSIS	0.00119904	0.0228607	0.490893	3.39685	0	50	UBB, UBC, UBA52, RPS27A, PSMB1, PSMB6, PSMB5, PSMB7, PSMC5, RNF5, PSMD4, PSMB3, PSMF1, PSMA1, PSME1, PSMD8, PSMC2, PSMD3, PSMA7, PSMA3, PSMC1, PSMA4, DERL2, PSMC3, PSMA5, PSMD9, PSMB2, PSMD2, PSMB4, PSMD13, PSMC4	UBB, UBC, UBA52, RPS27A, PSMB1, PSMB6, PSMB5, PSMB7, PSMC5, RNF5, PSMD4, PSMB3, PSMF1, PSMA1, PSME1, PSMD8, PSMC2, PSMD3, PSMA7, PSMA3, PSMC1, PSMA4, DERL2, PSMC3, PSMA5, PSMD9, PSMB2
REACTOME_DEGRADATION_OF_DVL	0.00119617	0.0228607	0.490652	3.37462	0	49	UBB, UBC, UBA52, RPS27A, PSMB1, PSMB6, PSMB5, PSMB7, PSMC5, RBX1, PSMD4, PSMB3, PSMF1, PSMA1, PSME1, PSMD8, PSMC2, PSMD3, PSMA7, PSMA3, PSMC1, PSMA4, PSMC3, PSMA5, PSMD9, PSMB2, PSMD2, PSMB4, PSMD13, PSMC4	UBB, UBC, UBA52, RPS27A, PSMB1, PSMB6, PSMB5, PSMB7, PSMC5, RBX1, PSMD4, PSMB3, PSMF1, PSMA1, PSME1, PSMD8, PSMC2, PSMD3, PSMA7, PSMA3, PSMC1, PSMA4, PSMC3, PSMA5, PSMD9, PSMB2
REACTOME_DEGRADATION_OF_AXIN	0.00122699	0.0228607	0.503904	3.35113	0	46	UBB, UBC, UBA52, RPS27A, PSMB1, PSMB6, PSMB5, PSMB7, PSMC5, PSMD4, PSMB3, PSMF1, PSMA1, PSME1, PSMD8, PSMC2, PSMD3, PSMA7, PSMA3, PSMC1, PSMA4, PSMC3, PSMA5, PSMD9, PSMB2, PSMD2, PSMB4, PSMD13, PSMC4	UBB, UBC, UBA52, RPS27A, PSMB1, PSMB6, PSMB5, PSMB7, PSMC5, PSMD4, PSMB3, PSMF1, PSMA1, PSME1, PSMD8, PSMC2, PSMD3, PSMA7, PSMA3, PSMC1, PSMA4, PSMC3, PSMA5, PSMD9, PSMB2
REACTOME_ORC1_REMOVAL_FROM_CHROMATIN	0.00120192	0.0228607	0.480495	3.34074	0	51	UBB, UBC, UBA52, RPS27A, PSMB1, PSMB6, PSMB5, PSMB7, PSMC5, RBX1, PSMD4, PSMB3, PSMF1, PSMA1, PSME1, PSMD8, PSMC2, PSMD3, PSMA7, PSMA3, PSMC1, PSMA4, PSMC3, PSMA5, PSMD9, PSMB2, PSMD2, SKP1, PSMB4, PSMD13, PSMC4	UBB, UBC, UBA52, RPS27A, PSMB1, PSMB6, PSMB5, PSMB7, PSMC5, RBX1, PSMD4, PSMB3, PSMF1, PSMA1, PSME1, PSMD8, PSMC2, PSMD3, PSMA7, PSMA3, PSMC1, PSMA4, PSMC3, PSMA5, PSMD9, PSMB2
REACTOME_HEDGEHOG_LIGAND_BIOGENESIS	0.00119617	0.0228607	0.485639	3.34014	0	49	UBB, UBC, UBA52, RPS27A, PSMB1, PSMB6, PSMB5, PSMB7, PSMC5, PSMD4, PSMB3, PSMF1, PSMA1, PSME1, PSMD8, PSMC2, PSMD3, PSMA7, PSMA3, PSMC1, PSMA4, DERL2, PSMC3, PSMA5, PSMD9, PSMB2, PSMD2, PSMB4, PSMD13, PSMC4	UBB, UBC, UBA52, RPS27A, PSMB1, PSMB6, PSMB5, PSMB7, PSMC5, PSMD4, PSMB3, PSMF1, PSMA1, PSME1, PSMD8, PSMC2, PSMD3, PSMA7, PSMA3, PSMC1, PSMA4, DERL2, PSMC3, PSMA5, PSMD9, PSMB2
REACTOME_SWITCHING_OF_ORIGINS_TO_A_POST_REPLICATIVE_STATE	0.00115473	0.0228607	0.444916	3.32011	0	63	UBB, UBC, UBA52, RPS27A, PSMB1, PSMB6, PSMB5, PSMB7, PSMC5, RBX1, PSMD4, PSMB3, PSMF1, ANAPC16, PSMA1, ANAPC11, UBE2E1, CDC26, PSME1, PSMD8, PSMC2, PSMD3, PSMA7, PSMA3, PSMC1, PSMA4, PSMC3, PSMA5, PSMD9, PSMB2, UBE2D1, PSMD2, SKP1, PSMB4, PSMD13, PSMC4	UBB, UBC, UBA52, RPS27A, PSMB1, PSMB6, PSMB5, PSMB7, PSMC5, RBX1, PSMD4, PSMB3, PSMF1, ANAPC16, PSMA1, ANAPC11, UBE2E1, CDC26, PSME1, PSMD8, PSMC2, PSMD3, PSMA7, PSMA3, PSMC1, PSMA4, PSMC3, PSMA5, PSMD9, PSMB2, UBE2D1
REACTOME_REGULATION_OF_RUNX3_EXPRESSION_AND_ACTIVITY	0.0011919	0.0228607	0.484208	3.31449	0	48	UBB, UBC, UBA52, RPS27A, PSMB1, PSMB6, PSMB5, PSMB7, PSMC5, PSMD4, PSMB3, PSMF1, PSMA1, PSME1, PSMD8, PSMC2, PSMD3, PSMA7, PSMA3, PSMC1, PSMA4, PSMC3, PSMA5, PSMD9, PSMB2, PSMD2, PSMB4, PSMD13, PSMC4	UBB, UBC, UBA52, RPS27A, PSMB1, PSMB6, PSMB5, PSMB7, PSMC5, PSMD4, PSMB3, PSMF1, PSMA1, PSME1, PSMD8, PSMC2, PSMD3, PSMA7, PSMA3, PSMC1, PSMA4, PSMC3, PSMA5, PSMD9, PSMB2
REACTOME_STABILIZATION_OF_P53	0.0011919	0.0228607	0.48273	3.30437	0	48	UBB, UBC, UBA52, RPS27A, PSMB1, PSMB6, PSMB5, PSMB7, PSMC5, PSMD4, PSMB3, PSMF1, PSMA1, PSME1, PSMD8, PSMC2, PSMD3, PSMA7, PSMA3, PSMC1, PSMA4, PSMC3, PSMA5, PSMD9, PSMB2, PSMD2, PSMB4, PSMD13, PSMC4	UBB, UBC, UBA52, RPS27A, PSMB1, PSMB6, PSMB5, PSMB7, PSMC5, PSMD4, PSMB3, PSMF1, PSMA1, PSME1, PSMD8, PSMC2, PSMD3, PSMA7, PSMA3, PSMC1, PSMA4, PSMC3, PSMA5, PSMD9, PSMB2
CHIANG_LIVER_CANCER_SUBCLASS_UNANNOTATED_DN	0.00105708	0.0228607	0.329702	3.30275	0	150	ALDOA, RPS16, CHCHD2, S100A10, HNRNPA0, LAMTOR5, NDUFA4, SLC25A5, RHOA, DNAJB9, RAN, DAD1, SYPL1, DCTN3, PGK1, EMC4, SLC29A1, CNN3, HSPA8, ILF2, CCNDBP1, NEU1, UXT, MANF, DPM1, STOML2, UQCRFS1, ARPC1A, SNRPD2, VDAC3, PSMD8, C1GALT1C1, ADH5, ATP6V0D1, RPL7A, ATF1, WDR61, TPD52L1, WDR83OS, TPRKB, EPDR1, CLNS1A, PSMC3, PSMA5, COPS3, VAMP3, PCNA, TMEM50A, LSM2, MRPL13, CTNNAL1, UBE2E3, DPCD, MRPS12, …	ALDOA, RPS16, CHCHD2, S100A10, HNRNPA0, LAMTOR5, NDUFA4, SLC25A5, RHOA, DNAJB9, RAN, DAD1, SYPL1, DCTN3, PGK1, EMC4, SLC29A1, CNN3, HSPA8, ILF2, CCNDBP1, NEU1, UXT, MANF, DPM1, STOML2, UQCRFS1, ARPC1A, SNRPD2, VDAC3, PSMD8, C1GALT1C1, ADH5, ATP6V0D1, RPL7A, ATF1, WDR61, TPD52L1, WDR83OS, TPRKB, EPDR1, CLNS1A, PSMC3, PSMA5, COPS3, VAMP3, PCNA, TMEM50A, LSM2, MRPL13
REACTOME_G1_S_DNA_DAMAGE_CHECKPOINTS	0.00118203	0.0228607	0.466486	3.29962	0	54	UBB, UBC, UBA52, RPS27A, PSMB1, PSMB6, PSMB5, PSMB7, PSMC5, PSMD4, PSMB3, CDKN1A, PSMF1, PSMA1, PSME1, PSMD8, PSMC2, PSMD3, PSMA7, PSMA3, PSMC1, PSMA4, PSMC3, PSMA5, PSMD9, PSMB2, PCBP4, PSMD2, PSMB4, PSMD13, PSMC4, ZNF385A	UBB, UBC, UBA52, RPS27A, PSMB1, PSMB6, PSMB5, PSMB7, PSMC5, PSMD4, PSMB3, CDKN1A, PSMF1, PSMA1, PSME1, PSMD8, PSMC2, PSMD3, PSMA7, PSMA3, PSMC1, PSMA4, PSMC3, PSMA5, PSMD9, PSMB2, PCBP4
FLOTHO_PEDIATRIC_ALL_THERAPY_RESPONSE_UP	0.00123305	0.0228607	0.508868	3.29719	0	43	RPL13A, RPL7, RPS20, RPL27, RPS16, EEF2, RPS5, RPL17, RPS9, RPS6, FAU, FXYD5, EIF3L, TMED2, RPL37A, SYPL1, EIF3D, RPL6, EMP1, RAB1A, CD34, VAMP3, RSL24D1, RPL5	RPL13A, RPL7, RPS20, RPL27, RPS16, EEF2, RPS5, RPL17, RPS9, RPS6, FAU, FXYD5, EIF3L, TMED2, RPL37A, SYPL1, EIF3D, RPL6, EMP1, RAB1A, CD34, VAMP3, RSL24D1, RPL5
REACTOME_CELLULAR_RESPONSE_TO_HYPOXIA	0.00116279	0.0228607	0.452461	3.29615	0	59	UBB, UBC, UBA52, RPS27A, PSMB1, PSMB6, PSMB5, PSMB7, HIGD1A, PSMC5, UBE2D2, RBX1, PSMD4, PSMB3, PSMF1, PSMA1, PSME1, PSMD8, PSMC2, PSMD3, PSMA7, PSMA3, PSMC1, PSMA4, PSMC3, PSMA5, PSMD9, PSMB2, UBE2D1, PSMD2, PSMB4, PSMD13, PSMC4	UBB, UBC, UBA52, RPS27A, PSMB1, PSMB6, PSMB5, PSMB7, HIGD1A, PSMC5, UBE2D2, RBX1, PSMD4, PSMB3, PSMF1, PSMA1, PSME1, PSMD8, PSMC2, PSMD3, PSMA7, PSMA3, PSMC1, PSMA4, PSMC3, PSMA5, PSMD9, PSMB2, UBE2D1
TIEN_INTESTINE_PROBIOTICS_24HR_UP	0.00100705	0.0228607	0.258844	3.29555	0	393	MGST3, CYB5R3, ID2, HNRNPA0, TM4SF1, CADM1, MYL6, TAX1BP3, PRSS23, EID1, NDUFA13, PCMT1, ATP6V0E1, TMEM109, YWHAQ, PSMB7, HIGD1A, SDHC, TMEM14A, NEDD8, RBX1, TUBB2A, RAN, ERH, SUMO1, UNC50, NDUFB6, NDUFV2, HSBP1, ADM, REEP5, TMA7, SNRPG, PHB, DYNLL1, PEPD, BABAM1, HMGN3, NDUFC1, POLR2L, CKS2, TAGLN2, PIN4, POLR2F, SLIRP, MRPL22, NDUFA9, NTAN1, COX17, SNRPE, FDPS, EIF4A3, EIF4E, CHMP5, PCBD1, SIVA…	MGST3, CYB5R3, ID2, HNRNPA0, TM4SF1, CADM1, MYL6, TAX1BP3, PRSS23, EID1, NDUFA13, PCMT1, ATP6V0E1, TMEM109, YWHAQ, PSMB7, HIGD1A, SDHC, TMEM14A, NEDD8, RBX1, TUBB2A, RAN, ERH, SUMO1, UNC50, NDUFB6, NDUFV2, HSBP1, ADM, REEP5, TMA7, SNRPG, PHB, DYNLL1, PEPD, BABAM1, HMGN3, NDUFC1, POLR2L, CKS2, TAGLN2, PIN4, POLR2F, SLIRP, MRPL22, NDUFA9, NTAN1, COX17, SNRPE, FDPS, EIF4A3, EIF4E, CHMP5, PCBD1, SIVA…
LEI_MYB_TARGETS	0.00101729	0.0228607	0.295732	3.29348	0	209	LUM, CD59, EMP2, ANXA2, AKR1C1, CRYAB, HNRNPA1, HSPB1, EEF1D, S100A10, ANXA1, UBC, TM4SF1, CLU, NUPR1, CRABP2, COX7A1, CRIP2, CCL2, AXL, PRSS23, AHNAK2, BRD2, TSC22D3, VIM, TNFAIP6, FLOT1, GNG11, TUBB2A, HMOX1, CDKN1A, MYC, GRN, NNMT, MYL9, CTSD, TMEM106C, RPS15A, NDUFV1, MT1A, LITAF, FHL2, APRT, CKS2, TRIP6, MAGED2, SERPING1, GSTP1, NXF1, TIMP3, ASAH1, XBP1, SFRP1, ATP6V0D1, NDUFS8, PEA15, CCND2…	LUM, CD59, EMP2, ANXA2, AKR1C1, CRYAB, HNRNPA1, HSPB1, EEF1D, S100A10, ANXA1, UBC, TM4SF1, CLU, NUPR1, CRABP2, COX7A1, CRIP2, CCL2, AXL, PRSS23, AHNAK2, BRD2, TSC22D3, VIM, TNFAIP6, FLOT1, GNG11, TUBB2A, HMOX1, CDKN1A, MYC, GRN, NNMT, MYL9, CTSD, TMEM106C, RPS15A, NDUFV1, MT1A, LITAF, FHL2, APRT, CKS2, TRIP6, MAGED2, SERPING1, GSTP1, NXF1, TIMP3, ASAH1, XBP1, SFRP1, ATP6V0D1, NDUFS8, PEA15, CCND2…
REACTOME_ABC_TRANSPORTER_DISORDERS	0.00117786	0.0228607	0.457433	3.25617	0	55	UBB, UBC, UBA52, RPS27A, PSMB1, PSMB6, PSMB5, PSMB7, PSMC5, RNF5, PSMD4, PSMB3, PSMF1, PSMA1, PSME1, PSMD8, PSMC2, PSMD3, PSMA7, PSMA3, PSMC1, PSMA4, DERL2, PSMC3, PSMA5, PSMD9, PSMB2, LMBRD1, PSMD2, PSMB4, PSMD13, PSMC4	UBB, UBC, UBA52, RPS27A, PSMB1, PSMB6, PSMB5, PSMB7, PSMC5, RNF5, PSMD4, PSMB3, PSMF1, PSMA1, PSME1, PSMD8, PSMC2, PSMD3, PSMA7, PSMA3, PSMC1, PSMA4, DERL2, PSMC3, PSMA5, PSMD9, PSMB2, LMBRD1
DANG_BOUND_BY_MYC	0.000999001	0.0228607	0.232259	3.24296	0	690	RPL13A, RPL31, RPS20, EIF4A1, RPL10, U2AF1, OAZ1, RPL27, RPL8, RPL15, SOD1, RPL27A, LDHA, RPS16, RPL3, RPS25, HERPUD1, JUNB, PKM, RPL26, RPL19, RPS13, ARL6IP5, GAPDH, HNRNPA1, CALM2, SAP18, RPS5, MGST1, ATF4, EPHX1, ID2, RPL9, LMNA, PSAP, RPS6, VAMP2, UBA52, ESD, POLD4, LAMTOR5, TXN, RPS27A, RPS15, COX7C, PSMB1, LSP1, SRI, ID3, PCMT1, HINT1, ACTG1, EIF3K, PMVK, ENO1, PSMB5, BSG, EIF3I, PSMB7, VDA…	RPL13A, RPL31, RPS20, EIF4A1, RPL10, U2AF1, OAZ1, RPL27, RPL8, RPL15, SOD1, RPL27A, LDHA, RPS16, RPL3, RPS25, HERPUD1, JUNB, PKM, RPL26, RPL19, RPS13, ARL6IP5, GAPDH, HNRNPA1, CALM2, SAP18, RPS5, MGST1, ATF4, EPHX1, ID2, RPL9, LMNA, PSAP, RPS6, VAMP2, UBA52, ESD, POLD4, LAMTOR5, TXN, RPS27A, RPS15, COX7C, PSMB1, LSP1, SRI, ID3, PCMT1, HINT1, ACTG1, EIF3K, PMVK, ENO1, PSMB5, BSG, EIF3I, PSMB7, VDA…
REACTOME_DECTIN_1_MEDIATED_NONCANONICAL_NF_KB_SIGNALING	0.00120192	0.0228607	0.46617	3.24114	0	51	UBB, UBC, UBA52, RPS27A, PSMB1, PSMB6, PSMB5, PSMB7, PSMC5, PSMD4, PSMB3, PSMF1, PSMA1, PSME1, PSMD8, PSMC2, PSMD3, PSMA7, PSMA3, PSMC1, PSMA4, PSMC3, PSMA5, PSMD9, PSMB2, PSMD2, SKP1, PSMB4, PSMD13, PSMC4	UBB, UBC, UBA52, RPS27A, PSMB1, PSMB6, PSMB5, PSMB7, PSMC5, PSMD4, PSMB3, PSMF1, PSMA1, PSME1, PSMD8, PSMC2, PSMD3, PSMA7, PSMA3, PSMC1, PSMA4, PSMC3, PSMA5, PSMD9, PSMB2
LAIHO_COLORECTAL_CANCER_SERRATED_UP	0.00112613	0.0228607	0.382062	3.23749	0	91	ANXA2, TM4SF1, EMP3, MYL6, MYL12B, TOMM7, PMP22, RPL36AL, SDCBP, ATP6V0E1, EMC7, SUMO2, C1S, NEDD8, AP2M1, RBX1, DAD1, PSMD4, HSPA8, PAM, NDUFV2, SRP14, TAGLN2, ANXA5, ARPC2, EMP1, SNRPE, PRNP, C5orf15, LSM3, VDAC3, CNIH4, NOP10, EMC3, COMMD3, MORF4L2, CHMP2B, ORMDL2, LGALS1	ANXA2, TM4SF1, EMP3, MYL6, MYL12B, TOMM7, PMP22, RPL36AL, SDCBP, ATP6V0E1, EMC7, SUMO2, C1S, NEDD8, AP2M1, RBX1, DAD1, PSMD4, HSPA8, PAM, NDUFV2, SRP14, TAGLN2, ANXA5, ARPC2, EMP1, SNRPE, PRNP, C5orf15, LSM3, VDAC3, CNIH4, NOP10, EMC3, COMMD3, MORF4L2, CHMP2B, ORMDL2, LGALS1
RHEIN_ALL_GLUCOCORTICOID_THERAPY_DN	0.00100908	0.0228607	0.270203	3.22463	0	273	CD9, RPL31, LDHA, FHL1, RPL3, PRDX1, TUBA1B, GAPDH, SAP18, HSPB1, HNRNPA0, TPI1, ESD, TUBA1A, EID1, CKS1B, PCMT1, ENO1, RPL23, TUFM, CNBP, SDHC, TMEM14A, SPTSSA, COPS6, RHOA, CSNK2B, DAD1, ACAT1, PDLIM1, PGK1, TUBB, AKR1A1, HSPA8, CCT7, RTN3, DYNLL1, CKS2, PIN4, IMPDH2, STOML2, EMP1, SNRPE, UQCRC2, SNRPD2, BCAP31, NDUFB5, PARK7, TALDO1, NELFE, SMS, NHP2, PRDX3, DUT, MDH1, CAT, CNPY2, NDUFA8, PRDX…	CD9, RPL31, LDHA, FHL1, RPL3, PRDX1, TUBA1B, GAPDH, SAP18, HSPB1, HNRNPA0, TPI1, ESD, TUBA1A, EID1, CKS1B, PCMT1, ENO1, RPL23, TUFM, CNBP, SDHC, TMEM14A, SPTSSA, COPS6, RHOA, CSNK2B, DAD1, ACAT1, PDLIM1, PGK1, TUBB, AKR1A1, HSPA8, CCT7, RTN3, DYNLL1, CKS2, PIN4, IMPDH2, STOML2, EMP1, SNRPE, UQCRC2, SNRPD2, BCAP31, NDUFB5, PARK7, TALDO1, NELFE, SMS, NHP2, PRDX3, DUT, MDH1, CAT, CNPY2, NDUFA8, PRDX…
REACTOME_APC_C_MEDIATED_DEGRADATION_OF_CELL_CYCLE_PROTEINS	0.00115207	0.0228607	0.428867	3.22034	0	65	UBB, UBC, UBA52, RPS27A, PSMB1, PSMB6, PSMB5, PSMB7, PSMC5, PSMD4, PSMB3, PSMF1, ANAPC16, PSMA1, ANAPC11, UBE2E1, CDC26, PSME1, PSMD8, PSMC2, PSMD3, PSMA7, PSMA3, PSMC1, PSMA4, PSMC3, PSMA5, PSMD9, PSMB2, UBE2D1, PSMD2, BUB3, SKP1, PSMB4, PSMD13, PSMC4	UBB, UBC, UBA52, RPS27A, PSMB1, PSMB6, PSMB5, PSMB7, PSMC5, PSMD4, PSMB3, PSMF1, ANAPC16, PSMA1, ANAPC11, UBE2E1, CDC26, PSME1, PSMD8, PSMC2, PSMD3, PSMA7, PSMA3, PSMC1, PSMA4, PSMC3, PSMA5, PSMD9, PSMB2, UBE2D1
LI_DCP2_BOUND_MRNA	0.00114943	0.0228607	0.407014	3.19874	0	75	RPS5, EEF1D, MRPL23, NDUFA13, ENO1, PSMC5, NQO2, WDR45, EIF3G, HSD17B10, CYC1, NDUFS7, APRT, POLR2L, CHMP2A, CUEDC2, EDF1, LSM3, NDUFB7, NDUFS8, IDH3G, RUVBL2, UFC1, PSMC3, UBXN6, SMC3, TRAPPC2L, NAA10, MRPS12, NARF, MTX1, MRPL12, NOL7, NOP56, PPP1R7, APEH, JMJD6, MRPS11, UQCRC1, TSPAN31, HMOX2, FLII, EXOSC4, SAP30BP, RPSA, WDR74, FAHD2A, BAZ1A, ZNF593, MRTO4, TACO1, NAA15, DCXR	RPS5, EEF1D, MRPL23, NDUFA13, ENO1, PSMC5, NQO2, WDR45, EIF3G, HSD17B10, CYC1, NDUFS7, APRT, POLR2L, CHMP2A, CUEDC2, EDF1, LSM3, NDUFB7, NDUFS8, IDH3G, RUVBL2, UFC1, PSMC3, UBXN6, SMC3, TRAPPC2L
WELCSH_BRCA1_TARGETS_UP	0.00105263	0.0228607	0.319919	3.19008	0	146	CD9, ANXA4, LUM, NPC2, ANXA2, ID2, ANXA1, HEXB, ANXA7, FCGRT, NDUFA4, CIRBP, MFGE8, TMED2, LEPROT, CD47, SDHC, RHOC, PLD3, RAB7A, TUBB, CDKN1A, CTSL, CCT7, PAM, NEU1, HMGN3, TSG101, CKS2, ANXA5, PCBD1, ARPC1A, ECH1, CAT, PPP4C, RAB1A, SUCLG1, SEPHS2, PGRMC1, SERPINB1, MYL12A, ACTR1B, PRCP, VAMP3, KAT5, RABGGTB, HAGH, KLHDC3, TCEAL1, TAF12, NDUFA12, PTGR1, ATXN10, COPS8, SRSF3, PPP6C, RDX, RAB4A, …	CD9, ANXA4, LUM, NPC2, ANXA2, ID2, ANXA1, HEXB, ANXA7, FCGRT, NDUFA4, CIRBP, MFGE8, TMED2, LEPROT, CD47, SDHC, RHOC, PLD3, RAB7A, TUBB, CDKN1A, CTSL, CCT7, PAM, NEU1, HMGN3, TSG101, CKS2, ANXA5, PCBD1, ARPC1A, ECH1, CAT, PPP4C, RAB1A, SUCLG1, SEPHS2, PGRMC1, SERPINB1, MYL12A, ACTR1B, PRCP, VAMP3, KAT5, RABGGTB, HAGH, KLHDC3
REACTOME_HEDGEHOG_OFF_STATE	0.00113507	0.0228607	0.393019	3.18089	0	80	TUBA1B, UBB, UBC, UBA52, TUBA1A, TUBB4B, RPS27A, PSMB1, PSMB6, PSMB5, PSMB7, PSMC5, RBX1, TUBB2A, PSMD4, PSMB3, PSMF1, TUBB2B, PSMA1, PSME1, TUBB6, PSMD8, PSMC2, PSMD3, IFT57, PSMA7, PSMA3, PSMC1, PSMA4, PSMC3, PSMA5, TUBA1C, PSMD9, PSMB2, PSMD2, SKP1, PSMB4, PSMD13, PSMC4, TULP3, IFT52	TUBA1B, UBB, UBC, UBA52, TUBA1A, TUBB4B, RPS27A, PSMB1, PSMB6, PSMB5, PSMB7, PSMC5, RBX1, TUBB2A, PSMD4, PSMB3, PSMF1, TUBB2B, PSMA1, PSME1, TUBB6, PSMD8, PSMC2, PSMD3, IFT57, PSMA7, PSMA3, PSMC1, PSMA4, PSMC3, PSMA5, TUBA1C, PSMD9, PSMB2
REACTOME_REGULATION_OF_MRNA_STABILITY_BY_PROTEINS_THAT_BIND_AU_RICH_ELEMENTS	0.0011534	0.0228607	0.414059	3.16858	0	69	HSPB1, UBB, UBC, UBA52, RPS27A, ZFP36, PSMB1, PSMB6, PSMB5, PSMB7, PSMC5, PSMD4, PSMB3, HSPA8, PSMF1, PSMA1, PSME1, PSMD8, PSMC2, PSMD3, PSMA7, PSMA3, PSMC1, PSMA4, PSMC3, PSMA5, PSMD9, PSMB2, ZFP36L1, PSMD2, EXOSC8, EXOSC7, PSMB4, PSMD13, PSMC4, DCP1A	HSPB1, UBB, UBC, UBA52, RPS27A, ZFP36, PSMB1, PSMB6, PSMB5, PSMB7, PSMC5, PSMD4, PSMB3, HSPA8, PSMF1, PSMA1, PSME1, PSMD8, PSMC2, PSMD3, PSMA7, PSMA3, PSMC1, PSMA4, PSMC3, PSMA5, PSMD9, PSMB2
REACTOME_AGGREPHAGY	0.00130208	0.0228607	0.583145	3.16566	0	26	TUBA1B, UBB, UBC, UBA52, TUBA1A, TUBB4B, RPS27A, VIM, TUBB2A, TUBB2B, DYNLL1, TUBB6, PARK7, UBE2N, HSF1, TUBA1C, ARL13B	TUBA1B, UBB, UBC, UBA52, TUBA1A, TUBB4B, RPS27A, VIM, TUBB2A, TUBB2B, DYNLL1, TUBB6, PARK7, UBE2N, HSF1, TUBA1C, ARL13B
GNATENKO_PLATELET_SIGNATURE	0.00131752	0.0228607	0.563787	3.16549	0	29	TMSB4X, RPL41, OAZ1, ITM2B, PKM, UBC, CLU, MYL6, CFL1, ACTB, DYNLL1, TAGLN2, PGRMC1, MYL12A, CD99, PTMA, RGS10, FTH1	TMSB4X, RPL41, OAZ1, ITM2B, PKM, UBC, CLU, MYL6, CFL1, ACTB, DYNLL1, TAGLN2, PGRMC1, MYL12A, CD99, PTMA
WP_PROTEASOME_DEGRADATION	0.00120192	0.0228607	0.454892	3.16273	0	51	UBB, UBC, PSMB1, PSMB6, PSMB5, PSMB7, PSMC5, UBE2D2, PSMD4, PSMB3, UBE2B, PSMA1, PSME1, PSMD8, PSMC2, PSMD3, PSMA7, PSMA3, PSMC1, PSMA4, PSMC3, PSMA5, PSMD9, PSMB2, UBE2D1, PSMD2, PSMB4, PSMD13, PSMC4	UBB, UBC, PSMB1, PSMB6, PSMB5, PSMB7, PSMC5, UBE2D2, PSMD4, PSMB3, UBE2B, PSMA1, PSME1, PSMD8, PSMC2, PSMD3, PSMA7, PSMA3, PSMC1, PSMA4, PSMC3, PSMA5, PSMD9, PSMB2, UBE2D1
REACTOME_DEVELOPMENTAL_BIOLOGY	0.001	0.0228607	0.237657	3.15947	0	491	RPL13A, RPL7, ADIRF, RPL31, RPS20, RPL23A, RPL10, RPL21, RPL41, RPL27, RPL8, RPL15, RPL10A, RPL27A, RPS16, RPS10, RPL3, RPS25, RPL35A, RPLP2, RPL26, RPS27, RPL36A, RPL19, RPS13, ARPC1B, TUBA1B, RPS5, UBB, RPL38, UBC, RPL17, RPS9, RPL9, RPS6, FAU, UBA52, MYL6, TUBA1A, MYL12B, PMP22, RPL36AL, RPL4, TUBB4B, RPS27A, RPL18A, RPS4X, RPS15, SDCBP, RPS3, PSMB1, ACTG1, PSMB6, RPS23, CFL1, RARG, PSMB5, ACT…	RPL13A, RPL7, ADIRF, RPL31, RPS20, RPL23A, RPL10, RPL21, RPL41, RPL27, RPL8, RPL15, RPL10A, RPL27A, RPS16, RPS10, RPL3, RPS25, RPL35A, RPLP2, RPL26, RPS27, RPL36A, RPL19, RPS13, ARPC1B, TUBA1B, RPS5, UBB, RPL38, UBC, RPL17, RPS9, RPL9, RPS6, FAU, UBA52, MYL6, TUBA1A, MYL12B, PMP22, RPL36AL, RPL4, TUBB4B, RPS27A, RPL18A, RPS4X, RPS15, SDCBP, RPS3, PSMB1, ACTG1, PSMB6, RPS23, CFL1, RARG, PSMB5, ACT…
KIM_ALL_DISORDERS_CALB1_CORR_UP	0.00100705	0.0228607	0.250955	3.15217	0	366	ALDOA, OAZ1, MGST3, FHL1, TMEM59, EEF2, PKM, PFKP, GPX4, CALM2, UBB, HNRNPA0, UBC, ISCU, PSAP, ANXA7, COX7A2, AHNAK2, TUBB4B, AKR1B1, OAZ2, CIRBP, BRD2, EID1, TMED2, PCMT1, HINT1, RNF13, PSMB6, MPC2, YWHAQ, VDAC2, SUMO2, ADRM1, PLD3, TUBB2A, ATP6V1F, SNRPB, RAN, DCTN3, PGK1, COX7A2L, SUMO1, COX8A, NDUFV1, POLR2E, ENSA, SLC25A3, ATP6V0B, REEP5, SNX17, CYC1, FHL2, NDUFS3, ABHD14A, DUSP14, DSTN, UQC…	ALDOA, OAZ1, MGST3, FHL1, TMEM59, EEF2, PKM, PFKP, GPX4, CALM2, UBB, HNRNPA0, UBC, ISCU, PSAP, ANXA7, COX7A2, AHNAK2, TUBB4B, AKR1B1, OAZ2, CIRBP, BRD2, EID1, TMED2, PCMT1, HINT1, RNF13, PSMB6, MPC2, YWHAQ, VDAC2, SUMO2, ADRM1, PLD3, TUBB2A, ATP6V1F, SNRPB, RAN, DCTN3, PGK1, COX7A2L, SUMO1, COX8A, NDUFV1, POLR2E, ENSA, SLC25A3, ATP6V0B, REEP5, SNX17, CYC1, FHL2, NDUFS3, ABHD14A, DUSP14, DSTN, UQC…
KEGG_PROTEASOME	0.00125628	0.0228607	0.513621	3.14745	0	37	PSMB1, PSMB6, PSMB5, PSMB7, PSMC5, PSMD4, PSMB3, PSMF1, PSMA1, PSME1, PSMD8, PSMC2, PSMD3, PSMA7, PSMA3, PSMC1, PSMA4, PSMC3, PSMA5, PSMB2, PSMD2, PSMB4, PSMD13, PSMC4	PSMB1, PSMB6, PSMB5, PSMB7, PSMC5, PSMD4, PSMB3, PSMF1, PSMA1, PSME1, PSMD8, PSMC2, PSMD3, PSMA7, PSMA3, PSMC1, PSMA4, PSMC3, PSMA5, PSMB2
NATSUME_RESPONSE_TO_INTERFERON_BETA_DN	0.001221	0.0228607	0.486819	3.14641	0	42	IGFBP6, SOD1, ANXA2, PRDX1, GAPDH, TXN, FTL, HINT1, YWHAQ, PIN1, CD70, CAPN1, COX4I1, SLIRP, COX6A1, GSTP1, PRDX6, RPLP1, NDUFB3, LGALS1, COX6C, SKP1, GSTO1, FTH1, SEC61B	IGFBP6, SOD1, ANXA2, PRDX1, GAPDH, TXN, FTL, HINT1, YWHAQ, PIN1, CD70, CAPN1, COX4I1, SLIRP, COX6A1, GSTP1, PRDX6, RPLP1, NDUFB3, LGALS1, COX6C
REACTOME_CROSS_PRESENTATION_OF_SOLUBLE_EXOGENOUS_ANTIGENS_ENDOSOMES	0.00126263	0.0228607	0.49745	3.14148	0	40	PSMB1, PSMB6, PSMB5, PSMB7, PSMC5, PSMD4, PSMB3, PSMF1, PSMA1, PSME1, PSMD8, PSMC2, PSMD3, PSMA7, PSMA3, PSMC1, PSMA4, PSMC3, PSMA5, PSMD9, PSMB2, PSMD2, PSMB4, PSMD13, PSMC4	PSMB1, PSMB6, PSMB5, PSMB7, PSMC5, PSMD4, PSMB3, PSMF1, PSMA1, PSME1, PSMD8, PSMC2, PSMD3, PSMA7, PSMA3, PSMC1, PSMA4, PSMC3, PSMA5, PSMD9, PSMB2
REACTOME_SYNTHESIS_OF_DNA	0.00113507	0.0228607	0.386503	3.12815	0	80	UBB, UBC, UBA52, POLD4, RPS27A, PSMB1, PSMB6, PSMB5, PSMB7, PSMC5, RBX1, PSMD4, PSMB3, PSMF1, ANAPC16, POLD2, PSMA1, ANAPC11, UBE2E1, CDC26, PSME1, PSMD8, PSMC2, PSMD3, PSMA7, POLE4, PSMA3, PSMC1, PSMA4, PSMC3, PSMA5, PCNA, PSMD9, PSMB2, UBE2D1, PSMD2, SKP1, PSMB4, PSMD13, PSMC4, RPA2	UBB, UBC, UBA52, POLD4, RPS27A, PSMB1, PSMB6, PSMB5, PSMB7, PSMC5, RBX1, PSMD4, PSMB3, PSMF1, ANAPC16, POLD2, PSMA1, ANAPC11, UBE2E1, CDC26, PSME1, PSMD8, PSMC2, PSMD3, PSMA7, POLE4, PSMA3, PSMC1, PSMA4, PSMC3, PSMA5, PCNA, PSMD9, PSMB2, UBE2D1
REACTOME_FCERI_MEDIATED_NF_KB_ACTIVATION	0.00115875	0.0228607	0.423704	3.12219	0	61	UBB, UBC, UBA52, RPS27A, PSMB1, PSMB6, PSMB5, PSMB7, PSMC5, UBE2D2, PSMD4, PSMB3, PSMF1, PSMA1, PSME1, PSMD8, PSMC2, PSMD3, PSMA7, UBE2N, PSMA3, PSMC1, PSMA4, PSMC3, PSMA5, PSMD9, PSMB2, UBE2D1, PSMD2, SKP1, PSMB4, PSMD13, PSMC4	UBB, UBC, UBA52, RPS27A, PSMB1, PSMB6, PSMB5, PSMB7, PSMC5, UBE2D2, PSMD4, PSMB3, PSMF1, PSMA1, PSME1, PSMD8, PSMC2, PSMD3, PSMA7, UBE2N, PSMA3, PSMC1, PSMA4, PSMC3, PSMA5, PSMD9, PSMB2, UBE2D1
REACTOME_REGULATION_OF_RAS_BY_GAPS	0.00118203	0.0228607	0.441309	3.12153	0	54	UBB, UBC, UBA52, RPS27A, PSMB1, PSMB6, PSMB5, PSMB7, PSMC5, RBX1, PSMD4, PSMB3, PSMF1, PSMA1, PSME1, PSMD8, PSMC2, PSMD3, PSMA7, PSMA3, PSMC1, PSMA4, PSMC3, PSMA5, PSMD9, PSMB2, PSMD2, PSMB4, PSMD13, PSMC4	UBB, UBC, UBA52, RPS27A, PSMB1, PSMB6, PSMB5, PSMB7, PSMC5, RBX1, PSMD4, PSMB3, PSMF1, PSMA1, PSME1, PSMD8, PSMC2, PSMD3, PSMA7, PSMA3, PSMC1, PSMA4, PSMC3, PSMA5, PSMD9, PSMB2
REACTOME_TNFR2_NON_CANONICAL_NF_KB_PATHWAY	0.00114679	0.0228607	0.411427	3.11582	0	66	UBB, UBC, UBA52, RPS27A, PSMB1, TNFRSF1A, PSMB6, PSMB5, TNFRSF11B, PSMB7, PSMC5, PSMD4, PSMB3, CD70, PSMF1, PSMA1, PSME1, PSMD8, PSMC2, PSMD3, PSMA7, TNFRSF12A, PSMA3, PSMC1, PSMA4, PSMC3, PSMA5, PSMD9, PSMB2, TNFSF12, PSMD2, SKP1, PSMB4, PSMD13, PSMC4	UBB, UBC, UBA52, RPS27A, PSMB1, TNFRSF1A, PSMB6, PSMB5, TNFRSF11B, PSMB7, PSMC5, PSMD4, PSMB3, CD70, PSMF1, PSMA1, PSME1, PSMD8, PSMC2, PSMD3, PSMA7, TNFRSF12A, PSMA3, PSMC1, PSMA4, PSMC3, PSMA5, PSMD9, PSMB2
REACTOME_ASYMMETRIC_LOCALIZATION_OF_PCP_PROTEINS	0.00120192	0.0228607	0.447542	3.11162	0	51	UBB, UBC, UBA52, RPS27A, PSMB1, PSMB6, PSMB5, PSMB7, PSMC5, PSMD4, PSMB3, PSMF1, PSMA1, PSME1, PSMD8, PSMC2, PSMD3, PSMA7, PSMA3, PSMC1, PSMA4, PSMC3, PSMA5, PSMD9, PSMB2, PSMD2, PSMB4, PSMD13, PSMC4	UBB, UBC, UBA52, RPS27A, PSMB1, PSMB6, PSMB5, PSMB7, PSMC5, PSMD4, PSMB3, PSMF1, PSMA1, PSME1, PSMD8, PSMC2, PSMD3, PSMA7, PSMA3, PSMC1, PSMA4, PSMC3, PSMA5, PSMD9, PSMB2
CHIARADONNA_NEOPLASTIC_TRANSFORMATION_KRAS_DN	0.00112613	0.0228607	0.365172	3.09437	0	91	CD9, AQP1, GSN, TNXB, FHL1, MFAP5, EMP2, PFKP, EPHX1, CD151, NUPR1, PRSS23, PMP22, ELN, PLTP, TSPAN4, SRI, ID3, S100A13, DHRS7, TUBB2A, CRLF1, SLC29A1, ADM, GUK1, ABLIM1, TIMP3, PEF1, ASAH1, AKAP12, ARL2BP, TOB1, DHRS3, SOCS3, PHYH, SLC39A3, TM2D2, KAZALD1	CD9, AQP1, GSN, TNXB, FHL1, MFAP5, EMP2, PFKP, EPHX1, CD151, NUPR1, PRSS23, PMP22, ELN, PLTP, TSPAN4, SRI, ID3, S100A13, DHRS7, TUBB2A, CRLF1, SLC29A1, ADM, GUK1, ABLIM1, TIMP3, PEF1, ASAH1, AKAP12, ARL2BP, TOB1, DHRS3, SOCS3, PHYH
REACTOME_INNATE_IMMUNE_SYSTEM	0.001	0.0228607	0.228607	3.08595	0	529	ALDOA, LGALS3, GSN, NPC2, CD59, EEF2, CFD, PKM, CYB5R3, ANXA2, PLA2G2A, ARPC1B, CST3, BRK1, MGST1, UBB, UBC, CD55, CLU, CYSTM1, EEF1A1, PSAP, TMBIM1, UBA52, HEXB, TUBB4B, TXN, RPS27A, FTL, RAB5C, SDCBP, DPP7, PSMB1, ATP6V0E1, ACTG1, TNFAIP6, PSMB6, CFL1, PSMB5, ACTB, CD47, PSMB7, PSMC5, C1S, RHOA, CSNK2B, PLD3, UBE2D2, PIN1, ATP6V1F, RAB7A, TMEM179B, HMOX1, TUBB, PSMD4, PSMB3, GRN, CTSL, VAT1, CT…	ALDOA, LGALS3, GSN, NPC2, CD59, EEF2, CFD, PKM, CYB5R3, ANXA2, PLA2G2A, ARPC1B, CST3, BRK1, MGST1, UBB, UBC, CD55, CLU, CYSTM1, EEF1A1, PSAP, TMBIM1, UBA52, HEXB, TUBB4B, TXN, RPS27A, FTL, RAB5C, SDCBP, DPP7, PSMB1, ATP6V0E1, ACTG1, TNFAIP6, PSMB6, CFL1, PSMB5, ACTB, CD47, PSMB7, PSMC5, C1S, RHOA, CSNK2B, PLD3, UBE2D2, PIN1, ATP6V1F, RAB7A, TMEM179B, HMOX1, TUBB, PSMD4, PSMB3, GRN, CTSL, VAT1, CT…
REN_ALVEOLAR_RHABDOMYOSARCOMA_DN	0.00100806	0.0228607	0.247952	3.08357	0	341	IGFBP6, GSN, TMEM59, S100A6, CAPG, ANXA2, ARPC1B, CST3, EPHX1, S100A10, ANXA1, TM4SF1, CD151, CLU, CLIC1, FXYD5, AXL, HEXB, ANXA7, RAB5C, MFGE8, TSPAN4, SH3BGRL3, ECM1, ID3, LEPROT, ATP6V0E1, TNFRSF1A, TSPO, TNFRSF11B, NQO2, C1S, WDR45, RHOC, RHOA, AP2M1, S100A13, GRN, NNMT, VAT1, UAP1, CBR1, ATP6AP2, PAM, ACADVL, CSTB, TMEM9B, REEP5, PDCD6, FHL2, CAPZB, NEU1, AVPI1, TAGLN2, IL10RB, DUSP14, UGDH,…	IGFBP6, GSN, TMEM59, S100A6, CAPG, ANXA2, ARPC1B, CST3, EPHX1, S100A10, ANXA1, TM4SF1, CD151, CLU, CLIC1, FXYD5, AXL, HEXB, ANXA7, RAB5C, MFGE8, TSPAN4, SH3BGRL3, ECM1, ID3, LEPROT, ATP6V0E1, TNFRSF1A, TSPO, TNFRSF11B, NQO2, C1S, WDR45, RHOC, RHOA, AP2M1, S100A13, GRN, NNMT, VAT1, UAP1, CBR1, ATP6AP2, PAM, ACADVL, CSTB, TMEM9B, REEP5, PDCD6, FHL2, CAPZB, NEU1, AVPI1, TAGLN2, IL10RB, DUSP14, UGDH,…
REACTOME_REGULATION_OF_PTEN_STABILITY_AND_ACTIVITY	0.00117233	0.0228607	0.428589	3.0827	0	57	UBB, UBC, UBA52, RPS27A, PSMB1, PSMB6, PSMB5, PSMB7, PSMC5, CSNK2B, PSMD4, PSMB3, PSMF1, PSMA1, PSME1, PSMD8, PSMC2, PSMD3, PSMA7, PSMA3, PSMC1, PSMA4, PSMC3, MKRN1, PSMA5, PSMD9, PSMB2, PSMD2, PSMB4, PSMD13, PSMC4	UBB, UBC, UBA52, RPS27A, PSMB1, PSMB6, PSMB5, PSMB7, PSMC5, CSNK2B, PSMD4, PSMB3, PSMF1, PSMA1, PSME1, PSMD8, PSMC2, PSMD3, PSMA7, PSMA3, PSMC1, PSMA4, PSMC3, MKRN1, PSMA5, PSMD9, PSMB2
NUTT_GBM_VS_AO_GLIOMA_DN	0.00130378	0.0228607	0.543296	3.07437	0	30	RPS20, RPL23A, RPL27A, ANGPTL2, RPLP2, RPS13, RPS6, EIF3F, RPL36AL, RPL4, CIRBP, EIF3E, VDAC2, RPL30, POLR2F, RPL24	RPS20, RPL23A, RPL27A, ANGPTL2, RPLP2, RPS13, RPS6, EIF3F, RPL36AL, RPL4, CIRBP, EIF3E, VDAC2, RPL30, POLR2F, RPL24
DANG_MYC_TARGETS_UP	0.00110375	0.0228607	0.345557	3.07238	0	104	RPS20, EIF4A1, RPL10, RPL27, RPL27A, LDHA, RPS16, RPL3, RPL26, RPL19, RPS13, GAPDH, HNRNPA1, RPS5, MGST1, ID2, RPL9, TXN, PSMB1, ENO1, RPL32, SNRPB, HSPA8, SLC25A3, CSTB, DPY30, PHB, CKS2, UXT, POLD2, EMP1, EIF4E, PRDX3, SRSF2, RPL13, CCND2, PPIA, PCNA, RPL5, PTMA, NME1, EXOSC8, DBI, CDK4, CCT5, HSPE1, RPL22, PA2G4	RPS20, EIF4A1, RPL10, RPL27, RPL27A, LDHA, RPS16, RPL3, RPL26, RPL19, RPS13, GAPDH, HNRNPA1, RPS5, MGST1, ID2, RPL9, TXN, PSMB1, ENO1, RPL32, SNRPB, HSPA8, SLC25A3, CSTB, DPY30, PHB, CKS2, UXT, POLD2, EMP1, EIF4E, PRDX3, SRSF2, RPL13, CCND2, PPIA, PCNA, RPL5, PTMA
KAAB_FAILED_HEART_ATRIUM_DN	0.00107759	0.0228607	0.326847	3.07078	0	123	LAPTM4A, LDHA, ITM2B, CD59, PRDX1, FKBP1A, PMP22, TXN, PSMB1, SRI, ATP6V0E1, HINT1, PSMB5, ACTB, EIF3I, TMEM147, SPARCL1, BLVRB, SPTSSA, ADRM1, RAN, PGK1, PSMB3, VAT1, SUMO1, CNN3, PDCD6, FKBP9, COX6A1, DGUOK, SDF2, GSTP1, RRAGA, GDE1, RAB1A, TGFBR3, GTF3A, GSTM3, MPST, AMD1, UBE2I, PSMA3, PSMD9, EI24, PIGH, ST3GAL1, STX4, TAGLN, PSMB4, ACOT13, ACP1, PPP1CC, PGM1, NUTF2, LRRC32, LAGE3, PARVB, CNI…	LAPTM4A, LDHA, ITM2B, CD59, PRDX1, FKBP1A, PMP22, TXN, PSMB1, SRI, ATP6V0E1, HINT1, PSMB5, ACTB, EIF3I, TMEM147, SPARCL1, BLVRB, SPTSSA, ADRM1, RAN, PGK1, PSMB3, VAT1, SUMO1, CNN3, PDCD6, FKBP9, COX6A1, DGUOK, SDF2, GSTP1, RRAGA, GDE1, RAB1A, TGFBR3, GTF3A, GSTM3, MPST, AMD1, UBE2I, PSMA3, PSMD9, EI24
REACTOME_RUNX1_REGULATES_TRANSCRIPTION_OF_GENES_INVOLVED_IN_DIFFERENTIATION_OF_HSCS	0.00118906	0.0228607	0.434355	3.05453	0	53	UBB, UBC, UBA52, RPS27A, PSMB1, PSMB6, PSMB5, PSMB7, PSMC5, PSMD4, PSMB3, PSMF1, PSMA1, PSME1, PSMD8, PSMC2, PSMD3, PSMA7, PSMA3, PSMC1, PSMA4, PSMC3, PSMA5, PSMD9, PSMB2, PSMD2, PSMB4, PSMD13, PSMC4	UBB, UBC, UBA52, RPS27A, PSMB1, PSMB6, PSMB5, PSMB7, PSMC5, PSMD4, PSMB3, PSMF1, PSMA1, PSME1, PSMD8, PSMC2, PSMD3, PSMA7, PSMA3, PSMC1, PSMA4, PSMC3, PSMA5, PSMD9, PSMB2
REACTOME_CYCLIN_A_CDK2_ASSOCIATED_EVENTS_AT_S_PHASE_ENTRY	0.00115741	0.0228607	0.407654	3.0419	0	64	UBB, UBC, UBA52, RPS27A, CKS1B, PSMB1, PSMB6, PSMB5, PSMB7, PSMC5, PSMD4, PSMB3, CDKN1A, MYC, PSMF1, PSMA1, PSME1, PSMD8, PSMC2, PSMD3, PSMA7, PSMA3, PSMC1, PSMA4, PSMC3, PSMA5, PSMD9, PSMB2, PSMD2, SKP1, PSMB4, CDK4, PSMD13, PSMC4	UBB, UBC, UBA52, RPS27A, CKS1B, PSMB1, PSMB6, PSMB5, PSMB7, PSMC5, PSMD4, PSMB3, CDKN1A, MYC, PSMF1, PSMA1, PSME1, PSMD8, PSMC2, PSMD3, PSMA7, PSMA3, PSMC1, PSMA4, PSMC3, PSMA5, PSMD9, PSMB2
STEIN_ESRRA_TARGETS_UP	0.00100908	0.0228607	0.256258	3.03341	0	263	AK1, MGST3, PFKP, ISCU, EIF3K, MPC2, VDAC2, HIGD1A, NQO2, RNF5, WDR45, ACAT1, SDHB, NDUFS4, CTSL, MDH2, CKB, COX5B, NDUFV1, MPC1, SLC25A3, FAM162A, SDHD, NDUFS7, NDUFS3, COX5A, MRPL34, MANF, NDUFA9, UQCRFS1, UQCRC2, NFU1, RBM7, ABLIM1, IDH3B, VDAC3, NDUFB5, NANS, MDH1, NXF1, ALDH3A2, NDUFA8, OSBPL1A, NDUFS8, CYCS, MRPL11, KIAA0040, PLIN3, ARL2BP, EMC3, SUCLG1, GSTK1, COX7B, ECSIT, UGP2, METTL7A, …	AK1, MGST3, PFKP, ISCU, EIF3K, MPC2, VDAC2, HIGD1A, NQO2, RNF5, WDR45, ACAT1, SDHB, NDUFS4, CTSL, MDH2, CKB, COX5B, NDUFV1, MPC1, SLC25A3, FAM162A, SDHD, NDUFS7, NDUFS3, COX5A, MRPL34, MANF, NDUFA9, UQCRFS1, UQCRC2, NFU1, RBM7, ABLIM1, IDH3B, VDAC3, NDUFB5, NANS, MDH1, NXF1, ALDH3A2, NDUFA8, OSBPL1A, NDUFS8, CYCS, MRPL11, KIAA0040, PLIN3, ARL2BP, EMC3, SUCLG1, GSTK1, COX7B, ECSIT, UGP2, METTL7A, …
REACTOME_REGULATION_OF_RUNX2_EXPRESSION_AND_ACTIVITY	0.00116279	0.0228607	0.414641	3.02064	0	59	UBB, UBC, UBA52, RPS27A, PSMB1, PSMB6, PSMB5, PSMB7, PSMC5, RBX1, PSMD4, PSMB3, PSMF1, PSMA1, PSME1, PSMD8, PSMC2, PSMD3, PSMA7, PSMA3, PSMC1, PSMA4, PSMC3, PSMA5, PSMD9, PSMB2, PSMD2, SKP1, PSMB4, PSMD13, PSMC4	UBB, UBC, UBA52, RPS27A, PSMB1, PSMB6, PSMB5, PSMB7, PSMC5, RBX1, PSMD4, PSMB3, PSMF1, PSMA1, PSME1, PSMD8, PSMC2, PSMD3, PSMA7, PSMA3, PSMC1, PSMA4, PSMC3, PSMA5, PSMD9, PSMB2
GOTZMANN_EPITHELIAL_TO_MESENCHYMAL_TRANSITION_DN	0.00106496	0.0228607	0.309712	3.01838	0	137	LGALS3, OAZ1, SOD1, FHL1, CALM2, TM4SF1, CD55, FXYD5, ANXA7, MRPL23, SLC3A2, YWHAQ, PSMC5, ANXA11, S100A13, HAX1, CDKN1A, MYC, PFN1, PAM, HSD17B10, SRP14, AIP, NTAN1, SDF2, PSME1, POLR2C, BCAP31, ENPP1, RPL18, FKBP2, GSTP1, ECH1, SERPINB6, AMD1, POLR1D, TOB1, SEPHS2, CLNS1A, PSMC1, TKT, PFKL, SCP2, RALY, PHYH, MTHFD2, ZFP36L1, ATP6V1E1, STOM, COPS5, CAPZA2, DYNLT1, PA2G4, PIGF, SERPINE2, SDC4, OS…	LGALS3, OAZ1, SOD1, FHL1, CALM2, TM4SF1, CD55, FXYD5, ANXA7, MRPL23, SLC3A2, YWHAQ, PSMC5, ANXA11, S100A13, HAX1, CDKN1A, MYC, PFN1, PAM, HSD17B10, SRP14, AIP, NTAN1, SDF2, PSME1, POLR2C, BCAP31, ENPP1, RPL18, FKBP2, GSTP1, ECH1, SERPINB6, AMD1, POLR1D, TOB1, SEPHS2, CLNS1A, PSMC1, TKT, PFKL, SCP2, RALY, PHYH, MTHFD2
YAMASHITA_LIVER_CANCER_WITH_EPCAM_UP	0.00126263	0.0228607	0.477518	3.01561	0	40	RPL13A, RPL31, RPL23A, FMOD, RPS10, HNRNPA1, RPL17, RPL9, EIF3F, RPS27A, RPS4X, RPS3, RPS7, POLR2E, RPS4Y1, RPS3A, RPL6, RPL7A, RPL35	RPL13A, RPL31, RPL23A, FMOD, RPS10, HNRNPA1, RPL17, RPL9, EIF3F, RPS27A, RPS4X, RPS3, RPS7, POLR2E, RPS4Y1, RPS3A, RPL6, RPL7A, RPL35
BIOCARTA_PROTEASOME_PATHWAY	0.00145138	0.0240958	0.67459	3.01164	0	16	PSMB1, PSMB6, PSMB5, PSMB7, PSMB3, PSMA1, PSMA7, PSMA3, PSMA4, UBE2A, PSMA5, PSMB2, PSMB4	PSMB1, PSMB6, PSMB5, PSMB7, PSMB3, PSMA1, PSMA7, PSMA3, PSMA4, UBE2A, PSMA5, PSMB2
HOLLEMAN_ASPARAGINASE_RESISTANCE_B_ALL_UP	0.00137741	0.0234234	0.611594	2.99881	0	20	RPL13A, RPL3, RPS5, RPL4, EIF3L, RPS3, EIF3K, RPL11, EIF3D, RPL6, RPL7A, FBL, RPL5	RPL13A, RPL3, RPS5, RPL4, EIF3L, RPS3, EIF3K, RPL11, EIF3D, RPL6, RPL7A, FBL, RPL5
HONMA_DOCETAXEL_RESISTANCE	0.00130719	0.0228607	0.539133	2.99307	0	28	ANGPTL2, TUBA1B, GAPDH, S100A10, RPL38, COX7C, ENO1, CFL1, TUBB, SLC25A3, MRPS6, DYNLL1, APRT, NDUFS3, GSTP1	ANGPTL2, TUBA1B, GAPDH, S100A10, RPL38, COX7C, ENO1, CFL1, TUBB, SLC25A3, MRPS6, DYNLL1, APRT, NDUFS3, GSTP1
ZHANG_RESPONSE_TO_CANTHARIDIN_DN	0.00118906	0.0228607	0.424648	2.98627	0	53	RPL15, SLC25A6, EEF1D, RPL4, RPS14, RHOC, MYC, NDUFB6, COX4I1, NDUFS3, POLD2, PGAM1, GTF3A, NOP16, RUVBL2, TKT, PFKL, RPL29, CDK4, NDUFB2, TIMM17B, NOP56, PA2G4, QDPR, SNRPC, POLR2H, MRPL3, UQCRH, TRAP1, SNRPD1, RPSA, FARSA, MCM7, SNRPA1, IDH3A, SNRPA, HADHA	RPL15, SLC25A6, EEF1D, RPL4, RPS14, RHOC, MYC, NDUFB6, COX4I1, NDUFS3, POLD2, PGAM1, GTF3A, NOP16, RUVBL2, TKT, PFKL
REACTOME_ANTIGEN_PROCESSING_CROSS_PRESENTATION	0.0011534	0.0228607	0.389726	2.98237	0	69	UBB, UBC, UBA52, RPS27A, PSMB1, PSMB6, PSMB5, PSMB7, PSMC5, PSMD4, PSMB3, CTSL, PSMF1, PSMA1, PSME1, PSMD8, PSMC2, PSMD3, PSMA7, PSMA3, PSMC1, PSMA4, PSMC3, PSMA5, VAMP3, PSMD9, PSMB2, LY96, PSMD2, STX4, PSMB4, PSMD13, PSMC4, CD14, SEC61B	UBB, UBC, UBA52, RPS27A, PSMB1, PSMB6, PSMB5, PSMB7, PSMC5, PSMD4, PSMB3, CTSL, PSMF1, PSMA1, PSME1, PSMD8, PSMC2, PSMD3, PSMA7, PSMA3, PSMC1, PSMA4, PSMC3, PSMA5, VAMP3, PSMD9, PSMB2
JISON_SICKLE_CELL_DISEASE_DN	0.00107066	0.0228607	0.314977	2.98069	0	126	RPL13A, RPL7, RPS20, RPL23A, EIF4A1, RPL21, RPL41, GPX3, RPL10A, SLC25A6, EEF2, RPL19, RPS13, RPL17, EEF1A1, RPS6, BTF3, TOMM7, EIF3F, RPL4, RPS27A, CIRBP, TSC22D3, EIF3E, EIF3K, RPL11, RPL30, EIF3H, EIF3D, RPS7, RPL14, HSPA8, NACA, RPL6, IMPDH2, EIF4A2, RPL24	RPL13A, RPL7, RPS20, RPL23A, EIF4A1, RPL21, RPL41, GPX3, RPL10A, SLC25A6, EEF2, RPL19, RPS13, RPL17, EEF1A1, RPS6, BTF3, TOMM7, EIF3F, RPL4, RPS27A, CIRBP, TSC22D3, EIF3E, EIF3K, RPL11, RPL30, EIF3H, EIF3D, RPS7, RPL14, HSPA8, NACA, RPL6, IMPDH2, EIF4A2, RPL24
SPIELMAN_LYMPHOBLAST_EUROPEAN_VS_ASIAN_UP	0.00100806	0.0228607	0.238662	2.96958	0	344	OAZ1, RPL27A, RPS25, RPLP2, CYB5R3, RPL19, CST3, GPX4, HNRNPA1, HSPB1, FAU, PEBP1, VAMP2, HEXIM1, MYL6, TAX1BP3, ANXA7, MRPL23, TUBA1A, RPL4, AUP1, ACTG1, RPS23, PSMB5, RPL23, CCDC85B, RPL37A, RHOA, PIN1, TUBB2A, BLOC1S1, TUBB, PSMD4, ERH, PSMB3, ARF5, CD70, COX5B, RPS7, AKR1A1, COX6B1, PFN1, NDUFB4, ENSA, NDUFV2, NDUFA1, RTN3, COX4I1, CSTB, NACA, APRT, SRP14, TEX264, CKS2, TRIP6, PIN4, COX6A1, F…	OAZ1, RPL27A, RPS25, RPLP2, CYB5R3, RPL19, CST3, GPX4, HNRNPA1, HSPB1, FAU, PEBP1, VAMP2, HEXIM1, MYL6, TAX1BP3, ANXA7, MRPL23, TUBA1A, RPL4, AUP1, ACTG1, RPS23, PSMB5, RPL23, CCDC85B, RPL37A, RHOA, PIN1, TUBB2A, BLOC1S1, TUBB, PSMD4, ERH, PSMB3, ARF5, CD70, COX5B, RPS7, AKR1A1, COX6B1, PFN1, NDUFB4, ENSA, NDUFV2, NDUFA1, RTN3, COX4I1, CSTB, NACA, APRT, SRP14, TEX264, CKS2, TRIP6, PIN4, COX6A1, F…
ZHOU_TNF_SIGNALING_30MIN	0.00122549	0.0228607	0.452241	2.96504	0	44	RPL10, PLP2, EEF2, JUNB, HSPB1, ATF4, CLIC1, TUBB4B, SLC39A1, NDUFA13, PSMB7, IGFBP5, ERGIC3, PHB, TAGLN2, PRDX5, CXCL1, PRDX2, PPP2R1A, MRPL36, CDC123	RPL10, PLP2, EEF2, JUNB, HSPB1, ATF4, CLIC1, TUBB4B, SLC39A1, NDUFA13, PSMB7, IGFBP5, ERGIC3, PHB, TAGLN2, PRDX5, CXCL1, PRDX2, PPP2R1A, MRPL36, CDC123
REACTOME_DNA_REPLICATION	0.00112994	0.0228607	0.357563	2.96204	0	85	UBB, UBC, UBA52, POLD4, RPS27A, PSMB1, PSMB6, PSMB5, PSMB7, PSMC5, RBX1, PSMD4, PSMB3, PSMF1, ANAPC16, POLD2, PSMA1, ANAPC11, UBE2E1, CDC26, PSME1, PSMD8, PSMC2, PSMD3, PSMA7, POLE4, PSMA3, PSMC1, PSMA4, PSMC3, PSMA5, PCNA, PSMD9, PSMB2, UBE2D1, PSMD2, SKP1, PSMB4, PSMD13, PSMC4, RPA2, PSMD11, POLE3, RPA3, RPA1, PSMD7, RFC1, MCM7, PSMD6, ORC4, CUL1, CDC27, ANAPC2, PSMB10, ANAPC10, MCM3, KPNB1, GM…	UBB, UBC, UBA52, POLD4, RPS27A, PSMB1, PSMB6, PSMB5, PSMB7, PSMC5, RBX1, PSMD4, PSMB3, PSMF1, ANAPC16, POLD2, PSMA1, ANAPC11, UBE2E1, CDC26, PSME1, PSMD8, PSMC2, PSMD3, PSMA7, POLE4, PSMA3, PSMC1, PSMA4, PSMC3, PSMA5, PCNA, PSMD9, PSMB2, UBE2D1
REACTOME_TP53_REGULATES_METABOLIC_GENES	0.00116144	0.0228607	0.399893	2.96071	0	62	PRDX1, LAMTOR5, TXN, COX16, NDUFA4, DDIT4, COX7C, LAMTOR4, YWHAQ, COX7A2L, COX5B, COX6B1, COX8A, COX4I1, COX5A, COX6A1, LAMTOR1, PRDX5, RRAGA, RHEB, PRDX2, CYCS, COX7B, COX20, COX14, COX6C, LAMTOR2, COX11, SURF1, PRKAG1, MLST8, RRAGC	PRDX1, LAMTOR5, TXN, COX16, NDUFA4, DDIT4, COX7C, LAMTOR4, YWHAQ, COX7A2L, COX5B, COX6B1, COX8A, COX4I1, COX5A, COX6A1, LAMTOR1, PRDX5, RRAGA, RHEB, PRDX2, CYCS, COX7B, COX20, COX14, COX6C, LAMTOR2
BOQUEST_STEM_CELL_UP	0.00102145	0.0228607	0.26838	2.96041	0	202	S100A4, DPT, MGP, PRELP, IGFBP6, PCOLCE2, GSN, LUM, FMOD, CDO1, CFD, CRIP1, MFAP5, IGF1, AKR1C1, PLA2G2A, CRYAB, DCN, GPNMB, EMP3, MFAP4, CILP, CRABP2, FXYD1, AXL, SSPN, NOVA1, PLTP, PDGFRL, CYBRD1, TNFAIP6, HSPB8, OSR2, SFRP4, PDLIM3, C1S, HAS1, CELF2, PAMR1, SDC2, COL14A1, UGDH, NBPF10, SGCE, C5orf15, TMEM176B, SRPX, SERPINF1, MXRA8, FEZ1, PLBD1, FBLN5, NT5E, NTRK2, GSTM3, ANG, SERPINA5, CES1, …	S100A4, DPT, MGP, PRELP, IGFBP6, PCOLCE2, GSN, LUM, FMOD, CDO1, CFD, CRIP1, MFAP5, IGF1, AKR1C1, PLA2G2A, CRYAB, DCN, GPNMB, EMP3, MFAP4, CILP, CRABP2, FXYD1, AXL, SSPN, NOVA1, PLTP, PDGFRL, CYBRD1, TNFAIP6, HSPB8, OSR2, SFRP4, PDLIM3, C1S, HAS1, CELF2, PAMR1, SDC2, COL14A1, UGDH, NBPF10, SGCE, C5orf15, TMEM176B, SRPX, SERPINF1, MXRA8, FEZ1, PLBD1, FBLN5, NT5E, NTRK2, GSTM3, ANG, SERPINA5, CES1, …
REACTOME_COOPERATION_OF_PREFOLDIN_AND_TRIC_CCT_IN_ACTIN_AND_TUBULIN_FOLDING	0.00131579	0.0228607	0.55698	2.94169	0	24	TUBA1B, TUBA1A, TUBB4B, ACTB, TUBB2A, PFDN5, CCT7, TUBB2B, TUBB6, TUBA1C, PFDN4, PFDN6, PFDN1, TCP1, CCT5, VBP1, CCT4, CCT8, CCT3, PFDN2, CCT2, CCT6A	TUBA1B, TUBA1A, TUBB4B, ACTB, TUBB2A, PFDN5, CCT7, TUBB2B, TUBB6, TUBA1C
GOLDRATH_ANTIGEN_RESPONSE	0.00102669	0.0228607	0.271191	2.93909	0	190	S100A4, LGALS3, ANXA4, ITM2B, PLP2, S100A6, CAPG, RNH1, ANXA2, GAPDH, CST3, MGST1, ID2, S100A10, ANXA1, MYADM, EMP3, TPI1, LMNA, TXN, CAPN2, CKS1B, KRTCAP2, TMEM14C, ARL5A, YWHAQ, TAF9, IER3, S100A13, RAN, SYPL1, C4orf3, CTSD, MT1A, PERP, REEP5, LITAF, FHL2, SDHD, CKS2, DSTN, MRPL18, GADD45B, SCPEP1, EMP1, KPNA2, SIVA1, CARHSP1, CCL3, GLRX, ECH1, PLBD1, SERPINB6, PGAM1, KIF22, RAB11A, CD68, GEM, …	S100A4, LGALS3, ANXA4, ITM2B, PLP2, S100A6, CAPG, RNH1, ANXA2, GAPDH, CST3, MGST1, ID2, S100A10, ANXA1, MYADM, EMP3, TPI1, LMNA, TXN, CAPN2, CKS1B, KRTCAP2, TMEM14C, ARL5A, YWHAQ, TAF9, IER3, S100A13, RAN, SYPL1, C4orf3, CTSD, MT1A, PERP, REEP5, LITAF, FHL2, SDHD, CKS2, DSTN, MRPL18, GADD45B, SCPEP1, EMP1, KPNA2, SIVA1, CARHSP1, CCL3, GLRX, ECH1, PLBD1, SERPINB6, PGAM1, KIF22, RAB11A, CD68, GEM, …
GRADE_COLON_AND_RECTAL_CANCER_UP	0.00102249	0.0228607	0.266342	2.93313	0	201	EIF4A1, LDHA, PKM, PRDX1, CHCHD2, HNRNPA1, SAP18, TPI1, FXYD5, DDIT4, EIF3E, PSMB1, CCDC85B, CNBP, PSMB7, NQO2, SNRPB, RAN, PSMD4, PSMB3, MYC, ATP6AP2, CCT7, PERP, PDCD6, CKS2, POLD2, PSMA1, DPM1, ANXA5, MAGED2, CARHSP1, TALDO1, EIF6, SRSF2, AAMP, RHEB, UBE2N, GTF3A, POLR1D, PSMA3, OSER1, FBL, TKT, METTL5, PPIA, PCNA, DDX39A, MTHFD2, GLO1, NAA10, HMGB2, THY1, SSRP1, NOB1, DRG1, IFRD1, MRPL9, EEF1…	EIF4A1, LDHA, PKM, PRDX1, CHCHD2, HNRNPA1, SAP18, TPI1, FXYD5, DDIT4, EIF3E, PSMB1, CCDC85B, CNBP, PSMB7, NQO2, SNRPB, RAN, PSMD4, PSMB3, MYC, ATP6AP2, CCT7, PERP, PDCD6, CKS2, POLD2, PSMA1, DPM1, ANXA5, MAGED2, CARHSP1, TALDO1, EIF6, SRSF2, AAMP, RHEB, UBE2N, GTF3A, POLR1D, PSMA3, OSER1, FBL, TKT, METTL5, PPIA, PCNA, DDX39A, MTHFD2
TARTE_PLASMA_CELL_VS_PLASMABLAST_DN	0.00102249	0.0228607	0.264763	2.92947	0	206	IGF1, PFKP, S100A10, CLIC1, TAX1BP3, MRPL23, TUBA1A, TXN, CKS1B, LSP1, TBCB, SUMO2, PSMC5, PDLIM1, SDHB, PGK1, PSMD4, CDKN1A, SUMO1, CD70, MVP, CCT7, HSD17B10, NDUFV2, SNRPG, PHB, CKS2, POLD2, PSMA1, NDUFA9, FDPS, ATP1B3, KPNA2, UQCRC2, DUT, CD58, PPP4C, CYCS, UBE2L3, EBNA1BP2, KIF22, ANG, CCND2, PSMA3, XRCC6, COX7B, TKT, SLC39A7, PSMA5, PCNA, LGALS1, SNRPB2, PSMB2, CDC123, DDX39A, COX6C, MTHFD2,…	IGF1, PFKP, S100A10, CLIC1, TAX1BP3, MRPL23, TUBA1A, TXN, CKS1B, LSP1, TBCB, SUMO2, PSMC5, PDLIM1, SDHB, PGK1, PSMD4, CDKN1A, SUMO1, CD70, MVP, CCT7, HSD17B10, NDUFV2, SNRPG, PHB, CKS2, POLD2, PSMA1, NDUFA9, FDPS, ATP1B3, KPNA2, UQCRC2, DUT, CD58, PPP4C, CYCS, UBE2L3, EBNA1BP2, KIF22, ANG, CCND2, PSMA3, XRCC6, COX7B, TKT, SLC39A7, PSMA5, PCNA, LGALS1, SNRPB2, PSMB2, CDC123, DDX39A, COX6C, MTHFD2,…
HOSHIDA_LIVER_CANCER_SUBCLASS_S1	0.00104058	0.0228607	0.278149	2.92646	0	174	ALDOA, TMSB4X, AQP1, MGP, OAZ1, ANXA4, LUM, NPC2, PLP2, ARPC1B, S100A10, ANXA1, GPNMB, CD151, CRABP2, CRIP2, TAX1BP3, LSP1, SRI, ID3, PROCR, HEXA, DCTN2, CD47, IER3, RHOA, PLD3, S100A13, ATP6V1F, PGK1, IGFBP5, ARF5, GRN, PFN1, CELF2, PAM, ATP6V0B, LITAF, ANXA5, ARPC2, ATP1B3, CCL3, GYPC, GSTP1, TRIP10, DUT, CXCL1, ASAH1, PPP4C, PEA15, ATP6AP1, CCND2, GEM, ADAM15, LGALS1, MTHFD2, PSMD2, TAGLN, RAB…	ALDOA, TMSB4X, AQP1, MGP, OAZ1, ANXA4, LUM, NPC2, PLP2, ARPC1B, S100A10, ANXA1, GPNMB, CD151, CRABP2, CRIP2, TAX1BP3, LSP1, SRI, ID3, PROCR, HEXA, DCTN2, CD47, IER3, RHOA, PLD3, S100A13, ATP6V1F, PGK1, IGFBP5, ARF5, GRN, PFN1, CELF2, PAM, ATP6V0B, LITAF, ANXA5, ARPC2, ATP1B3, CCL3, GYPC, GSTP1, TRIP10, DUT, CXCL1, ASAH1, PPP4C, PEA15, ATP6AP1, CCND2, GEM, ADAM15, LGALS1, MTHFD2
REACTOME_UCH_PROTEINASES	0.0011534	0.0228607	0.381999	2.92324	0	69	UBB, UBC, UBA52, RPS27A, PSMB1, PSMB6, PSMB5, ACTB, PSMB7, PSMC5, NEDD8, ADRM1, PSMD4, PSMB3, PSMF1, PSMA1, PSME1, PSMD8, PSMC2, PSMD3, PSMA7, PSMA3, PSMC1, PSMA4, PSMC3, PSMA5, INO80C, PSMD9, PSMB2, PSMD2, PSMB4, PSMD13, PSMC4, MCRS1, ACTL6A, INO80E	UBB, UBC, UBA52, RPS27A, PSMB1, PSMB6, PSMB5, ACTB, PSMB7, PSMC5, NEDD8, ADRM1, PSMD4, PSMB3, PSMF1, PSMA1, PSME1, PSMD8, PSMC2, PSMD3, PSMA7, PSMA3, PSMC1, PSMA4, PSMC3, PSMA5, INO80C, PSMD9, PSMB2
REACTOME_HEDGEHOG_ON_STATE	0.00115473	0.0228607	0.391033	2.91801	0	63	UBB, UBC, UBA52, RPS27A, PSMB1, PSMB6, PSMB5, PSMB7, PSMC5, RBX1, PSMD4, PSMB3, PSMF1, PSMA1, PSME1, PSMD8, PSMC2, PSMD3, PSMA7, PSMA3, PSMC1, PSMA4, PSMC3, CDON, PSMA5, PSMD9, PSMB2, SPOP, PSMD2, PSMB4, PSMD13, PSMC4	UBB, UBC, UBA52, RPS27A, PSMB1, PSMB6, PSMB5, PSMB7, PSMC5, RBX1, PSMD4, PSMB3, PSMF1, PSMA1, PSME1, PSMD8, PSMC2, PSMD3, PSMA7, PSMA3, PSMC1, PSMA4, PSMC3, CDON, PSMA5, PSMD9, PSMB2, SPOP
BILANGES_RAPAMYCIN_SENSITIVE_VIA_TSC1_AND_TSC2	0.00118906	0.0228607	0.414799	2.91701	0	53	RPL31, RPL10A, RPL3, RPL35A, RPL36A, HNRNPA1, BTF3, EIF3E, SLC25A5, VIM, EIF3K, BLVRB, TUBB2A, TUBB, HSPA8, SLC25A3, IGBP1, IMPDH2, UQCRFS1, PRDX3, GYG1, SERPINB6, PRCP, NAA10, RPS21, TCP1, BGN, CCT4, POLR1C, CNIH1	RPL31, RPL10A, RPL3, RPL35A, RPL36A, HNRNPA1, BTF3, EIF3E, SLC25A5, VIM, EIF3K, BLVRB, TUBB2A, TUBB, HSPA8, SLC25A3, IGBP1, IMPDH2, UQCRFS1, PRDX3, GYG1, SERPINB6, PRCP
REACTOME_DNA_REPLICATION_PRE_INITIATION	0.0011655	0.0228607	0.397347	2.90456	0	60	UBB, UBC, UBA52, RPS27A, PSMB1, PSMB6, PSMB5, PSMB7, PSMC5, PSMD4, PSMB3, PSMF1, PSMA1, PSME1, PSMD8, PSMC2, PSMD3, PSMA7, POLE4, PSMA3, PSMC1, PSMA4, PSMC3, PSMA5, PSMD9, PSMB2, PSMD2, PSMB4, PSMD13, PSMC4, RPA2, PSMD11, POLE3, RPA3, RPA1, PSMD7, MCM7, PSMD6, ORC4, PSMB10, MCM3, KPNB1, GMNN, PSMB8, PSMC6, KPNA6	UBB, UBC, UBA52, RPS27A, PSMB1, PSMB6, PSMB5, PSMB7, PSMC5, PSMD4, PSMB3, PSMF1, PSMA1, PSME1, PSMD8, PSMC2, PSMD3, PSMA7, POLE4, PSMA3, PSMC1, PSMA4, PSMC3, PSMA5, PSMD9, PSMB2
TARTE_PLASMA_CELL_VS_PLASMABLAST_UP	0.0010352	0.0228607	0.272703	2.90007	0	178	CD9, RPL23A, AK1, OAZ1, GPX3, TNXB, FMOD, RPS16, HERPUD1, CRYAB, CST3, HSPB1, GPNMB, CLU, PSAP, CRABP2, FCGRT, RPL18A, CIRBP, FTL, RPS15, TSC22D3, ACTB, HEXA, RPS14, C1S, RPL37A, SYPL1, GRN, CTSL, RPS15A, PAM, ADM, RPL34, COL14A1, KCNMA1, NFIC, ALDH2, RPL24, NR4A1, BMP4, SERPING1, FEZ1, TIMP3, SERPINB6, SMPD1, RPL7A, RPLP1, TGIF1, GAA, RPS11, PFN2, CES1, CD34, PHB2, TNFAIP2, MITF, ZNF32	CD9, RPL23A, AK1, OAZ1, GPX3, TNXB, FMOD, RPS16, HERPUD1, CRYAB, CST3, HSPB1, GPNMB, CLU, PSAP, CRABP2, FCGRT, RPL18A, CIRBP, FTL, RPS15, TSC22D3, ACTB, HEXA, RPS14, C1S, RPL37A, SYPL1, GRN, CTSL, RPS15A, PAM, ADM, RPL34, COL14A1, KCNMA1, NFIC, ALDH2, RPL24, NR4A1, BMP4, SERPING1, FEZ1, TIMP3, SERPINB6, SMPD1, RPL7A, RPLP1, TGIF1, GAA, RPS11, PFN2, CES1, CD34, PHB2, TNFAIP2, MITF, ZNF32
KYNG_RESPONSE_TO_H2O2	0.00119617	0.0228607	0.420185	2.88996	0	49	RPL31, RPL21, CD59, CFD, CRYAB, HNRNPA1, COMMD6, OAZ2, HCFC1R1, TSPAN4, EID1, HMOX1, PFDN5, IL10RB, DUT, RPL7A, TGFBR3, ATP6AP1, PPP1CA, CD68, SLC39A7, COX6C, RPL5, DNAJB1	RPL31, RPL21, CD59, CFD, CRYAB, HNRNPA1, COMMD6, OAZ2, HCFC1R1, TSPAN4, EID1, HMOX1, PFDN5, IL10RB, DUT, RPL7A, TGFBR3, ATP6AP1, PPP1CA, CD68, SLC39A7, COX6C, RPL5
REACTOME_SIGNALING_BY_NOTCH4	0.00116414	0.0228607	0.381751	2.88635	0	67	UBB, UBC, UBA52, RPS27A, PSMB1, PSMB6, PSMB5, PSMB7, APH1A, PSMC5, PSENEN, RBX1, PSMD4, PSMB3, PSMF1, PSMA1, PSME1, PSMD8, PSMC2, PSMD3, PSMA7, PSMA3, PSMC1, PSMA4, PSMC3, PSMA5, PSMD9, PSMB2, PSMD2, SKP1, PSMB4, PSMD13, PSMC4, SNW1, RBPJ, PSMD11	UBB, UBC, UBA52, RPS27A, PSMB1, PSMB6, PSMB5, PSMB7, APH1A, PSMC5, PSENEN, RBX1, PSMD4, PSMB3, PSMF1, PSMA1, PSME1, PSMD8, PSMC2, PSMD3, PSMA7, PSMA3, PSMC1, PSMA4, PSMC3, PSMA5, PSMD9, PSMB2
DAIRKEE_CANCER_PRONE_RESPONSE_BPA_E2	0.00115473	0.0228607	0.371871	2.87175	0	71	S100A4, EIF4A1, RPL15, SLC25A6, PLP2, C1QTNF3, GAPDH, ATF4, EEF1D, RPS6, RPL4, TXN, AP3S1, COX8A, NDUFS3, POLD2, EIF4E, POLR2C, HSPB2, PRDX6, EBNA1BP2, NOP16, FBL, TKT, PSMB2, DDX39A, FBXO17, HMGB2, RPL29, IFRD1, TCP1, VBP1, SRSF3, PPP2R2A, POLR2H, MAPKAPK3, UQCRH, BCAP29, SGCA, ACAA2, MKNK1, MCM7	S100A4, EIF4A1, RPL15, SLC25A6, PLP2, C1QTNF3, GAPDH, ATF4, EEF1D, RPS6, RPL4, TXN, AP3S1, COX8A, NDUFS3, POLD2, EIF4E, POLR2C, HSPB2, PRDX6, EBNA1BP2, NOP16, FBL, TKT, PSMB2, DDX39A
REACTOME_PCP_CE_PATHWAY	0.00115741	0.0228607	0.375661	2.85544	0	68	UBB, UBC, UBA52, RPS27A, PSMB1, PSMB6, PSMB5, PSMB7, PSMC5, RHOA, AP2M1, PSMD4, PSMB3, PFN1, PSMF1, PSMA1, PSME1, PSMD8, PSMC2, PSMD3, CLTA, PSMA7, PSMA3, PSMC1, PSMA4, PSMC3, PSMA5, PSMD9, PSMB2, PSMD2, PSMB4, PSMD13, PSMC4	UBB, UBC, UBA52, RPS27A, PSMB1, PSMB6, PSMB5, PSMB7, PSMC5, RHOA, AP2M1, PSMD4, PSMB3, PFN1, PSMF1, PSMA1, PSME1, PSMD8, PSMC2, PSMD3, CLTA, PSMA7, PSMA3, PSMC1, PSMA4, PSMC3, PSMA5, PSMD9, PSMB2
DIAZ_CHRONIC_MYELOGENOUS_LEUKEMIA_UP	0.000999001	0.0228607	0.194354	2.85462	0	1021	RPL31, SOD1, ANXA4, PLP2, CD59, TMEM59, CCNI, S100A6, CRIP1, PFKP, ARL6IP5, NDFIP1, S100A10, HNRNPA0, ANXA1, CD55, EMP3, TPI1, LMNA, PEBP1, TMBIM1, ANXA7, PMP22, TXN, AKR1C3, RNF130, OAZ2, COMT, SDCBP, PLTP, AUP1, TSPAN4, EID1, ITGB1BP1, PSMB1, TMED2, SRI, PCMT1, LEPROT, ATP6V0E1, TBCB, MATN2, ARL5A, PSMB5, BSG, EIF3I, CAMLG, CD47, TAF9, CNBP, NQO2, BLVRB, RNF5, AP2M1, UBE2D2, ILK, TM2D1, DAD1, A…	RPL31, SOD1, ANXA4, PLP2, CD59, TMEM59, CCNI, S100A6, CRIP1, PFKP, ARL6IP5, NDFIP1, S100A10, HNRNPA0, ANXA1, CD55, EMP3, TPI1, LMNA, PEBP1, TMBIM1, ANXA7, PMP22, TXN, AKR1C3, RNF130, OAZ2, COMT, SDCBP, PLTP, AUP1, TSPAN4, EID1, ITGB1BP1, PSMB1, TMED2, SRI, PCMT1, LEPROT, ATP6V0E1, TBCB, MATN2, ARL5A, PSMB5, BSG, EIF3I, CAMLG, CD47, TAF9, CNBP, NQO2, BLVRB, RNF5, AP2M1, UBE2D2, ILK, TM2D1, DAD1, A…
REACTOME_INSERTION_OF_TAIL_ANCHORED_PROTEINS_INTO_THE_ENDOPLASMIC_RETICULUM_MEMBRANE	0.00142653	0.0240958	0.619289	2.85119	0	17	VAMP2, CAMLG, HMOX1, PRNP, BAG6, ALDH3A2, STX5, CYB5A, UBE2J2, SERP1, SEC61B, UBL4A, SGTA, EMD, VAPA	VAMP2, CAMLG, HMOX1, PRNP, BAG6, ALDH3A2, STX5, CYB5A
ANDERSEN_LIVER_CANCER_KRT19_UP	0.00131062	0.0228607	0.532559	2.85071	0	25	RPL13A, RPL10A, RPL27A, RPL3, RPS25, RPL35A, CALM2, RPL9, YWHAQ, RPS14, CSTB, RPS3A, RPS18, RPS12, DYNLT1	RPL13A, RPL10A, RPL27A, RPL3, RPS25, RPL35A, CALM2, RPL9, YWHAQ, RPS14, CSTB, RPS3A
HOUSTIS_ROS	0.00129702	0.0228607	0.518588	2.84995	0	27	SOD1, GPX3, PRDX1, GPX4, TXN, FTL, HMOX1, MT1A, CP, GLRX, PRDX3, CAT, PRDX2, PRDX6, FTH1, TXN2, MT1X, SDC4, HMOX2, GLRX2	SOD1, GPX3, PRDX1, GPX4, TXN, FTL, HMOX1, MT1A, CP, GLRX, PRDX3, CAT, PRDX2, PRDX6
REACTOME_S_PHASE	0.00110011	0.0228607	0.319141	2.84489	0	105	UBB, UBC, UBA52, POLD4, RPS27A, CKS1B, PSMB1, PSMB6, PSMB5, PSMB7, PSMC5, RBX1, PSMD4, PSMB3, CDKN1A, MYC, PSMF1, ANAPC16, POLD2, PSMA1, ANAPC11, UBE2E1, CDC26, PSME1, PSMD8, PSMC2, PSMD3, PSMA7, POLE4, PSMA3, PSMC1, PSMA4, PSMC3, PSMA5, PCNA, SMC3, PSMD9, PSMB2, UBE2D1, PSMD2, SKP1, PSMB4, CDK4, PSMD13, PSMC4, RPA2, MNAT1, PSMD11, POLE3, RPA3, RPA1, PSMD7, RFC1, MAX, TFDP2	UBB, UBC, UBA52, POLD4, RPS27A, CKS1B, PSMB1, PSMB6, PSMB5, PSMB7, PSMC5, RBX1, PSMD4, PSMB3, CDKN1A, MYC, PSMF1, ANAPC16, POLD2, PSMA1, ANAPC11, UBE2E1, CDC26, PSME1, PSMD8, PSMC2, PSMD3, PSMA7, POLE4, PSMA3, PSMC1, PSMA4, PSMC3, PSMA5, PCNA, SMC3, PSMD9, PSMB2, UBE2D1
REACTOME_DOWNSTREAM_SIGNALING_EVENTS_OF_B_CELL_RECEPTOR_BCR	0.00115207	0.0228607	0.378525	2.84232	0	65	UBB, UBC, FKBP1A, UBA52, RPS27A, PSMB1, PSMB6, PSMB5, PSMB7, PSMC5, PSMD4, PSMB3, PSMF1, PSMA1, PSME1, PSMD8, PSMC2, PSMD3, PSMA7, PSMA3, PSMC1, PSMA4, PSMC3, PPIA, PSMA5, PSMD9, PSMB2, PSMD2, SKP1, PSMB4, PSMD13, PSMC4, PSMD11, IKBKG, NFATC3, CALM1, PSMD7	UBB, UBC, FKBP1A, UBA52, RPS27A, PSMB1, PSMB6, PSMB5, PSMB7, PSMC5, PSMD4, PSMB3, PSMF1, PSMA1, PSME1, PSMD8, PSMC2, PSMD3, PSMA7, PSMA3, PSMC1, PSMA4, PSMC3, PPIA, PSMA5, PSMD9, PSMB2
LI_INDUCED_T_TO_NATURAL_KILLER_UP	0.00104603	0.0228607	0.273573	2.82993	0	167	ALDOA, S100A4, CD9, LGALS3, PLP2, S100A6, JUNB, CAPG, ANXA2, ARL6IP5, NDFIP1, ID2, S100A10, LMNA, FXYD5, MYL6, C1orf21, CAPN2, FTL, COMT, PLTP, SH3BGRL3, VIM, TSPO, GLIPR2, TNFRSF11B, IER3, S100A13, SYPL1, CDKN1A, CTSL, MVP, MFSD10, SERTAD1, MT1A, CSTB, LITAF, FHL2, CAPZB, VPS29, EMP1, TUBB6, CCL3, GLRX, SERPINB6, ASAH1, XBP1, NT5E, ITGAE, PEA15, CCND2	ALDOA, S100A4, CD9, LGALS3, PLP2, S100A6, JUNB, CAPG, ANXA2, ARL6IP5, NDFIP1, ID2, S100A10, LMNA, FXYD5, MYL6, C1orf21, CAPN2, FTL, COMT, PLTP, SH3BGRL3, VIM, TSPO, GLIPR2, TNFRSF11B, IER3, S100A13, SYPL1, CDKN1A, CTSL, MVP, MFSD10, SERTAD1, MT1A, CSTB, LITAF, FHL2, CAPZB, VPS29, EMP1, TUBB6, CCL3, GLRX, SERPINB6, ASAH1, XBP1, NT5E, ITGAE, PEA15, CCND2
BERENJENO_TRANSFORMED_BY_RHOA_DN	0.0010101	0.0228607	0.23201	2.82142	0	300	MGP, GSN, ANXA4, LUM, LAPTM4A, ITM2B, DKK3, NPC2, MGST3, TMEM59, CDO1, DCN, NDFIP1, ID2, PSAP, SSPN, ITM2C, PMP22, HCFC1R1, PLTP, EID1, DPP7, AP3S1, ID3, SMIM14, MATN2, MPC2, ACTB, DCTN2, TNFRSF11B, CD47, SPARCL1, SDHC, PLD3, S100A13, DHRS7, DTD1, ARF5, GRN, NNMT, LTBP4, CNN3, CELF2, MT1A, CPQ, ERGIC3, CSRP1, FKBP9, ATRAID, SMOC2, MIEN1, SQSTM1, HSD17B11, CHMP2A, PRNP, MAGED2, SIRT2, ABLIM1, ECH1…	MGP, GSN, ANXA4, LUM, LAPTM4A, ITM2B, DKK3, NPC2, MGST3, TMEM59, CDO1, DCN, NDFIP1, ID2, PSAP, SSPN, ITM2C, PMP22, HCFC1R1, PLTP, EID1, DPP7, AP3S1, ID3, SMIM14, MATN2, MPC2, ACTB, DCTN2, TNFRSF11B, CD47, SPARCL1, SDHC, PLD3, S100A13, DHRS7, DTD1, ARF5, GRN, NNMT, LTBP4, CNN3, CELF2, MT1A, CPQ, ERGIC3, CSRP1, FKBP9, ATRAID, SMOC2, MIEN1, SQSTM1, HSD17B11, CHMP2A, PRNP, MAGED2, SIRT2, ABLIM1, ECH1…
REACTOME_DEGRADATION_OF_BETA_CATENIN_BY_THE_DESTRUCTION_COMPLEX	0.00116414	0.0228607	0.373045	2.82053	0	67	UBB, UBC, UBA52, RPS27A, PSMB1, PSMB6, PSMB5, PSMB7, PSMC5, RBX1, PSMD4, PSMB3, MYC, PSMF1, PSMA1, PSME1, PSMD8, PSMC2, PSMD3, PSMA7, PPP2R1A, PSMA3, PSMC1, PSMA4, PSMC3, PSMA5, PSMD9, PSMB2, PSMD2, SKP1, PSMB4, PSMD13, PSMC4	UBB, UBC, UBA52, RPS27A, PSMB1, PSMB6, PSMB5, PSMB7, PSMC5, RBX1, PSMD4, PSMB3, MYC, PSMF1, PSMA1, PSME1, PSMD8, PSMC2, PSMD3, PSMA7, PPP2R1A, PSMA3, PSMC1, PSMA4, PSMC3, PSMA5, PSMD9, PSMB2
REACTOME_SEPARATION_OF_SISTER_CHROMATIDS	0.00109051	0.0228607	0.306028	2.81904	0	116	RPS27, TUBA1B, UBB, UBC, UBA52, TUBA1A, TUBB4B, RPS27A, PSMB1, PSMB6, PSMB5, PSMB7, PSMC5, TUBB2A, PSMD4, PSMB3, PSMF1, ANAPC16, TUBB2B, DYNLL1, PSMA1, ANAPC11, UBE2E1, CDC26, PSME1, PMF1, TUBB6, PSMD8, PSMC2, PSMD3, PSMA7, PPP2R1A, PSMA3, PSMC1, PSMA4, PSMC3, NUDC, PSMA5, SMC3, TUBA1C, PSMD9, PSMB2, UBE2D1, PSMD2, BUB3, PSMB4, PSMD13, PSMC4, NSL1, PPP1CC, PTTG1	RPS27, TUBA1B, UBB, UBC, UBA52, TUBA1A, TUBB4B, RPS27A, PSMB1, PSMB6, PSMB5, PSMB7, PSMC5, TUBB2A, PSMD4, PSMB3, PSMF1, ANAPC16, TUBB2B, DYNLL1, PSMA1, ANAPC11, UBE2E1, CDC26, PSME1, PMF1, TUBB6, PSMD8, PSMC2, PSMD3, PSMA7, PPP2R1A, PSMA3, PSMC1, PSMA4, PSMC3, NUDC, PSMA5, SMC3, TUBA1C, PSMD9, PSMB2, UBE2D1
FLECHNER_BIOPSY_KIDNEY_TRANSPLANT_REJECTED_VS_OK_DN	0.00100806	0.0228607	0.225694	2.81467	0	350	CD9, AQP1, SOD1, GPX3, ITM2B, CYB5R3, AKR1C1, CRYAB, HSPB1, PEBP1, COX7A1, ESD, ANXA7, LAMTOR5, TXN, AKR1C3, COMT, ATP6V0E1, SLC3A2, MPC2, EIF3I, TNFRSF11B, VDAC2, SDHC, NQO2, SPTSSA, DNAJB9, TUBB2A, SYPL1, ACAT1, SDHB, NDUFS4, PGK1, IGFBP5, CTSL, GHITM, VAT1, AKR1A1, HSPA8, PHB, PEPD, FAM3C, DPP4, UGDH, DSTN, COX6A1, UQCRFS1, ALDH2, NDUFAB1, PRNP, TECR, PCBD1, UQCRC2, STRAP, NDUFB5, GLRX, GRHPR,…	CD9, AQP1, SOD1, GPX3, ITM2B, CYB5R3, AKR1C1, CRYAB, HSPB1, PEBP1, COX7A1, ESD, ANXA7, LAMTOR5, TXN, AKR1C3, COMT, ATP6V0E1, SLC3A2, MPC2, EIF3I, TNFRSF11B, VDAC2, SDHC, NQO2, SPTSSA, DNAJB9, TUBB2A, SYPL1, ACAT1, SDHB, NDUFS4, PGK1, IGFBP5, CTSL, GHITM, VAT1, AKR1A1, HSPA8, PHB, PEPD, FAM3C, DPP4, UGDH, DSTN, COX6A1, UQCRFS1, ALDH2, NDUFAB1, PRNP, TECR, PCBD1, UQCRC2, STRAP, NDUFB5, GLRX, GRHPR,…
BURTON_ADIPOGENESIS_5	0.00111857	0.0228607	0.329128	2.81284	0	93	ALDOA, MGST3, CBR3, MPC2, DNAJB9, MDH2, CYC1, SDHD, PHB, MRPL34, PSMA1, MRPL18, COX6A1, COX17, NDUFAB1, CRAT, BCAP31, TALDO1, NDUFB10, PRDX3, NDUFA8, XBP1, CYCS, TOB1, JAGN1, PSMA5, PHB2, TIMM9, MTX2, LMAN2, PRADC1, ECHS1, GRPEL1, DBI, PLA2G12A, CISD1, AK2, MRPS26, MRPL12, RASD1, ACO2, PRPS1, MRPL15, TBL2, IFNGR1, GINM1, TIMM17A, UQCRH, POR, ACADM, RPP14, G6PD, CHP1, PPA1, COQ9, MRPS34, MRPL20, G…	ALDOA, MGST3, CBR3, MPC2, DNAJB9, MDH2, CYC1, SDHD, PHB, MRPL34, PSMA1, MRPL18, COX6A1, COX17, NDUFAB1, CRAT, BCAP31, TALDO1, NDUFB10, PRDX3, NDUFA8, XBP1, CYCS, TOB1, JAGN1, PSMA5, PHB2, TIMM9, MTX2, LMAN2
CAVARD_LIVER_CANCER_MALIGNANT_VS_BENIGN	0.0013624	0.023294	0.562379	2.81209	0	21	RPL13A, PRDX1, AKR1C1, MYL6, SLC25A5, MRFAP1, ACTB, DPP4, GLUL, CES1, DUSP22, PTGR1, FTH1, CD14	RPL13A, PRDX1, AKR1C1, MYL6, SLC25A5, MRFAP1, ACTB, DPP4, GLUL, CES1
WANG_ADIPOGENIC_GENES_REPRESSED_BY_SIRT1	0.00144718	0.0240958	0.64211	2.80867	0	15	ALDOA, PFKP, GAPDH, TPI1, COX7A1, ENO1, HIGD1A, PGK1, CBR1	ALDOA, PFKP, GAPDH, TPI1, COX7A1, ENO1, HIGD1A, PGK1, CBR1
SWEET_KRAS_ONCOGENIC_SIGNATURE	0.00116414	0.0228607	0.385841	2.79673	0	58	LGALS3, RPL8, NPC2, RPL3, EEF2, CST3, HNRNPA1, EEF1D, ID2, EIF3E, SLC25A5, BSG, CDKN1A, UBXN1, RPL14, RPL6, FAM3C, MANF, FEZ2, PCBD1, GLRX, FKBP2, CD68, PHB2, RABGGTB	LGALS3, RPL8, NPC2, RPL3, EEF2, CST3, HNRNPA1, EEF1D, ID2, EIF3E, SLC25A5, BSG, CDKN1A, UBXN1, RPL14, RPL6, FAM3C, MANF, FEZ2, PCBD1, GLRX, FKBP2, CD68, PHB2, RABGGTB
REACTOME_MAPK6_MAPK4_SIGNALING	0.00115741	0.0228607	0.36771	2.795	0	68	HSPB1, UBB, UBC, UBA52, RPS27A, PSMB1, PSMB6, PSMB5, PSMB7, PSMC5, PSMD4, PSMB3, MYC, PSMF1, PSMA1, PSME1, PSMD8, PSMC2, PSMD3, PSMA7, PSMA3, PSMC1, PSMA4, PSMC3, PSMA5, PSMD9, PSMB2, DNAJB1, PSMD2, PSMB4, PSMD13, PSMC4	HSPB1, UBB, UBC, UBA52, RPS27A, PSMB1, PSMB6, PSMB5, PSMB7, PSMC5, PSMD4, PSMB3, MYC, PSMF1, PSMA1, PSME1, PSMD8, PSMC2, PSMD3, PSMA7, PSMA3, PSMC1, PSMA4, PSMC3, PSMA5, PSMD9, PSMB2
REACTOME_SIGNALING_BY_HEDGEHOG	0.00110011	0.0228607	0.317592	2.7937	0	100	TUBA1B, UBB, UBC, UBA52, TUBA1A, TUBB4B, RPS27A, PSMB1, PSMB6, PSMB5, PSMB7, PSMC5, RBX1, TUBB2A, PSMD4, PSMB3, PSMF1, TUBB2B, PSMA1, PSME1, TUBB6, PSMD8, PSMC2, PSMD3, IFT57, PSMA7, PSMA3, PSMC1, PSMA4, DERL2, PSMC3, CDON, PSMA5, TUBA1C, PSMD9, PSMB2, SPOP, PSMD2, SKP1, PSMB4, PSMD13, PSMC4, TULP3, IFT52	TUBA1B, UBB, UBC, UBA52, TUBA1A, TUBB4B, RPS27A, PSMB1, PSMB6, PSMB5, PSMB7, PSMC5, RBX1, TUBB2A, PSMD4, PSMB3, PSMF1, TUBB2B, PSMA1, PSME1, TUBB6, PSMD8, PSMC2, PSMD3, IFT57, PSMA7, PSMA3, PSMC1, PSMA4, DERL2, PSMC3, CDON, PSMA5, TUBA1C, PSMD9, PSMB2, SPOP
HEDENFALK_BREAST_CANCER_BRACX_UP	0.00147493	0.0240958	0.658495	2.77884	0	14	RPL31, RPL15, JUNB, RPL19, RPS13, RPS5, UBA52, RPS4X	RPL31, RPL15, JUNB, RPL19, RPS13, RPS5, UBA52, RPS4X
BENPORATH_MYC_TARGETS_WITH_EBOX	0.00105152	0.0228607	0.272482	2.76679	0	159	RPL13A, RPL23A, EIF4A1, RPL10, RPL27A, DKK3, HERPUD1, JUNB, RPL36A, RPL19, GAPDH, HNRNPA1, MGST1, ATF4, LMNA, RPS6, VAMP2, UBA52, TXN, RPS15, PSMB1, ID3, ACTG1, ENO1, BSG, ACTB, AKR1A1, HSPA8, CSTB, PHB, IFRD2, POLD2, SQSTM1, ALDH2, EIF4E, UROD, GLA, BMP4, GSTP1, RHOG, AMD1, CCND2, IL11RA, PSMA3, CLNS1A, ARF1, PTMA, PTGER2, GOLGA7, HDAC3, NME1, DBI, CDK4, NR1D1, EBP, TIMM17B, PPP1R7, RPL22, RXRB,…	RPL13A, RPL23A, EIF4A1, RPL10, RPL27A, DKK3, HERPUD1, JUNB, RPL36A, RPL19, GAPDH, HNRNPA1, MGST1, ATF4, LMNA, RPS6, VAMP2, UBA52, TXN, RPS15, PSMB1, ID3, ACTG1, ENO1, BSG, ACTB, AKR1A1, HSPA8, CSTB, PHB, IFRD2, POLD2, SQSTM1, ALDH2, EIF4E, UROD, GLA, BMP4, GSTP1, RHOG, AMD1, CCND2, IL11RA, PSMA3, CLNS1A, ARF1, PTMA
ALCALA_APOPTOSIS	0.00116414	0.0228607	0.381487	2.76517	0	58	RPL10A, SLC25A6, PFKP, ARL6IP5, GAPDH, EEF1A1, ANXA7, EIF3F, SDHC, RHOA, TMEM106C, HSPA8, SLC25A3, RTN3, COX4I1, TALDO1, CYTH2, OXA1L, MFF, SCCPDH, MTCH1, STX4, MTCH2, CCT5, BCAT2, ATP1A1, ELOVL1, TIMM17A, BNIP3L, CASP4, SCAMP3, HADHA, RALB, VDAC1, CEBPZ, CHMP7, AAAS, FAM104A, RPLP0, MFAP1, MTO1, BAX, HCCS, RIT1, AP5Z1, APH1B	RPL10A, SLC25A6, PFKP, ARL6IP5, GAPDH, EEF1A1, ANXA7, EIF3F, SDHC, RHOA, TMEM106C, HSPA8, SLC25A3, RTN3, COX4I1, TALDO1, CYTH2, OXA1L, MFF, SCCPDH
NADLER_OBESITY_UP	0.00119617	0.0228607	0.40049	2.7545	0	49	LGALS3, CAPG, CRYAB, PSAP, FXYD5, MFGE8, PLTP, CFL1, NEDD8, PLD3, DAD1, FBLN2, GRN, CKB, CTSD, PFN1, CSTB, SERPINF1, PEA15, CD68, CTSA, DYNLT1, BGN, MT1X, MIF	LGALS3, CAPG, CRYAB, PSAP, FXYD5, MFGE8, PLTP, CFL1, NEDD8, PLD3, DAD1, FBLN2, GRN, CKB, CTSD, PFN1, CSTB, SERPINF1, PEA15, CD68, CTSA
POMEROY_MEDULLOBLASTOMA_PROGNOSIS_DN	0.00126582	0.0228607	0.470711	2.75066	0	32	RPL10A, RPL27A, RPS10, RPS25, RPL35A, SRI, ENO1, RPL11, RPS14, SLC29A1, COX8A, SNRPD2, RPL7A, TKT, ERP29, RPL29, RPS18, DAG1, BYSL, TRAP1, LDHB, RPSA, SNRPA1	RPL10A, RPL27A, RPS10, RPS25, RPL35A, SRI, ENO1, RPL11, RPS14, SLC29A1, COX8A, SNRPD2, RPL7A, TKT, ERP29
ABE_INNER_EAR	0.00131579	0.0228607	0.520801	2.75061	0	24	MGP, RPL21, IGFBP6, RPS5, CLU, UBA52, RPS15, RPL32, S100A13, UBXN1, RPL35, RPS11, C19orf53, HYI, CCS, VAMP5	MGP, RPL21, IGFBP6, RPS5, CLU, UBA52, RPS15, RPL32, S100A13, UBXN1, RPL35, RPS11, C19orf53
REACTOME_IRON_UPTAKE_AND_TRANSPORT	0.00126263	0.0228607	0.435494	2.75022	0	40	UBB, UBC, UBA52, RPS27A, FTL, CYBRD1, ATP6V0E1, NEDD8, ATP6V1F, HMOX1, ATP6V0B, ATP6V1G1, CP, GLRX3, ATP6V0D1, ATP6AP1, ATP6V1E1, SKP1, FTH1, MCOLN1, ATP6V1B2, TCIRG1, SLC22A17, HMOX2, ATP6V1H, STEAP2, ATP6V1D, CUL1, ATP6V0E2	UBB, UBC, UBA52, RPS27A, FTL, CYBRD1, ATP6V0E1, NEDD8, ATP6V1F, HMOX1, ATP6V0B, ATP6V1G1, CP, GLRX3, ATP6V0D1, ATP6AP1
SANA_RESPONSE_TO_IFNG_DN	0.00115207	0.0228607	0.366123	2.74919	0	65	RPL10A, ANGPTL2, MGST3, PRDX1, PRSS23, NDUFA4, YWHAQ, RHOC, RAN, ILF2, SLC25A3, RPS3A, RPL6, POLD2, SNRPD2, SMS, RTN4, METTL9, MORF4L2, PRCP, CD34, LGALS1, EI24, CTNNAL1, NQO1, CCT5, CCNB1IP1, PA2G4, PRMT1, CCT4, OAT, SSR2, HMGCL, ANTXR1, TIMM17A, HDAC2, RPSA, DESI2, CCT3	RPL10A, ANGPTL2, MGST3, PRDX1, PRSS23, NDUFA4, YWHAQ, RHOC, RAN, ILF2, SLC25A3, RPS3A, RPL6, POLD2, SNRPD2, SMS, RTN4, METTL9, MORF4L2, PRCP, CD34, LGALS1, EI24
CHIARADONNA_NEOPLASTIC_TRANSFORMATION_KRAS_CDC25_UP	0.00126263	0.0228607	0.434943	2.74674	0	40	CD9, TMSB4X, ANGPTL2, PLP2, CAPG, NUPR1, CLIC1, FXYD5, POLD4, TSPO, PSMB5, SPTSSA, RGS16, RAB7A, CDKN1A, ZNF706	CD9, TMSB4X, ANGPTL2, PLP2, CAPG, NUPR1, CLIC1, FXYD5, POLD4, TSPO, PSMB5, SPTSSA, RGS16, RAB7A, CDKN1A, ZNF706
REACTOME_INTERLEUKIN_1_SIGNALING	0.0011534	0.0228607	0.351006	2.73923	0	74	UBB, UBC, UBA52, RPS27A, PSMB1, PSMB6, PSMB5, PSMB7, PSMC5, RBX1, PSMD4, PSMB3, PSMF1, PSMA1, SQSTM1, PSME1, PSMD8, PSMC2, PSMD3, PSMA7, UBE2N, PSMA3, PSMC1, PSMA4, PSMC3, PSMA5, PSMD9, PSMB2, PSMD2, SKP1, PSMB4, PSMD13, TOLLIP, PSMC4, IL1B	UBB, UBC, UBA52, RPS27A, PSMB1, PSMB6, PSMB5, PSMB7, PSMC5, RBX1, PSMD4, PSMB3, PSMF1, PSMA1, SQSTM1, PSME1, PSMD8, PSMC2, PSMD3, PSMA7, UBE2N, PSMA3, PSMC1, PSMA4, PSMC3, PSMA5, PSMD9, PSMB2
CREIGHTON_AKT1_SIGNALING_VIA_MTOR_DN	0.00138696	0.0235223	0.565238	2.73701	0	19	ALDOA, TUBB4B, ATP6V1F, ATP6V0B, PPP4C, TNFRSF12A, ATP6AP1, PPP2R1A, RGL2, MRPS7, PFKL, CTSA, CIB1, MIF, TOM1	ALDOA, TUBB4B, ATP6V1F, ATP6V0B, PPP4C, TNFRSF12A, ATP6AP1, PPP2R1A, RGL2, MRPS7, PFKL, CTSA
REACTOME_RECOGNITION_OF_DNA_DAMAGE_BY_PCNA_CONTAINING_REPLICATION_COMPLEX	0.0013624	0.023294	0.547176	2.73607	0	21	UBB, UBC, UBA52, POLD4, RPS27A, RBX1, UBE2B, POLD2, POLE4, USP1, PCNA, RPA2, POLE3, RPA3, RPA1, RFC1	UBB, UBC, UBA52, POLD4, RPS27A, RBX1, UBE2B, POLD2, POLE4, USP1, PCNA
KEGG_CARDIAC_MUSCLE_CONTRACTION	0.00125945	0.0228607	0.441764	2.73607	0	38	COX7A1, COX7A2, COX7C, COX7A2L, COX5B, COX6B1, COX8A, COX4I1, CYC1, COX5A, COX6A1, UQCRFS1, ATP1B3, UQCRC2, UQCRQ, COX7B, COX6C, UQCRB	COX7A1, COX7A2, COX7C, COX7A2L, COX5B, COX6B1, COX8A, COX4I1, CYC1, COX5A, COX6A1, UQCRFS1, ATP1B3, UQCRC2, UQCRQ, COX7B, COX6C
GRUETZMANN_PANCREATIC_CANCER_UP	0.00100908	0.0228607	0.234492	2.7258	0	245	CD9, MGP, SOD1, LUM, LDHA, PKM, EMP2, PRDX1, GPX4, S100A10, ANXA1, CD55, EMP3, CLIC1, CRABP2, CRIP2, TUBA1A, PMP22, CKS1B, ITGB1BP1, ECM1, SRI, TNFAIP6, TBCB, TSPO, ENO1, CD47, ARL6IP1, RHOA, RGS16, FBLN2, PGK1, IGFBP5, TUBB, PSMB3, GRN, CTSL, NNMT, SUMO1, MYL9, PFN1, CBR1, MFSD10, CELF2, CSTB, PHB, CKS2, ANXA5, NDUFA9, ARHGDIA, ATP1B3, PRNP, C2, TRIP10, NDUFB7, GOLIM4, TIMP3, AKAP12, CHMP1A, RHO…	CD9, MGP, SOD1, LUM, LDHA, PKM, EMP2, PRDX1, GPX4, S100A10, ANXA1, CD55, EMP3, CLIC1, CRABP2, CRIP2, TUBA1A, PMP22, CKS1B, ITGB1BP1, ECM1, SRI, TNFAIP6, TBCB, TSPO, ENO1, CD47, ARL6IP1, RHOA, RGS16, FBLN2, PGK1, IGFBP5, TUBB, PSMB3, GRN, CTSL, NNMT, SUMO1, MYL9, PFN1, CBR1, MFSD10, CELF2, CSTB, PHB, CKS2, ANXA5, NDUFA9, ARHGDIA, ATP1B3, PRNP, C2, TRIP10, NDUFB7, GOLIM4, TIMP3, AKAP12, CHMP1A, RHO…
WEST_ADRENOCORTICAL_TUMOR_DN	0.00100806	0.0228607	0.219121	2.72503	0	341	RPL23A, EIF4A1, RPL10, DPT, MGP, PRELP, IGFBP6, RPL27, LUM, DKK3, FHL1, JUNB, ASPN, CFD, MFAP5, DCN, EEF1D, UBB, RPL38, TM4SF1, CD55, NUPR1, RPS9, EEF1A1, PEBP1, COX7A1, VAMP2, FXYD1, CCL2, AXL, SSPN, COX16, AKR1B1, EIF3L, RPS4X, PLTP, ZFP36, LSP1, CALHM2, ACTG1, TSPO, RPL23, CCDC85B, SFRP4, IER3, C1S, MYLIP, IGFBP5, UBXN1, LTBP4, MVP, ACADVL, CSRP1, NFIC, FKBP9, ABHD14A, VPS51, MPG, ATP1B3, CUED…	RPL23A, EIF4A1, RPL10, DPT, MGP, PRELP, IGFBP6, RPL27, LUM, DKK3, FHL1, JUNB, ASPN, CFD, MFAP5, DCN, EEF1D, UBB, RPL38, TM4SF1, CD55, NUPR1, RPS9, EEF1A1, PEBP1, COX7A1, VAMP2, FXYD1, CCL2, AXL, SSPN, COX16, AKR1B1, EIF3L, RPS4X, PLTP, ZFP36, LSP1, CALHM2, ACTG1, TSPO, RPL23, CCDC85B, SFRP4, IER3, C1S, MYLIP, IGFBP5, UBXN1, LTBP4, MVP, ACADVL, CSRP1, NFIC, FKBP9, ABHD14A, VPS51, MPG, ATP1B3, CUED…
STEIN_ESRRA_TARGETS	0.0010101	0.0228607	0.218893	2.7248	0	347	AK1, MGST3, PFKP, ISCU, HEXIM1, TRMT112, HSPB8, EIF3K, MPC2, TNFRSF11B, VDAC2, IER3, HIGD1A, NQO2, RNF5, WDR45, ACAT1, SDHB, NDUFS4, CTSL, MDH2, CKB, COX5B, NDUFV1, MPC1, SLC25A3, FAM162A, TACC1, SDHD, PHB, NDUFS7, NDUFS3, COX5A, MRPL34, MANF, NDUFA9, UQCRFS1, DGUOK, TUBB6, UQCRC2, NFU1, RBM7, ABLIM1, IDH3B, VDAC3, NDUFB5, NANS, MDH1, NXF1, ALDH3A2, TERF1, NDUFA8, OSBPL1A, NDUFS8, CYCS, MRPL11, P…	AK1, MGST3, PFKP, ISCU, HEXIM1, TRMT112, HSPB8, EIF3K, MPC2, TNFRSF11B, VDAC2, IER3, HIGD1A, NQO2, RNF5, WDR45, ACAT1, SDHB, NDUFS4, CTSL, MDH2, CKB, COX5B, NDUFV1, MPC1, SLC25A3, FAM162A, TACC1, SDHD, PHB, NDUFS7, NDUFS3, COX5A, MRPL34, MANF, NDUFA9, UQCRFS1, DGUOK, TUBB6, UQCRC2, NFU1, RBM7, ABLIM1, IDH3B, VDAC3, NDUFB5, NANS, MDH1, NXF1, ALDH3A2, TERF1, NDUFA8, OSBPL1A, NDUFS8, CYCS, MRPL11, P…
OUELLET_OVARIAN_CANCER_INVASIVE_VS_LMP_UP	0.00113507	0.0228607	0.326112	2.72279	0	87	CD9, LDHA, HERPUD1, CAPG, TM4SF1, SDCBP, CKS1B, SLC25A5, CD47, SUMO2, CSNK2B, SDHB, SUMO1, NDUFV2, CSTB, HMGN3, CKS2, POLR2K, DPM1, COX6A1, ATP1B3, MDH1, CYCS, PSMA3, COX7B, SPCS2, SNRPB2, PSMB2, DDX39A, RALY, PTS, GLO1, HMGB2, PSMB4, COPS5, SLC35B1, ACP1, FH	CD9, LDHA, HERPUD1, CAPG, TM4SF1, SDCBP, CKS1B, SLC25A5, CD47, SUMO2, CSNK2B, SDHB, SUMO1, NDUFV2, CSTB, HMGN3, CKS2, POLR2K, DPM1, COX6A1, ATP1B3, MDH1, CYCS, PSMA3, COX7B, SPCS2, SNRPB2, PSMB2, DDX39A, RALY, PTS
REACTOME_MITOTIC_METAPHASE_AND_ANAPHASE	0.00105597	0.0228607	0.270781	2.71578	0	151	RPS27, TUBA1B, UBB, UBC, LMNA, UBA52, TUBA1A, TUBB4B, RPS27A, PSMB1, PSMB6, PSMB5, PSMB7, PSMC5, TUBB2A, RAN, PSMD4, PSMB3, SUMO1, PSMF1, ANAPC16, TUBB2B, DYNLL1, PSMA1, ANAPC11, CHMP2A, UBE2E1, CDC26, SIRT2, PSME1, PMF1, TUBB6, PSMD8, PSMC2, PSMD3, PSMA7, UBE2I, PPP2R1A, PSMA3, PSMC1, PSMA4, PSMC3, NUDC, CHMP2B, BANF1, PSMA5, SMC3, TUBA1C, PSMD9, PSMB2, UBE2D1, CHMP4A, CHMP3, PSMD2, BUB3, PSMB4,…	RPS27, TUBA1B, UBB, UBC, LMNA, UBA52, TUBA1A, TUBB4B, RPS27A, PSMB1, PSMB6, PSMB5, PSMB7, PSMC5, TUBB2A, RAN, PSMD4, PSMB3, SUMO1, PSMF1, ANAPC16, TUBB2B, DYNLL1, PSMA1, ANAPC11, CHMP2A, UBE2E1, CDC26, SIRT2, PSME1, PMF1, TUBB6, PSMD8, PSMC2, PSMD3, PSMA7, UBE2I, PPP2R1A, PSMA3, PSMC1, PSMA4, PSMC3, NUDC, CHMP2B, BANF1, PSMA5, SMC3, TUBA1C, PSMD9, PSMB2, UBE2D1, CHMP4A, CHMP3
REACTOME_AUTOPHAGY	0.00110375	0.0228607	0.309976	2.71043	0	99	GABARAPL2, TUBA1B, UBB, UBC, EEF1A1, UBA52, TUBA1A, TOMM7, LAMTOR5, TUBB4B, RPS27A, LAMTOR4, VIM, WDR45, CSNK2B, TUBB2A, HSPA8, TUBB2B, DYNLL1, TSG101, SQSTM1, CHMP2A, LAMTOR1, TUBB6, PARK7, RRAGA, RHEB, VPS28, UBE2N, TOMM22, PLIN3, MAP1LC3A, HSF1, CHMP2B, TUBA1C, CHMP4A, CHMP3, ARL13B, LAMTOR2, ATG3, MVB12A, PRKAG1, MLST8, RRAGC, WDR45B, WIPI1, CHMP6, MAP1LC3B, BECN1, MTMR14, RNASE1, ATG5, LAMTO…	GABARAPL2, TUBA1B, UBB, UBC, EEF1A1, UBA52, TUBA1A, TOMM7, LAMTOR5, TUBB4B, RPS27A, LAMTOR4, VIM, WDR45, CSNK2B, TUBB2A, HSPA8, TUBB2B, DYNLL1, TSG101, SQSTM1, CHMP2A, LAMTOR1, TUBB6, PARK7, RRAGA, RHEB, VPS28, UBE2N, TOMM22, PLIN3, MAP1LC3A, HSF1, CHMP2B, TUBA1C, CHMP4A, CHMP3, ARL13B, LAMTOR2
BORCZUK_MALIGNANT_MESOTHELIOMA_UP	0.00101215	0.0228607	0.234026	2.71003	0	243	LUM, PKM, ANXA2, FKBP1A, CRABP2, TUBA1A, LAMTOR5, CKS1B, PCMT1, PSMB6, MPC2, EIF3I, YWHAQ, PSMB7, PLD3, UBE2D2, RAN, SDHB, PGK1, EIF3H, RPS15A, HSPA8, ILF2, CPQ, SLC25A3, RAP1A, PDCD6, ERGIC3, JTB, CKS2, ARPC4, DBN1, MAGED2, KPNA2, PPT1, PSMD8, PARK7, NHP2, TERF1, PPP4C, UBE2N, RAB1A, GTF2A2, FBL, PGRMC1, MORF4L2, UBE2A, PUF60, VAMP3, PCNA, UBE2D1, MRPL28, SCCPDH, PIGC, UBE2E3, GLO1, PSMD2, TAF12…	LUM, PKM, ANXA2, FKBP1A, CRABP2, TUBA1A, LAMTOR5, CKS1B, PCMT1, PSMB6, MPC2, EIF3I, YWHAQ, PSMB7, PLD3, UBE2D2, RAN, SDHB, PGK1, EIF3H, RPS15A, HSPA8, ILF2, CPQ, SLC25A3, RAP1A, PDCD6, ERGIC3, JTB, CKS2, ARPC4, DBN1, MAGED2, KPNA2, PPT1, PSMD8, PARK7, NHP2, TERF1, PPP4C, UBE2N, RAB1A, GTF2A2, FBL, PGRMC1, MORF4L2, UBE2A, PUF60, VAMP3, PCNA, UBE2D1, MRPL28, SCCPDH
SESTO_RESPONSE_TO_UV_C0	0.00113507	0.0228607	0.334476	2.70707	0	80	RPS27, SAP18, ANXA1, ISCU, TUBA1A, NDUFA4, BRD2, ZFP36, CAMLG, TAF9, CNBP, ARL6IP1, HMOX1, ADM, DYNLL1, NEU1, POLR2K, SQSTM1, EIF4A3, PRNP, KPNA2, RRAGA, CLTA, CXCL1, CHMP1A, GTF2A2, PSMA3, PGRMC1, PSMA4, PCNA, TAF7, BPGM, EIF5, HNRNPH2, TCP1, PPP1CC, GTF2B, EIF2B1	RPS27, SAP18, ANXA1, ISCU, TUBA1A, NDUFA4, BRD2, ZFP36, CAMLG, TAF9, CNBP, ARL6IP1, HMOX1, ADM, DYNLL1, NEU1, POLR2K, SQSTM1, EIF4A3, PRNP, KPNA2, RRAGA, CLTA, CXCL1, CHMP1A, GTF2A2, PSMA3, PGRMC1, PSMA4, PCNA
REACTOME_NUCLEOTIDE_EXCISION_REPAIR	0.00113507	0.0228607	0.323668	2.70239	0	87	UBB, UBC, UBA52, POLD4, RPS27A, RAD23A, ACTB, SUMO2, COPS6, RBX1, SUMO1, POLR2E, SUMO3, POLR2J, POLR2L, POLD2, POLR2K, POLR2F, POLR2C, POLR2G, UBE2N, POLE4, UBE2I, COPS3, INO80C, PCNA, ERCC1, COPS4, POLR2I, PPIE, COPS5, PRPF19, XPA, RPA2, MCRS1, COPS8, ACTL6A, INO80E, MNAT1, POLE3, RPA3, POLR2H, RPA1, RFC1, ZNF830, GPS1, COPS7A, PARP1	UBB, UBC, UBA52, POLD4, RPS27A, RAD23A, ACTB, SUMO2, COPS6, RBX1, SUMO1, POLR2E, SUMO3, POLR2J, POLR2L, POLD2, POLR2K, POLR2F, POLR2C, POLR2G, UBE2N, POLE4, UBE2I, COPS3, INO80C, PCNA, ERCC1, COPS4, POLR2I
DACOSTA_UV_RESPONSE_VIA_ERCC3_UP	0.00101317	0.0228607	0.237216	2.69962	0	226	ALDOA, IGFBP6, ITM2B, CDO1, JUNB, SAP18, EPHX1, EEF1D, FKBP1A, CBR3, HEXIM1, MRPL23, OAZ2, BRD2, PLTP, TMEM109, BSG, EIF3I, RPL23, CCDC85B, OSR2, PLD3, S100A13, MGAT1, TUBB2A, ATP6V1F, BAD, RPS15A, NDUFV1, DNASE2, ERGIC3, NDUFS7, NEU1, ABHD14A, SQSTM1, ARPC4, SDF2, UROD, GLUL, NR4A1, PSMD8, MEA1, GRHPR, PQBP1, GSTP1, NDUFB7, AGPAT2, AAMP, NXF1, SMPD1, CYB5R1, STK25, LMF2, IL11RA, TOB1, TMED1, PPP…	ALDOA, IGFBP6, ITM2B, CDO1, JUNB, SAP18, EPHX1, EEF1D, FKBP1A, CBR3, HEXIM1, MRPL23, OAZ2, BRD2, PLTP, TMEM109, BSG, EIF3I, RPL23, CCDC85B, OSR2, PLD3, S100A13, MGAT1, TUBB2A, ATP6V1F, BAD, RPS15A, NDUFV1, DNASE2, ERGIC3, NDUFS7, NEU1, ABHD14A, SQSTM1, ARPC4, SDF2, UROD, GLUL, NR4A1, PSMD8, MEA1, GRHPR, PQBP1, GSTP1, NDUFB7, AGPAT2, AAMP, NXF1, SMPD1, CYB5R1, STK25, LMF2, IL11RA, TOB1, TMED1, PPP…
REACTOME_SELECTIVE_AUTOPHAGY	0.00118906	0.0228607	0.382133	2.68729	0	53	TUBA1B, UBB, UBC, UBA52, TUBA1A, TOMM7, TUBB4B, RPS27A, VIM, CSNK2B, TUBB2A, HSPA8, TUBB2B, DYNLL1, SQSTM1, TUBB6, PARK7, UBE2N, TOMM22, PLIN3, MAP1LC3A, HSF1, TUBA1C, ARL13B	TUBA1B, UBB, UBC, UBA52, TUBA1A, TOMM7, TUBB4B, RPS27A, VIM, CSNK2B, TUBB2A, HSPA8, TUBB2B, DYNLL1, SQSTM1, TUBB6, PARK7, UBE2N, TOMM22, PLIN3, MAP1LC3A, HSF1, TUBA1C, ARL13B
REACTOME_CLEC7A_DECTIN_1_SIGNALING	0.00114943	0.0228607	0.341152	2.68113	0	75	UBB, UBC, UBA52, RPS27A, PSMB1, PSMB6, PSMB5, PSMB7, PSMC5, UBE2D2, PSMD4, PSMB3, PSMF1, PSMA1, PSME1, PSMD8, PSMC2, PSMD3, PSMA7, UBE2N, PSMA3, PSMC1, PSMA4, PSMC3, PSMA5, PSMD9, PSMB2, UBE2D1, PSMD2, SKP1, PSMB4, PSMD13, PSMC4, IL1B, PYCARD, PSMD11, IKBKG, NFATC3, CALM1, PSMD7	UBB, UBC, UBA52, RPS27A, PSMB1, PSMB6, PSMB5, PSMB7, PSMC5, UBE2D2, PSMD4, PSMB3, PSMF1, PSMA1, PSME1, PSMD8, PSMC2, PSMD3, PSMA7, UBE2N, PSMA3, PSMC1, PSMA4, PSMC3, PSMA5, PSMD9, PSMB2, UBE2D1
MOOTHA_TCA	0.00146843	0.0240958	0.643392	2.65697	0	13	SDHC, SDHB, MDH2, SDHD, IDH3B, IDH3G, SUCLG1, SUCLA2, SDHA, FH, ACO2	SDHC, SDHB, MDH2, SDHD, IDH3B, IDH3G, SUCLG1
REACTOME_TRANSCRIPTION_COUPLED_NUCLEOTIDE_EXCISION_REPAIR_TC_NER	0.00116144	0.0228607	0.358831	2.6567	0	62	UBB, UBC, UBA52, POLD4, RPS27A, COPS6, RBX1, POLR2E, POLR2J, POLR2L, POLD2, POLR2K, POLR2F, POLR2C, POLR2G, POLE4, COPS3, PCNA, ERCC1, COPS4, POLR2I, PPIE, COPS5, PRPF19, XPA, RPA2, COPS8, MNAT1, POLE3, RPA3, POLR2H, RPA1, RFC1, ZNF830, GPS1, COPS7A	UBB, UBC, UBA52, POLD4, RPS27A, COPS6, RBX1, POLR2E, POLR2J, POLR2L, POLD2, POLR2K, POLR2F, POLR2C, POLR2G, POLE4, COPS3, PCNA, ERCC1, COPS4, POLR2I
BERENJENO_TRANSFORMED_BY_RHOA_FOREVER_UP	0.00143062	0.0240958	0.566917	2.65616	0	18	AQP1, CDO1, DCN, PMP22, DHRS7, MT1A, HSD17B11, TMEM176B, TIMP3, TMEM176A, IL11RA	AQP1, CDO1, DCN, PMP22, DHRS7, MT1A, HSD17B11, TMEM176B, TIMP3, TMEM176A, IL11RA
WP_AEROBIC_GLYCOLYSIS	0.00148588	0.0240958	0.72071	2.65441	0	10	ALDOA, LDHA, PKM, GAPDH, TPI1, ENO1, PGK1	ALDOA, LDHA, PKM, GAPDH, TPI1, ENO1, PGK1
DAZARD_UV_RESPONSE_CLUSTER_G4	0.0014556	0.0240958	0.693224	2.65349	0	11	TUBB4B, ZFP36, PFN1, APRT, GADD45B, ARHGDIA, XBP1, PPP2R1A	TUBB4B, ZFP36, PFN1, APRT, GADD45B, ARHGDIA, XBP1, PPP2R1A
BERTUCCI_INVASIVE_CARCINOMA_DUCTAL_VS_LOBULAR_DN	0.00131579	0.0228607	0.502388	2.65337	0	24	RPL31, DPT, TNXB, IGF1, MFAP4, ELN, MRGPRF, SPARCL1, RPL34, TUBB6, SFRP1, CD34, RBP4, CAV1	RPL31, DPT, TNXB, IGF1, MFAP4, ELN, MRGPRF, SPARCL1, RPL34, TUBB6, SFRP1, CD34, RBP4
WP_CORI_CYCLE	0.0014556	0.0240958	0.691559	2.64712	0	11	ALDOA, LDHA, PFKP, GAPDH, TPI1, PGK1, TALDO1, PGAM1, HK1	ALDOA, LDHA, PFKP, GAPDH, TPI1, PGK1, TALDO1, PGAM1
SIMBULAN_PARP1_TARGETS_UP	0.00131062	0.0228607	0.493744	2.64294	0	25	AK1, MGP, IGFBP6, GPX3, S100A6, EEF2, MFAP5, DCN, ELN, CDKN1A, TIMP3, CCND2	AK1, MGP, IGFBP6, GPX3, S100A6, EEF2, MFAP5, DCN, ELN, CDKN1A, TIMP3, CCND2
SWEET_LUNG_CANCER_KRAS_UP	0.00100705	0.0228607	0.217928	2.6412	0	293	ALDOA, CD9, LGALS3, AK1, RPL8, RPL10A, ANXA4, LDHA, NPC2, PLP2, RPL3, EEF2, PKM, CYB5R3, GAPDH, EEF1D, ID2, CLU, TPI1, CLIC1, PSAP, VAMP2, AXL, ITM2C, EIF3E, ENO1, PSMB5, BSG, HEXA, PLD3, CRLF1, PGK1, PSMD4, ERH, CDKN1A, UBXN1, CTSD, POLR2E, HSPA8, MT1A, FAM162A, CSTB, LITAF, RPL6, SLC25A39, FAM3C, CKS2, AVPI1, MANF, MIEN1, PRNP, PSME1, PCBD1, SIVA1, PRDX5, HIBADH, GLRX, BMP4, GRHPR, FKBP2, CTSH,…	ALDOA, CD9, LGALS3, AK1, RPL8, RPL10A, ANXA4, LDHA, NPC2, PLP2, RPL3, EEF2, PKM, CYB5R3, GAPDH, EEF1D, ID2, CLU, TPI1, CLIC1, PSAP, VAMP2, AXL, ITM2C, EIF3E, ENO1, PSMB5, BSG, HEXA, PLD3, CRLF1, PGK1, PSMD4, ERH, CDKN1A, UBXN1, CTSD, POLR2E, HSPA8, MT1A, FAM162A, CSTB, LITAF, RPL6, SLC25A39, FAM3C, CKS2, AVPI1, MANF, MIEN1, PRNP, PSME1, PCBD1, SIVA1, PRDX5, HIBADH, GLRX, BMP4, GRHPR, FKBP2, CTSH,…
CHEN_LUNG_CANCER_SURVIVAL	0.00144718	0.0240958	0.603606	2.64025	0	15	PKM, EPHX1, ANXA1, PEBP1, ACTG1, ACTB, PGK1, GSTP1, PGAM1	PKM, EPHX1, ANXA1, PEBP1, ACTG1, ACTB, PGK1, GSTP1, PGAM1
KORKOLA_TERATOMA	0.00137741	0.0234234	0.538262	2.63925	0	20	MGP, DCN, TM4SF1, MFAP4, SSPN, ELN, ZFP36, COL14A1, CKS2, EMP1	MGP, DCN, TM4SF1, MFAP4, SSPN, ELN, ZFP36, COL14A1, CKS2, EMP1
REACTOME_HIV_INFECTION	0.00104167	0.0228607	0.252722	2.6367	0	170	SLC25A6, UBB, UBC, UBA52, RPS27A, PSMB1, SLC25A5, PSMB6, SUPT4H1, PSMB5, TAF9, PSMB7, PSMC5, AP2M1, RBX1, RAN, PSMD4, PSMB3, POLR2E, PSMF1, POLR2J, TSG101, POLR2L, POLR2K, PSMA1, POLR2F, CHMP2A, CHMP5, PSME1, POLR2C, POLR2G, PSMD8, PSMC2, NELFE, PSMD3, VPS28, PSMA7, GTF2A2, PSMA3, XRCC6, PSMC1, PSMA4, ARF1, PSMC3, CHMP2B, BANF1, PPIA, SLC25A4, PSMA5, PSMD9, PSMB2, POLR2I, CHMP4A, CHMP3, AP1S2, TA…	SLC25A6, UBB, UBC, UBA52, RPS27A, PSMB1, SLC25A5, PSMB6, SUPT4H1, PSMB5, TAF9, PSMB7, PSMC5, AP2M1, RBX1, RAN, PSMD4, PSMB3, POLR2E, PSMF1, POLR2J, TSG101, POLR2L, POLR2K, PSMA1, POLR2F, CHMP2A, CHMP5, PSME1, POLR2C, POLR2G, PSMD8, PSMC2, NELFE, PSMD3, VPS28, PSMA7, GTF2A2, PSMA3, XRCC6, PSMC1, PSMA4, ARF1, PSMC3, CHMP2B, BANF1, PPIA, SLC25A4, PSMA5, PSMD9, PSMB2, POLR2I, CHMP4A, CHMP3, AP1S2
YAO_TEMPORAL_RESPONSE_TO_PROGESTERONE_CLUSTER_12	0.00115741	0.0228607	0.353071	2.63461	0	64	RPL13A, ARL6IP5, EMP3, CIRBP, GNG11, ENSA, ATP6AP2, HSD17B10, PDCD6, ERGIC3, HIGD2A, CKS2, FKBP9, NTAN1, ALDH2, MAGED2, PSME1, ARPC1A, TMEM176A, WDR83OS, SNAPC2, GSTK1, PTGR1, DECR1, PTGIS, ACP1, RBMX, S100A11, MPDU1, IARS2, RPA3, AHCY, FDFT1, GGH, NTPCR, CD44, RRAS, IFNAR2, C1QB, EBF1, CYHR1, OXCT1, MCM3, LGALS3BP, FARS2, SLC39A8, PC	RPL13A, ARL6IP5, EMP3, CIRBP, GNG11, ENSA, ATP6AP2, HSD17B10, PDCD6, ERGIC3, HIGD2A, CKS2, FKBP9, NTAN1, ALDH2, MAGED2, PSME1, ARPC1A, TMEM176A, WDR83OS, SNAPC2, GSTK1
TIEN_INTESTINE_PROBIOTICS_24HR_DN	0.0010582	0.0228607	0.262077	2.63308	0	152	RPL13A, RPL23A, RPL10, RPL41, RPL27A, EIF1, RPL3, EEF2, HERPUD1, RPS27, AKR1C1, UBC, CD55, EEF1A1, RPS6, RPL4, FTL, DDIT4, RPS3, TMED2, ACTG1, RPS23, SLC3A2, RPL23, RPS14, RPL37A, WDR45, DNAJB9, RPS7, HSPA8, RPS3A, RPL34, MANF, SQSTM1, PRNP, RPL12, GLRX, RPL13, STX5, MTDH, RPS11, TFG, RPL5, MTHFD2, SGSM3, ST6GALNAC4, NQO1, NCOR1, RPS18, FTH1, IFRD1, LARP6, CDK2AP2, SERP1, VASP, TANK	RPL13A, RPL23A, RPL10, RPL41, RPL27A, EIF1, RPL3, EEF2, HERPUD1, RPS27, AKR1C1, UBC, CD55, EEF1A1, RPS6, RPL4, FTL, DDIT4, RPS3, TMED2, ACTG1, RPS23, SLC3A2, RPL23, RPS14, RPL37A, WDR45, DNAJB9, RPS7, HSPA8, RPS3A, RPL34, MANF, SQSTM1, PRNP, RPL12, GLRX, RPL13, STX5, MTDH, RPS11, TFG, RPL5, MTHFD2, SGSM3
KEGG_GLYCOLYSIS_GLUCONEOGENESIS	0.00125313	0.0228607	0.441815	2.6193	0	33	ALDOA, LDHA, PKM, PFKP, GAPDH, TPI1, ENO1, PGK1, AKR1A1, ALDH2, ALDH3A2, ADH5, PGAM1, PFKL, PDHB, BPGM, HK1, GALM, PGM1, PFKM, LDHB, ALDH7A1, PDHA1, DLD, ALDOC, PCK2, ALDH9A1	ALDOA, LDHA, PKM, PFKP, GAPDH, TPI1, ENO1, PGK1, AKR1A1, ALDH2, ALDH3A2, ADH5, PGAM1, PFKL, PDHB
REACTOME_MRNA_SPLICING	0.00105485	0.0228607	0.25986	2.61893	0	155	U2AF1, HNRNPA1, HNRNPA0, SNRPB, POLR2E, HSPA8, POLR2J, SNRPG, SF3B5, POLR2L, POLR2K, POLR2F, SNRPE, EIF4A3, ZCRB1, POLR2C, POLR2G, SNRPD2, LSM3, PQBP1, SRSF2, LSM5, HNRNPF, PRPF31, MAGOH, PHF5A, SYF2, BUD31, DNAJC8, PUF60, RBM8A, PCF11, SNRPB2, POLR2I, LSM2, WBP4, LSM4, CD2BP2, PPIE, PRPF19, SF3B2, HNRNPH2, SLU7, BCAS2, SNRNP40, SRSF3, RBMX, SNW1, SF3B4, CWC15, WDR33, PRCC, CWC27, SNRPC, POLR2H, …	U2AF1, HNRNPA1, HNRNPA0, SNRPB, POLR2E, HSPA8, POLR2J, SNRPG, SF3B5, POLR2L, POLR2K, POLR2F, SNRPE, EIF4A3, ZCRB1, POLR2C, POLR2G, SNRPD2, LSM3, PQBP1, SRSF2, LSM5, HNRNPF, PRPF31, MAGOH, PHF5A, SYF2, BUD31, DNAJC8, PUF60, RBM8A, PCF11, SNRPB2, POLR2I, LSM2, WBP4
REACTOME_TCR_SIGNALING	0.0011534	0.0228607	0.335452	2.61785	0	74	UBB, UBC, UBA52, RPS27A, PSMB1, PSMB6, PSMB5, PSMB7, PSMC5, UBE2D2, PSMD4, PSMB3, PSMF1, PSMA1, PSME1, PSMD8, PSMC2, PSMD3, PSMA7, UBE2N, PSMA3, PSMC1, PSMA4, PSMC3, PSMA5, PSMD9, PSMB2, UBE2D1, PSMD2, SKP1, PSMB4, PSMD13, PSMC4	UBB, UBC, UBA52, RPS27A, PSMB1, PSMB6, PSMB5, PSMB7, PSMC5, UBE2D2, PSMD4, PSMB3, PSMF1, PSMA1, PSME1, PSMD8, PSMC2, PSMD3, PSMA7, UBE2N, PSMA3, PSMC1, PSMA4, PSMC3, PSMA5, PSMD9, PSMB2, UBE2D1
CAIRO_HEPATOBLASTOMA_CLASSES_UP	0.00100705	0.0228607	0.205032	2.61208	0	397	EIF4A1, RPL8, RPL15, RPL10A, RPS16, RPL19, CHCHD2, EEF1D, TPI1, RPS9, CLIC1, RPS6, EIF3F, RPL4, EIF3L, RPL18A, RPS3, EIF3E, PLTP, PDGFRL, ACKR3, SUPT4H1, ENO1, PSMB5, BSG, RPL23, TAF9, VDAC2, RPL11, RPS14, RPL37A, CSNK2B, RBX1, SNRPB, RAN, EIF3H, RPL14, CCT7, ILF2, SLC25A3, PSMF1, CYC1, ERGIC3, RPL6, PHB, APRT, CKS2, IMPDH2, STOML2, DGUOK, RPL24, EIF4A3, KPNA2, HTRA2, RPL18, NELFE, PQBP1, NHP2, P…	EIF4A1, RPL8, RPL15, RPL10A, RPS16, RPL19, CHCHD2, EEF1D, TPI1, RPS9, CLIC1, RPS6, EIF3F, RPL4, EIF3L, RPL18A, RPS3, EIF3E, PLTP, PDGFRL, ACKR3, SUPT4H1, ENO1, PSMB5, BSG, RPL23, TAF9, VDAC2, RPL11, RPS14, RPL37A, CSNK2B, RBX1, SNRPB, RAN, EIF3H, RPL14, CCT7, ILF2, SLC25A3, PSMF1, CYC1, ERGIC3, RPL6, PHB, APRT, CKS2, IMPDH2, STOML2, DGUOK, RPL24, EIF4A3, KPNA2, HTRA2, RPL18, NELFE, PQBP1, NHP2, P…
WHITESIDE_CISPLATIN_RESISTANCE_DN	0.0014556	0.0240958	0.680091	2.60322	0	11	RPL13A, SOD1, RPS16, RPS5, RPS9, ACTB	RPL13A, SOD1, RPS16, RPS5, RPS9, ACTB
REACTOME_INTERLEUKIN_1_FAMILY_SIGNALING	0.00112994	0.0228607	0.313996	2.60113	0	85	UBB, UBC, UBA52, RPS27A, PSMB1, PSMB6, PSMB5, PSMB7, PSMC5, RBX1, PSMD4, PSMB3, PSMF1, PSMA1, SQSTM1, PSME1, PSMD8, PSMC2, PSMD3, SIGIRR, PSMA7, UBE2N, PSMA3, PSMC1, PSMA4, PSMC3, PSMA5, PSMD9, PSMB2, GSDMD, PSMD2, SKP1, PSMB4, PSMD13, TOLLIP, PSMC4, IL1B	UBB, UBC, UBA52, RPS27A, PSMB1, PSMB6, PSMB5, PSMB7, PSMC5, RBX1, PSMD4, PSMB3, PSMF1, PSMA1, SQSTM1, PSME1, PSMD8, PSMC2, PSMD3, SIGIRR, PSMA7, UBE2N, PSMA3, PSMC1, PSMA4, PSMC3, PSMA5, PSMD9, PSMB2
REACTOME_AMYLOID_FIBER_FORMATION	0.00131579	0.0228607	0.491991	2.59845	0	24	GSN, ITM2B, CST3, UBB, UBC, UBA52, RPS27A, MFGE8, APH1A, PSENEN	GSN, ITM2B, CST3, UBB, UBC, UBA52, RPS27A, MFGE8, APH1A, PSENEN
GALE_APL_WITH_FLT3_MUTATED_DN	0.00148588	0.0240958	0.703549	2.5912	0	10	BAD, NDUFV1, DEGS1, PQBP1, NDUFB7, ARF1, DRAP1, RABAC1	BAD, NDUFV1, DEGS1, PQBP1, NDUFB7, ARF1, DRAP1
KAAB_HEART_ATRIUM_VS_VENTRICLE_DN	0.00105485	0.0228607	0.254743	2.58763	0	161	PFKP, ISCU, COX7A2, CAPN2, PSMB6, ACAT1, PDLIM1, SDHB, COX8A, CCT7, SLC25A3, ACADVL, NDUFV2, CYC1, FHL2, SDHD, NDUFS7, NDUFS3, COX5A, CDH13, POLR2F, NDUFA9, COX17, UQCRFS1, DIO2, ABLIM1, IDH3B, ECH1, PRDX3, MRPL33, MRPS18B, ADH5, CYB5R1, CYB5A, UBE2L3, AMD1, CCND2, TOB1, UQCRQ, MYL12A, HSPB6, COPS3, OXA1L, TWF2, UBE2D1, PHYH, HYAL1, ECHS1, FABP3, DECR1, SDHA, CDK2AP2, NDUFS2, PGM1, FH, BCAT2, COA…	PFKP, ISCU, COX7A2, CAPN2, PSMB6, ACAT1, PDLIM1, SDHB, COX8A, CCT7, SLC25A3, ACADVL, NDUFV2, CYC1, FHL2, SDHD, NDUFS7, NDUFS3, COX5A, CDH13, POLR2F, NDUFA9, COX17, UQCRFS1, DIO2, ABLIM1, IDH3B, ECH1, PRDX3, MRPL33, MRPS18B, ADH5, CYB5R1, CYB5A, UBE2L3, AMD1, CCND2, TOB1, UQCRQ, MYL12A, HSPB6, COPS3, OXA1L, TWF2, UBE2D1, PHYH
REACTOME_ABC_FAMILY_PROTEINS_MEDIATED_TRANSPORT	0.00116414	0.0228607	0.341779	2.58413	0	67	UBB, UBC, UBA52, RPS27A, PSMB1, PSMB6, PSMB5, PSMB7, PSMC5, RNF5, PSMD4, PSMB3, PSMF1, PSMA1, PSME1, PSMD8, PSMC2, PSMD3, PSMA7, PSMA3, PSMC1, PSMA4, DERL2, PSMC3, PSMA5, PSMD9, PSMB2, PSMD2, PSMB4, PSMD13, PSMC4	UBB, UBC, UBA52, RPS27A, PSMB1, PSMB6, PSMB5, PSMB7, PSMC5, RNF5, PSMD4, PSMB3, PSMF1, PSMA1, PSME1, PSMD8, PSMC2, PSMD3, PSMA7, PSMA3, PSMC1, PSMA4, DERL2, PSMC3, PSMA5, PSMD9, PSMB2
BAE_BRCA1_TARGETS_UP	0.00121803	0.0228607	0.388911	2.5807	0	45	TMSB4X, LGALS3, MGST1, ATF4, ANXA1, PMP22, NDUFA4, COX7C, HINT1, CAMLG, CNBP, CTSL, PRDX2, ADH5, LSM1, UBE2N, GTF2A2, GAA, DRAP1, IDI1, IFRD1	TMSB4X, LGALS3, MGST1, ATF4, ANXA1, PMP22, NDUFA4, COX7C, HINT1, CAMLG, CNBP, CTSL, PRDX2, ADH5, LSM1, UBE2N, GTF2A2, GAA, DRAP1
BOUDOUKHA_BOUND_BY_IGF2BP2	0.00113122	0.0228607	0.309458	2.57805	0	86	AK1, RPS16, RPS10, S100A6, RPL36A, CRYAB, FAU, RPS27A, RPS4X, RPS15, COX7C, SMIM14, TMEM147, UBE2D2, UNC50, UAP1, COX8A, NDUFA1, NACA, HIGD2A, DYNLL1, TRIP6, VPS29, SDF2, LSM5, PEA15, LSM10, SPOP, ROMO1, RAB31, EMC6, FTH1, CISD1, VBP1, SEC61B, RPL22, SERPINE2, INSIG2	AK1, RPS16, RPS10, S100A6, RPL36A, CRYAB, FAU, RPS27A, RPS4X, RPS15, COX7C, SMIM14, TMEM147, UBE2D2, UNC50, UAP1, COX8A, NDUFA1, NACA, HIGD2A, DYNLL1, TRIP6, VPS29, SDF2, LSM5, PEA15, LSM10, SPOP
REACTOME_FGFR2_ALTERNATIVE_SPLICING	0.00144718	0.0240958	0.58937	2.57798	0	15	HNRNPA1, POLR2E, POLR2J, POLR2L, POLR2K, POLR2F, POLR2C, POLR2G, HNRNPF, POLR2I	HNRNPA1, POLR2E, POLR2J, POLR2L, POLR2K, POLR2F, POLR2C, POLR2G, HNRNPF, POLR2I
FLECHNER_PBL_KIDNEY_TRANSPLANT_OK_VS_DONOR_UP	0.00110011	0.0228607	0.283726	2.57596	0	113	RPS20, RPL19, CLU, LRP10, EIF3F, LAMTOR5, TXN, TMED2, RAD23A, RPS23, ACTB, RPL23, RPL11, HAX1, RPS29, CTSD, CCT7, CYC1, CAPZB, NDUFB5, CD58, ARID5A, RPL35, PLIN3, UBE2I, SMARCE1, PSMA4, PSMA5, OXA1L, CPNE1, PCF11, PSMD9, LSM2, CDIPT, TAF7, PTGER2, PSMB4, FTH1, SRSF3, SF3B4, PA2G4, PRMT1, EMG1, ACO2, RBPJ, PRPS1, DAP3, OAT, VAMP5, DCTD, TIMM17A, TSFM, STK19, PIK3R1, KLHL21, RGS2	RPS20, RPL19, CLU, LRP10, EIF3F, LAMTOR5, TXN, TMED2, RAD23A, RPS23, ACTB, RPL23, RPL11, HAX1, RPS29, CTSD, CCT7, CYC1, CAPZB, NDUFB5, CD58, ARID5A, RPL35, PLIN3, UBE2I, SMARCE1, PSMA4, PSMA5, OXA1L, CPNE1, PCF11, PSMD9, LSM2, CDIPT
REACTOME_PROTEIN_LOCALIZATION	0.00107181	0.0228607	0.275087	2.57468	0	121	SLC25A6, CHCHD2, UBB, UBC, VAMP2, UBA52, TOMM7, RPS27A, CAMLG, UBE2D2, HMOX1, DNAJC19, FIS1, CYC1, COX17, PRNP, CRAT, BAG6, ECH1, CAT, ALDH3A2, STX5, CYB5A, TIMM10, IDH3G, TOMM22, GSTK1, SLC25A4, ZFAND6, TIMM9, UBE2D1, SCP2, MTX2, PHYH, UBE2J2, GRPEL1, TIMM44, CHCHD3, MTX1, TIMM17B, TIMM50, SERP1, SEC61B, COA4, TIMM13, MPV17, UBL4A, ACO2, ECI2, PMPCB, SGTA, SAMM50, PEX2, EMD, HMGCL, PEX16, CHCHD5…	SLC25A6, CHCHD2, UBB, UBC, VAMP2, UBA52, TOMM7, RPS27A, CAMLG, UBE2D2, HMOX1, DNAJC19, FIS1, CYC1, COX17, PRNP, CRAT, BAG6, ECH1, CAT, ALDH3A2, STX5, CYB5A, TIMM10, IDH3G, TOMM22, GSTK1, SLC25A4, ZFAND6, TIMM9, UBE2D1, SCP2, MTX2, PHYH
WANG_BARRETTS_ESOPHAGUS_AND_ESOPHAGUS_CANCER_DN	0.00132979	0.0228607	0.502273	2.57093	0	22	GPX3, ANXA1, CBR3, CRABP2, ARL4D, ECM1, RARG, VAT1, CSTB, EMP1, CDA, TPD52L2, ST3GAL4	GPX3, ANXA1, CBR3, CRABP2, ARL4D, ECM1, RARG, VAT1, CSTB, EMP1, CDA, TPD52L2
WP_BENZOAPYRENE_METABOLISM	0.0016129	0.0256272	0.944321	2.56858	0	5	AKR1C2, AKR1C1, EPHX1, AKR1C3, AKR1A1	AKR1C2, AKR1C1, EPHX1, AKR1C3, AKR1A1
BIOCARTA_SM_PATHWAY	0.00146843	0.0240958	0.62119	2.56529	0	13	U2AF1, SNRPB, SNRPG, SNRPE, SNRPD2, SRSF2, SNRPB2, SNRPC, SNRPD1, SNRPF, SNRPA1, SNRPA	U2AF1, SNRPB, SNRPG, SNRPE, SNRPD2, SRSF2, SNRPB2
REACTOME_HOST_INTERACTIONS_OF_HIV_FACTORS	0.00110375	0.0228607	0.292214	2.55512	0	99	SLC25A6, UBB, UBC, UBA52, RPS27A, PSMB1, SLC25A5, PSMB6, PSMB5, PSMB7, PSMC5, AP2M1, RBX1, RAN, PSMD4, PSMB3, PSMF1, PSMA1, PSME1, PSMD8, PSMC2, PSMD3, PSMA7, PSMA3, PSMC1, PSMA4, ARF1, PSMC3, BANF1, PPIA, SLC25A4, PSMA5, PSMD9, PSMB2, AP1S2, PSMD2, SKP1, PSMB4, PSMD13, PSMC4	SLC25A6, UBB, UBC, UBA52, RPS27A, PSMB1, SLC25A5, PSMB6, PSMB5, PSMB7, PSMC5, AP2M1, RBX1, RAN, PSMD4, PSMB3, PSMF1, PSMA1, PSME1, PSMD8, PSMC2, PSMD3, PSMA7, PSMA3, PSMC1, PSMA4, ARF1, PSMC3, BANF1, PPIA, SLC25A4, PSMA5, PSMD9, PSMB2, AP1S2
ACEVEDO_LIVER_CANCER_UP	0.001	0.0228607	0.184451	2.55491	0	652	RPL13A, CD9, RPL7, RPL23A, MGP, RNH1, BRK1, HSPB1, S100A10, RPL17, CYSTM1, LRP10, TUBA1A, POLD4, RPS27A, GPAA1, SDCBP, SBDS, CKS1B, PIGT, AP3S1, CYBRD1, ATP6V0E1, VIM, TMEM109, TMEM14C, RPL23, SUMO2, HIGD1A, SPARCL1, SDHC, NQO2, BLVRB, TMEM14A, NEDD8, GNG11, RBX1, TM2D1, DAD1, MYLIP, TMEM14B, EIF3H, GRN, DNAJC19, UAP1, CKB, RPS7, RPL14, ILF2, CPQ, FAM162A, IGBP1, KXD1, CKS2, TAGLN2, DPM1, NTAN1, …	RPL13A, CD9, RPL7, RPL23A, MGP, RNH1, BRK1, HSPB1, S100A10, RPL17, CYSTM1, LRP10, TUBA1A, POLD4, RPS27A, GPAA1, SDCBP, SBDS, CKS1B, PIGT, AP3S1, CYBRD1, ATP6V0E1, VIM, TMEM109, TMEM14C, RPL23, SUMO2, HIGD1A, SPARCL1, SDHC, NQO2, BLVRB, TMEM14A, NEDD8, GNG11, RBX1, TM2D1, DAD1, MYLIP, TMEM14B, EIF3H, GRN, DNAJC19, UAP1, CKB, RPS7, RPL14, ILF2, CPQ, FAM162A, IGBP1, KXD1, CKS2, TAGLN2, DPM1, NTAN1, …
REACTOME_FORMATION_OF_TC_NER_PRE_INCISION_COMPLEX	0.00123305	0.0228607	0.393766	2.55139	0	43	UBB, UBC, UBA52, RPS27A, COPS6, RBX1, POLR2E, POLR2J, POLR2L, POLR2K, POLR2F, POLR2C, POLR2G, COPS3, COPS4, POLR2I, PPIE, COPS5, PRPF19, XPA, COPS8, MNAT1, POLR2H, ZNF830, GPS1, COPS7A, GTF2H1, GTF2H5, XAB2, ISY1, ERCC3	UBB, UBC, UBA52, RPS27A, COPS6, RBX1, POLR2E, POLR2J, POLR2L, POLR2K, POLR2F, POLR2C, POLR2G, COPS3, COPS4, POLR2I
SHIPP_DLBCL_VS_FOLLICULAR_LYMPHOMA_UP	0.00127226	0.0228607	0.421094	2.54851	0	36	ALDOA, LGALS3, LDHA, PKM, PFKP, PRDX1, ENO1, SNRPB, SLC29A1, CTSD, IMPDH2, KPNA2, CLTA, PGAM1, PSMC1, MTHFD2, NME1, EXOSC7, CCT5, MIF, TRAP1, MCM7, CCT3, THOP1	ALDOA, LGALS3, LDHA, PKM, PFKP, PRDX1, ENO1, SNRPB, SLC29A1, CTSD, IMPDH2, KPNA2, CLTA, PGAM1, PSMC1, MTHFD2
SCHLOSSER_MYC_TARGETS_REPRESSED_BY_SERUM	0.00107296	0.0228607	0.271052	2.54415	0	122	U2AF1, HNRNPA1, BTF3, TXN, SLC3A2, CNBP, RAN, NDUFB6, EIF4A3, KPNA2, EIF4E, UBE2N, PGAM1, CYCS, NOP16, ITPA, RABGGTB, EI24, MTHFD2, COX11, BUB3, EXOSC8, ATXN10, PFDN4, UBA2, EEF1E1, CCT5, ACTL6A, SERP1, ACP1, SSB, FH, EMC2, HSPE1, NGDN, GLOD4, PMPCB, PRPS1, OAT, IARS2, NAE1, POLE3, CCT8, PSMG1, SEC13, MRPL3, DCTD, DIMT1, GNL2, SLC39A6, DDX1, HDAC2, LDHB, SNRPF, PNO1, HPRT1, IDH3A, C12orf29, FBXO9…	U2AF1, HNRNPA1, BTF3, TXN, SLC3A2, CNBP, RAN, NDUFB6, EIF4A3, KPNA2, EIF4E, UBE2N, PGAM1, CYCS, NOP16, ITPA, RABGGTB, EI24, MTHFD2
REACTOME_LATE_ENDOSOMAL_MICROAUTOPHAGY	0.00129702	0.0228607	0.462445	2.54142	0	27	UBB, UBC, UBA52, RPS27A, VIM, HSPA8, TSG101, CHMP2A, PARK7, VPS28, PLIN3, CHMP2B, CHMP4A, CHMP3, ARL13B	UBB, UBC, UBA52, RPS27A, VIM, HSPA8, TSG101, CHMP2A, PARK7, VPS28, PLIN3, CHMP2B, CHMP4A, CHMP3, ARL13B
SMITH_TERT_TARGETS_DN	0.00118906	0.0228607	0.361211	2.54016	0	53	GSN, ANXA4, AKR1C3, CD47, CBR1, PAM, SERPING1, RRAGA, CAT, ALDH3A2, SERPINB6, ASAH1, CHMP1A, RAB11A, UGP2, PCNA, IDI1, TAGLN, THY1, HSPA2, GSTO1, PPP1R7, OAT, AHCY, RAB40B, PTHLH, ALDH7A1, CCNG1, TNFSF9, TRADD, FAH, SP110, GAMT, LIPA, CLP1, A2M	GSN, ANXA4, AKR1C3, CD47, CBR1, PAM, SERPING1, RRAGA, CAT, ALDH3A2, SERPINB6, ASAH1, CHMP1A, RAB11A, UGP2, PCNA
KAAB_HEART_ATRIUM_VS_VENTRICLE_UP	0.00104822	0.0228607	0.24687	2.53874	0	165	DPT, PRELP, IGFBP6, GPX3, FMOD, COMP, RPL3, CDO1, CRIP1, PRDX1, AKR1C1, PLA2G2A, ID2, NUPR1, EEF1A1, MYL6, PRSS23, POLD4, VIM, PDLIM4, CCDC85B, CD47, S100A13, TUBB2A, BAD, FBLN2, GRN, VAT1, TMEM106C, AKR1A1, PAM, ADM, ERGIC3, CSRP1, TAGLN2, TRIP6, SGCE, MAGED2, FEZ1, TIMP3, RTN4, SFRP1, NTRK2, TGFBR3, TGFB1I1, SLN, FAM114A1, SLIT3, CDC123, NUCB1, PBXIP1, PRAF2, TAGLN, RABAC1, FRMD4B, TULP3, PTGIS…	DPT, PRELP, IGFBP6, GPX3, FMOD, COMP, RPL3, CDO1, CRIP1, PRDX1, AKR1C1, PLA2G2A, ID2, NUPR1, EEF1A1, MYL6, PRSS23, POLD4, VIM, PDLIM4, CCDC85B, CD47, S100A13, TUBB2A, BAD, FBLN2, GRN, VAT1, TMEM106C, AKR1A1, PAM, ADM, ERGIC3, CSRP1, TAGLN2, TRIP6, SGCE, MAGED2, FEZ1, TIMP3, RTN4, SFRP1, NTRK2, TGFBR3, TGFB1I1, SLN, FAM114A1, SLIT3, CDC123, NUCB1
REACTOME_MICRORNA_MIRNA_BIOGENESIS	0.00289436	0.0381056	0.57994	2.53673	1	15	RAN, POLR2E, POLR2J, POLR2L, POLR2K, POLR2F, POLR2C, POLR2G, PRKRA, POLR2I	RAN, POLR2E, POLR2J, POLR2L, POLR2K, POLR2F, POLR2C, POLR2G, PRKRA, POLR2I
NABA_CORE_MATRISOME	0.00106952	0.0228607	0.262757	2.53346	0	133	DPT, MGP, PRELP, IGFBP6, PCOLCE2, LUM, TNXB, FMOD, COMP, ASPN, MFAP5, DCN, MFAP4, CILP, THBS3, ELN, MFGE8, ECM1, TNFAIP6, MATN2, PRG4, CRISPLD1, SPARCL1, FBLN2, IGFBP5, THBS4, LTBP4, FNDC1, COL14A1, SMOC2, SRPX, COL8A2, FBLN5	DPT, MGP, PRELP, IGFBP6, PCOLCE2, LUM, TNXB, FMOD, COMP, ASPN, MFAP5, DCN, MFAP4, CILP, THBS3, ELN, MFGE8, ECM1, TNFAIP6, MATN2, PRG4, CRISPLD1, SPARCL1, FBLN2, IGFBP5, THBS4, LTBP4, FNDC1, COL14A1, SMOC2, SRPX, COL8A2, FBLN5
KEGG_PATHOGENIC_ESCHERICHIA_COLI_INFECTION	0.00125628	0.0228607	0.412956	2.53058	0	37	ARPC1B, TUBA1B, TUBA1A, TUBB4B, ACTG1, ACTB, YWHAQ, RHOA, TUBB2A, TUBB, TUBB2B, ARPC2, ARPC4, ARPC1A, TUBB6, TUBA1C, EZR, LY96	ARPC1B, TUBA1B, TUBA1A, TUBB4B, ACTG1, ACTB, YWHAQ, RHOA, TUBB2A, TUBB, TUBB2B, ARPC2, ARPC4, ARPC1A, TUBB6, TUBA1C, EZR
WP_PATHOGENIC_ESCHERICHIA_COLI_INFECTION	0.00125628	0.0228607	0.412956	2.53058	0	37	ARPC1B, TUBA1B, TUBA1A, TUBB4B, ACTG1, ACTB, YWHAQ, RHOA, TUBB2A, TUBB, TUBB2B, ARPC2, ARPC4, ARPC1A, TUBB6, TUBA1C, EZR, LY96	ARPC1B, TUBA1B, TUBA1A, TUBB4B, ACTG1, ACTB, YWHAQ, RHOA, TUBB2A, TUBB, TUBB2B, ARPC2, ARPC4, ARPC1A, TUBB6, TUBA1C, EZR
DANG_REGULATED_BY_MYC_DN	0.00103842	0.0228607	0.240496	2.52889	0	173	TMSB4X, AQP1, MGP, ANXA4, ITM2B, NPC2, CRYAB, HSPB1, ID2, CD151, ISCU, FCGRT, PMP22, FTL, SDCBP, BRD2, ID3, TSPO, RPS23, CD47, IER3, ILK, HMOX1, CDKN1A, MYC, SUMO1, MT1A, PAM, PERP, CSTB, ADM, SCPEP1, ARPC4, FBLN5, AKAP12, PEA15, UBE2L3, MLF2, GAA, SERPINB1, MYL12A, TMEM126A, VAMP3, GADD45G, CSPG4, NUCB1, ZFP36L1, SUCLA2, THY1, PPIE, CAV1, RPS12, FTH1, PLS3, GLT8D1, IFI35, PDLIM7, IRF7, ANXA6, MY…	TMSB4X, AQP1, MGP, ANXA4, ITM2B, NPC2, CRYAB, HSPB1, ID2, CD151, ISCU, FCGRT, PMP22, FTL, SDCBP, BRD2, ID3, TSPO, RPS23, CD47, IER3, ILK, HMOX1, CDKN1A, MYC, SUMO1, MT1A, PAM, PERP, CSTB, ADM, SCPEP1, ARPC4, FBLN5, AKAP12, PEA15, UBE2L3, MLF2, GAA, SERPINB1, MYL12A, TMEM126A, VAMP3, GADD45G, CSPG4, NUCB1
TOOKER_GEMCITABINE_RESISTANCE_UP	0.0011655	0.0228607	0.345657	2.52671	0	60	ADIRF, LGALS3, RPL15, SLC25A6, RNH1, ANXA1, TPI1, EIF3F, CIRBP, BLVRB, DHRS7, ILK, SNRPB, PFDN5, COX8A, SLC25A3, ABHD14A, BMP4, GRHPR, TSSC4, ITPA, BDH2, FTH1, IFT52, CCNB1IP1, ELOVL1, ARFIP2, AATF, MRPL17, IFI6, ASS1, ARID5B, WDR74, PTDSS1, SP110, TMED3, CIAPIN1, RRM1	ADIRF, LGALS3, RPL15, SLC25A6, RNH1, ANXA1, TPI1, EIF3F, CIRBP, BLVRB, DHRS7, ILK, SNRPB, PFDN5, COX8A, SLC25A3, ABHD14A, BMP4, GRHPR, TSSC4, ITPA
HOSHIDA_LIVER_CANCER_SUBCLASS_S3	0.00105263	0.0228607	0.253151	2.52431	0	146	SOD1, GPX3, EMP2, IGF1, AKR1C1, PLA2G2A, EPHX1, POLD4, SBDS, SPARCL1, BLVRB, C1S, BLOC1S1, SDHB, NNMT, COX5B, CBR1, ACADVL, HSD17B10, NDUFV2, CSTB, NFIC, CP, ALDH2, SERPING1, FKBP2, CAT, ALDH3A2, CYP27A1, CYB5A, TGFBR3, TOB1, NFIB, PGRMC1, CES1, PROS1, PTS, UQCRB, ECHS1, ABHD2, PTGR1, GSTO1, DECR1, CD14, ANXA6, PGM1, FH, SELENBP1, F5, TMBIM6, QDPR, C1R, CFH, MAOB, DCAF8, HMOX2, CD302, GGH, MGST2,…	SOD1, GPX3, EMP2, IGF1, AKR1C1, PLA2G2A, EPHX1, POLD4, SBDS, SPARCL1, BLVRB, C1S, BLOC1S1, SDHB, NNMT, COX5B, CBR1, ACADVL, HSD17B10, NDUFV2, CSTB, NFIC, CP, ALDH2, SERPING1, FKBP2, CAT, ALDH3A2, CYP27A1, CYB5A, TGFBR3, TOB1, NFIB, PGRMC1, CES1, PROS1, PTS
LU_EZH2_TARGETS_UP	0.00102987	0.0228607	0.234607	2.52262	0	185	S100A4, AKR1C2, S100A6, CFD, TM4SF1, LMNA, PRSS23, AHNAK2, DDIT4, HCFC1R1, LAMTOR4, KRTCAP2, PMVK, FLOT1, PSMB7, IER3, SDHC, CUTA, WDR45, S100A13, CCDC107, PSMD4, CBR1, ENSA, PIH1D1, REEP5, AVPI1, TRIP6, MIEN1, MPG, POLR2C, RPS19BP1, SCAND1, NDUFA8, SIGIRR, MGMT, TOMM22, PHF5A, CD68, PSMC3, SHARPIN, PFKL, COX14, THOC6, CBY1, KLHDC3, NME3, AHSA1, RPAIN, EMC6, PFDN6, MTX1, IFI35, IRF7, RPS6KB2, PPP…	S100A4, AKR1C2, S100A6, CFD, TM4SF1, LMNA, PRSS23, AHNAK2, DDIT4, HCFC1R1, LAMTOR4, KRTCAP2, PMVK, FLOT1, PSMB7, IER3, SDHC, CUTA, WDR45, S100A13, CCDC107, PSMD4, CBR1, ENSA, PIH1D1, REEP5, AVPI1, TRIP6, MIEN1, MPG, POLR2C, RPS19BP1, SCAND1, NDUFA8, SIGIRR, MGMT, TOMM22, PHF5A, CD68, PSMC3, SHARPIN, PFKL, COX14, THOC6, CBY1, KLHDC3
REACTOME_DUAL_INCISION_IN_TC_NER	0.00120192	0.0228607	0.362476	2.52018	0	51	UBB, UBC, UBA52, POLD4, RPS27A, RBX1, POLR2E, POLR2J, POLR2L, POLD2, POLR2K, POLR2F, POLR2C, POLR2G, POLE4, PCNA, ERCC1, POLR2I, PPIE, PRPF19, XPA, RPA2, MNAT1, POLE3, RPA3, POLR2H, RPA1, RFC1, ZNF830	UBB, UBC, UBA52, POLD4, RPS27A, RBX1, POLR2E, POLR2J, POLR2L, POLD2, POLR2K, POLR2F, POLR2C, POLR2G, POLE4, PCNA, ERCC1, POLR2I
WP_TCA_CYCLE_AKA_KREBS_OR_CITRIC_ACID_CYCLE	0.00290276	0.0381056	0.563898	2.51747	1	16	SDHC, SDHB, MDH2, SDHD, IDH3B, IDH3G, SUCLG1, SUCLA2, SDHA, FH, ACO2, SUCLG2, IDH3A, DLD, OGDH	SDHC, SDHB, MDH2, SDHD, IDH3B, IDH3G, SUCLG1
KEGG_SPLICEOSOME	0.00110375	0.0228607	0.28525	2.51303	0	101	U2AF1, HNRNPA1, SNRPB, HSPA8, SNRPG, SF3B5, SNRPE, EIF4A3, SNRPD2, LSM3, PQBP1, SRSF2, LSM5, PRPF31, MAGOH, PHF5A, SYF2, BUD31, PUF60, RBM8A, SNRPB2, LSM2, LSM4, PPIE, HSPA2, PRPF19, SF3B2, CCDC12, SLU7, BCAS2, SNRNP40, SRSF3, RBMX, SNW1, SF3B4, CWC15, SNRPC, LSM6, HSPA1B, SF3A2, ZMAT2, SNRPD1, SNRPF, CDC40, SNRPA1, THOC3, SF3A3, PPIH, PLRG1, SNRPA, CDC5L, SRSF7, CTNNBL1, USP39, U2AF2, XAB2, ISY1…	U2AF1, HNRNPA1, SNRPB, HSPA8, SNRPG, SF3B5, SNRPE, EIF4A3, SNRPD2, LSM3, PQBP1, SRSF2, LSM5, PRPF31, MAGOH, PHF5A, SYF2, BUD31, PUF60, RBM8A, SNRPB2, LSM2
BIOCARTA_ETC_PATHWAY	0.00149031	0.0241055	0.758881	2.51112	0	8	SLC25A6, SDHC, SDHB, NDUFA1, SDHD, SLC25A4, SDHA, UQCRC1	SLC25A6, SDHC, SDHB, NDUFA1, SDHD, SLC25A4
JAZAG_TGFB1_SIGNALING_VIA_SMAD4_UP	0.00117786	0.0228607	0.351801	2.50425	0	55	TPPP3, EIF1, LSP1, ENO1, ACTB, APH1A, WDR45, FKBP8, SERTAD1, CELF2, NOSIP, GRHPR, POP7, STK25, HEBP1, CDIPT, PTMA, UBA2, IFI35, PKIG, PCGF2, MRPL4, MRPL48, MPDU1, SRCAP, CNIH1, RAB4B, TOM1, CNPY3, CRADD, GLRX2, NPRL2, OSGIN1, UBIAD1, C1QB, MBD1, COPZ1, MRPS31, HMGA1, CBX5	TPPP3, EIF1, LSP1, ENO1, ACTB, APH1A, WDR45, FKBP8, SERTAD1, CELF2, NOSIP, GRHPR, POP7, STK25, HEBP1, CDIPT, PTMA
BASSO_B_LYMPHOCYTE_NETWORK	0.00110011	0.0228607	0.28423	2.50023	0	100	S100A4, CRIP1, PSMB5, PSMB7, MVP, CYC1, LITAF, POLD2, POLR2F, ITM2A, NDUFAB1, LSM3, CTSH, PRDX3, CYCS, EBNA1BP2, CCND2, NOP16, PSMA3, RUVBL2, MYL12A, BUD31, SLC25A4, ETHE1, PCNA, LGALS1, PSMB2, PSMD2, AHSA1, MRPS12, NME1, SSRP1, MRPL12, WDR18, TCP1, EEF1E1, ANXA6, SUN2, HSPE1, BIN1, EMG1, POLR2H, MRPL3, TIMM17A, BYSL, CASP4, CD44, SNRPF, HDDC2, HPRT1, ASNS, PES1, N4BP2L1, SSBP1, IFITM1, ZNF593, T…	S100A4, CRIP1, PSMB5, PSMB7, MVP, CYC1, LITAF, POLD2, POLR2F, ITM2A, NDUFAB1, LSM3, CTSH, PRDX3, CYCS, EBNA1BP2, CCND2, NOP16, PSMA3, RUVBL2, MYL12A, BUD31, SLC25A4, ETHE1, PCNA, LGALS1, PSMB2
REACTOME_POST_CHAPERONIN_TUBULIN_FOLDING_PATHWAY	0.00146843	0.0240958	0.604669	2.49706	0	13	TUBA1B, TUBA1A, TUBB4B, ARL2, TBCB, TUBB2A, TUBB2B, TUBB6, TUBA1C	TUBA1B, TUBA1A, TUBB4B, ARL2, TBCB, TUBB2A, TUBB2B, TUBB6, TUBA1C
ZHOU_TNF_SIGNALING_4HR	0.00125313	0.0228607	0.397732	2.49612	0	39	RPL10, OAZ1, RPL27A, PLP2, CD59, EEF2, PRDX1, MYL6, CCL2, PCMT1, RPS23, PSMB7, PPP1R10, CXCL1, TGFBR3, MYL12A	RPL10, OAZ1, RPL27A, PLP2, CD59, EEF2, PRDX1, MYL6, CCL2, PCMT1, RPS23, PSMB7, PPP1R10, CXCL1, TGFBR3, MYL12A
YAO_TEMPORAL_RESPONSE_TO_PROGESTERONE_CLUSTER_10	0.0011655	0.0228607	0.341048	2.49302	0	60	LDHA, PRDX1, TMED2, MPC2, VDAC2, DAD1, SUMO1, EIF3G, CCT7, CERS2, DYNLL1, POLR2L, POLR2F, COX17, EDF1, EIF1B, FKBP2, TMEM11, ATF1, PSMA4, PCNA, MRPL40, SSRP1, CDK2AP2, SERP1, SSB, HSPE1, GCSH, PEX2, FKBP4, CACYBP	LDHA, PRDX1, TMED2, MPC2, VDAC2, DAD1, SUMO1, EIF3G, CCT7, CERS2, DYNLL1, POLR2L, POLR2F, COX17, EDF1, EIF1B, FKBP2, TMEM11, ATF1, PSMA4, PCNA, MRPL40
REACTOME_CHAPERONE_MEDIATED_AUTOPHAGY	0.00290276	0.0381056	0.557927	2.49081	1	16	UBB, UBC, EEF1A1, UBA52, RPS27A, VIM, HSPA8, PARK7, PLIN3, ARL13B	UBB, UBC, EEF1A1, UBA52, RPS27A, VIM, HSPA8, PARK7, PLIN3, ARL13B
REACTOME_MITOTIC_G1_PHASE_AND_G1_S_TRANSITION	0.00110375	0.0228607	0.282471	2.48855	0	101	UBB, UBC, UBA52, RPS27A, CKS1B, PSMB1, PSMB6, PSMB5, PSMB7, PSMC5, PSMD4, PSMB3, CDKN1A, MYC, PSMF1, PSMA1, PSME1, PSMD8, PSMC2, PSMD3, PSMA7, POLE4, CCND2, PPP2R1A, PSMA3, PSMC1, PSMA4, PSMC3, PSMA5, PCNA, PSMD9, PSMB2, PSMD2, SKP1, PSMB4, CDK4, PSMD13, CDKN2C, PSMC4, RPA2, PPP2R2A, MNAT1, PSMD11, POLE3, RPA3, RPA1, PSMD7, MAX, TFDP2	UBB, UBC, UBA52, RPS27A, CKS1B, PSMB1, PSMB6, PSMB5, PSMB7, PSMC5, PSMD4, PSMB3, CDKN1A, MYC, PSMF1, PSMA1, PSME1, PSMD8, PSMC2, PSMD3, PSMA7, POLE4, CCND2, PPP2R1A, PSMA3, PSMC1, PSMA4, PSMC3, PSMA5, PCNA, PSMD9, PSMB2
WP_METAPATHWAY_BIOTRANSFORMATION_PHASE_I_AND_II	0.00123305	0.0228607	0.383836	2.48705	0	43	AKR1C2, GPX3, MGST3, AKR1C1, GPX4, MGST1, EPHX1, AKR1C3, AKR1B1, COMT, CHST12, NNMT, AKR1A1, NAA20, GSTP1, CYP27A1, GSTM3, GSTK1	AKR1C2, GPX3, MGST3, AKR1C1, GPX4, MGST1, EPHX1, AKR1C3, AKR1B1, COMT, CHST12, NNMT, AKR1A1, NAA20, GSTP1, CYP27A1, GSTM3, GSTK1
WANG_TUMOR_INVASIVENESS_DN	0.00105708	0.0228607	0.249057	2.48509	0	148	CD9, ANXA4, ITM2B, CCNI, RPL3, ATF4, ID2, MYADM, EEF1A1, ESD, PSMB1, YWHAQ, CNBP, IGFBP5, MYC, EIF3G, CELF2, DNASE2, HSD17B10, LITAF, DEGS1, UGDH, PCNP, CP, RAB11B, CCL3, TGFBR3, TGFB1I1, UBE2L3, DHRS3, NFIB, BUD31, ARF1, WDR1, VAMP3, SCYL1, STX8, CDC123, RPL7L1, PBXIP1, SKP1, RPL29, SS18L2, HNRNPH2, BTG2, VBP1, PPP1R7, SNHG7, MPV17, JMJD6, INSIG2, RBPJ, ERGIC2, ATP6V1B2, GDI2, CACYBP, EMD, LUC7L…	CD9, ANXA4, ITM2B, CCNI, RPL3, ATF4, ID2, MYADM, EEF1A1, ESD, PSMB1, YWHAQ, CNBP, IGFBP5, MYC, EIF3G, CELF2, DNASE2, HSD17B10, LITAF, DEGS1, UGDH, PCNP, CP, RAB11B, CCL3, TGFBR3, TGFB1I1, UBE2L3, DHRS3, NFIB, BUD31, ARF1, WDR1, VAMP3, SCYL1, STX8, CDC123, RPL7L1
FLECHNER_BIOPSY_KIDNEY_TRANSPLANT_OK_VS_DONOR_UP	0.001002	0.0228607	0.192846	2.47949	0	410	CD9, GSN, ANXA4, LUM, FHL1, HERPUD1, PKM, CYB5R3, AKR1C1, CRYAB, TUBA1B, HNRNPA1, SAP18, EEF1D, ID2, CLU, ANXA7, TUBA1A, EIF3F, RPL36AL, AKR1C3, COMT, SDCBP, AP3S1, LEPROT, ATP6V0E1, VIM, ACTG1, TBCB, TSPO, EIF3I, TNFRSF11B, CNBP, PSMC5, SPARCL1, C1S, SPTSSA, RHOA, RAN, SYPL1, PGK1, VAT1, MVP, HSPA8, PAM, HSBP1, NACA, PDCD6, LITAF, DYNLL1, FAM3C, JTB, HMGN3, DPM1, DSTN, ANXA5, ITM2A, KPNA2, BCAP3…	CD9, GSN, ANXA4, LUM, FHL1, HERPUD1, PKM, CYB5R3, AKR1C1, CRYAB, TUBA1B, HNRNPA1, SAP18, EEF1D, ID2, CLU, ANXA7, TUBA1A, EIF3F, RPL36AL, AKR1C3, COMT, SDCBP, AP3S1, LEPROT, ATP6V0E1, VIM, ACTG1, TBCB, TSPO, EIF3I, TNFRSF11B, CNBP, PSMC5, SPARCL1, C1S, SPTSSA, RHOA, RAN, SYPL1, PGK1, VAT1, MVP, HSPA8, PAM, HSBP1, NACA, PDCD6, LITAF, DYNLL1, FAM3C, JTB, HMGN3, DPM1, DSTN, ANXA5, ITM2A, KPNA2, BCAP3…
RODWELL_AGING_KIDNEY_NO_BLOOD_UP	0.00106383	0.0228607	0.255581	2.47746	0	134	RPL27, LUM, DKK3, FHL1, RPS10, RPS25, CDO1, RPL35A, ANXA2, ANXA1, GPNMB, CCL2, AXL, HEXB, ITM2C, MFGE8, LEPROT, TBCB, RAB34, TNFRSF11B, SPARCL1, C1S, NNMT, ZFAS1, PAM, COL14A1, DEGS1, FEZ2, MGLL, TMEM243, RPL12, SERPING1, RPL35, POLE4, POLR1D, RBMS3, IFI27L2, B3GAT3, SOCS3, RPS27L, TAGLN, DPCD	RPL27, LUM, DKK3, FHL1, RPS10, RPS25, CDO1, RPL35A, ANXA2, ANXA1, GPNMB, CCL2, AXL, HEXB, ITM2C, MFGE8, LEPROT, TBCB, RAB34, TNFRSF11B, SPARCL1, C1S, NNMT, ZFAS1, PAM, COL14A1, DEGS1, FEZ2, MGLL, TMEM243, RPL12, SERPING1, RPL35, POLE4, POLR1D, RBMS3, IFI27L2, B3GAT3, SOCS3
BUFFA_HYPOXIA_METAGENE	0.00125313	0.0228607	0.416215	2.46753	0	33	LDHA, PFKP, CHCHD2, GAPDH, TPI1, TUBA1A, DDIT4, ENO1, PGK1, ADM, TUBB6, PSMA7, PGAM1, TUBA1C, MRPL13, MAD2L2, MIF, MRPL15, ANKRD37	LDHA, PFKP, CHCHD2, GAPDH, TPI1, TUBA1A, DDIT4, ENO1, PGK1, ADM, TUBB6, PSMA7, PGAM1, TUBA1C, MRPL13
IIZUKA_LIVER_CANCER_PROGRESSION_L0_L1_DN	0.00289436	0.0381056	0.564089	2.46739	1	15	CST3, ISCU, PLTP, TSPO, RHOA, COX4I1, ARPC2, VDAC3, PRCP	CST3, ISCU, PLTP, TSPO, RHOA, COX4I1, ARPC2, VDAC3, PRCP
RODWELL_AGING_KIDNEY_UP	0.00100908	0.0228607	0.206519	2.45806	0	271	RPL13A, RPL10, RPL27, LUM, COMP, DKK3, RPS10, RPS25, CDO1, RPL35A, RPLP2, CRIP1, ANXA2, ARPC1B, GPNMB, EMP3, CLIC1, FAU, FXYD5, CCL2, AXL, TUBA1A, ITM2C, MFGE8, LEPROT, VIM, CALHM2, KRTCAP2, TBCB, RAB34, GLIPR2, TNFRSF11B, CD47, SPARCL1, C1S, RHOA, MGAT1, GRN, NNMT, UBXN1, ZFAS1, PFN1, MVP, CELF2, PAM, APRT, COL14A1, KXD1, DEGS1, TAGLN2, TRIP6, FEZ2, TMEM43, TMEM243, CARHSP1, RPL12, RPL18, SERPIN…	RPL13A, RPL10, RPL27, LUM, COMP, DKK3, RPS10, RPS25, CDO1, RPL35A, RPLP2, CRIP1, ANXA2, ARPC1B, GPNMB, EMP3, CLIC1, FAU, FXYD5, CCL2, AXL, TUBA1A, ITM2C, MFGE8, LEPROT, VIM, CALHM2, KRTCAP2, TBCB, RAB34, GLIPR2, TNFRSF11B, CD47, SPARCL1, C1S, RHOA, MGAT1, GRN, NNMT, UBXN1, ZFAS1, PFN1, MVP, CELF2, PAM, APRT, COL14A1, KXD1, DEGS1, TAGLN2, TRIP6, FEZ2, TMEM43, TMEM243, CARHSP1, RPL12, RPL18, SERPIN…
HUANG_GATA2_TARGETS_UP	0.00112994	0.0228607	0.295602	2.44875	0	85	GSN, ANXA2, CST3, EMP3, RPS6, RNF130, SH3BGRL3, AP3S1, ATP6V0E1, TSPO, CD47, PSENEN, BLOC1S1, CDKN1A, FIS1, SQSTM1, COX6A1, CCPG1, ARPC1A, PRDX5, UBL5, SCAND1, GYG1, ATP6V0D1, RHOG, TGIF1, MYL12A, TMEM50A, LGALS1, RAB31, DYNLT1, GSTO1, NDUFA6, HBP1, KCNN4	GSN, ANXA2, CST3, EMP3, RPS6, RNF130, SH3BGRL3, AP3S1, ATP6V0E1, TSPO, CD47, PSENEN, BLOC1S1, CDKN1A, FIS1, SQSTM1, COX6A1, CCPG1, ARPC1A, PRDX5, UBL5, SCAND1, GYG1, ATP6V0D1, RHOG, TGIF1, MYL12A, TMEM50A, LGALS1
YAO_TEMPORAL_RESPONSE_TO_PROGESTERONE_CLUSTER_14	0.0010917	0.0228607	0.270659	2.44535	0	110	PKM, TUBA1A, TBCB, RAB34, TMEM14C, PSMB5, TMEM147, PDLIM3, RAN, PSMB3, CTSD, ARHGDIA, TUBB6, RWDD1, HTRA2, NHP2, MRPS18B, UBE2N, EBNA1BP2, NOP16, FBL, MORF4L2, BANF1, SLC39A7, LMAN2, GORASP2, NME1, CDK4, CISD1, GALK1, MRPL12, GALM, DCTPP1, SEC61B, ERGIC1, TANK, SERPINE2, PRMT1, DTYMK, CCT8, SSR2, UQCC2, SEC13, ATF6B, GPS1, SND1, DDX41, SNRPA1, WDR74, ASL, CCT3, NUBP1, PSMD6, THOP1, PES1, PPA1, RA…	PKM, TUBA1A, TBCB, RAB34, TMEM14C, PSMB5, TMEM147, PDLIM3, RAN, PSMB3, CTSD, ARHGDIA, TUBB6, RWDD1, HTRA2, NHP2, MRPS18B, UBE2N, EBNA1BP2, NOP16, FBL, MORF4L2, BANF1, SLC39A7, LMAN2
REACTOME_INHIBITION_OF_DNA_RECOMBINATION_AT_TELOMERE	0.00290276	0.0381056	0.547572	2.44458	1	16	POLR2E, POLR2J, POLR2L, POLR2K, POLR2F, POLR2C, POLR2G, TERF1, POLR2I, TINF2, POLR2H, ACD	POLR2E, POLR2J, POLR2L, POLR2K, POLR2F, POLR2C, POLR2G, TERF1, POLR2I
REACTOME_RHO_GTPASES_ACTIVATE_IQGAPS	0.00289436	0.0381056	0.558262	2.44191	1	15	TUBA1B, TUBA1A, TUBB4B, ACTG1, ACTB, TUBB2A, TUBB2B, TUBB6, TUBA1C	TUBA1B, TUBA1A, TUBB4B, ACTG1, ACTB, TUBB2A, TUBB2B, TUBB6, TUBA1C
KEGG_PYRUVATE_METABOLISM	0.00129702	0.0228607	0.444131	2.44077	0	27	LDHA, PKM, AKR1B1, ACAT1, MDH2, ALDH2, GRHPR, MDH1, ALDH3A2, PDHB, HAGH, GLO1, ACAT2, ACYP1, LDHB, ALDH7A1, ACYP2, PDHA1, DLD, PCK2, ALDH9A1, ME3, PC	LDHA, PKM, AKR1B1, ACAT1, MDH2, ALDH2, GRHPR, MDH1, ALDH3A2, PDHB, HAGH
IRITANI_MAD1_TARGETS_DN	0.00130378	0.0228607	0.430117	2.43392	0	30	RPL10A, EEF2, DTD1, BABAM1, RPL12, RPL18, DUT, RPL13, MRPS18B, FBL, RPL5, HNRNPH2, DCTPP1, RPL22, UQCRC1, AHCY, ASS1, RPSA, WDR74, EEF1G, PPA1, EIF1AY	RPL10A, EEF2, DTD1, BABAM1, RPL12, RPL18, DUT, RPL13, MRPS18B, FBL, RPL5
ONKEN_UVEAL_MELANOMA_DN	0.00100705	0.0228607	0.193511	2.43259	0	379	RPL31, PCOLCE2, RPL15, RPL10A, SLC25A6, RPL3, RPL35A, RPS5, ID2, RPS9, PMP22, RPL36AL, RPS27A, EIF3L, ARL2, RPL18A, CIRBP, RNF13, MATN2, BSG, RPL23, CNBP, RPL11, CUTA, RPS14, RPL32, RHOA, AP2M1, GNG11, RAB7A, NDUFAF3, COX7A2L, CNN3, RPL14, NDUFB4, EIF3G, FHL2, PEPD, FAM3C, MAGEH1, AIP, DEGS1, TRIP6, DSTN, PCNP, IMPDH2, VPS51, EIF4A2, ARPC4, RPL24, ITM2A, GLUL, ABLIM1, LSM3, NDUFB5, EIF1B, GYPC, G…	RPL31, PCOLCE2, RPL15, RPL10A, SLC25A6, RPL3, RPL35A, RPS5, ID2, RPS9, PMP22, RPL36AL, RPS27A, EIF3L, ARL2, RPL18A, CIRBP, RNF13, MATN2, BSG, RPL23, CNBP, RPL11, CUTA, RPS14, RPL32, RHOA, AP2M1, GNG11, RAB7A, NDUFAF3, COX7A2L, CNN3, RPL14, NDUFB4, EIF3G, FHL2, PEPD, FAM3C, MAGEH1, AIP, DEGS1, TRIP6, DSTN, PCNP, IMPDH2, VPS51, EIF4A2, ARPC4, RPL24, ITM2A, GLUL, ABLIM1, LSM3, NDUFB5, EIF1B, GYPC, G…
PUJANA_CHEK2_PCC_NETWORK	0.001	0.0228607	0.182239	2.43214	0	498	U2AF1, RPL27, LDHA, PRDX1, TUBA1B, RPS6, BTF3, RPL4, RPS27A, CKS1B, SLC25A5, AP3S1, PCMT1, RPL23, CD47, TAF9, CNBP, SNRPB, RAN, PGK1, ERH, EIF3H, MYC, SUMO1, RPS7, TMEM106C, HSPA8, ILF2, NDUFV2, NACA, POLR2J, SNRPG, RPL6, HMGN3, CKS2, INSIG1, PSMA1, DPM1, SNRPE, FDPS, DGUOK, UBE2E1, EIF4A3, KPNA2, EIF4E, TMEM243, POLR2G, SNRPD2, LSM3, IDH3B, PSMC2, PSMD3, NHP2, PRDX3, SRSF2, DUT, GOLIM4, PRKRA, L…	U2AF1, RPL27, LDHA, PRDX1, TUBA1B, RPS6, BTF3, RPL4, RPS27A, CKS1B, SLC25A5, AP3S1, PCMT1, RPL23, CD47, TAF9, CNBP, SNRPB, RAN, PGK1, ERH, EIF3H, MYC, SUMO1, RPS7, TMEM106C, HSPA8, ILF2, NDUFV2, NACA, POLR2J, SNRPG, RPL6, HMGN3, CKS2, INSIG1, PSMA1, DPM1, SNRPE, FDPS, DGUOK, UBE2E1, EIF4A3, KPNA2, EIF4E, TMEM243, POLR2G, SNRPD2, LSM3, IDH3B, PSMC2, PSMD3, NHP2, PRDX3, SRSF2, DUT, GOLIM4, PRKRA, L…
REACTOME_FORMATION_OF_TUBULIN_FOLDING_INTERMEDIATES_BY_CCT_TRIC	0.00285307	0.0381056	0.528005	2.43092	1	17	TUBA1B, TUBA1A, TUBB4B, TUBB2A, CCT7, TUBB2B, TUBB6, TUBA1C, TCP1, CCT5, CCT4, CCT8, CCT3, CCT2, CCT6A	TUBA1B, TUBA1A, TUBB4B, TUBB2A, CCT7, TUBB2B, TUBB6, TUBA1C
REACTOME_HSP90_CHAPERONE_CYCLE_FOR_STEROID_HORMONE_RECEPTORS_SHR_IN_THE_PRESENCE_OF_LIGAND	0.00126743	0.0228607	0.404685	2.42996	0	35	TUBA1B, TUBA1A, TUBB4B, DCTN2, TUBB2A, DCTN3, HSPA8, DCTN6, ACTR10, TUBB2B, CAPZB, DYNLL1, TUBB6, TUBA1C, DNAJB1, HSPA2, CAPZA2, ACTR1A	TUBA1B, TUBA1A, TUBB4B, DCTN2, TUBB2A, DCTN3, HSPA8, DCTN6, ACTR10, TUBB2B, CAPZB, DYNLL1, TUBB6, TUBA1C
JOSEPH_RESPONSE_TO_SODIUM_BUTYRATE_UP	0.00132802	0.0228607	0.466621	2.42888	0	23	PRDX1, CLU, PSAP, PCMT1, RHOA, POLR2L, COX6A1, NR4A1, GSTP1, RAB11A, UQCRQ, HADHB	PRDX1, CLU, PSAP, PCMT1, RHOA, POLR2L, COX6A1, NR4A1, GSTP1, RAB11A, UQCRQ, HADHB
WP_PARKINUBIQUITIN_PROTEASOMAL_SYSTEM_PATHWAY	0.00119904	0.0228607	0.350713	2.42684	0	50	TUBA1B, TUBA1A, TUBB4B, PSMC5, TUBB2A, TUBB, PSMD4, HSPA8, TUBB2B, TUBB6, PSMD8, PSMC2, PSMD3, UBE2L3, PSMC1, PSMC3, TUBA1C, PSMD9, UBE2J2, PSMD2, HSPA2, PSMD13, PSMC4, UBE2L6, PSMD11, PSMD7, HSPA1B, HSPA14, UBE2J1	TUBA1B, TUBA1A, TUBB4B, PSMC5, TUBB2A, TUBB, PSMD4, HSPA8, TUBB2B, TUBB6, PSMD8, PSMC2, PSMD3, UBE2L3, PSMC1, PSMC3, TUBA1C, PSMD9
SEMENZA_HIF1_TARGETS	0.00130208	0.0228607	0.446936	2.42623	0	26	ALDOA, LDHA, PKM, GAPDH, TPI1, ENO1, HMOX1, PGK1, CDKN1A, ADM, CP, PFKL, HK1, AK3	ALDOA, LDHA, PKM, GAPDH, TPI1, ENO1, HMOX1, PGK1, CDKN1A, ADM, CP, PFKL
WP_GLYCOLYSIS_AND_GLUCONEOGENESIS	0.00131752	0.0228607	0.431023	2.42006	0	29	ALDOA, LDHA, PKM, PFKP, GAPDH, TPI1, MPC2, ENO1, PGK1, MDH2, MPC1, MDH1, PGAM1, PFKL, HK1	ALDOA, LDHA, PKM, PFKP, GAPDH, TPI1, MPC2, ENO1, PGK1, MDH2, MPC1, MDH1, PGAM1, PFKL
REACTOME_TRANSPORT_OF_CONNEXONS_TO_THE_PLASMA_MEMBRANE	0.00148588	0.0240958	0.656338	2.41732	0	10	TUBA1B, TUBA1A, TUBB4B, TUBB2A, TUBB2B, TUBB6, TUBA1C	TUBA1B, TUBA1A, TUBB4B, TUBB2A, TUBB2B, TUBB6, TUBA1C
KARLSSON_TGFB1_TARGETS_DN	0.00106157	0.0228607	0.246329	2.41531	0	140	GSN, ITM2B, NPC2, TMEM59, CCNI, CRIP1, CST3, DCN, NDFIP1, MGST1, EPHX1, ID2, TPI1, ID3, LEPROT, BSG, ATP6V1F, BLOC1S1, GRN, IAH1, DCTN6, TMEM98, TECR, GLUL, TMEM176B, NFIA, MAF1, WBP2, GAA, PCNA, SCP2, KMT2E, CTSA, EZR, ZFP36L1, RGS10, NME1, DBI, CDKN2C, FTH1, EMC2, DAG1, MTUS1, BBX, TMBIM6, ID1, TXNDC12, CTDSP2, DCAF8, SERINC3, GDI1, TWSG1, SLC48A1, BNIP3L, RIN2, PIK3R1, SFRP2, SLC9A3R1, EFNA5, …	GSN, ITM2B, NPC2, TMEM59, CCNI, CRIP1, CST3, DCN, NDFIP1, MGST1, EPHX1, ID2, TPI1, ID3, LEPROT, BSG, ATP6V1F, BLOC1S1, GRN, IAH1, DCTN6, TMEM98, TECR, GLUL, TMEM176B, NFIA, MAF1, WBP2, GAA, PCNA, SCP2, KMT2E, CTSA, EZR
CHEMELLO_SOLEUS_VS_EDL_MYOFIBERS_UP	0.0015083	0.0242097	0.76702	2.41368	0	7	FHL1, CRYAB, HSPB1, PDLIM1, FHL2	FHL1, CRYAB, HSPB1, PDLIM1, FHL2
ZHAN_LATE_DIFFERENTIATION_GENES_UP	0.00131062	0.0228607	0.448784	2.40227	0	25	FHL1, S100A6, IGF1, EMP3, HEXB, CAPN2, ACAT1, PAM, ARPC1A, PPT1, CAV2, DYNLT3, CAV1	FHL1, S100A6, IGF1, EMP3, HEXB, CAPN2, ACAT1, PAM, ARPC1A, PPT1, CAV2
REACTOME_SIGNALING_BY_THE_B_CELL_RECEPTOR_BCR	0.00114286	0.0228607	0.301544	2.40128	0	77	UBB, UBC, FKBP1A, UBA52, RPS27A, PSMB1, PSMB6, PSMB5, PSMB7, PSMC5, PSMD4, PSMB3, PSMF1, PSMA1, PSME1, PSMD8, PSMC2, PSMD3, PSMA7, PSMA3, PSMC1, PSMA4, PSMC3, PPIA, PSMA5, PSMD9, PSMB2, PSMD2, SKP1, PSMB4, PSMD13, PSMC4	UBB, UBC, FKBP1A, UBA52, RPS27A, PSMB1, PSMB6, PSMB5, PSMB7, PSMC5, PSMD4, PSMB3, PSMF1, PSMA1, PSME1, PSMD8, PSMC2, PSMD3, PSMA7, PSMA3, PSMC1, PSMA4, PSMC3, PPIA, PSMA5, PSMD9, PSMB2
REACTOME_TRANSCRIPTIONAL_REGULATION_BY_RUNX3	0.00114286	0.0228607	0.299975	2.40025	0	78	UBB, UBC, UBA52, RPS27A, BRD2, PSMB1, PSMB6, PSMB5, PSMB7, PSMC5, PSMD4, PSMB3, CDKN1A, MYC, PSMF1, PSMA1, PSME1, PSMD8, PSMC2, PSMD3, PSMA7, PSMA3, PSMC1, PSMA4, PSMC3, PSMA5, PSMD9, PSMB2, PSMD2, PSMB4, PSMD13, PSMC4	UBB, UBC, UBA52, RPS27A, BRD2, PSMB1, PSMB6, PSMB5, PSMB7, PSMC5, PSMD4, PSMB3, CDKN1A, MYC, PSMF1, PSMA1, PSME1, PSMD8, PSMC2, PSMD3, PSMA7, PSMA3, PSMC1, PSMA4, PSMC3, PSMA5, PSMD9, PSMB2
REACTOME_PTEN_REGULATION	0.0010929	0.0228607	0.264947	2.39921	0	111	UBB, UBC, UBA52, LAMTOR5, RPS27A, LAMTOR4, PSMB1, PSMB6, PSMB5, PSMB7, PSMC5, CSNK2B, PSMD4, PSMB3, PSMF1, PSMA1, LAMTOR1, PSME1, PSMD8, PSMC2, PSMD3, RRAGA, RHEB, MAF1, PSMA7, RING1, CBX6, PSMA3, PSMC1, PSMA4, PSMC3, MKRN1, PSMA5, PSMD9, PSMB2, RBBP7, LAMTOR2, PSMD2, HDAC3, PSMB4, PSMD13, PSMC4	UBB, UBC, UBA52, LAMTOR5, RPS27A, LAMTOR4, PSMB1, PSMB6, PSMB5, PSMB7, PSMC5, CSNK2B, PSMD4, PSMB3, PSMF1, PSMA1, LAMTOR1, PSME1, PSMD8, PSMC2, PSMD3, RRAGA, RHEB, MAF1, PSMA7, RING1, CBX6, PSMA3, PSMC1, PSMA4, PSMC3, MKRN1, PSMA5, PSMD9, PSMB2, RBBP7, LAMTOR2
CASORELLI_ACUTE_PROMYELOCYTIC_LEUKEMIA_DN	0.00100301	0.0228607	0.185069	2.39904	0	432	ALDOA, LDHA, CD59, RPL3, PFKP, AKR1C1, GAPDH, HNRNPA1, TPI1, LMNA, HEXIM1, TMBIM1, PRSS23, AKR1B1, CIRBP, EID1, CKS1B, SRI, PSMB6, ENO1, PSMB5, ACTB, FLOT1, TUFM, TMEM14A, AP2M1, SNRPB, ACAT1, PGK1, TUBB, CTSL, SUMO1, TMEM106C, NDUFV1, CBR1, ENSA, RPS4Y1, CCT7, ACADVL, RTN3, TUBB2B, PPP1R10, SNX17, CYC1, FHL2, CSRP1, TRIP6, DPP4, POLD2, INSIG1, PSMA1, PIN4, SQSTM1, FDPS, ARPC4, KPNA2, TECR, GLUL,…	ALDOA, LDHA, CD59, RPL3, PFKP, AKR1C1, GAPDH, HNRNPA1, TPI1, LMNA, HEXIM1, TMBIM1, PRSS23, AKR1B1, CIRBP, EID1, CKS1B, SRI, PSMB6, ENO1, PSMB5, ACTB, FLOT1, TUFM, TMEM14A, AP2M1, SNRPB, ACAT1, PGK1, TUBB, CTSL, SUMO1, TMEM106C, NDUFV1, CBR1, ENSA, RPS4Y1, CCT7, ACADVL, RTN3, TUBB2B, PPP1R10, SNX17, CYC1, FHL2, CSRP1, TRIP6, DPP4, POLD2, INSIG1, PSMA1, PIN4, SQSTM1, FDPS, ARPC4, KPNA2, TECR, GLUL,…
WP_ALZHEIMERS_DISEASE	0.00104822	0.0228607	0.236056	2.39775	0	157	SLC25A6, TUBA1B, GAPDH, CALM2, ATF4, TUBA1A, TUBB4B, CAPN2, PSMB1, SLC25A5, TNFRSF1A, PSMB6, PSMB5, PSMB7, SFRP4, APH1A, VDAC2, PSMC5, CSNK2B, ADRM1, PSENEN, TUBB2A, BAD, TUBB, PSMD4, PSMB3, HSD17B10, CAPN1, RTN3, TUBB2B, PSMA1, TUBB6, VDAC3, PSMD8, PSMC2, PSMD3, RTN4, XBP1, PSMA7, CYCS, PSMA3, PSMC1, PSMA4, PSMC3, SLC25A4, PSMA5, TUBA1C, PSMD9, PSMB2, PSMD2, PSMB4, PSMD13, PSMC4, IL1B, NRBF2, DV…	SLC25A6, TUBA1B, GAPDH, CALM2, ATF4, TUBA1A, TUBB4B, CAPN2, PSMB1, SLC25A5, TNFRSF1A, PSMB6, PSMB5, PSMB7, SFRP4, APH1A, VDAC2, PSMC5, CSNK2B, ADRM1, PSENEN, TUBB2A, BAD, TUBB, PSMD4, PSMB3, HSD17B10, CAPN1, RTN3, TUBB2B, PSMA1, TUBB6, VDAC3, PSMD8, PSMC2, PSMD3, RTN4, XBP1, PSMA7, CYCS, PSMA3, PSMC1, PSMA4, PSMC3, SLC25A4, PSMA5, TUBA1C, PSMD9, PSMB2
REACTOME_PROCESSING_OF_CAPPED_INTRON_CONTAINING_PRE_MRNA	0.00102775	0.0228607	0.220828	2.39526	0	191	U2AF1, HNRNPA1, HNRNPA0, ZC3H11A, SNRPB, POLR2E, HSPA8, POLR2J, SNRPG, SF3B5, POLR2L, POLR2K, POLR2F, SNRPE, EIF4A3, EIF4E, ZCRB1, POLR2C, POLR2G, SNRPD2, LSM3, PQBP1, SRSF2, NXF1, LSM5, HNRNPF, PRPF31, MAGOH, NXT1, PHF5A, SYF2, BUD31, DNAJC8, PUF60, RBM8A, PCF11, SNRPB2, POLR2I, LSM2, DDX39A, THOC6, WBP4, LSM4, CD2BP2, PPIE, PRPF19, SF3B2, HNRNPH2, SLU7, BCAS2, SNRNP40, SRSF3, RBMX, SNW1, SF3B4,…	U2AF1, HNRNPA1, HNRNPA0, ZC3H11A, SNRPB, POLR2E, HSPA8, POLR2J, SNRPG, SF3B5, POLR2L, POLR2K, POLR2F, SNRPE, EIF4A3, EIF4E, ZCRB1, POLR2C, POLR2G, SNRPD2, LSM3, PQBP1, SRSF2, NXF1, LSM5, HNRNPF, PRPF31, MAGOH, NXT1, PHF5A, SYF2, BUD31, DNAJC8, PUF60, RBM8A, PCF11, SNRPB2, POLR2I, LSM2, DDX39A, THOC6, WBP4
HUMMERICH_SKIN_CANCER_PROGRESSION_DN	0.00116414	0.0228607	0.330313	2.39424	0	58	GPX3, FHL1, ID2, GPNMB, MFAP4, RAB34, PDLIM3, ILK, PTPRS, MYL9, ATP6V0B, DUSP14, CRAT, SERPING1, ECH1, GAA, IL11RA, ECSIT, UBE2A, HADHB, LGALS1, SCP2	GPX3, FHL1, ID2, GPNMB, MFAP4, RAB34, PDLIM3, ILK, PTPRS, MYL9, ATP6V0B, DUSP14, CRAT, SERPING1, ECH1, GAA, IL11RA, ECSIT, UBE2A, HADHB, LGALS1, SCP2
NABA_ECM_GLYCOPROTEINS	0.0011236	0.0228607	0.28134	2.39403	0	92	DPT, MGP, IGFBP6, PCOLCE2, TNXB, COMP, MFAP5, MFAP4, CILP, THBS3, ELN, MFGE8, ECM1, TNFAIP6, MATN2, CRISPLD1, SPARCL1, FBLN2, IGFBP5, THBS4, LTBP4, FNDC1	DPT, MGP, IGFBP6, PCOLCE2, TNXB, COMP, MFAP5, MFAP4, CILP, THBS3, ELN, MFGE8, ECM1, TNFAIP6, MATN2, CRISPLD1, SPARCL1, FBLN2, IGFBP5, THBS4, LTBP4, FNDC1
REACTOME_G2_M_CHECKPOINTS	0.00112613	0.0228607	0.282553	2.38943	0	90	UBB, UBC, UBA52, RPS27A, PSMB1, PSMB6, PSMB5, YWHAQ, PSMB7, PSMC5, PSMD4, PSMB3, SUMO1, PSMF1, BABAM1, PSMA1, RAD50, PSME1, PSMD8, PSMC2, PSMD3, PSMA7, UBE2N, PSMA3, PSMC1, PSMA4, PSMC3, PSMA5, KAT5, PSMD9, PSMB2, PSMD2, PSMB4, PSMD13, PSMC4, RPA2	UBB, UBC, UBA52, RPS27A, PSMB1, PSMB6, PSMB5, YWHAQ, PSMB7, PSMC5, PSMD4, PSMB3, SUMO1, PSMF1, BABAM1, PSMA1, RAD50, PSME1, PSMD8, PSMC2, PSMD3, PSMA7, UBE2N, PSMA3, PSMC1, PSMA4, PSMC3, PSMA5, KAT5, PSMD9, PSMB2
REACTOME_ENDOSOMAL_SORTING_COMPLEX_REQUIRED_FOR_TRANSPORT_ESCRT	0.00131579	0.0228607	0.451541	2.38482	0	24	UBB, UBC, UBA52, RPS27A, TSG101, CHMP2A, CHMP5, VPS28, CHMP2B, CHMP4A, CHMP3, MVB12A, VPS4A, CHMP6, VPS25, SNF8, CHMP7, CHMP4B, VPS4B, VPS37C, UBAP1, VPS36	UBB, UBC, UBA52, RPS27A, TSG101, CHMP2A, CHMP5, VPS28, CHMP2B, CHMP4A, CHMP3
NAKAJIMA_MAST_CELL	0.00129702	0.0228607	0.433609	2.38295	0	27	LGALS3, CAPG, PRDX1, GPNMB, CLU, PEBP1, CCL2, TSPAN4, VAT1, MT1A, DUSP14	LGALS3, CAPG, PRDX1, GPNMB, CLU, PEBP1, CCL2, TSPAN4, VAT1, MT1A, DUSP14
GRUETZMANN_PANCREATIC_CANCER_DN	0.00107296	0.0228607	0.250776	2.38152	0	128	GPX3, ANXA4, RPS10, EEF2, CDO1, HERPUD1, CRYAB, RPL17, CLU, RPS9, PEBP1, SLC25A5, LSP1, RPL32, MYC, RPS7, SLC25A3, IGBP1, PEPD, DSTN, IMPDH2, PCBD1, CRAT, GYPC, SRPX, FKBP2, RPL13, SMPD1, XBP1, RPL7A, CYB5A, NTRK2, AMD1, LMF2, CCND2, TOB1, NFIB, SERPINA5	GPX3, ANXA4, RPS10, EEF2, CDO1, HERPUD1, CRYAB, RPL17, CLU, RPS9, PEBP1, SLC25A5, LSP1, RPL32, MYC, RPS7, SLC25A3, IGBP1, PEPD, DSTN, IMPDH2, PCBD1, CRAT, GYPC, SRPX, FKBP2, RPL13, SMPD1, XBP1, RPL7A, CYB5A, NTRK2, AMD1, LMF2, CCND2, TOB1, NFIB, SERPINA5
HOLLEMAN_VINCRISTINE_RESISTANCE_B_ALL_DN	0.00147493	0.0240958	0.564041	2.38024	0	14	RPLP2, VIM, S100A13, PDLIM1, RPS15A, RPL12, LSM3, RPS11, RPS12	RPLP2, VIM, S100A13, PDLIM1, RPS15A, RPL12, LSM3, RPS11
REACTOME_GLOBAL_GENOME_NUCLEOTIDE_EXCISION_REPAIR_GG_NER	0.00114679	0.0228607	0.314221	2.37966	0	66	UBB, UBC, UBA52, POLD4, RPS27A, RAD23A, ACTB, SUMO2, COPS6, RBX1, SUMO1, SUMO3, POLD2, UBE2N, POLE4, UBE2I, COPS3, INO80C, PCNA, ERCC1, COPS4, COPS5, XPA, RPA2, MCRS1, COPS8, ACTL6A, INO80E, MNAT1, POLE3, RPA3, RPA1, RFC1, GPS1, COPS7A, PARP1	UBB, UBC, UBA52, POLD4, RPS27A, RAD23A, ACTB, SUMO2, COPS6, RBX1, SUMO1, SUMO3, POLD2, UBE2N, POLE4, UBE2I, COPS3, INO80C, PCNA, ERCC1, COPS4
REACTOME_TRANSPORT_OF_NUCLEOSIDES_AND_FREE_PURINE_AND_PYRIMIDINE_BASES_ACROSS_THE_PLASMA_MEMBRANE	0.0015083	0.0242097	0.755361	2.37699	0	7	SLC25A6, ARL2, SLC25A5, SLC29A1, ARL2BP, SLC25A4	SLC25A6, ARL2, SLC25A5, SLC29A1, ARL2BP, SLC25A4
REACTOME_MRNA_SPLICING_MINOR_PATHWAY	0.00123916	0.0228607	0.37199	2.37684	0	41	SNRPB, POLR2E, POLR2J, SNRPG, SF3B5, POLR2L, POLR2K, POLR2F, SNRPE, ZCRB1, POLR2C, POLR2G, SNRPD2, SRSF2, POLR2I, LSM2, SF3B2, SNRNP40, SF3B4, POLR2H, ZMAT5, SNRPD1, SNRPF, SNRNP48, SNRNP25	SNRPB, POLR2E, POLR2J, SNRPG, SF3B5, POLR2L, POLR2K, POLR2F, SNRPE, ZCRB1, POLR2C, POLR2G, SNRPD2, SRSF2, POLR2I, LSM2
KEGG_METABOLISM_OF_XENOBIOTICS_BY_CYTOCHROME_P450	0.00275482	0.0373563	0.48419	2.37411	1	20	AKR1C2, MGST3, AKR1C1, MGST1, EPHX1, AKR1C3, GSTP1, ADH5, GSTM3, GSTK1, GSTO1, GSTA4, GSTM5, MGST2	AKR1C2, MGST3, AKR1C1, MGST1, EPHX1, AKR1C3, GSTP1, ADH5, GSTM3, GSTK1
TOMLINS_PROSTATE_CANCER_UP	0.00129702	0.0228607	0.43184	2.37322	0	27	RPL31, EIF4A1, SLC25A6, EEF2, UAP1, NACA, ATP6V1G1, MANF, UGDH, GUSB, CNPY2, RAB11A	RPL31, EIF4A1, SLC25A6, EEF2, UAP1, NACA, ATP6V1G1, MANF, UGDH, GUSB, CNPY2, RAB11A
REACTOME_MITOTIC_G2_G2_M_PHASES	0.00107066	0.0228607	0.250467	2.37023	0	126	TUBA1B, UBB, UBC, UBA52, TUBA1A, TUBB4B, RPS27A, PSMB1, PSMB6, PSMB5, DCTN2, PSMB7, PSMC5, RBX1, TUBB2A, DCTN3, TUBB, PSMD4, PSMB3, CDKN1A, PSMF1, TUBB2B, DYNLL1, PSMA1, PSME1, TUBB6, PSMD8, PSMC2, PSMD3, PSMA7, PPP2R1A, PSMA3, PSMC1, PSMA4, PSMC3, PSMA5, TUBA1C, PSMD9, PSMB2, PSMD2, SKP1, PSMB4, PSMD13, CDK11A, PSMC4, ACTR1A, LCMT1, MZT1, PPP2R2A	TUBA1B, UBB, UBC, UBA52, TUBA1A, TUBB4B, RPS27A, PSMB1, PSMB6, PSMB5, DCTN2, PSMB7, PSMC5, RBX1, TUBB2A, DCTN3, TUBB, PSMD4, PSMB3, CDKN1A, PSMF1, TUBB2B, DYNLL1, PSMA1, PSME1, TUBB6, PSMD8, PSMC2, PSMD3, PSMA7, PPP2R1A, PSMA3, PSMC1, PSMA4, PSMC3, PSMA5, TUBA1C, PSMD9, PSMB2
PUJANA_BRCA1_PCC_NETWORK	0.000999001	0.0228607	0.162152	2.36783	0	990	RPL13A, RPL7, RPL31, RPS20, RPL23A, EIF4A1, RPL21, U2AF1, RPL27, RPL15, RPL10A, RPL27A, LDHA, COMP, EEF2, RPS25, RPLP2, RPL36A, RPL19, PRDX1, TUBA1B, GAPDH, HNRNPA1, RPS5, ATF4, RPL17, EEF1A1, RPS6, BTF3, MRPL23, EIF3F, RPL36AL, LAMTOR5, RPL4, TXN, RPS27A, RPL18A, EIF3E, CKS1B, PSMB1, SLC25A5, AP3S1, PCMT1, HINT1, EIF3K, RPS23, ENO1, EIF3I, HEXA, RPL23, CD47, TAF9, CNBP, PSMB7, VDAC2, SUMO2, RPL1…	RPL13A, RPL7, RPL31, RPS20, RPL23A, EIF4A1, RPL21, U2AF1, RPL27, RPL15, RPL10A, RPL27A, LDHA, COMP, EEF2, RPS25, RPLP2, RPL36A, RPL19, PRDX1, TUBA1B, GAPDH, HNRNPA1, RPS5, ATF4, RPL17, EEF1A1, RPS6, BTF3, MRPL23, EIF3F, RPL36AL, LAMTOR5, RPL4, TXN, RPS27A, RPL18A, EIF3E, CKS1B, PSMB1, SLC25A5, AP3S1, PCMT1, HINT1, EIF3K, RPS23, ENO1, EIF3I, HEXA, RPL23, CD47, TAF9, CNBP, PSMB7, VDAC2, SUMO2, RPL1…
REACTOME_SEALING_OF_THE_NUCLEAR_ENVELOPE_NE_BY_ESCRT_III	0.00277393	0.0374539	0.488704	2.36642	1	19	TUBA1B, TUBA1A, TUBB4B, TUBB2A, TUBB2B, CHMP2A, TUBB6, CHMP2B, TUBA1C, CHMP4A, CHMP3	TUBA1B, TUBA1A, TUBB4B, TUBB2A, TUBB2B, CHMP2A, TUBB6, CHMP2B, TUBA1C, CHMP4A, CHMP3
RAHMAN_TP53_TARGETS_PHOSPHORYLATED	0.00286123	0.0381056	0.504991	2.36602	1	18	ANXA1, PSMB6, ACTB, VPS29, PARK7, GSTP1, PRDX3, PRDX2, PGAM1, RUVBL2, NME1, IDH3A, PPA1, DLD, CCT6A	ANXA1, PSMB6, ACTB, VPS29, PARK7, GSTP1, PRDX3, PRDX2, PGAM1, RUVBL2
ACEVEDO_NORMAL_TISSUE_ADJACENT_TO_LIVER_TUMOR_DN	0.00101215	0.0228607	0.208288	2.36308	0	223	EIF4A1, PCOLCE2, OAZ1, SOD1, EEF2, RPS25, RPL19, SAP18, CADM1, HSD3B7, RPL36AL, TUBB4B, TSHZ2, TNFRSF1A, ACTG1, PRG4, PSMB7, APH1A, SPTSSA, DHRS7, NR1H2, SDHB, NNMT, COX5B, SERTAD1, PSMF1, MANF, POLR2F, MRPL22, EMP1, CDA, TECR, DNAJB11, PRDX5, UROD, RPL12, MEA1, AGPAT2, CAMK1, VPS28, AAMDC, RAB1A, GTF3A, MAGOH, MRPL24, WBP2, PSMA3, CLPTM1, RIC8A, NSFL1C, NUCB1, HAGH, IMP4, NDFIP2, PRADC1, ROMO1, …	EIF4A1, PCOLCE2, OAZ1, SOD1, EEF2, RPS25, RPL19, SAP18, CADM1, HSD3B7, RPL36AL, TUBB4B, TSHZ2, TNFRSF1A, ACTG1, PRG4, PSMB7, APH1A, SPTSSA, DHRS7, NR1H2, SDHB, NNMT, COX5B, SERTAD1, PSMF1, MANF, POLR2F, MRPL22, EMP1, CDA, TECR, DNAJB11, PRDX5, UROD, RPL12, MEA1, AGPAT2, CAMK1, VPS28, AAMDC, RAB1A, GTF3A, MAGOH, MRPL24, WBP2, PSMA3, CLPTM1, RIC8A, NSFL1C, NUCB1, HAGH
CHIBA_RESPONSE_TO_TSA	0.00128205	0.0228607	0.409159	2.36136	0	31	PKM, PRDX1, ID2, CLU, ID3, BSG, RHOA, CDKN1A, GRN, ATP6AP2, SQSTM1, PRKRA, HADHB, DNAJB1	PKM, PRDX1, ID2, CLU, ID3, BSG, RHOA, CDKN1A, GRN, ATP6AP2, SQSTM1, PRKRA, HADHB
KAYO_AGING_MUSCLE_DN	0.00113507	0.0228607	0.290462	2.35085	0	80	RPL31, TMSB4X, LGALS3, RPS25, UBB, RPL36AL, COMT, VDAC2, UBE2D2, SDHB, IGFBP5, RPS7, COX8A, NDUFV2, NEU1, CDH13, DPP4, POLR2F, COX6A1, ERF, POLR2G, CTSH, MDH1, UGP2, EXOSC7, PTGR1, RPS18, DYNLT1, SURF1, ACP1, FH, PIGF, RBBP6, RTF1, SERINC3, UQCRH, BYSL, CASP4, SNX1, NIPA2	RPL31, TMSB4X, LGALS3, RPS25, UBB, RPL36AL, COMT, VDAC2, UBE2D2, SDHB, IGFBP5, RPS7, COX8A, NDUFV2, NEU1, CDH13, DPP4, POLR2F, COX6A1, ERF, POLR2G, CTSH, MDH1, UGP2
REACTOME_DNA_DAMAGE_BYPASS	0.00131752	0.0228607	0.418001	2.34695	0	29	UBB, UBC, UBA52, POLD4, RPS27A, RBX1, UBE2B, POLD2, POLE4, USP1, PCNA, MAD2L2, RPA2, UBE2L6, POLE3, RPA3, RPA1, RFC1	UBB, UBC, UBA52, POLD4, RPS27A, RBX1, UBE2B, POLD2, POLE4, USP1, PCNA
WINTER_HYPOXIA_UP	0.00116144	0.0228607	0.316941	2.34655	0	62	ALDOA, LDHA, GAPDH, S100A10, TPI1, TUBB4B, PSMB7, RHOC, RAN, PGK1, ANGPTL4, SLIRP, CNIH4, PSMA7, PGAM1, NDUFA4L2, RUVBL2, TPD52L2, S100A3, PSMD2, NME1, MTX1, MRPL14, DPM2, MNAT1, RNF24, MIF, PTGFRN, ANKRD37, PDZD11, VAPB	ALDOA, LDHA, GAPDH, S100A10, TPI1, TUBB4B, PSMB7, RHOC, RAN, PGK1, ANGPTL4, SLIRP, CNIH4, PSMA7, PGAM1, NDUFA4L2, RUVBL2, TPD52L2
REACTOME_PROGRAMMED_CELL_DEATH	0.00105932	0.0228607	0.239733	2.34594	0	138	GSN, UBB, UBC, LMNA, UBA52, RPS27A, SDCBP, PSMB1, VIM, PSMB6, PSMB5, FLOT1, YWHAQ, PSMB7, PSMC5, BAD, PSMD4, PSMB3, PSMF1, DYNLL1, PSMA1, CHMP2A, PSME1, BCAP31, PSMD8, PSMC2, PSMD3, PSMA7, CYCS, PSMA3, PSMC1, PSMA4, PSMC3, DBNL, CHMP2B, PSMA5, DAPK3, PSMD9, PSMB2, CHMP4A, CHMP3, GSDMD, LY96, PSMD2, HMGB2, PSMB4, PSMD13, PSMC4, IL1B, CD14	GSN, UBB, UBC, LMNA, UBA52, RPS27A, SDCBP, PSMB1, VIM, PSMB6, PSMB5, FLOT1, YWHAQ, PSMB7, PSMC5, BAD, PSMD4, PSMB3, PSMF1, DYNLL1, PSMA1, CHMP2A, PSME1, BCAP31, PSMD8, PSMC2, PSMD3, PSMA7, CYCS, PSMA3, PSMC1, PSMA4, PSMC3, DBNL, CHMP2B, PSMA5, DAPK3, PSMD9, PSMB2, CHMP4A, CHMP3
REACTOME_FGFR2_MUTANT_RECEPTOR_ACTIVATION	0.00434153	0.0443739	0.536159	2.34523	2	15	POLR2E, POLR2J, POLR2L, POLR2K, POLR2F, POLR2C, POLR2G, POLR2I, FGF10, FGF18, POLR2H	POLR2E, POLR2J, POLR2L, POLR2K, POLR2F, POLR2C, POLR2G, POLR2I
ANDERSEN_LIVER_CANCER_KRT19_DN	0.00128205	0.0228607	0.406351	2.34515	0	31	EPHX1, HSD3B7, CPQ, MRPS36, GRHPR, SERPING1, PRDX6, ANG, PGRMC1, PTGR1, CRYL1, AK3, SELENBP1, PCYOX1, MGST2, TNIP1, ALAD, HADH, PEMT, SLC25A25, ETFDH, PC, RETSAT, AOX1, LEAP2, DECR2	EPHX1, HSD3B7, CPQ, MRPS36, GRHPR, SERPING1, PRDX6, ANG, PGRMC1
SWEET_LUNG_CANCER_KRAS_DN	0.00101523	0.0228607	0.208724	2.34403	0	217	AQP1, DPT, MGP, IGFBP6, GSN, GPX3, ANGPTL2, TNXB, FHL1, CDO1, CFD, CRIP1, MFAP5, EMP2, HNRNPA1, DCN, PLAC9, CADM1, COX7A1, FXYD1, TUBA1A, SSPN, PMP22, PLTP, ID3, ACKR3, CD47, SPARCL1, GNG11, PDLIM1, IGFBP5, RAMP2, LTBP4, MYL9, PAM, FKBP9, GADD45B, CP, FEZ2, GLUL, ABLIM1, SERPING1, TIMP3, GYG1, PRDX6, AKAP12, STMN3, IL11RA, RDH11, NFIB, PGRMC1, CES1, LIMCH1, TM2D3, VAMP3	AQP1, DPT, MGP, IGFBP6, GSN, GPX3, ANGPTL2, TNXB, FHL1, CDO1, CFD, CRIP1, MFAP5, EMP2, HNRNPA1, DCN, PLAC9, CADM1, COX7A1, FXYD1, TUBA1A, SSPN, PMP22, PLTP, ID3, ACKR3, CD47, SPARCL1, GNG11, PDLIM1, IGFBP5, RAMP2, LTBP4, MYL9, PAM, FKBP9, GADD45B, CP, FEZ2, GLUL, ABLIM1, SERPING1, TIMP3, GYG1, PRDX6, AKAP12, STMN3, IL11RA, RDH11, NFIB, PGRMC1, CES1, LIMCH1, TM2D3, VAMP3
WP_ALZHEIMERS_DISEASE_AND_MIRNA_EFFECTS	0.00105152	0.0228607	0.230727	2.34281	0	159	SLC25A6, TUBA1B, GAPDH, CALM2, ATF4, TUBA1A, TUBB4B, CAPN2, PSMB1, SLC25A5, TNFRSF1A, PSMB6, PSMB5, PSMB7, SFRP4, APH1A, VDAC2, PSMC5, CSNK2B, ADRM1, PSENEN, TUBB2A, BAD, TUBB, PSMD4, PSMB3, HSD17B10, CAPN1, RTN3, TUBB2B, PSMA1, TUBB6, VDAC3, PSMD8, PSMC2, PSMD3, RTN4, XBP1, PSMA7, CYCS, PSMA3, PSMC1, PSMA4, PSMC3, SLC25A4, PSMA5, TUBA1C, PSMD9, PSMB2, PSMD2, PSMB4, PSMD13, PSMC4, IL1B, NRBF2, DV…	SLC25A6, TUBA1B, GAPDH, CALM2, ATF4, TUBA1A, TUBB4B, CAPN2, PSMB1, SLC25A5, TNFRSF1A, PSMB6, PSMB5, PSMB7, SFRP4, APH1A, VDAC2, PSMC5, CSNK2B, ADRM1, PSENEN, TUBB2A, BAD, TUBB, PSMD4, PSMB3, HSD17B10, CAPN1, RTN3, TUBB2B, PSMA1, TUBB6, VDAC3, PSMD8, PSMC2, PSMD3, RTN4, XBP1, PSMA7, CYCS, PSMA3, PSMC1, PSMA4, PSMC3, SLC25A4, PSMA5, TUBA1C, PSMD9, PSMB2
MOREAUX_B_LYMPHOCYTE_MATURATION_BY_TACI_DN	0.00120192	0.0228607	0.336959	2.34277	0	51	NDUFA13, TBCB, RAN, EMC4, EIF3G, MRPL43, PSMD8, NUDCD2, LSM5, EBNA1BP2, FIBP, TMEM126A, THYN1, PTPMT1, CHMP4A, KEAP1, LSM4, CMC1, MRPS12, TIMM50, CCT5, RNF7, CBWD1, MALSU1, CHCHD1, NUDT5, ASF1A, DDX1, HAUS1	NDUFA13, TBCB, RAN, EMC4, EIF3G, MRPL43, PSMD8, NUDCD2, LSM5, EBNA1BP2, FIBP, TMEM126A, THYN1, PTPMT1, CHMP4A, KEAP1
RHODES_UNDIFFERENTIATED_CANCER	0.00127226	0.0228607	0.386975	2.34202	0	36	CKS1B, PSMB7, ADRM1, TUBB, CTSL, ILF2, CKS2, POLR2K, DPM1, KPNA2, PCNA, MTHFD2, PSMD2, HMGB2, NME1, SEC61B, CEBPG, RPA3, NUDT1, GGH, SSBP1, TAP1, GPSM2, CCT6A, MCM3	CKS1B, PSMB7, ADRM1, TUBB, CTSL, ILF2, CKS2, POLR2K, DPM1, KPNA2, PCNA, MTHFD2
KEGG_RNA_POLYMERASE	0.00277393	0.0374539	0.483302	2.34026	1	19	POLR2E, POLR2J, POLR2L, POLR2K, POLR2F, POLR2C, POLR2G, POLR1D, POLR3GL, POLR2I, POLR1C, POLR3H, POLR2H	POLR2E, POLR2J, POLR2L, POLR2K, POLR2F, POLR2C, POLR2G, POLR1D, POLR3GL, POLR2I
REACTOME_GAP_JUNCTION_TRAFFICKING_AND_REGULATION	0.00265957	0.0364576	0.456468	2.33647	1	22	TUBA1B, TUBA1A, TUBB4B, ACTG1, ACTB, AP2M1, TUBB2A, TUBB2B, TUBB6, CLTA, TUBA1C	TUBA1B, TUBA1A, TUBB4B, ACTG1, ACTB, AP2M1, TUBB2A, TUBB2B, TUBB6, CLTA, TUBA1C
WP_PROSTAGLANDIN_SYNTHESIS_AND_REGULATION	0.00131752	0.0228607	0.415979	2.3356	0	29	AKR1C2, ANXA4, S100A6, ANXA2, AKR1C1, S100A10, ANXA1, AKR1C3, AKR1B1, CBR1, ANXA5, MITF, PTGER2, PTGIS, ANXA6, PTGFRN	AKR1C2, ANXA4, S100A6, ANXA2, AKR1C1, S100A10, ANXA1, AKR1C3, AKR1B1, CBR1, ANXA5, MITF
REACTOME_MODULATION_BY_MTB_OF_HOST_IMMUNE_SYSTEM	0.0016129	0.0256272	0.858631	2.3355	0	5	UBB, UBC, UBA52, RPS27A	UBB, UBC, UBA52, RPS27A
KOHOUTEK_CCNT1_TARGETS	0.00130719	0.0228607	0.420586	2.33494	0	28	CRYAB, HSD3B7, AHNAK2, WDR45, S100A13, MVP, ACADVL, FHL2, ANXA5, SQSTM1, STMN3, CD68, PROS1, GALM, ABHD14B	CRYAB, HSD3B7, AHNAK2, WDR45, S100A13, MVP, ACADVL, FHL2, ANXA5, SQSTM1, STMN3, CD68, PROS1
MAHAJAN_RESPONSE_TO_IL1A_DN	0.00121065	0.0228607	0.345291	2.33199	0	47	RPL3, ARL6IP5, LMNA, SRI, VDAC2, SLC29A1, ACADVL, ALDH3A2, ASAH1, UBE2N, TGFBR3, IL11RA, SLIT3, PCNA, TOB2, SMC3, MITF, CTNNAL1, PLS3, RNF24, GSTA4, LDLRAD4, POLR1C	RPL3, ARL6IP5, LMNA, SRI, VDAC2, SLC29A1, ACADVL, ALDH3A2, ASAH1, UBE2N, TGFBR3, IL11RA, SLIT3, PCNA, TOB2, SMC3, MITF
REACTOME_IKK_COMPLEX_RECRUITMENT_MEDIATED_BY_RIP1	0.00293686	0.0383259	0.564528	2.33129	1	13	UBB, UBC, UBA52, RPS27A, UBE2D2, UBE2N, UBE2D1, LY96, CD14, IKBKG	UBB, UBC, UBA52, RPS27A, UBE2D2, UBE2N, UBE2D1
SPIELMAN_LYMPHOBLAST_EUROPEAN_VS_ASIAN_DN	0.001	0.0228607	0.177646	2.32754	0	449	RPL15, LAPTM4A, ITM2B, CD59, IGF1, PFKP, ANXA2, GPNMB, PSAP, OAZ2, PSMB1, SLC25A5, ATP6V0E1, RNF13, ARL5A, YWHAQ, TAF9, ANXA11, UBE2D2, DNAJB9, ILK, SNRPB, NDUFS4, MYLIP, DCTN3, COX7A2L, MDH2, GHITM, MKKS, HSPA8, SUMO3, DCTN6, ADM, PDCD6, ERGIC3, ATP6V1G1, PEPD, JTB, NEU1, AIP, PSMA1, RAD50, SQSTM1, STOML2, SDF2, NDUFAB1, WASF2, TRAPPC3, POLR2C, RBM7, PPT1, IDH3B, PRDX3, CAT, ALDH3A2, ASAH1, ADH5…	RPL15, LAPTM4A, ITM2B, CD59, IGF1, PFKP, ANXA2, GPNMB, PSAP, OAZ2, PSMB1, SLC25A5, ATP6V0E1, RNF13, ARL5A, YWHAQ, TAF9, ANXA11, UBE2D2, DNAJB9, ILK, SNRPB, NDUFS4, MYLIP, DCTN3, COX7A2L, MDH2, GHITM, MKKS, HSPA8, SUMO3, DCTN6, ADM, PDCD6, ERGIC3, ATP6V1G1, PEPD, JTB, NEU1, AIP, PSMA1, RAD50, SQSTM1, STOML2, SDF2, NDUFAB1, WASF2, TRAPPC3, POLR2C, RBM7, PPT1, IDH3B, PRDX3, CAT, ALDH3A2, ASAH1, ADH5…
HWANG_PROSTATE_CANCER_MARKERS	0.00263158	0.0362317	0.440636	2.32722	1	24	LGALS3, CLU, TXN, RERG, ILK, RAN, PGK1, PHB, PARK7, FBLN5, LGALS1, EZR, SELENBP1, MIF	LGALS3, CLU, TXN, RERG, ILK, RAN, PGK1, PHB, PARK7, FBLN5, LGALS1, EZR
REACTOME_RHO_GTPASES_ACTIVATE_ROCKS	0.00436681	0.0443739	0.606777	2.3226	2	11	MYL6, MYL12B, CFL1, RHOC, RHOA, MYL9	MYL6, MYL12B, CFL1, RHOC, RHOA, MYL9
DAZARD_UV_RESPONSE_CLUSTER_G24	0.00290698	0.0381056	0.658547	2.32043	1	9	TM4SF1, ZFP36, ECM1, PDLIM4, TUBB2A	TM4SF1, ZFP36, ECM1, PDLIM4, TUBB2A
REACTOME_TGF_BETA_RECEPTOR_SIGNALING_IN_EMT_EPITHELIAL_TO_MESENCHYMAL_TRANSITION	0.00436681	0.0443739	0.605739	2.31862	2	11	UBB, UBC, FKBP1A, UBA52, RPS27A, RHOA	UBB, UBC, FKBP1A, UBA52, RPS27A, RHOA
REACTOME_RNA_POLYMERASE_III_TRANSCRIPTION_TERMINATION	0.00416089	0.0443739	0.478546	2.31723	2	19	POLR2E, POLR2L, NFIC, POLR2K, POLR2F, NFIA, POLR1D, NFIB, POLR3GL, SSB, POLR1C, POLR3H, POLR2H	POLR2E, POLR2L, NFIC, POLR2K, POLR2F, NFIA, POLR1D, NFIB, POLR3GL
KIM_MYC_AMPLIFICATION_TARGETS_UP	0.00107066	0.0228607	0.242219	2.31292	0	129	PCOLCE2, ANGPTL2, ARL6IP5, AKR1B1, RPL18A, RPS4X, SLC25A5, RPS23, ENO1, RPL11, PDLIM3, MYC, RPS15A, COX6B1, SLC25A39, RPL12, PARK7, ALDH3A2, PRDX6, CYCS, SUCLG1, FBL, PGRMC1, COX7B, MRPL36, RSL24D1, MRPL13, RPL5, CTNNAL1, RPS27L, RGS10, NME1, ETFA, NOB1, DRG1, EEF1E1, SSB, NOP56, DAG1, TRMT10C, LYAR, MRPL50, PRPS1, DAP3, MRPS23, PSMG1, LYRM1, MRPS2, RABEPK, NIP7, TIPIN, HSD17B12, RIN2, LDHB, HPRT…	PCOLCE2, ANGPTL2, ARL6IP5, AKR1B1, RPL18A, RPS4X, SLC25A5, RPS23, ENO1, RPL11, PDLIM3, MYC, RPS15A, COX6B1, SLC25A39, RPL12, PARK7, ALDH3A2, PRDX6, CYCS, SUCLG1, FBL, PGRMC1, COX7B, MRPL36, RSL24D1, MRPL13, RPL5
REACTOME_MITOCHONDRIAL_PROTEIN_IMPORT	0.0011919	0.0228607	0.337855	2.31268	0	48	SLC25A6, CHCHD2, TOMM7, DNAJC19, CYC1, COX17, TIMM10, IDH3G, TOMM22, SLC25A4, TIMM9, MTX2, GRPEL1, TIMM44, CHCHD3, MTX1, TIMM17B, TIMM50, COA4, TIMM13, ACO2, PMPCB, SAMM50, CHCHD5, TIMM17A, TIMM8B, TIMM22	SLC25A6, CHCHD2, TOMM7, DNAJC19, CYC1, COX17, TIMM10, IDH3G, TOMM22, SLC25A4, TIMM9, MTX2
GOLDRATH_HOMEOSTATIC_PROLIFERATION	0.00220022	0.0336014	0.262787	2.31161	1	100	HNRNPA1, CD55, RAB5C, EID1, ITGB1BP1, MPC2, VDAC2, PSMC5, SDHC, FAM162A, ATP6V0B, NDUFC1, IL10RB, SNRPE, UBE2E1, NDUFAB1, PARK7, NHP2, UBL5, GOLIM4, NUDCD2, TMX2, CYCS, MAGOH, NOP16, SNX9, ITFG1, NPM3, NDUFB3, NME1, NDUFB2, GALK1, MRPL9, HSPE1, PCGF2, LAGE3, QDPR, AMZ2, RAB18, CACYBP, SEC62, VTI1B, BYSL, TIMM22, RPIA, PRPS2, KCTD12	HNRNPA1, CD55, RAB5C, EID1, ITGB1BP1, MPC2, VDAC2, PSMC5, SDHC, FAM162A, ATP6V0B, NDUFC1, IL10RB, SNRPE, UBE2E1, NDUFAB1, PARK7, NHP2, UBL5, GOLIM4, NUDCD2, TMX2, CYCS, MAGOH, NOP16, SNX9, ITFG1, NPM3, NDUFB3
MARCHINI_TRABECTEDIN_RESISTANCE_UP	0.0042796	0.0443739	0.501793	2.31024	2	17	AKR1C2, AKR1C1, CRIP2, YWHAQ, GLUL, DUT, AKAP12, DNAJB1, VBP1, MIF, GDI1, IFI6, ZNF24, RAD51C	AKR1C2, AKR1C1, CRIP2, YWHAQ, GLUL, DUT, AKAP12
MULLIGHAN_NPM1_MUTATED_SIGNATURE_2_DN	0.0011919	0.0228607	0.337466	2.31001	0	48	ALDOA, LDHA, FHL1, EEF1D, FXYD5, EIF3F, TUFM, EIF3D, LTBP4, FAM162A, UXT, EIF6, GRHPR, SERPINF1, UBE2L3, XRCC6, WDR1, CD34, PHB2	ALDOA, LDHA, FHL1, EEF1D, FXYD5, EIF3F, TUFM, EIF3D, LTBP4, FAM162A, UXT, EIF6, GRHPR, SERPINF1, UBE2L3, XRCC6, WDR1, CD34, PHB2
SCHAEFFER_PROSTATE_DEVELOPMENT_48HR_UP	0.00102249	0.0228607	0.209516	2.30737	0	200	GABARAPL2, PCOLCE2, GSN, ITM2B, ASPN, EMP2, ID2, ANXA1, CLU, CYSTM1, ISCU, RAB5C, TSC22D3, ECM1, ID3, LEPROT, ACKR3, SPTSSA, EMC4, ZFYVE21, MRPS6, TMEM9B, FAM3C, HMGN3, MANF, DUSP14, MIEN1, ERP44, C5orf15, GLUL, SERTAD4, NXF1, NT5E, LYRM4, DRAM2, KIAA0040, RAB11A, PDLIM2, TPD52L1, DHRS3, ARC, ERP29, PROS1, SEC11C, TWF2, GADD45G, RBBP7, TBPL1, MTHFD2, PTS, ST3GAL1, PDGFD, NQO1, BDH2, PTGR1, COLGAL…	GABARAPL2, PCOLCE2, GSN, ITM2B, ASPN, EMP2, ID2, ANXA1, CLU, CYSTM1, ISCU, RAB5C, TSC22D3, ECM1, ID3, LEPROT, ACKR3, SPTSSA, EMC4, ZFYVE21, MRPS6, TMEM9B, FAM3C, HMGN3, MANF, DUSP14, MIEN1, ERP44, C5orf15, GLUL, SERTAD4, NXF1, NT5E, LYRM4, DRAM2, KIAA0040, RAB11A, PDLIM2, TPD52L1, DHRS3, ARC, ERP29, PROS1, SEC11C, TWF2, GADD45G, RBBP7, TBPL1, MTHFD2, PTS
SESTO_RESPONSE_TO_UV_C6	0.00128205	0.0228607	0.399752	2.30706	0	31	HNRNPA1, ATF4, CKS1B, ACAT1, POLD2, FDPS, ECH1, DUT, CYB5A, STK25, XRCC6, CD99, PTGR1, ATXN10, ACO2, COMMD1, SND1, RRAS, RGS2	HNRNPA1, ATF4, CKS1B, ACAT1, POLD2, FDPS, ECH1, DUT, CYB5A, STK25, XRCC6, CD99
CONCANNON_APOPTOSIS_BY_EPOXOMICIN_DN	0.00223214	0.0336607	0.268146	2.30605	1	95	S100A4, TMSB4X, LUM, LDHA, PFKP, MFAP4, CADM1, PEBP1, EID1, PDGFRL, TNFAIP6, SPTSSA, GNG11, MYC, NDUFB6, MFSD10, ADM, SNRPG, APRT, KCNMA1, HMGN3, POLR2L, INSIG1, ABHD14A, COX17, NHP2, CYB5A, NDUFB1, NFIB, METTL7A, LSM2, DNPH1, HMGB2, DBI	S100A4, TMSB4X, LUM, LDHA, PFKP, MFAP4, CADM1, PEBP1, EID1, PDGFRL, TNFAIP6, SPTSSA, GNG11, MYC, NDUFB6, MFSD10, ADM, SNRPG, APRT, KCNMA1, HMGN3, POLR2L, INSIG1, ABHD14A, COX17, NHP2, CYB5A, NDUFB1, NFIB, METTL7A, LSM2
JIANG_AGING_CEREBRAL_CORTEX_DN	0.00130378	0.0228607	0.407363	2.30516	0	30	CALM2, TUBB4B, OAZ2, AP2M1, PLD3, DAD1, PFN1, KCNMA1, MGLL, DNAJB11, ATP6AP1, ATP6V1E1, NME1, SKP1, ACO2, ATP1A1	CALM2, TUBB4B, OAZ2, AP2M1, PLD3, DAD1, PFN1, KCNMA1, MGLL, DNAJB11, ATP6AP1
REACTOME_MTORC1_MEDIATED_SIGNALLING	0.00416089	0.0443739	0.475969	2.30475	2	19	FKBP1A, RPS6, LAMTOR5, LAMTOR4, LAMTOR1, EIF4E, RRAGA, RHEB, LAMTOR2, AKT1S1, MLST8, RRAGC	FKBP1A, RPS6, LAMTOR5, LAMTOR4, LAMTOR1, EIF4E, RRAGA, RHEB, LAMTOR2
REACTOME_PREVENTION_OF_PHAGOSOMAL_LYSOSOMAL_FUSION	0.0015083	0.0242097	0.732059	2.30367	0	7	UBB, UBC, UBA52, RPS27A, RAB7A	UBB, UBC, UBA52, RPS27A, RAB7A
BURTON_ADIPOGENESIS_6	0.00106952	0.0228607	0.24014	2.30194	0	130	LUM, CFD, MGST1, CD151, COX7A2, TUFM, SDHC, SDHB, NNMT, NDUFB9, COX5B, NDUFB6, CBR1, REEP5, NDUFC1, NDUFS3, NDUFA9, MGLL, MRPL51, UQCRC2, HIBADH, NDUFB5, GRHPR, NDUFB7, CAT, CYB5A, UQCRQ, SUCLG1, COX7B, TKT, PDHB, NDUFB3, PNPLA2, SCP2, UQCRB, DHRS7B, CHCHD3, PLA2G12A, CDKN2C, NDUFB2, DECR1, SDHA, BCAT2, TANK, C20orf27, GCSH, MPDU1, SAMM50, QDPR, CYB5B, UQCRC1, UCK1, CDIP1, HSD17B12, ACADS, LDHB, …	LUM, CFD, MGST1, CD151, COX7A2, TUFM, SDHC, SDHB, NNMT, NDUFB9, COX5B, NDUFB6, CBR1, REEP5, NDUFC1, NDUFS3, NDUFA9, MGLL, MRPL51, UQCRC2, HIBADH, NDUFB5, GRHPR, NDUFB7, CAT, CYB5A, UQCRQ, SUCLG1, COX7B, TKT, PDHB, NDUFB3, PNPLA2, SCP2
POMEROY_MEDULLOBLASTOMA_DESMOPLASIC_VS_CLASSIC_DN	0.001221	0.0228607	0.355982	2.30078	0	42	RPL7, MGP, RPL21, RPL10A, RPS10, RPL35A, RPL36A, RPS23, C1S, IGFBP5, RPS29, RPL34, RPL24	RPL7, MGP, RPL21, RPL10A, RPS10, RPL35A, RPL36A, RPS23, C1S, IGFBP5, RPS29, RPL34, RPL24
REACTOME_ABORTIVE_ELONGATION_OF_HIV_1_TRANSCRIPT_IN_THE_ABSENCE_OF_TAT	0.0042796	0.0443739	0.499579	2.30005	2	17	SUPT4H1, POLR2E, POLR2J, POLR2L, POLR2K, POLR2F, POLR2C, POLR2G, NELFE, POLR2I	SUPT4H1, POLR2E, POLR2J, POLR2L, POLR2K, POLR2F, POLR2C, POLR2G, NELFE, POLR2I
REACTOME_GAP_JUNCTION_ASSEMBLY	0.00436681	0.0443739	0.60031	2.29784	2	11	TUBA1B, TUBA1A, TUBB4B, TUBB2A, TUBB2B, TUBB6, TUBA1C	TUBA1B, TUBA1A, TUBB4B, TUBB2A, TUBB2B, TUBB6, TUBA1C
MANN_RESPONSE_TO_AMIFOSTINE_UP	0.0042796	0.0443739	0.498985	2.29731	2	17	S100A4, RAD23A, NEDD8, CDKN1A, MYC, CAT, ERCC1, NME3, ZFP36L1, HDAC3, EIF2B1	S100A4, RAD23A, NEDD8, CDKN1A, MYC, CAT, ERCC1
MONNIER_POSTRADIATION_TUMOR_ESCAPE_DN	0.0010101	0.0228607	0.194144	2.29482	0	262	TMSB4X, GSN, RPL15, MGST3, CRIP1, UBC, COMMD6, PLAC9, CLU, CLIC1, MYL6, HEXB, MFGE8, TSC22D3, PLTP, NDUFA13, CYBRD1, LEPROT, TSPO, ACKR3, FLOT1, HIGD1A, ACAT1, NDUFAF3, GRN, SERTAD1, TMEM230, KXD1, ATRAID, ABHD14A, COX6A1, CP, PRNP, ENPP1, SERTAD4, GRHPR, CAT, ARL3, KRCC1, XBP1, PRKRA, KIAA0040, UGP2, UBE2A, HEBP1, PFKL, NDUFB3, COX20, ORMDL2, ZFAND6, NSMCE1, GADD45G, NDFIP2, PBXIP1, CLN5, IDI1, …	TMSB4X, GSN, RPL15, MGST3, CRIP1, UBC, COMMD6, PLAC9, CLU, CLIC1, MYL6, HEXB, MFGE8, TSC22D3, PLTP, NDUFA13, CYBRD1, LEPROT, TSPO, ACKR3, FLOT1, HIGD1A, ACAT1, NDUFAF3, GRN, SERTAD1, TMEM230, KXD1, ATRAID, ABHD14A, COX6A1, CP, PRNP, ENPP1, SERTAD4, GRHPR, CAT, ARL3, KRCC1, XBP1, PRKRA, KIAA0040, UGP2, UBE2A, HEBP1, PFKL, NDUFB3, COX20, ORMDL2, ZFAND6, NSMCE1, GADD45G
REACTOME_RESPONSE_TO_ELEVATED_PLATELET_CYTOSOLIC_CA2	0.0011534	0.0228607	0.293993	2.29431	0	74	ALDOA, CD9, TMSB4X, SOD1, CFD, IGF1, CLU, PSAP, ECM1, CFL1, PFN1, FAM3C, TEX264, TAGLN2, MANF, ANXA5, MAGED2, SERPING1, TIMP3, CYB5R1, WDR1, PPIA, PROS1, SCCPDH, STX4, CHID1, CAP1	ALDOA, CD9, TMSB4X, SOD1, CFD, IGF1, CLU, PSAP, ECM1, CFL1, PFN1, FAM3C, TEX264, TAGLN2, MANF, ANXA5, MAGED2, SERPING1, TIMP3, CYB5R1, WDR1, PPIA, PROS1, SCCPDH
REACTOME_BUDDING_AND_MATURATION_OF_HIV_VIRION	0.00132802	0.0228607	0.440668	2.29379	0	23	UBB, UBC, UBA52, RPS27A, TSG101, CHMP2A, CHMP5, VPS28, CHMP2B, PPIA, CHMP4A, CHMP3, MVB12A, VPS4A, CHMP6, CHMP7, CHMP4B, VPS4B, VPS37C, UBAP1	UBB, UBC, UBA52, RPS27A, TSG101, CHMP2A, CHMP5, VPS28, CHMP2B, PPIA, CHMP4A, CHMP3
DIRMEIER_LMP1_RESPONSE_EARLY	0.00119904	0.0228607	0.331252	2.29218	0	50	EIF1, RPS16, RPS10, EEF2, HERPUD1, JUNB, RPS9, EEF1A1, ZFP36, ACKR3, ACTB, MYC, INSIG1, GADD45B, CCL3, CCL4	EIF1, RPS16, RPS10, EEF2, HERPUD1, JUNB, RPS9, EEF1A1, ZFP36, ACKR3, ACTB, MYC, INSIG1, GADD45B, CCL3, CCL4
CHUNG_BLISTER_CYTOTOXICITY_UP	0.00225225	0.0336607	0.270475	2.29193	1	91	SOD1, CRIP1, TPI1, TUBB4B, HCFC1R1, TMED9, CDKN1A, CTSL, AKR1A1, SLC35B2, CKS2, COX5A, ANAPC11, NTAN1, CUEDC2, NANS, SERPING1, CLTA, CYB5A, SNX9, SLC43A3, PSMC1, THYN1, PSMB2, PHYH, PSMD2, CHID1, CHCHD3, PSMD13, SMIM12, MRPL9, LCMT1, COPS8, ILVBL, SDHA, ASMTL, PPP1R7, SDC4, MIF4GD, TBL2, RFK	SOD1, CRIP1, TPI1, TUBB4B, HCFC1R1, TMED9, CDKN1A, CTSL, AKR1A1, SLC35B2, CKS2, COX5A, ANAPC11, NTAN1, CUEDC2, NANS, SERPING1, CLTA, CYB5A, SNX9, SLC43A3, PSMC1, THYN1, PSMB2, PHYH
CHICAS_RB1_TARGETS_LOW_SERUM	0.00232829	0.0343482	0.316143	2.29153	1	58	RPL36A, RPL38, TOMM7, RPL36AL, COX7C, SNRPB, NNMT, ZFAS1, COX5B, COX6B1, NDUFB4, NDUFA1, SNRPG, POLR2L, SNRPE, TMEM258, PET100, NDUFB1, NFIB, ROMO1, NDUFB2, RPS21, CKLF, OST4, MT1X, UQCC2, RPA3, SEC62	RPL36A, RPL38, TOMM7, RPL36AL, COX7C, SNRPB, NNMT, ZFAS1, COX5B, COX6B1, NDUFB4, NDUFA1, SNRPG, POLR2L, SNRPE, TMEM258, PET100, NDUFB1, NFIB
REACTOME_DISORDERS_OF_TRANSMEMBRANE_TRANSPORTERS	0.00224719	0.0336607	0.26918	2.29056	1	92	UBB, UBC, UBA52, RPS27A, PSMB1, PSMB6, SLC3A2, PSMB5, BSG, PSMB7, PSMC5, RNF5, PSMD4, PSMB3, PSMF1, PSMA1, CP, PSME1, PSMD8, PSMC2, PSMD3, PSMA7, PSMA3, PSMC1, PSMA4, DERL2, PSMC3, PSMA5, PSMD9, PSMB2, LMBRD1, PSMD2, HK1, PSMB4, PSMD13, PSMC4	UBB, UBC, UBA52, RPS27A, PSMB1, PSMB6, SLC3A2, PSMB5, BSG, PSMB7, PSMC5, RNF5, PSMD4, PSMB3, PSMF1, PSMA1, CP, PSME1, PSMD8, PSMC2, PSMD3, PSMA7, PSMA3, PSMC1, PSMA4, DERL2, PSMC3, PSMA5, PSMD9, PSMB2, LMBRD1
HUMMERICH_SKIN_CANCER_PROGRESSION_UP	0.00232829	0.0343482	0.315879	2.28962	1	58	S100A6, JUNB, CRABP2, SSPN, TNFRSF1A, ENO1, RHOC, HMOX1, PGK1, CDKN1A, MYC, CTSD, HSPA8, MT1A, PERP, GADD45B, OSBPL1A, TNFRSF12A, SERPINB1, LNX1	S100A6, JUNB, CRABP2, SSPN, TNFRSF1A, ENO1, RHOC, HMOX1, PGK1, CDKN1A, MYC, CTSD, HSPA8, MT1A, PERP, GADD45B, OSBPL1A, TNFRSF12A, SERPINB1, LNX1
NADLER_OBESITY_DN	0.00126743	0.0228607	0.381071	2.28817	0	35	ALDOA, SOD1, CFD, UBB, EEF1A1, GNG11, SDHB, COX8A, CYC1, ALDH2, UQCRC2, RBP4, ECHS1, DBI, CDKN2C, RASD1, BCAT2, UCK1, FDFT1, LDHB, ASNS, PPA1, DDT	ALDOA, SOD1, CFD, UBB, EEF1A1, GNG11, SDHB, COX8A, CYC1, ALDH2, UQCRC2, RBP4
DITTMER_PTHLH_TARGETS_UP	0.0011325	0.0228607	0.280578	2.28746	0	82	GPX4, ANXA1, TPI1, ANXA7, PRSS23, ECM1, NDUFA13, BSG, FLOT1, VDAC2, ANXA11, AP2M1, RBX1, HAX1, CKS2, ANXA5, HSD17B11, UROD, GRHPR, TIMP3, LSM5, CYCS, USP1, PHYH, NUCB1, PTS, RANGRF, CAPZA2, LARP6, SRSF3, RAB4A, ATP1A1, UQCRC1, KLC1, RAB8A, MSRB1, TIMM17A	GPX4, ANXA1, TPI1, ANXA7, PRSS23, ECM1, NDUFA13, BSG, FLOT1, VDAC2, ANXA11, AP2M1, RBX1, HAX1, CKS2, ANXA5, HSD17B11, UROD, GRHPR, TIMP3, LSM5, CYCS, USP1, PHYH, NUCB1, PTS
REACTOME_TRANSCRIPTIONAL_REGULATION_BY_RUNX2	0.00224719	0.0336607	0.267237	2.28521	1	94	LGALS3, UBB, UBC, UBA52, RPS27A, PSMB1, PSMB6, PSMB5, PSMB7, PSMC5, RBX1, PSMD4, PSMB3, CDKN1A, PSMF1, PSMA1, PSME1, PSMD8, PSMC2, PSMD3, PSMA7, PSMA3, PSMC1, PSMA4, PSMC3, PSMA5, PSMD9, PSMB2, PSMD2, HDAC3, SKP1, PSMB4, CDK4, PSMD13, PSMC4	LGALS3, UBB, UBC, UBA52, RPS27A, PSMB1, PSMB6, PSMB5, PSMB7, PSMC5, RBX1, PSMD4, PSMB3, CDKN1A, PSMF1, PSMA1, PSME1, PSMD8, PSMC2, PSMD3, PSMA7, PSMA3, PSMC1, PSMA4, PSMC3, PSMA5, PSMD9, PSMB2
DIRMEIER_LMP1_RESPONSE_LATE_DN	0.00408719	0.0443739	0.456749	2.2839	2	21	GAPDH, RPS5, UBC, PSAP, FAU, ARF5, COX8A, ASAH1, RPS11, LSM2, RPL29	GAPDH, RPS5, UBC, PSAP, FAU, ARF5, COX8A, ASAH1, RPS11, LSM2
PODAR_RESPONSE_TO_ADAPHOSTIN_UP	0.0010929	0.0228607	0.251724	2.27947	0	111	AKR1C1, HSPB1, ATF4, ID2, ANXA1, CD55, MFAP4, CLU, HEXIM1, TUBA1A, AKR1C3, DDIT4, MIR22HG, SLC3A2, DNAJB9, TUBB2A, HMOX1, ACTR10, SQSTM1, CCPG1, GLA, GLRX, OSER1, DNAJB1, ZFP36L1, FTH1, HBP1, IFRD1, CLIC2, MSX1, CEBPG, ZEB1, DDIT3, BSDC1, RAB9A, TMCO3, IFNGR1, MGAT2, ISG20, HSPA1B, MAP1LC3B, ASF1A, CD44, KLHL21, RGS2, DNAJB2, STEAP1, ARID5B, CCSER2, ASNS, CREM, TNFSF9, GABARAPL1	AKR1C1, HSPB1, ATF4, ID2, ANXA1, CD55, MFAP4, CLU, HEXIM1, TUBA1A, AKR1C3, DDIT4, MIR22HG, SLC3A2, DNAJB9, TUBB2A, HMOX1, ACTR10, SQSTM1, CCPG1, GLA, GLRX, OSER1
REACTOME_COPI_MEDIATED_ANTEROGRADE_TRANSPORT	0.00115741	0.0228607	0.299533	2.27678	0	68	CD59, TUBA1B, CD55, TUBA1A, TUBB4B, TMED2, TMED9, DCTN2, TUBB2A, DCTN3, ARF5, COPE, DCTN6, ACTR10, TUBB2B, CAPZB, DYNLL1, TUBB6, STX5, TMEM115, RAB1A, ARF1, TUBA1C, ANK2, CAPZA2, ARF3, ACTR1A, NAPA	CD59, TUBA1B, CD55, TUBA1A, TUBB4B, TMED2, TMED9, DCTN2, TUBB2A, DCTN3, ARF5, COPE, DCTN6, ACTR10, TUBB2B, CAPZB, DYNLL1, TUBB6, STX5, TMEM115, RAB1A, ARF1, TUBA1C, ANK2
BANDRES_RESPONSE_TO_CARMUSTIN_MGMT_48HR_DN	0.00116144	0.0228607	0.307355	2.27558	0	62	EPHX1, CD151, FKBP1A, FTL, RAD23A, IER3, GRN, PFN1, POLR2E, NDUFC1, SRP14, INSIG1, ARPC2, PCBD1, CRAT, EIF6, CD68, ADAM15, HAGH, FTH1, SHMT2, ASMTL, TMBIM6, IDS, IKBKG, PFKM, MVD, BECN1, SGCA, SORBS2, BAIAP2, ALAD, GAMT, TUBG1, HADH, RAD9A, MAD1L1, AKT2	EPHX1, CD151, FKBP1A, FTL, RAD23A, IER3, GRN, PFN1, POLR2E, NDUFC1, SRP14, INSIG1, ARPC2, PCBD1, CRAT, EIF6, CD68, ADAM15, HAGH
REACTOME_RHO_GTPASES_ACTIVATE_CIT	0.00290698	0.0381056	0.645799	2.27551	1	9	MYL6, MYL12B, RHOC, RHOA, MYL9	MYL6, MYL12B, RHOC, RHOA, MYL9
LIANG_HEMATOPOIESIS_STEM_CELL_NUMBER_LARGE_VS_TINY_UP	0.00263158	0.0362317	0.430787	2.2752	1	24	S100A6, FKBP1A, TUBA1A, ITGB1BP1, MANF, DIO2, PGAM1, GTF3A, ST6GALNAC4, SMIM7, PTTG1, TMEM183A, SERPINE2, JKAMP	S100A6, FKBP1A, TUBA1A, ITGB1BP1, MANF, DIO2, PGAM1, GTF3A
REACTOME_SIGNALING_BY_FGFR2_IIIA_TM	0.00437956	0.0443739	0.56691	2.27468	2	12	POLR2E, POLR2J, POLR2L, POLR2K, POLR2F, POLR2C, POLR2G, POLR2I	POLR2E, POLR2J, POLR2L, POLR2K, POLR2F, POLR2C, POLR2G, POLR2I
REACTOME_MYOCLONIC_EPILEPSY_OF_LAFORA	0.0015674	0.0250306	0.772909	2.27451	0	6	UBB, UBC, UBA52, RPS27A, GYG1	UBB, UBC, UBA52, RPS27A, GYG1
WP_NSP1_FROM_SARSCOV2_INHIBITS_TRANSLATION_INITIATION_IN_THE_HOST_CELL	0.00294985	0.0383259	0.538534	2.2726	1	14	EIF1, EIF3F, EIF3E, EIF3I, EIF3H, EIF3D, EIF3G	EIF1, EIF3F, EIF3E, EIF3I, EIF3H, EIF3D, EIF3G
CHIBA_RESPONSE_TO_TSA_UP	0.00130378	0.0228607	0.401605	2.27258	0	30	CD9, LUM, JUNB, BSG, BAD, APRT, TRIP6, GLRX, BMP4, TIMP3, RHOG, FASTK, CAV2, CDKN2C	CD9, LUM, JUNB, BSG, BAD, APRT, TRIP6, GLRX, BMP4, TIMP3, RHOG, FASTK, CAV2
GRANDVAUX_IRF3_TARGETS_DN	0.00290698	0.0381056	0.644882	2.27228	1	9	ANXA4, MFAP5, RPS7, CD58, TIMP3, GEM	ANXA4, MFAP5, RPS7, CD58, TIMP3, GEM
REACTOME_DETOXIFICATION_OF_REACTIVE_OXYGEN_SPECIES	0.00262123	0.0362317	0.424047	2.26986	1	25	SOD1, GPX3, PRDX1, TXN, PRDX5, GSTP1, PRDX3, CAT, PRDX2, PRDX6, CYCS	SOD1, GPX3, PRDX1, TXN, PRDX5, GSTP1, PRDX3, CAT, PRDX2, PRDX6, CYCS
LEIN_CHOROID_PLEXUS_MARKERS	0.0011919	0.0228607	0.331425	2.26866	0	48	MGP, PCOLCE2, LUM, EPHX1, FXYD1, LRP10, PLTP, ATP6V0E1, CPQ, PERP, CAB39L, MXRA8, COL8A2, TMEM237, EZR, CPED1, PBXIP1, DUSP22, F5, MSX1, TCN2, CFH, EFS, KIF9, GGH, ACAA2, STEAP2, CCND3, CSRP2, ITGB5, LGALS3BP, RNASET2	MGP, PCOLCE2, LUM, EPHX1, FXYD1, LRP10, PLTP, ATP6V0E1, CPQ, PERP, CAB39L, MXRA8, COL8A2, TMEM237, EZR, CPED1
VANDESLUIS_COMMD1_TARGETS_GROUP_4_DN	0.00298063	0.0383259	0.6855	2.2683	1	8	TPPP3, C1QTNF3, CKB, TMEM98, SERPINF1	TPPP3, C1QTNF3, CKB, TMEM98, SERPINF1
HARRIS_HYPOXIA	0.00236407	0.0345923	0.320664	2.26817	1	54	ALDOA, LDHA, PKM, PFKP, GAPDH, CCL2, TXN, FTL, VIM, ENO1, HMOX1, PGK1, CDKN1A, ADM, CP, XRCC6, PFKL, CD99, TAGLN, HK1, AK3, PRPS1, MIF, DDIT3, TGFB3, BNIP3L	ALDOA, LDHA, PKM, PFKP, GAPDH, CCL2, TXN, FTL, VIM, ENO1, HMOX1, PGK1, CDKN1A, ADM, CP, XRCC6, PFKL, CD99
REACTOME_PYRUVATE_METABOLISM_AND_CITRIC_ACID_TCA_CYCLE	0.001221	0.0228607	0.350783	2.26718	0	42	LDHA, MPC2, BSG, SDHC, SDHB, MDH2, MPC1, SDHD, IDH3B, IDH3G, SUCLG1, PDHB, HAGH, GLO1, SUCLA2, SDHA, FH, ACO2, SUCLG2, LDHB, PDK3, IDH3A, PDHA1, PDK4, PDK2, VDAC1, DLD, FAHD1, OGDH, SLC16A3, ME3	LDHA, MPC2, BSG, SDHC, SDHB, MDH2, MPC1, SDHD, IDH3B, IDH3G, SUCLG1, PDHB, HAGH
KOBAYASHI_EGFR_SIGNALING_24HR_UP	0.00234467	0.0344688	0.315122	2.26657	1	57	GSN, GPX3, ANXA4, EPHX1, ID2, GPNMB, NUPR1, AHNAK2, HCFC1R1, TSC22D3, ID3, WDR45, HMOX1, GRN, GLUL, CTSH, METTL7A, LIMCH1, PROS1, PBXIP1, BDH2, FTH1, IRF7, SELENBP1, TP53TG1, HEG1, PPL	GSN, GPX3, ANXA4, EPHX1, ID2, GPNMB, NUPR1, AHNAK2, HCFC1R1, TSC22D3, ID3, WDR45, HMOX1, GRN, GLUL, CTSH, METTL7A, LIMCH1, PROS1
REACTOME_ACTIVATION_OF_IRF3_IRF7_MEDIATED_BY_TBK1_IKK_EPSILON	0.00437956	0.0443739	0.564846	2.2664	2	12	UBB, UBC, UBA52, RPS27A, LY96, CD14, IRF7, TANK, IRF3	UBB, UBC, UBA52, RPS27A
MISHRA_CARCINOMA_ASSOCIATED_FIBROBLAST_DN	0.00434153	0.0443739	0.517475	2.2635	2	15	MGST1, ID2, CD55, MFAP4, FTL, C1S, CAT, CTSA, TCEAL1	MGST1, ID2, CD55, MFAP4, FTL, C1S, CAT, CTSA
REACTOME_BETA_CATENIN_INDEPENDENT_WNT_SIGNALING	0.00223214	0.0336607	0.262058	2.26233	1	96	UBB, UBC, UBA52, RPS27A, PSMB1, PSMB6, PSMB5, PSMB7, PSMC5, RHOA, AP2M1, GNG11, PSMD4, PSMB3, MYC, PFN1, PSMF1, PSMA1, PSME1, PSMD8, PSMC2, PSMD3, CLTA, PSMA7, PSMA3, PSMC1, PSMA4, PSMC3, PSMA5, PSMD9, PSMB2, PSMD2, PSMB4, GNG5, PSMD13, PSMC4	UBB, UBC, UBA52, RPS27A, PSMB1, PSMB6, PSMB5, PSMB7, PSMC5, RHOA, AP2M1, GNG11, PSMD4, PSMB3, MYC, PFN1, PSMF1, PSMA1, PSME1, PSMD8, PSMC2, PSMD3, CLTA, PSMA7, PSMA3, PSMC1, PSMA4, PSMC3, PSMA5, PSMD9, PSMB2
NABA_MATRISOME	0.00100806	0.0228607	0.180789	2.26122	0	360	S100A4, LGALS3, DPT, MGP, PRELP, IGFBP6, PCOLCE2, ANXA4, LUM, ANGPTL2, TNXB, FMOD, COMP, FGFBP2, C1QTNF3, S100A6, ASPN, MFAP5, IGF1, ANXA2, CST3, DCN, S100A10, ANXA1, MFAP4, C1QTNF2, CILP, CCL2, ANXA7, THBS3, ELN, ANGPTL1, MFGE8, ECM1, TNFAIP6, MATN2, PRG4, CRISPLD1, SFRP4, ANGPTL5, SPARCL1, ANXA11, S100A13, CRLF1, FBLN2, IGFBP5, THBS4, CTSL, LTBP4, CTSD, PAMR1, FNDC1, CSTB, SDC2, COL14A1, ANGPTL…	S100A4, LGALS3, DPT, MGP, PRELP, IGFBP6, PCOLCE2, ANXA4, LUM, ANGPTL2, TNXB, FMOD, COMP, FGFBP2, C1QTNF3, S100A6, ASPN, MFAP5, IGF1, ANXA2, CST3, DCN, S100A10, ANXA1, MFAP4, C1QTNF2, CILP, CCL2, ANXA7, THBS3, ELN, ANGPTL1, MFGE8, ECM1, TNFAIP6, MATN2, PRG4, CRISPLD1, SFRP4, ANGPTL5, SPARCL1, ANXA11, S100A13, CRLF1, FBLN2, IGFBP5, THBS4, CTSL, LTBP4, CTSD, PAMR1, FNDC1, CSTB, SDC2, COL14A1, ANGPTL…
FERRANDO_T_ALL_WITH_MLL_ENL_FUSION_DN	0.00236407	0.0345923	0.319438	2.2595	1	54	S100A4, PLP2, GAPDH, EEF1D, TXN, AP3S1, HINT1, MYC, SLC29A1, COX8A, RPS4Y1, POLD2, GLUL, DUT, PRDX6, PGAM1, PCNA, PSMB2, DDX39A, HMGB2, SDHA, VBP1, SRSF3, PPP2R2A	S100A4, PLP2, GAPDH, EEF1D, TXN, AP3S1, HINT1, MYC, SLC29A1, COX8A, RPS4Y1, POLD2, GLUL, DUT, PRDX6, PGAM1, PCNA, PSMB2, DDX39A
MA_MYELOID_DIFFERENTIATION_UP	0.00262123	0.0362317	0.421554	2.25652	1	25	UBB, EMP3, EEF1A1, RAN, DAD1, CDKN1A, MT1A, IMPDH2, RGL2, PPIA, CCT5, VASP, MYO1C	UBB, EMP3, EEF1A1, RAN, DAD1, CDKN1A, MT1A, IMPDH2, RGL2, PPIA
WU_CELL_MIGRATION	0.00108932	0.0228607	0.245218	2.2527	0	115	S100A4, ADIRF, LGALS3, IGFBP6, DKK3, S100A6, CAPG, AKR1C1, TM4SF1, CD55, EMP3, CLU, AXL, AHNAK2, AKR1C3, TSPAN4, VIM, GNG11, NNMT, PERP, CSTB, CDA, TUBB6, GLUL, CTSH, TIMP3, CXCL1, ASAH1, AKAP12, GSTM3	S100A4, ADIRF, LGALS3, IGFBP6, DKK3, S100A6, CAPG, AKR1C1, TM4SF1, CD55, EMP3, CLU, AXL, AHNAK2, AKR1C3, TSPAN4, VIM, GNG11, NNMT, PERP, CSTB, CDA, TUBB6, GLUL, CTSH, TIMP3, CXCL1, ASAH1, AKAP12, GSTM3
REACTOME_DNA_DAMAGE_RECOGNITION_IN_GG_NER	0.00128205	0.0228607	0.390095	2.25134	0	31	UBB, UBC, UBA52, RPS27A, RAD23A, ACTB, COPS6, RBX1, COPS3, INO80C, COPS4, COPS5, MCRS1, COPS8, ACTL6A, INO80E, GPS1, COPS7A, PARP1, CETN2	UBB, UBC, UBA52, RPS27A, RAD23A, ACTB, COPS6, RBX1, COPS3, INO80C, COPS4
KORKOLA_CHORIOCARCINOMA_UP	0.0015674	0.0250306	0.764703	2.25037	0	6	CD9, GAPDH, TPI1, PLBD1, PHB2	CD9, GAPDH, TPI1, PLBD1, PHB2
CEBALLOS_TARGETS_OF_TP53_AND_MYC_UP	0.00437956	0.0443739	0.560677	2.24967	2	12	JUNB, CD55, MYC, UAP1, INSIG1, MTHFD2, HSPA2, DRG1	JUNB, CD55, MYC, UAP1, INSIG1, MTHFD2
SHEN_SMARCA2_TARGETS_UP	0.00100705	0.0228607	0.181541	2.24916	0	332	LAPTM4A, CD59, TMEM59, NDFIP1, ISCU, ANXA7, RNF130, EID1, SRI, PCMT1, LEPROT, ATP6V0E1, CNBP, TMEM14A, RAB7A, TMEM14B, SUMO1, UNC50, MKKS, MORF4L1, NDUFB6, ATP6AP2, ACTR10, PSMF1, TMEM230, PSMG2, SDHD, SRP14, DPM1, PCNP, CHMP5, UQCRC2, NFU1, TMEM126B, GYG1, KRCC1, OSBPL1A, C11orf58, PRKRA, ATF1, RAB1A, RSBN1, WDR61, USP1, SUCLG1, SRP9, ITFG1, EAPP, METTL5, NSFL1C, UBE2A, TRAPPC4, LIMCH1, PDHB, SM…	LAPTM4A, CD59, TMEM59, NDFIP1, ISCU, ANXA7, RNF130, EID1, SRI, PCMT1, LEPROT, ATP6V0E1, CNBP, TMEM14A, RAB7A, TMEM14B, SUMO1, UNC50, MKKS, MORF4L1, NDUFB6, ATP6AP2, ACTR10, PSMF1, TMEM230, PSMG2, SDHD, SRP14, DPM1, PCNP, CHMP5, UQCRC2, NFU1, TMEM126B, GYG1, KRCC1, OSBPL1A, C11orf58, PRKRA, ATF1, RAB1A, RSBN1, WDR61, USP1, SUCLG1, SRP9, ITFG1, EAPP, METTL5, NSFL1C, UBE2A, TRAPPC4, LIMCH1, PDHB, SM…
DARWICHE_SQUAMOUS_CELL_CARCINOMA_UP	0.00225225	0.0336607	0.265362	2.24406	1	90	SOD1, LDHA, EEF1D, AXL, ESD, TXN, CAPN2, ARL2, FTL, ENO1, HEXA, PGK1, LTBP4, COX5B, MT1A, FAM162A, DYNLL1, NHP2, PGAM1, RNF181, PDCD5, NFE2L2, PFKL, GALK1, IL1B, ACOT9, TCP1, S100A11, MRPS18A, CCT4, ID1, PLEKHA4, QDPR, BEST1, CRELD1, SAMHD1, CACYBP, SUCLG2, ENG, CDC42EP2, CXCL16, SLPI, BAIAP2, CHP1, EXT2, RPS6KA4	SOD1, LDHA, EEF1D, AXL, ESD, TXN, CAPN2, ARL2, FTL, ENO1, HEXA, PGK1, LTBP4, COX5B, MT1A, FAM162A, DYNLL1, NHP2, PGAM1, RNF181, PDCD5, NFE2L2, PFKL
KEGG_PROPANOATE_METABOLISM	0.00408719	0.0443739	0.448501	2.24266	2	21	LDHA, ACAT1, ALDH2, ALDH3A2, SUCLG1, ECHS1, SUCLA2, ACAT2, SUCLG2, LDHB, ACADM, ALDH7A1, MCEE, HADHA, HIBCH, PCCB, ALDH9A1, ALDH6A1	LDHA, ACAT1, ALDH2, ALDH3A2, SUCLG1
KEGG_PENTOSE_PHOSPHATE_PATHWAY	0.0042796	0.0443739	0.486197	2.23844	2	17	ALDOA, PFKP, TALDO1, TKT, PFKL, DERA, PGLS, PGM1, PRPS1, PFKM, RPIA, PRPS2, G6PD	ALDOA, PFKP, TALDO1, TKT, PFKL
BOQUEST_STEM_CELL_CULTURED_VS_FRESH_DN	0.00265604	0.0364576	0.429984	2.23818	1	23	TPPP3, DPT, CFD, IGF1, PDGFRL, SPARCL1, TMEM176B, NTRK2, SERPINA5, SOCS3, CD14, ITIH5, PPL	TPPP3, DPT, CFD, IGF1, PDGFRL, SPARCL1, TMEM176B, NTRK2, SERPINA5, SOCS3
YAGI_AML_WITH_INV_16_TRANSLOCATION	0.0010142	0.0228607	0.195475	2.2373	0	230	RPL13A, CD9, RPL31, RPS20, RPL23A, RPL27A, RPS16, RPLP2, MFAP5, RPS27, RPL19, PFKP, RPS13, HSPB1, S100A10, UBC, EEF1A1, RPS6, COX7A1, PMP22, RPS4X, ID3, PCMT1, ATP6V0E1, VIM, TMEM109, RPL37A, RPL32, RHOA, RPS29, MDH2, TACC1, TUBB2B, NACA, RPL34, IFRD2, EMP1, ITM2A, RNF167, PRNP, TRAPPC3, NR4A1, FKBP2, ECH1, CAT, RPL13, MRPS18B, ARID5A, NT5E, RPLP1, STK25, CCND2, DHRS3, NFIB, SPCS2, HADHB, CD99, R…	RPL13A, CD9, RPL31, RPS20, RPL23A, RPL27A, RPS16, RPLP2, MFAP5, RPS27, RPL19, PFKP, RPS13, HSPB1, S100A10, UBC, EEF1A1, RPS6, COX7A1, PMP22, RPS4X, ID3, PCMT1, ATP6V0E1, VIM, TMEM109, RPL37A, RPL32, RHOA, RPS29, MDH2, TACC1, TUBB2B, NACA, RPL34, IFRD2, EMP1, ITM2A, RNF167, PRNP, TRAPPC3, NR4A1, FKBP2, ECH1, CAT, RPL13, MRPS18B, ARID5A, NT5E, RPLP1, STK25, CCND2, DHRS3, NFIB, SPCS2, HADHB, CD99, R…
REACTOME_APOPTOSIS	0.0010846	0.0228607	0.241569	2.23594	0	119	GSN, UBB, UBC, LMNA, UBA52, RPS27A, PSMB1, VIM, PSMB6, PSMB5, YWHAQ, PSMB7, PSMC5, BAD, PSMD4, PSMB3, PSMF1, DYNLL1, PSMA1, PSME1, BCAP31, PSMD8, PSMC2, PSMD3, PSMA7, CYCS, PSMA3, PSMC1, PSMA4, PSMC3, DBNL, PSMA5, DAPK3, PSMD9, PSMB2, GSDMD, LY96, PSMD2, HMGB2, PSMB4, PSMD13, PSMC4	GSN, UBB, UBC, LMNA, UBA52, RPS27A, PSMB1, VIM, PSMB6, PSMB5, YWHAQ, PSMB7, PSMC5, BAD, PSMD4, PSMB3, PSMF1, DYNLL1, PSMA1, PSME1, BCAP31, PSMD8, PSMC2, PSMD3, PSMA7, CYCS, PSMA3, PSMC1, PSMA4, PSMC3, DBNL, PSMA5, DAPK3, PSMD9, PSMB2
REACTOME_FC_EPSILON_RECEPTOR_FCERI_SIGNALING	0.00113122	0.0228607	0.26571	2.23574	0	88	UBB, UBC, UBA52, RPS27A, PSMB1, PSMB6, PSMB5, PSMB7, PSMC5, UBE2D2, PSMD4, PSMB3, PSMF1, PSMA1, PSME1, PSMD8, PSMC2, PSMD3, PSMA7, UBE2N, PSMA3, PSMC1, PSMA4, PSMC3, PSMA5, PSMD9, PSMB2, UBE2D1, PSMD2, SKP1, PSMB4, PSMD13, PSMC4, PSMD11, IKBKG, NFATC3, CALM1, PSMD7, MAPK3, MAP2K7, PIK3R1, RELA, PPP3CA, ITPR3, PSMD6, PDPK1, CUL1	UBB, UBC, UBA52, RPS27A, PSMB1, PSMB6, PSMB5, PSMB7, PSMC5, UBE2D2, PSMD4, PSMB3, PSMF1, PSMA1, PSME1, PSMD8, PSMC2, PSMD3, PSMA7, UBE2N, PSMA3, PSMC1, PSMA4, PSMC3, PSMA5, PSMD9, PSMB2, UBE2D1
NAKAYAMA_SOFT_TISSUE_TUMORS_PCA2_DN	0.00127226	0.0228607	0.369338	2.23527	0	36	ADIRF, GPX3, CFD, IGF1, AKR1C1, PLA2G2A, AKR1C3, ANGPTL4, SFRP1, NTRK2, METTL7A, CES1, RBP4, PALMD, TIMP4, SELENBP1, ITIH5, CLEC3B, MAOB	ADIRF, GPX3, CFD, IGF1, AKR1C1, PLA2G2A, AKR1C3, ANGPTL4, SFRP1, NTRK2, METTL7A, CES1, RBP4
KYNG_DNA_DAMAGE_DN	0.00107759	0.0228607	0.23775	2.2337	0	123	PRELP, OAZ1, SOD1, IGF1, ARPC1B, CRYAB, ANXA1, ESD, HEXB, PRSS23, EIF3L, PDGFRL, VIM, HSPB8, FLOT1, RAB7A, FBLN2, NNMT, MORF4L1, NDUFB6, HSD17B10, IL10RB, POLR2F, EIF4E, RAB11B, VDAC3, GLRX, SERPINB6, RPL7A, AKAP12, CYCS, IL11RA, ARF1, RHOD, PDCD5, PCNA, RABGGTB	PRELP, OAZ1, SOD1, IGF1, ARPC1B, CRYAB, ANXA1, ESD, HEXB, PRSS23, EIF3L, PDGFRL, VIM, HSPB8, FLOT1, RAB7A, FBLN2, NNMT, MORF4L1, NDUFB6, HSD17B10, IL10RB, POLR2F, EIF4E, RAB11B, VDAC3, GLRX, SERPINB6, RPL7A, AKAP12, CYCS, IL11RA, ARF1, RHOD, PDCD5, PCNA, RABGGTB
YAO_TEMPORAL_RESPONSE_TO_PROGESTERONE_CLUSTER_6	0.00121803	0.0228607	0.336583	2.23348	0	45	CFD, CAPG, ID2, CD55, NUPR1, CRIP2, PRSS23, DDIT4, SUPT4H1, TMEM106C, PAM, PERP, IGBP1, PRNP, DRAM2, TGIF1, IFI27L2	CFD, CAPG, ID2, CD55, NUPR1, CRIP2, PRSS23, DDIT4, SUPT4H1, TMEM106C, PAM, PERP, IGBP1, PRNP, DRAM2, TGIF1, IFI27L2
KEGG_BUTANOATE_METABOLISM	0.0042796	0.0443739	0.485062	2.23322	2	17	ACAT1, ALDH2, ALDH3A2, PDHB, ECHS1, BDH2, ACAT2, HMGCL, ACADS, ALDH7A1, HADHA, PDHA1, HADH, OXCT1, ALDH9A1	ACAT1, ALDH2, ALDH3A2, PDHB
BLANCO_MELO_COVID19_SARS_COV_2_INFECTION_A594_ACE2_EXPRESSING_CELLS_RUXOLITINIB_DN	0.002442	0.0354034	0.345368	2.23218	1	42	PRDX1, CRYAB, EPHX1, PSAP, TXN, AKR1B1, PDGFRL, PSMB3, CTSL, CTSD, SCARA5, PHB, NDUFS7, ENPP1, CES1, RBP4, PBXIP1, ROMO1, SERPINI1, NDUFA2, MSRB1, AHCY, C12orf57, G6PD, CCND3, PSMB10	PRDX1, CRYAB, EPHX1, PSAP, TXN, AKR1B1, PDGFRL, PSMB3, CTSL, CTSD, SCARA5, PHB, NDUFS7, ENPP1, CES1, RBP4
BURTON_ADIPOGENESIS_8	0.00114679	0.0228607	0.294727	2.23203	0	66	CAPG, EMP3, PSAP, FXYD5, PRSS23, TUBA1A, PLTP, LEPROT, PLD3, SERTAD1, CPQ, DSTN, ANXA5, SCPEP1, EMP1, SERPINF1, SERPINB6, ASAH1, CD99, CD276, CTSA, PRAF2, RAB31, CAP1, PTGIS, PDLIM7	CAPG, EMP3, PSAP, FXYD5, PRSS23, TUBA1A, PLTP, LEPROT, PLD3, SERTAD1, CPQ, DSTN, ANXA5, SCPEP1, EMP1, SERPINF1, SERPINB6, ASAH1, CD99, CD276, CTSA
DELYS_THYROID_CANCER_DN	0.0010929	0.0228607	0.2464	2.23126	0	111	DPT, MGP, TNXB, FMOD, FHL1, AKR1C1, CRYAB, DCN, FXYD1, TSC22D3, ID3, CYBRD1, MATN2, ACKR3, TNFRSF11B, GNG11, RGS16, CPQ, SDC2, ALDH2, ITM2A, ENPP1, DIO2, SRPX, FEZ1, FBLN5, SFRP1, AKAP12, TGFBR3, GSTM3, FXYD6, TOB1	DPT, MGP, TNXB, FMOD, FHL1, AKR1C1, CRYAB, DCN, FXYD1, TSC22D3, ID3, CYBRD1, MATN2, ACKR3, TNFRSF11B, GNG11, RGS16, CPQ, SDC2, ALDH2, ITM2A, ENPP1, DIO2, SRPX, FEZ1, FBLN5, SFRP1, AKAP12, TGFBR3, GSTM3, FXYD6, TOB1
ENGELMANN_CANCER_PROGENITORS_DN	0.00130378	0.0228607	0.393838	2.22863	0	30	AKR1C2, GSN, AKR1C1, AKR1C3, UGDH, GADD45B, PNKD, BMP4, CAPS, SYBU, HSPA2, LRRFIP2, ID1, PTGFRN, MAFB, SGK1, SLC35C1, CD44, OSGIN1	AKR1C2, GSN, AKR1C1, AKR1C3, UGDH, GADD45B, PNKD, BMP4, CAPS
WP_TRANSLATION_FACTORS	0.00125313	0.0228607	0.35507	2.22838	0	39	EIF4A1, EIF1, EEF2, EEF1D, EEF1A1, EIF3F, EIF3E, EIF3I, EIF3H, EIF3D, EIF3G, EIF4A2, EIF4E, EIF6	EIF4A1, EIF1, EEF2, EEF1D, EEF1A1, EIF3F, EIF3E, EIF3I, EIF3H, EIF3D, EIF3G, EIF4A2, EIF4E, EIF6
HAHTOLA_MYCOSIS_FUNGOIDES_SKIN_UP	0.00106157	0.0228607	0.229048	2.22762	0	135	GSN, EIF1, HNRNPA1, TM4SF1, CIRBP, TSC22D3, ITGB1BP1, TNFRSF1A, RPL23, CCDC85B, TMEM14A, ANXA11, ERH, PSMB3, ARF5, CNN3, PFN1, RTN3, CERS2, CAPZB, STOML2, ITM2A, ARPC1A, SMS, SERPINF1, CTSH, FEZ1, ARL3, NDUFA8, NTRK2, CCND2, NFIB, EAPP, THYN1, ETHE1, NME3, PDGFD, CUTC, ZNHIT3, CAPZA2, RPS21, LBH, NSL1, SRSF3, CCNB1IP1, CRBN, CKLF, ITGB3BP, SAFB2, CFH, SSR2, NUDT1, CALM1, MGAT2	GSN, EIF1, HNRNPA1, TM4SF1, CIRBP, TSC22D3, ITGB1BP1, TNFRSF1A, RPL23, CCDC85B, TMEM14A, ANXA11, ERH, PSMB3, ARF5, CNN3, PFN1, RTN3, CERS2, CAPZB, STOML2, ITM2A, ARPC1A, SMS, SERPINF1, CTSH, FEZ1, ARL3, NDUFA8, NTRK2, CCND2, NFIB, EAPP, THYN1, ETHE1
BHATI_G2M_ARREST_BY_2METHOXYESTRADIOL_DN	0.00115207	0.0228607	0.287233	2.22565	0	72	RPL31, RPL10A, RPL3, EEF2, HERPUD1, RPL26, RPL36A, DCN, ATF4, NUPR1, CIRBP, DNASE2, IGBP1, RPL34, SMOC2, MID1IP1, RPL12, KRCC1, METTL9, MTHFD2, AIG1, PGLS, IFRD1, LARP6, TIMP4, ABHD14B, CCNB1IP1, PRKAG1, ZFAND1, CEBPG, BAG1, NOA1, ZNF581, SNAPC5	RPL31, RPL10A, RPL3, EEF2, HERPUD1, RPL26, RPL36A, DCN, ATF4, NUPR1, CIRBP, DNASE2, IGBP1, RPL34, SMOC2, MID1IP1, RPL12, KRCC1, METTL9, MTHFD2
REACTOME_SYNTHESIS_OF_BILE_ACIDS_AND_BILE_SALTS_VIA_24_HYDROXYCHOLESTEROL	0.00301659	0.0383259	0.707111	2.22516	1	7	AKR1C2, AKR1C1, HSD3B7, AKR1C3, CYP27A1, PTGIS	AKR1C2, AKR1C1, HSD3B7, AKR1C3, CYP27A1
WP_METABOLIC_REPROGRAMMING_IN_COLON_CANCER	0.00125945	0.0228607	0.370181	2.21997	0	34	LDHA, PKM, GAPDH, ENO1, SDHB, PGK1, MDH2, TALDO1, PGAM1, TKT, PFKL, PDHB, SHMT2, PYCR2, FH, ACO2, SUCLG2, RPIA, G6PD, IDH3A, PDHA1, PYCR1	LDHA, PKM, GAPDH, ENO1, SDHB, PGK1, MDH2, TALDO1, PGAM1, TKT, PFKL, PDHB
NAKAMURA_TUMOR_ZONE_PERIPHERAL_VS_CENTRAL_UP	0.0010395	0.0228607	0.209954	2.2196	0	175	DKK3, MFAP5, TUBA1B, MGST1, AXL, PRSS23, TUBA1A, TUBB4B, UBE2D2, TUBB2A, TACC1, TMA7, PHB, NDUFS7, PSMA1, ANAPC11, MRPL22, COX17, EMP1, KPNA2, STX10, UROD, PSMC2, POP7, AKAP12, UBE2N, PEA15, UBE2L3, EBNA1BP2, TPRKB, PSMA3, PSMC1, LSM10, PSMA4, TRAPPC4, PUF60, TUBA1C, PSMB2, EZR, CAV2, CTNNAL1, PSMD2, ABHD2, NME1, PSMB4, CAV1, ATG3, EIF5, SMIM12, MRPL47, MTX1, ACOT9, DCTPP1, FH, HSPE1, MRPL48, PSM…	DKK3, MFAP5, TUBA1B, MGST1, AXL, PRSS23, TUBA1A, TUBB4B, UBE2D2, TUBB2A, TACC1, TMA7, PHB, NDUFS7, PSMA1, ANAPC11, MRPL22, COX17, EMP1, KPNA2, STX10, UROD, PSMC2, POP7, AKAP12, UBE2N, PEA15, UBE2L3, EBNA1BP2, TPRKB, PSMA3, PSMC1, LSM10, PSMA4, TRAPPC4, PUF60, TUBA1C, PSMB2, EZR, CAV2
PETRETTO_CARDIAC_HYPERTROPHY	0.00130719	0.0228607	0.39965	2.21871	0	28	ANXA4, ASPN, MFAP5, ANXA1, TM4SF1, TUBA1A, ACTB, PDLIM3, RTN4, CPNE3, TUBA1C, TAGLN, EFEMP1, CD44, OSBPL8, ARID5B	ANXA4, ASPN, MFAP5, ANXA1, TM4SF1, TUBA1A, ACTB, PDLIM3, RTN4, CPNE3, TUBA1C
GAJATE_RESPONSE_TO_TRABECTEDIN_UP	0.0011919	0.0228607	0.323811	2.21654	0	48	S100A4, GSN, ANXA4, CFD, CRIP1, ANXA1, TM4SF1, GPNMB, CLU, NUPR1, TUBA1A, ARL6IP1, CDKN1A	S100A4, GSN, ANXA4, CFD, CRIP1, ANXA1, TM4SF1, GPNMB, CLU, NUPR1, TUBA1A, ARL6IP1, CDKN1A
LANDIS_ERBB2_BREAST_TUMORS_324_DN	0.00221976	0.0336607	0.255227	2.21566	1	97	DPT, IGFBP6, GPX3, LUM, ANGPTL2, NPC2, S100A6, CRIP1, CD151, HSPB8, RAB34, DHRS7, MYL9, NDUFV1, FEZ2, TMEM43, ATP1B3, NDUFAB1, SRPX, GYG1, CYB5A, DNAJC8, CES1, CD34, HADHB, SCP2, PHYH, DECR1, TMEM205, PGM1, BCAT2, NDUFS5, RRAGC, CLEC3B, ZEB1, CYB5B, MOCS2, UCK1, DERL1, ACAA2, ACAA1, NET1, PTGES, PDHA1, ALAD, BCKDHB, HADH, MKNK2, GBE1, ALAS1, THBD, ETFB, ZNF703, SLC27A1, YWHAG, LPIN1, ADIPOR2, AUH…	DPT, IGFBP6, GPX3, LUM, ANGPTL2, NPC2, S100A6, CRIP1, CD151, HSPB8, RAB34, DHRS7, MYL9, NDUFV1, FEZ2, TMEM43, ATP1B3, NDUFAB1, SRPX, GYG1, CYB5A, DNAJC8, CES1, CD34, HADHB, SCP2, PHYH
LOCKWOOD_AMPLIFIED_IN_LUNG_CANCER	0.00105263	0.0228607	0.218144	2.21484	0	160	S100A6, RPS27, MRPL23, POLD4, SLC39A1, GPAA1, CKS1B, RAD23A, PMVK, COPS6, AP2M1, S100A13, HAX1, CCDC107, MYC, ILF2, PDCD6, POLR2J, CERS2, JTB, AIP, FKBP9, MANBAL, LAMTOR1, PMF1, SIVA1, CORO1B, NDUFB5, CAT, MAF1, MRPL11, PPP1CA, IGSF8, MRPL36, SNAPIN, EAPP, PUF60, FASTK, CAV2, TMEM134, FAM177A1, PCID2, MAGEF1, PSMB4, CDK4, SMIM12, CAPZA2, MRPL9, SDHA, CCT5, NDUFS2, S100A11, CCS, TAF6, PRCC, PPP2R3…	S100A6, RPS27, MRPL23, POLD4, SLC39A1, GPAA1, CKS1B, RAD23A, PMVK, COPS6, AP2M1, S100A13, HAX1, CCDC107, MYC, ILF2, PDCD6, POLR2J, CERS2, JTB, AIP, FKBP9, MANBAL, LAMTOR1, PMF1, SIVA1, CORO1B, NDUFB5, CAT, MAF1, MRPL11, PPP1CA, IGSF8, MRPL36, SNAPIN, EAPP, PUF60, FASTK, CAV2, TMEM134
HERNANDEZ_ABERRANT_MITOSIS_BY_DOCETACEL_4NM_UP	0.00445765	0.0446526	0.601263	2.21448	2	10	TNFRSF11B, CDKN1A, TIMP3, NT5E, GEM, MITF, HLF, SGK1	TNFRSF11B, CDKN1A, TIMP3, NT5E, GEM, MITF
REACTOME_TERMINATION_OF_TRANSLESION_DNA_SYNTHESIS	0.00531915	0.0495823	0.432537	2.21397	3	22	UBB, UBC, UBA52, POLD4, RPS27A, POLD2, POLE4, PCNA, RPA2, UBE2L6, POLE3, RPA3, RPA1, RFC1	UBB, UBC, UBA52, POLD4, RPS27A, POLD2, POLE4, PCNA
NGO_MALIGNANT_GLIOMA_1P_LOH	0.00437956	0.0443739	0.551452	2.21266	2	12	ANXA2, GAPDH, VIM, ENO1, PGK1, PARK7, ECHS1	ANXA2, GAPDH, VIM, ENO1, PGK1, PARK7
REACTOME_P75NTR_RECRUITS_SIGNALLING_COMPLEXES	0.00301659	0.0383259	0.702718	2.21133	1	7	UBB, UBC, UBA52, RPS27A, SQSTM1	UBB, UBC, UBA52, RPS27A, SQSTM1
REACTOME_CITRIC_ACID_CYCLE_TCA_CYCLE	0.00413223	0.0443739	0.450827	2.21052	2	20	SDHC, SDHB, MDH2, SDHD, IDH3B, IDH3G, SUCLG1, SUCLA2, SDHA, FH, ACO2, SUCLG2, IDH3A, DLD, FAHD1, OGDH, ME3	SDHC, SDHB, MDH2, SDHD, IDH3B, IDH3G, SUCLG1
SANA_TNF_SIGNALING_DN	0.00119617	0.0228607	0.321333	2.21007	0	49	TMSB4X, ANXA1, TM4SF1, CLU, CRIP2, AHNAK2, PDLIM4, ARL5A, C1orf43, ARL6IP1, RPS3A, FHL2, ATP1B3, NT5E, NFIB, CD34, CTNNAL1, NQO1, PALMD, BGN, MTUS1, ANTXR1, EFEMP1, KCTD12, HDAC2	TMSB4X, ANXA1, TM4SF1, CLU, CRIP2, AHNAK2, PDLIM4, ARL5A, C1orf43, ARL6IP1, RPS3A, FHL2, ATP1B3, NT5E, NFIB, CD34
PEART_HDAC_PROLIFERATION_CLUSTER_UP	0.00125945	0.0228607	0.368014	2.20697	0	34	PRDX1, ID2, ID3, DCTN3, RAP1A, CKS2, INSIG1, SIRT2, KPNA2, TOB1, TPD52L2, TUSC2, HDAC3, CGRRF1, BTG2, PPP1CC, MLX, CETN2, CCNG1, ORC4, HDAC5, QSOX1	PRDX1, ID2, ID3, DCTN3, RAP1A, CKS2, INSIG1, SIRT2, KPNA2, TOB1, TPD52L2, TUSC2
WP_MEVALONATE_ARM_OF_CHOLESTEROL_BIOSYNTHESIS_PATHWAY	0.00436681	0.0443739	0.576511	2.20674	2	11	PMVK, ACAT1, FDPS, GGPS1, IDI1, ACAT2, HMGCL, FDFT1, MVD	PMVK, ACAT1, FDPS, GGPS1
REACTOME_JOSEPHIN_DOMAIN_DUBS	0.00290698	0.0381056	0.625067	2.20246	1	9	UBB, UBC, UBA52, RPS27A, RAD23A	UBB, UBC, UBA52, RPS27A, RAD23A
REACTOME_NRIF_SIGNALS_CELL_DEATH_FROM_THE_NUCLEUS	0.00440529	0.04442	0.532701	2.19986	2	13	UBB, UBC, UBA52, RPS27A, APH1A, PSENEN, SQSTM1, ITGB3BP, NCSTN, PSEN2, PSEN1, NGF, APH1B	UBB, UBC, UBA52, RPS27A, APH1A, PSENEN, SQSTM1
MARSON_FOXP3_TARGETS_UP	0.003663	0.0426808	0.340323	2.19957	2	42	S100A4, S100A6, CAPG, CRIP1, EPHX1, S100A10, ITM2C, DDIT4, ECM1, VIM, RGS16, CELF2	S100A4, S100A6, CAPG, CRIP1, EPHX1, S100A10, ITM2C, DDIT4, ECM1, VIM, RGS16, CELF2
REACTOME_PIWI_INTERACTING_RNA_PIRNA_BIOGENESIS	0.00440529	0.04442	0.53198	2.19688	2	13	POLR2E, POLR2J, POLR2L, POLR2K, POLR2F, POLR2C, POLR2G, POLR2I	POLR2E, POLR2J, POLR2L, POLR2K, POLR2F, POLR2C, POLR2G, POLR2I
POMEROY_MEDULLOBLASTOMA_DESMOPLASIC_VS_CLASSIC_UP	0.00250627	0.0358482	0.350038	2.1968	1	39	ALDOA, LDHA, PRDX1, GPX4, CRABP2, ARL4D, PSMB5, BSG, ARL6IP1, THBS4, POLR2J, POLR2F, BCAP31, TMEM11	ALDOA, LDHA, PRDX1, GPX4, CRABP2, ARL4D, PSMB5, BSG, ARL6IP1, THBS4, POLR2J, POLR2F, BCAP31, TMEM11
JISON_SICKLE_CELL_DISEASE_UP	0.00107181	0.0228607	0.231606	2.1953	0	127	CD9, ANXA2, PRDX1, EMP3, CD151, CLIC1, AXL, TXN, LEPROT, BLVRB, RHOA, GNG11, TUBB2A, BLOC1S1, HMOX1, NDUFAF3, CDKN1A, CTSL, MYL9, AKR1A1, ADM, TRIP6, GADD45B, COX17, EIF4A3, TALDO1, SERPING1, NDUFB7, UBE2L3, PLIN3, PSMA3, TMED1, PSMB2, MITF, CTSA, NUCB1, STX7, GNG5, DYNLT1, GSTO1, IFI35, NDUFS2, GTF2B, BLVRA, UBE2L6, CLIC2, RNF24, VAMP5, TCN2, DDIT3, TIMM17A, GAS2L1, BNIP3L, CRADD, MKNK1, ATP6V1D…	CD9, ANXA2, PRDX1, EMP3, CD151, CLIC1, AXL, TXN, LEPROT, BLVRB, RHOA, GNG11, TUBB2A, BLOC1S1, HMOX1, NDUFAF3, CDKN1A, CTSL, MYL9, AKR1A1, ADM, TRIP6, GADD45B, COX17, EIF4A3, TALDO1, SERPING1, NDUFB7, UBE2L3, PLIN3, PSMA3, TMED1, PSMB2, MITF, CTSA, NUCB1
BYSTRYKH_HEMATOPOIESIS_STEM_CELL_QTL_CIS	0.00113766	0.0228607	0.272419	2.1926	0	79	CD59, RPL26, CST3, DPP7, TBCB, PSMB6, MPC2, FLOT1, ARL6IP1, ZC3H11A, CNN3, CBR1, DCTN6, LITAF, CSRP1, EMP1, TUBB6, NOP10, PRDX2, CCND2, SRP9, MRPS7, COA3, TM2D3, SNRPB2, AGTRAP, GLO1, ST6GALNAC4, DBI, OCEL1, F5, DAP3, CNIH1, ATP6V1B2, DDOST	CD59, RPL26, CST3, DPP7, TBCB, PSMB6, MPC2, FLOT1, ARL6IP1, ZC3H11A, CNN3, CBR1, DCTN6, LITAF, CSRP1, EMP1, TUBB6, NOP10, PRDX2, CCND2, SRP9, MRPS7, COA3, TM2D3, SNRPB2
GAZDA_DIAMOND_BLACKFAN_ANEMIA_MYELOID_DN	0.00131752	0.0228607	0.390233	2.19104	0	29	CD59, MRPL23, EID1, RPS14, MYLIP, DCTN3, COX5B, PHB, UROD, PQBP1, POLR2I, CHMP4A, COX11, THY1, RAB4A	CD59, MRPL23, EID1, RPS14, MYLIP, DCTN3, COX5B, PHB, UROD, PQBP1, POLR2I, CHMP4A
REACTOME_SARS_COV_1_INFECTION	0.00126743	0.0228607	0.364816	2.19057	0	35	UBB, UBC, UBA52, RPS27A, MGAT1, CTSL, SUMO1, CHMP2A, ZCRB1, UBE2I, CHMP2B, CHMP4A, CHMP3, ST3GAL1, ST6GALNAC4, ST3GAL4	UBB, UBC, UBA52, RPS27A, MGAT1, CTSL, SUMO1, CHMP2A, ZCRB1, UBE2I, CHMP2B, CHMP4A, CHMP3
REACTOME_GAP_FILLING_DNA_REPAIR_SYNTHESIS_AND_LIGATION_IN_GG_NER	0.00413223	0.0443739	0.446682	2.1902	2	20	UBB, UBC, UBA52, POLD4, RPS27A, POLD2, POLE4, PCNA, RPA2, POLE3, RPA3, RPA1, RFC1	UBB, UBC, UBA52, POLD4, RPS27A, POLD2, POLE4, PCNA
FERNANDEZ_BOUND_BY_MYC	0.00107066	0.0228607	0.231096	2.18691	0	126	RPL13A, EIF4A1, RPL27A, HERPUD1, JUNB, RPL19, HNRNPA1, ATF4, EPHX1, ID2, LMNA, RPS6, VAMP2, UBA52, TXN, PSMB1, ID3, ACTG1, ENO1, BSG, HMOX1, AKR1A1, HSPA8, CSTB, PHB, IFRD2, POLD2, ALDH2, EIF4E, UROD, GSTP1, AMD1, IL11RA, CLNS1A, ARF1	RPL13A, EIF4A1, RPL27A, HERPUD1, JUNB, RPL19, HNRNPA1, ATF4, EPHX1, ID2, LMNA, RPS6, VAMP2, UBA52, TXN, PSMB1, ID3, ACTG1, ENO1, BSG, HMOX1, AKR1A1, HSPA8, CSTB, PHB, IFRD2, POLD2, ALDH2, EIF4E, UROD, GSTP1, AMD1, IL11RA, CLNS1A, ARF1
REACTOME_MHC_CLASS_II_ANTIGEN_PRESENTATION	0.00115741	0.0228607	0.287593	2.18603	0	68	TUBA1B, TUBA1A, TUBB4B, DCTN2, AP2M1, TUBB2A, RAB7A, DCTN3, CTSL, CTSD, DCTN6, ACTR10, TUBB2B, CAPZB, DYNLL1, TUBB6, CTSH, CLTA, OSBPL1A, KIF22, ARF1, ACTR1B, TUBA1C, CTSA, AP1S2	TUBA1B, TUBA1A, TUBB4B, DCTN2, AP2M1, TUBB2A, RAB7A, DCTN3, CTSL, CTSD, DCTN6, ACTR10, TUBB2B, CAPZB, DYNLL1, TUBB6, CTSH, CLTA, OSBPL1A, KIF22, ARF1, ACTR1B, TUBA1C, CTSA, AP1S2
BAELDE_DIABETIC_NEPHROPATHY_UP	0.00371747	0.0429207	0.342018	2.18534	2	41	AQP1, CRIP1, CLU, AKR1C3, FTL, ENO1, IGFBP5, RAMP2, MYC, VAT1, AKR1A1, ITM2A, CCL3, CTSH, CD34, HYAL1, PTGIS, INPP5K, ID1, CLEC3B, GAS2L1, ENG, ASS1	AQP1, CRIP1, CLU, AKR1C3, FTL, ENO1, IGFBP5, RAMP2, MYC, VAT1, AKR1A1, ITM2A, CCL3, CTSH, CD34
LANDIS_ERBB2_BREAST_PRENEOPLASTIC_DN	0.00250627	0.0358482	0.347805	2.18278	1	39	IGFBP6, GPX3, NPC2, RAB34, DHRS7, NDUFV1, TMEM43, ATP1B3, NDUFAB1, GYG1, CES1, HADHB, SCP2, DECR1, PGM1, BCAT2, UCK1, ACAA2, ACAA1, PDHA1, ALAD, BCKDHB, MKNK2, GBE1, ETFB, ZNF703, LPIN1, ADIPOR2, SOWAHC, APLP2	IGFBP6, GPX3, NPC2, RAB34, DHRS7, NDUFV1, TMEM43, ATP1B3, NDUFAB1, GYG1, CES1, HADHB, SCP2
KEGG_GALACTOSE_METABOLISM	0.00580552	0.0518372	0.48836	2.18023	3	16	PFKP, AKR1B1, GLA, GAA, UGP2, PFKL, HK1, GALK1, GLB1, PGM1, PFKM	PFKP, AKR1B1, GLA, GAA, UGP2, PFKL
ELLWOOD_MYC_TARGETS_DN	0.00131752	0.0228607	0.388236	2.17983	0	29	FMOD, SMIM14, ANAPC16, ERP44, ALDH2, CHMP2A, FKBP2, UFC1, LIMCH1, TMED4, PHYH, EZR, LAMTOR2, NME3	FMOD, SMIM14, ANAPC16, ERP44, ALDH2, CHMP2A, FKBP2, UFC1, LIMCH1, TMED4, PHYH, EZR, LAMTOR2
KIM_GLIS2_TARGETS_UP	0.002331	0.0343482	0.298155	2.17948	1	60	S100A4, DPT, MGP, LUM, S100A6, DCN, MFAP4, CCL2, PDGFRL, LSP1, VIM, MATN2, SPARCL1, COL14A1, ANGPTL4	S100A4, DPT, MGP, LUM, S100A6, DCN, MFAP4, CCL2, PDGFRL, LSP1, VIM, MATN2, SPARCL1, COL14A1, ANGPTL4
MODY_HIPPOCAMPUS_POSTNATAL	0.00251256	0.0358482	0.355522	2.17862	1	37	ALDOA, PKM, TPI1, VAMP2, COX8A, KCNMA1, AIP, MDH1, PRDX6, ATP6AP1, PFKL, ATP6V1E1, NDUFB2, SDHA, NAPA, NDUFS2, BIN1, ATP6V1B2, MAPK3, APBB1, LDHB, PPP3CA	ALDOA, PKM, TPI1, VAMP2, COX8A, KCNMA1, AIP, MDH1, PRDX6, ATP6AP1, PFKL
REACTOME_AMINO_ACIDS_REGULATE_MTORC1	0.00126743	0.0228607	0.362554	2.17699	0	35	LAMTOR5, LAMTOR4, ATP6V0E1, ATP6V1F, ATP6V0B, ATP6V1G1, LAMTOR1, RRAGA, RHEB, ATP6V0D1, LAMTOR2, ATP6V1E1, MLST8, RRAGC, ATP6V1B2, TCIRG1, SEC13, ATP6V1H, SESN2, NPRL2, LAMTOR3, ATP6V1D, ATP6V0E2	LAMTOR5, LAMTOR4, ATP6V0E1, ATP6V1F, ATP6V0B, ATP6V1G1, LAMTOR1, RRAGA, RHEB, ATP6V0D1, LAMTOR2
CHARAFE_BREAST_CANCER_BASAL_VS_MESENCHYMAL_UP	0.00251256	0.0358482	0.354998	2.17541	1	37	GSN, TSC22D3, ZFP36, COX5B, LITAF, APRT, DRAM2, WDR61, KIAA0040, OSER1, ITPA, RHOD, TMEM134, EMC10, TMEM183A, ATP1A1, PPL, C6orf132, TMEM87A, HOOK2, SLPI, RBL2, RTKN	GSN, TSC22D3, ZFP36, COX5B, LITAF, APRT, DRAM2, WDR61, KIAA0040, OSER1, ITPA, RHOD, TMEM134
KYNG_ENVIRONMENTAL_STRESS_RESPONSE_UP	0.00252525	0.0359477	0.344439	2.17519	1	40	OAZ1, SOD1, ARPC1B, ANXA1, PRSS23, EIF3L, VIM, FLOT1, EIF4E, GLRX, RPL7A, AKAP12, CYCS, RHOD, PDCD5	OAZ1, SOD1, ARPC1B, ANXA1, PRSS23, EIF3L, VIM, FLOT1, EIF4E, GLRX, RPL7A, AKAP12, CYCS, RHOD, PDCD5
REACTOME_HSF1_DEPENDENT_TRANSACTIVATION	0.00260417	0.0362317	0.400678	2.17512	1	26	CRYAB, HSPB1, UBB, HSPB8, HSPA8, HSBP1, MRPL18, HSPB2, HSF1, DNAJB1, AKT1S1, HSPA2, MLST8, FKBP4, HSPA1B, DEDD2	CRYAB, HSPB1, UBB, HSPB8, HSPA8, HSBP1, MRPL18, HSPB2, HSF1
WATANABE_RECTAL_CANCER_RADIOTHERAPY_RESPONSIVE_UP	0.00115207	0.0228607	0.280549	2.17386	0	72	RPS27, RPL36A, AKR1C1, RPS13, RPL38, EEF1A1, FCGRT, MFSD10, RAP1A, POLR2K, NDUFB5, RPL13, TMEM115, IDH3G, MPST, WDR1, NUDC, PDHB, CTSA, DRG1, FTH1, MRPL12, SURF1, COASY, PRKAG1, LAGE3, ATP1A1, CYB5B, LYRM1, CSNK1D, NDUFS6, HRH1, IVNS1ABP, SON, CD44, DUSP3, TERF2IP, RBL2, VAMP7, HADH, RRM1, DHX15	RPS27, RPL36A, AKR1C1, RPS13, RPL38, EEF1A1, FCGRT, MFSD10, RAP1A, POLR2K, NDUFB5, RPL13, TMEM115, IDH3G, MPST, WDR1, NUDC, PDHB, CTSA
PAL_PRMT5_TARGETS_UP	0.00213675	0.0327115	0.223948	2.17329	1	136	CAPG, HNRNPA1, ID2, EMP3, CKS1B, NDUFA13, PSMB5, TUFM, SPTSSA, TUBB2A, DTD1, ERH, ELOF1, CKS2, MRPL18, SLIRP, GUSB, CUEDC2, KPNA2, STRAP, LSM3, ECH1, AMD1, ARL2BP, SMARCE1, NFIB, TSEN34, PSMC3, SPCS2, COPS3, CD34, PROS1, CPNE1, LSM2, PPA2, UBE2E3, HMGB2, ECHS1, NME1, CDK4, EMC6, RPA2, LARP7, PPP1R7, LAGE3, MRPL48, C1R, HAT1, FKBP4, LUC7L3, MRPS21, SLC35A1, AHCY, AURKAIP1, TARDBP, NFYC, SFRP2, CAL…	CAPG, HNRNPA1, ID2, EMP3, CKS1B, NDUFA13, PSMB5, TUFM, SPTSSA, TUBB2A, DTD1, ERH, ELOF1, CKS2, MRPL18, SLIRP, GUSB, CUEDC2, KPNA2, STRAP, LSM3, ECH1, AMD1, ARL2BP, SMARCE1, NFIB, TSEN34, PSMC3, SPCS2, COPS3, CD34, PROS1, CPNE1, LSM2
GROSS_HIF1A_TARGETS_DN	0.00416089	0.0443739	0.448545	2.17196	2	19	LGALS3, RPL27, GAPDH, TPI1, ENO1, PGK1, FAM162A, ADM, PFKL, PGM1, JMJD6	LGALS3, RPL27, GAPDH, TPI1, ENO1, PGK1, FAM162A, ADM, PFKL
HSIAO_LIVER_SPECIFIC_GENES	0.00112994	0.0228607	0.26173	2.16816	0	85	SOD1, CDO1, AKR1C1, MGST1, EPHX1, SUPT4H1, C1S, ACAT1, NNMT, CP, ALDH2, PCBD1, SERPING1, SERPINF1, CAT, CYP27A1, CYB5A, ANG, SEPHS2, SERPINA5, PGRMC1, RGL2, CES1, PROS1, RBP4, PTGR1, SSRP1, GSTO1, DECR1, F5, TAF6, C1R, CFH, HMGCL, CRADD, MGST2, ASS1, POR, ACAA2, ASL, ACAA1, FAH, DDT, SERPINE1, PCK2, AGTR1, PLIN2, PCCB, CFI, SC5D, CES2, ALAS1, ALDH6A1, RGN	SOD1, CDO1, AKR1C1, MGST1, EPHX1, SUPT4H1, C1S, ACAT1, NNMT, CP, ALDH2, PCBD1, SERPING1, SERPINF1, CAT, CYP27A1, CYB5A, ANG, SEPHS2, SERPINA5, PGRMC1, RGL2, CES1, PROS1, RBP4
SMID_BREAST_CANCER_RELAPSE_IN_LUNG_DN	0.00434153	0.0443739	0.495435	2.16709	2	15	DPT, COMP, ASPN, IGF1, CILP, SFRP4, COL14A1	DPT, COMP, ASPN, IGF1, CILP, SFRP4, COL14A1
REACTOME_TRANSCRIPTIONAL_REGULATION_BY_RUNX1	0.0010661	0.0228607	0.231644	2.1669	0	120	LGALS3, UBB, UBC, UBA52, RPS27A, PSMB1, PSMB6, PSMB5, PSMB7, PSMC5, CSNK2B, PSMD4, PSMB3, CTSL, MYL9, PSMF1, DPY30, PSMA1, PSME1, PSMD8, PSMC2, PSMD3, PSMA7, RING1, CBX6, CCND2, SMARCE1, PSMA3, PSMC1, PSMA4, PSMC3, PSMA5, PSMD9, PSMB2, KMT2E, SOCS3, PSMD2, SMARCB1, PSMB4, PSMD13, PSMC4	LGALS3, UBB, UBC, UBA52, RPS27A, PSMB1, PSMB6, PSMB5, PSMB7, PSMC5, CSNK2B, PSMD4, PSMB3, CTSL, MYL9, PSMF1, DPY30, PSMA1, PSME1, PSMD8, PSMC2, PSMD3, PSMA7, RING1, CBX6, CCND2, SMARCE1, PSMA3, PSMC1, PSMA4, PSMC3, PSMA5, PSMD9, PSMB2, KMT2E, SOCS3
HU_GENOTOXIC_DAMAGE_24HR	0.00394737	0.0443739	0.409416	2.16233	2	24	RPL10A, RPL3, EEF2, HERPUD1, ATF4, TUBB2A, EIF1B, IMP3, WDR83OS, BANF1, MTHFD2	RPL10A, RPL3, EEF2, HERPUD1, ATF4, TUBB2A, EIF1B, IMP3, WDR83OS, BANF1, MTHFD2
LY_AGING_MIDDLE_UP	0.00447094	0.0446526	0.651725	2.15654	2	8	DPT, FMOD, COMP, TNFRSF11B	DPT, FMOD, COMP, TNFRSF11B
YU_MYC_TARGETS_UP	0.00398406	0.0443739	0.41398	2.15487	2	23	TXN, TSPAN4, CKS1B, CKS2, FDPS, KPNA2, STRAP, NUDCD2, PCNA, IDI1, HMGB2, DCTPP1	TXN, TSPAN4, CKS1B, CKS2, FDPS, KPNA2, STRAP, NUDCD2, PCNA
BARRIER_CANCER_RELAPSE_TUMOR_SAMPLE_UP	0.00587372	0.0518372	0.521555	2.15383	3	13	CKS1B, ATP6V0E1, DNAJB9, DCTN3, ATP6V1G1, MRPL24, COPS4, MED21, ZFAND1	CKS1B, ATP6V0E1, DNAJB9, DCTN3, ATP6V1G1, MRPL24, COPS4
HANN_RESISTANCE_TO_BCL2_INHIBITOR_DN	0.0042796	0.0443739	0.467617	2.1529	2	17	HSPB1, IGFBP5, PAM, LITAF, MGMT, METTL7A, GSTO1, GALK1, SDC4, MSX1, COMTD1, ASS1	HSPB1, IGFBP5, PAM, LITAF, MGMT, METTL7A
REACTOME_COPI_INDEPENDENT_GOLGI_TO_ER_RETROGRADE_TRAFFIC	0.00126582	0.0228607	0.368168	2.15143	0	32	TUBA1B, TUBA1A, TUBB4B, DCTN2, TUBB2A, DCTN3, DCTN6, ACTR10, TUBB2B, CAPZB, DYNLL1, TUBB6, TUBA1C, CAPZA2, ACTR1A	TUBA1B, TUBA1A, TUBB4B, DCTN2, TUBB2A, DCTN3, DCTN6, ACTR10, TUBB2B, CAPZB, DYNLL1, TUBB6, TUBA1C
CHESLER_BRAIN_HIGHEST_EXPRESSION	0.00520833	0.0490128	0.396314	2.15143	3	26	FTL, A4GALT, HINT1, PSMB5, ACTB, DCTN3, ATP6V0B, CSRP1, KMT2E, GLO1, UQCRB, RABAC1	FTL, A4GALT, HINT1, PSMB5, ACTB, DCTN3, ATP6V0B, CSRP1, KMT2E
KEGG_CITRATE_CYCLE_TCA_CYCLE	0.00524246	0.0490128	0.401832	2.15095	3	25	SDHC, SDHB, MDH2, SDHD, IDH3B, MDH1, IDH3G, SUCLG1, PDHB, SUCLA2, SDHA, FH, ACO2, SUCLG2, IDH3A, PDHA1, DLD, OGDH, PCK2	SDHC, SDHB, MDH2, SDHD, IDH3B, MDH1, IDH3G, SUCLG1, PDHB
YAGI_AML_WITH_11Q23_REARRANGED	0.00102775	0.0228607	0.196405	2.15092	0	197	ADIRF, LUM, DDAH2, CAPG, EMP2, PRDX1, S100A10, CADM1, LRP10, LAMTOR5, AKR1B1, TSPAN4, BLOC1S1, SDHB, COX5B, NDUFA1, TACC1, SNX17, JTB, KXD1, NDUFS3, DPP4, IL10RB, ANXA5, ITM2A, MAGED2, POLR2G, GLUL, GYPC, NELFE, CAMK1, FEZ1, ALDH3A2, CLTA, TIMP3, MRPL33, XBP1, ADH5, UBE2N, ITGAE, MLF2, CCND2, SYF2, PPP1CA, SPAG7, CD68, ERP29, ADAM15, NDUFB3, LGALS1, TWF2, DDX39A, CSPG4, TPD52L2, AP1S2, ATP6V1E1, …	ADIRF, LUM, DDAH2, CAPG, EMP2, PRDX1, S100A10, CADM1, LRP10, LAMTOR5, AKR1B1, TSPAN4, BLOC1S1, SDHB, COX5B, NDUFA1, TACC1, SNX17, JTB, KXD1, NDUFS3, DPP4, IL10RB, ANXA5, ITM2A, MAGED2, POLR2G, GLUL, GYPC, NELFE, CAMK1, FEZ1, ALDH3A2, CLTA, TIMP3, MRPL33, XBP1, ADH5, UBE2N, ITGAE, MLF2, CCND2, SYF2, PPP1CA, SPAG7, CD68, ERP29, ADAM15, NDUFB3, LGALS1, TWF2, DDX39A, CSPG4, TPD52L2, AP1S2
WP_EUKARYOTIC_TRANSCRIPTION_INITIATION	0.00126582	0.0228607	0.367582	2.14801	0	32	TAF9, ILK, POLR2E, POLR2J, POLR2K, POLR2F, POLR2C, POLR2G, GTF2A2, POLR1D, POLR2I, TAF7, TAF12, GTF2B, MNAT1, TAF6, POLR3H, POLR2H, POLR3K, GTF2H1, ERCC3, GTF2E2, CDK7, GTF2F2	TAF9, ILK, POLR2E, POLR2J, POLR2K, POLR2F, POLR2C, POLR2G, GTF2A2, POLR1D, POLR2I
TOMIDA_METASTASIS_UP	0.00416089	0.0443739	0.443206	2.1461	2	19	TMSB4X, IER3, DAD1, TUBB, ECH1, CXCL1, PSMD2, MRPS22, PTTG1, ALG3, HNRNPUL1, SNRPF	TMSB4X, IER3, DAD1, TUBB, ECH1, CXCL1
ISSAEVA_MLL2_TARGETS	0.00259403	0.0362317	0.390211	2.14445	1	27	CD9, IGFBP6, GSN, FHL1, CRIP1, CADM1, CRIP2, AXL, TAGLN2, NT5E	CD9, IGFBP6, GSN, FHL1, CRIP1, CADM1, CRIP2, AXL, TAGLN2, NT5E
WP_PHOTODYNAMIC_THERAPYINDUCED_NFE2L2_NRF2_SURVIVAL_SIGNALING	0.00587372	0.0518372	0.519266	2.14438	3	13	EPHX1, NQO2, HMOX1, GSTP1, CES1, NFE2L2, KEAP1, NQO1	EPHX1, NQO2, HMOX1, GSTP1, CES1, NFE2L2, KEAP1
GUTIERREZ_MULTIPLE_MYELOMA_UP	0.00131752	0.0228607	0.381632	2.14275	0	29	COX7C, EID1, ATP6V0E1, EMC7, CD47, TAF9, VDAC2, PSENEN, MORF4L1, ILF2, UQCRFS1, ARF1, CNIH1, SUCLG2, DCTD, IFI6, SRP72	COX7C, EID1, ATP6V0E1, EMC7, CD47, TAF9, VDAC2, PSENEN, MORF4L1, ILF2, UQCRFS1, ARF1
REACTOME_RECYCLING_PATHWAY_OF_L1	0.00520833	0.0490128	0.393768	2.13761	3	26	TUBA1B, TUBA1A, TUBB4B, ACTG1, ACTB, AP2M1, TUBB2A, TUBB2B, TUBB6, CLTA, TUBA1C, EZR	TUBA1B, TUBA1A, TUBB4B, ACTG1, ACTB, AP2M1, TUBB2A, TUBB2B, TUBB6, CLTA, TUBA1C, EZR
NAKAYAMA_SOFT_TISSUE_TUMORS_PCA1_UP	0.00371747	0.0429207	0.334539	2.13755	2	41	S100A4, LUM, S100A6, DCN, GPNMB, CCL2, PLTP, ECM1, TNFAIP6, C1S, NNMT, FHL2, TMEM176B	S100A4, LUM, S100A6, DCN, GPNMB, CCL2, PLTP, ECM1, TNFAIP6, C1S, NNMT, FHL2, TMEM176B
LEE_AGING_MUSCLE_UP	0.00550964	0.0506003	0.435871	2.13719	3	20	MFAP5, HSPB1, HINT1, ARF5, HSPA8, RAB1A, TGFB1I1, TGIF1, ACTR1B, BUB3	MFAP5, HSPB1, HINT1, ARF5, HSPA8, RAB1A, TGFB1I1, TGIF1, ACTR1B
REACTOME_FORMATION_OF_INCISION_COMPLEX_IN_GG_NER	0.00125313	0.0228607	0.36038	2.13651	0	33	UBB, UBC, UBA52, RPS27A, RAD23A, SUMO2, RBX1, SUMO1, SUMO3, UBE2N, UBE2I, ERCC1, XPA, RPA2, MNAT1, RPA3, RPA1, PARP1, CETN2, GTF2H1, GTF2H5, ERCC3, UBE2V2, CDK7, ERCC5, DDB2	UBB, UBC, UBA52, RPS27A, RAD23A, SUMO2, RBX1, SUMO1, SUMO3, UBE2N, UBE2I, ERCC1
ROSS_AML_WITH_MLL_FUSIONS	0.00359281	0.0422259	0.305714	2.13527	2	52	CAPG, RNH1, HEXB, PLD3, BLOC1S1, CTSL, COX8A, MVP, MRPL34, ANXA5, SCPEP1, GUSB, FEZ1, ALDH3A2, MRPL33, PGAM1, CES1, LGALS1, MAGEF1, AK2, RPL22, PYCARD, RMND5B, PREB, SOCS2	CAPG, RNH1, HEXB, PLD3, BLOC1S1, CTSL, COX8A, MVP, MRPL34, ANXA5, SCPEP1, GUSB, FEZ1, ALDH3A2, MRPL33, PGAM1, CES1, LGALS1
SENGUPTA_NASOPHARYNGEAL_CARCINOMA_DN	0.00330033	0.0397408	0.239462	2.13462	2	105	ADIRF, TPPP3, PRDX1, CD55, PRSS23, TUBA1A, AHNAK2, TUBB4B, AKR1C3, SMDT1, ANXA11, PSENEN, TUBB2A, CKB, ZFYVE21, CSTB, MGLL, WDR13, PRDX5, ABLIM1, IFT57, ANKRD35, RASSF1, SERPINB6, CXCL1, CAPS, CES1, EZR, NQO1, CIB1, PTGR1, SYBU, CRYL1, MORN2, ABHD14B, SELENBP1, FAM229B, ANKRD37, VWA5A, ASS1, POR, SORBS2, SLPI, CETN2, TACC2, TCEA3, WDR54, B9D1, PIFO, KATNB1, TRIM13, ZNF667-AS1, SYNGR1, AQP3, SIX2,…	ADIRF, TPPP3, PRDX1, CD55, PRSS23, TUBA1A, AHNAK2, TUBB4B, AKR1C3, SMDT1, ANXA11, PSENEN, TUBB2A, CKB, ZFYVE21, CSTB, MGLL, WDR13, PRDX5, ABLIM1, IFT57, ANKRD35, RASSF1, SERPINB6, CXCL1, CAPS, CES1, EZR
KAYO_CALORIE_RESTRICTION_MUSCLE_DN	0.00359712	0.0422259	0.308451	2.1344	2	50	MRPL23, VDAC2, COX8A, NDUFV2, COX4I1, CYC1, UQCRC2, ECH1, MDH1, KAT5, HADHB, POLR2I, UQCRB, DBI, DYNLT1, RAB4A, MNAT1, COMMD1, TSNAX, SERINC3, ATF6B, GLI3, RPSA, ACAA2, RAB2A, RRS1, CREM, RANBP1, PEX19, RCAN1, HADH	MRPL23, VDAC2, COX8A, NDUFV2, COX4I1, CYC1, UQCRC2, ECH1, MDH1, KAT5, HADHB, POLR2I
REACTOME_C_TYPE_LECTIN_RECEPTORS_CLRS	0.00225225	0.0336607	0.251577	2.13179	1	91	UBB, UBC, UBA52, RPS27A, PSMB1, PSMB6, PSMB5, PSMB7, PSMC5, UBE2D2, PSMD4, PSMB3, PSMF1, PSMA1, PSME1, PSMD8, PSMC2, PSMD3, PSMA7, UBE2N, PSMA3, PSMC1, PSMA4, PSMC3, PSMA5, PSMD9, PSMB2, UBE2D1, PSMD2, SKP1, PSMB4, PSMD13, PSMC4, IL1B, PYCARD, PSMD11, IKBKG, NFATC3, CALM1, PSMD7, RELA, PPP3CA, ITPR3, PSMD6, PDPK1, RAF1, CUL1, MUC12, PSMB10	UBB, UBC, UBA52, RPS27A, PSMB1, PSMB6, PSMB5, PSMB7, PSMC5, UBE2D2, PSMD4, PSMB3, PSMF1, PSMA1, PSME1, PSMD8, PSMC2, PSMD3, PSMA7, UBE2N, PSMA3, PSMC1, PSMA4, PSMC3, PSMA5, PSMD9, PSMB2, UBE2D1
REACTOME_REGULATION_OF_BACH1_ACTIVITY	0.00290698	0.0381056	0.605002	2.13176	1	9	UBB, UBC, UBA52, RPS27A, RBX1	UBB, UBC, UBA52, RPS27A, RBX1
REACTOME_NEDDYLATION	0.00105263	0.0228607	0.210107	2.1305	0	158	UBB, UBC, COMMD6, UBA52, RPS27A, PSMB1, PSMB6, PSMB5, PSMB7, PSMC5, NEDD8, COPS6, UBE2D2, RBX1, PSMD4, PSMB3, PSMF1, PSMA1, PSME1, PSMD8, PSMC2, PSMD3, PSMA7, FBXO7, SPSB3, PSMA3, PSMC1, PSMA4, COMMD3, PSMC3, PSMA5, COPS3, COPS4, PSMD9, PSMB2, UBE2D1, RBBP7, FBXL15, SOCS3, KEAP1, FBXO17, PSMD2, SKP1, PSMB4, COPS5, PSMD13, PSMC4, FBXW5, DCAF6, COPS8, ZBTB16, RNF7, COMMD4, PSMD11, NAE1, UBE2F, COMM…	UBB, UBC, COMMD6, UBA52, RPS27A, PSMB1, PSMB6, PSMB5, PSMB7, PSMC5, NEDD8, COPS6, UBE2D2, RBX1, PSMD4, PSMB3, PSMF1, PSMA1, PSME1, PSMD8, PSMC2, PSMD3, PSMA7, FBXO7, SPSB3, PSMA3, PSMC1, PSMA4, COMMD3, PSMC3, PSMA5, COPS3, COPS4, PSMD9, PSMB2, UBE2D1, RBBP7, FBXL15, SOCS3, KEAP1
JACKSON_DNMT1_TARGETS_UP	0.003517	0.0416741	0.296141	2.13004	2	57	IGFBP6, JUNB, CRYAB, HSPB1, CCL2, ZFP36, PROCR, ACKR3, RGS16, CDKN1A, REEP5, TSG101, IL10RB, SFRP1, NFE2L2, SOCS3, RPA2, IRF7, BIN1, BAG1, IFNGR1, AHCY, ENG, MAP2K3, PARP1, RELA, TDG, CTNNB1, SLPI	IGFBP6, JUNB, CRYAB, HSPB1, CCL2, ZFP36, PROCR, ACKR3, RGS16, CDKN1A, REEP5, TSG101, IL10RB, SFRP1, NFE2L2, SOCS3
NIKOLSKY_BREAST_CANCER_16P13_AMPLICON	0.00368098	0.042811	0.320288	2.13002	2	46	HCFC1R1, MPG, NDUFB10, TNFRSF12A, SPSB3, FLYWCH2, UBE2I, NUBP2, THOC6, MRPL28, HAGH, NME3, RHOT2, C16orf91, MSRB1, GNPTG, SNRNP25, TRAF7, POLR3K, PIGQ, TELO2, MRPS34, TMEM204, LMF1, RHBDF1, FAHD1, NPRL3, GFER, TBL3, RPUSD1, ZNF205, KCTD5, PKD1, FLYWCH1, DECR2, NME4, NTHL1, CLCN7	HCFC1R1, MPG, NDUFB10, TNFRSF12A, SPSB3, FLYWCH2, UBE2I, NUBP2, THOC6, MRPL28, HAGH
WOOD_EBV_EBNA1_TARGETS_UP	0.00115207	0.0228607	0.27485	2.1297	0	72	S100A4, AKR1C2, FHL1, EMP2, AKR1C1, EPHX1, ID2, HNRNPA0, CLU, TUBA1A, AKR1C3, C1S, MYC, SLC29A1, CTSD, DUSP14, UGDH, ARHGDIA, GLUL, PRKRA, NFE2L2, MTX2, DNAJB1, UBE2E3, NQO1	S100A4, AKR1C2, FHL1, EMP2, AKR1C1, EPHX1, ID2, HNRNPA0, CLU, TUBA1A, AKR1C3, C1S, MYC, SLC29A1, CTSD, DUSP14, UGDH, ARHGDIA, GLUL, PRKRA, NFE2L2, MTX2
REACTOME_FLT3_SIGNALING_BY_CBL_MUTANTS	0.0031348	0.0386356	0.723113	2.12797	1	6	UBB, UBC, UBA52, RPS27A	UBB, UBC, UBA52, RPS27A
KEGG_PORPHYRIN_AND_CHLOROPHYLL_METABOLISM	0.00429185	0.0443739	0.453618	2.12532	2	18	BLVRB, HMOX1, CP, GUSB, UROD, FTH1, BLVRA, UROS, HMOX2, ALAD, FECH, ALAS1, HCCS, HMBS, PPOX, MMAB	BLVRB, HMOX1, CP, GUSB, UROD
FAELT_B_CLL_WITH_VH_REARRANGEMENTS_DN	0.00250627	0.0358482	0.338378	2.12362	1	39	SOD1, PFKP, EID1, TMEM147, YWHAQ, UBE2D2, DCTN3, ATP6V1G1, NDUFC1, MAGED2, PSMD8, XBP1, GTF3A, PFN2, MRPL40, GLO1, ASMTL, PRPS1, LYRM1, ADTRP, DDX1	SOD1, PFKP, EID1, TMEM147, YWHAQ, UBE2D2, DCTN3, ATP6V1G1, NDUFC1, MAGED2, PSMD8, XBP1, GTF3A, PFN2, MRPL40
REACTOME_RESPONSE_OF_MTB_TO_PHAGOCYTOSIS	0.0042796	0.0443739	0.461233	2.12351	2	17	UBB, UBC, UBA52, RPS27A, ENO1, RAB7A, PGK1	UBB, UBC, UBA52, RPS27A, ENO1, RAB7A, PGK1
RUTELLA_RESPONSE_TO_HGF_UP	0.00100908	0.0228607	0.176753	2.12251	0	282	CD9, LGALS3, CD59, ANXA2, PRDX1, AKR1C1, ARL6IP5, HSPB1, GPNMB, CCL2, HEXB, TXN, AKR1B1, OAZ2, PLTP, LEPROT, ATP6V0E1, CALHM2, TNFAIP6, SLC3A2, PSMB5, EMC7, YWHAQ, CD47, C1S, DAD1, ACAT1, CTSL, VAT1, CTSD, ENSA, SDC2, LITAF, CSRP1, KCNMA1, ZNF706, ANXA5, SQSTM1, EMP1, MGLL, ATP1B3, BCAP31, GLA, CCL3, SMS, SERPINF1, TRIP10, MDH1, ALDH3A2, CNPY2, CD58, CYP27A1, CXCL1, ASAH1, OSBPL1A, CYB5A, PIGP, R…	CD9, LGALS3, CD59, ANXA2, PRDX1, AKR1C1, ARL6IP5, HSPB1, GPNMB, CCL2, HEXB, TXN, AKR1B1, OAZ2, PLTP, LEPROT, ATP6V0E1, CALHM2, TNFAIP6, SLC3A2, PSMB5, EMC7, YWHAQ, CD47, C1S, DAD1, ACAT1, CTSL, VAT1, CTSD, ENSA, SDC2, LITAF, CSRP1, KCNMA1, ZNF706, ANXA5, SQSTM1, EMP1, MGLL, ATP1B3, BCAP31, GLA, CCL3, SMS, SERPINF1, TRIP10, MDH1, ALDH3A2, CNPY2, CD58, CYP27A1, CXCL1, ASAH1, OSBPL1A, CYB5A, PIGP, R…
SOTIRIOU_BREAST_CANCER_GRADE_1_VS_3_UP	0.003517	0.0416741	0.295052	2.12221	2	57	TUBA1B, TUBA1A, TXN, SNRPG, CKS2, POLR2K, KPNA2, PSMA7, TIMM10, UBE2N, COX7B, TUBA1C, ORMDL2, DDX39A, HMCES, NME1, PFDN6, SHMT2, SLC52A2, MRPL12, CCT5, PTTG1, NUTF2, LAGE3, JMJD6, MRPL15, SNRPC, NUDT1	TUBA1B, TUBA1A, TXN, SNRPG, CKS2, POLR2K, KPNA2, PSMA7, TIMM10, UBE2N, COX7B, TUBA1C, ORMDL2, DDX39A, HMCES
REACTOME_MITOCHONDRIAL_FATTY_ACID_BETA_OXIDATION_OF_SATURATED_FATTY_ACIDS	0.00447094	0.0446526	0.641045	2.1212	2	8	ACADVL, HADHB, ECHS1, ACADS, ACADM, MECR, HADHA, HADH	ACADVL, HADHB
REACTOME_CS_DS_DEGRADATION	0.00290698	0.0381056	0.601957	2.12103	1	9	DCN, HEXB, HEXA, CSPG4, HYAL1, BGN, IDS	DCN, HEXB, HEXA, CSPG4
BERENJENO_TRANSFORMED_BY_RHOA_UP	0.00201613	0.0312494	0.169482	2.1198	1	360	TMSB4X, AQP1, IGFBP6, LDHA, FHL1, CAPG, GAPDH, CD151, TPI1, CCL2, ESD, TXN, CKS1B, PROCR, ACKR3, PSMB5, IER3, HIGD1A, RPL32, RAN, PDLIM1, PGK1, PSMB3, CDKN1A, MYC, C4orf3, POLR2E, CCT7, FAM162A, ADM, SF3B5, CKS2, IFRD2, TAGLN2, MRPL34, PSMA1, MRPL18, COX17, FEZ2, ATP1B3, KPNA2, TUBB6, SNRPD2, LSM3, NR4A1, PSMC2, TALDO1, EIF6, TMEM176B, FKBP2, NHP2, NUDCD2, PRDX6, PSMA7, PGAM1, CYCS, EBNA1BP2, KIF…	TMSB4X, AQP1, IGFBP6, LDHA, FHL1, CAPG, GAPDH, CD151, TPI1, CCL2, ESD, TXN, CKS1B, PROCR, ACKR3, PSMB5, IER3, HIGD1A, RPL32, RAN, PDLIM1, PGK1, PSMB3, CDKN1A, MYC, C4orf3, POLR2E, CCT7, FAM162A, ADM, SF3B5, CKS2, IFRD2, TAGLN2, MRPL34, PSMA1, MRPL18, COX17, FEZ2, ATP1B3, KPNA2, TUBB6, SNRPD2, LSM3, NR4A1, PSMC2, TALDO1, EIF6, TMEM176B, FKBP2, NHP2, NUDCD2, PRDX6, PSMA7, PGAM1, CYCS, EBNA1BP2, KIF…
MOOTHA_FFA_OXYDATION	0.00429185	0.0443739	0.452211	2.11873	2	18	ACAT1, ACADVL, HSD17B10, CRAT, LMF2, HADHB, ECHS1, DECR1, NCAPH2, ACADS, ACADM, ACAA2, HADHA, HADH	ACAT1, ACADVL, HSD17B10, CRAT, LMF2, HADHB
BOYAULT_LIVER_CANCER_SUBCLASS_G3_DN	0.00392157	0.0443739	0.381313	2.11691	2	28	COX7A1, ACAT1, ACADVL, TMEM176B, SERPING1, SERPINF1, CYP27A1, MGMT, FXYD6, ECHS1, CRYL1, SELENBP1, CFH, CD302, PIK3R1, SORBS2, ALAD, GAMT, TMEM204	COX7A1, ACAT1, ACADVL, TMEM176B, SERPING1, SERPINF1, CYP27A1, MGMT, FXYD6
NAM_FXYD5_TARGETS_DN	0.00578871	0.0518372	0.483571	2.1152	3	15	FXYD5, CCL2, AXL, FTH1, HSPE1, SRP72, SNRPD1, ARL1, PDHA1, MLF1, EIF2S1, APPBP2, UBE2W, CRIPT	FXYD5, CCL2, AXL
WP_FERROPTOSIS	0.00243605	0.0353987	0.318741	2.11508	1	45	AKR1C2, AKR1C1, GPX4, HSPB1, AKR1C3, FTL, SLC3A2, VDAC2, HMOX1, SAT2, DPP4, CP, PRNP, CHMP5, VDAC3	AKR1C2, AKR1C1, GPX4, HSPB1, AKR1C3, FTL, SLC3A2, VDAC2, HMOX1, SAT2, DPP4, CP, PRNP, CHMP5, VDAC3
REACTOME_INSULIN_RECEPTOR_RECYCLING	0.00570613	0.0515103	0.458645	2.11159	3	17	ATP6V0E1, ATP6V1F, ATP6V0B, ATP6V1G1, ATP6V0D1, ATP6AP1, ATP6V1E1, ATP6V1B2, TCIRG1, ATP6V1H, INSR, ATP6V1D, ATP6V0E2	ATP6V0E1, ATP6V1F, ATP6V0B, ATP6V1G1, ATP6V0D1, ATP6AP1
PROVENZANI_METASTASIS_DN	0.00225225	0.0336607	0.249593	2.11071	1	90	SOD1, ITM2B, HSPB1, CLU, MYL6, FTL, EIF3K, PDLIM4, BLVRB, COPS6, ADRM1, TUBB2A, CKB, TUBB2B, REEP5, TRIP6, ARPC1A, PSMC2, RBM42, CCND2, TSEN34, CLPTM1, PFN2, ETHE1, VAMP3, ERCC1, TNFAIP2, S100A3, TXNL1, RABAC1, ANXA6, BCAT2, S100A11, PRMT1, SDC4, WIPI1, MAOB, SLC48A1, CD44, RRAS, TNIP1, GABARAPL1, ANO1, STXBP6, MEPCE, SERPINE1, LSM14A, EIF2S1, PLOD3, S100A2, NMI, TMED10, MALL	SOD1, ITM2B, HSPB1, CLU, MYL6, FTL, EIF3K, PDLIM4, BLVRB, COPS6, ADRM1, TUBB2A, CKB, TUBB2B, REEP5, TRIP6, ARPC1A, PSMC2, RBM42, CCND2, TSEN34, CLPTM1, PFN2, ETHE1, VAMP3, ERCC1, TNFAIP2
SASAKI_ADULT_T_CELL_LEUKEMIA	0.00331126	0.0397408	0.237195	2.10892	2	104	ANXA2, PRDX1, ARPC1B, ARL6IP5, CADM1, UBA52, AP3S1, HINT1, CD47, TUBB, POLR2E, FHL2, DYNLL1, EMP1, CHMP2A, SGCE, PPP1CA, PCNA, CD99, PSMB2, MTX2, LSM2, SCCPDH, HMGB2, MRPS12, NME1, CAV1, ETFA, ACOT13, KCNN4, VBP1, ANXA6, PPP1CC, PTTG1, GLB1, MSX1, LDLRAD4, TP53TG1, MYL6B, VAMP5, POLR2H, NDUFAF1, RPA1, ACYP1, ISG20, PARP1, EXTL2, PTHLH	ANXA2, PRDX1, ARPC1B, ARL6IP5, CADM1, UBA52, AP3S1, HINT1, CD47, TUBB, POLR2E, FHL2, DYNLL1, EMP1, CHMP2A, SGCE, PPP1CA, PCNA, CD99, PSMB2, MTX2, LSM2, SCCPDH
KEGG_VALINE_LEUCINE_AND_ISOLEUCINE_DEGRADATION	0.00125945	0.0228607	0.35164	2.10877	0	34	ACAT1, HSD17B10, ALDH2, HIBADH, ALDH3A2, HADHB, ECHS1, ACAT2, BCAT2, HMGCL, ACADS, ACADM, ACAA2, ALDH7A1, MCEE, ACAA1, HADHA, BCKDHB, HADH, HIBCH, DLD, OXCT1, PCCB, ALDH9A1, ALDH6A1, AOX1, AUH, IVD	ACAT1, HSD17B10, ALDH2, HIBADH, ALDH3A2, HADHB
TIEN_INTESTINE_PROBIOTICS_2HR_UP	0.00664894	0.0544728	0.41157	2.10665	4	22	GAPDH, UBC, EEF1A1, RPS6, RPL23, PGK1, HSPA8, RPS3A, RPS11, ST6GALNAC4	GAPDH, UBC, EEF1A1, RPS6, RPL23, PGK1, HSPA8, RPS3A, RPS11
SAKAI_TUMOR_INFILTRATING_MONOCYTES_DN	0.00232558	0.0343482	0.288779	2.10374	1	59	PRDX1, TXN, PSMB5, RAN, PRDX3, SCAND1, PRDX2, STX5, PRDX6, PPIA, PSMA5, PCNA, RBM8A, SNRPB2, TBPL1, UBE2E3, NCOR1, FKBP3, COPS5, PPP6C, CCT4, CCT8, CD63, LSM6, IFI6, CCNC, MGST2, GLRX2, SNRPF, SEC63, CDC27, PTGES3, NEK1, RAD51C	PRDX1, TXN, PSMB5, RAN, PRDX3, SCAND1, PRDX2, STX5, PRDX6, PPIA, PSMA5, PCNA, RBM8A, SNRPB2, TBPL1
LIU_PROSTATE_CANCER_DN	0.00100604	0.0228607	0.174654	2.10329	0	283	S100A4, DPT, PRELP, ANGPTL2, DKK3, FHL1, S100A6, CFD, CAPG, ANXA2, CRYAB, HSPB1, CLU, CRABP2, PRSS23, TUBA1A, SSPN, PMP22, AHNAK2, AKR1B1, ANGPTL1, TSC22D3, MRGPRF, HSPB8, RAB34, PDLIM4, ACKR3, OSR2, C1S, PDLIM1, MYL9, TACC1, RAP1A, CSRP1, COL14A1, KCNMA1, TRIP6, SCPEP1, ALDH2, SGCE, TMEM100, TUBB6, GYPC, SRPX, SERPINF1, GSTP1, FEZ1, ALDH3A2, ANKRD35, TIMP3, FBLN5, TMEM237, CNRIP1, AKAP12, TGFBR3…	S100A4, DPT, PRELP, ANGPTL2, DKK3, FHL1, S100A6, CFD, CAPG, ANXA2, CRYAB, HSPB1, CLU, CRABP2, PRSS23, TUBA1A, SSPN, PMP22, AHNAK2, AKR1B1, ANGPTL1, TSC22D3, MRGPRF, HSPB8, RAB34, PDLIM4, ACKR3, OSR2, C1S, PDLIM1, MYL9, TACC1, RAP1A, CSRP1, COL14A1, KCNMA1, TRIP6, SCPEP1, ALDH2, SGCE, TMEM100, TUBB6, GYPC, SRPX, SERPINF1, GSTP1, FEZ1, ALDH3A2, ANKRD35, TIMP3, FBLN5, TMEM237, CNRIP1, AKAP12, TGFBR3…
REACTOME_APC_CDC20_MEDIATED_DEGRADATION_OF_NEK2A	0.00429185	0.0443739	0.448671	2.10215	2	18	UBB, UBC, UBA52, RPS27A, ANAPC16, ANAPC11, UBE2E1, CDC26, UBE2D1, BUB3	UBB, UBC, UBA52, RPS27A, ANAPC16, ANAPC11, UBE2E1, CDC26, UBE2D1
DELLA_RESPONSE_TO_TSA_AND_BUTYRATE	0.00442478	0.0445451	0.498021	2.10164	2	14	RNH1, PRDX1, HSPB1, RHOA, CDKN1A, NR4A1, TOB1, POR, MAPRE1, NET1, GADD45A, CDK10	RNH1, PRDX1, HSPB1, RHOA, CDKN1A, NR4A1, TOB1
REACTOME_GLUCONEOGENESIS	0.00416089	0.0443739	0.433886	2.10097	2	19	ALDOA, GAPDH, TPI1, ENO1, PGK1, MDH2, MDH1, PGAM1, SLC25A11	ALDOA, GAPDH, TPI1, ENO1, PGK1, MDH2, MDH1, PGAM1, SLC25A11
CHICAS_RB1_TARGETS_CONFLUENT	0.00201816	0.0312494	0.167492	2.098	1	363	S100A4, CD9, AK1, IGFBP6, GSN, ANGPTL2, S100A6, CAPG, PKM, ANXA2, TUBA1B, GPX4, DCN, HSPB1, S100A10, ANXA1, EMP3, MFAP4, CLU, NUPR1, CADM1, LMNA, AXL, PRSS23, TUBA1A, SSPN, PMP22, TUBB4B, MAP1A, HCFC1R1, MFGE8, MRGPRF, PDGFRL, SH3BGRL3, ECM1, SRI, VIM, TBCB, MATN2, TSPO, ACTB, FLOT1, BLVRB, C1S, TUBB2A, PDLIM1, DCTN3, TUBB, NNMT, MYL9, CNN3, TMEM106C, MVP, TUBB2B, FHL2, GALNT15, CAPZB, KCNMA1, FK…	S100A4, CD9, AK1, IGFBP6, GSN, ANGPTL2, S100A6, CAPG, PKM, ANXA2, TUBA1B, GPX4, DCN, HSPB1, S100A10, ANXA1, EMP3, MFAP4, CLU, NUPR1, CADM1, LMNA, AXL, PRSS23, TUBA1A, SSPN, PMP22, TUBB4B, MAP1A, HCFC1R1, MFGE8, MRGPRF, PDGFRL, SH3BGRL3, ECM1, SRI, VIM, TBCB, MATN2, TSPO, ACTB, FLOT1, BLVRB, C1S, TUBB2A, PDLIM1, DCTN3, TUBB, NNMT, MYL9, CNN3, TMEM106C, MVP, TUBB2B, FHL2, GALNT15, CAPZB, KCNMA1, FK…
BHATTACHARYA_EMBRYONIC_STEM_CELL	0.00472813	0.0462666	0.296397	2.09652	3	54	RPL7, EIF4A1, MGST1, RPL4, TUBB, RPL6, IMPDH2, RPL24, KPNA2, TUBB6, SMS, PSMA3, RSL24D1, MTHFD2, HMGB2, MAD2L2, SSB, PTTG1, GNL3, BRIX1, CCT8, JADE1, CCNC, HDAC2, LDHB, SFRP2, SNRPF	RPL7, EIF4A1, MGST1, RPL4, TUBB, RPL6, IMPDH2, RPL24, KPNA2, TUBB6, SMS, PSMA3, RSL24D1, MTHFD2
BERENJENO_ROCK_SIGNALING_NOT_VIA_RHOA_UP	0.00580552	0.0518372	0.46929	2.0951	3	16	TNXB, EPHX1, TSPO, CP, ALDH2, CD34, NQO1, PTGR1, PRR13, GTF3C5, ACAA2, PTGES	TNXB, EPHX1, TSPO, CP, ALDH2, CD34
REACTOME_APC_C_CDC20_MEDIATED_DEGRADATION_OF_CYCLIN_B	0.00570613	0.0515103	0.455033	2.09496	3	17	UBB, UBC, UBA52, RPS27A, ANAPC16, ANAPC11, UBE2E1, CDC26	UBB, UBC, UBA52, RPS27A, ANAPC16, ANAPC11, UBE2E1, CDC26
REACTOME_SIALIC_ACID_METABOLISM	0.00580552	0.0518372	0.469191	2.09466	3	16	ST6GALNAC6, NEU1, NANS, CTSA, ST3GAL1, ST6GALNAC4, ST3GAL4, CMAS, GLB1, SLC17A5, SLC35A1	ST6GALNAC6, NEU1, NANS, CTSA
REACTOME_TELOMERE_MAINTENANCE	0.00363196	0.0423976	0.308771	2.08534	2	47	POLD4, POLR2E, POLR2J, POLR2L, POLD2, POLR2K, POLR2F, POLR2C, POLR2G, NHP2, NOP10, TERF1, RUVBL2, PCNA, POLR2I, TINF2, RPA2, PPP6C, RPA3, POLR2H, ACD, RPA1, RFC1, TEN1, GAR1, CHTF8, TERF2IP	POLD4, POLR2E, POLR2J, POLR2L, POLD2, POLR2K, POLR2F, POLR2C, POLR2G, NHP2, NOP10, TERF1, RUVBL2, PCNA, POLR2I
FU_INTERACT_WITH_ALKBH8	0.00587372	0.0518372	0.504944	2.08523	3	13	TRMT112, CCT7, ECSIT, DBI, TCP1, CCT5, CCT4, CCT8, CCT3, CCT2, CCT6A	TRMT112, CCT7, ECSIT
PASINI_SUZ12_TARGETS_DN	0.00202224	0.0312494	0.184399	2.08303	1	220	GSN, S100A6, ANXA2, CRYAB, ID2, S100A10, ANXA1, MYADM, CD151, CLIC1, TMBIM1, AXL, TAX1BP3, PRSS23, TUBA1A, PMP22, CAPN2, EID1, VIM, RAB34, GLIPR2, IER3, PDLIM3, ILK, CRLF1, IGFBP5, CDKN1A, MYC, VAT1, PERP, RTN3, CSRP1, HMGN3, DUSP14, ANXA5, TMEM43, DBN1, UBE2E1, PRNP, TUBB6, SERTAD4, BMP4, TSPAN2, NT5E, TNFRSF12A, TGFB1I1, PEA15	GSN, S100A6, ANXA2, CRYAB, ID2, S100A10, ANXA1, MYADM, CD151, CLIC1, TMBIM1, AXL, TAX1BP3, PRSS23, TUBA1A, PMP22, CAPN2, EID1, VIM, RAB34, GLIPR2, IER3, PDLIM3, ILK, CRLF1, IGFBP5, CDKN1A, MYC, VAT1, PERP, RTN3, CSRP1, HMGN3, DUSP14, ANXA5, TMEM43, DBN1, UBE2E1, PRNP, TUBB6, SERTAD4, BMP4, TSPAN2, NT5E, TNFRSF12A, TGFB1I1, PEA15
REACTOME_TRANSLATION_OF_REPLICASE_AND_ASSEMBLY_OF_THE_REPLICATION_TRANSCRIPTION_COMPLEX	0.00445765	0.0446526	0.565557	2.08297	2	10	CHMP2A, CHMP2B, CHMP4A, CHMP3, CHMP6, MAP1LC3B, BECN1, CHMP7, CHMP4B, UVRAG	CHMP2A, CHMP2B, CHMP4A, CHMP3
CHESLER_BRAIN_QTL_CIS	0.00359712	0.0422259	0.301015	2.08295	2	50	SSPN, PSMB6, PPDPF, RGS16, C4orf3, PAM, ABHD14A, PRDX2, CCND2, SRP9, OCIAD1, GLO1, CAP1, TULP3, PTTG1, BCAT2, OCEL1, FAM32A, MRPL48, RFK, DCAF8, TOX4, MAPRE1, RPP14, SCOC, ALDH7A1, ACAA1, PER3, ALAD	SSPN, PSMB6, PPDPF, RGS16, C4orf3, PAM, ABHD14A, PRDX2, CCND2, SRP9, OCIAD1
APPIERTO_RESPONSE_TO_FENRETINIDE_DN	0.00506971	0.0485711	0.34672	2.08191	3	35	TMSB4X, LDHA, ISCU, EIF3F, PGK1, MDH2, CCNDBP1, NDUFC1, MDH1, BANF1, MTX2, PTMA, PPP1CC, C1orf198, IARS2, CYB5B, SIGMAR1, NDUFA2	TMSB4X, LDHA, ISCU, EIF3F, PGK1, MDH2, CCNDBP1, NDUFC1, MDH1, BANF1, MTX2, PTMA
REACTOME_GLYCOGEN_SYNTHESIS	0.00594354	0.0519561	0.56515	2.08147	3	10	UBB, UBC, UBA52, RPS27A, GYG1, UGP2, PGM1, PGM2L1	UBB, UBC, UBA52, RPS27A, GYG1, UGP2
PELLICCIOTTA_HDAC_IN_ANTIGEN_PRESENTATION_DN	0.00369914	0.0429207	0.32095	2.07959	2	43	ATF4, PSMB6, PSMB5, PSMC5, PSMF1, PSMA1, PSME1, PSMD8, PSMC2, PSMA7, PSMA3, PSMC1, PSMA4, SEC22C, PSMC3, PSMB2, TMED4	ATF4, PSMB6, PSMB5, PSMC5, PSMF1, PSMA1, PSME1, PSMD8, PSMC2, PSMA7, PSMA3, PSMC1, PSMA4, SEC22C, PSMC3, PSMB2, TMED4
BLANCO_MELO_COVID19_SARS_COV_2_INFECTION_A594_ACE2_EXPRESSING_CELLS_DN	0.00360577	0.0422486	0.298967	2.07863	2	51	TPPP3, ANXA2, PRDX1, EPHX1, PSAP, RERG, NDUFA13, SFRP4, SCARA5, NDUFS7, NDUFB10, ALDH3A2, SLC25A11, TPD52L1, PBXIP1, PDGFD, ADI1, WDR18, TCTN3, F5, SERPINI1, PRPS1, NDUFA2, SEMA3E, AHCY	TPPP3, ANXA2, PRDX1, EPHX1, PSAP, RERG, NDUFA13, SFRP4, SCARA5, NDUFS7, NDUFB10, ALDH3A2, SLC25A11, TPD52L1
SMITH_LIVER_CANCER	0.0025641	0.0360925	0.359405	2.07422	1	31	ANXA7, PMVK, SDHC, TMEM106C, SDC2, FDPS, NHP2, ADIPOR1, TOB1, PGRMC1, PDCD5, COPS5, PFDN6, RAB4A, GSTA4, PEX2	ANXA7, PMVK, SDHC, TMEM106C, SDC2, FDPS, NHP2, ADIPOR1, TOB1, PGRMC1, PDCD5
JIANG_AGING_HYPOTHALAMUS_UP	0.00250627	0.0358482	0.349732	2.07339	1	33	SOD1, PRDX1, HEXB, COX7A2, ACTB, AKR1A1, MT1A, NDUFA1, NDUFC1, NDUFB5, PSMA4, THY1, RPS12, SNX2, HSPE1, PPP1R7	SOD1, PRDX1, HEXB, COX7A2, ACTB, AKR1A1, MT1A, NDUFA1, NDUFC1, NDUFB5, PSMA4
REACTOME_E3_UBIQUITIN_LIGASES_UBIQUITINATE_TARGET_PROTEINS	0.00251256	0.0358482	0.338276	2.07294	1	37	UBB, UBC, UBA52, RPS27A, UBE2D2, UBE2B, UBE2E1, RRAGA, UBE2N, UBE2L3, RNF181, WDR61, UBE2A, PCNA, UBE2D1, UBE2J2	UBB, UBC, UBA52, RPS27A, UBE2D2, UBE2B, UBE2E1, RRAGA, UBE2N, UBE2L3, RNF181, WDR61, UBE2A, PCNA, UBE2D1
BRACHAT_RESPONSE_TO_CAMPTOTHECIN_DN	0.0025641	0.0360925	0.359179	2.07291	1	31	ALDOA, ANXA4, RPL3, GAPDH, ENO1, HIGD1A, BAD, TUBB, MT1A, PPIA, FKBP3, SSB, EMC2, OSTF1, BNIP3L, ESYT1, PDK3, ANP32E, SWI5, RSU1	ALDOA, ANXA4, RPL3, GAPDH, ENO1, HIGD1A, BAD, TUBB, MT1A, PPIA
REACTOME_INFECTION_WITH_MYCOBACTERIUM_TUBERCULOSIS	0.00429185	0.0443739	0.441479	2.06845	2	18	UBB, UBC, UBA52, RPS27A, ENO1, RAB7A, PGK1	UBB, UBC, UBA52, RPS27A, ENO1, RAB7A, PGK1
WEI_MYCN_TARGETS_WITH_E_BOX	0.001	0.0228607	0.153773	2.06773	0	518	ALDOA, ANXA2, CALM2, MGST1, REXO2, PCMT1, ATP6V0E1, ARL5A, ENO1, TAF9, PGK1, TUBB, GHITM, UAP1, HSPA8, CCT7, FAM162A, ATP6V0B, PDCD6, SF3B5, PHB, KCNMA1, SLC25A39, NFIC, MANF, DUSP14, MRPL18, POLR2F, SLIRP, MRPL22, MRPS36, EMP1, DNAJB11, TUBB6, SIVA1, NR4A1, GLRX3, POP7, TMEM126B, C15orf61, RPS19BP1, CD58, MRPS18C, TIMM10, UBE2N, POLE4, AMD1, MTDH, CCND2, PHF5A, NOP16, SUCLG1, TPRKB, PSMA3, EPDR1…	ALDOA, ANXA2, CALM2, MGST1, REXO2, PCMT1, ATP6V0E1, ARL5A, ENO1, TAF9, PGK1, TUBB, GHITM, UAP1, HSPA8, CCT7, FAM162A, ATP6V0B, PDCD6, SF3B5, PHB, KCNMA1, SLC25A39, NFIC, MANF, DUSP14, MRPL18, POLR2F, SLIRP, MRPL22, MRPS36, EMP1, DNAJB11, TUBB6, SIVA1, NR4A1, GLRX3, POP7, TMEM126B, C15orf61, RPS19BP1, CD58, MRPS18C, TIMM10, UBE2N, POLE4, AMD1, MTDH, CCND2, PHF5A, NOP16, SUCLG1, TPRKB, PSMA3, EPDR1…
WP_GLYCOLYSIS_IN_SENESCENCE	0.00436047	0.0443739	0.586649	2.06709	2	9	LDHA, PKM, GAPDH, ENO1, PGK1	LDHA, PKM, GAPDH, ENO1, PGK1
BROWN_MYELOID_CELL_DEVELOPMENT_UP	0.00228571	0.0339993	0.258134	2.06546	1	78	GSN, ANXA4, S100A6, JUNB, CAPG, ID2, HEXB, TNFRSF1A, GLIPR2, GRN, DEGS1, DSTN, ANXA5, C2, GLRX, RPL13, GYG1, CCND2, CD68, HEBP1, CPNE3, ATP6V1E1, NQO1, CAP1, STOM, SLC6A6, IL1B, S100A11, PLGRKT, ANPEP, SLC31A2, ATP6V1B2	GSN, ANXA4, S100A6, JUNB, CAPG, ID2, HEXB, TNFRSF1A, GLIPR2, GRN, DEGS1, DSTN, ANXA5, C2, GLRX, RPL13, GYG1, CCND2, CD68, HEBP1, CPNE3
OSMAN_BLADDER_CANCER_DN	0.00201816	0.0312494	0.177575	2.06418	1	245	RPL13A, RPS20, RPL23A, RPL10, RPL15, RPL10A, RPS16, RPS10, RPL3, RPS25, RPL35A, RPLP2, RPS27, RPL36A, RPL19, RPS13, RPS5, RPL38, RPS6, FAU, UBA52, RPL4, RPL18A, RPS4X, RPS15, RPS3, RPL32, ZFAS1, RPS7, RPL14, UBE2B, CELF2, MRPS6, RPS3A, RPL34, RAD50, NOSIP, EIF4A2, RPL24, EPB41L4A-AS1, TMEM243, EDF1, RPL12, PRDX3, RPL13, RPL7A, CYB5A, RPL35, RPS11, OSER1, FBL, FAM174A, MYL12A, TM2D3, TNFAIP2, CDC1…	RPL13A, RPS20, RPL23A, RPL10, RPL15, RPL10A, RPS16, RPS10, RPL3, RPS25, RPL35A, RPLP2, RPS27, RPL36A, RPL19, RPS13, RPS5, RPL38, RPS6, FAU, UBA52, RPL4, RPL18A, RPS4X, RPS15, RPS3, RPL32, ZFAS1, RPS7, RPL14, UBE2B, CELF2, MRPS6, RPS3A, RPL34, RAD50, NOSIP, EIF4A2, RPL24, EPB41L4A-AS1, TMEM243, EDF1, RPL12, PRDX3, RPL13, RPL7A, CYB5A, RPL35, RPS11, OSER1, FBL, FAM174A, MYL12A, TM2D3, TNFAIP2, CDC1…
REACTOME_NF_KB_IS_ACTIVATED_AND_SIGNALS_SURVIVAL	0.00436047	0.0443739	0.585698	2.06374	2	9	UBB, UBC, UBA52, RPS27A, SQSTM1	UBB, UBC, UBA52, RPS27A, SQSTM1
HU_ANGIOGENESIS_DN	0.00651042	0.0539704	0.379995	2.06284	4	26	SOD1, ANXA7, PSMB1, NDUFB6, ATP6V1G1, CKS2, POLR2K, ITM2A, MDH1, GTF2A2, PFN2	SOD1, ANXA7, PSMB1, NDUFB6, ATP6V1G1, CKS2, POLR2K, ITM2A, MDH1, GTF2A2, PFN2
REACTOME_SUPPRESSION_OF_PHAGOSOMAL_MATURATION	0.00436047	0.0443739	0.585422	2.06277	2	9	UBB, UBC, UBA52, RPS27A, RAB7A	UBB, UBC, UBA52, RPS27A, RAB7A
REACTOME_HIV_ELONGATION_ARREST_AND_RECOVERY	0.00817439	0.0599165	0.412484	2.06256	5	21	SUPT4H1, POLR2E, POLR2J, POLR2L, POLR2K, POLR2F, POLR2C, POLR2G, NELFE, POLR2I, SSRP1	SUPT4H1, POLR2E, POLR2J, POLR2L, POLR2K, POLR2F, POLR2C, POLR2G, NELFE, POLR2I
GERHOLD_ADIPOGENESIS_DN	0.00358852	0.0422259	0.299308	2.05859	2	49	CD9, EEF2, ANXA2, CRYAB, CCL2, TUBA1A, AKR1B1, ECM1, IER3, TUBB, HSPA8, ANXA5, ATF1, CCND2, TNFAIP2, DNAJB1, CDK4, IFRD1, CCT5	CD9, EEF2, ANXA2, CRYAB, CCL2, TUBA1A, AKR1B1, ECM1, IER3, TUBB, HSPA8, ANXA5, ATF1, CCND2, TNFAIP2
REACTOME_SIGNALING_BY_FGFR2	0.00610501	0.0521912	0.318394	2.05784	4	42	FGFBP2, HNRNPA1, UBB, UBC, UBA52, RPS27A, POLR2E, POLR2J, POLR2L, POLR2K, POLR2F, POLR2C, POLR2G, HNRNPF, PPP2R1A, POLR2I	FGFBP2, HNRNPA1, UBB, UBC, UBA52, RPS27A, POLR2E, POLR2J, POLR2L, POLR2K, POLR2F, POLR2C, POLR2G, HNRNPF, PPP2R1A, POLR2I
REACTOME_HSF1_ACTIVATION	0.00664011	0.0544728	0.394557	2.05377	4	23	HSPB1, UBB, EEF1A1, HSBP1, MRPL18, HSPB2, HSF1, DNAJB1, RPA2, RPA3, FKBP4, RPA1, HSPA1B, DEDD2, PTGES3	HSPB1, UBB, EEF1A1, HSBP1, MRPL18, HSPB2, HSF1
REACTOME_DOWNREGULATION_OF_ERBB4_SIGNALING	0.00301659	0.0383259	0.652277	2.05261	1	7	UBB, UBC, UBA52, RPS27A	UBB, UBC, UBA52, RPS27A
REACTOME_ACTIVATION_OF_AMPK_DOWNSTREAM_OF_NMDARS	0.00587372	0.0518372	0.496234	2.04927	3	13	TUBA1B, TUBA1A, TUBB4B, TUBB2A, TUBB2B, TUBB6, TUBA1C, PRKAG1, CALM1, CAMKK2	TUBA1B, TUBA1A, TUBB4B, TUBB2A, TUBB2B, TUBB6, TUBA1C
LEIN_ASTROCYTE_MARKERS	0.00664011	0.0544728	0.393303	2.04724	4	23	GSN, CST3, CLU, MFGE8, ID3, SPARCL1, MT1A, GLUL, PRDX6	GSN, CST3, CLU, MFGE8, ID3, SPARCL1, MT1A, GLUL, PRDX6
REACTOME_TICAM1_RIP1_MEDIATED_IKK_COMPLEX_RECRUITMENT	0.00583942	0.0518372	0.50999	2.0463	3	12	UBB, UBC, UBA52, RPS27A, UBE2D2, UBE2N, UBE2D1	UBB, UBC, UBA52, RPS27A, UBE2D2, UBE2N, UBE2D1
WP_AMINO_ACID_METABOLISM	0.00478469	0.046467	0.297491	2.04609	3	49	LDHA, PKM, MDH2, HIBADH, GLUL, SMS, MDH1, ADH5, MPST, SUCLG1, SDHA, FH, ACO2, OAT, HMGCL, ASS1, ACADM, ASNS, ALDH7A1, ACAA1, FAH, PDHA1, PYCR1, PDK4, GSS, HADH, HIBCH, DLD, ARG2, GOT1, OGDH	LDHA, PKM, MDH2, HIBADH, GLUL, SMS, MDH1, ADH5, MPST, SUCLG1
REACTOME_TRAF6_MEDIATED_IRF7_ACTIVATION_IN_TLR7_8_OR_9_SIGNALING	0.00447094	0.0446526	0.618318	2.046	2	8	UBB, UBC, UBA52, RPS27A, UBE2N, IRF7	UBB, UBC, UBA52, RPS27A, UBE2N
REACTOME_PROTEIN_FOLDING	0.0034642	0.0412037	0.273676	2.04226	2	63	TUBA1B, TUBA1A, TUBB4B, ARL2, TBCB, ACTB, CSNK2B, GNG11, TUBB2A, PFDN5, CCT7, TUBB2B, FKBP9, TUBB6, TUBA1C, HDAC3, GNG5, PFDN4, PFDN6, FBXW5, PFDN1, TCP1, CCT5, VBP1, NOP56, CCT4, TBCC, CCT8, FBXW2	TUBA1B, TUBA1A, TUBB4B, ARL2, TBCB, ACTB, CSNK2B, GNG11, TUBB2A, PFDN5, CCT7, TUBB2B, FKBP9, TUBB6, TUBA1C
JAZAG_TGFB1_SIGNALING_DN	0.00737463	0.0560325	0.483939	2.04221	4	14	RNH1, SAP18, EEF1A1, STOML2, PSMC3, PCF11, PCGF2, CWC27, SIGMAR1, GLRX2, NAB2	RNH1, SAP18, EEF1A1, STOML2, PSMC3, PCF11
REACTOME_COMPLEMENT_CASCADE	0.00570613	0.0515103	0.443401	2.04141	3	17	CD59, CFD, CD55, CLU, C1S, C2, SERPING1, PROS1, C1R, CFH	CD59, CFD, CD55, CLU, C1S, C2, SERPING1, PROS1
LEE_LIVER_CANCER_MYC_UP	0.00260756	0.0362317	0.360741	2.04134	1	30	RPL13A, MGST3, RPS16, RPLP2, ACTG1, RPS14, CSTB, APRT, GLUL, RPL12, TMEM176B	RPL13A, MGST3, RPS16, RPLP2, ACTG1, RPS14, CSTB, APRT, GLUL, RPL12, TMEM176B
REACTOME_ATF4_ACTIVATES_GENES_IN_RESPONSE_TO_ENDOPLASMIC_RETICULUM_STRESS	0.00554785	0.0506634	0.421269	2.03988	3	19	HERPUD1, ATF4, CCL2, EXOSC8, EXOSC7, CEBPG, DDIT3, EXOSC4, NFYC, ASNS, EXOSC1, EXOSC5, EXOSC3, ATF6	HERPUD1, ATF4, CCL2
REACTOME_PINK1_PRKN_MEDIATED_MITOPHAGY	0.00580552	0.0518372	0.456773	2.03922	3	16	UBB, UBC, UBA52, TOMM7, RPS27A, SQSTM1, TOMM22, MAP1LC3A	UBB, UBC, UBA52, TOMM7, RPS27A, SQSTM1, TOMM22, MAP1LC3A
REACTOME_TRANSLESION_SYNTHESIS_BY_Y_FAMILY_DNA_POLYMERASES_BYPASSES_LESIONS_ON_DNA_TEMPLATE	0.00651042	0.0539704	0.375604	2.039	4	26	UBB, UBC, UBA52, POLD4, RPS27A, POLD2, POLE4, PCNA, MAD2L2, RPA2, UBE2L6, POLE3, RPA3, RPA1, RFC1	UBB, UBC, UBA52, POLD4, RPS27A, POLD2, POLE4, PCNA
REACTOME_NOTCH2_ACTIVATION_AND_TRANSMISSION_OF_SIGNAL_TO_THE_NUCLEUS	0.00723589	0.0560325	0.46552	2.03624	4	15	UBB, UBC, UBA52, RPS27A, APH1A, PSENEN	UBB, UBC, UBA52, RPS27A, APH1A, PSENEN
REACTOME_DISEASES_OF_CARBOHYDRATE_METABOLISM	0.00953678	0.0648007	0.407079	2.03553	6	21	UBB, UBC, UBA52, RPS27A, GUSB, TALDO1, GYG1, GAA, HYAL1, GLB1, IDS, RPIA, GALNS, G6PC3, DCXR, GBE1, SLC37A4, PPP1R3C	UBB, UBC, UBA52, RPS27A, GUSB, TALDO1, GYG1, GAA
HOLLEMAN_VINCRISTINE_RESISTANCE_ALL_DN	0.00572246	0.0515103	0.434445	2.03549	3	18	RPL31, RPL23A, RPL10, RPLP2, VIM, RPS15A, RPL12	RPL31, RPL23A, RPL10, RPLP2, VIM, RPS15A, RPL12
KORKOLA_EMBRYONAL_CARCINOMA_UP	0.00651042	0.0539704	0.374661	2.03388	4	26	CD9, GAPDH, TPI1, TNFRSF1A, NDUFA9, PLBD1, CCND2, PHB2, DERA, EMG1, LDHB, C12orf57, GABARAPL1, NOP2, GPRC5A, WNT5B, ENO2, LRP6, KRAS, SPSB2, YARS2	CD9, GAPDH, TPI1, TNFRSF1A, NDUFA9, PLBD1, CCND2, PHB2
LEE_BMP2_TARGETS_UP	0.00100301	0.0228607	0.156673	2.03108	0	430	AQP1, DPT, MGP, PRELP, IGFBP6, DDAH2, ANGPTL2, TNXB, ITM2B, CD59, CRIP1, CYB5R3, EMP2, EPHX1, MFAP4, CLU, NUPR1, CILP, FXYD1, LRP10, PRSS23, FCGRT, ITM2C, AHNAK2, THBS3, RNF130, CIRBP, DDIT4, MFGE8, PLTP, MATN2, MAMDC2, CRISPLD1, HEXA, FLOT1, OSR2, SFRP4, IER3, BLVRB, C1S, WDR45, DHRS7, MYLIP, IGFBP5, ARF5, GRN, VAT1, LTBP4, CKB, ZFAS1, CTSD, CELF2, CPQ, PAMR1, PAM, GALNT15, CDH13, DPP4, CP, HSD1…	AQP1, DPT, MGP, PRELP, IGFBP6, DDAH2, ANGPTL2, TNXB, ITM2B, CD59, CRIP1, CYB5R3, EMP2, EPHX1, MFAP4, CLU, NUPR1, CILP, FXYD1, LRP10, PRSS23, FCGRT, ITM2C, AHNAK2, THBS3, RNF130, CIRBP, DDIT4, MFGE8, PLTP, MATN2, MAMDC2, CRISPLD1, HEXA, FLOT1, OSR2, SFRP4, IER3, BLVRB, C1S, WDR45, DHRS7, MYLIP, IGFBP5, ARF5, GRN, VAT1, LTBP4, CKB, ZFAS1, CTSD, CELF2, CPQ, PAMR1, PAM, GALNT15, CDH13, DPP4, CP, HSD1…
REACTOME_KERATAN_SULFATE_DEGRADATION	0.00436681	0.0443739	0.530597	2.031	2	11	PRELP, LUM, FMOD, HEXB, HEXA	PRELP, LUM, FMOD, HEXB, HEXA
GERY_CEBP_TARGETS	0.00340522	0.0406559	0.250656	2.02868	2	80	JUNB, RNH1, DCN, ID2, CLU, CRABP2, ID3, TNFAIP6, PROCR, CD47, DNAJB9, HMOX1, FHL2, ANGPTL4, GADD45B, PRNP, GLA, GLRX, CYB5R1, PEA15, RDH11, CD68, GADD45G, DNAJB1, S100A3, ECHS1, NR1D1, IFRD1, BTG2	JUNB, RNH1, DCN, ID2, CLU, CRABP2, ID3, TNFAIP6, PROCR, CD47, DNAJB9, HMOX1, FHL2, ANGPTL4, GADD45B, PRNP, GLA, GLRX, CYB5R1, PEA15, RDH11, CD68, GADD45G
REACTOME_BIOLOGICAL_OXIDATIONS	0.00344828	0.041092	0.257697	2.02525	2	75	MGST3, CYB5R3, MGST1, EPHX1, CBR3, ESD, TRMT112, COMT, NQO2, NNMT, AKR1A1, SLC35B2, AIP, UGDH, ALDH2, GSTP1, CYP27A1, ADH5, GSTM3, GSTK1, UGP2, CES1, TPST1, GSTO1, PTGIS, ABHD14B, PAPSS1, GSTA4, CYB5B, MAOB, GSTM5, AHCY, MGST2, POR, GGT7, SLC35B3, PTGES3, CMBL, GSS, AKR7A2, GSTM4, BPHL, GGCT, AHR, CES2, SMOX, AOC2, NCOA1, GSTO2, GSTZ1, MAT2B, BPNT1, PTGS1, ACSS2, MAOA, GCLM, MAT2A, SLC26A2, RXRA	MGST3, CYB5R3, MGST1, EPHX1, CBR3, ESD, TRMT112, COMT, NQO2, NNMT, AKR1A1, SLC35B2, AIP, UGDH, ALDH2, GSTP1, CYP27A1, ADH5, GSTM3, GSTK1, UGP2, CES1
LY_AGING_OLD_UP	0.00645161	0.0537663	0.74411	2.024	3	5	FMOD, COMP, CRYAB	FMOD, COMP, CRYAB
REACTOME_TRANSLATION_OF_SARS_COV_1_STRUCTURAL_PROTEINS	0.00953678	0.0648007	0.404771	2.024	6	21	UBB, UBC, UBA52, RPS27A, MGAT1, SUMO1, UBE2I, ST3GAL1, ST6GALNAC4, ST3GAL4	UBB, UBC, UBA52, RPS27A, MGAT1, SUMO1, UBE2I
WIERENGA_PML_INTERACTOME	0.00664894	0.0544728	0.394795	2.02079	4	22	RPL3, RPS27, EEF1A1, TUBA1A, RPS3, ACTG1, POLDIP2, HNRNPF, YTHDF2, RPS18, OAT, EMD, MCM7, EEF1G	RPL3, RPS27, EEF1A1, TUBA1A, RPS3, ACTG1, POLDIP2, HNRNPF
REACTOME_GLYCOGEN_STORAGE_DISEASES	0.00742942	0.0560325	0.548651	2.0207	4	10	UBB, UBC, UBA52, RPS27A, GYG1, GAA	UBB, UBC, UBA52, RPS27A, GYG1, GAA
SCHLOSSER_SERUM_RESPONSE_AUGMENTED_BY_MYC	0.00115207	0.0228607	0.260654	2.0197	0	72	EIF4A1, PKM, RNH1, RAD23A, TMEM109, TMED9, CSNK2B, NDUFV1, CYC1, JTB, AIP, KXD1, GUK1, ARHGDIA, ERP44, ABLIM1, IDH3B, RBM42, MLF2, UQCRQ, PPP2R1A, CLPTM1, ERCC1, KAT5	EIF4A1, PKM, RNH1, RAD23A, TMEM109, TMED9, CSNK2B, NDUFV1, CYC1, JTB, AIP, KXD1, GUK1, ARHGDIA, ERP44, ABLIM1, IDH3B, RBM42, MLF2, UQCRQ, PPP2R1A, CLPTM1, ERCC1, KAT5
KEGG_GLYCOSPHINGOLIPID_BIOSYNTHESIS_GANGLIO_SERIES	0.00436047	0.0443739	0.571249	2.01283	2	9	ST6GALNAC6, HEXB, HEXA, ST3GAL1, ST6GALNAC4, GLB1, B3GALT4	ST6GALNAC6, HEXB, HEXA
REACTOME_M_PHASE	0.00202429	0.0312494	0.177826	2.01276	1	221	RPS27, TUBA1B, UBB, UBC, LMNA, UBA52, TUBA1A, TUBB4B, RPS27A, PSMB1, PSMB6, PSMB5, DCTN2, PSMB7, PSMC5, CSNK2B, TUBB2A, RAN, DCTN3, TUBB, PSMD4, PSMB3, SUMO1, ENSA, PSMF1, ANAPC16, TUBB2B, DYNLL1, PSMA1, ANAPC11, CHMP2A, UBE2E1, CDC26, SIRT2, PSME1, PMF1, TUBB6, PSMD8, PSMC2, PSMD3, PSMA7, RAB1A, UBE2I, PPP2R1A, PSMA3, PSMC1, PSMA4, PSMC3, NUDC, CHMP2B, BANF1, PSMA5, SMC3, TUBA1C, PSMD9, PSMB2, U…	RPS27, TUBA1B, UBB, UBC, LMNA, UBA52, TUBA1A, TUBB4B, RPS27A, PSMB1, PSMB6, PSMB5, DCTN2, PSMB7, PSMC5, CSNK2B, TUBB2A, RAN, DCTN3, TUBB, PSMD4, PSMB3, SUMO1, ENSA, PSMF1, ANAPC16, TUBB2B, DYNLL1, PSMA1, ANAPC11, CHMP2A, UBE2E1, CDC26, SIRT2, PSME1, PMF1, TUBB6, PSMD8, PSMC2, PSMD3, PSMA7, RAB1A, UBE2I, PPP2R1A, PSMA3, PSMC1, PSMA4, PSMC3, NUDC, CHMP2B, BANF1, PSMA5, SMC3, TUBA1C, PSMD9, PSMB2, U…
GOLUB_ALL_VS_AML_DN	0.00725689	0.0560325	0.450815	2.01262	4	16	LGALS3, CFD, CST3, LEPROT, CTSD, SQSTM1, CAT	LGALS3, CFD, CST3, LEPROT, CTSD, SQSTM1, CAT
AGUIRRE_PANCREATIC_CANCER_COPY_NUMBER_UP	0.00102564	0.0228607	0.182598	2.01245	0	203	RPL13A, RPL27, ARPC1B, EEF1D, RPS9, MYL6, GPAA1, RAB5C, EIF3K, SYPL1, NR1H2, MYC, GRN, ACTR10, FIS1, PDCD6, CYC1, PHB, TRIP6, NOSIP, SIRT2, ARPC1A, SNRPD2, PSMD8, RPL18, BMP4, CLTA, VPS28, OSBPL1A, PSMA7, LSM1, SMARCE1, RUVBL2, TSEN34, EAPP, NUDC, CREB3, COA3, SHARPIN, SPOP, MRPL13, TPD52L2, NUCB1, GSDMD, FBXO17, COX11, MRPS12, NME1, LRRC59, SLC52A2, SLC35B1, RPS21, SDHA, NAPA, CMAS, ARFRP1, PRMT…	RPL13A, RPL27, ARPC1B, EEF1D, RPS9, MYL6, GPAA1, RAB5C, EIF3K, SYPL1, NR1H2, MYC, GRN, ACTR10, FIS1, PDCD6, CYC1, PHB, TRIP6, NOSIP, SIRT2, ARPC1A, SNRPD2, PSMD8, RPL18, BMP4, CLTA, VPS28, OSBPL1A, PSMA7, LSM1, SMARCE1, RUVBL2, TSEN34, EAPP, NUDC, CREB3, COA3, SHARPIN, SPOP, MRPL13, TPD52L2, NUCB1
HARRIS_BRAIN_CANCER_PROGENITORS	0.00655308	0.0541102	0.37585	2.01187	4	25	S100A4, MGP, S100A6, CAPG, NINJ2, DHRS3, KAZALD1, CAV1, LARP6, BGN, MLIP, CASP4, PID1, ARHGAP29	S100A4, MGP, S100A6, CAPG, NINJ2, DHRS3
REACTOME_IRAK2_MEDIATED_ACTIVATION_OF_TAK1_COMPLEX	0.00603318	0.0519561	0.638699	2.00988	3	7	UBB, UBC, UBA52, RPS27A	UBB, UBC, UBA52, RPS27A
MIKHAYLOVA_OXIDATIVE_STRESS_RESPONSE_VIA_VHL_DN	0.00783699	0.0580805	0.682441	2.00828	4	6	HSPB1, AKR1B1, CTSD, PGAM1, OAT	HSPB1, AKR1B1, CTSD, PGAM1
YAO_TEMPORAL_RESPONSE_TO_PROGESTERONE_CLUSTER_7	0.00480769	0.046467	0.288843	2.00823	3	51	EIF4A1, CRIP1, BRD2, ITGB1BP1, LEPROT, RAB7A, SERTAD1, MT1A, MRPL43, MAGOH, TPD52L1, JAGN1, COPS3, SCAMP2, TM2D2, PGLS, MRPS26, BCAT2, ATP1A1, SNAI1, BRIX1, MGAT2, KIF5B, MRPL17	EIF4A1, CRIP1, BRD2, ITGB1BP1, LEPROT, RAB7A, SERTAD1, MT1A, MRPL43, MAGOH, TPD52L1, JAGN1, COPS3, SCAMP2
REACTOME_TRANSLESION_SYNTHESIS_BY_POLK	0.00723589	0.0560325	0.459074	2.00805	4	15	UBB, UBC, UBA52, RPS27A, PCNA, MAD2L2, RPA2, RPA3, RPA1, RFC1	UBB, UBC, UBA52, RPS27A, PCNA
WP_OXIDATIVE_STRESS_RESPONSE	0.00554785	0.0506634	0.414087	2.0051	3	19	SOD1, GPX3, JUNB, MGST1, HMOX1, CAT, NFE2L2, NQO1, TXN2, MT1X	SOD1, GPX3, JUNB, MGST1, HMOX1, CAT, NFE2L2
TOMIDA_METASTASIS_DN	0.00729927	0.0560325	0.49957	2.00449	4	12	LGALS3, EIF1, CTSL, TRIP6, NR4A1, GLRX, SYBU	LGALS3, EIF1, CTSL, TRIP6, NR4A1, GLRX
WP_INTRACELLULAR_TRAFFICKING_PROTEINS_INVOLVED_IN_CMT_NEUROPATHY	0.00572246	0.0515103	0.427765	2.00419	3	18	HSPB1, PMP22, HSPB8, RAB7A, LITAF, RAB11B, RAB11A, RABAC1, EGR2, RAB4A, RAB4B, MTMR2	HSPB1, PMP22, HSPB8, RAB7A, LITAF, RAB11B, RAB11A
WESTON_VEGFA_TARGETS	0.00713436	0.0560325	0.284949	2.00386	5	53	CD9, MGP, CCL2, ELN, HEXA, C1S, RBX1, NNMT, NDUFA1, DYNLL1, SGCE, NR4A1, BMP4, CXCL1, GEM, CD34, THY1, BGN, SDC4, MPHOSPH10, MALSU1, EFEMP1, GGH	CD9, MGP, CCL2, ELN, HEXA, C1S, RBX1, NNMT, NDUFA1, DYNLL1, SGCE, NR4A1, BMP4, CXCL1, GEM, CD34
BIOCARTA_SLRP_PATHWAY	0.00821018	0.060068	0.801806	2.00324	4	4	LUM, FMOD, DCN, BGN	LUM, FMOD, DCN
WAKABAYASHI_ADIPOGENESIS_PPARG_RXRA_BOUND_8D	0.001	0.0228607	0.148555	2.00077	0	522	GSN, EEF2, GAPDH, CST3, MGST1, ANXA1, CD151, PLAC9, LMNA, TAX1BP3, ANXA7, SSPN, POLD4, TUBB4B, CAPN2, HCFC1R1, CKS1B, PDGFRL, AP3S1, MPC2, BSG, CCDC85B, PPDPF, RNF5, WDR45, S100A13, SYPL1, NDUFS4, HMOX1, PSMD4, CDKN1A, GHITM, DNAJC19, ZFYVE21, NDUFC2, ACADVL, REEP5, SLC39A13, SLC25A39, FAM3C, ANGPTL4, ATRAID, ATP1B3, PRNP, MID1IP1, ZCRB1, SIVA1, HIBADH, DYNLRB1, TALDO1, ECH1, UBL5, AGPAT2, CAMK1,…	GSN, EEF2, GAPDH, CST3, MGST1, ANXA1, CD151, PLAC9, LMNA, TAX1BP3, ANXA7, SSPN, POLD4, TUBB4B, CAPN2, HCFC1R1, CKS1B, PDGFRL, AP3S1, MPC2, BSG, CCDC85B, PPDPF, RNF5, WDR45, S100A13, SYPL1, NDUFS4, HMOX1, PSMD4, CDKN1A, GHITM, DNAJC19, ZFYVE21, NDUFC2, ACADVL, REEP5, SLC39A13, SLC25A39, FAM3C, ANGPTL4, ATRAID, ATP1B3, PRNP, MID1IP1, ZCRB1, SIVA1, HIBADH, DYNLRB1, TALDO1, ECH1, UBL5, AGPAT2, CAMK1,…
DELACROIX_RARG_BOUND_MEF	0.00202634	0.0312494	0.174344	1.99919	1	231	RPL13A, S100A4, RPL10A, JUNB, PKM, RPL19, NDFIP1, ANXA1, UBC, TM4SF1, NUPR1, CRABP2, ESD, NDUFA4, FTL, MRGPRF, LSP1, PIGT, PDLIM4, RARG, BSG, TNFRSF11B, RNF5, RHOC, FBLN2, RAMP2, PTPRS, CKB, CTSD, CERS2, SLC39A13, AVPI1, TAGLN2, MRPL34, DUSP14, SQSTM1, EMP1, CP, TUBB6, IDH3B, PARK7, NDUFB10, CNIH4, TIMP3, TNFRSF12A, NDUFS8, GDE1, CHMP1A, PDLIM2, CCDC124, TCTN1, DHRS3, RHOD, COA3, SLC25A4	RPL13A, S100A4, RPL10A, JUNB, PKM, RPL19, NDFIP1, ANXA1, UBC, TM4SF1, NUPR1, CRABP2, ESD, NDUFA4, FTL, MRGPRF, LSP1, PIGT, PDLIM4, RARG, BSG, TNFRSF11B, RNF5, RHOC, FBLN2, RAMP2, PTPRS, CKB, CTSD, CERS2, SLC39A13, AVPI1, TAGLN2, MRPL34, DUSP14, SQSTM1, EMP1, CP, TUBB6, IDH3B, PARK7, NDUFB10, CNIH4, TIMP3, TNFRSF12A, NDUFS8, GDE1, CHMP1A, PDLIM2, CCDC124, TCTN1, DHRS3, RHOD, COA3, SLC25A4
WONG_PROTEASOME_GENE_MODULE	0.00890585	0.062306	0.330277	1.99887	6	36	PSMB6, PSMC5, UBE2D2, PSMB3, PSMA1, SQSTM1, PSME1, PSMD8, PSMD3, PSMA7, USP1, PSMA4, PSMC3, PSMA5, PSMB2, PSMB4	PSMB6, PSMC5, UBE2D2, PSMB3, PSMA1, SQSTM1, PSME1, PSMD8, PSMD3, PSMA7, USP1, PSMA4, PSMC3, PSMA5, PSMB2
TIEN_INTESTINE_PROBIOTICS_6HR_DN	0.00321543	0.0388321	0.21353	1.99854	2	121	EMP2, ID2, CADM1, HEXB, TAX1BP3, CIRBP, MIR22HG, RNF5, DNAJB9, ADM, FHL2, TSG101, RAD50, NDUFA9, NTAN1, DBN1, CHMP5, TUBB6, RWDD1, EIF1B, NELFE, POLDIP2, ADSL, RDH11, PSMC1, EAPP, UBE2D1, TTC1, PTS, DERA, SUCLA2, MRPS14, NDUFA6, ACOT13, LCMT1, ANXA6, SNW1, AKTIP, RNF7, SAMM50, YEATS4, DHX29, MOCS2, RAB9A, DIMT1, DDX1, SGK1, UCKL1, RIN2, ARMCX6, STEAP1, ACAA2, MFSD1, KIN, ATP6V1D, ANP32E, GABARAPL1	EMP2, ID2, CADM1, HEXB, TAX1BP3, CIRBP, MIR22HG, RNF5, DNAJB9, ADM, FHL2, TSG101, RAD50, NDUFA9, NTAN1, DBN1, CHMP5, TUBB6, RWDD1, EIF1B, NELFE, POLDIP2, ADSL, RDH11, PSMC1, EAPP, UBE2D1, TTC1, PTS
JOHANSSON_GLIOMAGENESIS_BY_PDGFB_UP	0.00847458	0.0608005	0.295729	1.99726	6	47	CD9, HNRNPA1, EEF1A1, FTL, HMOX1, TAGLN2, TMEM176B, CCND2, PCNA, LGALS1, PPP1R18, RPS27L, HMGB2, DBI, CDK4, DYNLT1, EPN2, SERPINE2, OST4	CD9, HNRNPA1, EEF1A1, FTL, HMOX1, TAGLN2, TMEM176B, CCND2, PCNA, LGALS1
SESTO_RESPONSE_TO_UV_C1	0.00479042	0.046467	0.28586	1.9966	3	52	CRYAB, TM4SF1, VDAC2, CSNK2B, UBE2D2, CDKN1A, CNN3, TSG101, EMP1, GLUL, PSMC2, SRSF2, C11orf58, PEA15, UBE2I, PSMC1, PSMA5, EIF4H, COPS8, PPP2R2A, TBCC, SLC31A2, ATP6V1B2	CRYAB, TM4SF1, VDAC2, CSNK2B, UBE2D2, CDKN1A, CNN3, TSG101, EMP1, GLUL, PSMC2, SRSF2, C11orf58, PEA15, UBE2I, PSMC1, PSMA5, EIF4H
YAO_TEMPORAL_RESPONSE_TO_PROGESTERONE_CLUSTER_9	0.00609013	0.0521349	0.300592	1.99464	4	45	LGALS3, RPL36A, SDCBP, EIF3E, A4GALT, S100A13, CBR1, FAM3C, EMP1, HIBADH, TMX2, NFIB, RTCB, GSTO1, SURF1, IRF7, AKTIP, MAN1B1, MNAT1, ANPEP	LGALS3, RPL36A, SDCBP, EIF3E, A4GALT, S100A13, CBR1, FAM3C, EMP1, HIBADH, TMX2, NFIB, RTCB
NOUZOVA_TRETINOIN_AND_H4_ACETYLATION	0.00565611	0.0515025	0.239251	1.99317	4	86	EIF3H, NAA20, ENSA, ARPC4, TADA3, UQCRC2, NELFE, MRPS18B, PSMA3, SPAG7, CLPTM1, CHMP2B, BANF1, ERCC1, CDC123, RALY, TXNL1, CAP1, COPS5, PSMC4, LETMD1, LARP7, TRAPPC1, MPV17, SERPINI1, NSRP1, PPP2R3C, NUDT5, ZFPL1, SERINC3, CCDC174, MUL1, RIN2, TMEM87A, NDUFA5, POP4, ZNF24, ZMPSTE24, ORC4, OS9, PDCD10, GOSR1, THRAP3, MBD1, IP6K2, CHMP4B, SEC23B, MRPS31, WSB1, CAMTA2, EIF1AD, KRR1, THUMPD3, NME7, U…	EIF3H, NAA20, ENSA, ARPC4, TADA3, UQCRC2, NELFE, MRPS18B, PSMA3, SPAG7, CLPTM1, CHMP2B, BANF1, ERCC1, CDC123, RALY
BIOCARTA_RAB_PATHWAY	0.00742942	0.0560325	0.54087	1.99205	4	10	RAB7A, RAB1A, RAB11A, RAB4A, RAB9A, RAB8A, RAB2A, RAB6A, RAB5A	RAB7A, RAB1A, RAB11A
REACTOME_PTK6_REGULATES_RTKS_AND_THEIR_EFFECTORS_AKT1_AND_DOK1	0.00603318	0.0519561	0.632724	1.99108	3	7	UBB, UBC, UBA52, RPS27A	UBB, UBC, UBA52, RPS27A
REACTOME_RNA_POLYMERASE_III_TRANSCRIPTION	0.00260756	0.0362317	0.351848	1.99102	1	30	POLR2E, POLR2L, NFIC, POLR2K, POLR2F, NFIA, GTF3A, POLR1D, SNAPC2, NFIB, POLR3GL, SSB, POLR1C, POLR3H, POLR2H, SNAPC5, GTF3C5, SNAPC1, POLR3K, GTF3C6	POLR2E, POLR2L, NFIC, POLR2K, POLR2F, NFIA, GTF3A, POLR1D, SNAPC2, NFIB, POLR3GL
REACTOME_ASSEMBLY_OF_THE_HIV_VIRION	0.00734214	0.0560325	0.481861	1.98991	4	13	UBB, UBC, UBA52, RPS27A, TSG101, VPS28, PPIA, MVB12A	UBB, UBC, UBA52, RPS27A, TSG101, VPS28, PPIA
VERHAAK_GLIOBLASTOMA_MESENCHYMAL	0.00210748	0.0323421	0.199533	1.98973	1	147	S100A4, LGALS3, IGFBP6, ANXA4, NPC2, ANXA2, ARPC1B, ANXA1, EMP3, CLIC1, FXYD5, TMBIM1, HEXB, POLD4, CYBRD1, TNFRSF1A, PROCR, HEXA, BLVRB, S100A13, MGAT1, SYPL1, GRN, UAP1, MVP, CPQ, FHL2	S100A4, LGALS3, IGFBP6, ANXA4, NPC2, ANXA2, ARPC1B, ANXA1, EMP3, CLIC1, FXYD5, TMBIM1, HEXB, POLD4, CYBRD1, TNFRSF1A, PROCR, HEXA, BLVRB, S100A13, MGAT1, SYPL1, GRN, UAP1, MVP, CPQ, FHL2
CROONQUIST_NRAS_SIGNALING_UP	0.00734214	0.0560325	0.481758	1.98948	4	13	GPNMB, SDCBP, TUBB2A, CCL3, CCL4, OSBPL1A, LGALS1	GPNMB, SDCBP, TUBB2A, CCL3, CCL4, OSBPL1A, LGALS1
BYSTRYKH_HEMATOPOIESIS_STEM_CELL_AND_BRAIN_QTL_CIS	0.00609013	0.0521349	0.299678	1.98858	4	45	RPL26, DPP7, PSMB6, ARL6IP1, DCTN6, NOP10, PRDX2, CCND2, SRP9, MRPS7, SNRPB2, KMT2E, AGTRAP, GLO1, SKP1, OCEL1, DAP3, KLC1, TOX4, SCOC, ACAA1, ALAD, TRMT1, DDA1, GFER, PTPRF, SC5D, ALDH9A1, SPG21, TUBGCP4, MRPL44	RPL26, DPP7, PSMB6, ARL6IP1, DCTN6, NOP10, PRDX2, CCND2, SRP9, MRPS7, SNRPB2, KMT2E
MELLMAN_TUT1_TARGETS_DN	0.00626566	0.0527053	0.335302	1.98784	4	33	MGST3, PRDX1, AKR1C3, HMOX1, AKR1A1, ALDH2, TALDO1, CAT, GSTK1, PCF11, PTPMT1, HAGH, NQO1, SCARA3	MGST3, PRDX1, AKR1C3, HMOX1, AKR1A1, ALDH2, TALDO1, CAT, GSTK1, PCF11, PTPMT1, HAGH
KIM_HYPOXIA	0.00723589	0.0560325	0.454098	1.98628	4	15	ALDOA, LDHA, PFKP, TPI1, PDLIM4, ANGPTL4	ALDOA, LDHA, PFKP, TPI1, PDLIM4, ANGPTL4
BOCHKIS_FOXA2_TARGETS	0.00202429	0.0312494	0.175057	1.98607	1	223	CD9, RPL21, ITM2B, JUNB, PRDX1, ATF4, FTL, AP3S1, ID3, TNFRSF1A, CD47, NQO2, DHRS7, DAD1, GHITM, MKKS, INSIG1, DPM1, EIF4A2, CHMP5, PSME1, DNAJB11, POLR2C, NFU1, CAT, NDUFA8, PRDX6, OSBPL1A, CYB5A, NDUFS8, GDE1, DRAM2, IL11RA, CDC42EP4, SEPHS2, OSER1, MRPL36, RHOD, CES1, IFI27L2, BANF1, MOB2, PROS1, PNPLA2, TIMM9, MTX2, CD276, TUSC2, HAGH, HMGB2, NDRG2, WDR46, CRYL1, EBAG9, AK3, PSMG3, FGL2, COA4…	CD9, RPL21, ITM2B, JUNB, PRDX1, ATF4, FTL, AP3S1, ID3, TNFRSF1A, CD47, NQO2, DHRS7, DAD1, GHITM, MKKS, INSIG1, DPM1, EIF4A2, CHMP5, PSME1, DNAJB11, POLR2C, NFU1, CAT, NDUFA8, PRDX6, OSBPL1A, CYB5A, NDUFS8, GDE1, DRAM2, IL11RA, CDC42EP4, SEPHS2, OSER1, MRPL36, RHOD, CES1, IFI27L2, BANF1, MOB2, PROS1, PNPLA2, TIMM9, MTX2, CD276, TUSC2, HAGH
WP_CLEAR_CELL_RENAL_CELL_CARCINOMA_PATHWAYS	0.00600962	0.0519561	0.285548	1.98533	4	51	ALDOA, LDHA, PKM, PFKP, GAPDH, TPI1, SSPN, ENO1, PGK1, CDH13, SQSTM1, MDH1, CAMK1, RHEB, PFKL, AKT1S1, HK1, SHMT2, PGM1, MLST8, ZEB1, PFKM, TGFB3	ALDOA, LDHA, PKM, PFKP, GAPDH, TPI1, SSPN, ENO1, PGK1, CDH13, SQSTM1, MDH1, CAMK1, RHEB, PFKL
KEGG_PROTEIN_EXPORT	0.0108992	0.0697636	0.396984	1.98506	7	21	SRP14, SRP9, SPCS2, OXA1L, SEC11C, SPCS1, SEC61B, SEC11A, SEC62, SRP72, IMMP1L, SEC63, SRP19, IMMP2L, SRP68	SRP14, SRP9, SPCS2, OXA1L, SEC11C, SPCS1
KEGG_FRUCTOSE_AND_MANNOSE_METABOLISM	0.00998573	0.066628	0.431127	1.9849	6	17	ALDOA, PFKP, TPI1, AKR1B1, PFKL, HK1, PMM1, PFKM, MTMR2, GMPPA, GMDS, ALDOC, PFKFB3	ALDOA, PFKP, TPI1, AKR1B1, PFKL
REACTOME_FOLDING_OF_ACTIN_BY_CCT_TRIC	0.00742942	0.0560325	0.538925	1.98488	4	10	ACTB, CCT7, TCP1, CCT5, CCT4, CCT8, CCT3, CCT2, CCT6A	ACTB, CCT7
FLECHNER_PBL_KIDNEY_TRANSPLANT_REJECTED_VS_OK_UP	0.00719424	0.0560325	0.286816	1.98469	5	50	ANXA4, PLP2, TAX1BP3, TSC22D3, CD47, TUBB2A, DCTN6, REEP5, LITAF, ITM2A, KPNA2, MTDH, SPCS2, UBE2E3, RPA2, PCGF2, SERPINE2, MPV17, DNPEP, POLR1C, IDS, KLC1, PARP1, ARHGEF1, PSMD6, ANP32E, CDKN1C, SH2B1, TXNRD1	ANXA4, PLP2, TAX1BP3, TSC22D3, CD47, TUBB2A, DCTN6, REEP5, LITAF, ITM2A, KPNA2, MTDH, SPCS2
ZAMORA_NOS2_TARGETS_DN	0.007034	0.0560325	0.275895	1.98442	5	57	EEF2, AKR1C1, UBC, CD151, EEF1A1, FTL, TSPAN4, HSPB8, ACTB, YWHAQ, MGAT1, CP, SERPING1, NFIA, PEA15, PPP2R1A, PPP1CA, ZFP36L1, RABAC1, FKBP3, GALK1	EEF2, AKR1C1, UBC, CD151, EEF1A1, FTL, TSPAN4, HSPB8, ACTB, YWHAQ, MGAT1, CP, SERPING1, NFIA, PEA15, PPP2R1A, PPP1CA
PELLICCIOTTA_HDAC_IN_ANTIGEN_PRESENTATION_UP	0.00706714	0.0560325	0.278321	1.98119	5	55	HERPUD1, PSMB1, TBCB, TMED9, PSMB7, PSMD4, PSMB3, COPE, ERGIC3, TRAPPC3, BCAP31, PSMD3, TRAPPC4, PSMA5, PSMD9, CBY1, PSMD2, PSMB4, PSMD13, PSMC4, ERGIC1, TRAPPC1, TXNDC12, DDIT3, POMP, BCAP29, SAR1B, ASNS, PSMD6	HERPUD1, PSMB1, TBCB, TMED9, PSMB7, PSMD4, PSMB3, COPE, ERGIC3, TRAPPC3, BCAP31, PSMD3, TRAPPC4, PSMA5, PSMD9, CBY1
PURBEY_TARGETS_OF_CTBP1_NOT_SATB1_UP	0.00316456	0.0386356	0.196467	1.98004	2	155	OAZ1, CST3, NDFIP1, GPNMB, FAU, COX7A1, HEXIM1, CIRBP, RAD23A, HSPB8, CCDC85B, IER3, LTBP4, PFN1, ENSA, LITAF, CAPZB, KPNA2, PQBP1, SRSF2, DUT, CAMK1, PLBD1, CXCL1, TSPAN2, GDE1, EBNA1BP2, WDR83OS, SUCLG1, ARF1, ECSIT, PFN2, JAGN1, PDCD5, FAIM, SLIT3, SPAG16, ST3GAL1, TAF7, PTGER2, PARL, EXOSC7, PTGR1, TMEM242, XPA, ARFRP1, BIN1, SLC35F6, CFH, UQCRC1, ACD, INSR, B4GALT4, SFRP2, CXCL16, PNO1, FPGS…	OAZ1, CST3, NDFIP1, GPNMB, FAU, COX7A1, HEXIM1, CIRBP, RAD23A, HSPB8, CCDC85B, IER3, LTBP4, PFN1, ENSA, LITAF, CAPZB, KPNA2, PQBP1, SRSF2, DUT, CAMK1, PLBD1, CXCL1, TSPAN2, GDE1, EBNA1BP2, WDR83OS, SUCLG1, ARF1, ECSIT, PFN2, JAGN1, PDCD5, FAIM, SLIT3, SPAG16
LEE_AGING_MUSCLE_DN	0.00921053	0.0633253	0.374858	1.97981	6	24	S100A10, PMP22, HSPA8, PSMC3, ZNF32, PEX2, FDFT1, CALM3, PPP1R2, EEF1G, CLTB, GFER, PSMB8, PPP3CC, RAI2, DBP, CDK11B, USP4	S100A10, PMP22, HSPA8, PSMC3, ZNF32
MCBRYAN_PUBERTAL_TGFB1_TARGETS_UP	0.00431965	0.0443739	0.210223	1.97924	3	125	GSN, RPL27A, DKK3, FHL1, S100A6, CAPG, CYB5R3, VASN, CLU, CLIC1, COMT, RAB5C, MFGE8, ECM1, RAD23A, TNFAIP6, IER3, ACAT1, CDKN1A, CNN3, ACADVL, CYC1, NFIC, CP, GUSB, SRSF2, TGIF1, NFIB, UBE2D1, BPGM, TAGLN, CAP1, HK1, FABP3, AK2, EGR2, CD14	GSN, RPL27A, DKK3, FHL1, S100A6, CAPG, CYB5R3, VASN, CLU, CLIC1, COMT, RAB5C, MFGE8, ECM1, RAD23A, TNFAIP6, IER3, ACAT1, CDKN1A, CNN3, ACADVL, CYC1, NFIC, CP, GUSB, SRSF2, TGIF1, NFIB, UBE2D1
NIKOLSKY_BREAST_CANCER_1Q21_AMPLICON	0.00797872	0.0589227	0.386588	1.97878	5	22	THBS3, CKS1B, KRTCAP2, PMVK, FDPS, ADAM15, PBXIP1, MTX1, MRPL9, DPM3, RUSC1, SCAMP3, SLC50A1, GBA, THEM4, FLAD1, EFNA4, ZBTB7B, FAM189B, MUC1, PYGO2	THBS3, CKS1B, KRTCAP2, PMVK, FDPS, ADAM15
MUNSHI_MULTIPLE_MYELOMA_UP	0.00591017	0.0519368	0.279629	1.97792	4	54	S100A4, ANXA2, CALM2, UBB, UBC, EEF1A1, AXL, PSMB1, HAX1, RAN, DAD1, NACA, FKBP2, XBP1, UBE2L3, CD68, RHOD, LY96, DBI	S100A4, ANXA2, CALM2, UBB, UBC, EEF1A1, AXL, PSMB1, HAX1, RAN, DAD1, NACA, FKBP2, XBP1, UBE2L3, CD68, RHOD
TANAKA_METHYLATED_IN_ESOPHAGEAL_CARCINOMA	0.00890585	0.062306	0.326708	1.97727	6	36	CRABP2, SLC3A2, KCNMA1, MRPL43, POLR2G, NXF1, STX5, MRPL24, WDR61, NFIB, WDR1, PTGER2, BUB3, ETFA, MEOX2, PRCC, AATF, NIPSNAP3A, FDFT1, NEIL2, WDR74, ISG20L2	CRABP2, SLC3A2, KCNMA1, MRPL43, POLR2G, NXF1, STX5, MRPL24, WDR61, NFIB, WDR1
REACTOME_CELL_CYCLE_CHECKPOINTS	0.00316456	0.0386356	0.196191	1.97726	2	155	RPS27, UBB, UBC, UBA52, RPS27A, PSMB1, PSMB6, PSMB5, YWHAQ, PSMB7, PSMC5, PSMD4, PSMB3, CDKN1A, SUMO1, PSMF1, ANAPC16, DYNLL1, BABAM1, PSMA1, ANAPC11, RAD50, UBE2E1, CDC26, PSME1, PMF1, PSMD8, PSMC2, PSMD3, PSMA7, UBE2N, PPP2R1A, PSMA3, PSMC1, PSMA4, PSMC3, NUDC, PSMA5, KAT5, PSMD9, PSMB2, UBE2D1, PCBP4, PSMD2, BUB3, PSMB4, PSMD13, PSMC4, RPA2, ZNF385A, NSL1, PPP1CC	RPS27, UBB, UBC, UBA52, RPS27A, PSMB1, PSMB6, PSMB5, YWHAQ, PSMB7, PSMC5, PSMD4, PSMB3, CDKN1A, SUMO1, PSMF1, ANAPC16, DYNLL1, BABAM1, PSMA1, ANAPC11, RAD50, UBE2E1, CDC26, PSME1, PMF1, PSMD8, PSMC2, PSMD3, PSMA7, UBE2N, PPP2R1A, PSMA3, PSMC1, PSMA4, PSMC3, NUDC, PSMA5, KAT5, PSMD9, PSMB2, UBE2D1, PCBP4
REACTOME_IRAK1_RECRUITS_IKK_COMPLEX	0.00596125	0.0519561	0.597431	1.97688	3	8	UBB, UBC, UBA52, RPS27A, UBE2N	UBB, UBC, UBA52, RPS27A, UBE2N
WESTON_VEGFA_TARGETS_3HR	0.00890585	0.062306	0.326641	1.97687	6	36	CD9, MGP, CCL2, ELN, HEXA, RBX1, NNMT, NDUFA1, DYNLL1, NR4A1, BMP4, CXCL1, CD34, BGN, MPHOSPH10, MALSU1, EFEMP1, GGH	CD9, MGP, CCL2, ELN, HEXA, RBX1, NNMT, NDUFA1, DYNLL1, NR4A1, BMP4, CXCL1, CD34
BRACHAT_RESPONSE_TO_METHOTREXATE_DN	0.0114123	0.0715912	0.429332	1.97664	7	17	ALDOA, ANXA4, GAPDH, ENO1, HIGD1A, MT1A, PPIA, FKBP3, OSTF1, BNIP3L, PDK3	ALDOA, ANXA4, GAPDH, ENO1, HIGD1A, MT1A, PPIA
PARK_HSC_AND_MULTIPOTENT_PROGENITORS	0.00877193	0.0622243	0.333397	1.97654	6	33	ITM2B, ATP6V0E1, CNBP, RAMP2, TAGLN2, SMARCE1, PPIA, PSMB2, PTMA, SKP1, SRSF3, MRPL4, VAMP5, CCT8, GDI2, TSN, RPSA, ZNF148, C5orf24, CIZ1, KPNB1, SORBS3, LY6E, SNX5, VEZF1, NAP1L4, KAT2A, MEF2C	ITM2B, ATP6V0E1, CNBP, RAMP2, TAGLN2, SMARCE1, PPIA, PSMB2, PTMA
KEGG_LYSOSOME	0.00565611	0.0515025	0.234825	1.97586	4	88	LAPTM4A, NPC2, PSAP, HEXB, AP3S1, HEXA, CTSL, CTSD, DNASE2, ATP6V0B, NEU1, GUSB, PPT1, GLA, CTSH, CLTA, ASAH1, SMPD1, ATP6V0D1, ATP6AP1, GAA, CD68, CTSA, AP1S2, CLN5, HYAL1, SUMF1, GLB1, SLC17A5, MCOLN1, ACP2, FUCA1, IDS, TCIRG1, CD63, ATP6V1H, GNPTG, GALNS, CTSO, CTSF, NAGA, CLTB, GBA, AP4M1, PLA2G15, LIPA, LGMN	LAPTM4A, NPC2, PSAP, HEXB, AP3S1, HEXA, CTSL, CTSD, DNASE2, ATP6V0B, NEU1, GUSB, PPT1, GLA, CTSH, CLTA, ASAH1, SMPD1, ATP6V0D1, ATP6AP1, GAA, CD68, CTSA, AP1S2
REACTOME_TRANSLOCATION_OF_SLC2A4_GLUT4_TO_THE_PLASMA_MEMBRANE	0.00739827	0.0560325	0.3049	1.97559	5	43	TUBA1B, VAMP2, TUBA1A, TUBB4B, ACTG1, ACTB, YWHAQ, TUBB2A, TUBB2B, TUBB6, RAB11A, TUBA1C, STX4, RAB4A, MYO1C, PRKAG1, EXOC7, RAB10, RAB8A, CALM1, KIFAP3, EXOC3, AKT2, STXBP3, YWHAB, ASPSCR1, YWHAG, PRKAG2, TUBA4A, RALA, KIF3A	TUBA1B, VAMP2, TUBA1A, TUBB4B, ACTG1, ACTB, YWHAQ, TUBB2A, TUBB2B, TUBB6, RAB11A, TUBA1C
LEE_LIVER_CANCER_ACOX1_UP	0.00881612	0.062306	0.318699	1.97386	6	38	ANXA2, GPX4, CBR3, MFGE8, CTSL, CBR1, CSTB, TAGLN2, ANXA5, RPL12, NQO1, ABHD2, PALMD, DEFB1, CD63, SGK1, PLSCR1, RGS2, SORBS2, SPON2, SLPI, PLAT	ANXA2, GPX4, CBR3, MFGE8, CTSL, CBR1, CSTB, TAGLN2, ANXA5, RPL12
REACTOME_EPH_EPHRIN_SIGNALING	0.00697674	0.0560325	0.270898	1.97348	5	59	ARPC1B, MYL6, MYL12B, SDCBP, ACTG1, CFL1, ACTB, APH1A, RHOA, AP2M1, PSENEN, MYL9, SDC2, ARPC2, ARPC4, ARPC1A, CLTA	ARPC1B, MYL6, MYL12B, SDCBP, ACTG1, CFL1, ACTB, APH1A, RHOA, AP2M1, PSENEN, MYL9, SDC2, ARPC2, ARPC4, ARPC1A, CLTA
REACTOME_TRANSFERRIN_ENDOCYTOSIS_AND_RECYCLING	0.0110193	0.069963	0.40245	1.97332	7	20	ATP6V0E1, ATP6V1F, ATP6V0B, ATP6V1G1, ATP6V0D1, ATP6AP1, ATP6V1E1, MCOLN1, ATP6V1B2, TCIRG1, ATP6V1H, STEAP2, ATP6V1D, ATP6V0E2	ATP6V0E1, ATP6V1F, ATP6V0B, ATP6V1G1, ATP6V0D1, ATP6AP1
DARWICHE_PAPILLOMA_RISK_HIGH_UP	0.00681044	0.0555789	0.24369	1.9723	5	80	LDHA, EEF1D, AXL, ESD, TXN, FTL, ENO1, HEXA, MGAT1, PGK1, COX5B, MT1A, FAM162A, RPS3A, DYNLL1, NHP2, PGAM1, PDCD5, NFE2L2, PFKL, GALK1, IL1B, ACOT9, S100A11, MRPS18A, CCT4, ID1, PLEKHA4, QDPR, CRELD1, SAMHD1, CACYBP, SUCLG2	LDHA, EEF1D, AXL, ESD, TXN, FTL, ENO1, HEXA, MGAT1, PGK1, COX5B, MT1A, FAM162A, RPS3A, DYNLL1, NHP2, PGAM1, PDCD5, NFE2L2, PFKL
JOHANSSON_BRAIN_CANCER_EARLY_VS_LATE_DN	0.00512821	0.0485711	0.341598	1.97145	3	31	ITM2B, CRYAB, CST3, DCN, CLU, SPARCL1, IGFBP5, GHITM, CTSD	ITM2B, CRYAB, CST3, DCN, CLU, SPARCL1, IGFBP5, GHITM, CTSD
MATTIOLI_MGUS_VS_PCL	0.0103211	0.0680227	0.260308	1.97137	8	66	JUNB, TUBA1B, EEF1A1, RPS6, TUBA1A, CKS1B, TBCB, ENO1, RAN, TUBB, PSMD4, PFN1, CPQ, GADD45B, PRDX3, HNRNPF, RPLP1, PSMA3, ITPA, CPNE3, PCNA	JUNB, TUBA1B, EEF1A1, RPS6, TUBA1A, CKS1B, TBCB, ENO1, RAN, TUBB, PSMD4, PFN1, CPQ, GADD45B, PRDX3, HNRNPF, RPLP1, PSMA3, ITPA, CPNE3, PCNA
DALESSIO_TSA_RESPONSE	0.00742942	0.0560325	0.535254	1.97136	4	10	ANXA1, CLU, HSPB8, GADD45B, ARC, LGALS1, SNAI1	ANXA1, CLU, HSPB8, GADD45B, ARC, LGALS1
BIOCARTA_SUMO_PATHWAY	0.00940439	0.0641783	0.668266	1.96657	5	6	SUMO2, SUMO1, SUMO3, UBE2I, UBA2, SAE1	SUMO2, SUMO1, SUMO3, UBE2I
REACTOME_SUMO_IS_TRANSFERRED_FROM_E1_TO_E2_UBE2I_UBC9	0.00940439	0.0641783	0.668266	1.96657	5	6	SUMO2, SUMO1, SUMO3, UBE2I, UBA2, SAE1	SUMO2, SUMO1, SUMO3, UBE2I
REACTOME_SYNTHESIS_OF_BILE_ACIDS_AND_BILE_SALTS_VIA_27_HYDROXYCHOLESTEROL	0.00581395	0.0518372	0.557866	1.96567	3	9	AKR1C2, AKR1C1, HSD3B7, AKR1C3, CYP27A1, PTGIS	AKR1C2, AKR1C1, HSD3B7, AKR1C3, CYP27A1
VECCHI_GASTRIC_CANCER_ADVANCED_VS_EARLY_DN	0.00598802	0.0519561	0.281174	1.96387	4	52	AK1, CRIP1, AKR1C1, CYSTM1, POLD4, AKR1C3, SMDT1, BLVRB, EIF3H, COX8A, CYC1, PCBD1, IFT57, VPS28, SERPINB1, ETHE1, RPS27L, PRADC1, SYBU, RER1, SSNA1, CHCHD5, ISG20, LINC01133, DERL1, SNRNP25, SLPI, GMDS, DDT, GOT1, DPP3, CES2, BTD, ABHD13, ABHD12	AK1, CRIP1, AKR1C1, CYSTM1, POLD4, AKR1C3, SMDT1, BLVRB, EIF3H, COX8A, CYC1, PCBD1, IFT57, VPS28, SERPINB1, ETHE1
REACTOME_ASPARAGINE_N_LINKED_GLYCOSYLATION	0.00307377	0.0385313	0.177657	1.96156	2	204	CD59, TUBA1B, UBB, UBC, CD55, ST6GALNAC6, UBA52, TUBA1A, TUBB4B, RPS27A, TMED2, TMED9, DCTN2, RNF5, MGAT1, TUBB2A, DAD1, DCTN3, ARF5, UBXN1, COPE, UAP1, DCTN6, ACTR10, TUBB2B, CAPZB, DYNLL1, NEU1, DPM1, TUBB6, TRAPPC3, NANS, STX5, TMEM115, RAB1A, PSMC1, ARF1, SEC22C, DERL2, ALG5, TRAPPC4, TUBA1C, TFG, ANK2, TRAPPC2L, CTSA, LMAN2, ST3GAL1, ST6GALNAC4, ST3GAL4, CAPZA2, ARF3, ACTR1A, NAPA, CMAS, GLB…	CD59, TUBA1B, UBB, UBC, CD55, ST6GALNAC6, UBA52, TUBA1A, TUBB4B, RPS27A, TMED2, TMED9, DCTN2, RNF5, MGAT1, TUBB2A, DAD1, DCTN3, ARF5, UBXN1, COPE, UAP1, DCTN6, ACTR10, TUBB2B, CAPZB, DYNLL1, NEU1, DPM1, TUBB6, TRAPPC3, NANS, STX5, TMEM115, RAB1A, PSMC1, ARF1, SEC22C, DERL2, ALG5, TRAPPC4, TUBA1C, TFG, ANK2, TRAPPC2L, CTSA, LMAN2
MOREAUX_MULTIPLE_MYELOMA_BY_TACI_DN	0.00321543	0.0388321	0.209447	1.96032	2	121	NDUFA13, TBCB, RAN, MYLIP, EMC4, EIF3G, PDCD6, MRPL43, PSMD8, IFT57, TERF1, NUDCD2, LSM5, WDR61, EBNA1BP2, PSMA3, FIBP, RUVBL2, TMEM126A, THYN1, ERCC1, PTPMT1, CHMP4A, KEAP1, LSM4, CMC1, MRPS12, BUB3, SF3B2, PFDN4, GLT8D1, PSMC4, TIMM50, CCT5, ACTL6A, TATDN1, EIF3M, MRPL50, GCSH, RNF7, PHYKPL, COMMD4, CBWD1, MALSU1, RSF1, DHX29, CHCHD1, NUDT5, ACD, ZCCHC10, ASF1A, DDX1, HAUS1, SNRPD1, PAK1IP1, UP…	NDUFA13, TBCB, RAN, MYLIP, EMC4, EIF3G, PDCD6, MRPL43, PSMD8, IFT57, TERF1, NUDCD2, LSM5, WDR61, EBNA1BP2, PSMA3, FIBP, RUVBL2, TMEM126A, THYN1, ERCC1, PTPMT1, CHMP4A, KEAP1
KEGG_FATTY_ACID_METABOLISM	0.00921053	0.0633253	0.371037	1.95963	6	24	ACAT1, ACADVL, ALDH2, ALDH3A2, ADH5, HADHB, ECHS1, ACAT2, ECI2, ACADS, ACADM, ACAA2, ALDH7A1, ACAA1, HADHA, HADH, GCDH, ALDH9A1	ACAT1, ACADVL, ALDH2, ALDH3A2, ADH5, HADHB
YAMAZAKI_TCEB3_TARGETS_DN	0.00440044	0.04442	0.215776	1.95903	3	113	ALDOA, LGALS3, S100A6, TUBA1B, HNRNPA1, ANXA1, CBR3, TUBB4B, AKR1B1, ARL6IP1, TUBB, LTBP4, CKB, MT1A, TUBB2B, PHB, CKS2, STOML2, ALDH2, ITM2A, KPNA2, PARK7, TALDO1, ADH5, OSBPL1A, EBNA1BP2, TGIF1, SEPHS2, RUVBL2, ZFAND6, PHYH, AGTRAP, AHSA1, FKBP3, CMAS, VBP1, CERS4, AKTIP, MT1X, MIF, HAT1, PMM1, JADE1, CWF19L2	ALDOA, LGALS3, S100A6, TUBA1B, HNRNPA1, ANXA1, CBR3, TUBB4B, AKR1B1, ARL6IP1, TUBB, LTBP4, CKB, MT1A, TUBB2B, PHB, CKS2, STOML2, ALDH2, ITM2A, KPNA2, PARK7, TALDO1, ADH5, OSBPL1A, EBNA1BP2, TGIF1, SEPHS2, RUVBL2, ZFAND6, PHYH
MOOTHA_ROS	0.0109718	0.0699119	0.665549	1.95857	6	6	GPX4, RHOA, PRDX3, PRDX6	GPX4, RHOA, PRDX3, PRDX6
THEILGAARD_NEUTROPHIL_AT_SKIN_WOUND_UP	0.00827423	0.0601867	0.276797	1.95789	6	54	EIF4A1, GABARAPL2, SLC25A6, RPS16, RPS27, EEF1A1, CCL2, ZFP36, IER3, CCL3, RAB1A, NFE2L2, KAT5, PHF1, MTHFD2, IDI1, GNL1, EIF5, IL1B, PPP2R2A, TANK, ATP1A1, CXCL3	EIF4A1, GABARAPL2, SLC25A6, RPS16, RPS27, EEF1A1, CCL2, ZFP36, IER3, CCL3, RAB1A, NFE2L2, KAT5, PHF1, MTHFD2
MULLIGHAN_MLL_SIGNATURE_2_UP	0.00302725	0.0383259	0.166735	1.9578	2	254	S100A4, OAZ1, S100A6, CAPG, PKM, ARL6IP5, ID2, LRP10, HEXB, POLD4, ATP6V0E1, ENO1, PLD3, BLOC1S1, THBS4, GRN, CTSL, COX8A, POLR2J, SDHD, NDUFS7, NDUFC1, IL10RB, SCPEP1, ARPC2, ARPC4, TADA3, RNF167, PPT1, CNIH4, TMEM126B, NINJ2, FEZ1, CAT, ALDH3A2, SMPD1, OSBPL1A, PLIN3, FXYD6, GAA, SEPHS2, NSFL1C, CES1, TNFAIP2, LGALS1, KIAA0930, ECHDC2, CTSA, AP1S2, RANGRF, PARL, DNPH1, ABHD2, DHRS7B, MAGEF1, CD…	S100A4, OAZ1, S100A6, CAPG, PKM, ARL6IP5, ID2, LRP10, HEXB, POLD4, ATP6V0E1, ENO1, PLD3, BLOC1S1, THBS4, GRN, CTSL, COX8A, POLR2J, SDHD, NDUFS7, NDUFC1, IL10RB, SCPEP1, ARPC2, ARPC4, TADA3, RNF167, PPT1, CNIH4, TMEM126B, NINJ2, FEZ1, CAT, ALDH3A2, SMPD1, OSBPL1A, PLIN3, FXYD6, GAA, SEPHS2, NSFL1C, CES1, TNFAIP2, LGALS1, KIAA0930, ECHDC2, CTSA, AP1S2
FUNG_IL2_TARGETS_WITH_STAT5_BINDING_SITES_T1	0.00178571	0.0283015	0.908214	1.9577	0	3	TNFRSF11B, MYC, CCL3	TNFRSF11B, MYC, CCL3
BLUM_RESPONSE_TO_SALIRASIB_UP	0.00414079	0.0443739	0.183416	1.95735	3	181	LAPTM4A, EIF1, EEF2, ATF4, CD55, NUPR1, ANXA7, RAD23A, VIM, RNF13, BLVRB, MGAT1, DNAJB9, CDKN1A, EIF3H, COX7A2L, CTSL, GHITM, UBXN1, CTSD, TSG101, RAD50, SQSTM1, RPL12, PSMD8, EIF1B, ECH1, VPS28, FAM3A, STX5, PEA15, CHIC2, TSSC4, SEPHS2, PPP1R11, BUD31, CREB3, ERP29, ERCC1, TIMM9, SCAMP2, ANK2, RSL24D1, MTHFD2, STX4, YIF1A, PPIE, TIMM44, EIF5, RAB32, SHMT2, IFRD1, SURF1, SERP1, CCNB1IP1, RRAGC, R…	LAPTM4A, EIF1, EEF2, ATF4, CD55, NUPR1, ANXA7, RAD23A, VIM, RNF13, BLVRB, MGAT1, DNAJB9, CDKN1A, EIF3H, COX7A2L, CTSL, GHITM, UBXN1, CTSD, TSG101, RAD50, SQSTM1, RPL12, PSMD8, EIF1B, ECH1, VPS28, FAM3A, STX5, PEA15, CHIC2, TSSC4, SEPHS2, PPP1R11, BUD31, CREB3, ERP29, ERCC1, TIMM9, SCAMP2, ANK2, RSL24D1, MTHFD2
MULLIGHAN_MLL_SIGNATURE_1_UP	0.00303644	0.0383259	0.16993	1.95691	2	234	S100A4, OAZ1, S100A6, CAPG, PKM, PRDX1, ARPC1B, ARL6IP5, ID2, HEXB, POLD4, ATP6V0E1, ENO1, PLD3, SDHB, GRN, UNC50, COX8A, SNX17, POLR2J, SDHD, DYNLL1, NDUFS7, NDUFC1, MRPL34, IL10RB, SCPEP1, ARPC2, ARPC4, TADA3, RNF167, CCPG1, CNIH4, NINJ2, CAT, ALDH3A2, MRPL33, SMPD1, FXYD6, SLC25A11, SEPHS2, SLC43A3, COA3, LGALS1, SPCS1, KIAA0930, TTC1, CSPG4, CTSA, LMAN2, RANGRF, PARL, DNPH1, ABHD2, DHRS7B, MA…	S100A4, OAZ1, S100A6, CAPG, PKM, PRDX1, ARPC1B, ARL6IP5, ID2, HEXB, POLD4, ATP6V0E1, ENO1, PLD3, SDHB, GRN, UNC50, COX8A, SNX17, POLR2J, SDHD, DYNLL1, NDUFS7, NDUFC1, MRPL34, IL10RB, SCPEP1, ARPC2, ARPC4, TADA3, RNF167, CCPG1, CNIH4, NINJ2, CAT, ALDH3A2, MRPL33, SMPD1, FXYD6, SLC25A11, SEPHS2, SLC43A3, COA3, LGALS1, SPCS1, KIAA0930, TTC1, CSPG4, CTSA, LMAN2
HOEBEKE_LYMPHOID_STEM_CELL_DN	0.00460829	0.045515	0.252481	1.95637	3	72	S100A6, RPS27, RPL36A, HSPB1, RPS6, TAX1BP3, LEPROT, TMEM14A, COX7A2L, FHL2, CKS2, UROD, CAT, PRDX2, TMEM258, LSM5, RPL35, METTL9, NFIB, LIMCH1, PHYH, RPS27L, SHMT2, PLS3, IL1B, TIMM13, SERPINE2, CFH, SUCLG2, TMEM45A	S100A6, RPS27, RPL36A, HSPB1, RPS6, TAX1BP3, LEPROT, TMEM14A, COX7A2L, FHL2, CKS2, UROD, CAT, PRDX2, TMEM258, LSM5, RPL35, METTL9, NFIB, LIMCH1, PHYH
WP_DEGRADATION_PATHWAY_OF_SPHINGOLIPIDS_INCLUDING_DISEASES	0.0109718	0.0699119	0.664683	1.95603	6	6	HEXB, HEXA, NEU1, GLA, GLB1	HEXB, HEXA, NEU1, GLA
CUI_TCF21_TARGETS_2_UP	0.00303951	0.0383259	0.169198	1.956	2	242	MGP, RPL41, LUM, FMOD, COMP, IGF1, DCN, CLU, RPS9, CADM1, FCGRT, PLTP, CKS1B, ECM1, LSP1, TNFAIP6, MATN2, PDLIM4, ACTB, PIN1, SNRPB, SUMO3, PAMR1, PIH1D1, APRT, POLD2, ABHD14A, GUK1, PRNP, RPL12, LSM3, SERTAD4, BMP4, TMEM176B, SRPX, SERPINF1, NDUFB7, NFIA, COL8A2, PRDX2, FBLN5, PRDX6, DGCR6L, KIF22, CCND2, IGSF8, BANF1, PFKL, LGALS1, CD276, ECHDC2, PCBP4, RNASEH2C, RANGRF, LSM4, NME1, EXOSC8, VPS…	MGP, RPL41, LUM, FMOD, COMP, IGF1, DCN, CLU, RPS9, CADM1, FCGRT, PLTP, CKS1B, ECM1, LSP1, TNFAIP6, MATN2, PDLIM4, ACTB, PIN1, SNRPB, SUMO3, PAMR1, PIH1D1, APRT, POLD2, ABHD14A, GUK1, PRNP, RPL12, LSM3, SERTAD4, BMP4, TMEM176B, SRPX, SERPINF1, NDUFB7, NFIA, COL8A2, PRDX2, FBLN5, PRDX6, DGCR6L, KIF22, CCND2, IGSF8, BANF1, PFKL, LGALS1, CD276, ECHDC2, PCBP4
TSUNODA_CISPLATIN_RESISTANCE_UP	0.00596125	0.0519561	0.590989	1.95557	3	8	VIM, C1S, INSIG1, DIO2, NT5E	VIM, C1S, INSIG1, DIO2, NT5E
KAMIKUBO_MYELOID_CEBPA_NETWORK	0.00726744	0.0560325	0.554939	1.95536	4	9	ANXA1, ALDH2, GLRX, SERPINB1, LGALS1, RAB31	ANXA1, ALDH2, GLRX, SERPINB1, LGALS1
WP_COMPLEMENT_SYSTEM	0.00877193	0.0622243	0.329467	1.95325	6	33	CD59, CFD, DCN, CD55, TXN, C1S, ADM, PRNP, C2, SERPING1, FKBP2	CD59, CFD, DCN, CD55, TXN, C1S, ADM, PRNP, C2, SERPING1, FKBP2
REACTOME_PEXOPHAGY	0.00742942	0.0560325	0.53025	1.95293	4	10	UBB, UBC, UBA52, RPS27A, SQSTM1	UBB, UBC, UBA52, RPS27A, SQSTM1
REACTOME_METABOLISM_OF_PORPHYRINS	0.00729927	0.0560325	0.486694	1.95282	4	12	BLVRB, HMOX1, UROD, BLVRA, UROS, HMOX2, ALAD, FECH, ALAS1, HMBS, PPOX	BLVRB, HMOX1, UROD
HEIDENBLAD_AMPLICON_12P11_12_UP	0.00921053	0.0633253	0.369732	1.95274	6	24	MGP, CBR3, NTAN1, ADSL, METTL9, GEM, AP1S2, TMEM242, ANXA6, PPP1R7, ERGIC2, RPA1, TM7SF3, ARHGEF2	MGP, CBR3, NTAN1, ADSL, METTL9, GEM, AP1S2
REACTOME_P75NTR_SIGNALS_VIA_NF_KB	0.00742942	0.0560325	0.529871	1.95154	4	10	UBB, UBC, UBA52, RPS27A, SQSTM1	UBB, UBC, UBA52, RPS27A, SQSTM1
REACTOME_ATTENUATION_PHASE	0.0123967	0.0739465	0.397923	1.95112	8	20	HSPB1, UBB, HSPA8, HSBP1, MRPL18, HSPB2, HSF1, DNAJB1, HSPA2, FKBP4, HSPA1B, DEDD2, PTGES3	HSPB1, UBB, HSPA8, HSBP1, MRPL18, HSPB2, HSF1
DESERT_PERIVENOUS_HEPATOCELLULAR_CARCINOMA_SUBCLASS_UP	0.0045045	0.044704	0.230591	1.95001	3	90	CADM1, AP3S1, PMVK, HEXA, TMEM230, CERS2, RAD50, GLUL, BCAP31, ABLIM1, GRHPR, DUT, RHEB, MRPS18B, MRPL24, TGIF1, SYF2, OSER1, SPCS1, TTC1, CTNNAL1, PBXIP1, TCEAL1, EIF2D, PFDN6, RAB4A, PARVB, SAMM50, OAT, IARS2, CYB5B, PREB, SDAD1, TIMM17A, GGH, MTMR11, ARHGAP12, KLHL21, PPP1R2, SPON2, ACAA1, GABARAPL1, STXBP6, CUL1, PEX19, ASAP2, EIF2B4, DCXR, CTR9, MRPS33, GNPAT, KATNB1, SYNGR1, MRPS27, HS1BP3,…	CADM1, AP3S1, PMVK, HEXA, TMEM230, CERS2, RAD50, GLUL, BCAP31, ABLIM1, GRHPR, DUT, RHEB, MRPS18B, MRPL24, TGIF1, SYF2, OSER1, SPCS1, TTC1
REACTOME_MITOPHAGY	0.0108992	0.0697636	0.389735	1.94881	7	21	UBB, UBC, UBA52, TOMM7, RPS27A, CSNK2B, SQSTM1, TOMM22, MAP1LC3A	UBB, UBC, UBA52, TOMM7, RPS27A, CSNK2B, SQSTM1, TOMM22, MAP1LC3A
HOLLMANN_APOPTOSIS_VIA_CD40_UP	0.00427807	0.0443739	0.203181	1.94766	3	130	SLC25A6, ARPC1B, TUBA1B, EMP3, ISCU, TUBA1A, PCMT1, TMEM147, EMC7, NQO2, COPS6, TUBB2A, SYPL1, ACAT1, SDHB, TMEM106C, ENSA, RPS4Y1, TACC1, MAGEH1, MRPL34, CAB39L, ARPC2, ALDH2, DUT, CYB5R1, LSM1, PDLIM2, NFIB, CPNE3, COPS3, TUBA1C, CD99, KIAA0930, DDX39A, LSM4, PDGFD, CAP1, HSPBP1, ARF3	SLC25A6, ARPC1B, TUBA1B, EMP3, ISCU, TUBA1A, PCMT1, TMEM147, EMC7, NQO2, COPS6, TUBB2A, SYPL1, ACAT1, SDHB, TMEM106C, ENSA, RPS4Y1, TACC1, MAGEH1, MRPL34, CAB39L, ARPC2, ALDH2, DUT, CYB5R1, LSM1, PDLIM2, NFIB, CPNE3, COPS3, TUBA1C, CD99, KIAA0930, DDX39A
GERHOLD_ADIPOGENESIS_UP	0.00760456	0.0567591	0.324257	1.94703	5	35	LDHA, CFD, IGF1, GPX4, PMP22, SPARCL1, COX8A, ACADVL, SQSTM1, ALDH2, CRAT	LDHA, CFD, IGF1, GPX4, PMP22, SPARCL1, COX8A, ACADVL, SQSTM1, ALDH2, CRAT
REACTOME_MTOR_SIGNALLING	0.00915033	0.0631292	0.350376	1.94516	6	28	FKBP1A, RPS6, LAMTOR5, LAMTOR4, CAB39L, LAMTOR1, EIF4E, RRAGA, RHEB, LAMTOR2, AKT1S1, PRKAG1, MLST8, RRAGC	FKBP1A, RPS6, LAMTOR5, LAMTOR4, CAB39L, LAMTOR1, EIF4E, RRAGA, RHEB, LAMTOR2
HOFMANN_MYELODYSPLASTIC_SYNDROM_RISK_UP	0.0114123	0.0715912	0.421589	1.94099	7	17	CD9, IER3, DUSP14, MLF2, NCOR1, CDK2AP2, PSMD11, TOM1, GDF15, GPRC5A, TRAM2, STIP1, MALL	CD9, IER3, DUSP14, MLF2
REACTOME_PHASE_II_CONJUGATION_OF_COMPOUNDS	0.00743494	0.0560325	0.303525	1.93938	5	41	MGST3, MGST1, ESD, TRMT112, COMT, NNMT, AKR1A1, SLC35B2, UGDH, GSTP1, GSTM3, GSTK1, UGP2, TPST1, GSTO1, ABHD14B, PAPSS1, GSTA4, GSTM5, AHCY, MGST2, GGT7, SLC35B3	MGST3, MGST1, ESD, TRMT112, COMT, NNMT, AKR1A1, SLC35B2, UGDH, GSTP1, GSTM3, GSTK1, UGP2
REACTOME_ER_TO_GOLGI_ANTEROGRADE_TRANSPORT	0.00551876	0.0506003	0.218123	1.93935	4	104	CD59, TUBA1B, CD55, TUBA1A, TUBB4B, TMED2, TMED9, DCTN2, TUBB2A, DCTN3, ARF5, COPE, DCTN6, ACTR10, TUBB2B, CAPZB, DYNLL1, TUBB6, TRAPPC3, STX5, TMEM115, RAB1A, ARF1, SEC22C, TRAPPC4, TUBA1C, TFG, ANK2, TRAPPC2L, LMAN2, CAPZA2, ARF3, ACTR1A, NAPA, PPP6C, TRAPPC1, F5, CNIH1, PREB, SEC13, CSNK1D	CD59, TUBA1B, CD55, TUBA1A, TUBB4B, TMED2, TMED9, DCTN2, TUBB2A, DCTN3, ARF5, COPE, DCTN6, ACTR10, TUBB2B, CAPZB, DYNLL1, TUBB6, TRAPPC3, STX5, TMEM115, RAB1A, ARF1, SEC22C, TRAPPC4, TUBA1C, TFG, ANK2, TRAPPC2L, LMAN2
MORI_MATURE_B_LYMPHOCYTE_DN	0.00730816	0.0560325	0.292252	1.93931	5	45	TAX1BP3, COX7A2, TXN, CAPN2, CKS1B, SNRPB, LITAF, NDUFC1, PSMD8, CYCS, DGCR6L, PSMC1, UFC1, MTHFD2, HMGB2, PTGR1, PLA2G12A, PGLS, PRPS1, SNRPC, NUDT1	TAX1BP3, COX7A2, TXN, CAPN2, CKS1B, SNRPB, LITAF, NDUFC1, PSMD8, CYCS, DGCR6L, PSMC1, UFC1, MTHFD2
REACTOME_SYNTHESIS_OF_ACTIVE_UBIQUITIN_ROLES_OF_E1_AND_E2_ENZYMES	0.0104849	0.0684211	0.36218	1.9387	7	25	UBB, UBC, UBA52, RPS27A, UBE2D2, UBE2B, UBE2E1, UBE2L3, UBE2A, UBE2D1, UBE2E3	UBB, UBC, UBA52, RPS27A, UBE2D2, UBE2B, UBE2E1, UBE2L3, UBE2A, UBE2D1
REACTOME_DUAL_INCISION_IN_GG_NER	0.00769231	0.0570755	0.335875	1.93842	5	31	UBB, UBC, UBA52, POLD4, RPS27A, RBX1, POLD2, POLE4, PCNA, ERCC1, XPA, RPA2, POLE3, RPA3, RPA1, RFC1, PARP1, GTF2H1, GTF2H5, ERCC3, RFC2, ERCC5, DDB2, ERCC2, RFC5, CHD1L, RFC4, ERCC4, PARP2	UBB, UBC, UBA52, POLD4, RPS27A, RBX1, POLD2, POLE4, PCNA, ERCC1
ICHIBA_GRAFT_VERSUS_HOST_DISEASE_35D_UP	0.0103448	0.0680854	0.246641	1.93836	8	75	S100A4, TMSB4X, LGALS3, GPX3, S100A6, PKM, CLIC1, CCL2, TSPAN4, PROCR, PLD3, GRN, NNMT, MT1A, LITAF, SMOC2, ATP1B3, CD68, MCRS1, CD14, BTG2, FGL2, S100A11, MT1X, SAMHD1, CYB561, RRAS, PDK3, C1QA, SLPI, SNX12, SHISA5, SH3GL1, TAP1, NOP2, QSOX1, GLTP, LGMN, C1QB	S100A4, TMSB4X, LGALS3, GPX3, S100A6, PKM, CLIC1, CCL2, TSPAN4, PROCR, PLD3, GRN, NNMT, MT1A, LITAF, SMOC2, ATP1B3, CD68
SMID_BREAST_CANCER_LUMINAL_A_UP	0.00743494	0.0560325	0.302717	1.93422	5	41	ADIRF, DPT, FHL1, ASPN, CFD, IGF1, MFAP4, CILP, C1orf21, SFRP4, COL14A1	ADIRF, DPT, FHL1, ASPN, CFD, IGF1, MFAP4, CILP, C1orf21, SFRP4, COL14A1
ALFANO_MYC_TARGETS	0.00527426	0.0492369	0.190158	1.93159	4	161	GSN, LAPTM4A, DKK3, NPC2, CD59, CCNI, HERPUD1, S100A10, ANXA1, EEF1A1, CRIP2, MYL6, CCL2, ANXA7, SDCBP, ID3, PDLIM4, ACKR3, FLOT1, TUFM, ARL6IP1, MYC, MVP, ADM, CSRP1, TRIP6, EMP1, MGLL, BMP4, SMPD1, AKAP12, TGFB1I1, EBNA1BP2, MYL12A, CPNE3, MMADHC, KIAA0930, RBBP7, RSL24D1, WBP1L, IMP4, STOM, ACTR1A, RSL1D1, KCNN4, CDK2AP2, RER1, NOP56, PPP6C, EIF2B1, SDC4, GLOD4, LDLRAD4, QDPR, ZEB1, AATF, FKBP…	GSN, LAPTM4A, DKK3, NPC2, CD59, CCNI, HERPUD1, S100A10, ANXA1, EEF1A1, CRIP2, MYL6, CCL2, ANXA7, SDCBP, ID3, PDLIM4, ACKR3, FLOT1, TUFM, ARL6IP1, MYC, MVP, ADM, CSRP1, TRIP6, EMP1, MGLL, BMP4, SMPD1, AKAP12, TGFB1I1, EBNA1BP2, MYL12A, CPNE3, MMADHC, KIAA0930, RBBP7, RSL24D1
SCHLOSSER_SERUM_RESPONSE_DN	0.002	0.0312494	0.146695	1.93032	1	466	CD9, GABARAPL2, EIF1, TMEM59, PRDX1, HNRNPA1, CALM2, ATF4, HNRNPA0, UBC, CD55, HEXB, ANXA7, COX7A2, TOMM7, LAMTOR5, SDCBP, EID1, SLC25A5, TMED2, PCMT1, YWHAQ, SPTSSA, DHRS7, SYPL1, NDUFS4, PGK1, IGFBP5, ERH, EIF3H, COX7A2L, SUMO1, DCTN6, ATP6AP2, SLC25A3, RAP1A, PDCD6, POLR2J, IGBP1, SNRPG, ATP6V1G1, SDHD, FAM3C, HMGN3, INSIG1, PSMA1, DSTN, SNRPE, SGCE, UQCRC2, STRAP, C5orf15, GLUL, VDAC3, GLRX, …	CD9, GABARAPL2, EIF1, TMEM59, PRDX1, HNRNPA1, CALM2, ATF4, HNRNPA0, UBC, CD55, HEXB, ANXA7, COX7A2, TOMM7, LAMTOR5, SDCBP, EID1, SLC25A5, TMED2, PCMT1, YWHAQ, SPTSSA, DHRS7, SYPL1, NDUFS4, PGK1, IGFBP5, ERH, EIF3H, COX7A2L, SUMO1, DCTN6, ATP6AP2, SLC25A3, RAP1A, PDCD6, POLR2J, IGBP1, SNRPG, ATP6V1G1, SDHD, FAM3C, HMGN3, INSIG1, PSMA1, DSTN, SNRPE, SGCE, UQCRC2, STRAP, C5orf15, GLUL, VDAC3, GLRX, …
SARRIO_EPITHELIAL_MESENCHYMAL_TRANSITION_DN	0.00567537	0.0515103	0.231171	1.93011	4	87	S100A4, CD9, TMEM59, EEF2, CLU, PSAP, THBS3, TSC22D3, CYBRD1, C1S, CTSD, MVP, GALNT15, CAPZB, INSIG1, SCPEP1, PSME1, CCL3, CXCL1, TGFBR3, RPLP1, TKT, GEM, NFE2L2, GADD45G	S100A4, CD9, TMEM59, EEF2, CLU, PSAP, THBS3, TSC22D3, CYBRD1, C1S, CTSD, MVP, GALNT15, CAPZB, INSIG1, SCPEP1, PSME1, CCL3, CXCL1, TGFBR3, RPLP1, TKT, GEM, NFE2L2, GADD45G
HERNANDEZ_MITOTIC_ARREST_BY_DOCETAXEL_1_DN	0.0119522	0.0730838	0.370366	1.92785	8	23	CAPG, CKS1B, TUBB, SLC29A1, FIS1, SDC2, FHL2, GLRX	CAPG, CKS1B, TUBB, SLC29A1, FIS1, SDC2, FHL2, GLRX
KEGG_COMPLEMENT_AND_COAGULATION_CASCADES	0.00648508	0.0539704	0.350709	1.92736	4	27	CD59, CFD, CD55, C1S, C2, SERPING1, SERPINA5, PROS1, F5, C1R, CFH, C1QA, PLAT, SERPINE1, C1QB, A2M, BDKRB1, CFI, PLAUR, THBD	CD59, CFD, CD55, C1S, C2, SERPING1, SERPINA5, PROS1
BIOCARTA_GHRELIN_PATHWAY	0.00645161	0.0537663	0.708439	1.92697	3	5	IGFBP6, IGF1, IGFBP5	IGFBP6, IGF1, IGFBP5
REACTOME_TCF_DEPENDENT_SIGNALING_IN_RESPONSE_TO_WNT	0.00437158	0.0443739	0.212099	1.92646	3	112	UBB, UBC, UBA52, RPS27A, PSMB1, PSMB6, PSMB5, PSMB7, PSMC5, CSNK2B, RBX1, PSMD4, PSMB3, MYC, PSMF1, PSMA1, PSME1, PSMD8, PSMC2, PSMD3, SFRP1, PSMA7, PPP2R1A, PSMA3, PSMC1, PSMA4, PSMC3, PSMA5, KAT5, PSMD9, PSMB2, CBY1, PSMD2, PSMB4, CAV1, PSMD13, PSMC4	UBB, UBC, UBA52, RPS27A, PSMB1, PSMB6, PSMB5, PSMB7, PSMC5, CSNK2B, RBX1, PSMD4, PSMB3, MYC, PSMF1, PSMA1, PSME1, PSMD8, PSMC2, PSMD3, SFRP1, PSMA7, PPP2R1A, PSMA3, PSMC1, PSMA4, PSMC3, PSMA5, KAT5, PSMD9, PSMB2, CBY1
KAAB_FAILED_HEART_VENTRICLE_DN	0.00915033	0.0631292	0.346991	1.92637	6	28	LDHA, TMEM147, NQO2, VAT1, PQBP1, GTF3A, AMD1, SERPINB1, CD68, EBP, CD14, SLC31A2, RAB9A, IFNGR1, PTDSS1, IFITM1, CSRP2, C1QB	LDHA, TMEM147, NQO2, VAT1, PQBP1, GTF3A, AMD1, SERPINB1, CD68
ITO_PTTG1_TARGETS_DN	0.0105581	0.0685566	0.612125	1.92625	6	7	EIF4A1, ARHGDIA, RHOG, PSMD2, PTTG1, RRAS	EIF4A1, ARHGDIA, RHOG
HOLLEMAN_PREDNISOLONE_RESISTANCE_ALL_UP	0.00729927	0.0560325	0.479821	1.92525	4	12	SUMO2, NTAN1, MAGOH, SMARCB1, MED28, TIMM17A, HNRNPUL1, OTUB1, U2AF2, POLDIP3	SUMO2, NTAN1, MAGOH
STONER_ESOPHAGEAL_CARCINOGENESIS_UP	0.0119522	0.0730838	0.369793	1.92487	8	23	TMED2, AP3S1, CCDC115, RAB1A, SPSB3, TTC1, GOLGA7, TXNL1, PLS3, ACP1, CRK, CTTN, MAP2K3, FTSJ3	TMED2, AP3S1, CCDC115, RAB1A, SPSB3, TTC1
WP_CILIARY_LANDSCAPE	0.00316456	0.0386356	0.193752	1.92379	2	144	CALM2, MYL6, VIM, COPS6, UBE2D2, DYNLL1, NDUFA9, ARHGDIA, RHBDD2, ERF, GLA, DYNLRB1, HTRA2, PSMD8, AGPAT2, IFT57, TMED1, NUDC, IFT27, COPS3, COPS4, SNRPB2, COX6C, CTSA, LSM4, DYNLT3, ECHS1, EXOSC7, CD2BP2, STOM, COPS5, PSMD13, DYNLT1, PSMC4, COPS8, IFT52, GLB1, HSPB11, DNPEP, RMND5B, IFT43, MYL6B, SSNA1, VPS4A, EXOC7, BBIP1, VAPB, RAB8A, CALM1, PSMD7, GDI1, EXOSC4, COPS7A, MAEA, HDAC2, FUZ, CTNNB…	CALM2, MYL6, VIM, COPS6, UBE2D2, DYNLL1, NDUFA9, ARHGDIA, RHBDD2, ERF, GLA, DYNLRB1, HTRA2, PSMD8, AGPAT2, IFT57, TMED1, NUDC, IFT27, COPS3, COPS4, SNRPB2, COX6C, CTSA
SHETH_LIVER_CANCER_VS_TXNIP_LOSS_PAM1	0.00316456	0.0386356	0.193464	1.92093	2	144	CD9, ANXA4, TUBA1B, ATF4, CD151, VASN, LMNA, PRSS23, ITM2C, TUBB4B, DDIT4, MFGE8, DPP7, SH3BGRL3, KRTCAP2, ACKR3, RARG, HEXA, CSTB, REEP5, DYNLL1, FAM3C, AVPI1, GUSB, RPL12, PEA15, PLIN3, ARL2BP, IGSF8, PSMC1, SLC41A3, CD34, TWF2, KIAA0930, RBBP7, QTRT1, PIGC, AIG1, KLHDC2, ATXN10, ARF3, ACOT9, PDLIM7, DEFB1, CD320, VASP	CD9, ANXA4, TUBA1B, ATF4, CD151, VASN, LMNA, PRSS23, ITM2C, TUBB4B, DDIT4, MFGE8, DPP7, SH3BGRL3, KRTCAP2, ACKR3, RARG, HEXA, CSTB, REEP5, DYNLL1, FAM3C, AVPI1, GUSB, RPL12, PEA15, PLIN3, ARL2BP, IGSF8, PSMC1, SLC41A3, CD34, TWF2, KIAA0930, RBBP7, QTRT1
LI_WILMS_TUMOR_VS_FETAL_KIDNEY_1_UP	0.00543478	0.0502877	0.207946	1.92078	4	118	ANXA4, ITM2B, HERPUD1, CRYAB, S100A10, CLU, AXL, PMP22, AKR1C3, LEPROT, MATN2, TSPO, MPC2, BLVRB, GNG11, REEP5, SDHD, FAM3C, IL10RB, DSTN, PRNP, SERPINF1, CTSH, MXRA8, ASAH1, XBP1, CYB5A, TOB1, SEPHS2, PRCP, MITF, SCP2, CAV2, BPGM, TPST1	ANXA4, ITM2B, HERPUD1, CRYAB, S100A10, CLU, AXL, PMP22, AKR1C3, LEPROT, MATN2, TSPO, MPC2, BLVRB, GNG11, REEP5, SDHD, FAM3C, IL10RB, DSTN, PRNP, SERPINF1, CTSH, MXRA8, ASAH1, XBP1, CYB5A, TOB1, SEPHS2, PRCP, MITF, SCP2, CAV2
REACTOME_TRANSPORT_OF_SMALL_MOLECULES	0.0020202	0.0312494	0.156727	1.92053	1	312	AQP1, NPC2, SLC25A6, UBB, UBC, FXYD1, UBA52, SLC39A1, RPS27A, ARL2, FTL, TSC22D3, PLTP, SMDT1, PSMB1, SLC25A5, SRI, CYBRD1, ATP6V0E1, PSMB6, SLC3A2, PSMB5, BSG, PSMB7, VDAC2, PSMC5, RNF5, NEDD8, AP2M1, GNG11, ATP6V1F, NR1H2, HMOX1, MYLIP, PSMD4, PSMB3, SLC29A1, PSMF1, ATP6V0B, SLC35B2, ATP6V1G1, PHB, ANGPTL4, PSMA1, STOML2, CP, ATP1B3, PSME1, VDAC3, PSMD8, PSMC2, GLRX3, PSMD3, CLTA, ATP6V0D1, CYB…	AQP1, NPC2, SLC25A6, UBB, UBC, FXYD1, UBA52, SLC39A1, RPS27A, ARL2, FTL, TSC22D3, PLTP, SMDT1, PSMB1, SLC25A5, SRI, CYBRD1, ATP6V0E1, PSMB6, SLC3A2, PSMB5, BSG, PSMB7, VDAC2, PSMC5, RNF5, NEDD8, AP2M1, GNG11, ATP6V1F, NR1H2, HMOX1, MYLIP, PSMD4, PSMB3, SLC29A1, PSMF1, ATP6V0B, SLC35B2, ATP6V1G1, PHB, ANGPTL4, PSMA1, STOML2, CP, ATP1B3, PSME1, VDAC3, PSMD8, PSMC2, GLRX3, PSMD3, CLTA, ATP6V0D1, CYB…
GESERICK_TERT_TARGETS_DN	0.0110957	0.0703063	0.396395	1.91943	7	19	JUNB, ELN, ZFP36, IER3, GADD45B, NR4A1, GADD45G, EGR2, BTG2	JUNB, ELN, ZFP36, IER3, GADD45B, NR4A1, GADD45G
REACTOME_TICAM1_DEPENDENT_ACTIVATION_OF_IRF3_IRF7	0.00742942	0.0560325	0.52111	1.91927	4	10	UBB, UBC, UBA52, RPS27A, IRF7, TANK, IRF3	UBB, UBC, UBA52, RPS27A
WP_CELLULAR_PROTEOSTASIS	0.0109718	0.0699119	0.652091	1.91897	6	6	PFDN5, PFDN4, PFDN6, PFDN1, VBP1	PFDN5
REACTOME_SARS_COV_INFECTIONS	0.00546448	0.0503404	0.211779	1.91775	4	111	SAP18, UBB, UBC, FKBP1A, FXYD1, UBA52, RPS27A, COMT, AP2M1, RBX1, MGAT1, DAD1, TUBB, CTSL, SUMO1, IMPDH2, CHMP2A, ATP1B3, ZCRB1, FXYD6, UBE2I, HMG20B, CHMP2B, BRMS1, NFE2L2, RBBP7, CHMP4A, CHMP3, KEAP1, ST3GAL1, ST6GALNAC4, ST3GAL4, SRPK2, CRBN, MAN1B1, PRMT1, ATP1A1, DDOST, FKBP4, SIGMAR1, IFNGR1, MGAT2, CHMP6, FNTA, MAP1LC3B, HDAC2, BECN1	SAP18, UBB, UBC, FKBP1A, FXYD1, UBA52, RPS27A, COMT, AP2M1, RBX1, MGAT1, DAD1, TUBB, CTSL, SUMO1, IMPDH2, CHMP2A, ATP1B3, ZCRB1, FXYD6, UBE2I, HMG20B, CHMP2B, BRMS1, NFE2L2, RBBP7, CHMP4A, CHMP3, KEAP1
DIAZ_CHRONIC_MYELOGENOUS_LEUKEMIA_DN	0.007034	0.0560325	0.266592	1.91751	5	57	RPL23A, RPL41, GPX3, GAPDH, EEF1A1, RPL18A, RPS15, ACTG1, RPL32, RPL30, MVP, ANXA5, GADD45B, PRNP, RPLP1, RPS11, RPS12, BTG2, IRF7, FGL2, SGCB, VAMP5, MAFB	RPL23A, RPL41, GPX3, GAPDH, EEF1A1, RPL18A, RPS15, ACTG1, RPL32, RPL30, MVP, ANXA5, GADD45B, PRNP, RPLP1, RPS11
REACTOME_FANCONI_ANEMIA_PATHWAY	0.0103245	0.0680227	0.454371	1.91744	6	14	UBB, UBC, UBA52, RPS27A, USP1, ERCC1, RPA2, RPA3, RPA1, MUS81	UBB, UBC, UBA52, RPS27A, USP1, ERCC1
BOQUEST_STEM_CELL_CULTURED_VS_FRESH_UP	0.0010101	0.0228607	0.158106	1.91713	0	297	CD9, MGP, PRELP, GSN, GPX3, ANGPTL2, COMP, EIF1, C1QTNF3, CDO1, JUNB, CRIP1, EMP2, IGF1, AKR1C1, DCN, GPNMB, MFAP4, CILP, FXYD1, CCL2, SSPN, NOVA1, TSC22D3, PLTP, ZFP36, TNFAIP6, MATN2, ACKR3, PRG4, TNFRSF11B, RGS16, CRLF1, MYLIP, PGK1, MYC, LTBP4, CELF2, CPQ, FHL2, COL14A1, ANGPTL4, GADD45B, ITM2A, TMEM100, CCL3, SRPX, SERPINF1, NINJ2, PLBD1, CXCL1, PLXDC1, NTRK2, TGFBR3, ANG, TMEM176A, TPD52L1,…	CD9, MGP, PRELP, GSN, GPX3, ANGPTL2, COMP, EIF1, C1QTNF3, CDO1, JUNB, CRIP1, EMP2, IGF1, AKR1C1, DCN, GPNMB, MFAP4, CILP, FXYD1, CCL2, SSPN, NOVA1, TSC22D3, PLTP, ZFP36, TNFAIP6, MATN2, ACKR3, PRG4, TNFRSF11B, RGS16, CRLF1, MYLIP, PGK1, MYC, LTBP4, CELF2, CPQ, FHL2, COL14A1, ANGPTL4, GADD45B, ITM2A, TMEM100, CCL3, SRPX, SERPINF1, NINJ2, PLBD1, CXCL1, PLXDC1, NTRK2, TGFBR3, ANG, TMEM176A, TPD52L1,…
RHODES_CANCER_META_SIGNATURE	0.00736196	0.0560325	0.288179	1.91648	5	46	LDHA, CRIP2, SDHC, TUBB, ILF2, CKS2, MANF, SNRPE, EIF4A3, KPNA2, TGIF1, PTMA, MTHFD2, MRPS12, NME1, PSMC4, CCT5, HSPE1, CCT4, MRPL3, AHCY	LDHA, CRIP2, SDHC, TUBB, ILF2, CKS2, MANF, SNRPE, EIF4A3, KPNA2, TGIF1, PTMA, MTHFD2
GOERING_BLOOD_HDL_CHOLESTEROL_QTL_CIS	0.0120664	0.0732127	0.608688	1.91544	7	7	UBA52, RPL14, TMEM176B, TIMM10, PPA2	UBA52, RPL14, TMEM176B, TIMM10
SHEPARD_CRASH_AND_BURN_MUTANT_UP	0.00428266	0.0443739	0.202331	1.9147	3	126	JUNB, ID2, REXO2, RERG, SLC3A2, TAF9, HIGD1A, PDLIM3, MANF, GADD45B, MRPL22, EIF4E, HTRA2, EIF6, MRPS18B, IMP3, TOB1, FBL, ZNF622, PHB2, RBP4, PTPMT1, IMP4, RPS27L, WDR46, MRPS26, MRPL12, NOL7, BTG2, TSR2, MRPS18A, BOLA3, SAMM50, SNAI1, ELOVL1, MRPL52, RPF2, DDX49, LYRM1, NOC4L, NIP7, WRAP73, TSFM, DRG2, SGK1, FTSJ3, GAR1, POP4, RRP9, RRS1, CCNG1, PES1, ZNF593, TRMT1, FTSJ1, CIC, AKR7A2, RCAN1, D…	JUNB, ID2, REXO2, RERG, SLC3A2, TAF9, HIGD1A, PDLIM3, MANF, GADD45B, MRPL22, EIF4E, HTRA2, EIF6, MRPS18B, IMP3, TOB1, FBL, ZNF622, PHB2, RBP4, PTPMT1
CAFFAREL_RESPONSE_TO_THC_24HR_5_UP	0.0108992	0.0697636	0.382881	1.91454	7	21	CNBP, RBX1, TUBB, CTSL, CKS2, PCNA, EIF2A, ZFP36L1, MYL6B, EXOSC4, FNTA, ABRACL, TXNRD1, RAB5A, RNF10	CNBP, RBX1, TUBB, CTSL, CKS2, PCNA, EIF2A
GRAESSMANN_APOPTOSIS_BY_DOXORUBICIN_UP	0.001998	0.0312494	0.137536	1.9141	1	671	AQP1, AK1, GSN, ANGPTL2, COMP, NPC2, JUNB, CAPG, RPS27, SAP18, EPHX1, EMP3, VASN, CRABP2, HEXIM1, CRIP2, TMBIM1, CCL2, HEXB, ITM2C, TUBB4B, AKR1B1, GPAA1, CIRBP, MFGE8, DPP7, ZFP36, SH3BGRL3, ECM1, CALHM2, PROCR, NDUFA11, HIGD1A, C1S, WDR45, S100A13, RGS16, DNAJB9, TM2D1, CRLF1, PDLIM1, HMOX1, DCTN3, CDKN1A, EMC4, ZFYVE21, ACADVL, PSMF1, PERP, CAPN1, HSBP1, CSTB, ATP6V0B, ERGIC3, LITAF, FHL2, SF3…	AQP1, AK1, GSN, ANGPTL2, COMP, NPC2, JUNB, CAPG, RPS27, SAP18, EPHX1, EMP3, VASN, CRABP2, HEXIM1, CRIP2, TMBIM1, CCL2, HEXB, ITM2C, TUBB4B, AKR1B1, GPAA1, CIRBP, MFGE8, DPP7, ZFP36, SH3BGRL3, ECM1, CALHM2, PROCR, NDUFA11, HIGD1A, C1S, WDR45, S100A13, RGS16, DNAJB9, TM2D1, CRLF1, PDLIM1, HMOX1, DCTN3, CDKN1A, EMC4, ZFYVE21, ACADVL, PSMF1, PERP, CAPN1, HSBP1, CSTB, ATP6V0B, ERGIC3, LITAF, FHL2, SF3…
TURASHVILI_BREAST_DUCTAL_CARCINOMA_VS_LOBULAR_NORMAL_DN	0.011335	0.0713913	0.319144	1.9139	8	34	RPL31, MGP, CFD, CRYAB, ANXA1, CADM1, MAMDC2, CRISPLD1, SFRP1, NTRK2, NFIB, TAGLN, CAV1	RPL31, MGP, CFD, CRYAB, ANXA1, CADM1, MAMDC2, CRISPLD1, SFRP1, NTRK2, NFIB
LEE_LIVER_CANCER_SURVIVAL_UP	0.00923788	0.0633253	0.256472	1.91387	7	63	CDO1, EPHX1, HSD17B10, INSIG1, CRAT, C2, TMEM176B, SERPING1, SERPINF1, PRDX6, DHRS3, CES1, ECHDC2, HAGH, HYAL1, ECHS1, NDRG2, CRYL1, NDUFS2, TSKU, SELENBP1, ACADS, INSR, CABIN1, ATP6V0E2, COBLL1, TACO1, AMFR, DCXR, MTSS1, PCCB, MRPL46, CES2, SLC22A18, ALAS1, PC, RGN, LPIN1, SEC14L2, AOX1, LEAP2, IL6R, IVD, ACOX2, SLC27A5, AR, PINK1, PARD3B, ZBTB22, ZBED1, UNKL, ABHD6, WNT11, RDH5, CGREF1, SRD5A1,…	CDO1, EPHX1, HSD17B10, INSIG1, CRAT, C2, TMEM176B, SERPING1, SERPINF1, PRDX6, DHRS3, CES1, ECHDC2, HAGH
BIOCARTA_MTA3_PATHWAY	0.010279	0.0678651	0.462934	1.91175	6	13	ALDOA, GAPDH, HSPB1, TUBA1A, CTSD, HSPB2	ALDOA, GAPDH, HSPB1, TUBA1A, CTSD, HSPB2
CHANDRAN_METASTASIS_TOP50_DN	0.0101781	0.0673404	0.31584	1.9115	7	36	CIRBP, RAB34, ARL5A, ANXA11, AHI1, MAGED2, NR4A1, SFRP1, ETHE1, PHB2, PBXIP1, RPS27L, CRYL1, AGGF1, TRAPPC1, BOC, SORBS2, C12orf57, ZDHHC4, POMT1, NT5DC1, CHMP4B, ROGDI, WNT5B, STAT6	CIRBP, RAB34, ARL5A, ANXA11, AHI1, MAGED2, NR4A1, SFRP1, ETHE1, PHB2
DACOSTA_LOW_DOSE_UV_RESPONSE_VIA_ERCC3_XPCS_DN	0.00596125	0.0519561	0.577428	1.9107	3	8	EIF4A1, GAPDH, MIR22HG, ACTB	EIF4A1, GAPDH, MIR22HG, ACTB
WESTON_VEGFA_TARGETS_12HR	0.0100143	0.0667479	0.407785	1.91058	6	18	MGP, CCL2, ELN, NNMT, SGCE, GEM, THY1, BGN, SDC4	MGP, CCL2, ELN, NNMT, SGCE, GEM
MODY_HIPPOCAMPUS_NEONATAL	0.0132979	0.0763414	0.373154	1.91002	9	22	TUBA1B, TUBA1A, ACTG1, TUBB, CCT7, TUBB2B, FDPS, UBE2E3, CCT5, CCT4, CCT8	TUBA1B, TUBA1A, ACTG1, TUBB, CCT7, TUBB2B, FDPS
[truncated: 5,605 more rows]

## Sheet: C3
pathway	pval	padj	ES	NES	nMoreExtreme	size	leadingEdge	leadingEdge_UP	leadingEdge_DOWN
[truncated: 3,719 more rows]

[truncated: 5 more sheets: C4, C5, C6, C7, C8]
