# Supplementary material for: Glycosylation Regulation by TMEM230 in Aging and Autoimmunity
Source: Int J Mol Sci. 2025 Mar 7;26(6):2412. doi: 10.3390/ijms26062412 (PMC11942208; doi:10.3390/ijms26062412)
Supplement: Supplementary file 1 [file ijms-26-02412-s001.zip › OA_vs_RA4_cluster_PRG4 SF_gsea_results.xlsx]

## Sheet: H
pathway	pval	padj	ES	NES	nMoreExtreme	size	leadingEdge	leadingEdge_UP	leadingEdge_DOWN
HALLMARK_OXIDATIVE_PHOSPHORYLATION	0.00102459	0.00603865	0.556853	5.32863	0	159	NDUFA4, SLC25A6, COX7A2, COX7C, COX4I1, COX8A, COX6B1, UQCRB, COX5B, NDUFB4, MDH2, UQCRQ, NDUFC2, ATP6V0E1, NDUFA1, CYB5R3, LDHA, ISCU, NDUFB2, SLC25A3, COX6A1, NDUFB7, MGST3, ATP6V1F, NDUFB6, NDUFS8, ATP6V1G1, ATP6V0B, SLC25A5, COX17, NDUFS7, MRPL34, SDHC, COX7A2L, POLR2F, VDAC2, NDUFS4, ACADVL, COX5A, NDUFC1, UQCRH, HSD17B10, COX7B, MPC1, NDUFV2, NDUFB5, NDUFV1, NDUFA8, ACAT1, NQO2, NDUFAB1, TI…	NDUFA4, SLC25A6, COX7A2, COX7C, COX4I1, COX8A, COX6B1, UQCRB, COX5B, NDUFB4, MDH2, UQCRQ, NDUFC2, ATP6V0E1, NDUFA1, CYB5R3, LDHA, ISCU, NDUFB2, SLC25A3, COX6A1, NDUFB7, MGST3, ATP6V1F, NDUFB6, NDUFS8, ATP6V1G1, ATP6V0B, SLC25A5, COX17, NDUFS7, MRPL34, SDHC, COX7A2L, POLR2F, VDAC2, NDUFS4, ACADVL, COX5A, NDUFC1, UQCRH, HSD17B10, COX7B, MPC1, NDUFV2, NDUFB5, NDUFV1, NDUFA8, ACAT1, NQO2, NDUFAB1, TI…
HALLMARK_FATTY_ACID_METABOLISM	0.0010627	0.00603865	0.440407	3.73564	0	101	ALDOA, MDH2, LDHA, CBR3, GLUL, SDHC, ERP29, ACADVL, HSD17B10, LGALS1, CBR1, UROD, CRAT, ECH1, GRHPR, PCBD1, IDH3G, IDH3B, EPHX1, ACAT2, ADSL, SDHD, MDH1, PDHB, HSD17B11, RDH11, HSD17B7, PTS, IDI1, SUCLG1, UROS, ECHS1, HADHB, PRDX6, SDHA, ACAA1, ALDH3A2, FH, GSTZ1, OSTC, MIF, HMGCL, ACAA2, ECI2, ACADM, HADH, ACO2, BLVRA, MGLL, PDHA1, NCAPH2, MCEE, CRYZ, SMS, SUCLA2, ACOT8, ACADS, HMGCS1, DECR1, AP…	ALDOA, MDH2, LDHA, CBR3, GLUL, SDHC, ERP29, ACADVL, HSD17B10, LGALS1, CBR1, UROD, CRAT, ECH1, GRHPR, PCBD1, IDH3G, IDH3B, EPHX1, ACAT2, ADSL, SDHD, MDH1, PDHB, HSD17B11, RDH11, HSD17B7
HALLMARK_MYC_TARGETS_V1	0.00102459	0.00603865	0.341623	3.28897	0	166	RPS6, EIF4A1, HNRNPA1, U2AF1, RPS3, RPS10, RPS5, RPL6, RPLP0, MRPL23, RPL14, SNRPD2, LDHA, RPL18, SLC25A3, RPL34, PPIA, YWHAQ, AP3S1, RPL22, RPS2, TUFM, SNRPG, ERH, EIF3D, COX5A, DUT, PSMB3, HDDC2, NHP2, PHB, POLD2, NDUFAB1, PSMA7, CYC1, NME1, CCT7, EEF1B2, IMPDH2, EIF4H, UBE2E1, LSM2, PGK1, PRDX3, CLNS1A, PSMD3, PSMA1, MRPS18B, UBE2L3, PCNA, PRPF31, ILF2, HSPE1, ACP1, PSMD8, EIF4E, GLO1, SSBP1, …	RPS6, EIF4A1, HNRNPA1, U2AF1, RPS3, RPS10, RPS5, RPL6, RPLP0, MRPL23, RPL14, SNRPD2, LDHA, RPL18, SLC25A3, RPL34, PPIA, YWHAQ, AP3S1, RPL22, RPS2, TUFM, SNRPG, ERH, EIF3D, COX5A, DUT, PSMB3, HDDC2, NHP2, PHB, POLD2, NDUFAB1, PSMA7, CYC1, NME1, CCT7, EEF1B2, IMPDH2, EIF4H, UBE2E1, LSM2, PGK1, PRDX3, CLNS1A, PSMD3, PSMA1, MRPS18B, UBE2L3, PCNA, PRPF31, ILF2, HSPE1
HALLMARK_ADIPOGENESIS	0.0010395	0.00603865	0.332814	3.05661	0	139	ALDOA, SOD1, CD151, COX8A, GPX3, MDH2, UQCRQ, COX6A1, NDUFB7, MGST3, HSPB8, SDHC, DHRS7, UBC, COX7B, RAB34, TALDO1, NDUFAB1, NDUFS3, CYC1, SDHB, CRAT, ECH1, UCP2, GHITM, REEP5, GPX4, IDH3G, FAH, DNAJB9, PGM1, UQCRC1, PRDX3, ALDH2, SSPN, DRAM2, JAGN1, NDUFA5, SCP2, SUCLG1, CAT, ECHS1, DNAJC15, SAMM50, PFKL, ETFB, PEMT, PHYH, DHRS7B, MTCH2, CDKN2C, TKT, ATP1B3, PREB, GADD45A, DHCR7, ACAA2, QDPR, AC…	ALDOA, SOD1, CD151, COX8A, GPX3, MDH2, UQCRQ, COX6A1, NDUFB7, MGST3, HSPB8, SDHC, DHRS7, UBC, COX7B, RAB34, TALDO1, NDUFAB1, NDUFS3, CYC1, SDHB, CRAT, ECH1, UCP2, GHITM, REEP5, GPX4, IDH3G, FAH, DNAJB9, PGM1, UQCRC1, PRDX3, ALDH2, SSPN
HALLMARK_DNA_REPAIR	0.00105042	0.00603865	0.303528	2.66573	0	117	AK1, POLD4, TMED2, POLR2J, RBX1, GUK1, DAD1, TAF9, DGUOK, EDF1, ARL6IP1, COX17, MPC2, POLR2F, SUPT4H1, POLR2G, POLR2E, DUT, MPG, ADRM1, APRT, POLR2K, VPS28, POLR2I, NME1, TSG101, NELFE, BCAP31, SDCBP, IMPDH2, POLE4, TAF12, CDA, RPA3, GPX4, POLR3GL, POLR2C, SURF1, ITPA, PCNA, ERCC1, GTF2A2, TAF6, MRPL40, NUDT9, NME4, SNAPC5, GMPR2	AK1, POLD4, TMED2, POLR2J, RBX1, GUK1, DAD1, TAF9, DGUOK, EDF1, ARL6IP1, COX17, MPC2, POLR2F, SUPT4H1, POLR2G, POLR2E, DUT, MPG, ADRM1, APRT, POLR2K, VPS28, POLR2I, NME1, TSG101, NELFE, BCAP31, SDCBP, IMPDH2, POLE4, TAF12, CDA, RPA3, GPX4, POLR3GL, POLR2C, SURF1, ITPA, PCNA
HALLMARK_REACTIVE_OXYGEN_SPECIES_PATHWAY	0.00120773	0.00603865	0.432613	2.63168	0	37	SOD1, FTL, PFKP, NDUFB4, GPX3, JUNB, LAMTOR5, PRDX1, LSP1, EGLN2, MGST1, NDUFA6, GPX4, PRDX2, STK25, CAT, ATOX1, PRDX6, HMOX2, NQO1, PDLIM1	SOD1, FTL, PFKP, NDUFB4, GPX3, JUNB, LAMTOR5, PRDX1, LSP1, EGLN2, MGST1, NDUFA6, GPX4, PRDX2, STK25
HALLMARK_PEROXISOME	0.0011325	0.00603865	0.333679	2.4155	0	61	SOD1, HSD3B7, TSPO, PRDX5, FIS1, PRDX1, SLC35B2, GSTK1, ITGB1BP1, FDPS, CRAT, ECH1, HSD17B11, SLC25A4, RDH11, CRABP2, ERCC1, IDI1, SCP2, CAT, MVP, ACAA1, CNBP, IDH2, PEX2, HMGCL, ECI2, ERCC3, ACOT8, FADS1, EPHX2, IDH1, RETSAT, CLN8, CLN6, DHCR24, CDK7, GNPAT, CADM1, PEX5	SOD1, HSD3B7, TSPO, PRDX5, FIS1, PRDX1, SLC35B2, GSTK1, ITGB1BP1, FDPS, CRAT, ECH1, HSD17B11, SLC25A4, RDH11
HALLMARK_GLYCOLYSIS	0.00104932	0.00603865	0.272017	2.39808	0	120	ALDOA, SOD1, PKM, PFKP, DCN, MDH2, CHST12, LDHA, TPI1, PPIA, HAX1, IER3, SDHC, TALDO1, PGAM1, DDIT4, ENO1, CHPF, AKR1A1, PGLS, CYB5A, ANG, TGFBI, B3GAT3, PGK1, TPST1, MDH1, KDELR3, B4GALT7, NOL3, GALK1, QSOX1, GUSB, SOX9, CHPF2, RBCK1, PC, VCAN, POLR3K, P4HA2, FAM162A, GMPPA, MIF, PRPS1, B4GALT4, EXT2, GOT1, ALG1, SLC16A3, PYGB, G6PD, ISG20, DLD, SDC2, IDH1, GNPDA1, GALE, AK3, CLN6, ENO2, NSDHL, …	ALDOA, SOD1, PKM, PFKP, DCN, MDH2, CHST12, LDHA, TPI1, PPIA, HAX1, IER3, SDHC, TALDO1, PGAM1, DDIT4, ENO1, CHPF, AKR1A1, PGLS, CYB5A, ANG, TGFBI, B3GAT3, PGK1, TPST1, MDH1, KDELR3
HALLMARK_XENOBIOTIC_METABOLISM	0.00105485	0.00603865	0.261091	2.26502	0	110	CDO1, COMT, ID2, DDAH2, SERTAD1, DHRS7, AKR1C2, PGRMC1, CBR1, DHPS, ECH1, BLVRB, CYB5A, CDA, EPHX1, FAH, PYCR1, TPST1, SLC35B1, ASL, ALDH2, NDRG2, ACP1, PTS, PMM1, PTGR1, CAT, GSTM4, SHMT2, PEMT, PC, ACP2, DHRS1, CYP27A1, TNFRSF1A, ARG2, DCXR, SERPINE1, NQO1, AHCY, ACO2, SLC1A5, GSS, DDT, IGF1, CES1, PDK4, HPRT1, TMBIM6, IDH1, TMEM97, TMEM176B, ADH5, HSD11B1, BPHL, MTHFD1, RETSAT, UGDH, AKR1C3, N…	CDO1, COMT, ID2, DDAH2, SERTAD1, DHRS7, AKR1C2, PGRMC1, CBR1, DHPS, ECH1, BLVRB, CYB5A, CDA, EPHX1, FAH, PYCR1, TPST1, SLC35B1, ASL, ALDH2, NDRG2
HALLMARK_MYOGENESIS	0.00106045	0.00603865	0.267099	2.2405	0	97	AK1, GABARAPL2, CRYAB, GPX3, COX7A1, PDLIM7, EIF4A2, TPD52L1, HSPB8, LSP1, CLU, CNN3, SGCA, FDPS, CDH13, GADD45B, CRAT, HSPB2, MYL6B, FABP3, FHL1, ITGB5, ATP6AP1, SSPN, OCEL1, SIRT2, TGFB1, PC, SYNGR2, FXYD1, TPM2, IFRD1, CKB, NQO1, AEBP1, PFKM, DMPK, TAGLN, CDKN1A, SOD3, EFS, IGF1, SCD, BIN1, SORBS3, GAA, HDAC5, SH2B1, FGF2, KIFC3, GSN, SVIL, IGFBP7, HBEGF, PSEN2, LPIN1, FKBP1B	AK1, GABARAPL2, CRYAB, GPX3, COX7A1, PDLIM7, EIF4A2, TPD52L1, HSPB8, LSP1, CLU, CNN3, SGCA, FDPS, CDH13, GADD45B, CRAT, HSPB2, MYL6B, FABP3, FHL1, ITGB5, ATP6AP1, SSPN, OCEL1
HALLMARK_MTORC1_SIGNALING	0.002079	0.00945001	0.237134	2.19872	1	144	ALDOA, CD9, GAPDH, LDHA, NUPR1, TPI1, PPIA, PSMB5, PRDX1, INSIG1, DDIT4, ENO1, CACYBP, PDAP1, FKBP2, PGM1, PGK1, SEC11A, PPP1R15A, RAB1A, SLC9A3R1, HSPE1, RDH11, SQLE, IDI1, PSMC2, LGMN, COPS5, GLA, SHMT2, PFKL, CYB5B, SERP1, PIK3R3, SDF2L1, TUBG1, IFRD1, EEF1E1, DHCR7, QDPR, HMBS, LTA4H, CCNG1, EBP, PSMG1, PSMD13, YKT6, CDKN1A, SLC1A5, TUBA4A, DDX39A, RPA1, GOT1, NFYC, MLLT11, SCD, HMGCS1, FADS1…	ALDOA, CD9, GAPDH, LDHA, NUPR1, TPI1, PPIA, PSMB5, PRDX1, INSIG1, DDIT4, ENO1, CACYBP, PDAP1, FKBP2, PGM1, PGK1, SEC11A, PPP1R15A, RAB1A, SLC9A3R1, HSPE1, RDH11
HALLMARK_CHOLESTEROL_HOMEOSTASIS	0.00574713	0.018615	0.289505	2.03372	4	56	CD9, ACTG1, LGALS3, PMVK, CLU, ETHE1, FDPS, ECH1, PLAUR, ACAT2, ERRFI1, HSD17B7, FDFT1, SQLE, IDI1, LGMN, S100A11, GUSB, MVD, ALDOC, STX5, DHCR7, EBP, TNFRSF12A, SCD, HMGCS1, FADS2, MVK, SC5D, TMEM97, PCYT2, CTNNB1, NSDHL	CD9, ACTG1, LGALS3, PMVK, CLU, ETHE1, FDPS, ECH1, PLAUR, ACAT2, ERRFI1, HSD17B7, FDFT1
HALLMARK_E2F_TARGETS	0.00422833	0.016632	0.228556	1.97892	3	109	CKS1B, RAD50, DUT, POLD2, CKS2, KIF22, NME1, HMGB2, POLE4, POP7, SNRPB, RPA3, PCNA, PHF5A, CDK4, KPNA2, TUBB, PTTG1, CDKN2C, RPA2, DCTPP1, SRSF2, TUBG1, SSRP1, USP1, RAN, RANBP1, EXOSC8, PRPS1, LUC7L3, CHEK2, RFC1, TIPIN, XRCC6, CDKN1A, PRDX4, DDX39A, HMGA1, RPA1, ING3, ANP32E, MCM7, CBX5, RBBP7, CDKN1B, ASF1A, DCK, ESPL1, RFC2, NAA38, RAD51C, SMC3, AK2, RAD1, MYC, MTHFD2, TBRG4, PPP1R8, MAD2L1, …	CKS1B, RAD50, DUT, POLD2, CKS2, KIF22, NME1, HMGB2, POLE4, POP7, SNRPB, RPA3, PCNA
HALLMARK_UV_RESPONSE_UP	0.00532481	0.018615	0.225475	1.93248	4	106	ALDOA, MRPL23, CDO1, GPX3, JUNB, DNAJB1, BSG, ATP6V1F, HSPA2, PDLIM3, MGAT1, CYB5R1, CXCL2, UROD, PPT1, PDAP1, AMD1, AP2S1, EPHX1, NXF1, NFKBIA, STK25, SLC25A4, SIGMAR1, PSMC3, KLHDC3, NR4A1, STARD3, HYAL2, ACAA1, CYB5B, CCND3, CNP, POLG2, RXRB, YKT6, TUBA4A, PTPRD, FGF18, PPP1R2, CDKN1C, CDKN2B, MMP14, CASP3, GGH, TMBIM6, MSX1, ASNS, CEBPG	ALDOA, MRPL23, CDO1, GPX3, JUNB, DNAJB1, BSG, ATP6V1F, HSPA2, PDLIM3, MGAT1, CYB5R1, CXCL2, UROD, PPT1, PDAP1, AMD1, AP2S1, EPHX1, NXF1, NFKBIA, STK25, SLC25A4
HALLMARK_P53_PATHWAY	0.00626959	0.018615	0.21381	1.90259	5	125	AK1, S100A4, RPS12, HEXIM1, RPL18, ISCU, NUPR1, RPS27L, SLC3A2, HINT1, IER3, TPD52L1, TAX1BP3, PROCR, RPL36, TSC22D1, DDIT4, CDH13, TM4SF1, EPHX1, PPP1R15A, PCNA, EPS8L2, LDHB, MAPKAPK3, PERP, TPRKB, PMM1, TGFB1, ZBTB16, BAX, STEAP3, SAT1, ZFP36L1, CGRRF1, FAM162A, IP6K2, CCND3, BAIAP2, GADD45A, EI24, DCXR, HDAC3, FUCA1, ZNF365, CCNG1, SERTAD3	AK1, S100A4, RPS12, HEXIM1, RPL18, ISCU, NUPR1, RPS27L, SLC3A2, HINT1, IER3, TPD52L1, TAX1BP3, PROCR, RPL36, TSC22D1, DDIT4, CDH13, TM4SF1, EPHX1, PPP1R15A, PCNA, EPS8L2, LDHB, MAPKAPK3, PERP
HALLMARK_UNFOLDED_PROTEIN_RESPONSE	0.00432432	0.016632	0.231961	1.87592	3	89	EIF4A1, RPS14, EEF2, ATF4, HERPUD1, EIF4A2, CCL2, YIF1A, CKS1B, BANF1, NHP2, SPCS1, DDIT4, LSM4, LSM1, DNAJB9, SEC11A, ATP6V0D1, CHAC1, KDELR3, EIF4E, EIF4A3, WIPI1, NPM1, SERP1, PREB, EXOSC1, POP4, CXXC1, EXOSC5, SRPRB, SLC1A4, SLC30A5, IMP3, CNOT4, ASNS, CEBPG, PAIP1, EIF4EBP1, MTHFD2, BAG3, KIF5B, XBP1, EXOSC4, NOP56, EXOSC9, IFIT1, DNAJC3	EIF4A1, RPS14, EEF2, ATF4, HERPUD1, EIF4A2, CCL2, YIF1A, CKS1B, BANF1, NHP2, SPCS1, DDIT4, LSM4, LSM1, DNAJB9, SEC11A, ATP6V0D1, CHAC1, KDELR3
HALLMARK_BILE_ACID_METABOLISM	0.0149597	0.0356184	0.26397	1.82603	12	54	SOD1, HSD3B7, PRDX5, SLC29A1, SLC35B2, GSTK1, HSD17B11, IDI1, SCP2, CAT, PEX16, PHYH, CYP27A1, IDH2, PFKM, PEX7, PEX19, SLC22A18, FADS1, FADS2, EPHX2, SLC27A5, IDH1, RETSAT, DHCR24, GNPAT, HACL1, EFHC1, DIO2, CROT, ABCA2, ISOC1, PEX11A, PECR, AMACR, PEX11G, PXMP2, PEX12, CYP46A1, FDXR, CYP7B1, MLYCD, ACSL5, PEX26, BMP6, RXRA, ABCA5, NEDD4	SOD1, HSD3B7, PRDX5, SLC29A1, SLC35B2, GSTK1, HSD17B11
HALLMARK_EPITHELIAL_MESENCHYMAL_TRANSITION	0.0123967	0.0309917	0.180525	1.68432	11	147	PCOLCE2, COMP, LUM, BGN, MGP, FMOD, DCN, ID2, EMP3, VIM, CAPG, CD59, TNFRSF11B, LGALS1, PDLIM4, PMP22, GADD45B, GEM, PFN2, PLAUR, TGFBI, ITGB5, THY1, EDIL3, PTHLH, SERPINE2, ECM1, GAS1, QSOX1, SFRP1, TGFB1, EFEMP2, VCAN, SAT1, TPM2, LRRC15, PLOD3, GADD45A, MYL9, NNMT, FUCA1, COL8A2, SERPINE1, ELN, TAGLN, MFAP5, TNFRSF12A, MCM7, FBLN2, MATN2, TPM1, MMP14, SFRP4, TGM2	PCOLCE2, COMP, LUM, BGN, MGP, FMOD, DCN, ID2, EMP3, VIM, CAPG, CD59, TNFRSF11B, LGALS1, PDLIM4, PMP22, GADD45B, GEM, PFN2, PLAUR, TGFBI, ITGB5, THY1, EDIL3, PTHLH
HALLMARK_PANCREAS_BETA_CELLS	0.0631277	0.0954927	0.426278	1.48709	43	9	SRP14, SRP9, SPCS1, SEC11A	SRP14, SRP9, SPCS1, SEC11A
HALLMARK_PROTEIN_SECRETION	0.133188	0.184983	0.175703	1.3664	121	74	SOD1, TMED2, AP2M1, ERGIC3, COPE, AP3S1, ARF1, CLTA, RER1, TSG101, PPT1, AP2S1, VAMP3, SSPN, GLA, ATP6V1H, YIPF6, ATP1A1, STX7, TMED10, SNX2, CAV2, YKT6, NAPA, CLN5, ANP32E, CD63	SOD1, TMED2, AP2M1, ERGIC3, COPE, AP3S1, ARF1, CLTA, RER1, TSG101, PPT1, AP2S1, VAMP3, SSPN
HALLMARK_ESTROGEN_RESPONSE_LATE	0.186222	0.245029	0.15651	1.28679	172	93	CD9, ID2, EMP2, ZFP36, TPD52L1, HSPB8, SLC29A1, PDLIM3, ARL3, PRSS23, BLVRB, DYNLT3, RAB31, SLC9A3R1, COX6C, FDFT1, PERP, GLA, ETFB, MOCS2, ALDH3A2, IDH2, ALDH3B1, CKB, DCXR, DHCR7, CLIC3, SGK1, GPER1, TRIM29, SLC26A2, HPRT1, SLC1A4, ISG20, TOB1, GALE, METTL3, UGDH, XBP1, OLFM1, SLC2A8, TPBG, FKBP4, FOS, PTGES, AMFR, ABHD2, ACOX2, HSPA4L	CD9, ID2, EMP2, ZFP36, TPD52L1, HSPB8, SLC29A1, PDLIM3, ARL3, PRSS23, BLVRB, DYNLT3, RAB31, SLC9A3R1, COX6C, FDFT1, PERP
HALLMARK_APOPTOSIS	0.184322	0.245029	0.150017	1.28225	173	104	SOD1, LUM, BGN, HSPB1, DCN, GPX3, TSPO, LGALS3, IER3, LMNA, CLU, VDAC2, IGFBP6, GADD45B, HMGB2, PPT1, BCAP31, GPX4, MGMT, CD14	SOD1, LUM, BGN, HSPB1, DCN, GPX3, TSPO, LGALS3, IER3, LMNA, CLU, VDAC2, IGFBP6, GADD45B, HMGB2, PPT1, BCAP31, GPX4, MGMT, CD14
HALLMARK_HYPOXIA	0.220374	0.282531	0.137826	1.24441	211	131	ALDOA, GAPDH, BGN, S100A4, PFKP, DCN, ANXA2, LDHA, PRDX5, TPI1, IER3, ZFP36, DDIT4, ENO1, TMEM45A, GRHPR, PLAUR, TGFBI, PGM1, PGK1, PPP1R15A, ERRFI1, ILVBL, KDELR3, GALK1, HEXA, PFKL, SELENBP1, ALDOC, ADM, P4HA2, FAM162A, NAGK, MIF	ALDOA, GAPDH, BGN, S100A4, PFKP, DCN, ANXA2, LDHA, PRDX5, TPI1, IER3, ZFP36, DDIT4, ENO1, TMEM45A, GRHPR, PLAUR, TGFBI, PGM1, PGK1, PPP1R15A, ERRFI1, ILVBL, KDELR3
HALLMARK_PI3K_AKT_MTOR_SIGNALING	0.23847	0.290817	0.165937	1.22759	211	65	PFN1, CFL1, AP2M1, CSNK2B, PIN1, PPP1CA, ARF1, ARPC3, AKT1S1, PLA2G12A, EIF4E, CDK4, ARHGDIA, ECSIT, PRKAG1, PIK3R3, TNFRSF1A, UBE2N, ATF1, CAB39L, CDKN1A, PAK4, RALB, CDKN1B, RAF1, NFKBIB, THEM4, MKNK1	PFN1, CFL1, AP2M1, CSNK2B, PIN1, PPP1CA, ARF1, ARPC3, AKT1S1
HALLMARK_TGF_BETA_SIGNALING	0.232503	0.290629	0.195601	1.22179	195	40	ID2, ID3, JUNB, FKBP1A, PPP1CA, ID1, RHOA, PPP1R15A, RAB31, TGFB1, LTBP2, ENG, SERPINE1, HDAC1, TGIF1, CDKN1C	ID2, ID3, JUNB, FKBP1A, PPP1CA, ID1, RHOA, PPP1R15A, RAB31
HALLMARK_COAGULATION	0.252759	0.300904	0.159071	1.20647	228	69	CD9, COMP, CRIP2, ISCU, CLU, DUSP14, CAPN2, PRSS23, ANG, PEF1, CSRP1, THBD, LGMN, SIRT2, WDR1, CTSB	CD9, COMP, CRIP2, ISCU, CLU, DUSP14, CAPN2, PRSS23, ANG, PEF1, CSRP1, THBD
HALLMARK_HEME_METABOLISM	0.351153	0.408317	0.125583	1.11003	334	121	LRP10, BSG, MGST3, RAD23A, ADIPOR1, BPGM, UROD, TMEM9B, FBXO7, UCP2, SDCBP, BLVRB, PGLS, PRDX2, HTRA2, GDE1, PSMD9, HEBP1, ARL2BP, UROS, CAT, CTSB, HAGH, PIGQ, NARF, SELENBP1, PC, MKRN1, P4HA2, GYPC, CCND3, ENDOD1, HMBS, FBXO9, SLC25A38, PPP2R5B, BLVRA, YPEL5, HTATIP2, ISCA1, MPP1, ALAD, DCAF11, SLC6A9, ASNS, PPOX, ACP5	LRP10, BSG, MGST3, RAD23A, ADIPOR1, BPGM, UROD, TMEM9B, FBXO7, UCP2, SDCBP, BLVRB, PGLS, PRDX2, HTRA2, GDE1, PSMD9, HEBP1
HALLMARK_APICAL_JUNCTION	0.396809	0.450919	0.126781	1.06547	372	98	ACTB, PFN1, ACTG1, ARPC2, TNFRSF11B, MYL12B, INSIG1, CD99, CRAT, TGFBI, THY1, CERCAM, TSPAN4, ADAM15, ITGA10, THBS3, MVD, ACTN1, VCAN, CAP1, PIK3R3, TUBG1, BAIAP2, MYL9, FSCN1, CD276, RSU1, CADM3, HADH, VASP	ACTB, PFN1, ACTG1, ARPC2, TNFRSF11B, MYL12B, INSIG1, CD99, CRAT, TGFBI, THY1, CERCAM, TSPAN4
HALLMARK_ANDROGEN_RESPONSE	0.485876	0.539862	0.131385	0.965062	429	64	MYL12A, DBI, TSC22D1, INSIG1, ADRM1, DNAJB9, UBE2I, IDI1, ACTN1, SAT1, RAB4A, CCND3, TMEM50A, VAPA, ADAMTS1, SGK1, XRCC6, SMS, SCD, HMGCS1, SLC26A2, FADS1	MYL12A, DBI, TSC22D1, INSIG1, ADRM1, DNAJB9, UBE2I
HALLMARK_SPERMATOGENESIS	0.504232	0.548078	0.159065	0.957885	416	36	PEBP1, GSTM3, HSPA2, TALDO1, RPL39L, PSMG1, PHKG2, TSN, VDAC3, TLE4, JAM3, MLF1, GMCL1, LPIN1, ELOVL3, RAD17, MLLT10, HSPA4L, RFC4, CDKN3, NPHP1, PHF7	PEBP1, GSTM3, HSPA2, TALDO1
HALLMARK_NOTCH_SIGNALING	0.60026	0.625271	0.191034	0.896466	460	19	RBX1, PSENEN, APH1A, SKP1	RBX1, PSENEN, APH1A, SKP1
HALLMARK_APICAL_SURFACE	0.743295	0.758464	0.161516	0.787817	581	21	HSPB1, GSTM3, PLAUR, THY1, GAS1	HSPB1, GSTM3, PLAUR, THY1
HALLMARK_KRAS_SIGNALING_UP	0.807018	0.807018	-0.056983	-0.734461	45	100	ITGBL1, CFH, USP12, EREG, TFPI, KLF4, EPB41L3, TNFAIP3, CTSS, ETS1, NRP1, ALDH1A3, BIRC3, YRDC, BMP2, TOR1AIP2, LIF, DCBLD2, PRRX1, CCND2, TNFRSF1B, CCL20, CBL, CFB, STRN, TRIB1, PSMB8, NIN, PTGS2, IL7R, DNMBP, SPARCL1, AKAP12, TSPAN7, INHBA, ADAM17, TRAF1, AVL9, ZNF639, LCP1, DUSP6, APOD, MAP3K1, CXCR4, ALDH1A2, PRDM1, RBM4, MAP7, MTMR10, PTBP2, IGFBP3, SATB1, PDCD1LG2, IL2RG, ETV1, MMD, MMP9, S…		ITGBL1, CFH, USP12, EREG, TFPI, KLF4, EPB41L3, TNFAIP3, CTSS, ETS1, NRP1, ALDH1A3, BIRC3
HALLMARK_MYC_TARGETS_V2	0.522293	0.555631	-0.103587	-0.931881	81	46	SRM, HK2, HSPD1, DDX18, CBX3, NOLC1, WDR43, RRP12, PPRC1, UTP20, DUSP2, TCOF1, MYBBP1A, GNL3, MAP3K6, SUPV3L1, RCL1, PUS1, GRWD1, NIP7, MCM4, MCM5, SORD, UNG, LAS1L, RRP9, WDR74, NOP56, PES1, TBRG4, MYC, NOC4L, NOP16, TMEM97, FARSA, NOP2, EXOSC5, AIMP2, NDUFAF4, RABEPK, DCTPP1, NPM1, IMP4		SRM, HK2, HSPD1
HALLMARK_KRAS_SIGNALING_DN	0.114286	0.163265	-0.181257	-1.42188	19	36	COPZ2, SLC16A7, CHST2, SKIL, TGFB2, IDUA, CAMK1D, PTGFR, IFI44L, ENTPD7, MTHFR, MX1, SHOX2, SNN, TCF7L1, RSAD2, KMT2D, CDKAL1, MFSD6, KCNMB1, LFNG, CPB1, PNMT, FGGY, BARD1, OXT, SPHK2, LYPD3, CCDC106, THNSL2, PDK2, GAMT, GTF3C5		COPZ2, SLC16A7, CHST2, SKIL
HALLMARK_ALLOGRAFT_REJECTION	0.0649351	0.0954927	-0.126346	-1.5838	4	89	HLA-A, B2M, CD74, HIF1A, TIMP1, STAT1, HLA-E, EREG, HLA-DRA, EIF3J, EIF3A, FLNA, GALNT1, ICAM1, CTSS, ETS1, TAPBP, EIF4G3, LYN, HLA-DMA, TGFB2, EGFR, JAK2, LIF, BCL3, ABCE1, IKBKB, CCND2, TLR3, IL4R, SRGN, CCL5, AKT1, C2, DYRK3, HLA-DQA1, PTPRC, BCL10, NCK1, SOCS1, BCAT1, TLR2, IFNGR2		HLA-A, B2M, CD74, HIF1A, TIMP1, STAT1, HLA-E, EREG, HLA-DRA, EIF3J, EIF3A, FLNA, GALNT1, ICAM1, CTSS, ETS1, TAPBP, EIF4G3
HALLMARK_ANGIOGENESIS	0.039604	0.0628141	-0.258115	-1.59214	7	24	COL5A2, TIMP1, FSTL1, ITGAV, COL3A1, FGFR1, VEGFA, APP, NRP1, CXCL6, PDGFA, CCND2, PTK2, JAG1		COL5A2, TIMP1, FSTL1, ITGAV, COL3A1, FGFR1, VEGFA, APP, NRP1
HALLMARK_ESTROGEN_RESPONSE_EARLY	0.0327869	0.0546448	-0.119924	-1.64183	1	105	BHLHE40, NRIP1, IL6ST, FOXC1, IGFBP4, B4GALT1, UGCG, KLF4, DLC1, GJA1, KAZN, SLC7A5, PPIF, CHPT1, MYOF, CYP26B1, FLNB, IGF1R, ELOVL5, JAK2, SLC16A1, NAV2, NBL1, AFF1, FARP1, ADD3, MED13L, SH3BP5, NCOR2, RARA, RRP12, SLC1A1, KLF10, ELF1, TIAM1, CA12, RHOBTB3, FKBP5, SLC7A2, TIPARP, GAB2, RBBP8, SLC2A1, SIAH2, AREG, MYBBP1A, KDM4B, PMAIP1		BHLHE40, NRIP1, IL6ST, FOXC1, IGFBP4, B4GALT1, UGCG, KLF4, DLC1, GJA1, KAZN, SLC7A5, PPIF
HALLMARK_WNT_BETA_CATENIN_SIGNALING	0.040201	0.0628141	-0.24768	-1.65079	7	27	NUMB, RBPJ, CCND2, NCOR2, JAG1, PPARD, CSNK1E, MAML1, ADAM17, AXIN1, NOTCH1, PTCH1, DLL1, HDAC11, FZD8, TCF7, KAT2A, FZD1, TP53, PSEN2, HEY2, CTNNB1, MYC, HDAC5, DVL2, WNT5B, HDAC2
HALLMARK_G2M_CHECKPOINT	0.0175439	0.0357143	-0.137142	-1.76764	0	100	HNRNPU, HIF1A, SFPQ, SRSF10, GSPT1, NCL, TOP1, SYNCRIP, HNRNPD, SAP30, MT2A, RAD23B, SS18, PURA, PRPF4B, MARCKS, G3BP1, CUL3, SLC7A5, ODC1, NOTCH2, CCNT1, NUP98, NUMA1, NOLC1, ATRX, SMARCC1, BCL3, TFDP1, KPNB1, E2F3, ABL1, UPF1, WRN, XPO1, NUP50, CTCF, RAD21, PML, FOXN3, RASAL2, SMC1A, UCK2, CUL4A, DKC1, TRA2B		HNRNPU, HIF1A, SFPQ, SRSF10, GSPT1, NCL, TOP1, SYNCRIP, HNRNPD, SAP30, MT2A, RAD23B, SS18, PURA, PRPF4B, MARCKS, G3BP1, CUL3, SLC7A5, ODC1, NOTCH2
HALLMARK_HEDGEHOG_SIGNALING	0.0117188	0.0308388	-0.393885	-1.96928	2	16	VEGFA, MYH9, DPYSL2, ETS2, NRP1, NRP2, NF1, PML, TLE1, RTN1, UNC5C, CDK6, RASA1, PTCH1		VEGFA, MYH9, DPYSL2, ETS2, NRP1
HALLMARK_COMPLEMENT	0.02	0.0384615	-0.139024	-1.96958	0	117	CEBPB, FN1, CFH, C1R, TIMP1, LRP1, COL4A2, HSPA5, C1S, TNFAIP3, FYN, LAP3, CTSS, USP15, FDX1, MAFF, KYNU, GNAI2, CXCL1, CASP4, PPP2CB, LYN, PSMB9, PLSCR1, CTSL, SERPING1, JAK2, DGKH, TIMP2, USP14, GNB2, DUSP5, PLA2G4A, GNB4, CPQ, GNAI3, ERAP2, CP, CCL5, CASP7, C2, VCPIP1, USP8, CBLB, CFB, SERPINA1, KIF2A, LAMP2, APOC1, F3, EHD1, ADAM9, CD46, C3, DGKG, SH2B3, IRF2, IRF1, RNF4, IL6, PIK3CA, S100A13…		CEBPB, FN1, CFH, C1R, TIMP1, LRP1, COL4A2, HSPA5, C1S, TNFAIP3, FYN, LAP3, CTSS, USP15, FDX1, MAFF, KYNU, GNAI2, CXCL1, CASP4
HALLMARK_IL2_STAT5_SIGNALING	0.0178571	0.0357143	-0.143501	-1.98117	0	109	CD81, BHLHE40, SLC2A3, ITGAV, NFIL3, IFITM3, AHNAK, COL6A1, CTSZ, RHOB, PHLDA1, FGL2, HK2, CKAP4, HUWE1, P4HA1, NRP1, MAFF, MAPKAPK2, NDRG1, ODC1, HIPK2, PLAGL1, PLSCR1, BMP2, GBP4, IGF1R, LIF, NFKBIZ, BATF3, MAP3K8, TTC39B, PNP, CCND2, TNFRSF1B, KLF6, MYO1E, IL4R, CYFIP1, IGF2R, DENND5A, TIAM1, SNX9, RORA		CD81, BHLHE40, SLC2A3, ITGAV, NFIL3, IFITM3, AHNAK, COL6A1, CTSZ, RHOB, PHLDA1, FGL2, HK2, CKAP4, HUWE1, P4HA1, NRP1, MAFF, MAPKAPK2, NDRG1, ODC1
HALLMARK_INFLAMMATORY_RESPONSE	0.016129	0.0357143	-0.16303	-2.12593	0	98	NAMPT, HIF1A, ITGB8, TIMP1, IL1R1, BST2, EREG, PDE4B, OSMR, NFKB1, ATP2B1, HAS2, ICAM1, CHST2, TAPBP, KIF1B, MET, PDPN, ABCA1, CXCL6, LYN, ATP2A2, IFNAR1, LIF, DCBLD2, GCH1, TNFRSF1B, TLR3, KLF6, GNAI3, IL4R, CCL20, EIF2AK2, CCL5, IRAK2, SLC7A2, CALCRL, RELA, SGMS2, LDLR, F3, IL7R, TLR2, IFITM1, IFNGR2, ITGB3, SLC31A1, NMI, IRF1, PTGER2, TNFSF10, IL6, IL15, INHBA, CD82, SLC11A2, NOD2		NAMPT, HIF1A, ITGB8, TIMP1, IL1R1, BST2, EREG, PDE4B, OSMR, NFKB1, ATP2B1, HAS2, ICAM1, CHST2, TAPBP, KIF1B, MET, PDPN
HALLMARK_IL6_JAK_STAT3_SIGNALING	0.00632911	0.018615	-0.281325	-2.35706	0	42	IL1R1, IL6ST, STAT1, OSMR, STAT3, PTPN2, PTPN1, CXCL1, PLA2G2A, STAT2, IFNAR1, MAP3K8, TNFRSF1B, IL4R, CBL, JUN, ACVRL1, IL13RA1, PTPN11, HMOX1, SOCS1, STAM2, PDGFC, TLR2, IFNGR2, ITGB3, IRF1, IL6		IL1R1, IL6ST, STAT1, OSMR, STAT3, PTPN2, PTPN1, CXCL1
HALLMARK_UV_RESPONSE_DN	0.0178571	0.0357143	-0.210806	-2.78005	0	102	DUSP1, COL5A2, BHLHE40, RND3, RUNX1, COL3A1, TFPI, COL1A2, NFKB1, ATP2B1, DLC1, PDLIM5, GJA1, HAS2, MAGI2, SYNE1, COL1A1, FYN, NRP1, MET, CDK13, NOTCH2, PRDM2, DYRK1A, IGF1R, AKT3, ATRX, ZMIZ1, TGFBR2, TJP1, ATP2B4, PHF3, ATXN1, EFEMP1, DAB2, ADD3, NEK7, CDC42BPA, ABCC1, SYNJ2, SCAF8, PTGFR, NIPBL, NR3C1, PTEN, LDLR, F3, LAMC1, TGFBR3, ITGB3, RASA2, SMAD7, SIPA1L1, MAPK14, YTHDC1, WDR37, MTA1, MI…		DUSP1, COL5A2, BHLHE40, RND3, RUNX1, COL3A1, TFPI, COL1A2, NFKB1, ATP2B1, DLC1, PDLIM5, GJA1, HAS2, MAGI2, SYNE1, COL1A1, FYN, NRP1, MET, CDK13, NOTCH2, PRDM2
HALLMARK_MITOTIC_SPINDLE	0.0232558	0.0430663	-0.234926	-3.59295	0	126	DST, DYNC1H1, ARF6, MYH9, EPB41L2, FLNA, CLIP1, PDLIM5, AKAP13, SPTBN1, SPTAN1, KIF1B, MARCKS, BCL2L11, HOOK3, NOTCH2, DYNLL2, FLNB, LRPPRC, CDC42, NCK2, ARFGEF1, ARHGEF12, NUMA1, RALBP1, MYO9B, RAB3GAP1, ACTN4, FARP1, ABL1, BCR, NF1, ARHGAP5, CDC42EP2, CDC42BPA, PCM1, MYO1E, SOS1, CCDC88A, PCNT, CD2AP, PCGF5, ARL8A, TIAM1, LATS1, RASAL2, PREX1, SMC1A, VCL, NIN, RICTOR, NCK1, ARHGEF3, ARHGEF7, AR…		DST, DYNC1H1, ARF6, MYH9, EPB41L2, FLNA, CLIP1, PDLIM5, AKAP13, SPTBN1, SPTAN1, KIF1B, MARCKS, BCL2L11, HOOK3, NOTCH2
HALLMARK_INTERFERON_ALPHA_RESPONSE	0.00840336	0.0233427	-0.406989	-4.24402	0	63	IFI27, B2M, CD74, HLA-C, NCOA7, IFITM3, BST2, PARP14, C1S, LAP3, ADAR, NUB1, LGALS3BP, PSMB9, PLSCR1, PSME2, GBP4, IFITM2, STAT2, SLC25A28, SAMD9, IFIT3, IL4R, PARP9, EIF2AK2, ISG15, ELF1, EPSTI1, PARP12, SAMD9L, TRIM25, IFI44, IFIH1, DDX60, PSMB8, OGFR, PNPT1, IFI44L, IFITM1, MX1, HELZ2, IRF2, NMI, IRF1, IL15, GBP2, TRAFD1, RSAD2, HERC6, TRIM21, OASL, IFIT2, CMTR1, CASP8, GMPR		IFI27, B2M, CD74, HLA-C, NCOA7, IFITM3, BST2, PARP14, C1S, LAP3, ADAR, NUB1, LGALS3BP
HALLMARK_TNFA_SIGNALING_VIA_NFKB	0.0322581	0.0546448	-0.262931	-4.73912	0	153	CEBPB, PNRC1, BTG1, NAMPT, DUSP1, CEBPD, KLF2, SOD2, TNC, BHLHE40, SLC2A3, NFIL3, IL6ST, PDE4B, B4GALT1, VEGFA, RHOB, PMEPA1, KLF9, MCL1, KLF4, PHLDA1, NFKB1, ATP2B1, EGR1, TNFAIP3, PDLIM5, ETS2, ICAM1, NFAT5, CCNL1, FOSL2, KDM6B, MARCKS, REL, BIRC2, MAFF, KYNU, FOSB, BIRC3, CXCL1, ABCA1, TNIP2, CXCL6, ACKR3, NFKBIE, NR4A3, PANX1, BCL6, RELB, YRDC, BMP2, B4GALT5, NFKB2, NINJ1, CFLAR, TNFAIP2, LIF…		CEBPB, PNRC1, BTG1, NAMPT, DUSP1, CEBPD, KLF2, SOD2, TNC, BHLHE40, SLC2A3, NFIL3, IL6ST, PDE4B, B4GALT1, VEGFA, RHOB, PMEPA1, KLF9, MCL1, KLF4, PHLDA1, NFKB1, ATP2B1, EGR1, TNFAIP3, PDLIM5, ETS2, ICAM1, NFAT5, CCNL1, FOSL2, KDM6B, MARCKS, REL, BIRC2, MAFF, KYNU, FOSB, BIRC3, CXCL1
HALLMARK_INTERFERON_GAMMA_RESPONSE	0.025	0.0446429	-0.333298	-5.29188	0	134	HLA-B, HLA-A, BTG1, NAMPT, IFI27, B2M, VCAM1, CD74, HIF1A, CFH, SOD2, C1R, HLA-DRB1, IFITM3, STAT1, BST2, PDE4B, PARP14, APOL6, NFKB1, STAT3, C1S, TNFAIP3, FGL2, MT2A, ICAM1, LAP3, ADAR, TAPBP, LGALS3BP, PTPN2, PTPN1, XAF1, CASP4, LYSMD2, ZNFX1, PSMB9, HLA-DMA, PLSCR1, PSME2, IL18BP, GBP4, IFITM2, SPPL2A, STAT2, SERPING1, RNF213, JAK2, TNFAIP2, SLC25A28, GCH1, PLA2G4A, PNP, IFIT3, CD274, IL4R, EI…		HLA-B, HLA-A, BTG1, NAMPT, IFI27, B2M, VCAM1, CD74, HIF1A, CFH, SOD2, C1R, HLA-DRB1, IFITM3, STAT1, BST2, PDE4B, PARP14, APOL6, NFKB1, STAT3, C1S, TNFAIP3, FGL2, MT2A, ICAM1, LAP3, ADAR, TAPBP, LGALS3BP, PTPN2, PTPN1, XAF1, CASP4

## Sheet: C1
pathway	pval	padj	ES	NES	nMoreExtreme	size	leadingEdge	leadingEdge_UP	leadingEdge_DOWN
chr11q13	0.00104712	0.0630887	0.301252	2.7143	0	132	RPS3, ARL2, POLD4, FAU, COX8A, CFL1, GSTP1, TRMT112, PRDX5, LAMTOR1, NDUFS8, P4HA3, CCDC85B, YIF1A, BANF1, BAD, AIP, NDUFV1, VPS51, PPP1CA, MRGPRF, UCP2, CORO1B, CAPN1, FKBP2, MRPL21, PGM2L1, FIBP, BRMS1, KAT5, TMEM134, RHOD, CDK2AP2, MRPL48, MRPL11, DNAJC4, TCIRG1, RPS6KB2, SCYL1, TRPT1, EFEMP2, NAALADL1, MRPL49, NUDT22, RNASEH2C, PC, SPCS2, ANAPC15, ZFPL1, DRAP1, COA4, ALDH3B1, TSKU, DHCR7, CTT…	RPS3, ARL2, POLD4, FAU, COX8A, CFL1, GSTP1, TRMT112, PRDX5, LAMTOR1, NDUFS8, P4HA3, CCDC85B, YIF1A, BANF1, BAD, AIP, NDUFV1, VPS51, PPP1CA, MRGPRF, UCP2, CORO1B, CAPN1, FKBP2, MRPL21, PGM2L1, FIBP, BRMS1, KAT5, TMEM134, RHOD, CDK2AP2
chr19q13	0.00100604	0.0630887	0.216219	2.3	0	272	RPL13A, RPS16, FXYD5, FTL, RPS5, RPS9, RPS19, COX6B1, SNRPD2, EIF3K, RABAC1, EMP3, PLD3, TMEM147, RPL18, RPS11, TBCB, COX7A1, ZFP36, ZNF428, SERTAD1, AXL, EGLN2, PSENEN, CHMP2A, NR1H2, KCNN4, ETHE1, POLR2I, ECH1, MYADM, PIH1D1, YIF1B, ERF, BLVRB, AP2S1, PLAUR, EMC10, TSEN34, FCGRT, PPP1R15A, RBM42, PPP2R1A, SHKBP1, NOSIP, PEPD, PRPF31, HSPBP1, PDCD5, AKT1S1, JOSD2, ISOC2, PSMD8, ERCC1, RPL28, KDE…	RPL13A, RPS16, FXYD5, FTL, RPS5, RPS9, RPS19, COX6B1, SNRPD2, EIF3K, RABAC1, EMP3, PLD3, TMEM147, RPL18, RPS11, TBCB, COX7A1, ZFP36, ZNF428, SERTAD1, AXL, EGLN2, PSENEN, CHMP2A, NR1H2, KCNN4, ETHE1, POLR2I, ECH1, MYADM, PIH1D1, YIF1B, ERF, BLVRB, AP2S1, PLAUR, EMC10, TSEN34, FCGRT, PPP1R15A, RBM42, PPP2R1A, SHKBP1, NOSIP, PEPD, PRPF31, HSPBP1, PDCD5, AKT1S1, JOSD2, ISOC2
chr1q21	0.00109529	0.0630887	0.272296	2.14944	0	83	RPS27, S100A4, S100A6, JTB, C1orf43, PMVK, HAX1, SLC39A1, PSMD4, CKS1B, APH1A, CERS2, ENSA, NBPF10, SNAPIN, S100A3, POLR3GL, MRPS21, ILF2, ANKRD35, ADAM15, S100A11, ITGA10, ECM1, VPS72, MRPL9, SELENBP1, RAB13, PBXIP1, SLC27A3, CHTOP, BOLA1, C1orf56, S100A2, ANP32E, MLLT11, PSMB4, SCNM1, S100A16, SF3B4, RBM8A, EFNA4, S100A10, MTMR11, THEM4, CTSK, TUFT1, GPR89A, CRTC2	RPS27, S100A4, S100A6, JTB, C1orf43, PMVK, HAX1, SLC39A1, PSMD4, CKS1B, APH1A, CERS2, ENSA, NBPF10, SNAPIN, S100A3, POLR3GL, MRPS21, ILF2, ANKRD35
chr6p21	0.0010352	0.0630887	0.227835	2.0853	0	138	RPL10A, RPS10, CUTA, CLIC1, RPS18, DDAH2, IER3, YIPF3, FLOT1, CSNK2B, SLC29A1, SLC35B2, RNF5, PPP1R10, BRD2, SLC39A7, NELFE, MTCH1, MEA1, NEU1, DNPH1, LSM2, MRPS18B, MRPS18A, SNRPC, RGL2, RING1, GLO1, PFDN6, NFKBIL1, TUBB, KLHDC3, HSPA1B, PHF1, BAG6, UQCC2, MRPL2, MICA, GNL1, ITPR3, CCND3, TNF, RXRB, SAYSD1, B3GALT4, NUDT3, HSPA1A, WDR46, ATF6B, CCDC167, TNXB, CDKN1A, HMGA1, TREM1, OARD1, PPIL1, …	RPL10A, RPS10, CUTA, CLIC1, RPS18, DDAH2, IER3, YIPF3, FLOT1, CSNK2B, SLC29A1, SLC35B2, RNF5, PPP1R10, BRD2, SLC39A7, NELFE, MTCH1, MEA1, NEU1, DNPH1, LSM2, MRPS18B, MRPS18A, SNRPC, RGL2, RING1
chr12q13	0.00106724	0.0630887	0.243607	2.04547	0	101	RPL41, HNRNPA1, MYL6, TUBA1B, PFDN5, TUBA1A, CNPY2, BLOC1S1, NDUFA4L2, NACA, IGFBP6, TMEM106C, DCTN2, ORMDL2, MYL6B, RARG, COX14, NABP2, MCRS1, LETMD1, SHMT2, NR4A1, PRKAG1, HOXC10, SMUG1, FKBP11, TUBA1C, ARF3, SPRYD3, PFKM, PRR13, ATF1, RPS26, CD63, CBX5, CERS5, RND1, TMBIM6, NCKAP5L, SLC48A1, ESPL1, DNAJC14, AAAS, SPATS2, ZNF385A, OS9, SLC38A1, TARBP2, MFSD5, DTX3, SARNP, HOXC6, CACNB3, ASB8, L…	RPL41, HNRNPA1, MYL6, TUBA1B, PFDN5, TUBA1A, CNPY2, BLOC1S1, NDUFA4L2, NACA, IGFBP6, TMEM106C, DCTN2, ORMDL2, MYL6B, RARG, COX14, NABP2
chr1q22	0.00395257	0.109565	0.40689	2.03379	2	23	KRTCAP2, LMNA, LAMTOR2, FDPS, SSR2, PMF1, THBS3, MTX1, GBA, RUSC1, DAP3, DPM3, CCT3, SCAMP3, FAM189B, SEMA4A, SLC25A44	KRTCAP2, LMNA, LAMTOR2, FDPS, SSR2, PMF1
chr11q12	0.0046729	0.109565	0.307855	2.00834	3	47	SLC3A2, TMEM258, FTH1, TMEM179B, POLR2G, TMEM109, UBXN1, TMX2, B3GAT3, NXF1, MRPL16, TIMM10, CYB561A3, SDHAF2, TMEM223, BEST1, SSRP1, STX5, PRPF19, TMEM216, MED19, EEF1G, SLC43A3, FADS1, FADS2, LRRN4CL, VPS37C, TTC9C, ROM1, WDR74, CLP1, TMEM138, STX3	SLC3A2, TMEM258, FTH1, TMEM179B, POLR2G, TMEM109, UBXN1, TMX2, B3GAT3, NXF1, MRPL16
chr2q35	0.00754717	0.109565	0.350633	1.93489	5	30	RPL37A, TMBIM1, ARPC2, CHPF, PNKD, STK16, AAMP, ZFAND2B, CYP27A1, GMPPA, TUBA4A, DNPEP, DNAJB2, ATIC, CNPPD1, BCS1L, OBSL1, CTDSP1, GLB1L, SPEG, DES, SMARCAL1, PECR, BARD1, TMEM198	RPL37A, TMBIM1, ARPC2, CHPF, PNKD
chr16p11	0.00584795	0.109565	0.290502	1.92291	4	49	ALDOA, HSD3B7, NUPR1, TMEM219, TUFM, KIF22, SEPHS2, TGFB1I1, PPP4C, CDIPT, INO80E, MVP, CD2BP2, DCTPP1, SPNS1, BCKDK, VKORC1, ORAI3, PHKG2, PRR14, SRCAP, PYCARD, ZNF688, ZNF668, HIRIP3, KAT8, PRRT2, SH2B1	ALDOA, HSD3B7, NUPR1, TMEM219, TUFM, KIF22, SEPHS2, TGFB1I1, PPP4C, CDIPT
chr19p13	0.0020284	0.0973631	0.186499	1.91642	1	226	OAZ1, COMP, EEF2, RPL18A, UBA52, RPS15, NDUFA11, PTPRS, JUNB, CAPS, UBL5, NDUFA13, NDUFB7, DNAJB1, BSG, COPE, CIRBP, RAD23A, PIN1, NDUFS7, MRPL34, FKBP8, TECR, RPL36, TMED1, ELOF1, EIF3G, POLR2E, WDR83OS, KXD1, C19orf53, GPR108, BABAM1, TIMM13, SLC39A3, LSM4, GADD45B, PODNL1, DHPS, UBXN6, ALKBH7, PGLS, RAB11B, DNASE2, CCDC124, STX10, GPX4, PRDX2, TMEM205, QTRT1, HMG20B, GADD45GIP1, MRPL54, SNAPC2…	OAZ1, COMP, EEF2, RPL18A, UBA52, RPS15, NDUFA11, PTPRS, JUNB, CAPS, UBL5, NDUFA13, NDUFB7, DNAJB1, BSG, COPE, CIRBP, RAD23A, PIN1, NDUFS7, MRPL34, FKBP8, TECR, RPL36, TMED1, ELOF1, EIF3G, POLR2E, WDR83OS, KXD1, C19orf53, GPR108, BABAM1, TIMM13, SLC39A3, LSM4, GADD45B, PODNL1, DHPS, UBXN6, ALKBH7, PGLS, RAB11B, DNASE2, CCDC124, STX10, GPX4, PRDX2, TMEM205, QTRT1, HMG20B, GADD45GIP1, MRPL54, SNAPC2…
chr11p15	0.00533618	0.109565	0.220466	1.85116	4	101	RPL27A, RPLP2, CD151, RPS13, MRPL23, EIF3F, LDHA, DKK3, RNH1, LSP1, POLR2L, ILK, TALDO1, SMPD1, TSG101, TMEM9B, GALNT18, C11orf58, PSMA1, EPS8L2, SERGEF, TSPAN4, TOLLIP, MRPL17, DCHS1, AKIP1, ADM, PNPLA2, KCNQ1OT1, SIGIRR, TSSC4, ARFIP2, TMEM80, ZBED5-AS1, PSMD13, RHOG, RIC8A, MOB2, APBB1, CDKN1C, CHID1, SLC22A18, HTATIP2, OSBPL5, CTSD	RPL27A, RPLP2, CD151, RPS13, MRPL23, EIF3F, LDHA, DKK3, RNH1, LSP1, POLR2L, ILK, TALDO1, SMPD1, TSG101, TMEM9B, GALNT18, C11orf58, PSMA1, EPS8L2, SERGEF, TSPAN4
chr14q11	0.00977995	0.134125	0.304319	1.84872	7	39	LRP10, DAD1, PSMB5, DHRS4L2, ANG, OXA1L, MRPL52, NDRG2, C14orf119, PCK2, CCNB1IP1, RNASE4, RNASE1, OSGEP, EFS, SLC22A17, MMP14, APEX1, NGDN, SLC7A8, ARHGEF40, METTL3, RBM23, DHRS4, HAUS4, PRMT5, TTC5, METTL17	LRP10, DAD1, PSMB5, DHRS4L2, ANG, OXA1L, MRPL52, NDRG2
chr1p34	0.00655022	0.109565	0.23366	1.79776	5	76	ATP6V0B, PRDX1, NDUFS5, AKR1A1, UROD, TRAPPC3, PPT1, MRPS15, LSM10, PPCS, MEAF6, EBNA1BP2, RPS8, PPIE, ELOVL1, SMIM12, HYI, DMAP1, CAP1, PIK3R3, POMGNT1, ZC3H12A, C1orf122, PSMB2, COL8A2, C1orf50, ERI3, TMEM53, NFYC, SLC6A9, TSPAN1, TMEM69, ST3GAL3, LURAP1, PPIH, OSCP1, EIF2B3, MUTYH, LINC01137, SF3A3, C1orf216, MFSD2A, SLC2A1-AS1, MED8, MYCBP	ATP6V0B, PRDX1, NDUFS5, AKR1A1, UROD, TRAPPC3, PPT1, MRPS15, LSM10, PPCS, MEAF6
chr7q22	0.0149083	0.186677	0.253413	1.78695	12	58	ARPC1B, LAMTOR4, POLR2J, FIS1, COPS6, ARPC1A, TRIP6, ZNHIT1, SYPL1, PDAP1, POP7, MOSPD3, HBP1, BUD31, TAF6, PSMC2, PMPCB, AP1S1, TSC22D4, MUC12, CNPY4, PLOD3, SERPINE1, POLR2J3, SRPK2	ARPC1B, LAMTOR4, POLR2J, FIS1, COPS6, ARPC1A, TRIP6, ZNHIT1, SYPL1, PDAP1, POP7, MOSPD3, HBP1, BUD31
chr2p13	0.0165485	0.198582	0.275226	1.76872	13	45	DGUOK, AUP1, SNRPG, ANXA4, DYSF, CCT7, NFU1, HTRA2, PRADC1, TPRKB, BOLA3, NAGK, MRPL53, PCGF1, MCEE, ANTXR1, DOK1, RTKN, WDR54, SFXN5, INO80B, STAMBP, TEX261, MTHFD2, SPR, MXD1, GMCL1, FAM136A, LOXL3, C2orf42, FBXO48	DGUOK, AUP1, SNRPG, ANXA4, DYSF, CCT7, NFU1, HTRA2, PRADC1
chr3p21	0.0076087	0.109565	0.218731	1.76345	6	89	NDUFAF3, TMA7, RPL29, TEX264, SPCS1, IFRD2, HYAL1, MANF, IMPDH2, RHOA, UQCRC1, GLT8D1, ABHD14A, MAPKAPK3, APEH, TWF2, TUSC2, CYB561D2, ABHD14B, DALRD3, ZDHHC3, TMEM42, KIF9, HYAL2, SMIM4, TKT, IP6K2, PCBP4, ELP6, TMEM115, EXOSC7, CCDC12, SHISA5, P4HTM, NPRL2, TCTA, RASSF1, ABHD5, HEMK1, CCDC51, RFT1, C3orf18, NT5DC2, SCAP, DAG1, RRP9, KLHDC8B, NME6, SLC25A20, CDHR4, GLYCTK, WDR6, DUSP7, PARP3, US…	NDUFAF3, TMA7, RPL29, TEX264, SPCS1, IFRD2, HYAL1, MANF, IMPDH2, RHOA, UQCRC1, GLT8D1, ABHD14A, MAPKAPK3, APEH
chr22q13	0.00758397	0.109565	0.220432	1.76129	6	86	RPL3, ATF4, TSPO, EIF3L, CYB5R3, RBX1, SMDT1, POLR2F, LGALS1, RPS19BP1, NDUFA6, TOMM22, CBY1, ADSL, SGSM3, LMF2, KDELR3, PHF5A, PMM1, SAMM50, PACSIN2, TOB2, GCAT, CBX6, ATXN10, ACO2, APOBEC3C, XRCC6, POLR3H, ODF3B, DNAL4, NCAPH2, NOL12, KIAA0930, ALG12, MCAT, NAGA, TMEM184B, RABL2B, TEF, CHKB, FBLN1, SYNGR1, RRP7A, ARSA, HDAC10, SREBF2, CDC42EP1, GGA1, TAB1, TTLL1, PICK1, CDPF1, APOBEC3G, ANKRD54…	RPL3, ATF4, TSPO, EIF3L, CYB5R3, RBX1, SMDT1, POLR2F, LGALS1, RPS19BP1, NDUFA6, TOMM22, CBY1, ADSL, SGSM3, LMF2, KDELR3
chr7p13	0.0276316	0.284726	0.384623	1.75827	20	18	PPIA, POLD2, DBNL, COA1, RAMP3, TMED4, UBE2D4, AEBP1, YKT6, BLVRA, DDX56, TBRG4, MRPS24	PPIA, POLD2, DBNL, COA1
chr7p11	0.0245023	0.276923	0.544725	1.67306	15	7	CHCHD2, SEC61G, SUMF2, PSPH, CCT6A, VOPP1	CHCHD2, SEC61G, SUMF2
chr14q13	0.0334789	0.321397	0.456235	1.63005	22	10	SPTSSA, NFKBIA, FAM177A1, CFL2, PPP2R3C, EAPP, BAZ1A	SPTSSA, NFKBIA, FAM177A1
chrXq28	0.0346106	0.321544	0.274806	1.61811	27	36	RPL10, BGN, BCAP31, IDH3G, DNASE1L1, NAA10, ATP6AP1, FAM3A, FUNDC2, GDI1, CD99L2, UBL4A, VBP1, IKBKG, LAGE3, MPP1, G6PD, TMEM185A, CETN2, TMEM187, NSDHL, VAMP7, HAUS7	RPL10, BGN, BCAP31, IDH3G, DNASE1L1, NAA10, ATP6AP1
chr16p13	0.040555	0.34958	0.188107	1.57946	37	101	EMP2, HCFC1R1, NDUFB10, RPS2, MPG, VASN, MRPL28, FLYWCH2, UBE2I, SPSB3, MSRB1, NUBP2, CARHSP1, NTAN1, THOC6, MRPS34, MLST8, NMRAL1, NME4, HAGH, PIGQ, HMOX2, NUDT16L1, POLR3K, SNRNP25, RHOT2, C16orf91, TRAP1, LITAF, TNFRSF12A, ALG1, TELO2, TRAF7, NPRL3, UBALD1, ROGDI, NME3, RPUSD1, GNPTG, NTHL1, GFER, LMF1, ANKS3, FLYWCH1, DECR2, ZNF205, TBL3, ATF7IP2, ERCC4, NUBP1, AMDHD2, KCTD5, CDIP1, CLUAP1, P…	EMP2, HCFC1R1, NDUFB10, RPS2, MPG, VASN, MRPL28, FLYWCH2, UBE2I, SPSB3, MSRB1, NUBP2, CARHSP1
chrXq22	0.0555556	0.385027	0.303944	1.5478	42	24	RPL36A, TSC22D3, TCEAL1, MORF4L2, TCEAL8, GLA, ARMCX6, ARMCX1, PRPS1, TCEAL4, HNRNPH2, SRPX2, TSPAN6, TCEAL3, ATG4A, TCEAL2, TCEAL7, TRMT2B, CSTF2, LINC00630	RPL36A, TSC22D3, TCEAL1, MORF4L2
chr8q23	0.0575758	0.385027	0.474344	1.53268	37	8	EIF3E, SYBU, EBAG9, ENY2, RSPO2	EIF3E, SYBU, EBAG9
chr6p25	0.0760157	0.446786	0.32243	1.5157	57	19	NQO2, LYRM4, NRN1, SERPINB6, ECI2, DUSP22, TUBB2B, FARS2, PSMG4, BPHL, FAM50B, GMDS	NQO2
chr17q25	0.060241	0.385542	0.191822	1.5142	54	83	RPL38, ACTG1, ANAPC11, SUMO2, PYCR1, MRPL12, SLC9A3R1, MRPS7, P4HB, METTL23, GALK1, ARHGDIA, GPRC5C, MFSD11, WBP2, EIF4A3, NARF, ARL16, SYNGR2, TEN1, SRSF2, BAIAP2, GPS1, OXLD1, DCXR, MIF4GD, OGFOD3, FN3KRP, EXOC7, ASPSCR1, UNK, CD300C, SLC16A3, NT5C, CHMP6, GAA, RAB40B, PCYT2, PRPSAP1, SLC38A10, LRRC45, SAP30BP, ENDOV	RPL38, ACTG1, ANAPC11, SUMO2, PYCR1, MRPL12, SLC9A3R1, MRPS7, P4HB
chr20p11	0.0793651	0.453901	0.298241	1.46953	59	22	DTD1, CST3, NAA20, THBD, APMAP, RIN2, PYGB, SNX5, ENTPD6, ABHD12, SEC23B, PET117, POLR3F, MGME1, CST7, RALGAPA2, CD93, SLC24A3, NAPB, ACSS1	DTD1, CST3, NAA20, THBD
chr1p35	0.0803783	0.453901	0.228271	1.46696	67	45	EIF3I, TAF12, FABP3, PEF1, ZCCHC17, RPA2, SERINC2, HDAC1, RCC1, ZBTB8OS, XKR8, THEMIS2, DNAJC8, SESN2, TMEM39B, TMEM234, SNRNP40, MECR, TRNAU1AP, MARCKSL1, AK2, PPP1R8, FAM76A, BSDC1, LAPTM5, SNHG12, FGR, ZNF362, AHDC1	EIF3I, TAF12, FABP3, PEF1
chr14q24	0.0897436	0.487663	0.215701	1.45335	76	51	COX16, NPC2, SLIRP, ERH, PIGH, SMOC1, IFT43, RDH11, AHSA1, LTBP2, ACTN1, ZFP36L1, GSTZ1, ARG2, VTI1B, ACYP1, TMED10, ABCD4, GALNT16, COQ6, DLST, TTC9, TGFB3, EIF2B2, FOS, PTGR2, ISCA2, LIN52, DNAL1, ACOT4, POMT2, VIPAS39, ACOT2, RGS6, ADCK1, FLVCR2, ZNF410, AREL1	COX16, NPC2, SLIRP, ERH, PIGH, SMOC1, IFT43, RDH11
chr11q14	0.0934211	0.496894	0.317129	1.44973	70	18	NDUFC2, PRSS23, CLNS1A, TMEM126B, CCDC90B, AAMDC, TMEM126A, PCF11	NDUFC2, PRSS23, CLNS1A
chr12p12	0.0965608	0.496894	0.291601	1.43681	72	22	MGP, MGST1, RERG, STRAP, LDHB, SSPN, CMAS, DERA	MGP, MGST1, RERG, STRAP, LDHB, SSPN
chr3p25	0.0966184	0.496894	0.227015	1.42819	79	43	RPL32, BRK1, ARPC4, TADA3, LSM3, SEC13, TMEM43, GALNT15, EMC3, JAGN1, CRELD1, TIMP4, CAMK1, RPUSD3, IL17RC, FBLN2, RAF1, BTD, IQSEC1, MTMR14, ANKRD28, THUMPD3, OGG1, HACL1, MRPS25, PPARG, HDAC11, PRRT3, TAMM41, PRRT3-AS1, CAND2, RAD18	RPL32, BRK1, ARPC4, TADA3, LSM3, SEC13, TMEM43
chr10q22	0.141355	0.600985	0.208963	1.35326	120	46	C10orf105, PSAP, ANXA7, VDAC2, KCNMA1, ANXA11, DDIT4, ANAPC16, TSPAN15, PCBD1, MRPS16, PLAC9, COMTD1	C10orf105, PSAP, ANXA7, VDAC2, KCNMA1, ANXA11, DDIT4, ANAPC16, TSPAN15, PCBD1, MRPS16, PLAC9
chr8q21	0.128141	0.573324	0.253721	1.35307	101	27	RPL7, MRPS28, TERF1, ZFAND1, PEX2, LY96, LRRCC1, DECR1, CRISPLD1, CPNE3, ZC2HC1A, TMEM70, RDH10, ZNF704, STAU2, PAG1, E2F5, TMEM64, ZFHX4, OSGIN2, NBN, WWP1, FABP5, OTUD6B, CA13	RPL7, MRPS28
chr6q23	0.149584	0.600985	0.309594	1.33141	107	16	RPS12, TBPL1, AHI1, PERP, ENPP1, STX7, SGK1, PEX7	RPS12, TBPL1, AHI1, PERP
chr1q23	0.150246	0.600985	0.226595	1.32506	121	35	SDHC, TAGLN2, UFC1, IGSF8, DUSP23, MRPL24, HSD17B7, CRABP2, CADM3, NIT1, DUSP12, DDR2, PEX19, DCAF8, NDUFS2, PRCC, PPOX, B4GALT3, PEA15	SDHC, TAGLN2, UFC1, IGSF8, DUSP23, MRPL24, HSD17B7
chrXp22	0.161098	0.618616	0.205067	1.3069	134	44	TMSB4X, SLC25A6, CD99, XG, AP1S2, ASMTL, SAT1, PNPLA4, PRDX4, CA5B, PDHA1, SMS, RBBP7, ACOT9, PRPS2, APOO, HCCS, SH3KBP1, ARHGAP6, RAB9A, GEMIN8, ZRSR2, PIR, PDK3, KLHL15, DHRSX, OFD1, LINC00685, GPM6B	TMSB4X, SLC25A6, CD99, XG
chr17q21	0.182979	0.667062	0.152638	1.2973	171	107	RPL27, HEXIM1, EIF1, SLC25A39, SGCA, RAB5C, ARL4D, PHB, GRN, NME1, DLX4, CDK5RAP3, COA3, SLC35B1, MRPL27, SMARCE1, PSMD3, FKBP10, SCRN2, TMEM101, LRRC59, G6PC3, VPS25, NT5C3B, ORMDL3, TUBG2, SNF8, VAT1, TUBG1, CNP, MRPL10, LUC7L3, COASY, DLX3, RAMP2, GHDC, TMUB2, MLX, PDK2, SPATA20, IFI35, TOB1, NR1D1, HDAC5	RPL27, HEXIM1, EIF1, SLC25A39, SGCA, RAB5C, ARL4D, PHB, GRN, NME1, DLX4, CDK5RAP3, COA3, SLC35B1, MRPL27, SMARCE1, PSMD3, FKBP10, SCRN2, TMEM101
chr5q31	0.176149	0.658842	0.170342	1.2928	160	71	UQCRQ, NDFIP1, CYSTM1, HNRNPA0, HINT1, CAMLG, RAD50, UBE2D2, PDLIM4, SKP1, TGFBI, TXNDC15, CD14, TAF7, NDUFA2, UBE2B, P4HA2, SRA1, HDAC3, CDKN2AIPNL, PFDN1, RNF14, GNPDA1, C5orf15, SPOCK1, ZCCHC10, PAIP2, LEAP2, DNAJC18, HBEGF, CDKL3, PCDHB16, VDAC1, ANKHD1, YIPF5, TCF7, C5orf24, SLC35A4, NME5	UQCRQ, NDFIP1, CYSTM1, HNRNPA0, HINT1, CAMLG, RAD50, UBE2D2, PDLIM4, SKP1, TGFBI, TXNDC15, CD14, TAF7
chr16q13	0.189341	0.673212	0.323121	1.28414	134	13	HERPUD1, MT1A, ARL2BP, MT1F, MT1E, MT1X, BBS2, MT1M, AMFR	HERPUD1, MT1A
chr17q12	0.173755	0.658438	0.213769	1.27759	142	37	RPL19, RPL23, MIEN1, CCL2, CCL3, DUSP14, PSMB3, CCL4	RPL19, RPL23, MIEN1, CCL2, CCL3, DUSP14, PSMB3, CCL4
chr11q25	0.206186	0.715439	0.58309	1.25602	119	3	THYN1, JAM3, ACAD8	THYN1
chr17p11	0.212579	0.720266	0.220416	1.24123	168	32	UBB, MFAP4, TMEM11, B9D1, SPECC1, PEMT, DHRS7B, ALDH3A2, SLC47A1, COPS3, NCOR1, PRPSAP2, LLGL1, DRG2, TVP23B, ATPAF2, FLCN, RASD1	UBB, MFAP4, TMEM11
chr22q11	0.21256	0.720266	0.203332	1.22975	175	38	COMT, DGCR6L, UBE2L3, SMARCB1, MRPL40, THAP7, ATP6V1E1, SDF2L1, MIF, RANBP1, C22orf39, SNAP29, DDT, TANGO2, TRMT2A, TXNRD2, YDJC, DGCR2, GNB1L, CLDN5, SLC2A11, DGCR6, KLHL22, SPECC1L, HIRA, DGCR8, PI4KA, PEX26, HIC2, CRKL, SLC25A1, MICAL3, KIAA1671	COMT, DGCR6L, UBE2L3, SMARCB1
chr6p12	0.218407	0.731408	0.300344	1.22705	158	14	TMEM14A, GSTA4, FBXO9, MLIP, BAG2, TRAM2, CENPQ, EFHC1, MCM3, LRRC1	TMEM14A, GSTA4
chr3q27	0.227387	0.749791	0.227678	1.21419	180	27	AP2M1, EIF4A2, DNAJB11, PARL, ALG3, MAGEF1, RPL39L, CHRD, TMEM41A, PSMD2, MAP3K13, ETV5	AP2M1, EIF4A2, DNAJB11, PARL, ALG3
chr6q13	0.248086	0.769666	0.38461	1.18128	161	7	EEF1A1, SMAP1, SLC17A5, LMBRD1	EEF1A1
chr17p13	0.263043	0.775662	0.144108	1.17859	241	93	EIF4A1, RPL26, PFN1, VAMP2, MIR22HG, PSMB6, TAX1BP3, TMEM256, ACADVL, ITGAE, SAT2, CD68, RNF167, SPAG7, TRAPPC1, SLC25A11, STX8, NTN1, RPAIN, RANGRF, DERL2, TMEM220, EMC6, CYB5D2, MPDU1, TXNDC17, INPP5K, RPH3AL, C17orf49, MED11, RPA1, GLOD4, DVL2, TIMM22	EIF4A1, RPL26, PFN1, VAMP2, MIR22HG, PSMB6, TAX1BP3, TMEM256, ACADVL, ITGAE, SAT2, CD68, RNF167, SPAG7, TRAPPC1, SLC25A11
chr1q42	0.272196	0.787858	0.181965	1.17842	232	46	GUK1, ARF1, SRP9, MRPL55, CNIH4, EPHX1, PYCR2, GGPS1, SIPA1L2, NTPCR, DEGS1, ARV1, RAB4A, C1orf35, SNAP47, PARP1, TSNAX, C1orf198, SPRTN, TBCE, GNPAT, PSEN2, KCNK1, COA6	GUK1, ARF1, SRP9, MRPL55, CNIH4, EPHX1, PYCR2, GGPS1
chr3q12	0.253061	0.775337	0.2667	1.17392	185	17	RPL24, PCNP, TMEM45A, COL8A1, NIT2, TFG, CMSS1, LNP1	RPL24, PCNP, TMEM45A
chr9q34	0.292423	0.788008	0.138956	1.16676	273	101	AK1, ST6GALNAC6, RPL7A, TUBB4B, EDF1, URM1, DPP7, CRAT, MRPL41, SURF1, CERCAM, DPM2, TMEM141, ZDHHC12, PHPT1, ST6GALNAC4, COQ4, SSNA1, MAN1B1, FBXW5, SWI5, ENG, AGPAT2, TOR1A, DOLK, CLIC3, UCK1, SURF4, SURF2, PTRH1, GTF3C5, ANAPC2, ARRDC1, MRPS2, TRUB2, PKN3, CIZ1, SLC25A25, POMT1, BRD3, FPGS, SNHG7, PHYHD1, DPH7, OLFM1, GOLGA2, NTMT1, PTGES, EXD3, CACFD1, ADAMTSL2, C9orf50, ABCA2, NAIF1, TOR1B, …	AK1, ST6GALNAC6, RPL7A, TUBB4B, EDF1, URM1, DPP7, CRAT, MRPL41, SURF1, CERCAM
chr20q11	0.288506	0.788008	0.166598	1.15539	250	56	ERGIC3, PROCR, DYNLRB1, MANBAL, ID1, SCAND1, EIF6, ROMO1, GDF5, CPNE1, EDEM2, HM13, MAP1LC3A, RALY, CHMP4B, MYL9, AHCY, COMMD7, GSS, TGM2, BLCAP, UQCC1, GGT7, PIGU, NDRG3, NFS1, DSN1, REM1, SPAG4, ACSS2, CDK5RAP1, PXMP4, FAM83D, CEP250, VSTM2L, DHX35, TTI1, TGIF2, CBFA2T2, KIF3B, NCOA6, PHF20, PLAGL2, RALGAPB, RPRD1B, EIF2S2, SNTA1, SAMHD1	ERGIC3, PROCR, DYNLRB1, MANBAL, ID1, SCAND1, EIF6, ROMO1, GDF5, CPNE1
chr7q34	0.276297	0.787858	0.290473	1.15439	196	13	NDUFB2, GSTK1, MRPS33, SSBP1, MKRN1	NDUFB2, GSTK1, MRPS33
chr15q25	0.28392	0.788008	0.216341	1.15373	225	27	MORF4L1, TMED3, WDR61, NMB, FAH, SEC11A, ZFAND6, MTHFS, MRPS11, IDH3A, PSMA4, ST20, C15orf40, MRPL46, CTSH, HYKK, IL16, GOLGA6L4, KLHL25	MORF4L1, TMED3, WDR61, NMB, FAH, SEC11A, ZFAND6
chr12p13	0.308211	0.788008	0.158634	1.15126	273	63	CD9, GAPDH, TPI1, C12orf57, MRPL51, MLF2, NDUFA9, HEBP1, LRRC23, PLBD1, NINJ2, PHB2, COPS7A, USP5, TNFRSF1A, DYRK4, TULP3, ING4, MAGOHB, WNT5B, MFAP5, EMG1, NOP2, CDKN1B	CD9, GAPDH, TPI1, C12orf57, MRPL51, MLF2, NDUFA9, HEBP1
chr6q21	0.30402	0.788008	0.213829	1.14033	241	27	CD164, AMD1, GTF3C6, FAM229B, SNX3, SLC16A10, ATG5, HDAC2, SMPD2, MICAL1, PPIL6, OSTM1, TUBE1, SEC63, PDSS2, FIG4, AK9	CD164, AMD1, GTF3C6, FAM229B
chr11q23	0.311398	0.788008	0.170477	1.13586	264	50	RPS25, REXO2, CRYAB, FXYD6, HSPB2, DIXDC1, SDHD, THY1, PTS, ZBTB16, RBM7, NNMT, HMBS, TAGLN, TIMM8B, IFT46, C11orf1, TRIM29, OAF, SC5D, RNF26, TRAPPC4, SLC37A4, CADM1, TMEM25, CEP164, DPAGT1, NXPE2, MPZL2, NLRX1	RPS25, REXO2, CRYAB, FXYD6, HSPB2, DIXDC1, SDHD, THY1
chr1q32	0.318182	0.788008	0.168495	1.13528	272	51	PRELP, FMOD, CD55, ZC3H11A, ADIPOR1, SNRPE, CYB5R1, SHISA4, CSRP1, ZBED6, TMEM9, NSL1, TMEM183A, EIF2D	PRELP, FMOD, CD55, ZC3H11A, ADIPOR1, SNRPE, CYB5R1, SHISA4, CSRP1, ZBED6, TMEM9
chr16q21	0.314607	0.788008	0.29443	1.12608	223	12	POLR2C, CKLF, COQ9, USB1, KATNB1, CIAPIN1, KIFC3, DOK4	POLR2C
chr7q31	0.300896	0.788008	0.217084	1.12339	234	25	CAPZA2, DNAJB9, FAM3C, NDUFA5, IFRD1, CAV2, CPED1, ZNF277, TSPAN12, ING3, DLD, IMMP2L, THAP5	CAPZA2, DNAJB9, FAM3C
chr20p13	0.321608	0.788008	0.209904	1.1194	255	27	FKBP1A, DDRGK1, PSMF1, SNRPB, IDH3B, ITPA, C20orf27, RBCK1, MRPS26, NSFL1C	FKBP1A, DDRGK1, PSMF1, SNRPB, IDH3B, ITPA, C20orf27
chr14q12	0.322864	0.788008	0.209292	1.11614	256	27	NEDD8, CHMP4A, NOVA1, GMPR2, DHRS1, RABGGTA, SDR39U1, TINF2, NUBPL, MDP1, EMC9, DCAF11, ARHGAP5-AS1, NFATC4, DTD2, COCH, CBLN3, RIPK3, LTB4R, NOP9	NEDD8
chr9q33	0.314981	0.788008	0.214885	1.11201	245	25	ANGPTL2, RPL35, RPL12, PSMB7, NDUFA8	ANGPTL2, RPL35, RPL12, PSMB7, NDUFA8
chr9p13	0.334981	0.810711	0.186211	1.09645	270	36	DCTN3, HINT2, STOML2, CLTA, CCDC107, GLIPR2, GRHPR, CHMP5, SIGMAR1, CREB3, TPM2, NUDT2, IL11RA, GALT, RPP25L, PIGO, RGP1, NPR2, RECK, FAM214B, SLC25A51, ZBTB5, SHB, NOL6, DNAJB5, RNF38, POLR1E, TESK1, UNC13B	DCTN3, HINT2, STOML2, CLTA, CCDC107, GLIPR2, GRHPR, CHMP5
chr7q35	0.35524	0.822565	0.592776	1.07182	199	2	ARHGEF35, OR2A1-AS1
chrYq11	0.357016	0.822565	0.591381	1.0693	200	2	EIF1AY, DDX3Y
chr16q24	0.36809	0.829951	0.20039	1.06866	292	27	COX4I1, RPL13, APRT, TRAPPC2L, DEF8, CHMP1A, MAP1LC3B, MVD	COX4I1, RPL13, APRT, TRAPPC2L
chr5q34	0.352234	0.822565	0.492909	1.06176	204	3	NUDCD2, CCNG1
chrXq26	0.378947	0.829951	0.230558	1.05398	287	18	FHL1, RBMX2, MAP7D3, SLC25A14, HPRT1, SMIM10, RBMX, AIFM1, RAP2C, MOSPD1, ENOX2, ZNF449, ZNF280C, MBNL3, ELF4	FHL1
chr10q24	0.409195	0.829951	0.151211	1.04867	355	56	CRTAC1, ARL3, MRPL43, PGAM1, CUEDC2, BLOC1S2, KAZALD1, FBXL15, AVPI1, ACTR1A, DPCD, HPS1, CALHM2, EXOSC1, NPM3, UBTD1, TCTN3, CUTC, GOT1, SCD, SFXN3	CRTAC1, ARL3, MRPL43, PGAM1, CUEDC2, BLOC1S2, KAZALD1, FBXL15, AVPI1
chr2p23	0.415094	0.829951	0.184314	1.03793	329	32	OST4, MRPL33, ATRAID, SNX17, PTRHD1, HADHB, MPV17, FAM228B, LBH, PREB, CGREF1	OST4, MRPL33, ATRAID, SNX17, PTRHD1
chr6p23	0.411581	0.829951	0.358103	1.03521	262	6	NOL7, CD83, SIRT5, MCUR1, GFOD1, RANBP9
chr2p25	0.416352	0.829951	0.196528	1.03304	330	26	RPS7, ID2, YWHAQ, ITGB1BP1, IAH1, ACP1, ADI1	RPS7, ID2, YWHAQ, ITGB1BP1, IAH1
chrXq24	0.406803	0.829951	0.234388	1.03169	298	17	NDUFA1, SLC25A5, PGRMC1, UBE2A, RPL39, NKAP, SLC25A43, UPF3B, RNF113A, MCTS1	NDUFA1, SLC25A5, PGRMC1, UBE2A, RPL39
chr15q23	0.414835	0.829951	0.250476	1.02331	301	14	RPLP1, PKM, C15orf61, HEXA, LARP6, ANP32A, CLN6, MAP2K5, SPESP1, IQCH-AS1, GLCE	RPLP1, PKM, C15orf61
chr7q11	0.439614	0.860846	0.162739	1.01665	363	42	HSPB1, MDH2, RHBDD2, SBDS, TMEM60, EIF4H, TPST1, ASL, GUSB, GTF2IRD1, ELN, TBL2, ZP3, DNAJC30, NSUN5, RFC2, RSBN1L, HIP1, STYXL1, POR, ABHD11, BCL7B, POMZP3, ZNF273, ERV3-1, GTF2IRD2	HSPB1, MDH2, RHBDD2, SBDS, TMEM60, EIF4H, TPST1, ASL
chr3p22	0.434194	0.856493	0.166008	1.01602	352	40	RPL14, RPSA, HIGD1A, SEC22C, LRRFIP2, GLB1, PLCD1, ACAA1, CSRNP1, SLC25A38, EIF1B, SS18L2, SUSD5, ACKR2, CTNNB1, CMTM6, ZBTB47, MLH1, ENTPD3-AS1, GORASP1, POMGNT2, FBXL2, VILL, TTC21A, EXOG, CMTM7, TRANK1, CNOT10, EPM2AIP1, CLASP2, SNRK, WDR48, UBP1, DYNC1LI1, CRTAP	RPL14, RPSA, HIGD1A
chrXp11	0.452809	0.865567	0.138335	1.01217	402	65	PLP2, UXT, MAGED2, HSD17B10, PRAF2, MAGEH1, WDR13, NDUFB11, WDR45, TIMM17B, DYNLT3, ATP6AP2, TSR2, PQBP1, MID1IP1, SLC35A2, FAM104B, EBP, NDP, SLC38A5, FUNDC1, ARAF, RBM3, CCDC22, IQSEC2, SPIN2B, PORCN, GPKOW, TFE3, RGN, PIM2, FTSJ1, APEX2, PRICKLE3, RBM10, SRPX, TBC1D25	PLP2, UXT, MAGED2, HSD17B10, PRAF2, MAGEH1, WDR13, NDUFB11, WDR45, TIMM17B, DYNLT3, ATP6AP2, TSR2
chr5q33	0.459667	0.870948	0.192297	0.995119	358	25	RPS14, GPX3, MRPL22, TTC1, ATOX1, ANXA6, PTTG1	RPS14, GPX3, MRPL22
chr19q12	0.453822	0.865567	0.37156	0.995094	284	5	UQCRFS1, POP4, PLEKHF1
chr8q22	0.472956	0.883695	0.177738	0.98081	375	30	UQCRB, RPL30, OSR2, POLR2K, GEM, ZNF706, COX6C	UQCRB, RPL30, OSR2, POLR2K, GEM, ZNF706, COX6C
chr6q27	0.484805	0.883695	0.262037	0.966405	334	11	SFT2D1, MPC1, PSMB1	SFT2D1, MPC1, PSMB1
chr7p21	0.481742	0.883695	0.252515	0.96577	342	12	NDUFA4, RPA3, TMEM196, PHF14, MEOX2, ETV1, THSD7A, TWIST1, MIOS, SNX13, ARL4A	NDUFA4, RPA3
chr15q14	0.494505	0.895708	0.235035	0.960231	359	14	EMC4, NOP10, EMC7	EMC4, NOP10, EMC7
chr9p23	0.557809	0.913659	0.722595	0.959487	274	1	PTPRD
chr4q26	0.514331	0.911441	0.354966	0.950652	322	5	SNHG8, C4orf3	SNHG8, C4orf3
chr22q12	0.535673	0.913659	0.139221	0.942644	457	52	EIF3D, FBXO7, TXN2, IFT27, MPST, RTCB, HSCB, ZMAT5, TOM1, ASCC2, DRG1, UQCR10, CHEK2, NIPSNAP1, SLC35E4, TCN2, DUSP18, PIK3IP1, PES1, RHBDD3, XBP1, GAS2L1, SEC14L2, TPST2, KCTD17, MORC2-AS1	EIF3D, FBXO7, TXN2, IFT27, MPST
chr5q12	0.529086	0.913659	0.217805	0.936671	381	16	ADAMTS6, CWC27, PART1, SREK1IP1, DIMT1, SMIM15, MAST4, SGTB, PPWD1, TRAPPC13, CENPK
chr7q33	0.534362	0.913659	0.233786	0.929108	380	13	AKR1B1, BPGM, FAM180A, CHCHD3, CNOT4, CALD1, SLC35B4, WDR91, AGBL3, NUP205, PTN, CREB3L2, MTPN	AKR1B1, BPGM, FAM180A
chr15q15	0.562814	0.913659	0.166516	0.913771	447	29	SRP14, MAP1A, CHAC1, CCNDBP1, SERF2, NDUFAF1, CHP1, RMDN3, PDIA3, IVD, ZFYVE19, ADAL, HYPK, CHST14, KNSTRN, TYRO3, VPS18, ZSCAN29, LRRC57, VPS39, INO80, MFAP1, ZNF106, TTBK2, RTF1, EHD4	SRP14, MAP1A, CHAC1
chr4q24	0.565847	0.913659	0.24474	0.902612	390	11	PPA2, BDH2, CISD2, SLC9B2, DDIT4L	PPA2
chr1p32	0.58239	0.913659	0.163399	0.901684	462	30	TMEM59, HSPB11, SCP2, MRPL37, CDKN2C, TXNDC12, MAGOH, ECHDC2, BTF3L4, GPX7, DHCR24, YIPF1, LRRC42, ACOT11, CC2D1B, FGGY, NDC1, ZFYVE9, ZYG11B, COA7, LRP8, SSBP3, TTC4, OSBPL9	TMEM59, HSPB11
chr20p12	0.584488	0.913659	0.208775	0.89784	421	16	DSTN, MKKS, TMEM230, PCNA	DSTN, MKKS, TMEM230, PCNA
chr14q23	0.57875	0.913659	0.165649	0.897568	462	28	DHRS7, HSPA2, ACTR10, JKAMP, CHURC1, TIMM9, MNAT1, ARID4A, ATP6V1D, MTHFD1, L3HYPDH, SIX1, SLC38A6, FNTB, PPP1R36, PLEKHG3, RAB15, KIAA0586, GPHN, WDR89, RTN1, PPP2R5E, SGPP1, EIF2S1	DHRS7, HSPA2, ACTR10
chr4p13	0.587748	0.913659	0.364574	0.890501	354	4	LIMCH1, UCHL1, SLC30A9, APBB2
chr3q21	0.59799	0.913659	0.161129	0.884208	475	29	RAB7A, ITGB5, SLC41A3, CNBP, FAM162A, TPRA1, HMCES, ABTB1, MGLL, ISY1, CHCHD6, RUVBL1, SEC22A, PODXL2, ACAD9, EEFSEC	RAB7A, ITGB5, SLC41A3
chr11p11	0.59625	0.913659	0.163112	0.883818	476	28	SLC39A13, NDUFS3, PTPMT1, PEX16, PSMC3, MTCH2, ACP2, SLC35C1, ALKBH3, EXT2, C11orf49, HSD17B12, ARFGAP2, KBTBD4, CREB3L1, DDB2, ACCS, AMBRA1, NUP160, ARHGAP1, CD82, PHF21A	SLC39A13, NDUFS3, PTPMT1
chrYp11	0.641208	0.914888	0.48834	0.882985	360	2	RPS4Y1, ZFY	RPS4Y1
chr17p12	0.605634	0.913659	0.304717	0.880879	386	6	PMP22, ZSWIM7, ELAC2, COX10, MAP2K4, ARHGAP44	PMP22
chr1p13	0.616374	0.913659	0.132988	0.88028	526	49	RHOC, LAMTOR5, GSTM3, RAP1A, CD58, TSPAN2, DRAM2, GSTM4, ATP1A1, GSTM5, AMPD2, PSMA5, RSBN1, SLC16A4, LRIF1, GPSM2, AP4B1, OLFML3, PIFO, HENMT1, WDR77, PHTF1, VANGL1, PTGFRN, CYB561D1, DCLRE1B, WNT2B, CD53, GSTM2, LRIG2, RBM15, MAGI3, VAV3, KCND3, DDX20, SLC25A24	RHOC, LAMTOR5, GSTM3, RAP1A, CD58
chr2q11	0.59901	0.913659	0.153935	0.880201	483	33	RPL31, COX5B, UNC50, ACTR1B, ARID5A, PDCL3, COA5, ANKRD39, ANKRD36, FAHD2A, MRPS5, TXNDC9, FAHD2B, KCNIP3, GPAT2, SEMA4C	RPL31, COX5B, UNC50, ACTR1B, ARID5A
chr1p36	0.643154	0.914888	0.0945124	0.87954	619	147	RPL11, SH3BGRL3, ID3, CAPZB, RPL22, PARK7, ENO1, SDHB, RER1, CDA, NUDC, VAMP3, ERRFI1, CAMTA1, TMEM222, MRPL20, PITHD1, UBXN11, MTFR1L, DDOST, ACOT7, AURKAIP1, FBXO2, MXRA8, TCEA3, WASF2, SYF2, NBPF1, FUCA1, HMGCL, TMEM50A, PEX10, UBE2J2, KLHL21, FBXO44, C1QA, AGTRAP, MIIP, C1QB, SLC35E2B, HMGN2, CDK11A, WRAP73, NOC2L, GPR153, GALE, PUSL1, ZNF593, TARDBP, AKR7A2, MAD2L2, MUL1, LUZP1, C1orf167, PG…	RPL11, SH3BGRL3, ID3, CAPZB, RPL22, PARK7, ENO1, SDHB, RER1, CDA, NUDC, VAMP3, ERRFI1, CAMTA1, TMEM222
chr5q35	0.610405	0.913659	0.127909	0.878829	527	55	TMED9, ATP6V0E1, HIGD2A, PDLIM7, NHP2, MGAT1, LMAN2, RNF130, GFPT2, B4GALT7, DBN1, RPL26L1, MSX2	TMED9, ATP6V0E1, HIGD2A, PDLIM7, NHP2, MGAT1, LMAN2, RNF130, GFPT2
chr11q24	0.609524	0.913659	0.199141	0.876547	447	17	HSPA8, TMEM218, EI24, TBRG1, ST3GAL4, DCPS, UBASH3B, RPUSD4, FAM118B, CHEK1, GRAMD1B, ARHGAP32	HSPA8
chr8p23	0.59633	0.913659	0.186326	0.875895	454	19	DEFB1, FDFT1, CTSB, NEIL2, MTMR9, FBXO25, CLN8, ARHGEF10, FAM167A, CLDN23, ANGPT2, MSRA, AGPAT5, TNKS, TDRP, PPP1R3B, LONRF1, MFHAS1	DEFB1, FDFT1
chr4q25	0.604488	0.913659	0.219698	0.873119	430	13	RPL34, PLA2G12A, OSTC, HADH, TIFA, LARP7, PAPSS1, CASP6, ALPK1, CFI, SGMS2, ANK2, SEC24B	RPL34
chr8q24	0.620309	0.913659	0.115982	0.871976	561	70	RPL8, EEF1D, GPAA1, NDUFB9, EIF3H, TNFRSF11B, VPS28, CYC1, ARC, SLC52A2, SHARPIN, SQLE, HSF1, MED30, GSDMD, PPP1R16A, MRPL13, PUF60, TATDN1, SLC39A4, NSMCE2, MFSD3, COL14A1, DERL1, COMMD5, MAF1	RPL8, EEF1D, GPAA1, NDUFB9, EIF3H, TNFRSF11B, VPS28, CYC1, ARC, SLC52A2, SHARPIN
chr16q22	0.62807	0.913659	0.128482	0.870365	536	53	TPPP3, NUTF2, TMEM208, ATP6V0D1, NOL3, CYB5B, NQO1, NFATC3, CENPT, VPS4A, NAE1, COG4, ACD, C16orf86, NOB1, B3GNT9, DDX19B, PLA2G15, PRMT7, CHTF8, COG8, LRRC29, CES2, PSKH1, WWP2, DDX28, PSMB10, VAC14, GFOD2, CMTM4, DUS2, KIAA0895L, ST3GAL2, PLEKHG4, CMTM3, ZDHHC1, NIP7, CBFB, E2F4, THAP11, DDX19A, PHLPP2, PDPR	TPPP3, NUTF2, TMEM208, ATP6V0D1
chr7p15	0.612648	0.913659	0.173535	0.867394	464	23	TOMM7, GPNMB, HIBADH, MALSU1, CYCS, HOTAIRM1, HOXA7, KLHL7, CCDC126, HOXA9, HOXA11-AS, FAM221A, HOXA6, HOXA5, HOXA10-AS	TOMM7, GPNMB, HIBADH
chr5q22	0.619921	0.913659	0.183758	0.863819	472	19	CDO1, AP3S1, EPB41L4A-AS1, REEP5	CDO1, AP3S1, EPB41L4A-AS1, REEP5
chr7p14	0.641485	0.914888	0.166595	0.862113	500	25	AQP1, LSM5, MRPL32, MPLKIP, FKBP9, EPDR1, HERPUD2, SFRP4, INHBA-AS1, NT5C3A, RALA, GGCT, STARD3NL, GLI3	AQP1, LSM5, MRPL32
chr5q13	0.648221	0.914888	0.169999	0.849722	491	23	BTF3, TAF9, HEXB, MRPS36, AGGF1, SLC30A5, CDK7, RAD17, GTF2H2, ENC1, MAP1B, MRPS27, CCNB1, CENPH, ZBED3, MCCC2, NAIP, UTP15, TNPO1	BTF3, TAF9, HEXB, MRPS36
chr14q21	0.642857	0.914888	0.206423	0.843336	467	14	RPL36AL, RPS29, FKBP3, KLHDC2, MGAT2	RPL36AL, RPS29
chr4q34	0.657576	0.914888	0.260342	0.841209	433	8	SCRG1, HMGB2	SCRG1, HMGB2
chr16p12	0.65283	0.914888	0.148903	0.83852	518	32	RPS15A, ARL6IP1, NDUFAB1, NSMCE1, GDE1, UQCRC2, LCMT1, METTL9, LYRM1	RPS15A, ARL6IP1, NDUFAB1, NSMCE1, GDE1, UQCRC2
chr9q32	0.656593	0.914888	0.204301	0.834669	477	14	ATP6V1G1, CDC26, RGS3, SLC31A2, ALAD, HDHD3, AKNA, ZNF618, FKBP15, POLE3, COL27A1, SLC31A1, PRPF4	ATP6V1G1, CDC26
chr8p11	0.671937	0.917892	0.166697	0.833217	509	23	SMIM19, LSM1, TM2D2, SFRP1, RNF170, VDAC3, GOLGA7, EIF4EBP1, ASH2L, PLEKHA2, HTRA4, TACC1	SMIM19, LSM1, TM2D2
chr1p33	0.661972	0.916576	0.288106	0.832858	422	6	UQCRH, MKNK1, TRABD2B, ATPAF1, NSUN4, CMPK1	UQCRH
chr15q22	0.68599	0.917892	0.136538	0.825778	567	38	RPL4, ANXA2, RPS27L, OAZ2, CILP	RPL4, ANXA2, RPS27L, OAZ2, CILP
chr7q21	0.673243	0.917892	0.142469	0.825001	545	34	GNG11, SRI, TMEM243, TP53TG1, STEAP1, AKAP9, PON2, SEMA3E, SGCE, PDK4, ASNS, BET1, KRIT1, CLDN12, FZD1, TAC1, CROT	GNG11, SRI, TMEM243, TP53TG1
chr17q11	0.694957	0.917892	0.133979	0.81999	564	40	RPL23A, RAB34, POLDIP2, TMEM98, SDF2, ALDOC, IFT20, TP53I13, LYRM9, MYO1D, RNF135, TMEM97, TMEM199, UNC119, ERAL1, TLCD1, SLC46A1, RHOT1, NEK8, ABHD15, NOS2	RPL23A, RAB34, POLDIP2, TMEM98
chr2q14	0.67698	0.917892	0.143342	0.81963	546	33	DBI, CHCHD5, IL1B, STEAP3, LIMS2, GYPC, C2orf76, INSIG2, TSN, ERCC3, RALB, CBWD2, BIN1, ZC3H6, NIFK-AS1, RABL2A, MARCO	DBI, CHCHD5
chr1q25	0.686881	0.917892	0.142008	0.812	554	33	GLUL, C1orf21, CACYBP, KIAA0040, MRPS14, QSOX1, PRDX6, TSEN15, TOR3A, ARPC5, ANGPTL1	GLUL, C1orf21, CACYBP, KIAA0040, MRPS14
chr15q24	0.693082	0.917892	0.144024	0.811045	550	32	COX5A, ETFA, UBL7, SCAMP2, COMMD4, STOML1, CD276, FAM219B, CLK3, ISLR, IMP3, MAN2C1, MPI, BBS4, RPP25, PPCDC, ULK3, SNUPN, CYP11A1, NEIL1, LOXL1, HMG20A, CSK, C15orf39	COX5A
chr6q25	0.720443	0.917892	0.137279	0.802768	584	35	PCMT1, MRPL18, ACAT2, TMEM242, DYNLT1, TIAM2, TCP1, GTF2H5, RAET1G, KATNA1, ULBP2, GINM1, RSPH3, ZBTB2, SYTL3, MTRF1L, TFB1M, CCDC170, ESR1, RAET1E	PCMT1, MRPL18, ACAT2
chr1p21	0.733333	0.917892	0.177169	0.779835	538	17	CNN3, ALG14, SNX7, DPH5, EXTL2, RTCA, SLC44A3, SASS6, RWDD3, DBT, PTBP2, CDC14A, RNPC3	CNN3
chr3p14	0.739623	0.917892	0.148344	0.779767	587	26	ARL6IP5, C3orf14, PDHB, FRMD4B, SLC25A26, ATXN7, CCDC66, SUCLG2, RPP14, UBA3, FHIT, KBTBD8, ACOX2, ABHD6, LMOD3	ARL6IP5, C3orf14, PDHB
chr10p15	0.748684	0.917892	0.169655	0.775566	568	18	PFKP, AKR1C2, AKR1C1, IDI1, GDI2	PFKP, AKR1C2, AKR1C1
chr5q11	0.741758	0.917892	0.188849	0.77154	539	14	NDUFS4, MOCS2, PELO, CCNO, PLK2, SNX18, SETD9, EMB, MAP3K1, GPBP1, PARP8, MIER3	NDUFS4
chr3q22	0.769841	0.92381	0.158507	0.770052	581	21	FAIM, SLC35G2, ANAPC13, NUDT16, SRPRB, PCCB, DBR1, PPP2R3A, RAB6B, TMEM108, AMOTL2, TMCC1, ARMC8, PLXND1, CEP63, DNAJC13, MSL2, NCK1, PIK3CB	FAIM
chr13q22	0.758779	0.92206	0.229329	0.769609	496	9	COMMD6, CLN5, KCTD12, UCHL3	COMMD6
chr13q12	0.75	0.917892	0.133553	0.763653	605	33	RPL21, SAP18, GTF3A, HMGB1, CRYL1, MTIF3, MTUS2, MICU2, MPHOSPH8, POLR1D, LINC00545, ZMYM5	RPL21, SAP18, GTF3A, HMGB1, CRYL1
chr3q13	0.769526	0.92381	0.146891	0.760148	600	25	NDUFB4, COX17, TIMMDC1, ATG3, IFT57, B4GALT4, SLC35A5, ABHD10, LINC00882, GAP43, BOC, POGLUT1, EAF2, C3orf52	NDUFB4, COX17, TIMMDC1
chr2q23	0.775687	0.926963	0.20571	0.758667	535	11	ARL5A, ARL6IP6, MMADHC, ORC4, TNFAIP6	ARL5A
chr6p24	0.763984	0.92381	0.180126	0.758472	559	15	TMEM14C, TMEM14B, ADTRP, SLC35B3, EEF1E1	TMEM14C, TMEM14B, ADTRP
chr2p14	0.797395	0.942574	0.201966	0.744859	550	11	CNRIP1, RAB1A, PELI1, LGALSL, SLC1A4	CNRIP1, RAB1A
chr17q22	0.809524	0.943898	0.150251	0.72994	611	21	TMEM100, SUPT4H1, COX11, MRPS23, RAD51C, HLF, SRSF1, SKA2, PCTP, MMD, STXBP4, MTMR4, C17orf67, COIL, DGKE, TRIM37, VEZF1	TMEM100, SUPT4H1
chr7p22	0.805116	0.942574	0.117838	0.729189	660	41	ACTB, CHST12, KDELR2, C7orf50, ZDHHC4, PSMG3, NUDT1, CCZ1B, FSCN1, BRAT1, AIMP2, GPER1, MAD1L1, SNX8, IQCE, PRKAR1B, CCZ1, AP5Z1, PSMG3-AS1, RBAK-RBAKDN, PMS2, DAGLB, GPR146, TTYH3, MICALL2, LFNG, RBAK, RNF216, INTS1, WIPI2, GNA12, FOXK1, TNRC18, ZNF12, MAFK, USP42	ACTB, CHST12, KDELR2, C7orf50
chr4q31	0.805	0.942574	0.134387	0.728172	643	28	RPS3A, HHIP, NDUFC1, HHIP-AS1	RPS3A, HHIP, NDUFC1, HHIP-AS1
chr2q34	0.819536	0.947898	0.297921	0.727696	494	4	SPAG16, IDH1, KANSL1L, PIKFYVE
chr4q33	0.947262	0.985507	0.526803	0.699507	466	1	NEK1
chr2p12	0.864261	0.97995	0.323313	0.69644	502	3	POLE4, GCFC2	POLE4
chr8q12	0.879884	0.984665	0.18766	0.6921	607	11	RPS20, SDCBP, CHCHD7, GGH, RAB2A	RPS20, SDCBP
chr5p15	0.847167	0.975937	0.13826	0.691078	642	23	PDCD6, NDUFS6, SNHG18, SDHA, ZNF622, MED10, MRPL36, CMBL	PDCD6, NDUFS6
chr1q24	0.854033	0.978731	0.132217	0.684211	666	25	DPT, MGST3, MPC2, PIGC, F5, DCAF6, TMCO1, ATP1B1, NME7	DPT, MGST3, MPC2
chr2p11	0.859788	0.978731	0.139316	0.676819	649	21	CAPG, KRCC1, RNF181, SUCLG1, CHMP3, TMEM150A, THNSL2, RETSAT, USP39	CAPG, KRCC1, RNF181
chr5q32	0.882096	0.984665	0.184344	0.658628	605	10	RBM27, ADRB2, SLC26A2, PRELID2, FBXO38, GRPEL2, CSNK1A1, TCOF1, HMGXB3, TCERG1	RBM27
chr4q22	0.870879	0.983581	0.161006	0.657786	633	14	PYURF, HSD17B11, NUDT9, PPM1K, SPP1, PKD2, HERC5, UNC5C, HERC6, SMARCAD1, SPARCL1, NAP1L5	PYURF, HSD17B11
chrXq13	0.876802	0.984665	0.137419	0.645988	668	19	RPS4X, PIN4, IGBP1, PDZD11	RPS4X, PIN4, IGBP1
chr6q22	0.89418	0.985507	0.130508	0.643051	675	22	TPD52L1, HDDC2, RWDD1, RNF146, CLVS2, SMPDL3A, ASF1A, NT5DC1, HEY2	TPD52L1, HDDC2
chr11p14	0.890076	0.985507	0.189484	0.635892	582	9	FIBIN, SVIP, METTL15, CCDC34, BDNF-AS, FANCF, LGR4, ARL14EP	FIBIN
chr7p12	0.915605	0.985507	0.234183	0.627177	574	5	TNS3, VWC2, IGFBP3, COBL, UPP1
chrXq12	0.920962	0.985507	0.29033	0.625392	535	3	YIPF6, LAS1L
chr16q23	0.915344	0.985507	0.127892	0.621317	691	21	GABARAPL2, HSBP1, CDH13, GCSH, OSGIN1, MPHOSPH6, NUDT7, SYCE1L, TMEM231, LDHD, C16orf46, NPIPB15, RFWD3, MLYCD	GABARAPL2, HSBP1, CDH13
chr12q24	0.897463	0.985507	0.0712157	0.61923	848	114	RPL6, RPLP0, TMED2, DYNLL1, COX6A1, PEBP1, HSPB8, ERP29, UBC, ARL6IP4, ARPC3, VPS29, POP5, ALDH2, PSMD9, C12orf76, MMAB, TCTN1, RAN, MAP1LC3B2, RILPL2, EIF2B1, COQ5, SLC8B1, DDX54, ACADS, MAPKAPK5-AS1, RITA1, GPN3, MVK, SNRNP35, RNF34, NOC4L, PPP1CC, SDSL, IFT81, OGFOD2, SUDS3, ANAPC5, PXN-AS1, TAOK3, P2RX4, TCHP, FBXO21, PRKAB1, UNG, TPCN1, IQCD, TRIAP1, RFC5, ALKBH2, VPS33A, RHOF, TCTN2, TMEM11…	RPL6, RPLP0, TMED2, DYNLL1, COX6A1, PEBP1, HSPB8, ERP29, UBC, ARL6IP4, ARPC3, VPS29, POP5, ALDH2, PSMD9
chr10p13	0.932692	0.985507	0.14655	0.598728	678	14	VIM, PHYH, VIM-AS1, RSU1, HSPA14, PRPF18, DCLRE1C, SEPHS1	VIM
chr9q21	0.943662	0.985507	0.113917	0.589508	736	25	MAMDC2, NTRK2, OSTF1, GAS1, NMRK1, TJP2, ISCA1, TLE4, RFK, IDNK, PCSK5, C9orf85, FXN, GKAP1	MAMDC2, NTRK2
chr4q35	0.935915	0.985507	0.121417	0.579319	700	20	PDLIM3, SORBS2, SLC25A4, RWDD4, UFSP2, CASP3, DCTD, C4orf47, CDKN2AIP, CCDC110, ENPP6, STOX2, SNX25, TRAPPC11, CYP4V2, IRF2	PDLIM3, SORBS2, SLC25A4
chr13q21	0.960265	0.985507	0.236933	0.578727	579	4	MZT1, PCDH9
chr8q13	0.951965	0.985507	0.161965	0.578672	653	10	COPS5, MSC, LACTB2, MTFR1, ARMC1
chr21q22	0.939326	0.985507	0.0782382	0.572452	835	65	SOD1, U2AF1, CBR3, PIGP, CBR1, SUMO3, IL10RB, RCAN1, CSTB, MRPS6, TMEM50B, PFKL, SPATC1L	SOD1, U2AF1, CBR3, PIGP, CBR1, SUMO3, IL10RB, RCAN1
chr4q23	0.972435	0.985507	0.175524	0.539101	634	7	EIF4E, ADH5, LAMTOR3, RAP1GDS1, TSPAN5, METAP1
chr2q21	0.976845	0.985507	0.142126	0.524168	674	11	CCDC115, IMP4, MZT2A, CCDC74A, PTPN18	CCDC115
chr7q36	0.96625	0.985507	0.0965083	0.522928	772	28	FASTK, INSIG1, CHPF2, SLC4A2, ATP6V0E2, GALNT11, CDK5, TMEM176B, RHEB, ABCB8, DNAJB6, NOS3, PTPRN2, ZNF775, ZNF862, ZNF398, ZNF282, LINC01003, PAXIP1-AS2, ESYT2, ZNF746	FASTK, INSIG1
chr5q14	0.96625	0.985507	0.0960702	0.520555	772	28	COX7C, RPS23, EDIL3, VCAN, TBCA, CETN3, ATG10, TMEM167A, WDR41, XRCC4, SSBP2, HAPLN1	COX7C, RPS23, EDIL3
chr2q31	0.971069	0.985507	0.0896954	0.505102	771	32	METTL5, LINC01116, PRKRA, MTX2, GORASP2, UBE2E3, FKBP7, RAPGEF4, OLA1, HOXD8, CYBRD1, OSBPL6, WIPF1, METAP1D, RBM45, GPR155, HOXD9, PHOSPHO2, TTN-AS1, BBS5, CIR1, ATF2, ITGA6, AGPS, CWC22, NFE2L2, SP3	METTL5, LINC01116, PRKRA, MTX2
chr2p24	0.981767	0.985507	0.124536	0.494928	699	13	LAPTM4A, DDX1, HS1BP3, TTC32, SMC6, KCNS3, OSR1, GEN1, NBAS, KLHL29, RDH14	LAPTM4A
chr4p15	0.985507	0.985507	0.0988017	0.493849	747	23	FGFBP2, SMIM20, RAB28, FAM200B, QDPR, SOD3, MED28, FAM184B, PACRGL, ANAPC4, TBC1D19, CCDC149, STIM2, DCAF16, LDB2, DHX15, C1QTNF7, LCORL	FGFBP2, SMIM20
chr6q15	0.954545	0.985507	-0.202754	-0.56516	356	5	PNRC1, MDN1, UBE2J1, PM20D2		PNRC1
chr12q22	0.961905	0.985507	-0.14217	-0.565664	302	10	METAP2, NTN4, EEA1, VEZT, NUDT4, PLXNC1
chr3q24	0.951009	0.985507	-0.156028	-0.586772	329	9	PLOD2, CHST2, PLSCR1, PLSCR4, SLC9A9, CPB1, ZIC4		PLOD2, CHST2
chr6p22	0.984456	0.985507	-0.0742108	-0.591493	189	36	HLA-A, HLA-F, HLA-E, NUP153, ATXN1, E2F3, JARID2, HCG18, KIF13A, BTN3A2, BTN3A1, ZKSCAN8, TRIM38, BTN3A3, CDKAL1, HMGN4, BTN2A1, HLA-G, GMPR, PGBD1, ZNF322, CASC15, TPMT, MRS2, MBOAT1, RPP21, ABT1, ZSCAN16-AS1, DTNBP1, TDP2, GMNN, C6orf62, MYLIP, SOX4, ACOT13, PPP1R11	MYLIP, SOX4, ACOT13, PPP1R11	HLA-A, HLA-F, HLA-E
chr10p14	0.942149	0.985507	-0.202384	-0.606554	341	6	ITIH5, USP6NL, SFMBT2, CELF2, NUDT5, CDC123
chr11p13	0.917857	0.985507	-0.121122	-0.606916	256	16	TRIM44, HIPK3, CAPRIN1, QSER1, LMO2, RCN1, NAT10, DNAJC24, LDLRAD3, PRRG4		TRIM44, HIPK3, CAPRIN1
chr1q41	0.929368	0.985507	-0.128676	-0.609448	249	15	TP53BP2, MIA3, TGFB2, RAB3GAP2, KCTD3, RRP15, MARK1, KCNK2, SUSD4		TP53BP2
chr18q12	0.924138	0.985507	-0.145797	-0.632016	267	12	GALNT1, PIK3C3, ELP2, MOCOS, ZSCAN30, RPRD1A, ZNF397, DSG2		GALNT1
chr12p11	0.903346	0.985507	-0.134696	-0.637962	242	15	ARNTL2, TMTC1, ITPR2, DNM1L, IPO8, PPFIBP1, YARS2, DDX11, KLHL42, AMN1, MRPS35, MED21, ERGIC2, CCDC91, PTHLH	PTHLH	ARNTL2
chr4p14	0.903346	0.985507	-0.135948	-0.643893	242	15	ARAP2, RELL1, PDS5A, WDR19, UBE2K, RBM47, KLF3, KLHL5, N4BP2		ARAP2, RELL1
chr1q44	0.858521	0.978731	-0.163304	-0.681568	266	11	HNRNPU, AHCTF1, AKT3, CNST, ZBTB18, ZNF670, ZNF692, DESI2, SMYD3, COX20, SCCPDH		HNRNPU
chr2q12	0.804035	0.942574	-0.193074	-0.726091	278	9	NCK2, GCC2, LIMS1, C2orf49, TGFBRAP1, MRPS9, IL1RL2, UXS1, FHL2
chr11q21	0.788104	0.937909	-0.156913	-0.743187	211	15	MAML2, PANX1, TAF1D, SESN3, FAM76B, ANKRD49, C11orf54, FUT4, PIWIL4, CEP57, MED17, MTMR2, CWC15, ENDOD1, SMCO4
chr9q22	0.813472	0.944677	-0.0949934	-0.75714	156	36	NFIL3, S1PR3, SPTLC1, NINJ1, FAM120A, TGFBR1, GALNT12, ERCC6L2, ALG2, NOL8, NCBP1, SLC35D2, TMOD1, TSTD2, SPIN1, BICD2, ANKS6, HABP4, FANCC, PTCH1, SEMA4D, PTPDC1, CENPP, TBC1D2, SECISBP2, AUH, GADD45G, FAM120AOS, OMD		NFIL3, S1PR3, SPTLC1
chr8p12	0.752161	0.917892	-0.201359	-0.75725	260	9	PPP2CB, WRN, MAK16, GSR, RBPMS, TTI2
chr3q23	0.751825	0.917892	-0.164399	-0.757479	205	14	XRN1, U2SURP, COPB2, ZBTB38, GK5, RASA2, SLC25A36, ATR		XRN1
chr2p21	0.743802	0.917892	-0.144146	-0.762572	179	18	RHOQ, ZFP36L2, EPAS1, LRPPRC, EML4, SIX3, MCFD2, PKDCC, PREPL		RHOQ, ZFP36L2, EPAS1
chr8q11	0.746398	0.917892	-0.202948	-0.763223	258	9	CEBPD, PRKDC, RB1CC1, PCMTD1, MCM4, SPIDR		CEBPD
chr4p11	0.724599	0.917892	-0.278813	-0.777167	270	5	SLAIN2, FRYL, TEC, OCIAD2, OCIAD1
chr5q21	0.731988	0.917892	-0.206912	-0.778131	253	9	PJA2, MAN2A1, FER, PPIP5K2, LINC01023, FBXL17, PAM, EFNA5		PJA2
chr13q31	0.738693	0.917892	-0.306061	-0.778214	293	4	GPC6, RBM26
chrXq21	0.737024	0.917892	-0.179056	-0.801642	212	13	ATRX, APOOL, MAGT1, BRWD3, ATP7A, DIAPH2, CHM
chr8p22	0.737024	0.917892	-0.17928	-0.802647	212	13	DLC1, PSD3, PCM1, SLC7A2, TUSC3, MICU3, NAT1, C8orf48, MTUS1, CNOT7, MTMR7		DLC1, PSD3
chr20q13	0.73494	0.917892	-0.0748598	-0.811337	60	78	CEBPB, GNAS, CTSZ, PMEPA1, RAB22A, PTPN1, ZNFX1, B4GALT5, PLTP, FAM210B, ADNP, UBE2V1, ZMYND8, APCDD1L, DDX27, PCK1, NFATC2, SLC2A4RG, STK4, YTHDF1, PREX1, ARFGEF2, OGFR, STX16, NCOA3, BIRC7, DNAJC5, SS18L1, LAMA5, HELZ2, BCAS4, SRSF6, DIDO1, MRGBP, TSHZ2, ZNF217, CSE1L, OSBPL2, GMEB2, RAE1, ZBTB46, CSTF1, SLC9A8, LSM14B, ZNF512B		CEBPB, GNAS, CTSZ, PMEPA1, RAB22A, PTPN1
chr6q16	0.701754	0.917892	-0.234272	-0.813673	239	8	ASCC3, PNISR, MANEA, USP45, COQ3, TSTD3, CCNC, NDUFAF4		ASCC3, PNISR
chr3p13	0.719048	0.917892	-0.376854	-0.823478	301	3	RYBP, PDZRN3, MITF
chr1p31	0.740933	0.917892	-0.103462	-0.824637	142	36	PDE4B, JAK1, SERBP1, SRSF11, ZRANB2, AK4, MIER1, USP33, PTGFR, DOCK7, IFI44, DNAJB4, IFI44L, FUBP1, ROR1, PRKACB, LRRC40, NEXN, SGIP1, CTH, WLS, FPGT, ATG4C, HHLA3, PIGK, ITGB3BP, TTLL7, CRYZ, TYW3, ACADM, RABGGTB, USP1, GADD45A		PDE4B, JAK1, SERBP1
chr6q24	0.666667	0.917892	-0.143584	-0.832477	163	21	SASH1, HIVEP2, PLAGL1, UTRN, HEBP2, SHPRH, SAMD5, HECA, STXBP5		SASH1, HIVEP2
chr3p26	0.681948	0.917892	-0.258037	-0.838731	237	7	BHLHE40, ARL8B, CNTN4, TRNT1, ITPR1, CRBN		BHLHE40
chr2q36	0.624088	0.913659	-0.185386	-0.85418	170	14	AGFG1, TRIP12, CUL3, WDFY1, DAW1, CCL20		AGFG1, TRIP12, CUL3
chrXp21	0.628141	0.913659	-0.336714	-0.856155	249	4	TAB3, PRRG1, CYBB, TMEM47
chrXq11	0.626424	0.913659	-0.476806	-0.860246	274	2	ZC4H2, ARHGEF9
chr2q37	0.652174	0.914888	-0.104656	-0.869758	119	39	COL6A3, NCL, SNED1, HDLBP, LRRFIP1, ACKR3, CAB39, ARL4C, DGKD, GIGYF2, PSMD1, SP100, GPC1		COL6A3, NCL, SNED1, HDLBP, LRRFIP1
chr16q12	0.623967	0.913659	-0.165498	-0.875529	150	18	MMP2, CYLD, BRD7, CRNDE, N4BP1, FTO, PHKB, SIAH1, NOD2, IRX3, HEATR3		MMP2, CYLD, BRD7
chrXq23	0.605923	0.913659	-0.486058	-0.876938	265	2	ACSL4, NXT2		ACSL4
chr3p24	0.609756	0.913659	-0.151758	-0.87987	149	21	SLC4A7, TOP2B, TGFBR2, ZNF385D, RFTN1, KAT2B, NEK10, NGLY1, TBC1D5, SATB1, PLCL2, RBMS3-AS3, ZCWPW2, OXSM, NKIRAS1, AZI2, RAB5A		SLC4A7
chr3q25	0.558252	0.913659	-0.133348	-0.883119	114	27	MBNL1, CCNL1, KPNA4, PPM1L, WWTR1, CP, DHX36, RARRES1, TIPARP, SIAH2, SSR3, SHOX2, TSC22D2, GFM1, RAP2B		MBNL1, CCNL1, KPNA4, PPM1L
chr2p16	0.595041	0.913659	-0.168426	-0.891018	143	18	SPTBN1, REL, PSME4, EFEMP1, FBXO11, CCDC88A, PNPT1, MSH6, PAPOLG, CLHC1, CHAC2, MTIF2, FANCL, STON1		SPTBN1, REL, PSME4
chr9p22	0.553314	0.913659	-0.241161	-0.906932	191	9	PSIP1, ADAMTSL1, TTC39B, DENND4C, BNC2, ZDHHC21		PSIP1
chr12q15	0.553009	0.913659	-0.28041	-0.91145	192	7	RAP1B, MDM2, CNOT2, FRS2		RAP1B
chr3q26	0.504854	0.903094	-0.138263	-0.915669	103	27	FNDC3B, FXR1, SKIL, PHC3, GNB4, ATP11B, TBL1XR1, MFN1, TTC14, TNFSF10, PIK3CA, PRKCI, DCUN1D1, ZNF639		FNDC3B, FXR1, SKIL
chr10q26	0.568493	0.913659	-0.110247	-0.934438	82	46	EIF3A, BNIP3, CHST15, HTRA1, PDZD8, PPP2R2D, MCMBP, CPXM2, DOCK1, DHX32, SEC23IP, WDR11, CTBP2, BCCIP, IKZF5, TUBGCP2, TIAL1, EDRF1, GRK5, ZRANB1, TACC2, PWWP2B, MTG1, ADAM12, EMX2OS, LRRC27, STK32C, PSTK, SFXN4, LHPP, BAG3, BTBD16, FUOM, PLEKHA1, EMX2, OAT, BUB3, NSMCE4A, FAM204A, ZNF511, RGS10, GLRX3, ECHS1, UROS, MGMT, PRDX3	MGMT, PRDX3	EIF3A
chr13q14	0.563218	0.913659	-0.116282	-0.938514	97	38	RGCC, FOXO1, TPT1, LRCH1, EBPL, DGKH, INTS6, FNDC3A, AKAP11, ELF1, RB1, EPSTI1, HTR2A, PHF11, COG3, ALG11, COG6, RNASEH2B, LCP1, LACC1, MTRF1, DHRS12, KBTBD6, CDADC1, NUDT15, CCDC122, FAM124A, WBP4, SUGT1, SERP2, KBTBD7, SPRYD7, SUCLA2, CAB39L		RGCC, FOXO1, TPT1
chr2p15	0.51585	0.911441	-0.249597	-0.938658	178	9	UGP2, B3GNT2, C2orf74, XPO1, USP34		UGP2, B3GNT2
chr18q22	0.482456	0.883695	-0.275531	-0.956975	164	8	SOCS6, TMX3, ZNF407, TSHZ1, ZADH2, RTTN
chr3p11	0.477387	0.883695	-0.381737	-0.970634	189	4	EPHA3, ZNF654, C3orf38
chr9p24	0.442379	0.860846	-0.207749	-0.983964	118	15	SMARCA2, JAK2, UHRF2, CD274, SLC1A1, KDM4C, RCL1, RANBP6, PDCD1LG2, DOCK8, KANK1, GLIS3, AK3, PLGRKT
chr8p21	0.452632	0.865567	-0.127243	-0.993509	85	35	SCARA5, SLC39A14, DPYSL2, LOXL2, SLC25A37, CSGALNACT1, ENTPD4, TNFRSF10B, ZNF395, BMP1, POLR3D, BNIP3L, KCTD9, PBK, EGR3, GFRA2, STC1, PEBP4, PIWIL2, NUDT18, GNRH1, TRIM35, REEP4, CCAR2, SH2D4A, CHMP7, TNFRSF10D, SORBS3, EPHX2, ATP6V1B2, INTS10, R3HCC1, SCARA3		SCARA5, SLC39A14, DPYSL2, LOXL2
chr4q32	0.417857	0.829951	-0.198937	-0.99683	116	16	FNIP2, NAF1, RAPGEF2, DDX60, PDGFC, PALLD, KLHL2, DDX60L, TLL1, MAP9, C4orf46, CBR4, ETFDH, GLRB, TMEM192		FNIP2
chr9p12	0.499018	0.898232	-0.753136	-1.00012	253	1	CNTNAP3
chr16q11	0.464692	0.874715	-0.555133	-1.00156	203	2	DNAJA2, GPT2
chr2q33	0.402235	0.829951	-0.127864	-1.01694	71	37	BZW1, SF3B1, ZDBF2, HSPD1, NOP58, INO80D, CFLAR, NRP2, FASTKD2, RAPH1, ABI2, KLF7, SPATS2L, ANKRD44, CYP20A1, ADAM23, PGAP1, TYW5, MARS2, ALS2, CASP8, PLCL1, FAM117B, KCTD18, CCDC150		BZW1, SF3B1, ZDBF2, HSPD1, NOP58
chr4q12	0.394464	0.829951	-0.229344	-1.02679	113	13	TMEM165, PAICS, REST, POLR2B, PDGFRA, PPAT, CLOCK, SGCB, AASDH, SRD5A3, IGFBP7, NOA1, CHIC2		TMEM165
chr4p12	0.409091	0.829951	-0.372263	-1.03765	152	5	GABRA4, ATP10D, NFXL1, GABRB1		GABRA4
chr6q14	0.382022	0.829951	-0.201378	-1.03937	101	17	SYNCRIP, PGM3, ZNF292, TMEM30A, SENP6, COL12A1, IBTK, MRAP2, IRAK1BP1, RWDD2A, ME1, NT5E, TPBG, ELOVL4, SNX14		SYNCRIP, PGM3
chr12q23	0.350785	0.822565	-0.135262	-1.04332	66	34	HSP90B1, CKAP4, CHPT1, CDK17, UHRF1BP1L, ELK3, DRAM1, SCYL2, UTP20, CHST11, TXNRD1, SLC41A2, TCP11L2, SART3, NFYB, HCFC2, GNPTAB, APAF1, NUAK1, NT5DC3, WSCD2, PWP1, CMKLR1, FICD, C12orf73, ARL1, NUP37, CRY1		HSP90B1, CKAP4
chr4q27	0.409091	0.829951	-0.37454	-1.044	152	5	KIAA1109, NDNF, BBS12, EXOSC9, MAD2L1
chr20q12	0.409091	0.829951	-0.374921	-1.04506	152	5	TOP1, ZHX3, CHD6, LPIN3, MAFB		TOP1
chr3q11	0.380165	0.829951	-0.349596	-1.04776	137	6	MTRNR2L12, CRYBG3, PROS1, ARL6, EPHA6		MTRNR2L12, CRYBG3
chr10q23	0.373786	0.829951	-0.158792	-1.05163	76	27	NOC3L, MYOF, BTAF1, GLUD1, TNKS2, IFIT3, PCGF5, TBC1D12, IDE, PTEN, IFIT5, TSPAN14, IFIT2, FAS, BMPR1A, SLC35G1, MINPP1, RNLS, PPP1R3C, IFIT1, RPP30, ACTA2, FRA10AC1		NOC3L
chr11p12	0.410023	0.829951	-0.583016	-1.05187	179	2	API5, TRAF6
chr12q12	0.349481	0.822565	-0.236553	-1.05906	100	13	SCAF11, ANO6, TWF1, CPNE8, ARID2, GXYLT1, SLC2A13, ALG10B, LRRK2, IRAK4, YAF2		SCAF11
chr12q21	0.37037	0.829951	-0.173893	-1.06726	89	23	BTG1, RAB21, PHLDA1, ATP2B1, ZFC3H1, ATXN7L3B, KRR1, PPP1R12A, ZDHHC17, TRHDE, TBC1D15, DUSP6, PAWR, TMTC2, ACSS3		BTG1, RAB21, PHLDA1, ATP2B1
chr7q32	0.363636	0.829951	-0.189432	-1.06845	91	20	UBE2H, MKLN1, HILPDA, CALU, RBM28, TNPO3, PLXNA4, AHCYL2, FAM71F2, PODXL, SMKR1, TMEM209, COPG2, CEP41, SMO, ZC3HC1, IMPDH1		UBE2H
chr1q43	0.345029	0.822565	-0.30916	-1.07377	117	8	MTR, HEATR1, LGALS8, CEP170
chr3q28	0.304762	0.788008	-0.502979	-1.09908	127	3	CCDC50, IL1RAP, TPRG1
chr2q13	0.309456	0.788008	-0.341475	-1.10994	107	7	RANBP2, BCL2L11, RGPD5, TMEM87B, ANAPC1		RANBP2, BCL2L11
chr14q31	0.30659	0.788008	-0.341788	-1.11096	106	7	SEL1L, ZC3H14, GTF2A1, PTPN21, GALC, DIO2, TTC8
chr9p21	0.297578	0.788008	-0.250612	-1.122	85	13	B4GALT1, ACO1, TUSC1, KLHL9, SMU1, DDX58, PLAA, MTAP, FOCAD		B4GALT1, ACO1
chr21q11	0.288802	0.788008	-0.850716	-1.1297	146	1	HSPA13
chr17q24	0.263941	0.775662	-0.240492	-1.13904	70	15	C17orf58, PSMD12, BPTF, PRKAR1A, HELZ, GNA13, NOL11, FAM20A, ABCA5, SMURF2		C17orf58
chr9p11	0.275049	0.787858	-0.863008	-1.14602	139	1	CNTNAP3B
chr5p12	0.263492	0.775662	-0.29155	-1.16002	82	10	FGF10, ZNF131, NNT, ANXA2R, CCL28, NIM1K, FGF10-AS1, PAIP1, NNT-AS1, HMGCS1
chr17q23	0.23301	0.749791	-0.175453	-1.16196	47	27	CLTC, MRC2, ERN1, MED13, DDX42, DDX5, VMP1, DHX40, TLK2, RPS6KB1, CCDC47, PTRH2, CEP95, SMARCD2, USP32, STRADA, MAP3K3, METTL2A, PPM1D, MILR1, TUBD1, ICAM2, TACO1, RNFT1		CLTC, MRC2, ERN1
chr1p22	0.263374	0.775662	-0.190409	-1.16863	63	23	LMO4, GBP1, DNTTIP2, SH3GLB1, ZNF644, GBP4, GBP3, ZNHIT6, TMED5, GCLM, BCL10		LMO4, GBP1, DNTTIP2
chr4q28	0.248538	0.769666	-0.339929	-1.18064	84	8	LARP1B, PGRMC2, HSPA4L, SLC7A11, SPRY1, NUDT6, FGF2, JADE1
chr13q13	0.242215	0.766569	-0.266218	-1.19187	69	13	UFM1, N4BP2L2, STARD13, FRY, PDS5B, DCLK1, POSTN, RFXAP, NBEA, MAB21L1		UFM1
chr13q33	0.231746	0.749791	-0.299924	-1.19334	72	10	ITGBL1, ARGLU1, EFNB2, TPP2, TNFSF13B, LIG4, BIVM, TEX30, ERCC5, FGF14-AS2		ITGBL1, ARGLU1
chr12q14	0.23431	0.749791	-0.22405	-1.20474	55	19	SLC16A7, USP15, MON2, SRGAP1, CAND1, IRAK3, HELB, GNS, XPOT, LEMD3, TBK1		SLC16A7, USP15
chr4q21	0.18932	0.673212	-0.182665	-1.20973	38	27	SEC31A, HNRNPD, ANTXR2, G3BP2, SCARB2, CNOT6L, AFF1, BMP2K, RASGEF1B, USO1, PRDM8, WDFY3, MAPK10, PTPN13, ARHGAP24, CCNG2, LIN54, COQ2		SEC31A, HNRNPD, ANTXR2, G3BP2
chr14q32	0.154545	0.609714	-0.117355	-1.21365	16	66	IFI27, DDX24, DYNC1H1, MEG8, MEG3, HSP90AA1, GLRX5, YY1, CDC42BPB, CCNK, BDKRB2, DICER1, TNFAIP2, MARK3, BAG5, SYNE3, EVL, RCOR1, TRAF3, AKT1, FOXN3, SERPINA1, CPSF2, ATG2B, TRIP11, BTBD6, ATXN3, PPP4R4, MTA1, CCDC85C, BEGAIN, BTBD7, SETD3, BRF1, RPS6KA5, TTC7B, TDP1, ZNF839, CYP46A1, TECPR2, NUDT14, SNHG10, CDCA4, TRMT61A, FBLN5, UBR7, KLC1, HHIPL1, TMEM251, WDR20		IFI27, DDX24, DYNC1H1, MEG8, MEG3, HSP90AA1, GLRX5
chr19p12	0.194842	0.684325	-0.374592	-1.21758	67	7	ZNF91, ZNF431, ZNF708, ZNF43, ZNF254, ZNF675
chr3p23	0.147348	0.600985	-0.932328	-1.23807	74	1	STT3B		STT3B
chr5p13	0.182927	0.667062	-0.22092	-1.28086	44	21	OSMR, LIFR, DNAJC21, DAB2, NIPBL, RICTOR, IL7R, ZFR, GOLPH3, RAI14, PRKAA1, NUP155, MTMR12, GHR, AMACR, EGFLAM		OSMR, LIFR, DNAJC21
chr18p11	0.126984	0.573324	-0.154475	-1.2948	23	40	COLEC12, ARHGAP28, EPB41L3, SMCHD1, RNMT, YES1, PTPN2, RALBP1, USP14, SPIRE1, AFG3L2, LPIN2, RAB12, FAM210A, ENOSF1, SEH1L, CLUL1, THOC1		COLEC12, ARHGAP28, EPB41L3, SMCHD1, RNMT, YES1, PTPN2
chrXq27	0.160804	0.618616	-0.510549	-1.29816	63	4	ATP11C, CDR1, FMR1
chr18q21	0.129534	0.573324	-0.164293	-1.30949	24	36	MBD2, LMAN1, KDSR, MALT1, ZCCHC2, SMAD4, ZBTB7C, MEX3C, PMAIP1, SMAD7, DYM, EPG5, C18orf25, NEDD4L, SMAD2, WDR7, ZNF532, ME2, PHLPP1, PIGN, ATP8B1, RNF152, PSTPIP2, POLI, CTIF		MBD2, LMAN1
chr18q23	0.143266	0.600985	-0.411112	-1.33629	49	7	TXNL4A, NFATC1, ADNP2, ATP9B, CTDP1
chr15q26	0.103261	0.521739	-0.16213	-1.3474	18	39	IQGAP1, PCSK6, ANPEP, CHSY1, ALDH1A3, SLCO3A1, SEMA4B, IGF1R, MEF2A, LRRK1, MCTP2, ARRDC4, HAPLN3, NGRN, CHD2, SV2B, ADAMTS17, NR2F2, TTC23, ZNF710, PRC1, VPS33B, FES, PEX11A, DET1, MAN2A2, RCCD1, LYSMD4, ABHD2, UNC45A, MFGE8, LRRC28, ISG20, HDDC3, SNRPA1, RGMA, IDH2, TM2D3		IQGAP1, PCSK6, ANPEP, CHSY1, ALDH1A3, SLCO3A1
chr5q23	0.131387	0.573324	-0.295202	-1.36016	35	14	SRFBP1, DMXL1, CSNK1G3, LOX, PRRC1, DTWD2, CHSY3, ISOC1, ZNF608, ALDH7A1, PHAX, LYRM7, MEGF10
chr15q11	0.115702	0.546267	-0.456382	-1.3678	41	6	SNRPN, NDN, UBE3A, CYFIP1		SNRPN
chr13q34	0.144628	0.600985	-0.25992	-1.37504	34	18	COL4A1, COL4A2, LAMP1, ADPRHL1, TFDP1, RASA3, CARS2, CUL4A, ARHGEF7, ATP11A, CHAMP1, DCUN1D2, GRTP1, TMEM255B		COL4A1, COL4A2, LAMP1
chr13q32	0.117857	0.547465	-0.276902	-1.3875	32	16	STK24, FARP1, IPO5, MBNL2, UGGT2, RAP2A, DOCK9, ABCC4, DZIP1, CLYBL, GPR180, TM9SF2, GGACT, DNAJC3, TGDS		STK24
chr10q25	0.11236	0.542259	-0.273334	-1.41074	29	17	ITPRIP, PDCD4, DUSP5, ADD3, NHLRC2, SMNDC1, CASP7, MXI1, VTI1A, SHOC2, ACSL5, AFAP1L2, SFR1, ZDHHC6, SMC3, GSTO2		ITPRIP
chr18q11	0.107266	0.532633	-0.315522	-1.41261	30	13	RIOK3, SS18, MIB1, NPC1, RBBP8, ESCO1, ROCK1, TTC39C, CHST9, TMEM241, OSBPL1A, IMPACT, SNRPD1		RIOK3, SS18
chr10q11	0.0862069	0.477454	-0.325927	-1.41286	24	12	CSGALNACT2, PRKG1, MAPK8, BMS1, NCOA4, PARG, SGMS1, AGAP6, ZFAND4, ZNF487
chr9q31	0.112971	0.542259	-0.264739	-1.42352	26	19	UGCG, KLF4, RAD23B, MSANTD3, ABCA1, NR4A3, TEX10, DNAJC25, SLC44A1, TMEM245, FSD1L, FKTN, ZNF483, PTPN3		UGCG, KLF4, RAD23B, MSANTD3
chr6q26	0.0690476	0.4231	-0.685258	-1.49738	28	3	QKI, MAP3K4, AGPAT4		QKI
chr3p12	0.0660592	0.413588	-0.830292	-1.498	28	2	ROBO1, VGLL3
chr6q12	0.0569476	0.385027	-0.841065	-1.51743	24	2	PHF3, PTP4A1
chr1q31	0.0484429	0.377069	-0.340835	-1.52594	13	13	PRG4, CFH, TPR, PLA2G4A, NEK7, PTPRC, CDC73, PTGS2, ZBTB41		PRG4, CFH, TPR
chr2p22	0.0728155	0.436893	-0.230914	-1.52926	14	27	CYP1B1, BIRC6, CEBPZ, SRSF7, SOS1, FAM98A, EIF2AK2, ATL2, STRN, MAP4K3, PRKD3, CRIM1, VIT, SLC8A1, NDUFAF7, GPATCH11, DHX57, SPAST, MEMO1, GEMIN6, RMDN2		CYP1B1, BIRC6, CEBPZ
chrXq25	0.0588235	0.385027	-0.551667	-1.53772	21	5	XIAP, THOC2, STAG2, TENM1, GRIA3
chr2q22	0.0573066	0.385027	-0.480025	-1.56029	19	7	ZEB2, KYNU, LRP1B, SPOPL, CXCR4, ACVR2A, TEX41		ZEB2, KYNU
chr15q13	0.0552764	0.385027	-0.618408	-1.57241	21	4	TJP1, KLF13, HERC2, MTMR10
chr10q21	0.0406504	0.34958	-0.267857	-1.60595	9	22	HERC4, ANK3, JMJD1C, TFAM, IPMK, HNRNPH3, REEP3, MYPN, ARID5B, CSTF2T, CCAR1, SIRT1, CCDC6, RUFY2, SLC25A16		HERC4, ANK3
chr21q21	0.0412698	0.34958	-0.407391	-1.62093	12	10	NRIP1, BACH1, APP, ADAMTS5, LTN1, USP25, GABPA		NRIP1, BACH1, APP
chr3q29	0.0434783	0.356877	-0.252795	-1.64221	8	26	ATP13A3, PAK2, TFRC, UBXN7, OPA1, RNF168, SENP5, FYTTD1, ACAP2, FBXO45, LRCH3, NCBP2, APOD, DLG1, LSG1, PCYT1A, PIGX, MB21D2, MUC20, TNK2, FAM43A, CEP19		ATP13A3, PAK2, TFRC
chr1p12	0.0294118	0.292089	-0.600482	-1.67379	10	5	NOTCH2, WDR3, TBX15, GDAP2, ZNF697		NOTCH2
chr10p11	0.0446097	0.356877	-0.358639	-1.69863	11	15	ITGB1, NRP1, MAP3K8, CCNY, EPC1, ZNF37A, CUL2, MTPAP, PARD3, CCDC7, ZNF438, ZNF25, FZD8, KIF5B, SVIL		ITGB1, NRP1
chr10p12	0.05	0.378947	-0.339145	-1.69938	13	16	ARHGAP21, KIAA1217, PLXDC2, DNAJC1, YME1L1, OTUD1, WAC, PIP4K2A, ARL5B		ARHGAP21, KIAA1217, PLXDC2, DNAJC1, YME1L1, OTUD1
chr5q15	0.0276817	0.284726	-0.380604	-1.70398	7	13	ELL2, CAST, LNPEP, ERAP1, ERAP2, TTC37, RHOBTB3, RIOK2, MCTP1, KIAA0825, RFESD, ARSK		ELL2, CAST
chr2q24	0.025	0.276923	-0.369096	-1.84946	6	16	FAP, GALNT5, RBMS1, IFIH1, ACVR1, CERS6, TTC21B, PKP4, CYTIP, PLA2R1, FIGN, GCA, NOSTRIN, DAPL1, WDSUB1, TANK		FAP
chr14q22	0.0145631	0.186677	-0.288938	-1.91354	2	27	FERMT2, DDHD1, KTN1, GCH1, SAV1, SAMD4A, GNPNAT1, SOCS4, NID2, FRMD6, NIN, MAP4K5, PSMC6, PTGER2, FBXO34, GMFB, CDKL1, EXOC5, TMEM260, ATG14		FERMT2
chr11q22	0.00395257	0.109565	-0.372655	-2.10187	0	20	MMP3, MMP1, FDX1, BIRC2, BIRC3, CASP4, ATM, DYNC2H1, DCUN1D5, AASDHPPT, YAP1, NPAT, MSANTD4, ARHGAP42, DDX10, CARD16		MMP3, MMP1, FDX1, BIRC2, BIRC3, CASP4
chr4q13	0.00413223	0.109565	-0.414558	-2.19312	0	18	EREG, CSN1S1, RUFY3, UBA6, ANKRD17, CXCL1, CXCL6, AMTN, CENPC, MOB1B, UTP3, GRSF1		EREG, CSN1S1, RUFY3, UBA6, ANKRD17, CXCL1
chr15q21	0.00529101	0.109565	-0.271758	-2.27786	0	40	B2M, FBN1, ADAM10, TMOD3, EIF3J, COPS2, BLOC1S6, SEMA6D, LYSMD2, SPPL2A, SECISBP2L, MAPK6, C15orf48, TRPM7, DMXL2, GLDN, MYO5A, USP8, FAM214A, TCF12, SPG11, ARPP19, CGNL1, MYEF2, GABPB1, NEDD4, ALDH1A2, AP4E1, SPATA5L1		B2M, FBN1, ADAM10, TMOD3, EIF3J, COPS2, BLOC1S6, SEMA6D
chr4p16	0.00699301	0.109565	-0.264192	-2.30302	0	48	MXD4, TNIP2, BLOC1S4, C4orf48, IDUA, NOP14, SLBP, ADD1, AFAP1, KIAA0232, UVSSA, FAM193A, SH3BP2, MAN2B2, ZFYVE28, MRFAP1L1, GAK, GRPEL1, LETM1, RNF4, HTT, ZNF721, ZNF141, PCGF3, HTRA3, NELFA, HAUS3, TADA2B, SH3TC1, ZNF518B, RGS12, TRMT44, ABLIM2, POLN, RNF212, NOP14-AS1, SPON2, TMEM129, WFS1		MXD4
chr2q32	0.00438596	0.109565	-0.3832	-2.41421	0	24	COL5A2, ITGAV, STAT1, COL3A1, TFPI, GLS, ZC3H15, DNAJC10, MYO1B, NCKAP1, STK17B, WDR75, CALCRL, SLC39A10, INPP1, HECW2, MFSD6, FAM171B, FRZB, ANKAR, SLC40A1, ASNSD1, PMS1		COL5A2, ITGAV, STAT1, COL3A1, TFPI, GLS, ZC3H15, DNAJC10
MT	0.00346021	0.109565	-0.752347	-3.3683	0	13	MT-ND3, MT-ATP6, MT-CO2, MT-CO3, MT-ATP8, MT-CO1, MT-ND4L, MT-ND6, MT-CYB, MT-ND5, MT-ND1, MT-ND4		MT-ND3, MT-ATP6, MT-CO2, MT-CO3, MT-ATP8, MT-CO1, MT-ND4L, MT-ND6, MT-CYB, MT-ND5, MT-ND1, MT-ND4

## Sheet: C2
pathway	pval	padj	ES	NES	nMoreExtreme	size	leadingEdge	leadingEdge_UP	leadingEdge_DOWN
REACTOME_EUKARYOTIC_TRANSLATION_ELONGATION	0.00107411	0.0234204	0.83919	6.8738	0	90	RPL13A, RPL31, RPL7, RPS20, RPL23A, RPL8, RPL27A, RPLP2, RPL27, RPL10, RPL10A, RPL15, RPL3, RPS6, RPL21, RPL41, RPS14, RPS25, RPS16, EEF1A1, RPL19, RPS3, RPLP1, EEF2, RPL35A, RPS10, RPS4X, RPL4, RPL32, RPS5, RPL18A, RPL26, RPL36A, RPS13, RPL38, UBA52, RPS3A, RPS9, RPS27, RPL6, RPS15, RPL9, RPLP0, RPS27A, EEF1D, FAU, RPL17, RPS15A, RPL11, RPL14, RPS19, RPL37A, RPS7, RPS23, RPS12, RPSA, RPL35, RPL1…	RPL13A, RPL31, RPL7, RPS20, RPL23A, RPL8, RPL27A, RPLP2, RPL27, RPL10, RPL10A, RPL15, RPL3, RPS6, RPL21, RPL41, RPS14, RPS25, RPS16, EEF1A1, RPL19, RPS3, RPLP1, EEF2, RPL35A, RPS10, RPS4X, RPL4, RPL32, RPS5, RPL18A, RPL26, RPL36A, RPS13, RPL38, UBA52, RPS3A, RPS9, RPS27, RPL6, RPS15, RPL9, RPLP0, RPS27A, EEF1D, FAU, RPL17, RPS15A, RPL11, RPL14, RPS19, RPL37A, RPS7, RPS23, RPS12, RPSA, RPL35, RPL1…
WP_CYTOPLASMIC_RIBOSOMAL_PROTEINS	0.00107991	0.0234204	0.850931	6.85335	0	83	RPL13A, RPL31, RPL7, RPS20, RPL23A, RPL8, RPL27A, RPLP2, RPL27, RPL10, RPL10A, RPL15, RPL3, RPS6, RPL21, RPL41, RPS14, RPS25, RPS16, RPL19, RPS3, RPLP1, RPL35A, RPS10, RPS4X, RPL4, RPL32, RPS5, RPL18A, RPL26, RPL36A, RPS13, RPL38, UBA52, RPS3A, RPS9, RPS27, RPL6, RPS15, RPL9, RPLP0, RPS27A, FAU, RPL17, RPS15A, RPL11, RPL14, RPS19, RPL37A, RPS7, RPS23, RPS12, RPSA, RPL35, RPL12, RPL18, RPL7A, RPS1…	RPL13A, RPL31, RPL7, RPS20, RPL23A, RPL8, RPL27A, RPLP2, RPL27, RPL10, RPL10A, RPL15, RPL3, RPS6, RPL21, RPL41, RPS14, RPS25, RPS16, RPL19, RPS3, RPLP1, RPL35A, RPS10, RPS4X, RPL4, RPL32, RPS5, RPL18A, RPL26, RPL36A, RPS13, RPL38, UBA52, RPS3A, RPS9, RPS27, RPL6, RPS15, RPL9, RPLP0, RPS27A, FAU, RPL17, RPS15A, RPL11, RPL14, RPS19, RPL37A, RPS7, RPS23, RPS12, RPSA, RPL35, RPL12, RPL18, RPL7A, RPS1…
KEGG_RIBOSOME	0.00108225	0.0234204	0.841204	6.80344	0	85	RPL13A, RPL31, RPL7, RPS20, RPL23A, RPL8, RPL27A, RPLP2, RPL27, RPL10, RPL10A, RPL15, RPL3, RPS6, RPL21, RPL41, RPS25, RPS16, RPL19, RPS3, RPLP1, RPL35A, RPS10, RPS4X, RPL4, RPL32, RPS5, RPL18A, RPL26, RPL36A, RPS13, RPL38, UBA52, RPS3A, RPS9, RPS27, RPL6, RPS15, RPL9, RPLP0, RPS27A, FAU, RPL17, RPS15A, RPL11, RPL14, RPS19, RPL37A, RPS7, RPS23, RPS12, RPSA, RPL35, RPL12, RPL18, RPL7A, RPS11, RPL3…	RPL13A, RPL31, RPL7, RPS20, RPL23A, RPL8, RPL27A, RPLP2, RPL27, RPL10, RPL10A, RPL15, RPL3, RPS6, RPL21, RPL41, RPS25, RPS16, RPL19, RPS3, RPLP1, RPL35A, RPS10, RPS4X, RPL4, RPL32, RPS5, RPL18A, RPL26, RPL36A, RPS13, RPL38, UBA52, RPS3A, RPS9, RPS27, RPL6, RPS15, RPL9, RPLP0, RPS27A, FAU, RPL17, RPS15A, RPL11, RPL14, RPS19, RPL37A, RPS7, RPS23, RPS12, RPSA, RPL35, RPL12, RPL18, RPL7A, RPS11, RPL3…
REACTOME_RESPONSE_OF_EIF2AK4_GCN2_TO_AMINO_ACID_DEFICIENCY	0.00107643	0.0234204	0.806757	6.69711	0	94	RPL13A, RPL31, RPL7, RPS20, RPL23A, RPL8, RPL27A, RPLP2, RPL27, RPL10, RPL10A, RPL15, RPL3, RPS6, RPL21, RPL41, RPS14, RPS25, RPS16, RPL19, RPS3, RPLP1, RPL35A, RPS10, RPS4X, RPL4, RPL32, RPS5, RPL18A, RPL26, RPL36A, RPS13, RPL38, UBA52, RPS3A, ATF4, RPS9, RPS27, RPL6, RPS15, RPL9, RPLP0, RPS27A, FAU, RPL17, RPS15A, RPL11, RPL14, RPS19, RPL37A, RPS7, RPS23, RPS12, RPSA, RPL35, RPL12, RPL18, RPL7A…	RPL13A, RPL31, RPL7, RPS20, RPL23A, RPL8, RPL27A, RPLP2, RPL27, RPL10, RPL10A, RPL15, RPL3, RPS6, RPL21, RPL41, RPS14, RPS25, RPS16, RPL19, RPS3, RPLP1, RPL35A, RPS10, RPS4X, RPL4, RPL32, RPS5, RPL18A, RPL26, RPL36A, RPS13, RPL38, UBA52, RPS3A, ATF4, RPS9, RPS27, RPL6, RPS15, RPL9, RPLP0, RPS27A, FAU, RPL17, RPS15A, RPL11, RPL14, RPS19, RPL37A, RPS7, RPS23, RPS12, RPSA, RPL35, RPL12, RPL18, RPL7A…
REACTOME_EUKARYOTIC_TRANSLATION_INITIATION	0.00105263	0.0234204	0.762283	6.6886	0	113	RPL13A, RPL31, RPL7, RPS20, RPL23A, RPL8, RPL27A, RPLP2, RPL27, RPL10, RPL10A, RPL15, RPL3, RPS6, RPL21, RPL41, EIF4A1, RPS14, RPS25, RPS16, RPL19, RPS3, RPLP1, RPL35A, RPS10, RPS4X, RPL4, RPL32, RPS5, RPL18A, RPL26, RPL36A, RPS13, RPL38, UBA52, RPS3A, RPS9, RPS27, RPL6, RPS15, RPL9, RPLP0, RPS27A, FAU, RPL17, RPS15A, RPL11, RPL14, RPS19, RPL37A, EIF3F, RPS7, RPS23, RPS12, RPSA, RPL35, EIF3K, EIF…	RPL13A, RPL31, RPL7, RPS20, RPL23A, RPL8, RPL27A, RPLP2, RPL27, RPL10, RPL10A, RPL15, RPL3, RPS6, RPL21, RPL41, EIF4A1, RPS14, RPS25, RPS16, RPL19, RPS3, RPLP1, RPL35A, RPS10, RPS4X, RPL4, RPL32, RPS5, RPL18A, RPL26, RPL36A, RPS13, RPL38, UBA52, RPS3A, RPS9, RPS27, RPL6, RPS15, RPL9, RPLP0, RPS27A, FAU, RPL17, RPS15A, RPL11, RPL14, RPS19, RPL37A, EIF3F, RPS7, RPS23, RPS12, RPSA, RPL35, EIF3K, EIF…
REACTOME_SRP_DEPENDENT_COTRANSLATIONAL_PROTEIN_TARGETING_TO_MEMBRANE	0.00105708	0.0234204	0.758686	6.45055	0	102	RPL13A, RPL31, RPL7, RPS20, RPL23A, RPL8, RPL27A, RPLP2, RPL27, RPL10, RPL10A, RPL15, RPL3, RPS6, RPL21, RPL41, RPS14, RPS25, RPS16, RPL19, RPS3, RPLP1, RPL35A, RPS10, RPS4X, RPL4, RPL32, RPS5, RPL18A, RPL26, RPL36A, RPS13, RPL38, UBA52, RPS3A, RPS9, RPS27, RPL6, RPS15, RPL9, RPLP0, RPS27A, FAU, RPL17, RPS15A, RPL11, RPL14, RPS19, RPL37A, RPS7, RPS23, RPS12, RPSA, RPL35, RPL12, RPL18, RPL7A, RPS1…	RPL13A, RPL31, RPL7, RPS20, RPL23A, RPL8, RPL27A, RPLP2, RPL27, RPL10, RPL10A, RPL15, RPL3, RPS6, RPL21, RPL41, RPS14, RPS25, RPS16, RPL19, RPS3, RPLP1, RPL35A, RPS10, RPS4X, RPL4, RPL32, RPS5, RPL18A, RPL26, RPL36A, RPS13, RPL38, UBA52, RPS3A, RPS9, RPS27, RPL6, RPS15, RPL9, RPLP0, RPS27A, FAU, RPL17, RPS15A, RPL11, RPL14, RPS19, RPL37A, RPS7, RPS23, RPS12, RPSA, RPL35, RPL12, RPL18, RPL7A, RPS1…
REACTOME_SELENOAMINO_ACID_METABOLISM	0.00107296	0.0234204	0.771226	6.4375	0	97	RPL13A, RPL31, RPL7, RPS20, RPL23A, RPL8, RPL27A, RPLP2, RPL27, RPL10, RPL10A, RPL15, RPL3, RPS6, RPL21, RPL41, RPS14, RPS25, RPS16, RPL19, RPS3, RPLP1, RPL35A, RPS10, RPS4X, RPL4, RPL32, RPS5, RPL18A, RPL26, RPL36A, RPS13, RPL38, UBA52, RPS3A, RPS9, RPS27, RPL6, RPS15, RPL9, RPLP0, RPS27A, FAU, RPL17, RPS15A, RPL11, RPL14, RPS19, RPL37A, RPS7, RPS23, RPS12, RPSA, RPL35, RPL12, RPL18, RPL7A, RPS1…	RPL13A, RPL31, RPL7, RPS20, RPL23A, RPL8, RPL27A, RPLP2, RPL27, RPL10, RPL10A, RPL15, RPL3, RPS6, RPL21, RPL41, RPS14, RPS25, RPS16, RPL19, RPS3, RPLP1, RPL35A, RPS10, RPS4X, RPL4, RPL32, RPS5, RPL18A, RPL26, RPL36A, RPS13, RPL38, UBA52, RPS3A, RPS9, RPS27, RPL6, RPS15, RPL9, RPLP0, RPS27A, FAU, RPL17, RPS15A, RPL11, RPL14, RPS19, RPL37A, RPS7, RPS23, RPS12, RPSA, RPL35, RPL12, RPL18, RPL7A, RPS1…
REACTOME_NONSENSE_MEDIATED_DECAY_NMD	0.00105932	0.0234204	0.749972	6.38674	0	103	RPL13A, RPL31, RPL7, RPS20, RPL23A, RPL8, RPL27A, RPLP2, RPL27, RPL10, RPL10A, RPL15, RPL3, RPS6, RPL21, RPL41, RPS14, RPS25, RPS16, RPL19, RPS3, RPLP1, RPL35A, RPS10, RPS4X, RPL4, RPL32, RPS5, RPL18A, RPL26, RPL36A, RPS13, RPL38, UBA52, RPS3A, RPS9, RPS27, RPL6, RPS15, RPL9, RPLP0, RPS27A, FAU, RPL17, RPS15A, RPL11, RPL14, RPS19, RPL37A, RPS7, RPS23, RPS12, RPSA, RPL35, RPL12, RPL18, RPL7A, RPS1…	RPL13A, RPL31, RPL7, RPS20, RPL23A, RPL8, RPL27A, RPLP2, RPL27, RPL10, RPL10A, RPL15, RPL3, RPS6, RPL21, RPL41, RPS14, RPS25, RPS16, RPL19, RPS3, RPLP1, RPL35A, RPS10, RPS4X, RPL4, RPL32, RPS5, RPL18A, RPL26, RPL36A, RPS13, RPL38, UBA52, RPS3A, RPS9, RPS27, RPL6, RPS15, RPL9, RPLP0, RPS27A, FAU, RPL17, RPS15A, RPL11, RPL14, RPS19, RPL37A, RPS7, RPS23, RPS12, RPSA, RPL35, RPL12, RPL18, RPL7A, RPS1…
REACTOME_CELLULAR_RESPONSE_TO_STARVATION	0.00103734	0.0234204	0.686227	6.21503	0	127	RPL13A, RPL31, RPL7, RPS20, RPL23A, RPL8, RPL27A, RPLP2, RPL27, RPL10, RPL10A, RPL15, RPL3, RPS6, RPL21, RPL41, RPS14, RPS25, RPS16, RPL19, RPS3, RPLP1, RPL35A, RPS10, RPS4X, RPL4, RPL32, RPS5, RPL18A, RPL26, RPL36A, RPS13, RPL38, UBA52, RPS3A, ATF4, RPS9, RPS27, RPL6, RPS15, RPL9, RPLP0, RPS27A, FAU, RPL17, RPS15A, LAMTOR4, RPL11, RPL14, RPS19, RPL37A, RPS7, RPS23, RPS12, RPSA, RPL35, RPL12, ATP…	RPL13A, RPL31, RPL7, RPS20, RPL23A, RPL8, RPL27A, RPLP2, RPL27, RPL10, RPL10A, RPL15, RPL3, RPS6, RPL21, RPL41, RPS14, RPS25, RPS16, RPL19, RPS3, RPLP1, RPL35A, RPS10, RPS4X, RPL4, RPL32, RPS5, RPL18A, RPL26, RPL36A, RPS13, RPL38, UBA52, RPS3A, ATF4, RPS9, RPS27, RPL6, RPS15, RPL9, RPLP0, RPS27A, FAU, RPL17, RPS15A, LAMTOR4, RPL11, RPL14, RPS19, RPL37A, RPS7, RPS23, RPS12, RPSA, RPL35, RPL12, ATP…
HSIAO_HOUSEKEEPING_GENES	0.001	0.0234204	0.551983	6.04496	0	332	ALDOA, RPL13A, RPL31, RPL7, RPL23A, OAZ1, RPL8, RPL27A, RPLP2, RPL27, RPL10A, RPL3, RPS6, RPL21, PLP2, RPL41, EIF4A1, TMSB4X, RPS14, SOD1, RPS25, NDUFA4, UBB, SLC25A6, HNRNPA1, RPS16, EEF1A1, RPL19, RPS3, RPLP1, EEF2, RPL35A, GAPDH, RPS10, RPL4, COX7A2, RPL32, FTL, RPS5, RPL18A, COX7C, RPL36A, RPL38, UBA52, RPS3A, ATF4, RPS9, RPS27, RPL6, COX4I1, RPS15, ACTB, RPLP0, RPS27A, MGP, EEF1D, CALM2, HSP…	ALDOA, RPL13A, RPL31, RPL7, RPL23A, OAZ1, RPL8, RPL27A, RPLP2, RPL27, RPL10A, RPL3, RPS6, RPL21, PLP2, RPL41, EIF4A1, TMSB4X, RPS14, SOD1, RPS25, NDUFA4, UBB, SLC25A6, HNRNPA1, RPS16, EEF1A1, RPL19, RPS3, RPLP1, EEF2, RPL35A, GAPDH, RPS10, RPL4, COX7A2, RPL32, FTL, RPS5, RPL18A, COX7C, RPL36A, RPL38, UBA52, RPS3A, ATF4, RPS9, RPS27, RPL6, COX4I1, RPS15, ACTB, RPLP0, RPS27A, MGP, EEF1D, CALM2, HSP…
REACTOME_REGULATION_OF_EXPRESSION_OF_SLITS_AND_ROBOS	0.00103734	0.0234204	0.646248	5.97814	0	137	RPL13A, RPL31, RPL7, RPS20, RPL23A, RPL8, RPL27A, RPLP2, RPL27, RPL10, RPL10A, RPL15, RPL3, RPS6, RPL21, RPL41, RPS14, RPS25, UBB, RPS16, RPL19, RPS3, RPLP1, RPL35A, RPS10, RPS4X, RPL4, RPL32, RPS5, RPL18A, RPL26, RPL36A, RPS13, RPL38, UBA52, RPS3A, RPS9, RPS27, RPL6, RPS15, RPL9, RPLP0, RPS27A, FAU, RPL17, RPS15A, RPL11, RPL14, RPS19, RPL37A, RPS7, RPS23, RPS12, RPSA, RPL35, RPL12, RPL18, RPL7A,…	RPL13A, RPL31, RPL7, RPS20, RPL23A, RPL8, RPL27A, RPLP2, RPL27, RPL10, RPL10A, RPL15, RPL3, RPS6, RPL21, RPL41, RPS14, RPS25, UBB, RPS16, RPL19, RPS3, RPLP1, RPL35A, RPS10, RPS4X, RPL4, RPL32, RPS5, RPL18A, RPL26, RPL36A, RPS13, RPL38, UBA52, RPS3A, RPS9, RPS27, RPL6, RPS15, RPL9, RPLP0, RPS27A, FAU, RPL17, RPS15A, RPL11, RPL14, RPS19, RPL37A, RPS7, RPS23, RPS12, RPSA, RPL35, RPL12, RPL18, RPL7A,…
REACTOME_INFLUENZA_INFECTION	0.00104167	0.0234204	0.648624	5.96258	0	135	RPL13A, RPL31, RPL7, RPS20, RPL23A, RPL8, RPL27A, RPLP2, RPL27, RPL10, RPL10A, RPL15, RPL3, RPS6, RPL21, RPL41, RPS14, RPS25, SLC25A6, RPS16, RPL19, RPS3, RPLP1, RPL35A, RPS10, RPS4X, RPL4, RPL32, RPS5, RPL18A, RPL26, RPL36A, RPS13, RPL38, UBA52, RPS3A, RPS9, RPS27, RPL6, RPS15, RPL9, RPLP0, RPS27A, FAU, RPL17, RPS15A, RPL11, RPL14, RPS19, RPL37A, RPS7, RPS23, RPS12, RPSA, RPL35, RPL12, RPL18, RP…	RPL13A, RPL31, RPL7, RPS20, RPL23A, RPL8, RPL27A, RPLP2, RPL27, RPL10, RPL10A, RPL15, RPL3, RPS6, RPL21, RPL41, RPS14, RPS25, SLC25A6, RPS16, RPL19, RPS3, RPLP1, RPL35A, RPS10, RPS4X, RPL4, RPL32, RPS5, RPL18A, RPL26, RPL36A, RPS13, RPL38, UBA52, RPS3A, RPS9, RPS27, RPL6, RPS15, RPL9, RPLP0, RPS27A, FAU, RPL17, RPS15A, RPL11, RPL14, RPS19, RPL37A, RPS7, RPS23, RPS12, RPSA, RPL35, RPL12, RPL18, RP…
REACTOME_TRANSLATION	0.00100705	0.0234204	0.575416	5.9102	0	229	RPL13A, RPL31, RPL7, RPS20, RPL23A, RPL8, RPL27A, RPLP2, RPL27, RPL10, RPL10A, RPL15, RPL3, RPS6, RPL21, RPL41, EIF4A1, RPS14, RPS25, RPS16, EEF1A1, RPL19, RPS3, RPLP1, EEF2, RPL35A, RPS10, RPS4X, RPL4, RPL32, RPS5, RPL18A, RPL26, RPL36A, RPS13, RPL38, UBA52, RPS3A, RPS9, RPS27, RPL6, RPS15, RPL9, RPLP0, RPS27A, EEF1D, FAU, MRPL23, RPL17, RPS15A, RPL11, RPL14, RPS19, RPL37A, EIF3F, RPS7, RPS23, T…	RPL13A, RPL31, RPL7, RPS20, RPL23A, RPL8, RPL27A, RPLP2, RPL27, RPL10, RPL10A, RPL15, RPL3, RPS6, RPL21, RPL41, EIF4A1, RPS14, RPS25, RPS16, EEF1A1, RPL19, RPS3, RPLP1, EEF2, RPL35A, RPS10, RPS4X, RPL4, RPL32, RPS5, RPL18A, RPL26, RPL36A, RPS13, RPL38, UBA52, RPS3A, RPS9, RPS27, RPL6, RPS15, RPL9, RPLP0, RPS27A, EEF1D, FAU, MRPL23, RPL17, RPS15A, RPL11, RPL14, RPS19, RPL37A, EIF3F, RPS7, RPS23, T…
BILANGES_SERUM_AND_RAPAMYCIN_SENSITIVE_GENES	0.00114155	0.0234204	0.786728	5.68989	0	60	RPL13A, RPL7, RPL8, RPL27A, RPL10, RPL15, RPS6, RPL21, RPS14, RPS25, RPS16, EEF1A1, RPS3, EEF2, RPS10, RPS4X, RPL4, RPL32, RPS5, RPL18A, RPL26, RPL36A, RPS13, UBA52, RPS3A, RPS9, RPL6, RPS27A, FAU, RPL14, RPS19, EIF3F, RPS7, RPS23, EIF3L, RPL18, RPL7A, RPL13, EIF3H, RPL5, RPL24, RPL23, RPL30, RPL29, COX7A2L	RPL13A, RPL7, RPL8, RPL27A, RPL10, RPL15, RPS6, RPL21, RPS14, RPS25, RPS16, EEF1A1, RPS3, EEF2, RPS10, RPS4X, RPL4, RPL32, RPS5, RPL18A, RPL26, RPL36A, RPS13, UBA52, RPS3A, RPS9, RPL6, RPS27A, FAU, RPL14, RPS19, EIF3F, RPS7, RPS23, EIF3L, RPL18, RPL7A, RPL13, EIF3H, RPL5, RPL24, RPL23, RPL30, RPL29, COX7A2L
REACTOME_SIGNALING_BY_ROBO_RECEPTORS	0.00102564	0.0234204	0.570312	5.48669	0	166	RPL13A, RPL31, RPL7, RPS20, RPL23A, RPL8, RPL27A, RPLP2, RPL27, RPL10, RPL10A, RPL15, RPL3, RPS6, RPL21, RPL41, RPS14, RPS25, UBB, RPS16, RPL19, RPS3, RPLP1, RPL35A, RPS10, RPS4X, RPL4, RPL32, RPS5, RPL18A, RPL26, RPL36A, RPS13, RPL38, UBA52, RPS3A, RPS9, RPS27, RPL6, RPS15, RPL9, RPLP0, RPS27A, FAU, PFN1, RPL17, RPS15A, RPL11, RPL14, RPS19, RPL37A, RPS7, RPS23, RPS12, RPSA, RPL35, RPL12, RPL18, …	RPL13A, RPL31, RPL7, RPS20, RPL23A, RPL8, RPL27A, RPLP2, RPL27, RPL10, RPL10A, RPL15, RPL3, RPS6, RPL21, RPL41, RPS14, RPS25, UBB, RPS16, RPL19, RPS3, RPLP1, RPL35A, RPS10, RPS4X, RPL4, RPL32, RPS5, RPL18A, RPL26, RPL36A, RPS13, RPL38, UBA52, RPS3A, RPS9, RPS27, RPL6, RPS15, RPL9, RPLP0, RPS27A, FAU, PFN1, RPL17, RPS15A, RPL11, RPL14, RPS19, RPL37A, RPS7, RPS23, RPS12, RPSA, RPL35, RPL12, RPL18, …
WP_ELECTRON_TRANSPORT_CHAIN_OXPHOS_SYSTEM_IN_MITOCHONDRIA	0.00111111	0.0234204	0.690356	5.40723	0	77	NDUFA4, SLC25A6, COX7A2, COX7C, COX4I1, COX8A, COX6B1, UQCRB, COX5B, NDUFB4, UQCRQ, NDUFC2, NDUFA1, NDUFB2, COX6A1, NDUFB7, NDUFB9, NDUFB6, NDUFS8, COX7A1, SLC25A5, NDUFB10, COX17, NDUFS7, SDHC, COX7A2L, NDUFS4, NDUFS5, COX5A, NDUFC1, UQCRH, COX7B, NDUFA12, NDUFV2, NDUFB5, NDUFV1, NDUFA8, NDUFAB1, NDUFS3, SDHB, UCP2, NDUFB3, NDUFA6, SURF1, UQCRC1, SDHD, NDUFS6, SLC25A4, UQCRC2, COX6C, NDUFA9, NDU…	NDUFA4, SLC25A6, COX7A2, COX7C, COX4I1, COX8A, COX6B1, UQCRB, COX5B, NDUFB4, UQCRQ, NDUFC2, NDUFA1, NDUFB2, COX6A1, NDUFB7, NDUFB9, NDUFB6, NDUFS8, COX7A1, SLC25A5, NDUFB10, COX17, NDUFS7, SDHC, COX7A2L, NDUFS4, NDUFS5, COX5A, NDUFC1, UQCRH, COX7B, NDUFA12, NDUFV2, NDUFB5, NDUFV1, NDUFA8, NDUFAB1, NDUFS3, SDHB, UCP2, NDUFB3, NDUFA6, SURF1, UQCRC1, SDHD, NDUFS6, SLC25A4, UQCRC2, COX6C, NDUFA9
PECE_MAMMARY_STEM_CELL_UP	0.00105932	0.0234204	0.625271	5.32479	0	103	AK1, RPL13A, RPS20, RPL23A, RPL8, RPL27A, RPLP2, RPL10A, RPL15, RPL41, RPS14, RPS25, RPS16, RPS3, RPLP1, RPL35A, GAPDH, RPS10, COX7A2, RPL18A, RPS13, UBA52, COX4I1, NDUFA11, MGP, EEF1D, FAU, RPS19, UQCRB, RPS7, ACTG1, PTMA, RPS12, RPSA, EIF3K, DYNLL1, RPL7A, UBL5, NDUFB2, TMA7, RPL13, RPS18, PPIA, HINT1, RPL24, RPL36AL, RPL22, TUBB4B, RPS29, EDF1, RPS2, CLU, NACA, NDUFS5, LAMTOR2, TALDO1, SEC61G,…	AK1, RPL13A, RPS20, RPL23A, RPL8, RPL27A, RPLP2, RPL10A, RPL15, RPL41, RPS14, RPS25, RPS16, RPS3, RPLP1, RPL35A, GAPDH, RPS10, COX7A2, RPL18A, RPS13, UBA52, COX4I1, NDUFA11, MGP, EEF1D, FAU, RPS19, UQCRB, RPS7, ACTG1, PTMA, RPS12, RPSA, EIF3K, DYNLL1, RPL7A, UBL5, NDUFB2, TMA7, RPL13, RPS18, PPIA, HINT1, RPL24, RPL36AL, RPL22, TUBB4B, RPS29, EDF1, RPS2, CLU, NACA, NDUFS5, LAMTOR2, TALDO1, SEC61G,…
KEGG_OXIDATIVE_PHOSPHORYLATION	0.00107411	0.0234204	0.642994	5.28814	0	91	NDUFA4, COX7A2, COX7C, COX4I1, NDUFA11, COX8A, COX6B1, UQCRB, COX5B, NDUFB4, UQCRQ, NDUFC2, ATP6V0E1, NDUFA1, NDUFB2, COX6A1, NDUFB7, NDUFB9, ATP6V1F, NDUFB6, NDUFS8, COX7A1, ATP6V1G1, ATP6V0B, NDUFB10, NDUFA4L2, COX17, NDUFS7, SDHC, COX7A2L, NDUFS4, NDUFS5, COX5A, NDUFC1, UQCRH, COX7B, NDUFV2, NDUFB5, NDUFV1, NDUFA8, NDUFAB1, NDUFS3, CYC1, SDHB, PPA2, NDUFB3, NDUFA6, UQCRC1, SDHD, ATP6V0D1, NDUF…	NDUFA4, COX7A2, COX7C, COX4I1, NDUFA11, COX8A, COX6B1, UQCRB, COX5B, NDUFB4, UQCRQ, NDUFC2, ATP6V0E1, NDUFA1, NDUFB2, COX6A1, NDUFB7, NDUFB9, ATP6V1F, NDUFB6, NDUFS8, COX7A1, ATP6V1G1, ATP6V0B, NDUFB10, NDUFA4L2, COX17, NDUFS7, SDHC, COX7A2L, NDUFS4, NDUFS5, COX5A, NDUFC1, UQCRH, COX7B, NDUFV2, NDUFB5, NDUFV1, NDUFA8, NDUFAB1, NDUFS3, CYC1, SDHB, PPA2, NDUFB3, NDUFA6, UQCRC1, SDHD, ATP6V0D1, NDUF…
TAKAO_RESPONSE_TO_UVB_RADIATION_UP	0.00110619	0.0234204	0.668198	5.0783	0	69	RPL27A, RPL10A, RPL21, PLP2, SOD1, RPS25, NDUFA4, UBB, COX7A2, RPS5, RPL36A, RPS9, SAP18, COX4I1, RPLP0, S100A4, EEF1D, COX8A, COX5B, PFDN5, DYNLL1, ISCU, COX6A1, ATP6V0B, FTH1, CCDC85B, DBI, TSC22D1, POLR2L, SRI, UBC, COX5A, COX7B, ARF5, PIGH, CD99, PPP1R11, GRN, UBXN1, MANF, RPS4Y1, RHOA, GPX4, NXF1, PRDX2, SNRPF, PRDX3, SEC13, COX6C, RPS28, UQCRFS1, ACOT7, MRPL49, SAT1	RPL27A, RPL10A, RPL21, PLP2, SOD1, RPS25, NDUFA4, UBB, COX7A2, RPS5, RPL36A, RPS9, SAP18, COX4I1, RPLP0, S100A4, EEF1D, COX8A, COX5B, PFDN5, DYNLL1, ISCU, COX6A1, ATP6V0B, FTH1, CCDC85B, DBI, TSC22D1, POLR2L, SRI, UBC, COX5A, COX7B, ARF5, PIGH, CD99, PPP1R11, GRN, UBXN1, MANF, RPS4Y1, RHOA, GPX4, NXF1, PRDX2, SNRPF, PRDX3, SEC13, COX6C
CHNG_MULTIPLE_MYELOMA_HYPERPLOID_UP	0.00117647	0.0234204	0.758379	5.07605	0	48	RPL13A, RPL27A, RPLP2, RPL15, RPS6, RPL21, RPS14, HNRNPA1, RPS16, RPS3, RPLP1, EEF2, RPL35A, RPL4, RPL32, RPS13, UBA52, RPS9, RPS15, RPL14, RPS19, RPS23, RPSA, RPL35, EIF3K, RPL18, RPL7A, RPL24, EIF4A2, MRPL34, RPL29, RPL36, EIF3G, CLTA, DHPS, EEF1B2, RPL37	RPL13A, RPL27A, RPLP2, RPL15, RPS6, RPL21, RPS14, HNRNPA1, RPS16, RPS3, RPLP1, EEF2, RPL35A, RPL4, RPL32, RPS13, UBA52, RPS9, RPS15, RPL14, RPS19, RPS23, RPSA, RPL35, EIF3K, RPL18, RPL7A, RPL24, EIF4A2, MRPL34, RPL29, RPL36, EIF3G, CLTA, DHPS, EEF1B2, RPL37
REACTOME_RRNA_PROCESSING	0.00102354	0.0234204	0.525102	5.06712	0	167	RPL13A, RPL31, RPL7, RPS20, RPL23A, RPL8, RPL27A, RPLP2, RPL27, RPL10, RPL10A, RPL15, RPL3, RPS6, RPL21, RPL41, RPS14, RPS25, RPS16, RPL19, RPS3, RPLP1, RPL35A, RPS10, RPS4X, RPL4, RPL32, RPS5, RPL18A, RPL26, RPL36A, RPS13, RPL38, UBA52, RPS3A, RPS9, RPS27, RPL6, RPS15, RPL9, RPLP0, RPS27A, FAU, RPL17, RPS15A, RPL11, RPL14, RPS19, RPL37A, RPS7, RPS23, TRMT112, RPS12, RPSA, RPL35, RPL12, RPL18, RP…	RPL13A, RPL31, RPL7, RPS20, RPL23A, RPL8, RPL27A, RPLP2, RPL27, RPL10, RPL10A, RPL15, RPL3, RPS6, RPL21, RPL41, RPS14, RPS25, RPS16, RPL19, RPS3, RPLP1, RPL35A, RPS10, RPS4X, RPL4, RPL32, RPS5, RPL18A, RPL26, RPL36A, RPS13, RPL38, UBA52, RPS3A, RPS9, RPS27, RPL6, RPS15, RPL9, RPLP0, RPS27A, FAU, RPL17, RPS15A, RPL11, RPL14, RPS19, RPL37A, RPS7, RPS23, TRMT112, RPS12, RPSA, RPL35, RPL12, RPL18, RP…
REACTOME_METABOLISM_OF_AMINO_ACIDS_AND_DERIVATIVES	0.00100806	0.0234204	0.494952	5.04669	0	215	RPL13A, RPL31, RPL7, RPS20, RPL23A, OAZ1, RPL8, RPL27A, RPLP2, RPL27, RPL10, RPL10A, RPL15, RPL3, RPS6, RPL21, RPL41, RPS14, RPS25, RPS16, RPL19, RPS3, RPLP1, RPL35A, RPS10, RPS4X, RPL4, RPL32, RPS5, RPL18A, RPL26, RPL36A, RPS13, RPL38, UBA52, RPS3A, RPS9, RPS27, RPL6, RPS15, RPL9, RPLP0, RPS27A, FAU, CDO1, RPL17, RPS15A, RPL11, RPL14, RPS19, RPL37A, RPS7, RPS23, RPS12, RPSA, RPL35, RPL12, RPL18,…	RPL13A, RPL31, RPL7, RPS20, RPL23A, OAZ1, RPL8, RPL27A, RPLP2, RPL27, RPL10, RPL10A, RPL15, RPL3, RPS6, RPL21, RPL41, RPS14, RPS25, RPS16, RPL19, RPS3, RPLP1, RPL35A, RPS10, RPS4X, RPL4, RPL32, RPS5, RPL18A, RPL26, RPL36A, RPS13, RPL38, UBA52, RPS3A, RPS9, RPS27, RPL6, RPS15, RPL9, RPLP0, RPS27A, FAU, CDO1, RPL17, RPS15A, RPL11, RPL14, RPS19, RPL37A, RPS7, RPS23, RPS12, RPSA, RPL35, RPL12, RPL18,…
KEGG_PARKINSONS_DISEASE	0.00108108	0.0234204	0.621247	5.04658	0	88	NDUFA4, UBB, SLC25A6, COX7A2, COX7C, COX4I1, COX8A, COX6B1, UQCRB, COX5B, NDUFB4, UQCRQ, NDUFC2, NDUFA1, NDUFB2, COX6A1, NDUFB7, NDUFB9, NDUFB6, NDUFS8, COX7A1, SLC25A5, NDUFB10, NDUFA4L2, NDUFS7, PARK7, SDHC, COX7A2L, VDAC2, NDUFS4, NDUFS5, COX5A, NDUFC1, UQCRH, COX7B, NDUFV2, NDUFB5, NDUFV1, NDUFA8, NDUFAB1, NDUFS3, CYC1, SDHB, NDUFB3, NDUFA6, UQCRC1, SDHD, NDUFS6, HTRA2, UBE2L3, SLC25A4, UQCRC…	NDUFA4, UBB, SLC25A6, COX7A2, COX7C, COX4I1, COX8A, COX6B1, UQCRB, COX5B, NDUFB4, UQCRQ, NDUFC2, NDUFA1, NDUFB2, COX6A1, NDUFB7, NDUFB9, NDUFB6, NDUFS8, COX7A1, SLC25A5, NDUFB10, NDUFA4L2, NDUFS7, PARK7, SDHC, COX7A2L, VDAC2, NDUFS4, NDUFS5, COX5A, NDUFC1, UQCRH, COX7B, NDUFV2, NDUFB5, NDUFV1, NDUFA8, NDUFAB1, NDUFS3, CYC1, SDHB, NDUFB3, NDUFA6, UQCRC1, SDHD, NDUFS6, HTRA2, UBE2L3, SLC25A4, UQCRC…
REACTOME_ACTIVATION_OF_THE_MRNA_UPON_BINDING_OF_THE_CAP_BINDING_COMPLEX_AND_EIFS_AND_SUBSEQUENT_BINDING_TO_43S	0.00115207	0.0234204	0.707958	5.04213	0	57	RPS20, RPS6, EIF4A1, RPS14, RPS25, RPS16, RPS3, RPS10, RPS4X, RPS5, RPS13, RPS3A, RPS9, RPS27, RPS15, RPS27A, FAU, RPS15A, RPS19, EIF3F, RPS7, RPS23, RPS12, RPSA, EIF3K, EIF3E, EIF3L, RPS11, RPS27L, EIF3H, RPS18, EIF4A2, RPS29, RPS2, EIF3D, EIF3G, EIF3I, RPS21	RPS20, RPS6, EIF4A1, RPS14, RPS25, RPS16, RPS3, RPS10, RPS4X, RPS5, RPS13, RPS3A, RPS9, RPS27, RPS15, RPS27A, FAU, RPS15A, RPS19, EIF3F, RPS7, RPS23, RPS12, RPSA, EIF3K, EIF3E, EIF3L, RPS11, RPS27L, EIF3H, RPS18, EIF4A2, RPS29, RPS2, EIF3D, EIF3G, EIF3I, RPS21
MOOTHA_VOXPHOS	0.00112108	0.0234204	0.679562	5.04057	0	64	NDUFA4, COX7A2, COX7C, COX4I1, COX8A, COX6B1, UQCRB, COX5B, NDUFB4, UQCRQ, NDUFC2, NDUFA1, NDUFA13, NDUFB2, COX6A1, NDUFB7, TBCB, NDUFB6, NDUFS8, COX7A1, NDUFA4L2, NDUFS7, SDHC, COX7A2L, NDUFS4, NDUFS5, COX5A, NDUFC1, UQCRH, COX7B, NDUFB5, NDUFA8, NDUFAB1, NDUFS3, CYC1, SDHB, NDUFB3, NDUFA6, CYB5A, SURF1, UQCRC1, SDHD, NDUFS6, UQCRC2, COX6C, NDUFA9, NDUFA2, NDUFA5, NDUFB1, COX11, UQCRFS1	NDUFA4, COX7A2, COX7C, COX4I1, COX8A, COX6B1, UQCRB, COX5B, NDUFB4, UQCRQ, NDUFC2, NDUFA1, NDUFA13, NDUFB2, COX6A1, NDUFB7, TBCB, NDUFB6, NDUFS8, COX7A1, NDUFA4L2, NDUFS7, SDHC, COX7A2L, NDUFS4, NDUFS5, COX5A, NDUFC1, UQCRH, COX7B, NDUFB5, NDUFA8, NDUFAB1, NDUFS3, CYC1, SDHB, NDUFB3, NDUFA6, CYB5A, SURF1, UQCRC1, SDHD, NDUFS6, UQCRC2, COX6C, NDUFA9
REACTOME_RESPIRATORY_ELECTRON_TRANSPORT	0.00107296	0.0234204	0.603525	4.99625	0	93	NDUFA4, COX7C, COX4I1, NDUFA11, COX8A, COX16, COX6B1, UQCRB, COX5B, NDUFB4, UQCRQ, NDUFC2, NDUFA1, NDUFA13, NDUFAF3, NDUFB2, COX6A1, NDUFB7, NDUFB9, NDUFB6, NDUFS8, NDUFB10, NDUFS7, SDHC, COX7A2L, NDUFS4, NDUFS5, COX5A, NDUFC1, UQCRH, COX7B, NDUFA12, NDUFV2, NDUFB5, NDUFV1, NDUFA8, NDUFAB1, NDUFB11, NDUFS3, CYC1, SDHB, NDUFB3, NDUFA6, SURF1, UQCRC1, SDHD, NDUFS6, COA1, UQCRC2, COX6C, COX14, TIMMD…	NDUFA4, COX7C, COX4I1, NDUFA11, COX8A, COX16, COX6B1, UQCRB, COX5B, NDUFB4, UQCRQ, NDUFC2, NDUFA1, NDUFA13, NDUFAF3, NDUFB2, COX6A1, NDUFB7, NDUFB9, NDUFB6, NDUFS8, NDUFB10, NDUFS7, SDHC, COX7A2L, NDUFS4, NDUFS5, COX5A, NDUFC1, UQCRH, COX7B, NDUFA12, NDUFV2, NDUFB5, NDUFV1, NDUFA8, NDUFAB1, NDUFB11, NDUFS3, CYC1, SDHB, NDUFB3, NDUFA6, SURF1, UQCRC1, SDHD, NDUFS6, COA1, UQCRC2, COX6C, COX14, TIMMD…
YAO_TEMPORAL_RESPONSE_TO_PROGESTERONE_CLUSTER_13	0.00103413	0.0234204	0.53564	4.97622	0	138	HNRNPA1, MRPL23, CUTA, COX16, UQCRB, COX5B, SNRPD2, ANXA2, NEDD8, S100A6, LAMTOR5, UBL5, NDUFA13, COX6A1, GUK1, TAF9, MIEN1, PARK7, TAGLN2, SF3B5, DBI, SLC35B2, SNRPG, GSTM3, TMED3, NDUFC1, DYNLRB1, ELOF1, COX7B, SNRPE, ESD, NDUFB5, DGCR6L, HDDC2, MRPL18, CHMP2A, LGALS1, CUEDC2, SEC61G, NDUFB11, SUMO3, ECH1, VPS29, REEP5, LSM3, ROMO1, GPX4, DBNL, COA3, FIBP, TSEN34, PRDX2, TMEM205, MRPL27, MRPL28…	HNRNPA1, MRPL23, CUTA, COX16, UQCRB, COX5B, SNRPD2, ANXA2, NEDD8, S100A6, LAMTOR5, UBL5, NDUFA13, COX6A1, GUK1, TAF9, MIEN1, PARK7, TAGLN2, SF3B5, DBI, SLC35B2, SNRPG, GSTM3, TMED3, NDUFC1, DYNLRB1, ELOF1, COX7B, SNRPE, ESD, NDUFB5, DGCR6L, HDDC2, MRPL18, CHMP2A, LGALS1, CUEDC2, SEC61G, NDUFB11, SUMO3, ECH1, VPS29, REEP5, LSM3, ROMO1, GPX4, DBNL, COA3, FIBP, TSEN34, PRDX2, TMEM205, MRPL27, MRPL28…
WONG_MITOCHONDRIA_GENE_MODULE	0.00102354	0.0234204	0.519911	4.97542	0	160	NDUFA4, COX7A2, COX7C, TOMM7, COX4I1, COX8A, COX6B1, UQCRB, COX5B, NDUFB4, TSPO, UQCRQ, NDUFC2, NDUFA1, PRDX5, NDUFB2, COX6A1, NDUFB9, ATP6V1F, NDUFB6, HAX1, NDUFS8, COX7A1, ATP6V1G1, SLC25A39, NDUFB10, COX17, TUFM, HINT2, COX7A2L, VDAC2, NDUFS4, NDUFS5, COX5A, NDUFC1, HSD17B10, COX7B, NDUFA12, NDUFV2, DUT, NDUFB5, NDUFV1, MRPL18, MRPS36, NDUFA8, ACAT1, NDUFAB1, SEC61G, DCTN6, TIMM13, NDUFS3, CYC…	NDUFA4, COX7A2, COX7C, TOMM7, COX4I1, COX8A, COX6B1, UQCRB, COX5B, NDUFB4, TSPO, UQCRQ, NDUFC2, NDUFA1, PRDX5, NDUFB2, COX6A1, NDUFB9, ATP6V1F, NDUFB6, HAX1, NDUFS8, COX7A1, ATP6V1G1, SLC25A39, NDUFB10, COX17, TUFM, HINT2, COX7A2L, VDAC2, NDUFS4, NDUFS5, COX5A, NDUFC1, HSD17B10, COX7B, NDUFA12, NDUFV2, DUT, NDUFB5, NDUFV1, MRPL18, MRPS36, NDUFA8, ACAT1, NDUFAB1, SEC61G, DCTN6, TIMM13, NDUFS3, CYC…
REACTOME_RESPIRATORY_ELECTRON_TRANSPORT_ATP_SYNTHESIS_BY_CHEMIOSMOTIC_COUPLING_AND_HEAT_PRODUCTION_BY_UNCOUPLING_PROTEINS	0.00107296	0.0234204	0.59606	4.97536	0	97	NDUFA4, COX7C, COX4I1, NDUFA11, COX8A, COX16, COX6B1, UQCRB, COX5B, NDUFB4, UQCRQ, NDUFC2, NDUFA1, NDUFA13, NDUFAF3, NDUFB2, COX6A1, NDUFB7, NDUFB9, NDUFB6, NDUFS8, NDUFB10, NDUFS7, SDHC, COX7A2L, NDUFS4, NDUFS5, COX5A, NDUFC1, UQCRH, COX7B, NDUFA12, NDUFV2, NDUFB5, NDUFV1, NDUFA8, NDUFAB1, NDUFB11, NDUFS3, CYC1, SDHB, UCP2, NDUFB3, NDUFA6, SURF1, UQCRC1, SDHD, NDUFS6, COA1, UQCRC2, COX6C, COX14,…	NDUFA4, COX7C, COX4I1, NDUFA11, COX8A, COX16, COX6B1, UQCRB, COX5B, NDUFB4, UQCRQ, NDUFC2, NDUFA1, NDUFA13, NDUFAF3, NDUFB2, COX6A1, NDUFB7, NDUFB9, NDUFB6, NDUFS8, NDUFB10, NDUFS7, SDHC, COX7A2L, NDUFS4, NDUFS5, COX5A, NDUFC1, UQCRH, COX7B, NDUFA12, NDUFV2, NDUFB5, NDUFV1, NDUFA8, NDUFAB1, NDUFB11, NDUFS3, CYC1, SDHB, UCP2, NDUFB3, NDUFA6, SURF1, UQCRC1, SDHD, NDUFS6, COA1, UQCRC2, COX6C, COX14,…
STARK_PREFRONTAL_CORTEX_22Q11_DELETION_DN	0.001	0.0234204	0.447726	4.95271	0	357	ALDOA, RPL8, RPL15, RPL4, COX7A2, RPL26, COX7C, RPL36A, SAP18, NDUFA11, EIF3F, COX5B, TRMT112, SNRPD2, NDUFB4, EIF3K, MDH2, COMT, EIF3L, CYSTM1, PFDN5, S100A6, EMP2, EIF1, TMEM147, RPL18, DYNLL1, AP2M1, AKR1B1, NDUFAF3, HIGD2A, NDUFB2, POLR2J, KRTCAP2, TPI1, HCFC1R1, RPL34, TMA7, EIF3H, MGST3, RPL5, PSMB6, LAMTOR1, NDUFS8, GUK1, TAF9, CNPY2, SLC25A39, COPS6, TPD52L1, RAD23A, PRDX1, SLC25A5, NDUFB…	ALDOA, RPL8, RPL15, RPL4, COX7A2, RPL26, COX7C, RPL36A, SAP18, NDUFA11, EIF3F, COX5B, TRMT112, SNRPD2, NDUFB4, EIF3K, MDH2, COMT, EIF3L, CYSTM1, PFDN5, S100A6, EMP2, EIF1, TMEM147, RPL18, DYNLL1, AP2M1, AKR1B1, NDUFAF3, HIGD2A, NDUFB2, POLR2J, KRTCAP2, TPI1, HCFC1R1, RPL34, TMA7, EIF3H, MGST3, RPL5, PSMB6, LAMTOR1, NDUFS8, GUK1, TAF9, CNPY2, SLC25A39, COPS6, TPD52L1, RAD23A, PRDX1, SLC25A5, NDUFB…
KIM_BIPOLAR_DISORDER_OLIGODENDROCYTE_DENSITY_CORR_UP	0.000999001	0.0234204	0.424469	4.89977	0	474	ALDOA, RPL7, OAZ1, RPL8, RPL27, RPL10A, RPL3, RPS6, RPL41, SOD1, RPS25, UBB, SLC25A6, EEF1A1, RPLP1, GABARAPL2, RPS10, RPS4X, PKM, RPL4, COX7A2, RPL32, FTL, COX7C, RPS13, RPS27, RPS27A, FAU, PFN1, RPL11, CFL1, RPS19, COX6B1, UQCRB, EIF3F, CCNI, TMEM59, ACTG1, RPS12, SNRPD2, DSTN, RPL35, EIF3K, RABAC1, EIF3E, RPL12, NPC2, UQCRQ, NEDD8, NDUFA1, PFDN5, TMEM147, LAMTOR5, AKR1B1, ISCU, NDUFAF3, POLR2J…	ALDOA, RPL7, OAZ1, RPL8, RPL27, RPL10A, RPL3, RPS6, RPL41, SOD1, RPS25, UBB, SLC25A6, EEF1A1, RPLP1, GABARAPL2, RPS10, RPS4X, PKM, RPL4, COX7A2, RPL32, FTL, COX7C, RPS13, RPS27, RPS27A, FAU, PFN1, RPL11, CFL1, RPS19, COX6B1, UQCRB, EIF3F, CCNI, TMEM59, ACTG1, RPS12, SNRPD2, DSTN, RPL35, EIF3K, RABAC1, EIF3E, RPL12, NPC2, UQCRQ, NEDD8, NDUFA1, PFDN5, TMEM147, LAMTOR5, AKR1B1, ISCU, NDUFAF3, POLR2J…
KIM_ALL_DISORDERS_OLIGODENDROCYTE_NUMBER_CORR_UP	0.000999001	0.0234204	0.414402	4.84501	0	513	ALDOA, OAZ1, RPL8, RPL27, RPL10A, CD9, RPL3, RPL41, SOD1, UBB, SLC25A6, RPS16, RPS3, RPLP1, EEF2, GAPDH, GABARAPL2, RPS10, RPS4X, COX7A2, RPL32, FTL, COX7C, RPS27, CRYAB, COX4I1, RPS27A, FAU, COX8A, MRPL23, PFN1, RPL11, CFL1, RPS19, COX6B1, TMED2, UQCRB, EIF3F, TMEM59, PFKP, COX5B, ACTG1, RPS12, SNRPD2, DSTN, RPL35, EIF3K, RABAC1, NPC2, UQCRQ, NEDD8, NDUFA1, PFDN5, TUBA1A, TMEM147, AP2M1, LAMTOR5…	ALDOA, OAZ1, RPL8, RPL27, RPL10A, CD9, RPL3, RPL41, SOD1, UBB, SLC25A6, RPS16, RPS3, RPLP1, EEF2, GAPDH, GABARAPL2, RPS10, RPS4X, COX7A2, RPL32, FTL, COX7C, RPS27, CRYAB, COX4I1, RPS27A, FAU, COX8A, MRPL23, PFN1, RPL11, CFL1, RPS19, COX6B1, TMED2, UQCRB, EIF3F, TMEM59, PFKP, COX5B, ACTG1, RPS12, SNRPD2, DSTN, RPL35, EIF3K, RABAC1, NPC2, UQCRQ, NEDD8, NDUFA1, PFDN5, TUBA1A, TMEM147, AP2M1, LAMTOR5…
REACTOME_THE_CITRIC_ACID_TCA_CYCLE_AND_RESPIRATORY_ELECTRON_TRANSPORT	0.0010395	0.0234204	0.52764	4.83222	0	133	NDUFA4, COX7C, COX4I1, NDUFA11, COX8A, COX16, COX6B1, UQCRB, COX5B, NDUFB4, MDH2, UQCRQ, NDUFC2, NDUFA1, LDHA, NDUFA13, NDUFAF3, NDUFB2, COX6A1, NDUFB7, NDUFB9, BSG, NDUFB6, NDUFS8, NDUFB10, NDUFS7, SDHC, MPC2, COX7A2L, NDUFS4, NDUFS5, COX5A, NDUFC1, UQCRH, COX7B, NDUFA12, MPC1, NDUFV2, NDUFB5, NDUFV1, NDUFA8, NDUFAB1, NDUFB11, NDUFS3, CYC1, SDHB, UCP2, NDUFB3, NDUFA6, IDH3G, IDH3B, SURF1, UQCRC1…	NDUFA4, COX7C, COX4I1, NDUFA11, COX8A, COX16, COX6B1, UQCRB, COX5B, NDUFB4, MDH2, UQCRQ, NDUFC2, NDUFA1, LDHA, NDUFA13, NDUFAF3, NDUFB2, COX6A1, NDUFB7, NDUFB9, BSG, NDUFB6, NDUFS8, NDUFB10, NDUFS7, SDHC, MPC2, COX7A2L, NDUFS4, NDUFS5, COX5A, NDUFC1, UQCRH, COX7B, NDUFA12, MPC1, NDUFV2, NDUFB5, NDUFV1, NDUFA8, NDUFAB1, NDUFB11, NDUFS3, CYC1, SDHB, UCP2, NDUFB3, NDUFA6, IDH3G, IDH3B, SURF1, UQCRC1…
YAO_TEMPORAL_RESPONSE_TO_PROGESTERONE_CLUSTER_17	0.00103199	0.0234204	0.506918	4.79232	0	151	NDUFA11, ACTB, GSTP1, MDH2, UQCRQ, KRTCAP2, NDUFB7, NDUFB9, COPE, NDUFB6, PSMB6, LAMTOR1, SLC25A39, COPS6, FKBP1A, CSNK2B, LMNA, MRPL51, PSMB7, MRPL34, SLIRP, CKS1B, ERP29, ERH, UFC1, SMDT1, DNAJC19, TMEM109, BPGM, DCTN2, CALM1, NDUFV2, ARL3, MRPL18, CAPN2, TALDO1, CYB5R1, NDUFAB1, PSMA7, TIMM13, NDUFS3, ALG5, LSM4, SDHB, MRPS15, PDAP1, IMPDH2, ROMO1, MRPL21, MRPS14, TGFB1I1, ADSL, NDUFS6, LRPAP1…	NDUFA11, ACTB, GSTP1, MDH2, UQCRQ, KRTCAP2, NDUFB7, NDUFB9, COPE, NDUFB6, PSMB6, LAMTOR1, SLC25A39, COPS6, FKBP1A, CSNK2B, LMNA, MRPL51, PSMB7, MRPL34, SLIRP, CKS1B, ERP29, ERH, UFC1, SMDT1, DNAJC19, TMEM109, BPGM, DCTN2, CALM1, NDUFV2, ARL3, MRPL18, CAPN2, TALDO1, CYB5R1, NDUFAB1, PSMA7, TIMM13, NDUFS3, ALG5, LSM4, SDHB, MRPS15, PDAP1, IMPDH2, ROMO1, MRPL21, MRPS14, TGFB1I1, ADSL, NDUFS6, LRPAP1…
KEGG_HUNTINGTONS_DISEASE	0.0010395	0.0234204	0.504832	4.55623	0	125	SOD1, NDUFA4, SLC25A6, COX7A2, COX7C, COX4I1, COX8A, COX6B1, UQCRB, COX5B, NDUFB4, UQCRQ, NDUFC2, NDUFA1, AP2M1, NDUFB2, POLR2J, COX6A1, NDUFB7, NDUFB9, NDUFB6, NDUFS8, COX7A1, SLC25A5, NDUFB10, NDUFA4L2, NDUFS7, SDHC, COX7A2L, POLR2L, POLR2F, VDAC2, NDUFS4, NDUFS5, COX5A, NDUFC1, POLR2G, UQCRH, COX7B, DCTN2, POLR2E, NDUFV2, NDUFB5, NDUFV1, NDUFA8, NDUFAB1, CLTA, POLR2K, POLR2I, NDUFS3, CYC1, SDH…	SOD1, NDUFA4, SLC25A6, COX7A2, COX7C, COX4I1, COX8A, COX6B1, UQCRB, COX5B, NDUFB4, UQCRQ, NDUFC2, NDUFA1, AP2M1, NDUFB2, POLR2J, COX6A1, NDUFB7, NDUFB9, NDUFB6, NDUFS8, COX7A1, SLC25A5, NDUFB10, NDUFA4L2, NDUFS7, SDHC, COX7A2L, POLR2L, POLR2F, VDAC2, NDUFS4, NDUFS5, COX5A, NDUFC1, POLR2G, UQCRH, COX7B, DCTN2, POLR2E, NDUFV2, NDUFB5, NDUFV1, NDUFA8, NDUFAB1, CLTA, POLR2K, POLR2I, NDUFS3, CYC1, SDH…
LI_AMPLIFIED_IN_LUNG_CANCER	0.00103627	0.0234204	0.497892	4.53698	0	129	ALDOA, RPL31, RPL7, RPS20, RPL23A, RPL8, RPL27A, RPL27, RPL10A, PLP2, RPS16, RPS10, RPS4X, PKM, RPS5, RPL36A, RPL38, RPS27, BGN, EEF1D, HSPB1, RPL17, RPL37A, UQCRB, RPS7, PFKP, SNRPD2, RPL35, LDHA, JTB, COX6A1, RPL13, HAX1, YWHAQ, SUMO2, PRDX1, ARL6IP1, RPL30, RPS2, TUFM, YIF1A, NACA, PDCD6, UQCRH, SNRPE, RPS21, APRT, TALDO1, ENO1, AKR1A1, DPP7, NME1, AKR1C1, RPL37, PFN2, SOX4, UBE2I, RAB1A, LDHB…	ALDOA, RPL31, RPL7, RPS20, RPL23A, RPL8, RPL27A, RPL27, RPL10A, PLP2, RPS16, RPS10, RPS4X, PKM, RPS5, RPL36A, RPL38, RPS27, BGN, EEF1D, HSPB1, RPL17, RPL37A, UQCRB, RPS7, PFKP, SNRPD2, RPL35, LDHA, JTB, COX6A1, RPL13, HAX1, YWHAQ, SUMO2, PRDX1, ARL6IP1, RPL30, RPS2, TUFM, YIF1A, NACA, PDCD6, UQCRH, SNRPE, RPS21, APRT, TALDO1, ENO1, AKR1A1, DPP7, NME1, AKR1C1, RPL37, PFN2, SOX4, UBE2I, RAB1A, LDHB…
KIM_ALL_DISORDERS_DURATION_CORR_DN	0.00105042	0.0234204	0.504235	4.41837	0	112	COX7C, CRYAB, COX4I1, COX8A, MRPL23, UQCRB, RABAC1, UQCRQ, NDUFA1, TMEM147, AKR1B1, NDUFAF3, TPI1, HCFC1R1, RPL13, PPIA, HAX1, NDUFS8, RNH1, COX7A1, PSMB5, ATP6V0B, RPS29, PIN1, NDUFS7, TUFM, ARPC2, NDUFC1, DCTN2, EIF3G, CHMP2A, VPS51, TALDO1, CLTA, AKR1A1, VPS28, PMP22, SUMO3, DHPS, NELFE, CCT7, BCAP31, GRHPR, EIF6, IMPDH2, SPAG7, SLC25A11, PEF1, NUDC, ATP6AP1, CDIPT, RPS8, ACTR1A, NDUFB1, SUCLG…	COX7C, CRYAB, COX4I1, COX8A, MRPL23, UQCRB, RABAC1, UQCRQ, NDUFA1, TMEM147, AKR1B1, NDUFAF3, TPI1, HCFC1R1, RPL13, PPIA, HAX1, NDUFS8, RNH1, COX7A1, PSMB5, ATP6V0B, RPS29, PIN1, NDUFS7, TUFM, ARPC2, NDUFC1, DCTN2, EIF3G, CHMP2A, VPS51, TALDO1, CLTA, AKR1A1, VPS28, PMP22, SUMO3, DHPS, NELFE, CCT7, BCAP31, GRHPR, EIF6, IMPDH2, SPAG7, SLC25A11, PEF1, NUDC, ATP6AP1, CDIPT
ENK_UV_RESPONSE_KERATINOCYTE_UP	0.001	0.0234204	0.396035	4.40056	0	369	ALDOA, OAZ1, RPL8, RPL10, RPL10A, EIF4A1, UBB, RPL19, RPS3, GABARAPL2, RPS10, RPS5, RPL18A, ATF4, RPS9, CRYAB, RPS15, POLD4, FAU, HSPB1, MRPL23, PFN1, RPL14, CFL1, COX6B1, EIF3F, CCNI, GSTP1, BTF3, COX5B, RPL35, EIF3K, RABAC1, ANXA2, RPL12, COMT, NEDD8, ATP6V0E1, PFDN5, EMP3, JUNB, EIF1, JTB, RPL18, AKR1B1, COX6A1, NDUFB7, RPS11, BSG, ATP6V1F, SLC3A2, ERGIC3, COPE, PMVK, NDUFS8, IER3, CAPG, GUK1,…	ALDOA, OAZ1, RPL8, RPL10, RPL10A, EIF4A1, UBB, RPL19, RPS3, GABARAPL2, RPS10, RPS5, RPL18A, ATF4, RPS9, CRYAB, RPS15, POLD4, FAU, HSPB1, MRPL23, PFN1, RPL14, CFL1, COX6B1, EIF3F, CCNI, GSTP1, BTF3, COX5B, RPL35, EIF3K, RABAC1, ANXA2, RPL12, COMT, NEDD8, ATP6V0E1, PFDN5, EMP3, JUNB, EIF1, JTB, RPL18, AKR1B1, COX6A1, NDUFB7, RPS11, BSG, ATP6V1F, SLC3A2, ERGIC3, COPE, PMVK, NDUFS8, IER3, CAPG, GUK1,…
KEGG_ALZHEIMERS_DISEASE	0.00105374	0.0234204	0.505778	4.38737	0	109	NDUFA4, GAPDH, COX7A2, COX7C, COX4I1, CALM2, COX8A, COX6B1, UQCRB, COX5B, NDUFB4, UQCRQ, NDUFC2, NDUFA1, NDUFB2, COX6A1, NDUFB7, NDUFB9, NDUFB6, NDUFS8, COX7A1, NDUFB10, NDUFA4L2, NDUFS7, SDHC, COX7A2L, NDUFS4, PSENEN, NDUFS5, COX5A, NDUFC1, UQCRH, HSD17B10, COX7B, APH1A, BAD, CALM1, NDUFV2, NDUFB5, NDUFV1, NDUFA8, CAPN2, NDUFAB1, NDUFS3, CYC1, SDHB, NDUFB3, NDUFA6, CAPN1, UQCRC1, SDHD, NDUFS6, U…	NDUFA4, GAPDH, COX7A2, COX7C, COX4I1, CALM2, COX8A, COX6B1, UQCRB, COX5B, NDUFB4, UQCRQ, NDUFC2, NDUFA1, NDUFB2, COX6A1, NDUFB7, NDUFB9, NDUFB6, NDUFS8, COX7A1, NDUFB10, NDUFA4L2, NDUFS7, SDHC, COX7A2L, NDUFS4, PSENEN, NDUFS5, COX5A, NDUFC1, UQCRH, HSD17B10, COX7B, APH1A, BAD, CALM1, NDUFV2, NDUFB5, NDUFV1, NDUFA8, CAPN2, NDUFAB1, NDUFS3, CYC1, SDHB, NDUFB3, NDUFA6, CAPN1, UQCRC1, SDHD, NDUFS6, U…
WP_OXIDATIVE_PHOSPHORYLATION	0.001221	0.0234204	0.697705	4.37095	0	40	NDUFA4, NDUFA11, NDUFB4, NDUFC2, NDUFB2, NDUFB7, NDUFB9, NDUFB6, NDUFS8, NDUFB10, NDUFA4L2, NDUFS7, NDUFS4, NDUFS5, NDUFC1, NDUFV2, NDUFB5, NDUFV1, NDUFA8, NDUFAB1, NDUFS3, NDUFA6, NDUFS6, ATP6AP2, ATP6AP1, NDUFA9, NDUFA2, NDUFA5, NDUFB1	NDUFA4, NDUFA11, NDUFB4, NDUFC2, NDUFB2, NDUFB7, NDUFB9, NDUFB6, NDUFS8, NDUFB10, NDUFA4L2, NDUFS7, NDUFS4, NDUFS5, NDUFC1, NDUFV2, NDUFB5, NDUFV1, NDUFA8, NDUFAB1, NDUFS3, NDUFA6, NDUFS6, ATP6AP2, ATP6AP1, NDUFA9
TIEN_INTESTINE_PROBIOTICS_6HR_UP	0.001221	0.0234204	0.687605	4.30767	0	40	RPL23A, RPL27A, RPS6, RPL41, RPS14, EEF1A1, GAPDH, RPL4, FTL, RPS3A, RPS27, ACTB, RPLP0, RPS19, RPL37A, RPS7, RPS23, RPS11, RPL13, PPIA, RPL5, HSPA8, RPL23, RPS2, UBC	RPL23A, RPL27A, RPS6, RPL41, RPS14, EEF1A1, GAPDH, RPL4, FTL, RPS3A, RPS27, ACTB, RPLP0, RPS19, RPL37A, RPS7, RPS23, RPS11, RPL13, PPIA, RPL5, HSPA8, RPL23, RPS2, UBC
REACTOME_MITOCHONDRIAL_TRANSLATION	0.00110497	0.0234204	0.537825	4.20141	0	76	MRPL23, MRPL33, MRPL51, TUFM, MRPL34, MRPL18, MRPS36, MRPL43, MRPL24, MRPL55, MRPS15, MRPS28, MRPL41, MRPL21, MRPL32, MRPS16, MRPS14, MRPS21, OXA1L, MRPL27, MRPL22, MRPL28, MRPS18B, MRPL12, MRPL52, MRPS18A, GADD45GIP1, MRPS33, MRPS7, MRPL54, MRPL16, MRPL48, MRPL11, MRPL20, MRPS6, MRPS34, MRPL40, MRPL17, MRPS18C, MTIF3, MRPL49, AURKAIP1, MRPL9, MRPL2, MRPL37, MRPS26, MRPS23, MRPL53, MRPS11, MRPL10…	MRPL23, MRPL33, MRPL51, TUFM, MRPL34, MRPL18, MRPS36, MRPL43, MRPL24, MRPL55, MRPS15, MRPS28, MRPL41, MRPL21, MRPL32, MRPS16, MRPS14, MRPS21, OXA1L, MRPL27, MRPL22, MRPL28, MRPS18B, MRPL12, MRPL52, MRPS18A, GADD45GIP1, MRPS33, MRPS7, MRPL54, MRPL16
REACTOME_COMPLEX_I_BIOGENESIS	0.00116009	0.0234204	0.601821	4.14086	0	52	NDUFA11, NDUFB4, NDUFC2, NDUFA1, NDUFA13, NDUFAF3, NDUFB2, NDUFB7, NDUFB9, NDUFB6, NDUFS8, NDUFB10, NDUFS7, NDUFS4, NDUFS5, NDUFC1, NDUFA12, NDUFV2, NDUFB5, NDUFV1, NDUFA8, NDUFAB1, NDUFB11, NDUFS3, NDUFB3, NDUFA6, NDUFS6, COA1, TIMMDC1, NDUFA9, NDUFA2, TMEM126B, NDUFA5, NDUFB1, ECSIT, NDUFAF1	NDUFA11, NDUFB4, NDUFC2, NDUFA1, NDUFA13, NDUFAF3, NDUFB2, NDUFB7, NDUFB9, NDUFB6, NDUFS8, NDUFB10, NDUFS7, NDUFS4, NDUFS5, NDUFC1, NDUFA12, NDUFV2, NDUFB5, NDUFV1, NDUFA8, NDUFAB1, NDUFB11, NDUFS3, NDUFB3, NDUFA6, NDUFS6, COA1, TIMMDC1, NDUFA9
MOOTHA_HUMAN_MITODB_6_2002	0.001001	0.0234204	0.382314	4.10615	0	290	RPLP2, RPL3, NDUFA4, COX7A2, COX7C, REXO2, RPS3A, COX4I1, COX8A, COX6B1, UQCRB, COX5B, NDUFB4, MDH2, TSPO, NDUFC2, NDUFA1, CYB5R3, NDUFB2, SLC25A3, COX6A1, NDUFB7, TBCB, NDUFB6, HAX1, NDUFS8, COX7A1, DGUOK, SLC25A5, MRPL33, COX17, NDUFS7, TUFM, MRPL34, SDHC, COX7A2L, VDAC2, NDUFS4, ACADVL, NDUFS5, COX5A, NDUFC1, UQCRH, COX7B, BAD, NDUFV2, DUT, NDUFB5, MRPL18, NDUFA8, ACAT1, NDUFAB1, TIMM13, NDUFS…	RPLP2, RPL3, NDUFA4, COX7A2, COX7C, REXO2, RPS3A, COX4I1, COX8A, COX6B1, UQCRB, COX5B, NDUFB4, MDH2, TSPO, NDUFC2, NDUFA1, CYB5R3, NDUFB2, SLC25A3, COX6A1, NDUFB7, TBCB, NDUFB6, HAX1, NDUFS8, COX7A1, DGUOK, SLC25A5, MRPL33, COX17, NDUFS7, TUFM, MRPL34, SDHC, COX7A2L, VDAC2, NDUFS4, ACADVL, NDUFS5, COX5A, NDUFC1, UQCRH, COX7B, BAD, NDUFV2, DUT, NDUFB5, MRPL18, NDUFA8, ACAT1, NDUFAB1, TIMM13, NDUFS…
WP_NONALCOHOLIC_FATTY_LIVER_DISEASE	0.00105042	0.0234204	0.460559	4.07999	0	117	NDUFA4, COX7A2, COX7C, ATF4, COX4I1, NDUFA11, COX8A, COX6B1, UQCRB, COX5B, NDUFB4, UQCRQ, NDUFC2, NDUFA1, NDUFA13, NDUFB2, COX6A1, NDUFB7, NDUFB9, NDUFB6, NDUFS8, COX7A1, NDUFB10, NDUFA4L2, NDUFS7, CCL2, SDHC, COX7A2L, NDUFS4, NDUFS5, COX5A, NDUFC1, ADIPOR1, UQCRH, COX7B, NDUFA12, NDUFV2, NDUFB5, NDUFV1, NDUFA8, NDUFAB1, NDUFB11, NDUFS3, CYC1, SDHB, NDUFB3, NDUFA6, UQCRC1, SDHD, NDUFS6, UQCRC2, C…	NDUFA4, COX7A2, COX7C, ATF4, COX4I1, NDUFA11, COX8A, COX6B1, UQCRB, COX5B, NDUFB4, UQCRQ, NDUFC2, NDUFA1, NDUFA13, NDUFB2, COX6A1, NDUFB7, NDUFB9, NDUFB6, NDUFS8, COX7A1, NDUFB10, NDUFA4L2, NDUFS7, CCL2, SDHC, COX7A2L, NDUFS4, NDUFS5, COX5A, NDUFC1, ADIPOR1, UQCRH, COX7B, NDUFA12, NDUFV2, NDUFB5, NDUFV1, NDUFA8, NDUFAB1, NDUFB11, NDUFS3, CYC1, SDHB, NDUFB3, NDUFA6, UQCRC1, SDHD, NDUFS6, UQCRC2, C…
REACTOME_CELLULAR_RESPONSES_TO_STIMULI	0.000999001	0.0234204	0.347802	4.04831	0	501	RPL13A, RPL31, RPL7, RPS20, RPL23A, RPL8, RPL27A, RPLP2, RPL27, RPL10, RPL10A, RPL15, RPL3, RPS6, RPL21, RPL41, RPS14, SOD1, RPS25, NDUFA4, UBB, RPS16, EEF1A1, RPL19, RPS3, RPLP1, RPL35A, RPS10, RPS4X, RPL4, RPL32, RPS5, RPL18A, RPL26, COX7C, RPL36A, RPS13, RPL38, UBA52, RPS3A, ATF4, RPS9, RPS27, RPL6, CRYAB, COX4I1, RPS15, RPL9, RPLP0, RPS27A, FAU, HSPB1, COX8A, RPL17, RPS15A, LAMTOR4, RPL11, RP…	RPL13A, RPL31, RPL7, RPS20, RPL23A, RPL8, RPL27A, RPLP2, RPL27, RPL10, RPL10A, RPL15, RPL3, RPS6, RPL21, RPL41, RPS14, SOD1, RPS25, NDUFA4, UBB, RPS16, EEF1A1, RPL19, RPS3, RPLP1, RPL35A, RPS10, RPS4X, RPL4, RPL32, RPS5, RPL18A, RPL26, COX7C, RPL36A, RPS13, RPL38, UBA52, RPS3A, ATF4, RPS9, RPS27, RPL6, CRYAB, COX4I1, RPS15, RPL9, RPLP0, RPS27A, FAU, HSPB1, COX8A, RPL17, RPS15A, LAMTOR4, RPL11, RP…
REACTOME_NERVOUS_SYSTEM_DEVELOPMENT	0.001	0.0234204	0.368607	4.04154	0	342	RPL13A, RPL31, RPL7, RPS20, RPL23A, RPL8, RPL27A, RPLP2, RPL27, RPL10, RPL10A, RPL15, RPL3, RPS6, RPL21, ARPC1B, RPL41, RPS14, RPS25, UBB, RPS16, RPL19, RPS3, RPLP1, RPL35A, RPS10, RPS4X, RPL4, RPL32, RPS5, RPL18A, RPL26, RPL36A, RPS13, RPL38, UBA52, RPS3A, RPS9, RPS27, RPL6, RPS15, RPL9, ACTB, RPLP0, MYL6, RPS27A, FAU, PFN1, RPL17, RPS15A, RPL11, RPL14, TUBA1B, CFL1, RPS19, RPL37A, RHOC, RPS7, R…	RPL13A, RPL31, RPL7, RPS20, RPL23A, RPL8, RPL27A, RPLP2, RPL27, RPL10, RPL10A, RPL15, RPL3, RPS6, RPL21, ARPC1B, RPL41, RPS14, RPS25, UBB, RPS16, RPL19, RPS3, RPLP1, RPL35A, RPS10, RPS4X, RPL4, RPL32, RPS5, RPL18A, RPL26, RPL36A, RPS13, RPL38, UBA52, RPS3A, RPS9, RPS27, RPL6, RPS15, RPL9, ACTB, RPLP0, MYL6, RPS27A, FAU, PFN1, RPL17, RPS15A, RPL11, RPL14, TUBA1B, CFL1, RPS19, RPL37A, RHOC, RPS7, R…
DAZARD_UV_RESPONSE_CLUSTER_G1	0.00120482	0.0234204	0.613148	3.96149	0	44	RPL31, PKM, COX7A2, COX7C, RPL36A, RPL38, RPS27, MYL6, RPL37A, UQCRB, RPS23, ANXA2, HEXIM1, NDUFA1, GPAA1, DYNLL1, RPL34, GUK1, RPL30, COX17, TSC22D1, NDUFC1, SNRPE, RPS21, SEC61G, RPL37, PGK1	RPL31, PKM, COX7A2, COX7C, RPL36A, RPL38, RPS27, MYL6, RPL37A, UQCRB, RPS23, ANXA2, HEXIM1, NDUFA1, GPAA1, DYNLL1, RPL34, GUK1, RPL30, COX17, TSC22D1, NDUFC1, SNRPE, RPS21, SEC61G, RPL37, PGK1
YAMASHITA_LIVER_CANCER_WITH_EPCAM_UP	0.00121803	0.0234204	0.64294	3.95097	0	38	RPL13A, RPL31, RPL23A, HNRNPA1, RPS3, RPS10, RPS4X, RPS3A, RPL6, RPL9, RPLP0, RPS27A, RPL17, FMOD, EIF3F, RPS7, RPS12, RPSA, RPL35, RPL7A, RPL29, POLR2E	RPL13A, RPL31, RPL23A, HNRNPA1, RPS3, RPS10, RPS4X, RPS3A, RPL6, RPL9, RPLP0, RPS27A, RPL17, FMOD, EIF3F, RPS7, RPS12, RPSA, RPL35, RPL7A, RPL29, POLR2E
MOOTHA_PGC	0.001001	0.0234204	0.364211	3.93931	0	301	AK1, GAPDH, PKM, COX7A2, COX7C, COX8A, UQCRB, PFKP, COX5B, MDH2, COMT, EIF3L, ID2, LDHA, COX6A1, TPI1, BSG, NDUFB6, GUK1, COX7A1, PSMB5, EIF4A2, SLC25A5, NOP10, HSPB8, TUFM, PSMB7, MRPL34, MPC2, DBI, PDCD6, POLR2F, UBC, NDUFS5, NDUFC1, RNF5, HSD17B10, COX7B, FASTK, POLR2E, NDUFV2, NDUFB5, MRPL18, NDUFA8, CKS2, PGAM1, DDIT4, ENO1, NDUFAB1, TMEM45A, TIMM13, WDR61, NDUFS3, CYC1, UROD, SUMO1, SDHB, S…	AK1, GAPDH, PKM, COX7A2, COX7C, COX8A, UQCRB, PFKP, COX5B, MDH2, COMT, EIF3L, ID2, LDHA, COX6A1, TPI1, BSG, NDUFB6, GUK1, COX7A1, PSMB5, EIF4A2, SLC25A5, NOP10, HSPB8, TUFM, PSMB7, MRPL34, MPC2, DBI, PDCD6, POLR2F, UBC, NDUFS5, NDUFC1, RNF5, HSD17B10, COX7B, FASTK, POLR2E, NDUFV2, NDUFB5, MRPL18, NDUFA8, CKS2, PGAM1, DDIT4, ENO1, NDUFAB1, TMEM45A, TIMM13, WDR61, NDUFS3, CYC1, UROD, SUMO1, SDHB, S…
MARTINEZ_RESPONSE_TO_TRABECTEDIN_UP	0.00115875	0.0234204	0.566676	3.932	0	53	SOD1, COX7A2, ARL2, UBA52, RPS27, LAPTM4A, COX8A, COX6B1, UQCRB, ID2, NDUFA1, JUNB, NDUFA13, DKK3, GUK1, ATP6V1G1, RHBDD2, FKBP1A, HSBP1, ATRAID, SERTAD1, IGFBP6, ITGAE, GADD45B, SKP1, ITM2B, CTSA, PRDX2, PGK1, NDUFA2, GLO1, CXCL3, SAT1, CYCS, HDAC3, RSU1, VKORC1, CDC37	SOD1, COX7A2, ARL2, UBA52, RPS27, LAPTM4A, COX8A, COX6B1, UQCRB, ID2, NDUFA1, JUNB, NDUFA13, DKK3, GUK1, ATP6V1G1, RHBDD2, FKBP1A, HSBP1, ATRAID, SERTAD1, IGFBP6, ITGAE, GADD45B, SKP1, ITM2B, CTSA, PRDX2, PGK1
HILLION_HMGA1_TARGETS	0.00117509	0.0234204	0.562015	3.90314	0	54	ALDOA, RPL21, SOD1, RPL19, EEF2, RPL36A, RPS3A, COX4I1, HSPB1, CFL1, COX5B, RPS12, GPX3, CRIP2, ID2, ID3, RPS11, RPL13, PSMB6, SLC25A5, CLU, MGST1, COX5A, ID1, CXCL2, AKR1A1, PMP22, NME1	ALDOA, RPL21, SOD1, RPL19, EEF2, RPL36A, RPS3A, COX4I1, HSPB1, CFL1, COX5B, RPS12, GPX3, CRIP2, ID2, ID3, RPS11, RPL13, PSMB6, SLC25A5, CLU, MGST1, COX5A, ID1, CXCL2, AKR1A1, PMP22, NME1
MARTENS_TRETINOIN_RESPONSE_DN	0.000999001	0.0234204	0.334442	3.86678	0	479	RPL13A, RPL31, RPL7, RPL23A, RPL27, RPL10, RPL10A, RPL15, RPL3, RPS6, RPL21, TMSB4X, RPS14, RPS25, UBB, HNRNPA1, RPS16, EEF1A1, RPL19, RPS3, RPS10, RPS4X, RPL4, RPL32, RPS5, RPL18A, RPL26, COX7C, ATF4, RPS9, RPS27, SAP18, COX4I1, RPL9, NDUFA11, RPLP0, CHCHD2, RPS27A, CALM2, HSPB1, RPL17, RPL11, RPL14, TUBA1B, RPS19, RPL37A, UQCRB, RPS23, ACTG1, PTMA, RPS12, RPSA, RPL35, UQCRQ, EIF1, RPL18, RPL7A,…	RPL13A, RPL31, RPL7, RPL23A, RPL27, RPL10, RPL10A, RPL15, RPL3, RPS6, RPL21, TMSB4X, RPS14, RPS25, UBB, HNRNPA1, RPS16, EEF1A1, RPL19, RPS3, RPS10, RPS4X, RPL4, RPL32, RPS5, RPL18A, RPL26, COX7C, ATF4, RPS9, RPS27, SAP18, COX4I1, RPL9, NDUFA11, RPLP0, CHCHD2, RPS27A, CALM2, HSPB1, RPL17, RPL11, RPL14, TUBA1B, RPS19, RPL37A, UQCRB, RPS23, ACTG1, PTMA, RPS12, RPSA, RPL35, UQCRQ, EIF1, RPL18, RPL7A,…
WP_MITOCHONDRIAL_COMPLEX_I_ASSEMBLY_MODEL_OXPHOS_SYSTEM	0.00117647	0.0234204	0.574959	3.84837	0	48	NDUFB4, NDUFC2, NDUFA1, NDUFA13, NDUFAF3, NDUFB2, NDUFB7, NDUFB9, NDUFB6, NDUFB10, NDUFS4, NDUFS5, NDUFC1, NDUFA12, NDUFV2, NDUFB5, NDUFV1, NDUFA8, NDUFAB1, NDUFB11, NDUFS3, NDUFB3, NDUFA6, NDUFS6, COA1, TIMMDC1, NDUFA2, TMEM126B, NDUFA5, NDUFB1, ECSIT, NDUFAF1, MT-ND2, NDUFAF4, NUBPL, NDUFA3, NDUFA10, NDUFS2	NDUFB4, NDUFC2, NDUFA1, NDUFA13, NDUFAF3, NDUFB2, NDUFB7, NDUFB9, NDUFB6, NDUFB10, NDUFS4, NDUFS5, NDUFC1, NDUFA12, NDUFV2, NDUFB5, NDUFV1, NDUFA8, NDUFAB1, NDUFB11, NDUFS3, NDUFB3, NDUFA6, NDUFS6, COA1, TIMMDC1
HILLION_HMGA1B_TARGETS	0.00116009	0.0234204	0.557976	3.83919	0	52	RPL10, RPL21, SOD1, RPL19, COX7A2, RPS3A, COX4I1, COX5B, PTMA, RPS12, CRIP2, ID2, ID3, RPS11, RPL13, PSMB6, SLC25A5, CLU, ACADVL, MGST1, COX5A, ARF5, ID1, CXCL2, AKR1A1, NME1, GPX4, PLAUR, PSMA1, PCNA	RPL10, RPL21, SOD1, RPL19, COX7A2, RPS3A, COX4I1, COX5B, PTMA, RPS12, CRIP2, ID2, ID3, RPS11, RPL13, PSMB6, SLC25A5, CLU, ACADVL, MGST1, COX5A, ARF5, ID1, CXCL2, AKR1A1, NME1, GPX4, PLAUR, PSMA1, PCNA
WONG_EMBRYONIC_STEM_CELL_CORE	0.00100908	0.0234204	0.374947	3.83144	0	219	RPL27A, RPL10A, EIF4A1, HNRNPA1, U2AF1, RPS16, RPS3, EEF2, RPS5, RPS27, NDUFA11, RPS19, RPS23, BTF3, COX5B, RPS12, RPSA, EIF3K, EIF3L, NDUFB7, RPL13, PSMB6, PSMB5, RPL22, PRDX1, SLC25A5, NDUFB10, NOP10, SDHC, CKS1B, ERP29, BANF1, POLR2F, UQCRH, LSM5, EIF3I, RAB34, NHP2, PHB, MRPS36, TRIP6, CKS2, STOML2, ENO1, NDUFAB1, FDPS, KIF22, PSMA7, TIMM13, SUMO1, LSM4, HMGB2, CISD1, MRPS28, EIF6, SEPHS2, PO…	RPL27A, RPL10A, EIF4A1, HNRNPA1, U2AF1, RPS16, RPS3, EEF2, RPS5, RPS27, NDUFA11, RPS19, RPS23, BTF3, COX5B, RPS12, RPSA, EIF3K, EIF3L, NDUFB7, RPL13, PSMB6, PSMB5, RPL22, PRDX1, SLC25A5, NDUFB10, NOP10, SDHC, CKS1B, ERP29, BANF1, POLR2F, UQCRH, LSM5, EIF3I, RAB34, NHP2, PHB, MRPS36, TRIP6, CKS2, STOML2, ENO1, NDUFAB1, FDPS, KIF22, PSMA7, TIMM13, SUMO1, LSM4, HMGB2, CISD1, MRPS28, EIF6, SEPHS2, PO…
MOOTHA_MITOCHONDRIA	0.001001	0.0234204	0.350774	3.79657	0	304	NDUFA4, COX7A2, COX7C, COX4I1, COX8A, COX6B1, UQCRB, COX5B, NDUFB4, MDH2, TSPO, NDUFC2, NDUFA1, CYB5R3, LGALS3, NDUFB2, SLC25A3, COX6A1, NDUFB7, TBCB, NDUFB6, HAX1, NDUFS8, COX7A1, DGUOK, ANXA7, SLC25A5, MRPL33, COX17, TUFM, MRPL34, SDHC, VDAC2, NDUFS4, ACADVL, NDUFS5, COX5A, NDUFC1, UQCRH, COX7B, NDUFV2, DUT, NDUFB5, MRPL18, NDUFA8, ACAT1, NDUFAB1, DCTN6, TIMM13, NDUFS3, CYC1, SDHB, MRPL24, CRAT…	NDUFA4, COX7A2, COX7C, COX4I1, COX8A, COX6B1, UQCRB, COX5B, NDUFB4, MDH2, TSPO, NDUFC2, NDUFA1, CYB5R3, LGALS3, NDUFB2, SLC25A3, COX6A1, NDUFB7, TBCB, NDUFB6, HAX1, NDUFS8, COX7A1, DGUOK, ANXA7, SLC25A5, MRPL33, COX17, TUFM, MRPL34, SDHC, VDAC2, NDUFS4, ACADVL, NDUFS5, COX5A, NDUFC1, UQCRH, COX7B, NDUFV2, DUT, NDUFB5, MRPL18, NDUFA8, ACAT1, NDUFAB1, DCTN6, TIMM13, NDUFS3, CYC1, SDHB, MRPL24, CRAT…
DAZARD_RESPONSE_TO_UV_NHEK_UP	0.00103413	0.0234204	0.406806	3.78825	0	140	RPL31, PKM, COX7A2, COX7C, RPL36A, RPL38, ATF4, RPS27, MYL6, PFN1, RPL37A, UQCRB, RPS23, RPSA, ANXA2, HEXIM1, ID2, NDUFA1, JUNB, GPAA1, DYNLL1, RPL34, ERGIC3, IER3, GUK1, ZFP36, TUBB4B, RPL30, RPS2, COX17, CCDC85B, TSC22D1, HSPA2, NDUFC1, IGFBP6, EIF3G, SNRPE, RPS21, APRT, SEC61G, CXCL2, GADD45B, GEM, BRD2, RAP1A, TM4SF1, RPL37, POP7, NEU1, SURF1, PGK1, PPP1R15A, CSRP1, PPP2R1A, PSMD8, ERCC1, ARH…	RPL31, PKM, COX7A2, COX7C, RPL36A, RPL38, ATF4, RPS27, MYL6, PFN1, RPL37A, UQCRB, RPS23, RPSA, ANXA2, HEXIM1, ID2, NDUFA1, JUNB, GPAA1, DYNLL1, RPL34, ERGIC3, IER3, GUK1, ZFP36, TUBB4B, RPL30, RPS2, COX17, CCDC85B, TSC22D1, HSPA2, NDUFC1, IGFBP6, EIF3G, SNRPE, RPS21, APRT, SEC61G, CXCL2, GADD45B, GEM, BRD2, RAP1A, TM4SF1, RPL37, POP7, NEU1, SURF1, PGK1, PPP1R15A, CSRP1, PPP2R1A
BILANGES_SERUM_RESPONSE_TRANSLATION	0.00134048	0.0234204	0.75746	3.77667	0	23	RPL10, RPS6, RPL21, EEF1A1, RPS3, RPS4X, RPL4, RPS5, RPL18A, RPL6, RPL14, RPS19, EIF3F, RPS7, EIF3H, RPL29	RPL10, RPS6, RPL21, EEF1A1, RPS3, RPS4X, RPL4, RPS5, RPL18A, RPL6, RPL14, RPS19, EIF3F, RPS7, EIF3H, RPL29
FLOTHO_PEDIATRIC_ALL_THERAPY_RESPONSE_UP	0.001221	0.0234204	0.600465	3.76177	0	40	RPL13A, RPL7, RPS20, RPL27, RPS6, RPS16, FXYD5, EEF2, RPS5, RPS9, RPL6, RPLP0, FAU, RPL17, RPS19, RPL37A, TMED2, EIF3L, RPL5, RPL22, EIF3D, SYPL1, RAB1A, VAMP3	RPL13A, RPL7, RPS20, RPL27, RPS6, RPS16, FXYD5, EEF2, RPS5, RPS9, RPL6, RPLP0, FAU, RPL17, RPS19, RPL37A, TMED2, EIF3L, RPL5, RPL22, EIF3D, SYPL1, RAB1A, VAMP3
RHEIN_ALL_GLUCOCORTICOID_THERAPY_DN	0.00100705	0.0234204	0.357635	3.74088	0	251	RPL31, CD9, RPL3, GAPDH, SAP18, RPLP0, HSPB1, TUBA1B, SNRPD2, TUBA1A, LDHA, DYNLL1, HNRNPA0, TPI1, EID1, PPIA, DAD1, HSPA8, CNPY2, COPS6, RPL22, RPL23, PRDX1, TMEM14A, CSNK2B, PARK7, TUFM, SDHC, CKS1B, KDELR2, LSM5, SNRPE, PCMT1, ESD, CALM1, DUT, NDUFB5, HDDC2, NHP2, NDUFA8, ACAT1, CKS2, TALDO1, STOML2, PIGP, ENO1, CD99, AKR1A1, WDR61, LSM4, NME1, CACYBP, METTL5, NELFE, CCT7, BCAP31, IMPDH2, PIN4…	RPL31, CD9, RPL3, GAPDH, SAP18, RPLP0, HSPB1, TUBA1B, SNRPD2, TUBA1A, LDHA, DYNLL1, HNRNPA0, TPI1, EID1, PPIA, DAD1, HSPA8, CNPY2, COPS6, RPL22, RPL23, PRDX1, TMEM14A, CSNK2B, PARK7, TUFM, SDHC, CKS1B, KDELR2, LSM5, SNRPE, PCMT1, ESD, CALM1, DUT, NDUFB5, HDDC2, NHP2, NDUFA8, ACAT1, CKS2, TALDO1, STOML2, PIGP, ENO1, CD99, AKR1A1, WDR61, LSM4, NME1, CACYBP, METTL5, NELFE, CCT7, BCAP31, IMPDH2, PIN4…
WP_MITOCHONDRIAL_COMPLEX_IV_ASSEMBLY	0.001287	0.0234204	0.66213	3.72065	0	31	NDUFA4, COX7A2, COX7C, COX4I1, COX8A, COX16, COX6B1, COX5B, COX6A1, HIGD1A, COX17, COX5A, COX7B, PNKD, SMIM20, COA3, SURF1, CMC1, COX6C, COX14, PET100, COX11	NDUFA4, COX7A2, COX7C, COX4I1, COX8A, COX16, COX6B1, COX5B, COX6A1, HIGD1A, COX17, COX5A, COX7B, PNKD, SMIM20, COA3, SURF1, CMC1, COX6C, COX14
ALONSO_METASTASIS_UP	0.0010352	0.0234204	0.395359	3.67396	0	139	RPL10A, RPL35A, RPS10, LUM, LAPTM4A, CHCHD2, COX8A, PFN1, COX6B1, BTF3, BRK1, RABAC1, NPC2, TUBA1A, LAMTOR5, UBL5, PRDX5, EIF3H, YWHAQ, DAD1, HSPA8, TMEM258, ATP6V0B, ATRAID, CKS1B, SRI, SMDT1, UBE2D2, NHP2, SPCS1, ENO1, NDUFAB1, NDUFB11, CYC1, PMP22, TMEM9B, SKP1, SDCBP, NDUFB3, GHITM, FHL1, ADSL, SDHD, ATP6V0D1, MDH1, HIBADH, LRPAP1, RAB1A, AKT1S1, GSTA4, FAIM, GLO1, TIMM10, TMEM50B, PMM1, MMAD…	RPL10A, RPL35A, RPS10, LUM, LAPTM4A, CHCHD2, COX8A, PFN1, COX6B1, BTF3, BRK1, RABAC1, NPC2, TUBA1A, LAMTOR5, UBL5, PRDX5, EIF3H, YWHAQ, DAD1, HSPA8, TMEM258, ATP6V0B, ATRAID, CKS1B, SRI, SMDT1, UBE2D2, NHP2, SPCS1, ENO1, NDUFAB1, NDUFB11, CYC1, PMP22, TMEM9B, SKP1, SDCBP, NDUFB3, GHITM, FHL1, ADSL, SDHD, ATP6V0D1, MDH1, HIBADH, LRPAP1, RAB1A, AKT1S1, GSTA4, FAIM
LUI_THYROID_CANCER_PAX8_PPARG_DN	0.00121803	0.0234204	0.588183	3.64342	0	39	RPL10A, RPL21, RPS5, RPL18A, RPL17, EIF3F, RPS12, EIF3K, TMEM147, AKR1B1, NUPR1, ERGIC3, HINT1, HSPA8, FKBP1A, RPS2, TMEM109, ETHE1, SKP1, PPT1, ITM2B, BLVRB, PSMD8, UBE2E3, RAN, FBL, ATXN10, DDT, LITAF, ISLR, TMBIM6, RTN4	RPL10A, RPL21, RPS5, RPL18A, RPL17, EIF3F, RPS12, EIF3K, TMEM147, AKR1B1, NUPR1, ERGIC3, HINT1, HSPA8, FKBP1A, RPS2, TMEM109, ETHE1, SKP1, PPT1, ITM2B, BLVRB
WANG_TUMOR_INVASIVENESS_UP	0.001001	0.0234204	0.338477	3.63204	0	285	RPL13A, RPL7, RPS20, RPL8, RPL27A, RPLP2, RPL27, RPS6, RPL21, RPS14, RPS16, RPL19, RPS3, GAPDH, PKM, COX7A2, RPL32, RPS5, RPL18A, COX7C, RPL6, SAP18, COX4I1, RPLP0, FAU, COX8A, RPS15A, RPL14, TUBA1B, RPS7, ACTG1, SNRPD2, RPL35, ANXA2, NPC2, NDUFC2, NEDD8, S100A6, PRDX5, NDUFB7, RPS11, RPL34, EIF3H, GLUL, EID1, PPIA, ERGIC3, HINT1, VIM, RBX1, HSPA8, CIRBP, HIGD1A, BLOC1S1, TUBB4B, RPS29, ANXA7, RP…	RPL13A, RPL7, RPS20, RPL8, RPL27A, RPLP2, RPL27, RPS6, RPL21, RPS14, RPS16, RPL19, RPS3, GAPDH, PKM, COX7A2, RPL32, RPS5, RPL18A, COX7C, RPL6, SAP18, COX4I1, RPLP0, FAU, COX8A, RPS15A, RPL14, TUBA1B, RPS7, ACTG1, SNRPD2, RPL35, ANXA2, NPC2, NDUFC2, NEDD8, S100A6, PRDX5, NDUFB7, RPS11, RPL34, EIF3H, GLUL, EID1, PPIA, ERGIC3, HINT1, VIM, RBX1, HSPA8, CIRBP, HIGD1A, BLOC1S1, TUBB4B, RPS29, ANXA7, RP…
NUTT_GBM_VS_AO_GLIOMA_DN	0.00126422	0.0234204	0.637529	3.63073	0	32	RPS20, RPL23A, RPL27A, RPLP2, RPS6, ANGPTL2, RPL4, RPS13, UQCRB, EIF3F, EIF3E, RPL24, CIRBP, RPL36AL, RPL30, YIF1A, POLR2F, VDAC2, ID1	RPS20, RPL23A, RPL27A, RPLP2, RPS6, ANGPTL2, RPL4, RPS13, UQCRB, EIF3F, EIF3E, RPL24, CIRBP, RPL36AL, RPL30, YIF1A, POLR2F, VDAC2, ID1
BILANGES_RAPAMYCIN_SENSITIVE_VIA_TSC1_AND_TSC2	0.00119048	0.0234204	0.549577	3.62606	0	46	RPL31, RPL10A, RPL3, HNRNPA1, RPL35A, RPL36A, BGN, BTF3, EIF3K, EIF3E, SLC25A3, VIM, HSPA8, SLC25A5, RPL36, RPS21, TSPAN15, BLVRB, IMPDH2, PRDX3, NAA10, GYG1, IGBP1, KDELR1, NOL3, CNIH1, RPS28, UQCRFS1, TUBB, SERPINB6, AHCY, RPH3AL, RPS26, CRYZ, TCP1, PRCP, CCT4, BCS1L, OLA1	RPL31, RPL10A, RPL3, HNRNPA1, RPL35A, RPL36A, BGN, BTF3, EIF3K, EIF3E, SLC25A3, VIM, HSPA8, SLC25A5, RPL36, RPS21, TSPAN15, BLVRB, IMPDH2, PRDX3, NAA10, GYG1, IGBP1
JISON_SICKLE_CELL_DISEASE_DN	0.00103734	0.0234204	0.400058	3.62325	0	127	RPL13A, RPL7, RPS20, RPL23A, RPL10A, RPS6, RPL21, RPL41, EIF4A1, SLC25A6, EEF1A1, RPL19, RPLP1, EEF2, RPL4, RPS13, TOMM7, RPL6, RPLP0, RPS27A, RPL17, RPL11, RPL14, EIF3F, RPS7, BTF3, PTMA, GPX3, EIF3K, EIF3E, RPL13, EIF3H, RPL5, RPL24, HSPA8, CIRBP, EIF4A2, RPL22, RPL30, NACA, EIF3D, TSC22D3, EEF1B2, RPL37, IMPDH2, PFN2	RPL13A, RPL7, RPS20, RPL23A, RPL10A, RPS6, RPL21, RPL41, EIF4A1, SLC25A6, EEF1A1, RPL19, RPLP1, EEF2, RPL4, RPS13, TOMM7, RPL6, RPLP0, RPS27A, RPL17, RPL11, RPL14, EIF3F, RPS7, BTF3, PTMA, GPX3, EIF3K, EIF3E, RPL13, EIF3H, RPL5, RPL24, HSPA8, CIRBP, EIF4A2, RPL22, RPL30, NACA, EIF3D, TSC22D3, EEF1B2, RPL37, IMPDH2, PFN2
GNATENKO_PLATELET_SIGNATURE	0.00128205	0.0234204	0.641775	3.5788	0	30	OAZ1, RPL41, TMSB4X, PKM, ACTB, MYL6, CFL1, PTMA, DYNLL1, FTH1, MYL12A, CLU, TAGLN2, UBC, PGRMC1, CD99, ITM2B	OAZ1, RPL41, TMSB4X, PKM, ACTB, MYL6, CFL1, PTMA, DYNLL1, FTH1, MYL12A, CLU, TAGLN2, UBC, PGRMC1, CD99, ITM2B
NATSUME_RESPONSE_TO_INTERFERON_BETA_DN	0.00123762	0.0234204	0.599454	3.57599	0	35	SOD1, RPLP1, GAPDH, FTL, COX4I1, GSTP1, ANXA2, COX6A1, HINT1, YWHAQ, PRDX1, FTH1, RPS2, PIN1, SLIRP, IGFBP6, LGALS1, SKP1, NDUFB3, CAPN1, NFKBIA, COX6C, PRDX6, SEC61B, TPM2	SOD1, RPLP1, GAPDH, FTL, COX4I1, GSTP1, ANXA2, COX6A1, HINT1, YWHAQ, PRDX1, FTH1, RPS2, PIN1, SLIRP, IGFBP6, LGALS1, SKP1, NDUFB3, CAPN1, NFKBIA, COX6C
REACTOME_CELLULAR_RESPONSE_TO_CHEMICAL_STRESS	0.00105042	0.0234204	0.396825	3.51539	0	117	SOD1, NDUFA4, UBB, COX7C, UBA52, COX4I1, RPS27A, COX8A, COX16, COX6B1, GSTP1, COX5B, GPX3, PRDX5, COX6A1, PSMB6, RBX1, PSMB5, PRDX1, PSMD4, CSNK2B, PSMB7, COX7A2L, UBC, COX5A, COX7B, PSMC5, PSMB3, PSMA7, PSMF1, PSMB1, SKP1, TXN2, BLVRB, SURF1, PRDX2, PRDX3, PSMD3, PSMA1, COX6C, COX14, PSMD9, P4HB, PSMD8, PSMC2, COX11, HM13, CAT, ATOX1, PSMC3, PRDX6, HMOX2, PSMC1, NCOR1, CYCS, NUDT2, KEAP1, PSMB2,…	SOD1, NDUFA4, UBB, COX7C, UBA52, COX4I1, RPS27A, COX8A, COX16, COX6B1, GSTP1, COX5B, GPX3, PRDX5, COX6A1, PSMB6, RBX1, PSMB5, PRDX1, PSMD4, CSNK2B, PSMB7, COX7A2L, UBC, COX5A, COX7B, PSMC5, PSMB3, PSMA7, PSMF1, PSMB1, SKP1, TXN2, BLVRB, SURF1, PRDX2, PRDX3, PSMD3, PSMA1, COX6C, COX14, PSMD9, P4HB
REACTOME_INFECTIOUS_DISEASE	0.000999001	0.0234204	0.299256	3.49217	0	506	RPL13A, RPL31, RPL7, RPS20, RPL23A, RPL8, RPL27A, RPLP2, RPL27, RPL10, RPL10A, CD9, RPL15, RPL3, RPS6, RPL21, ARPC1B, RPL41, RPS14, RPS25, UBB, SLC25A6, RPS16, RPL19, RPS3, RPLP1, EEF2, RPL35A, RPS10, RPS4X, RPL4, RPL32, RPS5, RPL18A, RPL26, RPL36A, RPS13, RPL38, UBA52, RPS3A, RPS9, RPS27, RPL6, SAP18, RPS15, RPL9, ACTB, RPLP0, RPS27A, FAU, RPL17, RPS15A, RPL11, RPL14, TUBA1B, RPS19, RPL37A, RPS7…	RPL13A, RPL31, RPL7, RPS20, RPL23A, RPL8, RPL27A, RPLP2, RPL27, RPL10, RPL10A, CD9, RPL15, RPL3, RPS6, RPL21, ARPC1B, RPL41, RPS14, RPS25, UBB, SLC25A6, RPS16, RPL19, RPS3, RPLP1, EEF2, RPL35A, RPS10, RPS4X, RPL4, RPL32, RPS5, RPL18A, RPL26, RPL36A, RPS13, RPL38, UBA52, RPS3A, RPS9, RPS27, RPL6, SAP18, RPS15, RPL9, ACTB, RPLP0, RPS27A, FAU, RPL17, RPS15A, RPL11, RPL14, TUBA1B, RPS19, RPL37A, RPS7…
BLALOCK_ALZHEIMERS_DISEASE_DN	0.000999001	0.0234204	0.285213	3.49199	0	786	RPL31, RPL15, NDUFA4, SLC25A6, RPL35A, GAPDH, COX7A2, COX7C, RPL38, RPL6, SAP18, COX4I1, CHCHD2, COX8A, CDO1, CUTA, RPL14, COX6B1, TMED2, COX5B, VAMP2, SNRPD2, NDUFB4, EIF3K, MDH2, UQCRQ, NDUFC2, NDFIP1, NEDD8, GPAA1, LDHA, TMEM147, DYNLL1, AP2M1, LAMTOR5, UBL5, ISCU, NDUFB2, SLC25A3, COX6A1, TPI1, BSG, GLUL, MGST3, ATP6V1F, EID1, PPIA, OAZ2, HINT1, PSMB6, RBX1, GUK1, HSPA8, AP3S1, TAF9, CNPY2, P…	RPL31, RPL15, NDUFA4, SLC25A6, RPL35A, GAPDH, COX7A2, COX7C, RPL38, RPL6, SAP18, COX4I1, CHCHD2, COX8A, CDO1, CUTA, RPL14, COX6B1, TMED2, COX5B, VAMP2, SNRPD2, NDUFB4, EIF3K, MDH2, UQCRQ, NDUFC2, NDFIP1, NEDD8, GPAA1, LDHA, TMEM147, DYNLL1, AP2M1, LAMTOR5, UBL5, ISCU, NDUFB2, SLC25A3, COX6A1, TPI1, BSG, GLUL, MGST3, ATP6V1F, EID1, PPIA, OAZ2, HINT1, PSMB6, RBX1, GUK1, HSPA8, AP3S1, TAF9, CNPY2, P…
GAVIN_FOXP3_TARGETS_CLUSTER_T7	0.00112108	0.0234204	0.455005	3.48545	0	72	OAZ1, RPL10, RPL32, FTL, PPDPF, RPS9, MYL6, CHCHD2, RPS7, EIF3L, RPL18, AKR1B1, FIS1, EIF3H, VIM, GUK1, DCTN3, SUPT4H1, LGALS1, KCNN4, ENO1, TIMM13, ALG5, ECH1, ITM2B, REEP5, SNRPB, AMD1, STRAP, MDH1, LRPAP1, NDUFA9, SPECC1, ANXA6, RTCB, GDI2, MKRN1, KLHDC2, USE1	OAZ1, RPL10, RPL32, FTL, PPDPF, RPS9, MYL6, CHCHD2, RPS7, EIF3L, RPL18, AKR1B1, FIS1, EIF3H, VIM, GUK1, DCTN3, SUPT4H1, LGALS1, KCNN4, ENO1, TIMM13, ALG5, ECH1, ITM2B, REEP5, SNRPB, AMD1, STRAP, MDH1, LRPAP1, NDUFA9
ZHONG_SECRETOME_OF_LUNG_CANCER_AND_FIBROBLAST	0.00105708	0.0234204	0.409657	3.48301	0	102	ALDOA, RPL10A, CD9, EEF2, PKM, RPL18A, UBA52, BGN, ACTB, GSTP1, MDH2, NPC2, LDHA, AKR1B1, TPI1, PSMB6, PEBP1, CAPG, YWHAQ, PSMB5, PRDX1, LMNA, PARK7, CLU, ANXA4, PSMB3, KXD1, ENO1, PSMA7, PSMB1, CST3, HMGB1, RHOA, PGK1, PSMA1, FAM3C, ATP6AP2, P4HB, GLO1, ECM1, ARHGDIA, QSOX1, WDR1, CTSB, NUCB1, PRDX6, ACTN1, SERPINB6, NPM1, PSMB2, FUCA1, RAN	ALDOA, RPL10A, CD9, EEF2, PKM, RPL18A, UBA52, BGN, ACTB, GSTP1, MDH2, NPC2, LDHA, AKR1B1, TPI1, PSMB6, PEBP1, CAPG, YWHAQ, PSMB5, PRDX1, LMNA, PARK7, CLU, ANXA4, PSMB3, KXD1, ENO1, PSMA7, PSMB1, CST3, HMGB1, RHOA, PGK1, PSMA1, FAM3C, ATP6AP2, P4HB
ZHONG_SECRETOME_OF_LUNG_CANCER_AND_MACROPHAGE	0.00116009	0.0234204	0.499834	3.43914	0	52	ALDOA, RPL10A, BGN, ACTB, ANXA2, MDH2, NPC2, LDHA, TPI1, PSMB6, PEBP1, PSMB5, PRDX1, PSMB7, CLU, DUT, TALDO1, ENO1, AKR1A1, FDPS, PSMA7, CST3, CTSA, PGK1, MDH1	ALDOA, RPL10A, BGN, ACTB, ANXA2, MDH2, NPC2, LDHA, TPI1, PSMB6, PEBP1, PSMB5, PRDX1, PSMB7, CLU, DUT, TALDO1, ENO1, AKR1A1, FDPS, PSMA7, CST3, CTSA, PGK1, MDH1
BOUDOUKHA_BOUND_BY_IGF2BP2	0.00111235	0.0234204	0.44231	3.43461	0	75	AK1, RPS16, RPS10, RPS4X, COX7C, RPL36A, CRYAB, RPS15, RPLP0, RPS27A, FAU, COX8A, NDUFA1, S100A6, TMEM147, DYNLL1, HIGD2A, RPL22, FTH1, RPL36, NACA, LSM5, UNC50, UBE2D2, TRIP6, VPS29, CISD1, ROMO1, LSM10, SMIM14, RAB31, SDF2, SERPINE2, MAP1LC3B, HSPA1B, SEC61B, LIMS2, EMC6, CCND3, VTI1B, CCNG1, ABRACL, INSIG2, VBP1	AK1, RPS16, RPS10, RPS4X, COX7C, RPL36A, CRYAB, RPS15, RPLP0, RPS27A, FAU, COX8A, NDUFA1, S100A6, TMEM147, DYNLL1, HIGD2A, RPL22, FTH1, RPL36, NACA, LSM5, UNC50, UBE2D2, TRIP6, VPS29, CISD1, ROMO1, LSM10, SMIM14, RAB31
CHIANG_LIVER_CANCER_SUBCLASS_UNANNOTATED_DN	0.00103199	0.0234204	0.365544	3.42494	0	144	ALDOA, NDUFA4, RPS16, CHCHD2, SNRPD2, LAMTOR5, RPL7A, HNRNPA0, EMC4, UXT, DAD1, HSPA8, TPD52L1, SLC25A5, DCTN3, SLC29A1, ARPC1A, DBI, CNN3, WDR83OS, STOML2, WDR61, MANF, SYPL1, CAPZA2, NEU1, RPA3, RHOA, DNAJB9, LSM2, DPM1, PGK1, SEC11A, ATP6V0D1, CLNS1A, PCNA, VAMP3, ILF2, CCNDBP1, TPRKB, PSMD8, CMAS, CDK4, ATG3, UQCRFS1, PSMC3, BAX, DPCD, ZNHIT3, MORN2, ATP1A1, PIGF, FUCA2, FKBP11, SLC39A6, UBE2…	ALDOA, NDUFA4, RPS16, CHCHD2, SNRPD2, LAMTOR5, RPL7A, HNRNPA0, EMC4, UXT, DAD1, HSPA8, TPD52L1, SLC25A5, DCTN3, SLC29A1, ARPC1A, DBI, CNN3, WDR83OS, STOML2, WDR61, MANF, SYPL1, CAPZA2, NEU1, RPA3, RHOA, DNAJB9, LSM2, DPM1, PGK1, SEC11A, ATP6V0D1, CLNS1A, PCNA, VAMP3, ILF2
SPIELMAN_LYMPHOBLAST_EUROPEAN_VS_ASIAN_UP	0.001	0.0234204	0.311306	3.41748	0	339	OAZ1, RPL27A, RPLP2, RPS25, HNRNPA1, RPL19, RPL4, COX4I1, MYL6, FAU, HSPB1, MRPL23, PFN1, RPL37A, COX6B1, RPS7, RPS23, COX5B, ACTG1, PTMA, VAMP2, NDUFB4, UQCRQ, HEXIM1, NDUFA1, CYB5R3, TUBA1A, UBL5, COX6A1, NDUFB7, RPS27L, PEBP1, NDUFS8, SRP14, PSMB5, BLOC1S1, RPL23, PSMD4, ANXA7, TAX1BP3, AUP1, PIN1, PARK7, CCDC85B, TECR, RPL36, DBI, NACA, BANF1, ERH, TEX264, NDUFS5, ARPC4, MLF2, ARF5, CALM1, ND…	OAZ1, RPL27A, RPLP2, RPS25, HNRNPA1, RPL19, RPL4, COX4I1, MYL6, FAU, HSPB1, MRPL23, PFN1, RPL37A, COX6B1, RPS7, RPS23, COX5B, ACTG1, PTMA, VAMP2, NDUFB4, UQCRQ, HEXIM1, NDUFA1, CYB5R3, TUBA1A, UBL5, COX6A1, NDUFB7, RPS27L, PEBP1, NDUFS8, SRP14, PSMB5, BLOC1S1, RPL23, PSMD4, ANXA7, TAX1BP3, AUP1, PIN1, PARK7, CCDC85B, TECR, RPL36, DBI, NACA, BANF1, ERH, TEX264, NDUFS5, ARPC4, MLF2, ARF5, CALM1, ND…
DANG_MYC_TARGETS_UP	0.00106045	0.0234204	0.402266	3.39894	0	100	RPS20, RPL27A, RPL27, RPL10, RPL3, EIF4A1, HNRNPA1, RPS16, RPL19, GAPDH, RPL32, RPS5, RPL26, RPS13, RPL9, RPS19, PTMA, ID2, LDHA, SLC25A3, RPL13, PPIA, RPL5, UXT, HSPA8, RPL22, DBI, MGST1, DPY30, PHB, POLD2, CKS2, ENO1, PSMB1, NME1, SNRPB, PYCR1, PRDX3, PCNA, HSPE1, EIF4E, CSTB, CDK4	RPS20, RPL27A, RPL27, RPL10, RPL3, EIF4A1, HNRNPA1, RPS16, RPL19, GAPDH, RPL32, RPS5, RPL26, RPS13, RPL9, RPS19, PTMA, ID2, LDHA, SLC25A3, RPL13, PPIA, RPL5, UXT, HSPA8, RPL22, DBI, MGST1, DPY30, PHB, POLD2, CKS2, ENO1, PSMB1, NME1, SNRPB, PYCR1, PRDX3, PCNA, HSPE1
LUI_THYROID_CANCER_CLUSTER_3	0.00132979	0.0234204	0.663772	3.37744	0	24	RPL10A, RPL21, RPS5, RPL18A, RPL17, EIF3F, RPS12, EIF3K, TMEM147, RPL18, ERGIC3, HINT1, HSPA8, RPS2, EIF3G, ITM2B, PSMD8, UBE2E3, FBL, ATXN10, LITAF, TMBIM6, RTN4	RPL10A, RPL21, RPS5, RPL18A, RPL17, EIF3F, RPS12, EIF3K, TMEM147, RPL18, ERGIC3, HINT1, HSPA8, RPS2, EIF3G, ITM2B
CHAUHAN_RESPONSE_TO_METHOXYESTRADIOL_DN	0.00110497	0.0234204	0.431287	3.36915	0	76	TMSB4X, SLC25A6, EEF1A1, PKM, EIF3F, BTF3, VAMP2, EIF3K, RPL12, NPC2, COX6A1, ATP6V1F, COPE, VIM, HERPUD1, AP3S1, ARL6IP1, LSP1, CCL3, ERP29, UBC, LGALS1, SEC61G, FDPS, CD164, PGK1, MDH1, UBE2I, MORF4L2, AP1S2, NUCB1, DDOST, PHB2, WBP2, NME4, SPCS2, ADM, IDH2, PDLIM1, ARPC5, LTA4H, HADH	TMSB4X, SLC25A6, EEF1A1, PKM, EIF3F, BTF3, VAMP2, EIF3K, RPL12, NPC2, COX6A1, ATP6V1F, COPE, VIM, HERPUD1, AP3S1, ARL6IP1, LSP1, CCL3, ERP29, UBC, LGALS1, SEC61G, FDPS, CD164, PGK1, MDH1, UBE2I, MORF4L2
ACEVEDO_LIVER_TUMOR_VS_NORMAL_ADJACENT_TISSUE_UP	0.000999001	0.0234204	0.28309	3.35271	0	574	RPL23A, RPL10A, CD9, RPL15, RPS25, UBB, PCOLCE2, RPL35A, GABARAPL2, RPS4X, COX7A2, RPS5, RPL26, REXO2, RPS13, RPLP0, RPS27A, PFN1, RPS15A, UQCRB, EIF3F, RPS7, BTF3, TRMT112, NEDD8, ATP6V0E1, CYSTM1, TUBA1A, GPAA1, TMEM147, DYNLL1, COX6A1, TMEM14C, MGST3, DDAH2, COPE, NDUFB6, C12orf57, LAMTOR1, HAX1, EMC4, DAD1, SLC39A1, AP3S1, TMEM258, PSMB5, RPL36AL, HIGD1A, TUBB4B, FLOT1, TMEM14A, MRPL33, NDUFA…	RPL23A, RPL10A, CD9, RPL15, RPS25, UBB, PCOLCE2, RPL35A, GABARAPL2, RPS4X, COX7A2, RPS5, RPL26, REXO2, RPS13, RPLP0, RPS27A, PFN1, RPS15A, UQCRB, EIF3F, RPS7, BTF3, TRMT112, NEDD8, ATP6V0E1, CYSTM1, TUBA1A, GPAA1, TMEM147, DYNLL1, COX6A1, TMEM14C, MGST3, DDAH2, COPE, NDUFB6, C12orf57, LAMTOR1, HAX1, EMC4, DAD1, SLC39A1, AP3S1, TMEM258, PSMB5, RPL36AL, HIGD1A, TUBB4B, FLOT1, TMEM14A, MRPL33, NDUFA…
TIEN_INTESTINE_PROBIOTICS_24HR_UP	0.001	0.0234204	0.298327	3.35092	0	386	MYL6, ID2, NEDD8, ATP6V0E1, CYB5R3, DYNLL1, HNRNPA0, UBL5, NDUFA13, NDUFB2, TMA7, GLUL, MGST3, EID1, NDUFB6, RBX1, YWHAQ, CNPY2, HIGD1A, TMEM14A, HSBP1, TAX1BP3, COX17, PSMB7, HMGN3, SDHC, TAGLN2, DBI, SNRPG, SLIRP, POLR2L, ERH, POLR2F, NDUFC1, TMEM109, LSM5, UNC50, SNRPE, PCMT1, CALM1, NDUFV2, DUT, PHB, NDUFA8, CKS2, PGAM1, BABAM1, FDPS, SIVA1, TIMM13, WDR61, UROD, SUMO1, LSM4, NME1, CACYBP, PRS…	MYL6, ID2, NEDD8, ATP6V0E1, CYB5R3, DYNLL1, HNRNPA0, UBL5, NDUFA13, NDUFB2, TMA7, GLUL, MGST3, EID1, NDUFB6, RBX1, YWHAQ, CNPY2, HIGD1A, TMEM14A, HSBP1, TAX1BP3, COX17, PSMB7, HMGN3, SDHC, TAGLN2, DBI, SNRPG, SLIRP, POLR2L, ERH, POLR2F, NDUFC1, TMEM109, LSM5, UNC50, SNRPE, PCMT1, CALM1, NDUFV2, DUT, PHB, NDUFA8, CKS2, PGAM1, BABAM1, FDPS, SIVA1, TIMM13, WDR61, UROD, SUMO1, LSM4, NME1, CACYBP, PRS…
POMEROY_MEDULLOBLASTOMA_PROGNOSIS_DN	0.00127551	0.0234204	0.582705	3.34785	0	33	RPL27A, RPL10A, RPS14, RPS25, RPL35A, RPS10, COX8A, RPL11, RPS19, SNRPD2, RPSA, RPL7A, RPS18, SLC29A1, RPL29, ERP29, SRI, ENO1, LDHB, RPS8, NME4, TKT, TRAP1, SNRPA1, HMGA1, CBX5, ATIC	RPL27A, RPL10A, RPS14, RPS25, RPL35A, RPS10, COX8A, RPL11, RPS19, SNRPD2, RPSA, RPL7A, RPS18, SLC29A1, RPL29, ERP29, SRI, ENO1, LDHB
MALONEY_RESPONSE_TO_17AAG_DN	0.00116009	0.0234204	0.472129	3.30909	0	55	RPL27A, EIF4A1, TMSB4X, HNRNPA1, RPS16, CALM2, PTMA, RPL35, LDHA, DYNLL1, TPI1, RPL36AL, RPL30, NACA, SNRPG, POLR2L, SNRPE, CLTA, PSMA7, SNRPB, MAMDC2, SNRPF, PRDX3, MDH1, PDCD5, ILF2, RPS8, GTF2A2, KPNA2	RPL27A, EIF4A1, TMSB4X, HNRNPA1, RPS16, CALM2, PTMA, RPL35, LDHA, DYNLL1, TPI1, RPL36AL, RPL30, NACA, SNRPG, POLR2L, SNRPE, CLTA, PSMA7, SNRPB, MAMDC2, SNRPF, PRDX3, MDH1, PDCD5, ILF2
KEGG_CARDIAC_MUSCLE_CONTRACTION	0.00123762	0.0234204	0.553576	3.30231	0	35	COX7A2, COX7C, COX4I1, COX8A, COX6B1, UQCRB, COX5B, UQCRQ, COX6A1, COX7A1, COX7A2L, COX5A, UQCRH, COX7B, CYC1, UQCRC1, UQCRC2, COX6C, UQCRFS1, ATP1A1, ATP1B3, TPM2	COX7A2, COX7C, COX4I1, COX8A, COX6B1, UQCRB, COX5B, UQCRQ, COX6A1, COX7A1, COX7A2L, COX5A, UQCRH, COX7B, CYC1, UQCRC1, UQCRC2, COX6C
LEE_LIVER_CANCER_SURVIVAL_DN	0.00104275	0.0234204	0.365649	3.27129	0	122	RPL31, RPL27, RPS6, PLP2, TMSB4X, HNRNPA1, RPS3, RPS5, RPL36A, RPL38, RPS3A, RPS9, RPL9, CALM2, RPL17, TUBA1B, CLIC1, RPS7, PTMA, RPSA, RPL35, RPL12, S100A6, DYNLL1, RPS18, RBX1, IER3, YWHAQ, PDLIM7, SUMO2, RGS2, SNRPG, ITGB1BP1, ANXA4, SFT2D1, HDDC2, CKS2, CD164, METTL5, HMGB2, PCNA, PDCD5, TPRKB, CDK4, RWDD1, EIF4A3, MFSD10, PFDN4, NPM1, DCTPP1, ITPR3, DYNLT1, UBE2D1, EEF1E1, USP1, RAN, FBL, BU…	RPL31, RPL27, RPS6, PLP2, TMSB4X, HNRNPA1, RPS3, RPS5, RPL36A, RPL38, RPS3A, RPS9, RPL9, CALM2, RPL17, TUBA1B, CLIC1, RPS7, PTMA, RPSA, RPL35, RPL12, S100A6, DYNLL1, RPS18, RBX1, IER3, YWHAQ, PDLIM7, SUMO2, RGS2, SNRPG, ITGB1BP1, ANXA4, SFT2D1, HDDC2, CKS2, CD164, METTL5, HMGB2, PCNA, PDCD5
ANDERSEN_LIVER_CANCER_KRT19_UP	0.00132979	0.0234204	0.642679	3.27011	0	24	RPL13A, RPL27A, RPL10A, RPL3, RPS14, RPS25, RPL35A, RPS3A, RPL9, CALM2, RPS12, RPS18, YWHAQ	RPL13A, RPL27A, RPL10A, RPL3, RPS14, RPS25, RPL35A, RPS3A, RPL9, CALM2, RPS12, RPS18, YWHAQ
LI_DCP2_BOUND_MRNA	0.00111359	0.0234204	0.420416	3.24653	0	73	RPS5, EEF1D, MRPL23, RPSA, NDUFA13, NDUFB7, NDUFS8, EDF1, NDUFS7, POLR2L, UFC1, HSD17B10, EIF3G, PSMC5, CHMP2A, APRT, NQO2, ENO1, CUEDC2, WDR45, CYC1, UBXN6, AP2S1, LSM3, IDH3G, UQCRC1, MRPL12, NAA10, PPP1R7, TRAPPC2L, APEH, MTX1, PSMC3, ETFB, NARF, HMOX2, NOL7, RUVBL2, DCXR, MRPS11	RPS5, EEF1D, MRPL23, RPSA, NDUFA13, NDUFB7, NDUFS8, EDF1, NDUFS7, POLR2L, UFC1, HSD17B10, EIF3G, PSMC5, CHMP2A, APRT, NQO2, ENO1, CUEDC2, WDR45, CYC1, UBXN6, AP2S1, LSM3, IDH3G, UQCRC1, MRPL12, NAA10, PPP1R7, TRAPPC2L, APEH
HOLLEMAN_ASPARAGINASE_RESISTANCE_B_ALL_UP	0.00134228	0.0234204	0.668652	3.22149	0	21	RPL13A, RPL3, RPS3, RPL4, RPS5, RPL6, RPLP0, RPL11, EIF3K, EIF3L, RPL7A, RPL5, EIF3D, EEF1B2	RPL13A, RPL3, RPS3, RPL4, RPS5, RPL6, RPLP0, RPL11, EIF3K, EIF3L, RPL7A, RPL5, EIF3D, EEF1B2
LOPEZ_MBD_TARGETS	0.000999001	0.0234204	0.270005	3.21294	0	598	ALDOA, RPL31, RPL10A, EIF4A1, RPS14, SOD1, EEF2, RPL35A, PKM, ARL2, UBA52, TOMM7, ATF4, POLD4, RPLP0, LAPTM4A, EEF1D, COX8A, PFN1, RPL11, CFL1, COMMD6, RPS19, RHOC, CCNI, GSTP1, RPS7, BTF3, EIF3K, EIF3E, NPC2, TUBA1A, JUNB, LDHA, EIF1, RPL18, NDUFB7, RPS27L, EIF3H, ATP6V1F, RBX1, NDUFS8, YWHAQ, CAPZB, RPL24, HSPA8, AP3S1, TMEM258, ATP6V1G1, ATP6V0B, RPL36AL, PRDX1, ANXA7, HSBP1, ATRAID, RPS2, PRO…	ALDOA, RPL31, RPL10A, EIF4A1, RPS14, SOD1, EEF2, RPL35A, PKM, ARL2, UBA52, TOMM7, ATF4, POLD4, RPLP0, LAPTM4A, EEF1D, COX8A, PFN1, RPL11, CFL1, COMMD6, RPS19, RHOC, CCNI, GSTP1, RPS7, BTF3, EIF3K, EIF3E, NPC2, TUBA1A, JUNB, LDHA, EIF1, RPL18, NDUFB7, RPS27L, EIF3H, ATP6V1F, RBX1, NDUFS8, YWHAQ, CAPZB, RPL24, HSPA8, AP3S1, TMEM258, ATP6V1G1, ATP6V0B, RPL36AL, PRDX1, ANXA7, HSBP1, ATRAID, RPS2, PRO…
CHIARADONNA_NEOPLASTIC_TRANSFORMATION_CDC25_DN	0.00106383	0.0234204	0.380131	3.21009	0	101	CD9, FXYD5, CD151, POLD4, CLIC1, AQP1, TSPO, EMP3, NUPR1, MGST3, CAPG, GUK1, ATP6V0B, TMBIM1, SLC29A1, SRI, RNF13, ANXA4, ANXA11, DGCR6L, TALDO1, CYB5R1, TMEM45A, PNKD, PRSS23, MEA1, RHOA, TM2D2, ASAH1, FHL1, CSRP1, TMEM43, ALDH2, CARHSP1, AVPI1, SNAPC2, ACYP2, GALK1, MAP1LC3B, NFIC, ACOT7, ADM, SERPINB6, ACP2, PNPLA2, CYB5B, FHL2	CD9, FXYD5, CD151, POLD4, CLIC1, AQP1, TSPO, EMP3, NUPR1, MGST3, CAPG, GUK1, ATP6V0B, TMBIM1, SLC29A1, SRI, RNF13, ANXA4, ANXA11, DGCR6L, TALDO1, CYB5R1, TMEM45A, PNKD, PRSS23, MEA1, RHOA, TM2D2, ASAH1, FHL1, CSRP1, TMEM43, ALDH2, CARHSP1, AVPI1, SNAPC2, ACYP2
REACTOME_SCF_SKP2_MEDIATED_DEGRADATION_OF_P27_P21	0.00121803	0.0234204	0.517617	3.20631	0	39	UBB, UBA52, RPS27A, PSMB6, PSMB5, PSMD4, PSMB7, CKS1B, UBC, PSMC5, PSMB3, PSMA7, PSMF1, PSMB1, SKP1, PSMD3, PSMA1, PSMD9, PSMD8, PSMC2, CDK4, PSMC3, PSMC1, PSMB2, PSMD2, PSMD13, CDKN1A, PSMB4, PSMA5, CDKN1B	UBB, UBA52, RPS27A, PSMB6, PSMB5, PSMD4, PSMB7, CKS1B, UBC, PSMC5, PSMB3, PSMA7, PSMF1, PSMB1, SKP1, PSMD3, PSMA1, PSMD9
REACTOME_CYTOPROTECTION_BY_HMOX1	0.00107643	0.0234204	0.386203	3.20598	0	94	NDUFA4, UBB, COX7C, UBA52, COX4I1, RPS27A, COX8A, COX16, COX6B1, COX5B, COX6A1, PSMB6, RBX1, PSMB5, PSMD4, CSNK2B, PSMB7, COX7A2L, UBC, COX5A, COX7B, PSMC5, PSMB3, PSMA7, PSMF1, PSMB1, SKP1, BLVRB, SURF1, PSMD3, PSMA1, COX6C, COX14, PSMD9, PSMD8, PSMC2, COX11, HM13, PSMC3, HMOX2, PSMC1, NCOR1, CYCS, KEAP1, PSMB2, COX20, HDAC3, PSMD2	NDUFA4, UBB, COX7C, UBA52, COX4I1, RPS27A, COX8A, COX16, COX6B1, COX5B, COX6A1, PSMB6, RBX1, PSMB5, PSMD4, CSNK2B, PSMB7, COX7A2L, UBC, COX5A, COX7B, PSMC5, PSMB3, PSMA7, PSMF1, PSMB1, SKP1, BLVRB, SURF1, PSMD3, PSMA1, COX6C, COX14, PSMD9
REACTOME_DEVELOPMENTAL_BIOLOGY	0.000999001	0.0234204	0.276816	3.20091	0	480	RPL13A, RPL31, RPL7, RPS20, RPL23A, RPL8, RPL27A, RPLP2, RPL27, RPL10, RPL10A, RPL15, RPL3, RPS6, RPL21, ARPC1B, RPL41, RPS14, RPS25, UBB, RPS16, RPL19, RPS3, RPLP1, RPL35A, RPS10, RPS4X, RPL4, RPL32, RPS5, RPL18A, RPL26, RPL36A, RPS13, RPL38, UBA52, RPS3A, RPS9, RPS27, RPL6, RPS15, RPL9, ACTB, RPLP0, MYL6, RPS27A, FAU, PFN1, RPL17, RPS15A, RPL11, RPL14, TUBA1B, CFL1, RPS19, RPL37A, RHOC, RPS7, R…	RPL13A, RPL31, RPL7, RPS20, RPL23A, RPL8, RPL27A, RPLP2, RPL27, RPL10, RPL10A, RPL15, RPL3, RPS6, RPL21, ARPC1B, RPL41, RPS14, RPS25, UBB, RPS16, RPL19, RPS3, RPLP1, RPL35A, RPS10, RPS4X, RPL4, RPL32, RPS5, RPL18A, RPL26, RPL36A, RPS13, RPL38, UBA52, RPS3A, RPS9, RPS27, RPL6, RPS15, RPL9, ACTB, RPLP0, MYL6, RPS27A, FAU, PFN1, RPL17, RPS15A, RPL11, RPL14, TUBA1B, CFL1, RPS19, RPL37A, RHOC, RPS7, R…
BENPORATH_MYC_TARGETS_WITH_EBOX	0.00102564	0.0234204	0.335343	3.18769	0	156	RPL13A, RPL23A, RPL27A, RPL10, RPS6, EIF4A1, HNRNPA1, RPL19, GAPDH, RPL36A, UBA52, ATF4, RPS15, ACTB, RPS19, GSTP1, ACTG1, PTMA, VAMP2, ID3, JUNB, DKK3, BSG, HERPUD1, HSPA8, RPL22, LMNA, RGS2, DBI, MGST1, PHB, POLD2, ARF1, IFRD2, ENO1, AKR1A1, UROD, PSMB1, NME1, BMP4, TIMM17B, AMD1, FAH, CLNS1A, PPP1R7, ALDH2, EIF4E, CSTB, TCIRG1, CDK4, SIGMAR1, TGFB1, GLA, BAX, SYNGR2, TPM2, SLC4A2, HDAC3, RXRB,…	RPL13A, RPL23A, RPL27A, RPL10, RPS6, EIF4A1, HNRNPA1, RPL19, GAPDH, RPL36A, UBA52, ATF4, RPS15, ACTB, RPS19, GSTP1, ACTG1, PTMA, VAMP2, ID3, JUNB, DKK3, BSG, HERPUD1, HSPA8, RPL22, LMNA, RGS2, DBI, MGST1, PHB, POLD2, ARF1, IFRD2, ENO1, AKR1A1, UROD, PSMB1, NME1, BMP4, TIMM17B, AMD1, FAH, CLNS1A, PPP1R7, ALDH2
BURTON_ADIPOGENESIS_6	0.00104822	0.0234204	0.357276	3.18588	0	121	COX7A2, CD151, LUM, UQCRB, COX5B, UQCRQ, NDUFB2, NDUFB7, NDUFB9, NDUFB6, MRPL51, TUFM, SDHC, MGST1, NDUFC1, COX7B, NDUFB5, CBR1, NDUFS3, SDHB, GRHPR, PDAP1, NDUFB3, REEP5, CYB5A, FAH, UQCRC1, HIBADH, PDHB, C20orf27, UQCRC2, NDUFA9, LDHB, GDF5, ACYP2, PLA2G12A, NDUFA5, SCP2, SUCLG1, CAT, DNAJC15, SAMM50, SDHA, DHRS7B, ACAA1, PNPLA2, CDKN2C, TKT, CYB5B, CHCHD3, MPDU1, NNMT, DHCR7, ACAA2, QDPR, GCSH…	COX7A2, CD151, LUM, UQCRB, COX5B, UQCRQ, NDUFB2, NDUFB7, NDUFB9, NDUFB6, MRPL51, TUFM, SDHC, MGST1, NDUFC1, COX7B, NDUFB5, CBR1, NDUFS3, SDHB, GRHPR, PDAP1, NDUFB3, REEP5, CYB5A, FAH, UQCRC1, HIBADH, PDHB, C20orf27, UQCRC2, NDUFA9, LDHB, GDF5, ACYP2
DIRMEIER_LMP1_RESPONSE_LATE_DN	0.00134228	0.0234204	0.659832	3.17899	0	21	GAPDH, RPS5, RPLP0, FAU, COX8A, RPS19, RPS11, PSAP, RPL29, UBC, ARF5, LSM2, ASAH1	GAPDH, RPS5, RPLP0, FAU, COX8A, RPS19, RPS11, PSAP, RPL29, UBC, ARF5, LSM2, ASAH1
CHICAS_RB1_TARGETS_LOW_SERUM	0.00116009	0.0234204	0.452612	3.1723	0	55	COX7C, RPL36A, RPL38, TOMM7, COX6B1, COX5B, OST4, NDUFB4, NDUFA1, NDUFB2, TMEM258, RPL36AL, SNRPG, POLR2L, SNRPE, RPS21, ZFAS1, SNRPB, RPA3, ROMO1, SOX4, GDF5, PET100, NDUFB1, CKLF, RPS28, ATOX1, UQCC2, MT1F, SEC62, LSM7, NNMT	COX7C, RPL36A, RPL38, TOMM7, COX6B1, COX5B, OST4, NDUFB4, NDUFA1, NDUFB2, TMEM258, RPL36AL, SNRPG, POLR2L, SNRPE, RPS21, ZFAS1, SNRPB, RPA3, ROMO1, SOX4, GDF5
KAAB_FAILED_HEART_ATRIUM_DN	0.00105485	0.0234204	0.364192	3.15069	0	108	ACTB, LAPTM4A, GSTP1, ATP6V0E1, LDHA, TMEM147, COX6A1, HINT1, PSMB5, DGUOK, PRDX1, FKBP1A, CD59, PDCD6, CNN3, TSC22D1, GSTM3, SRI, EIF3I, PSMB3, ADRM1, PIGH, SUMO1, PMP22, PSMB1, NUTF2, GTF3A, ITM2B, BLVRB, SPTSSA, ACOT13, AMD1, PGM1, PGK1, UBE2I, GDE1, RAB1A, MPST, PSMD9, ACP1, SDF2, LGMN, CNIH1, RRAGA, ACTN1, TPM2, VAT1, LSM7, EI24, VTI1B, CTTN, RAN, FKBP9, NUDT3, TMED10, TAGLN, VAPB, NPRL2, RP…	ACTB, LAPTM4A, GSTP1, ATP6V0E1, LDHA, TMEM147, COX6A1, HINT1, PSMB5, DGUOK, PRDX1, FKBP1A, CD59, PDCD6, CNN3, TSC22D1, GSTM3, SRI, EIF3I, PSMB3, ADRM1, PIGH, SUMO1, PMP22, PSMB1, NUTF2, GTF3A, ITM2B, BLVRB, SPTSSA, ACOT13, AMD1, PGM1, PGK1, UBE2I, GDE1, RAB1A, MPST, PSMD9
YAO_TEMPORAL_RESPONSE_TO_PROGESTERONE_CLUSTER_12	0.00115207	0.0234204	0.434268	3.09289	0	57	RPL13A, EMP3, HIGD2A, ARL6IP5, ERGIC3, CIRBP, MAGED2, GNG11, ARPC1A, PDCD6, GSTK1, HSD17B10, WDR83OS, CKS2, ENSA, RPA3, ATP6AP2, ALDH2, SNAPC2, FDFT1, ACP1, NTAN1, S100A11, PTGR1, PHPT1, NTPCR, PC, IDH2, FKBP7, MPDU1, FKBP9, AHCY, C1QB, HMGN2, IFNAR2, DECR1, GGH, FARS2, IDH1	RPL13A, EMP3, HIGD2A, ARL6IP5, ERGIC3, CIRBP, MAGED2, GNG11, ARPC1A, PDCD6, GSTK1, HSD17B10, WDR83OS, CKS2, ENSA, RPA3, ATP6AP2, ALDH2, SNAPC2, FDFT1
GOTZMANN_EPITHELIAL_TO_MESENCHYMAL_TRANSITION_DN	0.00104167	0.0234204	0.333425	3.06507	0	135	OAZ1, SOD1, FXYD5, CALM2, MRPL23, PFN1, GSTP1, RPL18, LGALS3, CD55, SLC3A2, HAX1, YWHAQ, SRP14, ANXA7, HSD17B10, ANXA11, PSMC5, AIP, CXCL2, BTC, ECH1, BCAP31, UCP2, CAPZA2, TM4SF1, SEPHS2, AMD1, FKBP2, POLR2C, NFKBIA, FHL1, CLNS1A, SLC9A3R1, PTHLH, FDFT1, SDF2, NTAN1, SERPINE2, SCP2, OSTF1, CNIH1, COPS5, BAX, DDOST, PFKL, ATP6V1E1, SLC35A1, GDI2, PIGQ, PIGF, PHYH, SERPINB6, TKT, RALY, TCEA3, ZFP3…	OAZ1, SOD1, FXYD5, CALM2, MRPL23, PFN1, GSTP1, RPL18, LGALS3, CD55, SLC3A2, HAX1, YWHAQ, SRP14, ANXA7, HSD17B10, ANXA11, PSMC5, AIP, CXCL2, BTC, ECH1, BCAP31, UCP2, CAPZA2, TM4SF1, SEPHS2, AMD1, FKBP2, POLR2C, NFKBIA, FHL1, CLNS1A, SLC9A3R1, PTHLH, FDFT1
YAO_TEMPORAL_RESPONSE_TO_PROGESTERONE_CLUSTER_10	0.00116822	0.0234204	0.450782	3.06032	0	50	TMED2, LDHA, DYNLL1, DAD1, PRDX1, EDF1, COX17, MPC2, POLR2L, POLR2F, VDAC2, EIF3G, CERS2, SUMO1, CACYBP, CCT7, FKBP2, PCNA, HSPE1, CDK2AP2, TMEM11, MRPL40, SERP1, OSTC, PEX2, MRPL53, SSRP1, GCSH, APMAP, ATF1, EIF1B, CHCHD7	TMED2, LDHA, DYNLL1, DAD1, PRDX1, EDF1, COX17, MPC2, POLR2L, POLR2F, VDAC2, EIF3G, CERS2, SUMO1, CACYBP, CCT7, FKBP2, PCNA, HSPE1, CDK2AP2, TMEM11
SHIPP_DLBCL_VS_FOLLICULAR_LYMPHOMA_UP	0.00123762	0.0234204	0.502903	3.05552	0	37	ALDOA, PKM, PFKP, LDHA, LGALS3, PRDX1, SLC29A1, PGAM1, ENO1, CLTA, NME1, IMPDH2, SNRPB, P4HB, KPNA2, SAT1, IDH2, PSMC1, MIF, EXOSC7, TRAP1, SLC1A5, HMGA1, CCT3, MCM7, ATIC, CTSD, THOP1	ALDOA, PKM, PFKP, LDHA, LGALS3, PRDX1, SLC29A1, PGAM1, ENO1, CLTA, NME1, IMPDH2, SNRPB, P4HB
BURTON_ADIPOGENESIS_5	0.00107411	0.0234204	0.372865	3.04904	0	89	ALDOA, MDH2, CBR3, COX6A1, MGST3, NDUFB10, COX17, MRPL34, MPC2, DBI, UQCRH, MRPL18, PHB, NDUFA8, TALDO1, NDUFAB1, CYC1, LMAN2, CRAT, BCAP31, CISD1, DNAJB9, PRDX3, SDHD, PSMA1, MRPL12, PRADC1, MTX2, PLA2G12A, MRPL20, JAGN1, MRPS34, ECHS1, PHB2, ETFB, TIMM9, PC, MRPS26, ORMDL3, CYCS, CHP1, ACADM, COQ9, PRPS1, MRPL15, ACO2, TBL2, SLC1A5, PSMA5, G6PD, RMDN3, TMEM97, TOB1, RPP14, ABHD5, AK2, GINM1, IV…	ALDOA, MDH2, CBR3, COX6A1, MGST3, NDUFB10, COX17, MRPL34, MPC2, DBI, UQCRH, MRPL18, PHB, NDUFA8, TALDO1, NDUFAB1, CYC1, LMAN2, CRAT, BCAP31, CISD1, DNAJB9, PRDX3, SDHD, PSMA1, MRPL12, PRADC1, MTX2
MODY_HIPPOCAMPUS_PRENATAL	0.00127551	0.0234204	0.529044	3.03955	0	33	RPL13A, RPL23A, RPL8, RPL19, RPS27, RPL9, BTF3, RPL12, HNRNPA0, RPL34, RPL13, RPS18, RPL30, CKS2, LSM4, RPL37, PCNA, RPS8, CDK4, EIF4A3	RPL13A, RPL23A, RPL8, RPL19, RPS27, RPL9, BTF3, RPL12, HNRNPA0, RPL34, RPL13, RPS18, RPL30, CKS2, LSM4, RPL37, PCNA
REACTOME_PROTEIN_LOCALIZATION	0.00105374	0.0234204	0.350239	3.03814	0	109	UBB, SLC25A6, UBA52, TOMM7, CHCHD2, RPS27A, VAMP2, FIS1, COX17, GSTK1, UBC, CAMLG, DNAJC19, UBE2D2, SEC61G, TIMM13, CYC1, CRAT, ECH1, CHCHD5, CYB5A, TIMM17B, TOMM22, IDH3G, SLC25A4, MTX2, ZFAND6, TIMM10, SCP2, TIMM50, MTX1, CAT, PEX16, SAMM50, PMPCB, MPV17, HSCB, TIMM9, BAG6, PHYH, ACAA1, ALDH3A2, SEC61B, SERP1, CHCHD3, COA4, UBE2D1, PEX2, STX5, HMGCL, ECI2, VAPA, PEX10, UBE2J2, ACO2, UBL4A, CHCH…	UBB, SLC25A6, UBA52, TOMM7, CHCHD2, RPS27A, VAMP2, FIS1, COX17, GSTK1, UBC, CAMLG, DNAJC19, UBE2D2, SEC61G, TIMM13, CYC1, CRAT, ECH1, CHCHD5, CYB5A, TIMM17B, TOMM22, IDH3G, SLC25A4, MTX2, ZFAND6
HOUNKPE_HOUSEKEEPING_GENES	0.000999001	0.0234204	0.243921	3.01439	0	877	RPL15, EIF4A1, SOD1, HNRNPA1, U2AF1, RPL35A, GABARAPL2, RPL4, SAP18, EEF1D, TMED9, CUTA, CFL1, CCNI, BTF3, OST4, TRMT112, BRK1, EIF3K, EIF3E, COMT, NEDD8, ATP6V0E1, TMEM147, JTB, AP2M1, LAMTOR5, UBL5, PRDX5, ISCU, POLR2J, SLC25A3, TPI1, C1orf43, MORF4L1, FIS1, TBCB, ERGIC3, COPE, HINT1, PSMB6, LAMTOR1, HAX1, RBX1, TMEM219, YWHAQ, EMC4, GUK1, DAD1, SRP14, TMEM258, HIGD1A, COPS6, RPL22, RAD23A, RHB…	RPL15, EIF4A1, SOD1, HNRNPA1, U2AF1, RPL35A, GABARAPL2, RPL4, SAP18, EEF1D, TMED9, CUTA, CFL1, CCNI, BTF3, OST4, TRMT112, BRK1, EIF3K, EIF3E, COMT, NEDD8, ATP6V0E1, TMEM147, JTB, AP2M1, LAMTOR5, UBL5, PRDX5, ISCU, POLR2J, SLC25A3, TPI1, C1orf43, MORF4L1, FIS1, TBCB, ERGIC3, COPE, HINT1, PSMB6, LAMTOR1, HAX1, RBX1, TMEM219, YWHAQ, EMC4, GUK1, DAD1, SRP14, TMEM258, HIGD1A, COPS6, RPL22, RAD23A, RHB…
LUI_TARGETS_OF_PAX8_PPARG_FUSION	0.001287	0.0234204	0.552918	3.01254	0	28	RPL21, RPS5, RPL18A, RPL17, RPS12, EIF3K, TMEM147, RPL18, ERGIC3, HINT1, HSPA8, RPS2, EIF3G, SKP1, ITM2B, UBE2E3, RAN, FBL, ATXN10, LITAF, TMBIM6, RTN4	RPL21, RPS5, RPL18A, RPL17, RPS12, EIF3K, TMEM147, RPL18, ERGIC3, HINT1, HSPA8, RPS2, EIF3G, SKP1, ITM2B
LEE_LIVER_CANCER_MYC_UP	0.001287	0.0234204	0.548767	2.98992	0	28	RPL13A, RPLP2, RPS14, RPS16, ACTG1, RPL12, GLUL, MGST3, RPL36, APRT, FDFT1, CSTB, RPL28, RNASE4, RPS24, DMPK, RALB, HMGCS1, HTATIP2, IDH3A, SLC1A4, CSRP2, TMEM176B	RPL13A, RPLP2, RPS14, RPS16, ACTG1, RPL12, GLUL, MGST3, RPL36, APRT, FDFT1
STEIN_ESRRA_TARGETS_UP	0.00100908	0.0234204	0.287721	2.98977	0	246	AK1, UQCRB, PFKP, COX5B, EIF3K, MDH2, ISCU, SLC25A3, MGST3, NDUFS8, HIGD1A, NDUFS7, MRPL34, MPC2, GSTK1, VDAC2, NDUFS4, COX5A, RNF5, COX7B, MPC1, NDUFB5, NDUFV1, NDUFA8, ACAT1, NQO2, KCNN4, WDR45, NDUFS3, SDHB, MANF, CISD1, KIAA0040, IFT27, IDH3B, OXA1L, PGM1, FBXL15, NXF1, UQCRC1, NFU1, SDHD, MDH1, NANS, COA1, SLC25A4, MTX2, UQCRC2, GFPT2, NDUFA9, MFF, ISOC2, NDRG2, ILVBL, MRPL11, TWF2, PLA2G12A…	AK1, UQCRB, PFKP, COX5B, EIF3K, MDH2, ISCU, SLC25A3, MGST3, NDUFS8, HIGD1A, NDUFS7, MRPL34, MPC2, GSTK1, VDAC2, NDUFS4, COX5A, RNF5, COX7B, MPC1, NDUFB5, NDUFV1, NDUFA8, ACAT1, NQO2, KCNN4, WDR45, NDUFS3, SDHB, MANF, CISD1, KIAA0040, IFT27, IDH3B, OXA1L, PGM1, FBXL15, NXF1, UQCRC1, NFU1, SDHD, MDH1, NANS, COA1, SLC25A4, MTX2, UQCRC2, GFPT2, NDUFA9, MFF, ISOC2, NDRG2, ILVBL
REACTOME_AUF1_HNRNP_D0_BINDS_AND_DESTABILIZES_MRNA	0.00122249	0.0234204	0.473489	2.98897	0	41	UBB, UBA52, RPS27A, HSPB1, PSMB6, HSPA8, PSMB5, PSMD4, PSMB7, UBC, PSMC5, PSMB3, PSMA7, PSMF1, PSMB1, PSMD3, PSMA1, PSMD9, PSMD8, PSMC2, PSMC3, PSMC1, PSMB2, PSMD2, HSPA1A, PSMD13	UBB, UBA52, RPS27A, HSPB1, PSMB6, HSPA8, PSMB5, PSMD4, PSMB7, UBC, PSMC5, PSMB3, PSMA7, PSMF1, PSMB1, PSMD3, PSMA1, PSMD9
REACTOME_METABOLISM_OF_RNA	0.000999001	0.0234204	0.256678	2.98789	0	494	RPL13A, RPL31, RPL7, RPS20, RPL23A, RPL8, RPL27A, RPLP2, RPL27, RPL10, RPL10A, RPL15, RPL3, RPS6, RPL21, RPL41, EIF4A1, RPS14, RPS25, UBB, HNRNPA1, U2AF1, RPS16, RPL19, RPS3, RPLP1, RPL35A, RPS10, RPS4X, RPL4, RPL32, RPS5, RPL18A, RPL26, RPL36A, RPS13, RPL38, UBA52, RPS3A, RPS9, RPS27, RPL6, RPS15, RPL9, RPLP0, RPS27A, FAU, HSPB1, RPL17, RPS15A, RPL11, RPL14, RPS19, RPL37A, RPS7, RPS23, TRMT112, …	RPL13A, RPL31, RPL7, RPS20, RPL23A, RPL8, RPL27A, RPLP2, RPL27, RPL10, RPL10A, RPL15, RPL3, RPS6, RPL21, RPL41, EIF4A1, RPS14, RPS25, UBB, HNRNPA1, U2AF1, RPS16, RPL19, RPS3, RPLP1, RPL35A, RPS10, RPS4X, RPL4, RPL32, RPS5, RPL18A, RPL26, RPL36A, RPS13, RPL38, UBA52, RPS3A, RPS9, RPS27, RPL6, RPS15, RPL9, RPLP0, RPS27A, FAU, HSPB1, RPL17, RPS15A, RPL11, RPL14, RPS19, RPL37A, RPS7, RPS23, TRMT112, …
CREIGHTON_AKT1_SIGNALING_VIA_MTOR_DN	0.00139276	0.0234204	0.647965	2.97362	0	19	ALDOA, ATP6V1F, ATP6V0B, TUBB4B, CIB1, CTSA, PPP2R1A, PPP4C, ATP6AP1, MRPS7, RGL2, PFKL, TOM1, MIF, DHCR7, TNFRSF12A, GOT1, TSPAN1	ALDOA, ATP6V1F, ATP6V0B, TUBB4B, CIB1, CTSA, PPP2R1A, PPP4C, ATP6AP1, MRPS7, RGL2
ZHOU_TNF_SIGNALING_30MIN	0.00120048	0.0234204	0.462328	2.97279	0	43	RPL10, PLP2, EEF2, ATF4, HSPB1, CLIC1, JUNB, PRDX5, NDUFA13, ERGIC3, SLC39A1, TUBB4B, PSMB7, TAGLN2, PHB, PRDX2, NFKBIA, PPP2R1A, SIGMAR1, CDC123, SF3B2, MRPL36, TRAP1, TUBA4A, HMGA1, MCM7	RPL10, PLP2, EEF2, ATF4, HSPB1, CLIC1, JUNB, PRDX5, NDUFA13, ERGIC3, SLC39A1, TUBB4B, PSMB7, TAGLN2, PHB, PRDX2, NFKBIA, PPP2R1A
SESTO_RESPONSE_TO_UV_C6	0.00126422	0.0234204	0.521552	2.97024	0	32	HNRNPA1, ATF4, RGS2, CKS1B, TSC22D1, DUT, POLD2, ACAT1, CD99, FDPS, ECH1, CYB5A, TGFBI, ITGB5, STK25, PTGR1, GADD45A, SND1, ATXN10, ACO2, XRCC6, HMGN2, COMMD1, GALE, PTGS1, DHCR24	HNRNPA1, ATF4, RGS2, CKS1B, TSC22D1, DUT, POLD2, ACAT1, CD99, FDPS, ECH1, CYB5A, TGFBI, ITGB5, STK25
LU_EZH2_TARGETS_UP	0.00101523	0.0234204	0.297709	2.9676	0	190	S100A4, LAMTOR4, CUTA, S100A6, KRTCAP2, HCFC1R1, PMVK, IER3, MIEN1, PSMD4, FLOT1, LMNA, PSMB7, SDHC, RPL36, AKR1C2, MPG, NDUFA8, TRIP6, ZNHIT1, DDIT4, CBR1, CCDC107, ENSA, RPS19BP1, WDR45, PRSS23, SCAND1, CD68, PIH1D1, TM4SF1, REEP5, MYL6B, TOMM22, POLR2C, CBY1, IFT43, MGMT, COX14, MAPKAPK3, JOSD2, ISOC2, SHARPIN, AVPI1, OCEL1, PHF5A, RPAIN, COMTD1, THOC6, RPS6KB2, CYB561D2, TMEM141, MTX1, PFDN6,…	S100A4, LAMTOR4, CUTA, S100A6, KRTCAP2, HCFC1R1, PMVK, IER3, MIEN1, PSMD4, FLOT1, LMNA, PSMB7, SDHC, RPL36, AKR1C2, MPG, NDUFA8, TRIP6, ZNHIT1, DDIT4, CBR1, CCDC107, ENSA, RPS19BP1, WDR45, PRSS23, SCAND1, CD68, PIH1D1, TM4SF1, REEP5, MYL6B, TOMM22, POLR2C, CBY1, IFT43, MGMT, COX14, MAPKAPK3, JOSD2, ISOC2, SHARPIN, AVPI1, OCEL1
GAZDA_DIAMOND_BLACKFAN_ANEMIA_MYELOID_DN	0.00128205	0.0234204	0.53175	2.96525	0	30	RPS14, MRPL23, COX5B, EID1, DCTN3, CD59, RPL36, PHB, POLR2I, UROD, MYLIP, THY1, RPL28, PQBP1, CHMP4A, COX11, RAB4A, LSM7, PNPLA4, NUDT3, RBBP6	RPS14, MRPL23, COX5B, EID1, DCTN3, CD59, RPL36, PHB, POLR2I, UROD, MYLIP, THY1
REACTOME_NEUTROPHIL_DEGRANULATION	0.00100402	0.0234204	0.278377	2.95875	0	273	ALDOA, EEF1A1, EEF2, PKM, FTL, GSTP1, ANXA2, NPC2, NDUFC2, CYSTM1, CYB5R3, DYNLL1, LGALS3, CD55, PPIA, LAMTOR1, HSPA8, SRP14, TUBB4B, PSAP, TMBIM1, FTH1, CSNK2B, HEXB, TMEM179B, RAB7A, PSMB7, CD59, MGST1, RAB5C, PGRMC1, LAMTOR2, APRT, PGAM1, GRN, DPP7, PSMB1, CD68, RAP1A, SDCBP, PDAP1, CST3, IMPDH2, COMMD3, CAPN1, CDA, TRAPPC1, NEU1, HMGB1, ACTR10, RHOA, PLAUR, CTSA, DBNL, ACTR1B, PGM1, ASAH1, PS…	ALDOA, EEF1A1, EEF2, PKM, FTL, GSTP1, ANXA2, NPC2, NDUFC2, CYSTM1, CYB5R3, DYNLL1, LGALS3, CD55, PPIA, LAMTOR1, HSPA8, SRP14, TUBB4B, PSAP, TMBIM1, FTH1, CSNK2B, HEXB, TMEM179B, RAB7A, PSMB7, CD59, MGST1, RAB5C, PGRMC1, LAMTOR2, APRT, PGAM1, GRN, DPP7, PSMB1, CD68, RAP1A, SDCBP, PDAP1, CST3, IMPDH2, COMMD3, CAPN1, CDA, TRAPPC1, NEU1, HMGB1, ACTR10, RHOA, PLAUR, CTSA, DBNL, ACTR1B, PGM1, ASAH1, PS…
REACTOME_THE_ROLE_OF_GTSE1_IN_G2_M_PROGRESSION_AFTER_G2_CHECKPOINT	0.00117647	0.0234204	0.439849	2.94404	0	48	UBB, UBA52, RPS27A, TUBA1B, TUBA1A, PSMB6, PSMB5, TUBB4B, PSMD4, PSMB7, UBC, PSMC5, PSMB3, PSMA7, PSMF1, PSMB1, PSMD3, PSMA1, PSMD9, PSMD8, PSMC2, PSMC3, PSMC1, PSMB2, TUBA1C, PSMD2, PSMD13, CDKN1A, TUBA4A, PSMB4, TUBB2B, PSMA5	UBB, UBA52, RPS27A, TUBA1B, TUBA1A, PSMB6, PSMB5, TUBB4B, PSMD4, PSMB7, UBC, PSMC5, PSMB3, PSMA7, PSMF1, PSMB1, PSMD3, PSMA1, PSMD9
HONMA_DOCETAXEL_RESISTANCE	0.00129366	0.0234204	0.547084	2.9436	0	27	ANGPTL2, GAPDH, COX7C, RPL38, TUBA1B, CFL1, GSTP1, DYNLL1, SLC25A3, APRT, ENO1, NDUFS3, PDCD5, MRPS6, MRPL17, TUBB	ANGPTL2, GAPDH, COX7C, RPL38, TUBA1B, CFL1, GSTP1, DYNLL1, SLC25A3, APRT, ENO1, NDUFS3, PDCD5
REACTOME_NEGATIVE_REGULATION_OF_NOTCH4_SIGNALING	0.00121803	0.0234204	0.474808	2.94114	0	39	UBB, UBA52, RPS27A, PSMB6, RBX1, PSMB5, PSMD4, PSMB7, UBC, PSMC5, PSMB3, PSMA7, PSMF1, PSMB1, SKP1, PSMD3, PSMA1, PSMD9, PSMD8, PSMC2, PSMC3, PSMC1, PSMB2, PSMD2, PSMD13	UBB, UBA52, RPS27A, PSMB6, RBX1, PSMB5, PSMD4, PSMB7, UBC, PSMC5, PSMB3, PSMA7, PSMF1, PSMB1, SKP1, PSMD3, PSMA1, PSMD9
ZHANG_RESPONSE_TO_CANTHARIDIN_DN	0.00117647	0.0234204	0.439163	2.93945	0	48	RPL15, RPS14, SLC25A6, RPL4, COX4I1, EEF1D, RHOC, RPSA, NDUFB2, NDUFB6, RPL29, UQCRH, POLD2, PGAM1, NDUFS3, GTF3A, TIMM17B, SNRPC, CDK4, PFKL, TKT, RUVBL2, TUBG1, QDPR, TRAP1, SNRPA1, SNRPA, MCM7, IDH3A, FARSA, SNRPD1, EML2, MTHFD1, NOP16	RPL15, RPS14, SLC25A6, RPL4, COX4I1, EEF1D, RHOC, RPSA, NDUFB2, NDUFB6, RPL29, UQCRH, POLD2, PGAM1, NDUFS3, GTF3A, TIMM17B, SNRPC
BLANCO_MELO_COVID19_SARS_COV_2_INFECTION_A594_ACE2_EXPRESSING_CELLS_DN	0.00119332	0.0234204	0.447232	2.92417	0	45	TPPP3, ANXA2, NDUFA13, TPD52L1, PSAP, PRDX1, NDUFB10, NDUFS7, RERG, UCP2, EPHX1, SLC25A11, PDGFD, NDUFA2, ADI1, GSTM4, ETFB, F5, ALDH3A2, PBXIP1, WDR18, SWI5, ATP6V0E2, PRPS1, AHCY, HADH, SEMA3E, TCTN3, CDK5, SFRP4, PDK2	TPPP3, ANXA2, NDUFA13, TPD52L1, PSAP, PRDX1, NDUFB10, NDUFS7, RERG, UCP2, EPHX1, SLC25A11, PDGFD
REN_ALVEOLAR_RHABDOMYOSARCOMA_DN	0.001001	0.0234204	0.267191	2.92012	0	327	ARPC1B, FXYD5, CD151, CLIC1, RHOC, SH3BGRL3, TMEM59, RABAC1, ANXA2, TSPO, ID3, ATP6V0E1, S100A6, AP2M1, CAPG, CAPZB, ANXA7, HEXB, CLU, AXL, TAGLN2, PDCD6, DUSP14, ERP29, TMED3, ACADVL, RAB5C, IGFBP6, TNFRSF11B, LEPROT, PRAF2, PGRMC1, ARF1, NQO2, CBR1, CLTA, GRN, TMEM45A, WDR45, ALG5, PDLIM2, TMEM9B, ARPC3, BCAP31, CORO1B, CST3, TM4SF1, REEP5, IL10RB, DYNLT3, NEU1, AP2S1, RHOA, PLAUR, EPHX1, TGFBI…	ARPC1B, FXYD5, CD151, CLIC1, RHOC, SH3BGRL3, TMEM59, RABAC1, ANXA2, TSPO, ID3, ATP6V0E1, S100A6, AP2M1, CAPG, CAPZB, ANXA7, HEXB, CLU, AXL, TAGLN2, PDCD6, DUSP14, ERP29, TMED3, ACADVL, RAB5C, IGFBP6, TNFRSF11B, LEPROT, PRAF2, PGRMC1, ARF1, NQO2, CBR1, CLTA, GRN, TMEM45A, WDR45, ALG5, PDLIM2, TMEM9B, ARPC3, BCAP31, CORO1B, CST3, TM4SF1, REEP5, IL10RB, DYNLT3, NEU1, AP2S1, RHOA, PLAUR, EPHX1, TGFBI…
GERHOLD_ADIPOGENESIS_DN	0.00121803	0.0234204	0.469112	2.90586	0	39	CD9, EEF2, CRYAB, ANXA2, TUBA1A, AKR1B1, DNAJB1, IER3, HSPA8, CCL2, UCP2, SOX4, THBD, CDK4, ECM1, GAS1, BAX, TUBB, VCAN, IFRD1, SAE1, ATF1, CDC37	CD9, EEF2, CRYAB, ANXA2, TUBA1A, AKR1B1, DNAJB1, IER3, HSPA8, CCL2, UCP2, SOX4, THBD
TOOKER_GEMCITABINE_RESISTANCE_UP	0.00115207	0.0234204	0.407773	2.90419	0	57	RPL15, SLC25A6, COX8A, EIF3F, PFDN5, LGALS3, SLC25A3, TPI1, RNH1, CIRBP, FTH1, ADIRF, DHRS7, TMED3, ILK, BMP4, GRHPR, BLVRB, SNRPB, ITPA, ABHD14A, RPL28, BDH2, MRPL17, ELOVL1, SAT1, IFT52, TSSC4, ARFIP2, CCNB1IP1	RPL15, SLC25A6, COX8A, EIF3F, PFDN5, LGALS3, SLC25A3, TPI1, RNH1, CIRBP, FTH1, ADIRF, DHRS7, TMED3, ILK, BMP4, GRHPR, BLVRB, SNRPB, ITPA, ABHD14A
DACOSTA_UV_RESPONSE_VIA_ERCC3_UP	0.0010101	0.0234204	0.28434	2.90108	0	221	ALDOA, SAP18, EEF1D, MRPL23, CDO1, RPS15A, GSTP1, RABAC1, HEXIM1, JUNB, PLD3, CBR3, NDUFB7, BSG, GLUL, ATP6V1F, ERGIC3, OAZ2, PDLIM7, RPL23, FKBP1A, NDUFS7, CCDC85B, OSR2, RGS2, HSPA2, TMED1, ARPC4, IGFBP6, TMEM109, EIF3I, BAD, NDUFV1, PPP1CA, MGAT1, ZNHIT1, CYB5R1, UROD, SMPD1, BRD2, GRHPR, PDAP1, MEA1, ITM2B, DNASE2, NEU1, AP2S1, EPHX1, NXF1, UQCRC1, ABHD14A, BRMS1, MRPL28, STK25, PCNA, LMF2, S…	ALDOA, SAP18, EEF1D, MRPL23, CDO1, RPS15A, GSTP1, RABAC1, HEXIM1, JUNB, PLD3, CBR3, NDUFB7, BSG, GLUL, ATP6V1F, ERGIC3, OAZ2, PDLIM7, RPL23, FKBP1A, NDUFS7, CCDC85B, OSR2, RGS2, HSPA2, TMED1, ARPC4, IGFBP6, TMEM109, EIF3I, BAD, NDUFV1, PPP1CA, MGAT1, ZNHIT1, CYB5R1, UROD, SMPD1, BRD2, GRHPR, PDAP1, MEA1, ITM2B, DNASE2, NEU1, AP2S1, EPHX1, NXF1, UQCRC1, ABHD14A, BRMS1, MRPL28, STK25, PCNA, LMF2, S…
KEGG_CITRATE_CYCLE_TCA_CYCLE	0.001321	0.0234204	0.556777	2.89959	0	25	MDH2, SDHC, SDHB, IDH3G, IDH3B, SDHD, MDH1, PDHB, SUCLG1, PC, SDHA, FH, IDH2, PCK2, ACO2, PDHA1, SUCLA2, IDH3A, DLD, IDH1, SUCLG2, DLST	MDH2, SDHC, SDHB, IDH3G, IDH3B, SDHD, MDH1, PDHB
REACTOME_ABC_TRANSPORTER_DISORDERS	0.00119048	0.0234204	0.438406	2.89257	0	46	UBB, UBA52, RPS27A, PSMB6, PSMB5, PSMD4, PSMB7, UBC, RNF5, PSMC5, PSMB3, PSMA7, PSMF1, PSMB1, PSMD3, PSMA1, PSMD9, PSMD8, PSMC2, PSMC3, DERL2, ERLEC1, PSMC1, PSMB2, PSMD2, PSMD13, LMBRD1, ABCD4, PSMB4, PSMA5, DERL1	UBB, UBA52, RPS27A, PSMB6, PSMB5, PSMD4, PSMB7, UBC, RNF5, PSMC5, PSMB3, PSMA7, PSMF1, PSMB1, PSMD3, PSMA1, PSMD9
SANA_RESPONSE_TO_IFNG_DN	0.00111607	0.0234204	0.385095	2.88198	0	66	RPL10A, ANGPTL2, NDUFA4, RPS3A, RPL6, RPLP0, RHOC, SNRPD2, RPSA, SLC25A3, MGST3, YWHAQ, PRDX1, HHIP, KDELR2, LGALS1, POLD2, SSR2, PRSS23, MORF4L2, ILF2, METTL9, GADD45A, EI24, CCNB1IP1, RAN, NQO1, HMGCL, UQCR10, PON2, HDAC2, OAT, TUBA4A, SMS, CCT3, ANTXR1, APEX1, PRMT1, PRCP, RTN4, CCT4, CTNNAL1	RPL10A, ANGPTL2, NDUFA4, RPS3A, RPL6, RPLP0, RHOC, SNRPD2, RPSA, SLC25A3, MGST3, YWHAQ, PRDX1, HHIP, KDELR2, LGALS1, POLD2, SSR2, PRSS23, MORF4L2, ILF2
WHITESIDE_CISPLATIN_RESISTANCE_DN	0.00148588	0.0234204	0.769531	2.85806	0	11	RPL13A, SOD1, RPS16, RPS5, RPS9, ACTB, RPS21	RPL13A, SOD1, RPS16, RPS5, RPS9, ACTB, RPS21
REACTOME_APC_C_CDH1_MEDIATED_DEGRADATION_OF_CDC20_AND_OTHER_APC_C_CDH1_TARGETED_PROTEINS_IN_LATE_MITOSIS_EARLY_G1	0.00116279	0.0234204	0.416819	2.85053	0	51	UBB, UBA52, RPS27A, ANAPC11, PSMB6, PSMB5, PSMD4, PSMB7, UBC, PSMC5, PSMB3, ANAPC16, PSMA7, PSMF1, PSMB1, CDC26, UBE2E1, PSMD3, PSMA1, PSMD9, PSMD8, PSMC2, PSMC3, PTTG1, ANAPC15, PSMC1, UBE2D1, PSMB2, PSMD2, PSMD13, ANAPC2, PSMB4, PSMA5	UBB, UBA52, RPS27A, ANAPC11, PSMB6, PSMB5, PSMD4, PSMB7, UBC, PSMC5, PSMB3, ANAPC16, PSMA7, PSMF1, PSMB1, CDC26, UBE2E1, PSMD3, PSMA1, PSMD9
KIM_ALL_DISORDERS_CALB1_CORR_UP	0.001	0.0234204	0.258736	2.83748	0	341	ALDOA, OAZ1, UBB, EEF2, PKM, COX7A2, CALM2, COX8A, TMED2, TMEM59, PFKP, DSTN, RABAC1, PLD3, AKR1B1, HNRNPA0, ISCU, SLC25A3, MGST3, ATP6V1F, EID1, OAZ2, HINT1, PSMB6, YWHAQ, CIRBP, ATP6V0B, EIF4A2, SUMO2, TUBB4B, PSAP, ANXA7, DCTN3, ARPC1A, TECR, MPC2, DUSP14, ERP29, COX7A2L, RNF13, VDAC2, UBC, SNX17, PCMT1, PGRMC1, POLR2E, CALM1, NDUFV1, ADRM1, ARF1, NDUFAB1, ENSA, NDUFS3, CYC1, SUMO1, RER1, BRD2…	ALDOA, OAZ1, UBB, EEF2, PKM, COX7A2, CALM2, COX8A, TMED2, TMEM59, PFKP, DSTN, RABAC1, PLD3, AKR1B1, HNRNPA0, ISCU, SLC25A3, MGST3, ATP6V1F, EID1, OAZ2, HINT1, PSMB6, YWHAQ, CIRBP, ATP6V0B, EIF4A2, SUMO2, TUBB4B, PSAP, ANXA7, DCTN3, ARPC1A, TECR, MPC2, DUSP14, ERP29, COX7A2L, RNF13, VDAC2, UBC, SNX17, PCMT1, PGRMC1, POLR2E, CALM1, NDUFV1, ADRM1, ARF1, NDUFAB1, ENSA, NDUFS3, CYC1, SUMO1, RER1, BRD2…
HOLLEMAN_VINCRISTINE_RESISTANCE_ALL_DN	0.00137363	0.0234204	0.648443	2.83504	0	16	RPL31, RPL23A, RPLP2, RPL10, RPS15A, RPS12, RPL12, VIM, RPS2, HMGB1	RPL31, RPL23A, RPLP2, RPL10, RPS15A, RPS12, RPL12, VIM, RPS2, HMGB1
SENGUPTA_NASOPHARYNGEAL_CARCINOMA_DN	0.00107296	0.0234204	0.338784	2.82786	0	97	TPPP3, TUBA1A, CAPS, PRDX5, CD55, TUBB4B, PRDX1, ADIRF, CIB1, SMDT1, PSENEN, ANXA11, WDR13, PRSS23, SYBU, ZFYVE21, SORBS2, CRYL1, FAM229B, ANKRD35, CSTB, B9D1, PTGR1, ABHD14B, MORN2, SELENBP1, SERPINB6, IFT57, TCEA3, ALDH3B1, CKB, NQO1, CLIC3, MT1E, ODF3B, MGLL, KATNB1, CES1, WDR54, MYO1D, TSPAN1, CETN2, PPIL6, RASSF1, CCDC74A, DHCR24, DMKN, TTC9, AKR1C3, OSCP1, KCNE1, CCNO, POR, RSPH3, TSPAN6, F…	TPPP3, TUBA1A, CAPS, PRDX5, CD55, TUBB4B, PRDX1, ADIRF, CIB1, SMDT1, PSENEN, ANXA11, WDR13, PRSS23, SYBU, ZFYVE21, SORBS2, CRYL1, FAM229B, ANKRD35
TIEN_INTESTINE_PROBIOTICS_24HR_DN	0.00102564	0.0234204	0.297163	2.82465	0	155	RPL13A, RPL23A, RPL27A, RPL10, RPL3, RPS6, RPL41, RPS14, EEF1A1, RPS3, EEF2, RPL4, FTL, RPS3A, RPS27, RPLP0, RPS19, RPL37A, TMED2, RPS7, RPS23, ACTG1, RPL12, EIF1, CD55, RPS11, RPL34, RPL13, RPS18, SLC3A2, RPL5, HERPUD1, HSPA8, RPL23, FTH1, RPS2	RPL13A, RPL23A, RPL27A, RPL10, RPL3, RPS6, RPL41, RPS14, EEF1A1, RPS3, EEF2, RPL4, FTL, RPS3A, RPS27, RPLP0, RPS19, RPL37A, TMED2, RPS7, RPS23, ACTG1, RPL12, EIF1, CD55, RPS11, RPL34, RPL13, RPS18, SLC3A2, RPL5, HERPUD1, HSPA8, RPL23, FTH1, RPS2
REACTOME_DEFECTIVE_CFTR_CAUSES_CYSTIC_FIBROSIS	0.00120048	0.0234204	0.43877	2.82131	0	43	UBB, UBA52, RPS27A, PSMB6, PSMB5, PSMD4, PSMB7, UBC, RNF5, PSMC5, PSMB3, PSMA7, PSMF1, PSMB1, PSMD3, PSMA1, PSMD9, PSMD8, PSMC2, PSMC3, DERL2, ERLEC1, PSMC1, PSMB2, PSMD2, PSMD13, PSMB4, PSMA5, DERL1	UBB, UBA52, RPS27A, PSMB6, PSMB5, PSMD4, PSMB7, UBC, RNF5, PSMC5, PSMB3, PSMA7, PSMF1, PSMB1, PSMD3, PSMA1, PSMD9
SWEET_KRAS_ONCOGENIC_SIGNATURE	0.00114155	0.0234204	0.389244	2.81515	0	60	RPL8, RPL3, HNRNPA1, EEF2, RPL6, EEF1D, RPL14, EIF3E, NPC2, ID2, LGALS3, BSG, SLC25A5, RPS2, UBXN1, CD68, MANF, PCBD1, CST3, EEF1B2, FKBP2, TGFBI, FAM3C, FEZ2, KDELR1, PHB2, GADD45A, SND1, RABGGTB, PON2, VASP, CDKN1A	RPL8, RPL3, HNRNPA1, EEF2, RPL6, EEF1D, RPL14, EIF3E, NPC2, ID2, LGALS3, BSG, SLC25A5, RPS2, UBXN1, CD68, MANF, PCBD1, CST3, EEF1B2, FKBP2, TGFBI, FAM3C, FEZ2
REACTOME_CDT1_ASSOCIATION_WITH_THE_CDC6_ORC_ORIGIN_COMPLEX	0.00121803	0.0234204	0.458035	2.8147	0	38	UBB, UBA52, RPS27A, PSMB6, PSMB5, PSMD4, PSMB7, UBC, PSMC5, PSMB3, PSMA7, PSMF1, PSMB1, PSMD3, PSMA1, PSMD9, PSMD8, PSMC2, PSMC3, PSMC1, PSMB2, GMNN, PSMD2, PSMD13, PSMB4, PSMA5, ORC4	UBB, UBA52, RPS27A, PSMB6, PSMB5, PSMD4, PSMB7, UBC, PSMC5, PSMB3, PSMA7, PSMF1, PSMB1, PSMD3, PSMA1, PSMD9
WP_TCA_CYCLE_AKA_KREBS_OR_CITRIC_ACID_CYCLE	0.00137363	0.0234204	0.643601	2.81387	0	16	MDH2, SDHC, SDHB, IDH3G, IDH3B, SDHD, SUCLG1, SDHA, FH, IDH2, ACO2, SUCLA2, IDH3A, DLD, SUCLG2, DLST	MDH2, SDHC, SDHB, IDH3G, IDH3B, SDHD
MOOTHA_TCA	0.00144928	0.0234204	0.70415	2.79563	0	13	MDH2, SDHC, SDHB, IDH3G, IDH3B, SDHD, SUCLG1, SDHA, FH, IDH2, ACO2, SUCLA2, IDH3A	MDH2, SDHC, SDHB, IDH3G, IDH3B, SDHD
REACTOME_SYNTHESIS_OF_DNA	0.00112108	0.0234204	0.364463	2.79188	0	72	UBB, UBA52, POLD4, RPS27A, ANAPC11, PSMB6, RBX1, PSMB5, PSMD4, PSMB7, UBC, PSMC5, PSMB3, POLD2, ANAPC16, PSMA7, PSMF1, PSMB1, SKP1, CDC26, POLE4, RPA3, UBE2E1, PSMD3, PSMA1, PCNA, PSMD9, PSMD8, PSMC2, PSMC3, ANAPC15, PSMC1, RPA2, UBE2D1, PSMB2, PSMD2, PSMD13, RFC1, RPA1, MCM7, ANAPC2, PSMB4, PSMA5	UBB, UBA52, POLD4, RPS27A, ANAPC11, PSMB6, RBX1, PSMB5, PSMD4, PSMB7, UBC, PSMC5, PSMB3, POLD2, ANAPC16, PSMA7, PSMF1, PSMB1, SKP1, CDC26, POLE4, RPA3, UBE2E1, PSMD3, PSMA1, PCNA, PSMD9
REACTOME_HEDGEHOG_LIGAND_BIOGENESIS	0.00120048	0.0234204	0.433419	2.7869	0	43	UBB, UBA52, RPS27A, PSMB6, PSMB5, PSMD4, PSMB7, UBC, PSMC5, PSMB3, PSMA7, PSMF1, PSMB1, PSMD3, PSMA1, PSMD9, P4HB, PSMD8, PSMC2, PSMC3, DERL2, ERLEC1, PSMC1, PSMB2, PSMD2, PSMD13	UBB, UBA52, RPS27A, PSMB6, PSMB5, PSMD4, PSMB7, UBC, PSMC5, PSMB3, PSMA7, PSMF1, PSMB1, PSMD3, PSMA1, PSMD9, P4HB
LOCKWOOD_AMPLIFIED_IN_LUNG_CANCER	0.00103306	0.0234204	0.297308	2.78488	0	145	RPS27, POLD4, MRPL23, S100A6, GPAA1, JTB, AP2M1, POLR2J, PMVK, LAMTOR1, HAX1, SLC39A1, COPS6, RAD23A, PDCD6, CKS1B, MANBAL, FASTK, CALM1, AIP, NDUFB5, CERS2, PPP1CA, IGSF8, SEC61G, CCDC107, SIVA1, SSR2, CORO1B, CAPZA2, SNAPIN, PMF1, NFKBIA, NDUFS6, ILF2, TMEM134, FAM177A1, MRPL11, TAF6, S100A11, CDK4, CAT, CFL2, MRPL9, PC, SDHA, ANAPC15, SMIM12, NUDT1, MAGEF1, SLC4A2, SEC62, DHCR7, PPP1R16A, C14o…	RPS27, POLD4, MRPL23, S100A6, GPAA1, JTB, AP2M1, POLR2J, PMVK, LAMTOR1, HAX1, SLC39A1, COPS6, RAD23A, PDCD6, CKS1B, MANBAL, FASTK, CALM1, AIP, NDUFB5, CERS2, PPP1CA, IGSF8, SEC61G, CCDC107, SIVA1, SSR2, CORO1B, CAPZA2, SNAPIN, PMF1, NFKBIA, NDUFS6, ILF2, TMEM134, FAM177A1
REACTOME_REGULATION_OF_HMOX1_EXPRESSION_AND_ACTIVITY	0.00117647	0.0234204	0.413987	2.78278	0	49	UBB, UBA52, RPS27A, PSMB6, RBX1, PSMB5, PSMD4, CSNK2B, PSMB7, UBC, PSMC5, PSMB3, PSMA7, PSMF1, PSMB1, SKP1, PSMD3, PSMA1, PSMD9, PSMD8, PSMC2, HM13, PSMC3, PSMC1, KEAP1, PSMB2, PSMD2, PSMD13	UBB, UBA52, RPS27A, PSMB6, RBX1, PSMB5, PSMD4, CSNK2B, PSMB7, UBC, PSMC5, PSMB3, PSMA7, PSMF1, PSMB1, SKP1, PSMD3, PSMA1, PSMD9
GOLDRATH_ANTIGEN_RESPONSE	0.00101833	0.0234204	0.283819	2.77932	0	175	PLP2, GAPDH, S100A4, DSTN, ANXA2, ID2, EMP3, S100A6, LGALS3, KRTCAP2, TPI1, TMEM14C, IER3, CAPG, YWHAQ, RNH1, TAF9, LMNA, ARL5A, DBI, CKS1B, CCL3, HSPA2, MGST1, ANXA4, MRPL18, LGALS1, CAPN2, CKS2, PGAM1, KIF22, SIVA1, GADD45B, HMGB2, GEM, ECH1, CD68, SYPL1, MYADM, CISD1, CST3, ITM2B, REEP5, TRAPPC1, RPA3, MT1A, SDHD, PCNA, C4orf3, ERRFI1, CARHSP1, PERP, SQLE, LRRC59, S100A11, KPNA2, PLBD1, SNX3, …	PLP2, GAPDH, S100A4, DSTN, ANXA2, ID2, EMP3, S100A6, LGALS3, KRTCAP2, TPI1, TMEM14C, IER3, CAPG, YWHAQ, RNH1, TAF9, LMNA, ARL5A, DBI, CKS1B, CCL3, HSPA2, MGST1, ANXA4, MRPL18, LGALS1, CAPN2, CKS2, PGAM1, KIF22, SIVA1, GADD45B, HMGB2, GEM, ECH1, CD68, SYPL1, MYADM, CISD1, CST3, ITM2B, REEP5, TRAPPC1, RPA3, MT1A, SDHD, PCNA, C4orf3, ERRFI1, CARHSP1, PERP
WP_GLYCOLYSIS_AND_GLUCONEOGENESIS	0.00127065	0.0234204	0.501573	2.7766	0	29	ALDOA, GAPDH, PKM, PFKP, MDH2, LDHA, TPI1, MPC2, MPC1, PGAM1, ENO1, PGK1, MDH1, LDHB, PFKL, PC, ALDOC	ALDOA, GAPDH, PKM, PFKP, MDH2, LDHA, TPI1, MPC2, MPC1, PGAM1, ENO1, PGK1, MDH1, LDHB
REACTOME_TP53_REGULATES_METABOLIC_GENES	0.00114025	0.0234204	0.38237	2.77526	0	61	NDUFA4, COX7C, COX4I1, COX8A, LAMTOR4, COX16, COX6B1, COX5B, LAMTOR5, PRDX5, COX6A1, LAMTOR1, YWHAQ, PRDX1, COX7A2L, COX5A, COX7B, LAMTOR2, DDIT4, SURF1, PRDX2, COX6C, COX14, COX11, RRAGA, MLST8	NDUFA4, COX7C, COX4I1, COX8A, LAMTOR4, COX16, COX6B1, COX5B, LAMTOR5, PRDX5, COX6A1, LAMTOR1, YWHAQ, PRDX1, COX7A2L, COX5A, COX7B, LAMTOR2, DDIT4, SURF1, PRDX2, COX6C, COX14
REACTOME_DEGRADATION_OF_GLI1_BY_THE_PROTEASOME	0.0011919	0.0234204	0.432223	2.77176	0	42	UBB, UBA52, RPS27A, PSMB6, RBX1, PSMB5, PSMD4, PSMB7, UBC, PSMC5, PSMB3, PSMA7, PSMF1, PSMB1, SKP1, PSMD3, PSMA1, PSMD9, PSMD8, PSMC2, PSMC3, PSMC1, PSMB2, PSMD2, PSMD13	UBB, UBA52, RPS27A, PSMB6, RBX1, PSMB5, PSMD4, PSMB7, UBC, PSMC5, PSMB3, PSMA7, PSMF1, PSMB1, SKP1, PSMD3, PSMA1, PSMD9
KYNG_RESPONSE_TO_H2O2	0.00117647	0.0234204	0.413327	2.76652	0	48	RPL31, RPL21, HNRNPA1, CRYAB, COMMD6, PFDN5, RPL7A, DNAJB1, HCFC1R1, EID1, RPL5, OAZ2, CD59, DUT, PPP1CA, SLC39A7, CD68, IL10RB, ATP6AP1, COX6C, TSPAN4, CTSB, MPV17, GADD45A, ENG, AEBP1, RCC1, TUBA4A	RPL31, RPL21, HNRNPA1, CRYAB, COMMD6, PFDN5, RPL7A, DNAJB1, HCFC1R1, EID1, RPL5, OAZ2, CD59, DUT, PPP1CA, SLC39A7, CD68, IL10RB, ATP6AP1, COX6C, TSPAN4
REACTOME_SWITCHING_OF_ORIGINS_TO_A_POST_REPLICATIVE_STATE	0.00115207	0.0234204	0.388176	2.76462	0	57	UBB, UBA52, RPS27A, ANAPC11, PSMB6, RBX1, PSMB5, PSMD4, PSMB7, UBC, PSMC5, PSMB3, ANAPC16, PSMA7, PSMF1, PSMB1, SKP1, CDC26, UBE2E1, PSMD3, PSMA1, PSMD9, PSMD8, PSMC2, PSMC3, ANAPC15, PSMC1, UBE2D1, PSMB2, PSMD2, PSMD13, MCM7, ANAPC2, PSMB4, PSMA5, ORC4, ANAPC10	UBB, UBA52, RPS27A, ANAPC11, PSMB6, RBX1, PSMB5, PSMD4, PSMB7, UBC, PSMC5, PSMB3, ANAPC16, PSMA7, PSMF1, PSMB1, SKP1, CDC26, UBE2E1, PSMD3, PSMA1, PSMD9
KEGG_GLYCOLYSIS_GLUCONEOGENESIS	0.00125786	0.0234204	0.472712	2.75987	0	34	ALDOA, GAPDH, PKM, PFKP, LDHA, TPI1, BPGM, PGAM1, ENO1, AKR1A1, PGM1, PGK1, PDHB, ALDH2, LDHB, PFKL, ALDOC, ALDH3A2, PCK2, ALDH3B1, PFKM, PDHA1, DLD, GALM, ADH5	ALDOA, GAPDH, PKM, PFKP, LDHA, TPI1, BPGM, PGAM1, ENO1, AKR1A1, PGM1, PGK1, PDHB, ALDH2, LDHB
HEDENFALK_BREAST_CANCER_BRACX_UP	0.00141844	0.0234204	0.653875	2.75537	0	15	RPL31, RPL15, RPL19, RPS4X, RPS5, RPS13, UBA52, JUNB, CHPF	RPL31, RPL15, RPL19, RPS4X, RPS5, RPS13, UBA52, JUNB, CHPF
REACTOME_DEGRADATION_OF_DVL	0.00122249	0.0234204	0.435949	2.75199	0	41	UBB, UBA52, RPS27A, PSMB6, RBX1, PSMB5, PSMD4, PSMB7, UBC, PSMC5, PSMB3, PSMA7, PSMF1, PSMB1, PSMD3, PSMA1, PSMD9, PSMD8, PSMC2, PSMC3, PSMC1, PSMB2, PSMD2, PSMD13, DVL2, PSMB4, PSMA5	UBB, UBA52, RPS27A, PSMB6, RBX1, PSMB5, PSMD4, PSMB7, UBC, PSMC5, PSMB3, PSMA7, PSMF1, PSMB1, PSMD3, PSMA1, PSMD9
REACTOME_APC_C_MEDIATED_DEGRADATION_OF_CELL_CYCLE_PROTEINS	0.00115207	0.0234204	0.3853	2.74413	0	57	UBB, UBA52, RPS27A, ANAPC11, PSMB6, PSMB5, PSMD4, PSMB7, UBC, PSMC5, PSMB3, ANAPC16, PSMA7, PSMF1, PSMB1, SKP1, CDC26, UBE2E1, PSMD3, PSMA1, PSMD9, PSMD8, PSMC2, PSMC3, PTTG1, ANAPC15, PSMC1, UBE2D1, PSMB2, PSMD2, BUB3, PSMD13	UBB, UBA52, RPS27A, ANAPC11, PSMB6, PSMB5, PSMD4, PSMB7, UBC, PSMC5, PSMB3, ANAPC16, PSMA7, PSMF1, PSMB1, SKP1, CDC26, UBE2E1, PSMD3, PSMA1, PSMD9
KAAB_HEART_ATRIUM_VS_VENTRICLE_DN	0.00102564	0.0234204	0.288583	2.74319	0	156	COX7A2, COX8A, PFKP, UQCRQ, ISCU, SLC25A3, PSMB6, MRPL33, COX17, NDUFS7, MYL12A, POLR2F, ACADVL, COX5A, NDUFV2, CAPN2, ACAT1, CYB5R1, HYAL1, CDH13, NDUFS3, CYC1, SDHB, ECH1, CCT7, CYB5A, AMD1, RCAN1, IDH3B, FABP3, OXA1L, PGM1, UQCRC1, PRDX3, SDHD, MRPS18B, NDUFS6, COA1, UBE2L3, SORBS2, NDUFA9, LDHB, MAPKAPK3, CDK2AP2, TWF2, ECHS1, UQCRFS1, NDUFAF1, PHYH, SDHA, ALDOC, ACAA1, FH, FHL2, IDH2, LYRM1,…	COX7A2, COX8A, PFKP, UQCRQ, ISCU, SLC25A3, PSMB6, MRPL33, COX17, NDUFS7, MYL12A, POLR2F, ACADVL, COX5A, NDUFV2, CAPN2, ACAT1, CYB5R1, HYAL1, CDH13, NDUFS3, CYC1, SDHB, ECH1, CCT7, CYB5A, AMD1, RCAN1, IDH3B, FABP3, OXA1L, PGM1, UQCRC1, PRDX3, SDHD, MRPS18B, NDUFS6, COA1, UBE2L3, SORBS2, NDUFA9, LDHB, MAPKAPK3, CDK2AP2
LAIHO_COLORECTAL_CANCER_SERRATED_UP	0.00107411	0.0234204	0.333279	2.74097	0	91	TOMM7, MYL6, ANXA2, NEDD8, ATP6V0E1, EMP3, AP2M1, RBX1, DAD1, HSPA8, SRP14, RPL36AL, SUMO2, PSMD4, NOP10, TAGLN2, EMC7, ARPC2, MYL12B, SNRPE, NDUFV2, LGALS1, ORMDL2, PMP22, SDCBP, TM4SF1, COMMD3, LSM3, CNIH4, MRPS14, MORF4L2, EMC3, CHMP2B, CTSB, SERF2, GDI2	TOMM7, MYL6, ANXA2, NEDD8, ATP6V0E1, EMP3, AP2M1, RBX1, DAD1, HSPA8, SRP14, RPL36AL, SUMO2, PSMD4, NOP10, TAGLN2, EMC7, ARPC2, MYL12B, SNRPE, NDUFV2, LGALS1, ORMDL2, PMP22, SDCBP, TM4SF1, COMMD3, LSM3, CNIH4, MRPS14, MORF4L2
KAAB_HEART_ATRIUM_VS_VENTRICLE_UP	0.00103199	0.0234204	0.292183	2.73759	0	144	RPL3, EEF1A1, COMP, PRELP, POLD4, MYL6, CDO1, FMOD, DPT, RPSA, GPX3, RABAC1, ID2, NUPR1, ERGIC3, VIM, MAGED2, PRDX1, RPS2, CCDC85B, TAGLN2, TMED3, IGFBP6, TMEM106C, PRAF2, KDELR2, CRIP1, BAD, TRIP6, AKR1A1, GRN, PDLIM4, PRSS23, AKR1C1, TGFB1I1, NTRK2, CSRP1, CYB561D2, GAS1, QSOX1, SFRP1, FRMD4B, TGFB1, NUCB1, FAM114A1, ACTN1, VCAN, SAT1, ADM, PBXIP1, CDC123, VAT1, PLOD3, TPGS2, SND1, TOR1A, ZNF36…	RPL3, EEF1A1, COMP, PRELP, POLD4, MYL6, CDO1, FMOD, DPT, RPSA, GPX3, RABAC1, ID2, NUPR1, ERGIC3, VIM, MAGED2, PRDX1, RPS2, CCDC85B, TAGLN2, TMED3, IGFBP6, TMEM106C, PRAF2, KDELR2, CRIP1, BAD, TRIP6, AKR1A1, GRN, PDLIM4, PRSS23, AKR1C1, TGFB1I1, NTRK2, CSRP1
REACTOME_IRON_UPTAKE_AND_TRANSPORT	0.00121803	0.0234204	0.441339	2.73382	0	39	UBB, FTL, UBA52, RPS27A, NEDD8, ATP6V0E1, ATP6V1F, ATP6V1G1, ATP6V0B, FTH1, UBC, SKP1, ATP6V0D1, ATP6AP1, TCIRG1, GLRX3, STEAP3, ATP6V1H, ATP6V1E1, HMOX2, MCOLN1	UBB, FTL, UBA52, RPS27A, NEDD8, ATP6V0E1, ATP6V1F, ATP6V1G1, ATP6V0B, FTH1, UBC, SKP1, ATP6V0D1, ATP6AP1
REACTOME_DNA_REPLICATION	0.00110497	0.0234204	0.349159	2.72758	0	76	UBB, UBA52, POLD4, RPS27A, ANAPC11, PSMB6, RBX1, PSMB5, PSMD4, PSMB7, UBC, PSMC5, PSMB3, POLD2, ANAPC16, PSMA7, PSMF1, PSMB1, SKP1, CDC26, POLE4, RPA3, UBE2E1, PSMD3, PSMA1, PCNA, PSMD9, PSMD8, PSMC2, PSMC3, ANAPC15, PSMC1, RPA2, UBE2D1, PSMB2, GMNN, PSMD2, PSMD13, RFC1, RPA1, MCM7, ANAPC2, PSMB4, PSMA5	UBB, UBA52, POLD4, RPS27A, ANAPC11, PSMB6, RBX1, PSMB5, PSMD4, PSMB7, UBC, PSMC5, PSMB3, POLD2, ANAPC16, PSMA7, PSMF1, PSMB1, SKP1, CDC26, POLE4, RPA3, UBE2E1, PSMD3, PSMA1, PCNA, PSMD9
REACTOME_ORC1_REMOVAL_FROM_CHROMATIN	0.00120048	0.0234204	0.423724	2.72457	0	43	UBB, UBA52, RPS27A, PSMB6, RBX1, PSMB5, PSMD4, PSMB7, UBC, PSMC5, PSMB3, PSMA7, PSMF1, PSMB1, SKP1, PSMD3, PSMA1, PSMD9, PSMD8, PSMC2, PSMC3, PSMC1, PSMB2, PSMD2, PSMD13, MCM7, PSMB4, PSMA5, ORC4	UBB, UBA52, RPS27A, PSMB6, RBX1, PSMB5, PSMD4, PSMB7, UBC, PSMC5, PSMB3, PSMA7, PSMF1, PSMB1, SKP1, PSMD3, PSMA1, PSMD9
ZHONG_SECRETOME_OF_LUNG_CANCER_AND_ENDOTHELIUM	0.00116009	0.0234204	0.395842	2.72362	0	52	ALDOA, RPL10A, EEF2, GAPDH, BGN, ACTB, MDH2, LDHA, TPI1, VIM, PEBP1, PRDX1, CLU, ENO1, HMGB1, CTSA, PCNA, GLO1, ARHGDIA, TUBB, CFL2, SERPINB6, TKT, SRSF2, TUBA1C, RAN	ALDOA, RPL10A, EEF2, GAPDH, BGN, ACTB, MDH2, LDHA, TPI1, VIM, PEBP1, PRDX1, CLU, ENO1, HMGB1, CTSA, PCNA
REACTOME_LATE_ENDOSOMAL_MICROAUTOPHAGY	0.00134048	0.0234204	0.544876	2.71673	0	23	UBB, UBA52, RPS27A, VIM, HSPA8, PARK7, UBC, CHMP2A, VPS28, TSG101, CHMP4A, CHMP2B, MVB12A, CHMP3, CHMP4B, PLIN3	UBB, UBA52, RPS27A, VIM, HSPA8, PARK7, UBC, CHMP2A, VPS28, TSG101
DANG_BOUND_BY_MYC	0.000999001	0.0234204	0.224361	2.71366	0	689	RPL13A, RPL31, RPS20, OAZ1, RPL8, RPL27A, RPL27, RPL10, RPL15, RPL3, RPS6, EIF4A1, SOD1, RPS25, HNRNPA1, U2AF1, RPS16, RPL19, GAPDH, PKM, RPL32, RPS5, RPL26, COX7C, RPS13, UBA52, ATF4, SAP18, RPS15, RPL9, POLD4, RPS27A, CALM2, PFN1, CUTA, RPS19, GSTP1, ACTG1, PTMA, VAMP2, NDUFB4, EIF3K, ID2, ID3, NDUFA1, JUNB, LDHA, RPL18, LAMTOR5, PRDX5, NDUFB2, SLC25A3, ARL6IP5, RPS27L, BSG, RPL13, PPIA, RPL5, …	RPL13A, RPL31, RPS20, OAZ1, RPL8, RPL27A, RPL27, RPL10, RPL15, RPL3, RPS6, EIF4A1, SOD1, RPS25, HNRNPA1, U2AF1, RPS16, RPL19, GAPDH, PKM, RPL32, RPS5, RPL26, COX7C, RPS13, UBA52, ATF4, SAP18, RPS15, RPL9, POLD4, RPS27A, CALM2, PFN1, CUTA, RPS19, GSTP1, ACTG1, PTMA, VAMP2, NDUFB4, EIF3K, ID2, ID3, NDUFA1, JUNB, LDHA, RPL18, LAMTOR5, PRDX5, NDUFB2, SLC25A3, ARL6IP5, RPS27L, BSG, RPL13, PPIA, RPL5, …
TIEN_INTESTINE_PROBIOTICS_2HR_UP	0.00134771	0.0234204	0.571439	2.70237	0	20	RPS6, EEF1A1, GAPDH, RPS3A, RPLP0, RPS11, HSPA8, RPL23, UBC, PGK1, KDELR1, ST6GALNAC4	RPS6, EEF1A1, GAPDH, RPS3A, RPLP0, RPS11, HSPA8, RPL23, UBC, PGK1
ABE_INNER_EAR	0.001321	0.0234204	0.518597	2.70075	0	25	RPL21, RPL32, RPS5, UBA52, RPS15, MGP, RPL35, RPS11, CLU, IGFBP6, C19orf53, UBXN1, RPL28, FBXO2, HYI, CCS, ISLR, DDR2	RPL21, RPL32, RPS5, UBA52, RPS15, MGP, RPL35, RPS11, CLU, IGFBP6, C19orf53, UBXN1
REACTOME_METABOLISM_OF_POLYAMINES	0.0011919	0.0234204	0.42032	2.69542	0	42	OAZ1, OAZ2, PSMB6, PSMB5, PSMD4, PSMB7, PSMC5, PSMB3, PSMA7, PSMF1, PSMB1, AMD1, PSMD3, PSMA1, PSMD9, PSMD8, PSMC2, PSMC3, SAT1, PSMC1, PSMB2, NQO1, PSMD2, PSMD13, SMS, PSMB4, PSMA5	OAZ1, OAZ2, PSMB6, PSMB5, PSMD4, PSMB7, PSMC5, PSMB3, PSMA7, PSMF1, PSMB1, AMD1, PSMD3, PSMA1, PSMD9
DAIRKEE_CANCER_PRONE_RESPONSE_BPA_E2	0.00111235	0.0234204	0.346998	2.6945	0	75	RPL15, RPS6, PLP2, EIF4A1, SLC25A6, GAPDH, RPL4, ATF4, S100A4, EEF1D, COX8A, AP3S1, RPL29, RPL36, C1QTNF3, SGCA, UQCRH, POLD2, NDUFS3, HMGB2, HSPB2, POLR2C, MAPKAPK3, EBNA1BP2, EIF4E, FBXO17, PRDX6, TKT, IFRD1, PSMB2, ACAA2, FBL, VBP1, DDX39A, HMGA1, MCM7, TCP1, TPM1, HMGN2, ANP32B	RPL15, RPS6, PLP2, EIF4A1, SLC25A6, GAPDH, RPL4, ATF4, S100A4, EEF1D, COX8A, AP3S1, RPL29, RPL36, C1QTNF3, SGCA, UQCRH, POLD2, NDUFS3, HMGB2, HSPB2, POLR2C, MAPKAPK3
REACTOME_COOPERATION_OF_PREFOLDIN_AND_TRIC_CCT_IN_ACTIN_AND_TUBULIN_FOLDING	0.00139276	0.0234204	0.587073	2.69418	0	19	ACTB, TUBA1B, PFDN5, TUBA1A, TUBB4B, CCT7, PFDN6, PFDN4, TUBA1C, PFDN1, VBP1, TUBA4A, CCT3, TCP1, TUBB2B, CCT4, CCT6A, TUBB6	ACTB, TUBA1B, PFDN5, TUBA1A, TUBB4B, CCT7
BENPORATH_MYC_MAX_TARGETS	0.000999001	0.0234204	0.231115	2.69396	0	504	RPL31, RPS20, OAZ1, RPL8, RPL27A, RPL27, RPL15, RPS6, TMSB4X, SOD1, RPS25, HNRNPA1, U2AF1, RPL19, RPLP1, PKM, RPL32, RPS5, COX7C, RPS13, ATF4, SAP18, RPL9, POLD4, RPS27A, CALM2, PFN1, CUTA, TUBA1B, RPS19, NDUFB4, RPL35, EIF3K, NDUFA1, LDHA, RPL18, LAMTOR5, PRDX5, NDUFB2, ARL6IP5, RPS27L, RPL13, PPIA, RPL5, PMVK, NDUFB6, HAX1, UXT, CNPY2, PSMB5, RPS29, FTH1, SERTAD1, LSP1, DCTN3, PSMB7, TAGLN2, YI…	RPL31, RPS20, OAZ1, RPL8, RPL27A, RPL27, RPL15, RPS6, TMSB4X, SOD1, RPS25, HNRNPA1, U2AF1, RPL19, RPLP1, PKM, RPL32, RPS5, COX7C, RPS13, ATF4, SAP18, RPL9, POLD4, RPS27A, CALM2, PFN1, CUTA, TUBA1B, RPS19, NDUFB4, RPL35, EIF3K, NDUFA1, LDHA, RPL18, LAMTOR5, PRDX5, NDUFB2, ARL6IP5, RPS27L, RPL13, PPIA, RPL5, PMVK, NDUFB6, HAX1, UXT, CNPY2, PSMB5, RPS29, FTH1, SERTAD1, LSP1, DCTN3, PSMB7, TAGLN2, YI…
REACTOME_CELLULAR_RESPONSE_TO_HYPOXIA	0.00116009	0.0234204	0.390215	2.6849	0	52	UBB, UBA52, RPS27A, PSMB6, RBX1, PSMB5, HIGD1A, PSMD4, PSMB7, EGLN2, UBC, PSMC5, UBE2D2, PSMB3, PSMA7, PSMF1, PSMB1, PSMD3, PSMA1, PSMD9, PSMD8, PSMC2, PSMC3, PSMC1, UBE2D1, PSMB2, PSMD2, PSMD13	UBB, UBA52, RPS27A, PSMB6, RBX1, PSMB5, HIGD1A, PSMD4, PSMB7, EGLN2, UBC, PSMC5, UBE2D2, PSMB3, PSMA7, PSMF1, PSMB1, PSMD3, PSMA1, PSMD9
BIOCARTA_ETC_PATHWAY	0.00153374	0.0234204	0.820269	2.67772	0	8	SLC25A6, NDUFA1, SDHC, SDHB, UQCRC1, SDHD, SLC25A4, SDHA	SLC25A6, NDUFA1, SDHC, SDHB, UQCRC1, SDHD, SLC25A4
REACTOME_DEGRADATION_OF_AXIN	0.001221	0.0234204	0.427299	2.67692	0	40	UBB, UBA52, RPS27A, PSMB6, PSMB5, PSMD4, PSMB7, UBC, PSMC5, PSMB3, PSMA7, PSMF1, PSMB1, PSMD3, PSMA1, PSMD9, PSMD8, PSMC2, PSMC3, PSMC1, PSMB2, PSMD2, PSMD13, RNF146, PSMB4, PSMA5	UBB, UBA52, RPS27A, PSMB6, PSMB5, PSMD4, PSMB7, UBC, PSMC5, PSMB3, PSMA7, PSMF1, PSMB1, PSMD3, PSMA1, PSMD9
REACTOME_STABILIZATION_OF_P53	0.00122249	0.0234204	0.42032	2.65333	0	41	UBB, UBA52, RPS27A, PSMB6, PSMB5, PSMD4, PSMB7, UBC, PSMC5, PSMB3, PSMA7, PSMF1, PSMB1, PSMD3, PSMA1, PSMD9, PSMD8, PSMC2, PSMC3, PSMC1, PSMB2, PSMD2, CHEK2, PSMD13	UBB, UBA52, RPS27A, PSMB6, PSMB5, PSMD4, PSMB7, UBC, PSMC5, PSMB3, PSMA7, PSMF1, PSMB1, PSMD3, PSMA1, PSMD9
REACTOME_ASYMMETRIC_LOCALIZATION_OF_PCP_PROTEINS	0.001221	0.0234204	0.422941	2.64962	0	40	UBB, UBA52, RPS27A, PSMB6, PSMB5, PSMD4, PSMB7, UBC, PSMC5, PSMB3, PSMA7, PSMF1, PSMB1, PSMD3, PSMA1, PSMD9, PSMD8, PSMC2, PSMC3, PSMC1, PSMB2, PSMD2, PSMD13, DVL2, PSMB4, PSMA5	UBB, UBA52, RPS27A, PSMB6, PSMB5, PSMD4, PSMB7, UBC, PSMC5, PSMB3, PSMA7, PSMF1, PSMB1, PSMD3, PSMA1, PSMD9
REACTOME_REGULATION_OF_RUNX3_EXPRESSION_AND_ACTIVITY	0.00122249	0.0234204	0.417569	2.63597	0	41	UBB, UBA52, RPS27A, PSMB6, PSMB5, PSMD4, PSMB7, UBC, PSMC5, PSMB3, PSMA7, PSMF1, PSMB1, PSMD3, PSMA1, PSMD9, PSMD8, PSMC2, TGFB1, PSMC3, PSMC1, PSMB2, PSMD2, PSMD13	UBB, UBA52, RPS27A, PSMB6, PSMB5, PSMD4, PSMB7, UBC, PSMC5, PSMB3, PSMA7, PSMF1, PSMB1, PSMD3, PSMA1, PSMD9
MOREAUX_B_LYMPHOCYTE_MATURATION_BY_TACI_DN	0.00117509	0.0234204	0.378273	2.62707	0	54	NDUFA13, TBCB, EMC4, EIF3G, LSM5, MRPL43, LSM4, THYN1, FIBP, CMC1, PTPMT1, EBNA1BP2, PSMD8, RNF7, SSBP1, CHMP4A, TIMM50, RPL26L1, TMEM126A, NUDCD2, MALSU1, CBWD1, IP6K2, KEAP1, RAN, HAUS1, TDP2, NUDT5, DDX1, AIMP2, MRPS12	NDUFA13, TBCB, EMC4, EIF3G, LSM5, MRPL43, LSM4, THYN1, FIBP, CMC1, PTPMT1
GRUETZMANN_PANCREATIC_CANCER_DN	0.00104822	0.0234204	0.295107	2.624	0	119	EEF2, RPS10, RPL32, RPS9, CRYAB, CDO1, RPL17, RPS7, DSTN, GPX3, RPL7A, SLC25A3, RPL13, PEBP1, HERPUD1, SLC25A5, LSP1, CLU, ANXA4, CXCL2, SMPD1, CRAT, PCBD1, IMPDH2, CYB5A, AMD1, FKBP2, NTRK2, PEPD, LMF2, IGBP1, ZNF32, P4HB, NFKBIL1, NUCB1, SEC61B, GSTZ1, GYPC, PCK2, SEC62, ACADM, TMED10, AEBP1, SGK1, RPS24, DMPK, RFC1, RNASE1, PRDX4, BCAT2, GALT, DDT, CRYZ, ETV5, MT1X, SMPDL3A, GAMT, INSR, EPHX2,…	EEF2, RPS10, RPL32, RPS9, CRYAB, CDO1, RPL17, RPS7, DSTN, GPX3, RPL7A, SLC25A3, RPL13, PEBP1, HERPUD1, SLC25A5, LSP1, CLU, ANXA4, CXCL2, SMPD1, CRAT, PCBD1, IMPDH2, CYB5A, AMD1, FKBP2, NTRK2, PEPD, LMF2, IGBP1, ZNF32, P4HB
LANDIS_ERBB2_BREAST_PRENEOPLASTIC_DN	0.00121803	0.0234204	0.425843	2.61687	0	38	GPX3, NPC2, DHRS7, IGFBP6, RAB34, NDUFV1, NDUFAB1, PGM1, TMEM43, GYG1, SCP2, HADHB, ETFB, ACAA1, ATP1B3, GSTZ1, ACAA2, UQCR10, UCK1, BCAT2, PDHA1, CES1, DECR1, ALAD, ABHD5, EIF4EBP1, ADIPOR2	GPX3, NPC2, DHRS7, IGFBP6, RAB34, NDUFV1, NDUFAB1, PGM1, TMEM43, GYG1
REACTOME_G1_S_DNA_DAMAGE_CHECKPOINTS	0.00119048	0.0234204	0.396484	2.61597	0	46	UBB, UBA52, RPS27A, PSMB6, PSMB5, PSMD4, PSMB7, UBC, PSMC5, PSMB3, PSMA7, PSMF1, PSMB1, PSMD3, PSMA1, PSMD9, PSMD8, PSMC2, PSMC3, PSMC1, PCBP4, PSMB2, PSMD2, CHEK2, PSMD13, CDKN1A, PSMB4, PSMA5, CDKN1B	UBB, UBA52, RPS27A, PSMB6, PSMB5, PSMD4, PSMB7, UBC, PSMC5, PSMB3, PSMA7, PSMF1, PSMB1, PSMD3, PSMA1, PSMD9
REACTOME_INSERTION_OF_TAIL_ANCHORED_PROTEINS_INTO_THE_ENDOPLASMIC_RETICULUM_MEMBRANE	0.00141844	0.0234204	0.620124	2.61314	0	15	VAMP2, CAMLG, SEC61G, CYB5A, BAG6, ALDH3A2, SEC61B, SERP1, STX5, VAPA, UBE2J2, UBL4A, SGTA	VAMP2, CAMLG, SEC61G, CYB5A
REACTOME_DNA_REPLICATION_PRE_INITIATION	0.00116279	0.0234204	0.381601	2.60968	0	51	UBB, UBA52, RPS27A, PSMB6, PSMB5, PSMD4, PSMB7, UBC, PSMC5, PSMB3, PSMA7, PSMF1, PSMB1, POLE4, RPA3, PSMD3, PSMA1, PSMD9, PSMD8, PSMC2, PSMC3, PSMC1, RPA2, PSMB2, GMNN, PSMD2, PSMD13, RPA1, MCM7, PSMB4, PSMA5	UBB, UBA52, RPS27A, PSMB6, PSMB5, PSMD4, PSMB7, UBC, PSMC5, PSMB3, PSMA7, PSMF1, PSMB1, POLE4, RPA3, PSMD3, PSMA1, PSMD9
FERNANDEZ_BOUND_BY_MYC	0.00104822	0.0234204	0.292285	2.60635	0	121	RPL13A, RPL27A, RPS6, EIF4A1, HNRNPA1, RPL19, UBA52, ATF4, GSTP1, ACTG1, PTMA, VAMP2, ID2, ID3, JUNB, BSG, HERPUD1, HSPA8, RPL22, LMNA, PHB, POLD2, ARF1, IFRD2, ENO1, CXCL2, AKR1A1, UROD, PSMB1, NME1, AMD1, EPHX1, CLNS1A, PPP1R7, ALDH2, HSPE1, EIF4E, CSTB, TCIRG1, TGFB1, BAX, SYNGR2, TPM2, SLC4A2, SERPINE1, QDPR, ACADM, HMBS, IL11RA, AEBP1, ACO2, GALT, PDHA1, NIT1, MCM7, CD63, HMGN2, INSR, CLDND1…	RPL13A, RPL27A, RPS6, EIF4A1, HNRNPA1, RPL19, UBA52, ATF4, GSTP1, ACTG1, PTMA, VAMP2, ID2, ID3, JUNB, BSG, HERPUD1, HSPA8, RPL22, LMNA, PHB, POLD2, ARF1, IFRD2, ENO1, CXCL2, AKR1A1, UROD, PSMB1, NME1, AMD1, EPHX1, CLNS1A, PPP1R7, ALDH2, HSPE1
WP_PROTEASOME_DEGRADATION	0.00120482	0.0234204	0.403364	2.6061	0	44	UBB, PSMB6, PSMB5, PSMD4, PSMB7, UBC, PSMC5, UBE2D2, PSMB3, PSMA7, PSMB1, PSMD3, PSMA1, PSMD9, PSMD8, PSMC2, PSMC3, UBE2B, PSMC1, UBE2D1, PSMB2, PSMD2, PSMD13, UCHL3, PSMB4, PSMA5	UBB, PSMB6, PSMB5, PSMD4, PSMB7, UBC, PSMC5, UBE2D2, PSMB3, PSMA7, PSMB1, PSMD3, PSMA1, PSMD9
GROSS_HIF1A_TARGETS_DN	0.00136799	0.0234204	0.585073	2.59725	0	17	RPL27, GAPDH, LGALS3, TPI1, ENO1, PGM1, PGK1, LDHB, PFKL, ADM, RAMP3, FAM162A	RPL27, GAPDH, LGALS3, TPI1, ENO1, PGM1, PGK1, LDHB
POMEROY_MEDULLOBLASTOMA_DESMOPLASIC_VS_CLASSIC_DN	0.0011919	0.0234204	0.405001	2.59719	0	42	RPL7, RPL10A, RPL21, RPL35A, RPS10, RPL36A, MGP, RPS23, RPS11, RPL34, RPS18, RPL24, RPS29	RPL7, RPL10A, RPL21, RPL35A, RPS10, RPL36A, MGP, RPS23, RPS11, RPL34, RPS18, RPL24, RPS29
REACTOME_NUCLEOTIDE_EXCISION_REPAIR	0.00107643	0.0234204	0.314781	2.59683	0	92	UBB, UBA52, ACTB, POLD4, RPS27A, POLR2J, RBX1, SUMO2, COPS6, RAD23A, POLR2L, POLR2F, UBC, INO80C, POLR2G, POLR2E, POLD2, POLR2K, POLR2I, SUMO1, SUMO3, POLE4, RPA3, COPS8, POLR2C, UBE2I, PCNA, ERCC1, MCRS1, INO80E, COPS5, PPIE, COPS7A, RPA2, COPS3, GPS1, UBE2N, TFPT, XPA, PRPF19, COPS4, XRCC1, RFC1, MNAT1, ERCC3, RPA1, GTF2H5, PARP1, ISY1, INO80B, ACTL6A, CETN2, HMGN1, RFC2	UBB, UBA52, ACTB, POLD4, RPS27A, POLR2J, RBX1, SUMO2, COPS6, RAD23A, POLR2L, POLR2F, UBC, INO80C, POLR2G, POLR2E, POLD2, POLR2K, POLR2I, SUMO1, SUMO3, POLE4, RPA3, COPS8, POLR2C, UBE2I, PCNA
REACTOME_PYRUVATE_METABOLISM_AND_CITRIC_ACID_TCA_CYCLE	0.001221	0.0234204	0.413221	2.58873	0	40	MDH2, LDHA, BSG, SDHC, MPC2, MPC1, SDHB, IDH3G, IDH3B, SDHD, PDHB, LDHB, GLO1, SUCLG1, HAGH, SDHA, FH, GSTZ1, IDH2, ACO2, PDHA1, SUCLA2, SLC16A3, IDH3A, PDK4, PDK2, DLD, SUCLG2	MDH2, LDHA, BSG, SDHC, MPC2, MPC1, SDHB, IDH3G, IDH3B, SDHD, PDHB, LDHB
BERENJENO_TRANSFORMED_BY_RHOA_DN	0.00100301	0.0234204	0.242945	2.58851	0	275	LUM, ACTB, LAPTM4A, MGP, CDO1, TMEM59, DCN, RABAC1, NPC2, NDFIP1, ID2, ID3, PLD3, DKK3, HCFC1R1, MGST3, EID1, ERGIC3, AP3S1, CNPY2, MAGED2, RPL22, MIEN1, PSAP, ATRAID, DTD1, MYL12A, SDHC, DHRS7, MPC2, CNN3, GSTM3, HSPA2, TMED3, TNFRSF11B, ANXA4, OGN, DCTN2, ARF5, LAMTOR2, CHMP2A, CLTA, GRN, TMEM45A, VPS28, DPP7, PMP22, ECH1, KAZALD1, ITM2B, NDUFA6, SNAPIN, CYB5A, CTSA, FIBP, TMEM205, MT1A, HSPB11…	LUM, ACTB, LAPTM4A, MGP, CDO1, TMEM59, DCN, RABAC1, NPC2, NDFIP1, ID2, ID3, PLD3, DKK3, HCFC1R1, MGST3, EID1, ERGIC3, AP3S1, CNPY2, MAGED2, RPL22, MIEN1, PSAP, ATRAID, DTD1, MYL12A, SDHC, DHRS7, MPC2, CNN3, GSTM3, HSPA2, TMED3, TNFRSF11B, ANXA4, OGN, DCTN2, ARF5, LAMTOR2, CHMP2A, CLTA, GRN, TMEM45A, VPS28, DPP7, PMP22, ECH1, KAZALD1, ITM2B, NDUFA6, SNAPIN, CYB5A, CTSA, FIBP, TMEM205, MT1A, HSPB11…
CHANDRAN_METASTASIS_TOP50_DN	0.00125786	0.0234204	0.442273	2.58216	0	34	RPS27L, C12orf57, CIRBP, MAGED2, ARL5A, ANXA11, RAB34, ETHE1, TRAPPC1, SORBS2, CRYL1, AHI1, ZDHHC4, SFRP1, PHB2, AGGF1, NR4A1, PBXIP1, CHMP4B	RPS27L, C12orf57, CIRBP, MAGED2, ARL5A, ANXA11, RAB34, ETHE1, TRAPPC1, SORBS2, CRYL1, AHI1
REACTOME_ANTIGEN_PROCESSING_CROSS_PRESENTATION	0.00112108	0.0234204	0.347412	2.57689	0	64	UBB, UBA52, RPS27A, PSMB6, PSMB5, PSMD4, PSMB7, UBC, PSMC5, PSMB3, SEC61G, PSMA7, PSMF1, PSMB1, HMGB1, ITGB5, PSMD3, PSMA1, CD14, VAMP3, PSMD9, PSMD8, PSMC2, PSMC3, SEC61B, PSMC1, PSMB2, LY96, PSMD2, PSMD13, IKBKG, PSMB4, PSMA5, PDIA3	UBB, UBA52, RPS27A, PSMB6, PSMB5, PSMD4, PSMB7, UBC, PSMC5, PSMB3, SEC61G, PSMA7, PSMF1, PSMB1, HMGB1, ITGB5, PSMD3, PSMA1, CD14, VAMP3, PSMD9
CAIRO_HEPATOBLASTOMA_CLASSES_UP	0.001	0.0234204	0.228274	2.5751	0	396	RPL8, RPL10A, RPL15, RPS6, EIF4A1, RPS14, RPS16, RPL19, RPS3, RPL4, RPL18A, RPS9, RPL6, RPLP0, CHCHD2, EEF1D, RPL11, RPL14, CLIC1, RPL37A, UQCRB, EIF3F, EIF3E, EIF3L, RPL18, SLC25A3, TPI1, BSG, EIF3H, ERGIC3, RPL5, RBX1, RPL24, TAF9, PSMB5, RPL22, RPL23, DGUOK, CSNK2B, RPL36, VDAC2, SUPT4H1, UQCRH, RPS21, NHP2, PHB, APRT, CKS2, STOML2, ENO1, SEC61G, KIF22, CD164, CYC1, PSMF1, LSM4, NME1, PDGFRL, …	RPL8, RPL10A, RPL15, RPS6, EIF4A1, RPS14, RPS16, RPL19, RPS3, RPL4, RPL18A, RPS9, RPL6, RPLP0, CHCHD2, EEF1D, RPL11, RPL14, CLIC1, RPL37A, UQCRB, EIF3F, EIF3E, EIF3L, RPL18, SLC25A3, TPI1, BSG, EIF3H, ERGIC3, RPL5, RBX1, RPL24, TAF9, PSMB5, RPL22, RPL23, DGUOK, CSNK2B, RPL36, VDAC2, SUPT4H1, UQCRH, RPS21, NHP2, PHB, APRT, CKS2, STOML2, ENO1, SEC61G, KIF22, CD164, CYC1, PSMF1, LSM4, NME1, PDGFRL, …
WP_MEVALONATE_ARM_OF_CHOLESTEROL_BIOSYNTHESIS_PATHWAY	0.00148588	0.0234204	0.692932	2.57357	0	11	PMVK, ACAT1, FDPS, ACAT2, GGPS1, FDFT1, IDI1, MVD, HMGCL, HMGCS1, MVK	PMVK, ACAT1, FDPS, ACAT2, GGPS1, FDFT1
JOSEPH_RESPONSE_TO_SODIUM_BUTYRATE_UP	0.00132979	0.0234204	0.505774	2.57351	0	24	GSTP1, UQCRQ, COX6A1, PSAP, PRDX1, CLU, POLR2L, PCMT1, RHOA, RAB11A, HADHB, NR4A1, SAT1, SEC61B, GDI1	GSTP1, UQCRQ, COX6A1, PSAP, PRDX1, CLU, POLR2L, PCMT1, RHOA
BURTON_ADIPOGENESIS_8	0.00117509	0.0234204	0.370364	2.57214	0	54	FXYD5, DSTN, TUBA1A, EMP3, PLD3, CAPG, PDLIM7, PSAP, SERTAD1, LEPROT, PRAF2, OGN, CD99, PRSS23, CTSA, ASAH1, RAB31, KDELR3, B9D1, MAP1LC3B, BAX, SERPINB6, CAP1, CD276, GBA, PRR13, PRDX4, RPS6KA4	FXYD5, DSTN, TUBA1A, EMP3, PLD3, CAPG, PDLIM7, PSAP, SERTAD1, LEPROT, PRAF2, OGN, CD99, PRSS23, CTSA, ASAH1, RAB31, KDELR3
STEIN_ESRRA_TARGETS	0.001001	0.0234204	0.235034	2.57126	0	326	AK1, UQCRB, PFKP, COX5B, TRMT112, EIF3K, MDH2, HEXIM1, ISCU, SLC25A3, MGST3, NDUFS8, IER3, HIGD1A, DGUOK, HSPB8, NDUFS7, MRPL34, MPC2, GSTK1, VDAC2, NDUFS4, COX5A, RNF5, TNFRSF11B, COX7B, MPC1, NDUFB5, NDUFV1, PHB, NDUFA8, ACAT1, NQO2, KCNN4, WDR45, NDUFS3, SDHB, MANF, CISD1, KIAA0040, IFT27, IDH3B, OXA1L, PGM1, FBXL15, NXF1, UQCRC1, NFU1, SDHD, MDH1, NANS, COA1, SLC25A4, MTX2, UQCRC2, GFPT2, NDU…	AK1, UQCRB, PFKP, COX5B, TRMT112, EIF3K, MDH2, HEXIM1, ISCU, SLC25A3, MGST3, NDUFS8, IER3, HIGD1A, DGUOK, HSPB8, NDUFS7, MRPL34, MPC2, GSTK1, VDAC2, NDUFS4, COX5A, RNF5, TNFRSF11B, COX7B, MPC1, NDUFB5, NDUFV1, PHB, NDUFA8, ACAT1, NQO2, KCNN4, WDR45, NDUFS3, SDHB, MANF, CISD1, KIAA0040, IFT27, IDH3B, OXA1L, PGM1, FBXL15, NXF1, UQCRC1, NFU1, SDHD, MDH1, NANS, COA1, SLC25A4, MTX2, UQCRC2, GFPT2, NDU…
PURBEY_TARGETS_OF_CTBP1_AND_SATB1_UP	0.00117647	0.0234204	0.383673	2.56804	0	48	RPS6, EEF2, RPS10, ACTB, CCNI, RPSA, TUBA1A, LDHA, RPL7A, RPL34, DGUOK, KCNMA1, DCTN2, PPP1CA, TMEM45A, PSMA1, COA1, CPNE1, SQLE	RPS6, EEF2, RPS10, ACTB, CCNI, RPSA, TUBA1A, LDHA, RPL7A, RPL34, DGUOK, KCNMA1, DCTN2, PPP1CA, TMEM45A, PSMA1, COA1, CPNE1
ZHOU_TNF_SIGNALING_4HR	0.001221	0.0234204	0.409564	2.56582	0	40	OAZ1, RPL27A, RPL10, PLP2, EEF2, MYL6, RPS23, PRDX1, CCL2, MYL12A, PSMB7, CD59, PCMT1, PPP1R10	OAZ1, RPL27A, RPL10, PLP2, EEF2, MYL6, RPS23, PRDX1, CCL2, MYL12A, PSMB7, CD59, PCMT1, PPP1R10
REACTOME_PCP_CE_PATHWAY	0.00115875	0.0234204	0.363377	2.56526	0	56	UBB, UBA52, RPS27A, PFN1, AP2M1, PSMB6, PSMB5, PSMD4, PSMB7, UBC, PSMC5, PSMB3, CLTA, PSMA7, PSMF1, PSMB1, AP2S1, RHOA, PSMD3, PSMA1, PSMD9, PSMD8, PSMC2, PSMC3, PSMC1, PSMB2, PSMD2, PSMD13, WNT5B, DVL2, PSMB4, PSMA5	UBB, UBA52, RPS27A, PFN1, AP2M1, PSMB6, PSMB5, PSMD4, PSMB7, UBC, PSMC5, PSMB3, CLTA, PSMA7, PSMF1, PSMB1, AP2S1, RHOA, PSMD3, PSMA1, PSMD9
REACTOME_CHOLESTEROL_BIOSYNTHESIS	0.00134771	0.0234204	0.541837	2.56238	0	20	PMVK, FDPS, ACAT2, GGPS1, HSD17B7, FDFT1, SQLE, IDI1, MVD, ARV1, MSMO1, DHCR7, EBP, HMGCS1, MVK, SC5D, DHCR24, NSDHL	PMVK, FDPS, ACAT2, GGPS1, HSD17B7, FDFT1
REACTOME_MITOCHONDRIAL_PROTEIN_IMPORT	0.0011919	0.0234204	0.399446	2.56156	0	42	SLC25A6, TOMM7, CHCHD2, COX17, DNAJC19, TIMM13, CYC1, CHCHD5, TIMM17B, TOMM22, IDH3G, SLC25A4, MTX2, TIMM10, TIMM50, MTX1, SAMM50, PMPCB, HSCB, TIMM9, CHCHD3, COA4, ACO2, CHCHD7, TIMM8B, TIMM22, BCS1L, GFER, TIMM44	SLC25A6, TOMM7, CHCHD2, COX17, DNAJC19, TIMM13, CYC1, CHCHD5, TIMM17B, TOMM22, IDH3G, SLC25A4, MTX2
WANG_ADIPOGENIC_GENES_REPRESSED_BY_SIRT1	0.00137363	0.0234204	0.585174	2.55842	0	16	ALDOA, GAPDH, PFKP, TPI1, COX7A1, HIGD1A, ENO1, CBR1, PGK1	ALDOA, GAPDH, PFKP, TPI1, COX7A1, HIGD1A, ENO1, CBR1, PGK1
JAZAG_TGFB1_SIGNALING_VIA_SMAD4_UP	0.00116009	0.0234204	0.371806	2.55823	0	52	TPPP3, ACTB, PTMA, EIF1, SERTAD1, LSP1, FKBP8, APH1A, ENO1, WDR45, PKIG, GRHPR, POP7, STK25, NOSIP, CDIPT, HEBP1, MRPL48, CNIH1, CRADD, TOM1, MPDU1, MRPL4, OSGIN1, HMGA1, NPRL2, C1QB, CBX5, SRCAP, IFI35, CNPY3, ERCC5, PCGF2, GLRX2, CELF2	TPPP3, ACTB, PTMA, EIF1, SERTAD1, LSP1, FKBP8, APH1A, ENO1, WDR45, PKIG, GRHPR, POP7, STK25, NOSIP, CDIPT, HEBP1
SWEET_LUNG_CANCER_KRAS_UP	0.001001	0.0234204	0.237851	2.54944	0	283	ALDOA, AK1, RPL8, RPL10A, CD9, RPL3, PLP2, EEF2, GAPDH, PKM, RPL6, EEF1D, CLIC1, VAMP2, EIF3E, NPC2, ID2, CYB5R3, LDHA, PLD3, LGALS3, PRDX5, TPI1, BSG, RPS18, HSPA8, SLC25A39, PSMB5, MIEN1, PSAP, PSMD4, RPS2, CLU, AXL, RPL36, ERH, ANXA4, POLR2E, CKS2, ENO1, CYB5R1, CXCL2, UBXN1, SIVA1, BMP4, CD68, MANF, GRHPR, PCBD1, RPL37, PGLS, FKBP2, CTSA, TGFBI, TM2D2, B3GAT3, PGK1, RNF181, MT1A, ATP6V0D1, MR…	ALDOA, AK1, RPL8, RPL10A, CD9, RPL3, PLP2, EEF2, GAPDH, PKM, RPL6, EEF1D, CLIC1, VAMP2, EIF3E, NPC2, ID2, CYB5R3, LDHA, PLD3, LGALS3, PRDX5, TPI1, BSG, RPS18, HSPA8, SLC25A39, PSMB5, MIEN1, PSAP, PSMD4, RPS2, CLU, AXL, RPL36, ERH, ANXA4, POLR2E, CKS2, ENO1, CYB5R1, CXCL2, UBXN1, SIVA1, BMP4, CD68, MANF, GRHPR, PCBD1, RPL37, PGLS, FKBP2, CTSA, TGFBI, TM2D2, B3GAT3, PGK1, RNF181, MT1A, ATP6V0D1, MR…
KEGG_BUTANOATE_METABOLISM	0.00144928	0.0234204	0.640676	2.54362	0	13	ACAT1, ACAT2, PDHB, ALDH2, BDH2, ECHS1, ALDH3A2, HMGCL, HADH, PDHA1, ACADS, HMGCS1	ACAT1, ACAT2, PDHB, ALDH2
ACEVEDO_NORMAL_TISSUE_ADJACENT_TO_LIVER_TUMOR_DN	0.00100806	0.0234204	0.249094	2.54337	0	216	OAZ1, EIF4A1, SOD1, RPS25, PCOLCE2, RPL19, EEF2, SAP18, HSD3B7, COX5B, ACTG1, RPL12, PRDX5, RPL36AL, TUBB4B, SERTAD1, PSMB7, DHRS7, TECR, POLR2F, APH1A, NR1H2, ZNHIT1, VPS28, UROD, PSMF1, SDHB, MRPL24, DYSF, DEFB1, GTF3A, MANF, MEA1, DNAJB11, SPTSSA, CDA, MYL6B, ROMO1, ACAT2, SEC11A, SNRPF, SLC35B1, MRPL22, PPP1R15A, MRPS18A, PRADC1, RAB1A, MAPKAPK3, CDK2AP2, CMAS, CLPTM1, NDFIP2, ADI1, CYB561A3,…	OAZ1, EIF4A1, SOD1, RPS25, PCOLCE2, RPL19, EEF2, SAP18, HSD3B7, COX5B, ACTG1, RPL12, PRDX5, RPL36AL, TUBB4B, SERTAD1, PSMB7, DHRS7, TECR, POLR2F, APH1A, NR1H2, ZNHIT1, VPS28, UROD, PSMF1, SDHB, MRPL24, DYSF, DEFB1, GTF3A, MANF, MEA1, DNAJB11, SPTSSA, CDA, MYL6B, ROMO1, ACAT2, SEC11A, SNRPF, SLC35B1, MRPL22, PPP1R15A, MRPS18A, PRADC1, RAB1A, MAPKAPK3, CDK2AP2
REACTOME_REGULATION_OF_RAS_BY_GAPS	0.00119332	0.0234204	0.388308	2.5389	0	45	UBB, UBA52, RPS27A, PSMB6, RBX1, PSMB5, PSMD4, PSMB7, UBC, PSMC5, PSMB3, PSMA7, PSMF1, PSMB1, PSMD3, PSMA1, PSMD9, PSMD8, PSMC2, PSMC3, PSMC1, PSMB2, PSMD2, PSMD13, KBTBD7, PSMB4, PSMA5	UBB, UBA52, RPS27A, PSMB6, RBX1, PSMB5, PSMD4, PSMB7, UBC, PSMC5, PSMB3, PSMA7, PSMF1, PSMB1, PSMD3, PSMA1, PSMD9
TARTE_PLASMA_CELL_VS_PLASMABLAST_UP	0.00101523	0.0234204	0.257283	2.53769	0	182	AK1, RPL23A, OAZ1, CD9, RPS14, RPS16, RPLP1, FTL, RPL18A, CRYAB, RPS15, ACTB, RPLP0, HSPB1, RPS15A, RPL37A, FMOD, RPSA, GPX3, RPL7A, RPS11, RPL34, RPS18, HERPUD1, RPL24, CIRBP, PSAP, RPS2, CLU, RGS2, KCNMA1, GPNMB, RPS21, GRN, TSC22D3, BMP4, SMPD1, SYPL1, CST3, PFN2, FABP3, FCGRT, NFKBIA, TCEAL1, ALDH2, ZNF32, RPL39, CRABP2, RPL28, LRRC23, LGMN, HEXA, NFIC, HSPA1B, PHB2, NR4A1, LTBP2, RAB13, ADM,…	AK1, RPL23A, OAZ1, CD9, RPS14, RPS16, RPLP1, FTL, RPL18A, CRYAB, RPS15, ACTB, RPLP0, HSPB1, RPS15A, RPL37A, FMOD, RPSA, GPX3, RPL7A, RPS11, RPL34, RPS18, HERPUD1, RPL24, CIRBP, PSAP, RPS2, CLU, RGS2, KCNMA1, GPNMB, RPS21, GRN, TSC22D3, BMP4, SMPD1, SYPL1, CST3, PFN2, FABP3, FCGRT, NFKBIA, TCEAL1, ALDH2, ZNF32, RPL39
JIANG_AGING_HYPOTHALAMUS_UP	0.00127065	0.0234204	0.458233	2.53668	0	29	SOD1, COX7A2, ACTB, RPS12, NDUFA1, PRDX1, HEXB, NDUFC1, NDUFB5, AKR1A1, MT1A, THY1, PPP1R7, HSPE1	SOD1, COX7A2, ACTB, RPS12, NDUFA1, PRDX1, HEXB, NDUFC1, NDUFB5, AKR1A1, MT1A, THY1, PPP1R7, HSPE1
WP_CORI_CYCLE	0.00148368	0.0234204	0.654361	2.53082	0	12	ALDOA, GAPDH, PFKP, LDHA, TPI1, TALDO1, PGAM1, PGK1	ALDOA, GAPDH, PFKP, LDHA, TPI1, TALDO1, PGAM1, PGK1
KEGG_PYRUVATE_METABOLISM	0.00127065	0.0234204	0.456997	2.52983	0	29	PKM, MDH2, LDHA, AKR1B1, ACAT1, GRHPR, ACAT2, MDH1, PDHB, ALDH2, LDHB, ACYP2, GLO1, HAGH, PC, ALDH3A2, PCK2, ACYP1	PKM, MDH2, LDHA, AKR1B1, ACAT1, GRHPR, ACAT2, MDH1, PDHB, ALDH2, LDHB, ACYP2
HOEBEKE_LYMPHOID_STEM_CELL_DN	0.00111607	0.0234204	0.33802	2.52968	0	66	RPS6, RPL36A, RPS27, HSPB1, RPL35, S100A6, RPS27L, TMEM258, TMEM14A, TAX1BP3, RGS2, COX7A2L, LEPROT, LSM5, CKS2, TMEM45A, TIMM13, UROD, PRDX2, IL1B, SERPINE2, CAT, SHMT2, METTL9, LIMCH1, PHYH, ACTN1, FHL2	RPS6, RPL36A, RPS27, HSPB1, RPL35, S100A6, RPS27L, TMEM258, TMEM14A, TAX1BP3, RGS2, COX7A2L, LEPROT, LSM5, CKS2, TMEM45A, TIMM13, UROD, PRDX2
REACTOME_ENDOSOMAL_SORTING_COMPLEX_REQUIRED_FOR_TRANSPORT_ESCRT	0.00134048	0.0234204	0.506232	2.52405	0	23	UBB, UBA52, RPS27A, UBC, CHMP2A, VPS28, TSG101, CHMP5, CHMP4A, CHMP2B, MVB12A, CHMP3, VPS25, CHMP4B, SNF8	UBB, UBA52, RPS27A, UBC, CHMP2A, VPS28, TSG101, CHMP5
NADLER_OBESITY_DN	0.001287	0.0234204	0.448143	2.51821	0	31	ALDOA, SOD1, UBB, EEF1A1, COX8A, GNG11, DBI, CYC1, SDHB, UQCRC2, ALDH2, LDHB, FDFT1, ECHS1, PC, CDKN2C, UCK1, BCAT2, DDT, PYGB, ASNS	ALDOA, SOD1, UBB, EEF1A1, COX8A, GNG11, DBI, CYC1, SDHB, UQCRC2, ALDH2, LDHB, FDFT1
ALCALA_APOPTOSIS	0.00114416	0.0234204	0.35002	2.51717	0	59	RPL10A, SLC25A6, EEF1A1, GAPDH, COX4I1, RPLP0, EIF3F, PFKP, SLC25A3, ARL6IP5, HSPA8, ANXA7, SDHC, TMEM106C, TALDO1, MTCH1, RHOA, OXA1L, MFF, CYTH2, SCCPDH, BAX, ATP1A1, ELOVL1, MTCH2	RPL10A, SLC25A6, EEF1A1, GAPDH, COX4I1, RPLP0, EIF3F, PFKP, SLC25A3, ARL6IP5, HSPA8, ANXA7, SDHC, TMEM106C, TALDO1, MTCH1, RHOA, OXA1L, MFF
TARTE_PLASMA_CELL_VS_PLASMABLAST_DN	0.00100908	0.0234204	0.248662	2.51184	0	200	MRPL23, CLIC1, PFKP, TUBA1A, TBCB, SUMO2, PSMD4, TAX1BP3, LSP1, DBI, SNRPG, CKS1B, UQCRH, HSD17B10, COX7B, PSMC5, NDUFV2, DUT, PHB, LGALS1, POLD2, CKS2, FDPS, KIF22, SUMO1, SDHB, NME1, HMGB2, SLC39A7, CCT7, PDAP1, ANG, PGK1, SNRPF, PSMA1, MRPL12, CD58, PPP4C, UBE2L3, PCNA, SNRPC, UQCRC2, COX6C, NDUFA9, LDHB, MAPKAPK3, HSPE1, FDFT1, EBNA1BP2, OSTF1, KPNA2, COPS5, KLHDC3, ANXA6, ACOT7, MVP, FH, TKT…	MRPL23, CLIC1, PFKP, TUBA1A, TBCB, SUMO2, PSMD4, TAX1BP3, LSP1, DBI, SNRPG, CKS1B, UQCRH, HSD17B10, COX7B, PSMC5, NDUFV2, DUT, PHB, LGALS1, POLD2, CKS2, FDPS, KIF22, SUMO1, SDHB, NME1, HMGB2, SLC39A7, CCT7, PDAP1, ANG, PGK1, SNRPF, PSMA1, MRPL12, CD58, PPP4C, UBE2L3, PCNA, SNRPC, UQCRC2, COX6C, NDUFA9, LDHB, MAPKAPK3, HSPE1, FDFT1
LEI_MYB_TARGETS	0.00100908	0.0234204	0.247118	2.51031	0	212	HNRNPA1, LUM, CRYAB, EEF1D, HSPB1, RPS15A, GSTP1, ANXA2, CRIP2, EMP2, NUPR1, DNAJB1, VIM, NDUFS8, COX7A1, MAGED2, FLOT1, CCL2, MYL12A, GNG11, CLU, AXL, CD59, RGS2, UBC, TMEM106C, FASTK, NDUFV1, TRIP6, APRT, CKS2, GRN, TSC22D3, NME1, PRSS23, BRD2, AKR1C1, TM4SF1, TGFBI, ASAH1, NXF1, MT1A, ATP6V0D1, MRPL28, PCNA, SLC9A3R1, LDHB, HSPE1, CDK2AP2, PTHLH, CRABP2, ERCC1, IL1B, IDI1, DPM2, SERPINE2, CDK4…	HNRNPA1, LUM, CRYAB, EEF1D, HSPB1, RPS15A, GSTP1, ANXA2, CRIP2, EMP2, NUPR1, DNAJB1, VIM, NDUFS8, COX7A1, MAGED2, FLOT1, CCL2, MYL12A, GNG11, CLU, AXL, CD59, RGS2, UBC, TMEM106C, FASTK, NDUFV1, TRIP6, APRT, CKS2, GRN, TSC22D3, NME1, PRSS23, BRD2, AKR1C1, TM4SF1, TGFBI, ASAH1, NXF1, MT1A, ATP6V0D1, MRPL28, PCNA, SLC9A3R1, LDHB, HSPE1, CDK2AP2, PTHLH
KEGG_VIBRIO_CHOLERAE_INFECTION	0.001287	0.0234204	0.446096	2.50671	0	31	ACTB, ACTG1, ATP6V0E1, ATP6V1F, ATP6V1G1, ATP6V0B, KDELR2, ARF1, SEC61G, ATP6V0D1, ATP6AP1, KDELR3, KDELR1, TCIRG1, ATP6V1H, ATP6V1E1, SEC61B	ACTB, ACTG1, ATP6V0E1, ATP6V1F, ATP6V1G1, ATP6V0B, KDELR2, ARF1, SEC61G, ATP6V0D1, ATP6AP1, KDELR3
REACTOME_CHAPERONE_MEDIATED_AUTOPHAGY	0.00141844	0.0234204	0.594193	2.50387	0	15	UBB, EEF1A1, UBA52, RPS27A, VIM, HSPA8, PARK7, UBC	UBB, EEF1A1, UBA52, RPS27A, VIM, HSPA8, PARK7, UBC
FERRANDO_T_ALL_WITH_MLL_ENL_FUSION_DN	0.00117647	0.0234204	0.372472	2.50372	0	49	PLP2, GAPDH, S100A4, EEF1D, COX8A, GLUL, HINT1, AP3S1, SLC29A1, DUT, POLD2, PGAM1, HMGB2, RPS4Y1, PCNA, MAPKAPK3, PRDX6, SDHA, PSMB2, ACAA2, RANBP1, HADH, SLC1A5, VBP1, DDX39A, HMGA1, HMGN2, HPRT1	PLP2, GAPDH, S100A4, EEF1D, COX8A, GLUL, HINT1, AP3S1, SLC29A1, DUT, POLD2, PGAM1, HMGB2, RPS4Y1, PCNA, MAPKAPK3
REACTOME_DNA_DAMAGE_RECOGNITION_IN_GG_NER	0.00126422	0.0234204	0.439352	2.50211	0	32	UBB, UBA52, ACTB, RPS27A, RBX1, COPS6, RAD23A, UBC, INO80C, COPS8, MCRS1, INO80E, COPS5, COPS7A, COPS3, GPS1, TFPT, COPS4, PARP1, INO80B, ACTL6A, CETN2	UBB, UBA52, ACTB, RPS27A, RBX1, COPS6, RAD23A, UBC, INO80C, COPS8
REACTOME_DECTIN_1_MEDIATED_NONCANONICAL_NF_KB_SIGNALING	0.00120482	0.0234204	0.387204	2.50169	0	44	UBB, UBA52, RPS27A, PSMB6, PSMB5, PSMD4, PSMB7, UBC, PSMC5, PSMB3, PSMA7, PSMF1, PSMB1, SKP1, PSMD3, PSMA1, PSMD9, PSMD8, PSMC2, PSMC3, PSMC1, PSMB2, PSMD2, PSMD13	UBB, UBA52, RPS27A, PSMB6, PSMB5, PSMD4, PSMB7, UBC, PSMC5, PSMB3, PSMA7, PSMF1, PSMB1, SKP1, PSMD3, PSMA1, PSMD9
BYSTRYKH_HEMATOPOIESIS_STEM_CELL_QTL_CIS	0.00109409	0.0234204	0.314357	2.49845	0	80	RPL26, TBCB, PSMB6, ARL6IP1, FLOT1, NOP10, CD59, ZC3H11A, MPC2, DBI, CNN3, SRP9, CBR1, DCTN6, DPP7, CST3, COA3, PRDX2, CSRP1, MRPS7, OCEL1, GLO1, CNIH1, SERF2, DDOST, F5, ST6GALNAC4, TM2D3, TMCO1, PON2, DAP3, SNRPB2, AGTRAP, CRYZ, LITAF, MTMR9, SCOC, SPG21, GGH, ATP6V1B2, ALAD, TMEM234, SC5D, PSMG4	RPL26, TBCB, PSMB6, ARL6IP1, FLOT1, NOP10, CD59, ZC3H11A, MPC2, DBI, CNN3, SRP9, CBR1, DCTN6, DPP7, CST3, COA3, PRDX2, CSRP1, MRPS7, OCEL1
KEGG_VALINE_LEUCINE_AND_ISOLEUCINE_DEGRADATION	0.00129366	0.0234204	0.463904	2.49604	0	27	HSD17B10, ACAT1, ACAT2, HIBADH, ALDH2, ECHS1, HADHB, ACAA1, ALDH3A2, HMGCL, ACAA2, ACADM, HADH, BCAT2, MCEE, ACADS, HMGCS1, DLD, AUH, IVD, PCCB, ACAD8, MCCC1, ALDH7A1	HSD17B10, ACAT1, ACAT2, HIBADH, ALDH2
HOSHIDA_LIVER_CANCER_SUBCLASS_S3	0.00103842	0.0234204	0.270991	2.49077	0	134	SOD1, POLD4, UQCRB, COX5B, GPX3, EMP2, BLOC1S1, SBDS, ACADVL, HSD17B10, PGRMC1, NDUFV2, CBR1, CXCL2, SDHB, AKR1C1, BLVRB, CYB5A, FKBP2, EPHX1, FAH, PGM1, NFKBIA, CD14, ASL, ALDH2, CSTB, PTS, PTGR1, CAT, ECHS1, ATOX1, MTHFS, NFIC, ANXA6, F5, SELENBP1, HMOX2, ALDH3A2, FH, MSMO1, CYP27A1, GSTZ1, IDH2, ICAM3, PCK2, NNMT, CGREF1, RNASE4, PNPLA4, ACAA2, QDPR, ACADM, HADH, IGF1, CES1, DRG2, ACADS, DCAF8…	SOD1, POLD4, UQCRB, COX5B, GPX3, EMP2, BLOC1S1, SBDS, ACADVL, HSD17B10, PGRMC1, NDUFV2, CBR1, CXCL2, SDHB, AKR1C1, BLVRB, CYB5A, FKBP2, EPHX1, FAH, PGM1, NFKBIA, CD14, ASL, ALDH2
REACTOME_HIV_INFECTION	0.00102041	0.0234204	0.258909	2.48813	0	163	UBB, SLC25A6, UBA52, RPS27A, AP2M1, POLR2J, PPIA, PSMB6, RBX1, TAF9, PSMB5, PSMD4, SLC25A5, PSMB7, BANF1, POLR2L, POLR2F, UBC, SUPT4H1, POLR2G, PSMC5, POLR2E, PSMB3, CHMP2A, ARF1, POLR2K, PSMA7, VPS28, POLR2I, PSMF1, PSMB1, TSG101, SKP1, NELFE, TAF12, AP2S1, POLR2C, PSMD3, SEC13, PSMA1, SLC25A4, CHMP5, TAF7, PSMD9, PSMD8, GTF2A2, TAF6, AP1S2, PSMC2, CHMP4A, CHMP2B, PSMC3, MVB12A, ATP6V1H, AP1S1, …	UBB, SLC25A6, UBA52, RPS27A, AP2M1, POLR2J, PPIA, PSMB6, RBX1, TAF9, PSMB5, PSMD4, SLC25A5, PSMB7, BANF1, POLR2L, POLR2F, UBC, SUPT4H1, POLR2G, PSMC5, POLR2E, PSMB3, CHMP2A, ARF1, POLR2K, PSMA7, VPS28, POLR2I, PSMF1, PSMB1, TSG101, SKP1, NELFE, TAF12, AP2S1, POLR2C, PSMD3, SEC13, PSMA1, SLC25A4, CHMP5, TAF7, PSMD9
CONCANNON_APOPTOSIS_BY_EPOXOMICIN_DN	0.00107411	0.0234204	0.303547	2.48635	0	90	TMSB4X, MFAP4, LUM, S100A4, PFKP, LDHA, EID1, NDUFB6, PEBP1, COX17, GNG11, HMGN3, DBI, SNRPG, POLR2L, KCNMA1, INSIG1, NHP2, APRT, PDGFRL, HMGB2, SPTSSA, CYB5A, RPA3, DNPH1, LSM2, ABHD14A, DNASE1L1, NDUFA2, NDUFB1, NME4, PTTG1, MFSD10, ALDOC, VCAN, ADM, ANAPC15, NUDT1	TMSB4X, MFAP4, LUM, S100A4, PFKP, LDHA, EID1, NDUFB6, PEBP1, COX17, GNG11, HMGN3, DBI, SNRPG, POLR2L, KCNMA1, INSIG1, NHP2, APRT, PDGFRL, HMGB2, SPTSSA, CYB5A, RPA3, DNPH1, LSM2, ABHD14A, DNASE1L1
REACTOME_GLUCONEOGENESIS	0.00139276	0.0234204	0.541665	2.4858	0	19	ALDOA, GAPDH, MDH2, TPI1, PGAM1, ENO1, SLC25A11, PGK1, MDH1, G6PC3, PC, ALDOC, PCK2	ALDOA, GAPDH, MDH2, TPI1, PGAM1, ENO1, SLC25A11, PGK1, MDH1
REACTOME_HOST_INTERACTIONS_OF_HIV_FACTORS	0.00107411	0.0234204	0.30294	2.48138	0	90	UBB, SLC25A6, UBA52, RPS27A, AP2M1, PPIA, PSMB6, RBX1, PSMB5, PSMD4, SLC25A5, PSMB7, BANF1, UBC, PSMC5, PSMB3, ARF1, PSMA7, PSMF1, PSMB1, SKP1, AP2S1, PSMD3, SEC13, PSMA1, SLC25A4, PSMD9, PSMD8, AP1S2, PSMC2, PSMC3, ATP6V1H, AP1S1, NPM1, PSMC1, PSMB2, RAN, RANBP1, PSMD2, PSMD13, RCC1	UBB, SLC25A6, UBA52, RPS27A, AP2M1, PPIA, PSMB6, RBX1, PSMB5, PSMD4, SLC25A5, PSMB7, BANF1, UBC, PSMC5, PSMB3, ARF1, PSMA7, PSMF1, PSMB1, SKP1, AP2S1, PSMD3, SEC13, PSMA1, SLC25A4, PSMD9
REACTOME_UCH_PROTEINASES	0.00112108	0.0234204	0.334501	2.48112	0	64	UBB, UBA52, ACTB, RPS27A, NEDD8, PSMB6, PSMB5, PSMD4, PSMB7, UBC, INO80C, PSMC5, PSMB3, ADRM1, PSMA7, PSMF1, PSMB1, PSMD3, PSMA1, PSMD9, PSMD8, MCRS1, PSMC2, INO80E, TGFB1, PSMC3, PSMC1, PSMB2, TFPT, PSMD2, PSMD13, UCHL3, PSMB4, PSMA5, INO80B, ACTL6A	UBB, UBA52, ACTB, RPS27A, NEDD8, PSMB6, PSMB5, PSMD4, PSMB7, UBC, INO80C, PSMC5, PSMB3, ADRM1, PSMA7, PSMF1, PSMB1, PSMD3, PSMA1, PSMD9
REACTOME_REGULATION_OF_RUNX2_EXPRESSION_AND_ACTIVITY	0.00116822	0.0234204	0.365289	2.47992	0	50	UBB, UBA52, RPS27A, PSMB6, RBX1, PSMB5, PSMD4, PSMB7, UBC, PSMC5, PSMB3, PSMA7, PSMF1, PSMB1, SKP1, PSMD3, PSMA1, PSMD9, PSMD8, PSMC2, PSMC3, MSX2, PSMC1, PSMB2, PSMD2, PSMD13	UBB, UBA52, RPS27A, PSMB6, RBX1, PSMB5, PSMD4, PSMB7, UBC, PSMC5, PSMB3, PSMA7, PSMF1, PSMB1, SKP1, PSMD3, PSMA1, PSMD9
REACTOME_BUDDING_AND_MATURATION_OF_HIV_VIRION	0.00134228	0.0234204	0.506456	2.47731	0	22	UBB, UBA52, RPS27A, PPIA, UBC, CHMP2A, VPS28, TSG101, CHMP5, CHMP4A, CHMP2B, MVB12A, CHMP3, CHMP4B	UBB, UBA52, RPS27A, PPIA, UBC, CHMP2A, VPS28, TSG101, CHMP5
WP_METABOLIC_REPROGRAMMING_IN_COLON_CANCER	0.00123762	0.0234204	0.407583	2.47638	0	37	GAPDH, PKM, MDH2, LDHA, TALDO1, PGAM1, ENO1, SDHB, PGK1, PYCR1, PDHB, PYCR2, SHMT2, PFKL, FH, TKT, IDH2, ACO2, SLC1A5, PDHA1, SLC16A3, IDH3A, G6PD, PSPH, SUCLG2, DLST	GAPDH, PKM, MDH2, LDHA, TALDO1, PGAM1, ENO1, SDHB, PGK1, PYCR1, PDHB, PYCR2
REACTOME_ASSEMBLY_OF_THE_HIV_VIRION	0.00150602	0.0234204	0.692311	2.47405	0	10	UBB, UBA52, RPS27A, PPIA, UBC, VPS28, TSG101, MVB12A	UBB, UBA52, RPS27A, PPIA, UBC, VPS28, TSG101
DAZARD_UV_RESPONSE_CLUSTER_G24	0.00152672	0.0234204	0.718083	2.47339	0	9	ZFP36, TSC22D1, PDLIM4, TM4SF1, HBP1, ECM1	ZFP36, TSC22D1, PDLIM4, TM4SF1, HBP1
REACTOME_HSF1_DEPENDENT_TRANSACTIVATION	0.00131062	0.0234204	0.471446	2.4719	0	26	UBB, CRYAB, HSPB1, DNAJB1, HSPA8, HSBP1, HSPB8, HSPA2, MRPL18, HSPB2, AKT1S1, HSF1, MLST8, HSPA1B, DEDD2, HSPA1A	UBB, CRYAB, HSPB1, DNAJB1, HSPA8, HSBP1, HSPB8, HSPA2, MRPL18, HSPB2, AKT1S1
SIMBULAN_PARP1_TARGETS_UP	0.00134228	0.0234204	0.504276	2.46664	0	22	AK1, EEF2, MGP, DCN, GPX3, S100A6, IGFBP6, SERPINE2, COL8A1, CTTN, CCNG1, ELN, CDKN1A, MFAP5	AK1, EEF2, MGP, DCN, GPX3, S100A6, IGFBP6
REACTOME_HEDGEHOG_OFF_STATE	0.00111732	0.0234204	0.320996	2.45499	0	71	UBB, UBA52, RPS27A, TUBA1B, TUBA1A, PSMB6, RBX1, PSMB5, TUBB4B, PSMD4, PSMB7, UBC, PSMC5, PSMB3, PSMA7, PSMF1, PSMB1, SKP1, PSMD3, PSMA1, PSMD9, PSMD8, PSMC2, PSMC3, IFT57, IFT52, PSMC1, PSMB2, FUZ, TUBA1C, PSMD2, PSMD13, ADCY7, TULP3, TUBA4A, PSMB4, TUBB2B, PSMA5	UBB, UBA52, RPS27A, TUBA1B, TUBA1A, PSMB6, RBX1, PSMB5, TUBB4B, PSMD4, PSMB7, UBC, PSMC5, PSMB3, PSMA7, PSMF1, PSMB1, SKP1, PSMD3, PSMA1, PSMD9
YAO_TEMPORAL_RESPONSE_TO_PROGESTERONE_CLUSTER_14	0.00104932	0.0234204	0.281329	2.45474	0	110	PKM, TUBA1A, TMEM147, TMEM14C, TBCB, PSMB5, BANF1, PDLIM3, RAB34, PSMB3, NHP2, SSR2, NME1, LMAN2, SLC39A7, CISD1, SEC13, MRPS18B, MRPL12, HTRA2, MORF4L2, ASL, EBNA1BP2, MRPL20, SERPINE2, GORASP2, CDK4, GALK1, ARHGDIA, RWDD1, BAX, UQCC2, PIGQ, SEC61B, FKBP11, DCTPP1, GPS1, SND1, UBE2N, DTYMK, RAN, RANBP1, FBL, ATF6B, YKT6, DDX41, SNRPA1, CCT3, APEX1, PRMT1, PDIA3, CTSD, THOP1, HMGN5, TMEM97, GALM,…	PKM, TUBA1A, TMEM147, TMEM14C, TBCB, PSMB5, BANF1, PDLIM3, RAB34, PSMB3, NHP2, SSR2, NME1, LMAN2, SLC39A7, CISD1, SEC13, MRPS18B, MRPL12, HTRA2, MORF4L2, ASL
REACTOME_CROSS_PRESENTATION_OF_SOLUBLE_EXOGENOUS_ANTIGENS_ENDOSOMES	0.00126422	0.0234204	0.430715	2.45292	0	32	PSMB6, PSMB5, PSMD4, PSMB7, PSMC5, PSMB3, PSMA7, PSMF1, PSMB1, PSMD3, PSMA1, PSMD9, PSMD8, PSMC2, PSMC3, PSMC1, PSMB2, PSMD2, PSMD13, PSMB4, PSMA5	PSMB6, PSMB5, PSMD4, PSMB7, PSMC5, PSMB3, PSMA7, PSMF1, PSMB1, PSMD3, PSMA1, PSMD9
REACTOME_DETOXIFICATION_OF_REACTIVE_OXYGEN_SPECIES	0.00132979	0.0234204	0.481	2.44745	0	24	SOD1, GSTP1, GPX3, PRDX5, PRDX1, TXN2, PRDX2, PRDX3, P4HB, CAT, ATOX1, PRDX6, CYCS, NUDT2, SOD3, CCS	SOD1, GSTP1, GPX3, PRDX5, PRDX1, TXN2, PRDX2, PRDX3, P4HB
BORCZUK_MALIGNANT_MESOTHELIOMA_UP	0.00100705	0.0234204	0.236486	2.44325	0	239	PKM, LUM, RPS15A, ANXA2, TUBA1A, PLD3, JTB, LAMTOR5, SLC25A3, EIF3H, ERGIC3, PSMB6, YWHAQ, HSPA8, MAGED2, FKBP1A, PARK7, PSMB7, MPC2, DBI, PDCD6, CKS1B, ARPC4, EIF3I, PCMT1, PGRMC1, UBE2D2, NHP2, CKS2, SEC61G, SDHB, NME1, SKP1, PPT1, RAP1A, TAF12, DYNLT3, AP2S1, PGK1, PYCR1, SNRPF, MRPL28, UBE2A, COA1, PPP4C, PCNA, MORF4L2, RAB1A, VAMP3, ILF2, SQLE, CRABP2, PSMD8, GTF2A2, GLO1, S100A11, SSBP1, CD…	PKM, LUM, RPS15A, ANXA2, TUBA1A, PLD3, JTB, LAMTOR5, SLC25A3, EIF3H, ERGIC3, PSMB6, YWHAQ, HSPA8, MAGED2, FKBP1A, PARK7, PSMB7, MPC2, DBI, PDCD6, CKS1B, ARPC4, EIF3I, PCMT1, PGRMC1, UBE2D2, NHP2, CKS2, SEC61G, SDHB, NME1, SKP1, PPT1, RAP1A, TAF12, DYNLT3, AP2S1, PGK1, PYCR1, SNRPF, MRPL28, UBE2A, COA1, PPP4C, PCNA, MORF4L2, RAB1A, VAMP3, ILF2
REACTOME_GLOBAL_GENOME_NUCLEOTIDE_EXCISION_REPAIR_GG_NER	0.00111732	0.0234204	0.31932	2.44217	0	71	UBB, UBA52, ACTB, POLD4, RPS27A, RBX1, SUMO2, COPS6, RAD23A, UBC, INO80C, POLD2, SUMO1, SUMO3, POLE4, RPA3, COPS8, UBE2I, PCNA, ERCC1, MCRS1, INO80E, COPS5, COPS7A, RPA2, COPS3, GPS1, UBE2N, TFPT, XPA, COPS4, XRCC1, RFC1, MNAT1, ERCC3, RPA1, GTF2H5, PARP1, INO80B, ACTL6A, CETN2	UBB, UBA52, ACTB, POLD4, RPS27A, RBX1, SUMO2, COPS6, RAD23A, UBC, INO80C, POLD2, SUMO1, SUMO3, POLE4, RPA3, COPS8, UBE2I, PCNA
WELCSH_BRCA1_TARGETS_UP	0.00103734	0.0234204	0.263336	2.436	0	137	CD9, NDUFA4, LUM, TMED2, RHOC, ANXA2, NPC2, ID2, PLD3, CIRBP, ANXA7, HEXB, MYL12A, RAB7A, HMGN3, SDHC, ARPC1A, LEPROT, NDUFA12, KDELR2, ANXA4, PGRMC1, CKS2, TSG101, ECH1, CCT7, PCBD1, SEPHS2, TAF12, NEU1, ACTR1B, COPS8, FCGRT, TCEAL1, PPP4C, KAT5, RAB1A, VAMP3, SUCLG1, PTGR1, CAT, TUBB, KLHDC3, MPV17, DDOST, HAGH, RAB4A, GSTZ1, HMGCL, MGAT2, RABGGTB, TMED10, INPP5K, LIPA, ATXN10, HDAC1, CDKN1A, P…	CD9, NDUFA4, LUM, TMED2, RHOC, ANXA2, NPC2, ID2, PLD3, CIRBP, ANXA7, HEXB, MYL12A, RAB7A, HMGN3, SDHC, ARPC1A, LEPROT, NDUFA12, KDELR2, ANXA4, PGRMC1, CKS2, TSG101, ECH1, CCT7, PCBD1, SEPHS2, TAF12, NEU1, ACTR1B, COPS8, FCGRT, TCEAL1, PPP4C, KAT5, RAB1A, VAMP3
REACTOME_REGULATION_OF_MRNA_STABILITY_BY_PROTEINS_THAT_BIND_AU_RICH_ELEMENTS	0.00111857	0.0234204	0.32642	2.43499	0	65	UBB, UBA52, RPS27A, HSPB1, PSMB6, ZFP36, HSPA8, PSMB5, PSMD4, PSMB7, UBC, PSMC5, PSMB3, PSMA7, PSMF1, PSMB1, PSMD3, PSMA1, PSMD9, PSMD8, PSMC2, PSMC3, ZFP36L1, PSMC1, EXOSC1, PSMB2, EXOSC7, EXOSC8, PSMD2, HSPA1A, PSMD13	UBB, UBA52, RPS27A, HSPB1, PSMB6, ZFP36, HSPA8, PSMB5, PSMD4, PSMB7, UBC, PSMC5, PSMB3, PSMA7, PSMF1, PSMB1, PSMD3, PSMA1, PSMD9
DITTMER_PTHLH_TARGETS_UP	0.00110497	0.0234204	0.311625	2.43437	0	76	AP2M1, NDUFA13, TPI1, BSG, HAX1, RBX1, FLOT1, ANXA7, TSC22D1, VDAC2, ANXA11, LSM5, CKS2, UROD, PRSS23, GRHPR, CAPZA2, AP2S1, GPX4, UQCRC1, HSD17B11, MSRB1, PTS, RANGRF, ECM1, NUCB1, AP1S1, ATP1A1, PHYH, RAB13, RAB4A, CYCS, USP1	AP2M1, NDUFA13, TPI1, BSG, HAX1, RBX1, FLOT1, ANXA7, TSC22D1, VDAC2, ANXA11, LSM5, CKS2, UROD, PRSS23, GRHPR, CAPZA2, AP2S1, GPX4, UQCRC1, HSD17B11, MSRB1
REACTOME_AUTOPHAGY	0.00107643	0.0234204	0.29319	2.43385	0	94	UBB, EEF1A1, GABARAPL2, UBA52, TOMM7, RPS27A, LAMTOR4, TUBA1B, TUBA1A, DYNLL1, LAMTOR5, VIM, LAMTOR1, HSPA8, TUBB4B, CSNK2B, PARK7, UBC, LAMTOR2, CHMP2A, VPS28, WDR45, TSG101, TOMM22, CHMP4A, CHMP2B, ATG3, RRAGA, HSF1, MAP1LC3B, MVB12A, MLST8, MAP1LC3A, CHMP3, WIPI1, PRKAG1, CHMP4B, PLIN3, UBE2N, TUBA1C	UBB, EEF1A1, GABARAPL2, UBA52, TOMM7, RPS27A, LAMTOR4, TUBA1B, TUBA1A, DYNLL1, LAMTOR5, VIM, LAMTOR1, HSPA8, TUBB4B, CSNK2B, PARK7, UBC, LAMTOR2, CHMP2A, VPS28, WDR45, TSG101, TOMM22
GRADE_COLON_AND_RECTAL_CANCER_UP	0.0010101	0.0234204	0.240386	2.43219	0	202	EIF4A1, HNRNPA1, FXYD5, PKM, SAP18, CHCHD2, EIF3E, LDHA, TPI1, PPIA, MAGED2, PRDX1, PSMD4, CCDC85B, PSMB7, PDCD6, PSMB3, POLD2, CKS2, TALDO1, NQO2, DDIT4, PSMB1, METTL5, HMGB2, GTF3A, CCT7, EIF6, SNRPB, HMGB1, TGFBI, COPS8, DPM1, ITGB5, PSMA1, THY1, PCNA, ATP6AP2, NAA10, LDHB, HSPE1, CARHSP1, FDFT1, PERP, GLO1, MRPL17, HM13, AAMP, OSER1, DEF8, CTSB, PMPCB, MLST8, SOX9, MRPL9, TKT, ZFAND1, CNBP, N…	EIF4A1, HNRNPA1, FXYD5, PKM, SAP18, CHCHD2, EIF3E, LDHA, TPI1, PPIA, MAGED2, PRDX1, PSMD4, CCDC85B, PSMB7, PDCD6, PSMB3, POLD2, CKS2, TALDO1, NQO2, DDIT4, PSMB1, METTL5, HMGB2, GTF3A, CCT7, EIF6, SNRPB, HMGB1, TGFBI, COPS8, DPM1, ITGB5, PSMA1, THY1, PCNA, ATP6AP2, NAA10, LDHB, HSPE1, CARHSP1, FDFT1, PERP
OSMAN_BLADDER_CANCER_DN	0.00100402	0.0234204	0.230464	2.43181	0	261	RPL13A, RPS20, RPL23A, RPLP2, RPL10, RPL10A, RPL15, RPL3, RPS6, RPS25, RPS16, RPL19, RPS3, RPL35A, RPS10, RPS4X, RPL4, RPL32, RPS5, RPL18A, RPL36A, RPS13, RPL38, UBA52, RPS3A, RPS27, RPS15, RPLP0, FAU, RPL14, RPS7, OST4, RPSA, RPL35, RPL12, RPL7A, RPS11, RPL34, RPL13, RPS18, C12orf57, RPL24, EIF4A2, RPL22, EDF1, MYL12A, RPL29, RPL36, RAD50, FAM174A	RPL13A, RPS20, RPL23A, RPLP2, RPL10, RPL10A, RPL15, RPL3, RPS6, RPS25, RPS16, RPL19, RPS3, RPL35A, RPS10, RPS4X, RPL4, RPL32, RPS5, RPL18A, RPL36A, RPS13, RPL38, UBA52, RPS3A, RPS27, RPS15, RPLP0, FAU, RPL14, RPS7, OST4, RPSA, RPL35, RPL12, RPL7A, RPS11, RPL34, RPL13, RPS18, C12orf57, RPL24, EIF4A2, RPL22, EDF1, MYL12A, RPL29, RPL36, RAD50, FAM174A
ONDER_CDH1_TARGETS_3_UP	0.00148368	0.0234204	0.628669	2.43145	0	12	FTL, CRIP2, MAGED2, KCNMA1, TSC22D3, KDELR3, ZBTB16, WIPI1, RNASE4	FTL, CRIP2, MAGED2, KCNMA1, TSC22D3, KDELR3
POMEROY_MEDULLOBLASTOMA_DESMOPLASIC_VS_CLASSIC_UP	0.00123609	0.0234204	0.404272	2.43101	0	36	ALDOA, LDHA, POLR2J, BSG, PSMB5, PRDX1, ARL6IP1, POLR2F, ARL4D, DLX4, BCAP31, GPX4, SURF1, TMEM11, ILVBL, CRABP2, NUCB1	ALDOA, LDHA, POLR2J, BSG, PSMB5, PRDX1, ARL6IP1, POLR2F, ARL4D, DLX4, BCAP31, GPX4, SURF1, TMEM11, ILVBL
REACTOME_AGGREPHAGY	0.00132979	0.0234204	0.477708	2.4307	0	24	UBB, UBA52, RPS27A, TUBA1B, TUBA1A, DYNLL1, VIM, TUBB4B, PARK7, UBC	UBB, UBA52, RPS27A, TUBA1B, TUBA1A, DYNLL1, VIM, TUBB4B, PARK7, UBC
CAVARD_LIVER_CANCER_MALIGNANT_VS_BENIGN	0.00134771	0.0234204	0.513811	2.42984	0	20	RPL13A, ACTB, MYL6, GLUL, PRDX1, FTH1, SLC25A5, MRFAP1, AKR1C1, CD14, PTGR1, DUSP22, CES1, GGH, CHI3L1, SPP1	RPL13A, ACTB, MYL6, GLUL, PRDX1, FTH1, SLC25A5, MRFAP1, AKR1C1, CD14
REACTOME_FORMATION_OF_TUBULIN_FOLDING_INTERMEDIATES_BY_CCT_TRIC	0.00148368	0.0234204	0.627919	2.42855	0	12	TUBA1B, TUBA1A, TUBB4B, CCT7, TUBA1C, TUBA4A, CCT3, TCP1, TUBB2B, CCT4, CCT6A, TUBB6	TUBA1B, TUBA1A, TUBB4B, CCT7
REACTOME_TRANSPORT_OF_NUCLEOSIDES_AND_FREE_PURINE_AND_PYRIMIDINE_BASES_ACROSS_THE_PLASMA_MEMBRANE	0.0015674	0.0234214	0.8491	2.42751	0	6	SLC25A6, ARL2, SLC25A5, SLC29A1, SLC25A4, ARL2BP	SLC25A6, ARL2, SLC25A5, SLC29A1, SLC25A4
NGO_MALIGNANT_GLIOMA_1P_LOH	0.00142045	0.0234204	0.588115	2.42737	0	14	GAPDH, RPSA, ANXA2, VIM, PARK7, ENO1, PGK1, P4HB, ECHS1	GAPDH, RPSA, ANXA2, VIM, PARK7, ENO1, PGK1, P4HB
DIRMEIER_LMP1_RESPONSE_EARLY	0.00117647	0.0234204	0.361009	2.42667	0	49	RPS16, EEF1A1, EEF2, RPS10, RPS9, ACTB, JUNB, EIF1, HERPUD1, ZFP36, FTH1, CCL3, INSIG1, CCL4, GADD45B, NFKBIA, PPP1R15A	RPS16, EEF1A1, EEF2, RPS10, RPS9, ACTB, JUNB, EIF1, HERPUD1, ZFP36, FTH1, CCL3, INSIG1, CCL4, GADD45B, NFKBIA, PPP1R15A
CHUNG_BLISTER_CYTOTOXICITY_UP	0.00107643	0.0234204	0.292198	2.42562	0	94	SOD1, TMED9, TPI1, ANAPC11, HCFC1R1, TUBB4B, SLC35B2, COX5A, CRIP1, CKS2, CUEDC2, CLTA, AKR1A1, THYN1, CYB5A, COPS8, NANS, PPP1R7, ILVBL, NTAN1, LCMT1, ATOX1, CTSB, ASMTL, CISD2, ETFB, MRPL9, PHYH, SDHA, RAB13, SMIM12, MT1F, CHCHD3, PSMC1, CHTOP, PCK2, PSMB2, MIF4GD, PSMD2, PSMD13, TBL2, MT1E, CDKN1A, COQ5, C1QB, SLC43A3, SNAP47, CHID1, WDR54, SLC1A4, ACP5, RFK, PAIP1, PLIN2, SNX5, NUP37	SOD1, TMED9, TPI1, ANAPC11, HCFC1R1, TUBB4B, SLC35B2, COX5A, CRIP1, CKS2, CUEDC2, CLTA, AKR1A1, THYN1, CYB5A, COPS8, NANS, PPP1R7, ILVBL
CHIARADONNA_NEOPLASTIC_TRANSFORMATION_KRAS_CDC25_UP	0.001221	0.0234204	0.38647	2.42114	0	40	CD9, ANGPTL2, PLP2, TMSB4X, FXYD5, POLD4, CLIC1, TSPO, NUPR1, CAPG, PSMB5, RAB7A, KCNN4, SPTSSA, TGFBI, ZNF706	CD9, ANGPTL2, PLP2, TMSB4X, FXYD5, POLD4, CLIC1, TSPO, NUPR1, CAPG, PSMB5, RAB7A, KCNN4, SPTSSA, TGFBI, ZNF706
MOOTHA_FFA_OXYDATION	0.00137363	0.0234204	0.553235	2.41878	0	16	ACADVL, HSD17B10, ACAT1, CRAT, LMF2, ECHS1, HADHB, ACAA2, ACADM, HADH, NCAPH2, ACADS, DECR1	ACADVL, HSD17B10, ACAT1, CRAT, LMF2
PAL_PRMT5_TARGETS_UP	0.0010352	0.0234204	0.263785	2.41568	0	131	HNRNPA1, ID2, EMP3, NDUFA13, CAPG, PSMB5, DTD1, TUFM, SLIRP, CKS1B, ERH, ELOF1, MRPL18, CKS2, CUEDC2, NME1, HMGB2, ECH1, PPA2, SPTSSA, AMD1, LSM3, STRAP, TGFBI, LSM2, MRPS21, TSEN34, SMARCE1, PPP1R7, CPNE1, MRPL48, MRPL20, B9D1, CDK4, ARL2BP, GAS1, KPNA2, GUSB, ECHS1, PSMC3, SERF2, SLC35A1, AURKAIP1, VCAN, SPCS2, EMC6, GSTZ1, UBE2E3, RPA2, COPS3, GMNN, GCAT, LUC7L3, AHCY, CETN3, SNRPA, ANP32E, NF…	HNRNPA1, ID2, EMP3, NDUFA13, CAPG, PSMB5, DTD1, TUFM, SLIRP, CKS1B, ERH, ELOF1, MRPL18, CKS2, CUEDC2, NME1, HMGB2, ECH1, PPA2, SPTSSA, AMD1, LSM3, STRAP, TGFBI, LSM2, MRPS21, TSEN34, SMARCE1, PPP1R7, CPNE1
IGLESIAS_E2F_TARGETS_UP	0.00105597	0.0234204	0.28134	2.40927	0	105	CD9, ANGPTL2, LUM, LAPTM4A, CALM2, CDO1, TUBA1B, CLIC1, ACTG1, DCN, DSTN, ANXA2, TUBA1A, S100A6, MORF4L1, LMNA, CNN3, CKS1B, OGN, CRIP1, LGALS1, TMEM45A, PMP22, CACYBP, SKP1, CAPZA2, ITM2B, NFKBIA, CSRP1, PCNA, SLC25A4	CD9, ANGPTL2, LUM, LAPTM4A, CALM2, CDO1, TUBA1B, CLIC1, ACTG1, DCN, DSTN, ANXA2, TUBA1A, S100A6, MORF4L1, LMNA, CNN3, CKS1B, OGN, CRIP1, LGALS1, TMEM45A, PMP22, CACYBP, SKP1, CAPZA2, ITM2B, NFKBIA, CSRP1, PCNA, SLC25A4
KEGG_METABOLISM_OF_XENOBIOTICS_BY_CYTOCHROME_P450	0.00134228	0.0234204	0.499418	2.40614	0	21	GSTP1, MGST3, AKR1C2, GSTK1, GSTM3, MGST1, AKR1C1, EPHX1, GSTA4, GSTM4, GSTZ1, GSTM5, ALDH3B1, ADH5, GSTO2, CYP3A5, AKR1C3	GSTP1, MGST3, AKR1C2, GSTK1, GSTM3, MGST1, AKR1C1, EPHX1, GSTA4
REACTOME_REGULATION_OF_BACH1_ACTIVITY	0.00152672	0.0234204	0.697735	2.4033	0	9	UBB, UBA52, RPS27A, RBX1, UBC, SKP1	UBB, UBA52, RPS27A, RBX1, UBC, SKP1
KEGG_PEROXISOME	0.00116279	0.0234204	0.3513	2.40246	0	51	SOD1, PRDX5, PMVK, PRDX1, GSTK1, CRAT, ECH1, SCP2, CAT, PEX16, MPV17, PHYH, ACAA1, IDH2, PEX2, HMGCL, ECI2, PEX10, ACOT8, PEX7, ABCD4, PEX19, EPHX2, MVK, IDH1, GNPAT, DECR2, DHRS4, PEX5, HACL1, PEX14, PEX3, ACOX2, NOS2, CROT, PEX11B, PEX11A, PECR, PXMP4, AMACR, PEX11G, PXMP2, PEX12, DDO	SOD1, PRDX5, PMVK, PRDX1, GSTK1, CRAT, ECH1
REACTOME_TRANSPORT_OF_VITAMINS_NUCLEOSIDES_AND_RELATED_MOLECULES	0.00138313	0.0234204	0.529997	2.40228	0	18	SLC25A6, ARL2, SLC25A5, SLC29A1, SLC35B2, SLC25A4, PDZD11, ARL2BP, SLC35B3, SLC35A1, SLC35C1, SLC35A2	SLC25A6, ARL2, SLC25A5, SLC29A1, SLC35B2, SLC25A4
SCHLOSSER_SERUM_RESPONSE_AUGMENTED_BY_MYC	0.00112486	0.0234204	0.319004	2.39862	0	68	EIF4A1, PKM, TMED9, UQCRQ, JTB, GUK1, RNH1, RAD23A, CSNK2B, TMEM109, MLF2, AIP, NDUFV1, KXD1, CYC1, RER1, PDAP1, DNPH1, IDH3B, RBM42, PPP2R1A, KAT5, P4HB, ERCC1, CLPTM1, ARHGDIA	EIF4A1, PKM, TMED9, UQCRQ, JTB, GUK1, RNH1, RAD23A, CSNK2B, TMEM109, MLF2, AIP, NDUFV1, KXD1, CYC1, RER1, PDAP1, DNPH1, IDH3B, RBM42, PPP2R1A, KAT5, P4HB
REACTOME_TRANSCRIPTION_COUPLED_NUCLEOTIDE_EXCISION_REPAIR_TC_NER	0.0011274	0.0234204	0.320012	2.39737	0	67	UBB, UBA52, POLD4, RPS27A, POLR2J, RBX1, COPS6, POLR2L, POLR2F, UBC, POLR2G, POLR2E, POLD2, POLR2K, POLR2I, POLE4, RPA3, COPS8, POLR2C, PCNA, ERCC1, COPS5, PPIE, COPS7A, RPA2, COPS3, GPS1, XPA, PRPF19, COPS4, XRCC1, RFC1, MNAT1, ERCC3, RPA1	UBB, UBA52, POLD4, RPS27A, POLR2J, RBX1, COPS6, POLR2L, POLR2F, UBC, POLR2G, POLR2E, POLD2, POLR2K, POLR2I, POLE4, RPA3, COPS8, POLR2C, PCNA
FLECHNER_BIOPSY_KIDNEY_TRANSPLANT_REJECTED_VS_OK_DN	0.001	0.0234204	0.21795	2.39263	0	339	CD9, SOD1, CRYAB, HSPB1, DSTN, GPX3, AQP1, UQCRQ, COMT, ATP6V0E1, CYB5R3, LAMTOR5, COX6A1, SLC3A2, PEBP1, NDUFS8, COX7A1, HSPA8, ANXA7, SDHC, TECR, MPC2, TSC22D1, VDAC2, NDUFS4, TNFRSF11B, COX7B, EIF3I, PGRMC1, ESD, CALM1, NDUFB5, PHB, ACAT1, NQO2, NDUFAB1, AKR1A1, SDHB, DEFB1, ECH1, SYPL1, AKR1C1, GRHPR, PCBD1, GHITM, ITM2B, SEPHS2, SPTSSA, CYB5A, ACOT13, PFN2, PRKRA, DYNLT3, FKBP2, RCAN1, DNPH1…	CD9, SOD1, CRYAB, HSPB1, DSTN, GPX3, AQP1, UQCRQ, COMT, ATP6V0E1, CYB5R3, LAMTOR5, COX6A1, SLC3A2, PEBP1, NDUFS8, COX7A1, HSPA8, ANXA7, SDHC, TECR, MPC2, TSC22D1, VDAC2, NDUFS4, TNFRSF11B, COX7B, EIF3I, PGRMC1, ESD, CALM1, NDUFB5, PHB, ACAT1, NQO2, NDUFAB1, AKR1A1, SDHB, DEFB1, ECH1, SYPL1, AKR1C1, GRHPR, PCBD1, GHITM, ITM2B, SEPHS2, SPTSSA, CYB5A, ACOT13, PFN2, PRKRA, DYNLT3, FKBP2, RCAN1, DNPH1…
BANDRES_RESPONSE_TO_CARMUSTIN_MGMT_48HR_DN	0.00112486	0.0234204	0.318007	2.39112	0	68	FTL, CD151, PFN1, IER3, SRP14, RAD23A, FTH1, FKBP1A, SGCA, ARPC2, NDUFC1, POLR2E, INSIG1, GRN, CRAT, CD68, PCBD1, EIF6, EPHX1, SORBS2, ADAM15, ASMTL, MVD, SHMT2, HAGH, ACTN1, TUBG1, BAIAP2, PFKM, HADH, ISLR, IKBKG, HMGN2, GAMT, TMBIM6, ALAD, MAD1L1	FTL, CD151, PFN1, IER3, SRP14, RAD23A, FTH1, FKBP1A, SGCA, ARPC2, NDUFC1, POLR2E, INSIG1, GRN, CRAT, CD68, PCBD1, EIF6, EPHX1, SORBS2
LANDIS_ERBB2_BREAST_TUMORS_324_DN	0.00105708	0.0234204	0.28074	2.38693	0	102	ANGPTL2, CD151, LUM, DPT, GPX3, NPC2, S100A6, HSPB8, DHRS7, TSC22D1, NDUFS5, IGFBP6, CRIP1, RAB34, NDUFV1, NDUFAB1, CYB5A, TGFBI, PGM1, TMEM205, TMEM43, FEZ2, GYG1, THBD, SCP2, HADHB, ETFB, MOCS2, PHYH, ACAA1, CYB5B, ATP1B3, GSTZ1, IDH2, MYL9, ACAA2, UQCR10, HADH, UCK1, BCAT2, PDHA1, DNAJC8, CES1, DECR1, FADS1, DERL1, EPHX2, ALAD, IDH1, ABHD5, ACTA2, EIF4EBP1, ADIPOR2, AUH	ANGPTL2, CD151, LUM, DPT, GPX3, NPC2, S100A6, HSPB8, DHRS7, TSC22D1, NDUFS5, IGFBP6, CRIP1, RAB34, NDUFV1, NDUFAB1, CYB5A, TGFBI, PGM1, TMEM205, TMEM43, FEZ2, GYG1, THBD
BIOCARTA_SM_PATHWAY	0.00142045	0.0234204	0.577763	2.38464	0	14	U2AF1, SNRPD2, SNRPG, SNRPE, SNRPB, SNRPF, SNRPC, SRSF2, SNRPA1, SNRPB2, SNRPA, SNRPD1	U2AF1, SNRPD2, SNRPG, SNRPE, SNRPB, SNRPF, SNRPC
MARTORIATI_MDM4_TARGETS_FETAL_LIVER_UP	0.00103413	0.0234204	0.255022	2.37898	0	142	AK1, COX7A2, PFKP, RPS12, NDUFB9, RPL34, GLUL, RPS18, IER3, HIGD1A, SNRPG, TMEM256, RAB5C, DDIT4, PIGP, ENO1, SEC61G, TMEM45A, SIVA1, BLOC1S2, NSMCE1, PGM1, PGK1, NAA20, HSPBP1, MAPKAPK3, CHAC1, PERP, SERPINE2, GALK1, ZBTB16, GLRX3, PFKL, NME4, WIPI1, PIGF, IMMP1L, NRN1, ADM, RALY, P4HA2, FAM162A, LSM7, ELP6, EI24, DCXR, CGREF1, NPM3, ZNF365, CCNG1, NUDT5, DLX3, TAGLN, CDKN1A, MNAT1, DPM3, TIMM8B…	AK1, COX7A2, PFKP, RPS12, NDUFB9, RPL34, GLUL, RPS18, IER3, HIGD1A, SNRPG, TMEM256, RAB5C, DDIT4, PIGP, ENO1, SEC61G, TMEM45A, SIVA1, BLOC1S2, NSMCE1, PGM1, PGK1, NAA20, HSPBP1, MAPKAPK3, CHAC1, PERP
REACTOME_DOWNSTREAM_SIGNALING_EVENTS_OF_B_CELL_RECEPTOR_BCR	0.00114155	0.0234204	0.328922	2.37888	0	60	UBB, UBA52, RPS27A, PPIA, PSMB6, PSMB5, PSMD4, FKBP1A, PSMB7, UBC, PSMC5, CALM1, PSMB3, PSMA7, PSMF1, PSMB1, SKP1, NFKBIA, PSMD3, PSMA1, PSMD9, PSMD8, PSMC2, PSMC3, PSMC1, PSMB2, PSMD2, NFATC3, PSMD13	UBB, UBA52, RPS27A, PPIA, PSMB6, PSMB5, PSMD4, FKBP1A, PSMB7, UBC, PSMC5, CALM1, PSMB3, PSMA7, PSMF1, PSMB1, SKP1, NFKBIA, PSMD3, PSMA1, PSMD9
BIOCARTA_SLRP_PATHWAY	0.00162866	0.0242791	0.982632	2.37819	0	4	LUM, BGN, FMOD, DCN	LUM, BGN, FMOD, DCN
PROVENZANI_METASTASIS_DN	0.00107643	0.0234204	0.287982	2.37574	0	92	SOD1, FTL, MYL6, HSPB1, RPS19, EIF3K, RABAC1, COPS6, CLU, ARPC1A, KDELR2, ADRM1, TRIP6, ETHE1, PDLIM4, ITM2B, BLVRB, REEP5, PFN2, AP2S1, S100A3, TSEN34, RBM42, VAMP3, ERCC1, CLPTM1, PSMC2, S100A11, CTSB, ANXA6, WIPI1, P4HA2, PLOD3, CKB, SERPINE1, TMED10, PON2, MT1E, BCAT2, S100A2, TPM1, TRIM29, TUBB2B, TGM2, TXNL1, PRMT1	SOD1, FTL, MYL6, HSPB1, RPS19, EIF3K, RABAC1, COPS6, CLU, ARPC1A, KDELR2, ADRM1, TRIP6, ETHE1, PDLIM4, ITM2B, BLVRB, REEP5, PFN2, AP2S1, S100A3, TSEN34, RBM42, VAMP3
LIANG_HEMATOPOIESIS_STEM_CELL_NUMBER_LARGE_VS_TINY_UP	0.001287	0.0234204	0.43601	2.37557	0	28	TUBA1A, S100A6, FKBP1A, ITGB1BP1, PGAM1, GTF3A, MANF, JKAMP, SERPINE2, TMEM141, SMIM7, PTTG1, ST6GALNAC4, TMEM183A, FKBP11, GBA, GCAT	TUBA1A, S100A6, FKBP1A, ITGB1BP1, PGAM1, GTF3A, MANF
REACTOME_PEROXISOMAL_PROTEIN_IMPORT	0.00119332	0.0234204	0.36321	2.3748	0	45	UBB, UBA52, RPS27A, GSTK1, UBC, UBE2D2, CRAT, ECH1, ZFAND6, SCP2, CAT, MPV17, PHYH, ACAA1, UBE2D1, PEX2, HMGCL, ECI2, PEX10, ACOT8, PEX7, EPHX2, IDH1, GNPAT, DECR2, DHRS4, PEX5, HACL1, PEX14, ACOX2, NOS2, CROT, NUDT7, ACOT4, PECR, ACOT2, AMACR, PEX12, TYSND1, DDO	UBB, UBA52, RPS27A, GSTK1, UBC, UBE2D2, CRAT, ECH1, ZFAND6
BLUM_RESPONSE_TO_SALIRASIB_DN	0.00101626	0.0234204	0.23978	2.36645	0	183	PKM, HSPB1, MRPL23, CRIP2, ID2, CHST12, TUBA1A, JUNB, LDHA, TPI1, OAZ2, RBX1, YWHAQ, TUBB4B, LMNA, CCL2, TECR, RGS2, CNN3, ITGB1BP1, HSPA2, LSM5, DUT, SRP9, CKS2, PGAM1, ID1, ENO1, KIF22, PRSS23, AKR1C1, NDUFB3, CYB5A, RPA3, HMGB1, SOX4, SNRPF, PRDX3, SMARCE1, HMG20B, PCNA, SLC9A3R1, CARHSP1, CRABP2, NDUFA2, FKBP3, KPNA2, TWSG1, TUBB, SOX9, NME4, PTTG1, NARF, CDKN2C, RAB4A, PACSIN2, PIK3R3, UBE2E…	PKM, HSPB1, MRPL23, CRIP2, ID2, CHST12, TUBA1A, JUNB, LDHA, TPI1, OAZ2, RBX1, YWHAQ, TUBB4B, LMNA, CCL2, TECR, RGS2, CNN3, ITGB1BP1, HSPA2, LSM5, DUT, SRP9, CKS2, PGAM1, ID1, ENO1, KIF22, PRSS23, AKR1C1, NDUFB3, CYB5A, RPA3, HMGB1, SOX4, SNRPF, PRDX3, SMARCE1, HMG20B, PCNA, SLC9A3R1, CARHSP1
REACTOME_FORMATION_OF_TC_NER_PRE_INCISION_COMPLEX	0.00119048	0.0234204	0.358637	2.36626	0	46	UBB, UBA52, RPS27A, POLR2J, RBX1, COPS6, POLR2L, POLR2F, UBC, POLR2G, POLR2E, POLR2K, POLR2I, COPS8, POLR2C, COPS5, PPIE, COPS7A, COPS3, GPS1, XPA, PRPF19, COPS4, MNAT1, ERCC3, GTF2H5, ISY1	UBB, UBA52, RPS27A, POLR2J, RBX1, COPS6, POLR2L, POLR2F, UBC, POLR2G, POLR2E, POLR2K, POLR2I, COPS8, POLR2C
DARWICHE_PAPILLOMA_RISK_LOW_UP	0.00111359	0.0234204	0.305986	2.36596	0	74	GABARAPL2, FTL, RPS3A, EEF1D, COX5B, LDHA, DYNLL1, AXL, ESD, NHP2, CAPN2, MGAT1, PGAM1, ID1, ENO1, CACYBP, EEF1B2, PGK1, SLC35B1, ATP6V0D1, PDCD5, GDF5, RPL39, IL1B, S100A11, GALK1, HEXA, PFKL	GABARAPL2, FTL, RPS3A, EEF1D, COX5B, LDHA, DYNLL1, AXL, ESD, NHP2, CAPN2, MGAT1, PGAM1, ID1, ENO1, CACYBP, EEF1B2, PGK1, SLC35B1, ATP6V0D1, PDCD5, GDF5, RPL39
AGUIRRE_PANCREATIC_CANCER_COPY_NUMBER_UP	0.00101317	0.0234204	0.236261	2.36595	0	193	RPL13A, RPL27, ARPC1B, RPS9, MYL6, EEF1D, SNRPD2, EIF3K, GPAA1, RPL18, FIS1, ARPC1A, PDCD6, RAB5C, RPS21, PHB, TRIP6, NR1H2, ZNHIT1, ID1, CLTA, GRN, PSMA7, VPS28, CYC1, NME1, BMP4, SYPL1, AP2S1, ACTR10, LSM1, COA3, TSEN34, SLC35B1, SMARCE1, SLC52A2, NDUFS6, NUDC, NOSIP, ASL, SHARPIN, PSMD8, CMAS, TAF6, KDELR1, LRRC59, SIRT2, FBXO17, COX11, CREB3, G6PC3, BAX, NUCB1, TPD52L2, SDHA, RCN3, GSDMD, TPM…	RPL13A, RPL27, ARPC1B, RPS9, MYL6, EEF1D, SNRPD2, EIF3K, GPAA1, RPL18, FIS1, ARPC1A, PDCD6, RAB5C, RPS21, PHB, TRIP6, NR1H2, ZNHIT1, ID1, CLTA, GRN, PSMA7, VPS28, CYC1, NME1, BMP4, SYPL1, AP2S1, ACTR10, LSM1, COA3, TSEN34, SLC35B1, SMARCE1, SLC52A2, NDUFS6, NUDC, NOSIP, ASL, SHARPIN
PELLICCIOTTA_HDAC_IN_ANTIGEN_PRESENTATION_UP	0.00119048	0.0234204	0.358133	2.36294	0	46	TMED9, TBCB, ERGIC3, COPE, HERPUD1, PSMD4, PSMB7, KDELR2, PSMB3, TRAPPC3, PSMB1, BCAP31, TRAPPC1, CBY1, PPP1R15A, PSMD3, PSMD9, TXNDC12, PSMD2, TMED10, PSMD13, PSMB4, PSMA5, PDIA3, ASNS, TRAPPC4, YIPF1, POMP, TRAPPC6A, SEC22A, PSMC4, YIPF5	TMED9, TBCB, ERGIC3, COPE, HERPUD1, PSMD4, PSMB7, KDELR2, PSMB3, TRAPPC3, PSMB1, BCAP31, TRAPPC1, CBY1, PPP1R15A, PSMD3, PSMD9
REACTOME_PHASE_II_CONJUGATION_OF_COMPOUNDS	0.00120048	0.0234204	0.367462	2.3628	0	43	GSTP1, TRMT112, COMT, MGST3, SLC35B2, GSTK1, GSTM3, MGST1, ESD, AKR1A1, TPST1, GSTA4, CHAC1, ABHD14B, GSTM4, SLC35B3, GSTZ1, GSTM5, NNMT, AHCY, GSS, SLC26A2, GGT7, GSTO2, ABHD10, UGDH, PAPSS1, PODXL2, BPNT1, N6AMT1, TPST2, GGCT, TPMT	GSTP1, TRMT112, COMT, MGST3, SLC35B2, GSTK1, GSTM3, MGST1, ESD, AKR1A1, TPST1, GSTA4, CHAC1
WP_NSP1_FROM_SARSCOV2_INHIBITS_TRANSLATION_INITIATION_IN_THE_HOST_CELL	0.00142045	0.0234204	0.571715	2.35968	0	14	EIF3F, EIF3E, EIF1, EIF3H, EIF3D, EIF3G, EIF3I	EIF3F, EIF3E, EIF1, EIF3H, EIF3D, EIF3G, EIF3I
CASORELLI_ACUTE_PROMYELOCYTIC_LEUKEMIA_DN	0.000999001	0.0234204	0.206672	2.35557	0	422	ALDOA, RPL3, HNRNPA1, GAPDH, ACTB, PFKP, HEXIM1, LDHA, AP2M1, AKR1B1, TPI1, GLUL, EID1, PSMB6, CIRBP, PSMB5, TMBIM1, FLOT1, TMEM14A, LMNA, TUFM, CD59, TECR, CKS1B, SRI, ACADVL, ARPC4, TMEM106C, SNX17, KDELR2, NDUFV1, INSIG1, POLD2, ARL6IP4, PPP1R10, ACAT1, TRIP6, ENO1, CBR1, FDPS, KIF22, ENSA, CYC1, SUMO1, NME1, PRSS23, LMAN2, CCT7, BCAP31, AKR1C1, CAPZA2, C3orf14, PIN4, SNRPB, RPS4Y1, DNPH1, IDH…	ALDOA, RPL3, HNRNPA1, GAPDH, ACTB, PFKP, HEXIM1, LDHA, AP2M1, AKR1B1, TPI1, GLUL, EID1, PSMB6, CIRBP, PSMB5, TMBIM1, FLOT1, TMEM14A, LMNA, TUFM, CD59, TECR, CKS1B, SRI, ACADVL, ARPC4, TMEM106C, SNX17, KDELR2, NDUFV1, INSIG1, POLD2, ARL6IP4, PPP1R10, ACAT1, TRIP6, ENO1, CBR1, FDPS, KIF22, ENSA, CYC1, SUMO1, NME1, PRSS23, LMAN2, CCT7, BCAP31, AKR1C1, CAPZA2, C3orf14, PIN4, SNRPB, RPS4Y1, DNPH1, IDH…
HOLLEMAN_VINCRISTINE_RESISTANCE_B_ALL_DN	0.00148368	0.0234204	0.608925	2.35509	0	12	RPLP2, RPS15A, RPS12, RPL12, RPS11, VIM, LSM3	RPLP2, RPS15A, RPS12, RPL12, RPS11, VIM, LSM3
BUYTAERT_PHOTODYNAMIC_THERAPY_STRESS_DN	0.001	0.0234204	0.209352	2.35423	0	389	AK1, COX16, MDH2, HEXIM1, ID3, GPAA1, CBR3, NDUFB7, HCFC1R1, EID1, BLOC1S1, TMEM14A, CCL2, CCDC85B, MRPL34, ARL5A, DBI, POLR2L, TMEM109, PGRMC1, MPC1, DUT, HDDC2, NHP2, ID1, ENSA, POLR2I, MRPL24, PRSS23, SCAND1, THYN1, UCP2, CISD1, TXN2, NMB, SPTSSA, CYB5A, ACOT13, STX10, AMD1, DNPH1, SLC25A11, TGFBI, MRPS14, LSM2, B3GAT3, CBY1, NXF1, ABHD14A, NDUFS6, POP5, COA1, NAAA, ISOC2, TSPAN4, EBAG9, STX8,…	AK1, COX16, MDH2, HEXIM1, ID3, GPAA1, CBR3, NDUFB7, HCFC1R1, EID1, BLOC1S1, TMEM14A, CCL2, CCDC85B, MRPL34, ARL5A, DBI, POLR2L, TMEM109, PGRMC1, MPC1, DUT, HDDC2, NHP2, ID1, ENSA, POLR2I, MRPL24, PRSS23, SCAND1, THYN1, UCP2, CISD1, TXN2, NMB, SPTSSA, CYB5A, ACOT13, STX10, AMD1, DNPH1, SLC25A11, TGFBI, MRPS14, LSM2, B3GAT3, CBY1, NXF1, ABHD14A, NDUFS6, POP5, COA1, NAAA, ISOC2, TSPAN4, EBAG9
WP_AEROBIC_GLYCOLYSIS	0.00148588	0.0234204	0.633843	2.35411	0	11	ALDOA, GAPDH, PKM, LDHA, TPI1, ENO1, PGK1	ALDOA, GAPDH, PKM, LDHA, TPI1, ENO1, PGK1
KIM_RESPONSE_TO_TSA_AND_DECITABINE_UP	0.00116009	0.0234204	0.341077	2.3468	0	52	CDO1, TPD52L1, ADIRF, CLU, HSPA2, HYAL1, NMB, CDA, S100A3, DNAJB9, NDUFA2, LGMN, NINJ2, MAP1LC3B, SAT1, FBXO2, FUCA1, CLIC3, CDKN1A, S100A2, HTATIP2, TGM2, ISG20, TSPAN1, ISYNA1, TOB1, PLIN2, FAM50B, ICAM2, CYP3A5, SERPINI1, RNASET2, FKBP1B, IRF7, RPP25, GDF15, TAC1, DNALI1, NXT2, RHOF, MUC1, TM7SF2, IFI30, KRT7	CDO1, TPD52L1, ADIRF, CLU, HSPA2, HYAL1, NMB, CDA, S100A3, DNAJB9
BHATI_G2M_ARREST_BY_2METHOXYESTRADIOL_DN	0.00112108	0.0234204	0.306323	2.34651	0	72	RPL31, RPL10A, RPL3, EEF2, RPL26, RPL36A, ATF4, DCN, RPL12, NUPR1, RPL34, HERPUD1, CIRBP, RPS2, SCRG1, PGLS, KRCC1, DNASE2, PYCR1, IGBP1, ABHD14B, AIG1, METTL9, SNAPC5, PRKAG1, MT1F, ZFAND1, MID1IP1, IFRD1, BOLA1, CCNB1IP1, TIMP4	RPL31, RPL10A, RPL3, EEF2, RPL26, RPL36A, ATF4, DCN, RPL12, NUPR1, RPL34, HERPUD1, CIRBP, RPS2, SCRG1, PGLS, KRCC1, DNASE2, PYCR1, IGBP1
WP_PARKINUBIQUITIN_PROTEASOMAL_SYSTEM_PATHWAY	0.00122249	0.0234204	0.371584	2.34568	0	41	TUBA1B, TUBA1A, HSPA8, TUBB4B, PSMD4, HSPA2, PSMC5, PSMD3, UBE2L3, PSMD9, PSMD8, PSMC2, PSMC3, TUBB, HSPA1B, PSMC1, TUBA1C, PSMD2, HSPA1A, UBE2J2, PSMD13, TUBA4A, HSPA14, TUBB2B	TUBA1B, TUBA1A, HSPA8, TUBB4B, PSMD4, HSPA2, PSMC5, PSMD3, UBE2L3, PSMD9
WP_TRANSLATION_FACTORS	0.0011919	0.0234204	0.365111	2.34138	0	42	EIF4A1, EEF1A1, EEF2, EEF1D, EIF3F, EIF3E, EIF1, EIF3H, EIF4A2, EIF3D, EIF3G, EIF3I, EEF1B2, EIF6, EIF4H	EIF4A1, EEF1A1, EEF2, EEF1D, EIF3F, EIF3E, EIF1, EIF3H, EIF4A2, EIF3D, EIF3G, EIF3I, EEF1B2, EIF6, EIF4H
REACTOME_METABOLISM_OF_CARBOHYDRATES	0.00102459	0.0234204	0.245233	2.33909	0	158	ALDOA, UBB, GAPDH, PKM, PRELP, UBA52, LUM, BGN, RPS27A, ST6GALNAC6, FMOD, PFKP, DCN, MDH2, CHST12, AKR1B1, TPI1, HEXB, SLC35B2, UBC, BPGM, OGN, CALM1, TALDO1, PGAM1, ENO1, CHPF, AKR1A1, HYAL1, PGLS, SLC25A11, PGM2L1, PGM1, B3GAT3, PGK1, SEC13, MDH1, PPP2R1A, CRYL1, GYG1, B4GALT7, GALK1, GUSB, G6PC3, HEXA, GLB1, DERA, PFKL, CHPF2, SLC35B3, HYAL2, PC, ALDOC, VCAN	ALDOA, UBB, GAPDH, PKM, PRELP, UBA52, LUM, BGN, RPS27A, ST6GALNAC6, FMOD, PFKP, DCN, MDH2, CHST12, AKR1B1, TPI1, HEXB, SLC35B2, UBC, BPGM, OGN, CALM1, TALDO1, PGAM1, ENO1, CHPF, AKR1A1, HYAL1, PGLS, SLC25A11, PGM2L1, PGM1, B3GAT3, PGK1, SEC13, MDH1, PPP2R1A, CRYL1, GYG1
REACTOME_CITRIC_ACID_CYCLE_TCA_CYCLE	0.00139276	0.0234204	0.509305	2.33729	0	19	MDH2, SDHC, SDHB, IDH3G, IDH3B, SDHD, SUCLG1, SDHA, FH, IDH2, ACO2, SUCLA2, IDH3A, DLD, SUCLG2, DLST	MDH2, SDHC, SDHB, IDH3G, IDH3B, SDHD
REACTOME_DEGRADATION_OF_BETA_CATENIN_BY_THE_DESTRUCTION_COMPLEX	0.00116009	0.0234204	0.332727	2.33204	0	55	UBB, UBA52, RPS27A, PSMB6, RBX1, PSMB5, PSMD4, PSMB7, UBC, PSMC5, PSMB3, PSMA7, PSMF1, PSMB1, SKP1, PSMD3, PSMA1, PPP2R1A, PSMD9, PSMD8, PSMC2, PSMC3, PSMC1, PSMB2, PSMD2, PSMD13, HDAC1, PPP2R5B, PSMB4, PSMA5, TLE4, PSMA4, MYC, CTNNB1	UBB, UBA52, RPS27A, PSMB6, RBX1, PSMB5, PSMD4, PSMB7, UBC, PSMC5, PSMB3, PSMA7, PSMF1, PSMB1, SKP1, PSMD3, PSMA1, PPP2R1A, PSMD9
KAYO_AGING_MUSCLE_DN	0.00111359	0.0234204	0.301451	2.3309	0	74	RPL31, TMSB4X, RPS25, UBB, COX8A, RPS7, COMT, LGALS3, COX6A1, RPS18, RPL36AL, POLR2F, VDAC2, POLR2G, UQCRH, UBE2D2, NDUFV2, CDH13, SDHB, ERF, NEU1, SURF1, MDH1	RPL31, TMSB4X, RPS25, UBB, COX8A, RPS7, COMT, LGALS3, COX6A1, RPS18, RPL36AL, POLR2F, VDAC2, POLR2G, UQCRH, UBE2D2, NDUFV2, CDH13, SDHB, ERF, NEU1, SURF1, MDH1
FLECHNER_PBL_KIDNEY_TRANSPLANT_OK_VS_DONOR_UP	0.00105042	0.0234204	0.265758	2.32871	0	112	RPS20, RPL19, ACTB, RPLP0, RPL11, TMED2, EIF3F, RPS23, RPL35, LAMTOR5, LRP10, HAX1, CAPZB, RPL23, RAD23A, RPS29, FTH1, CLU, RGS2, NDUFB5, CYC1, CCT7, EEF1B2, LSM2, OXA1L, PPP1R15A, SMARCE1, CD58, UBE2I, ARID5A, CPNE1, TAF7, CDIPT, PSMD9	RPS20, RPL19, ACTB, RPLP0, RPL11, TMED2, EIF3F, RPS23, RPL35, LAMTOR5, LRP10, HAX1, CAPZB, RPL23, RAD23A, RPS29, FTH1, CLU, RGS2, NDUFB5, CYC1, CCT7, EEF1B2, LSM2, OXA1L, PPP1R15A, SMARCE1, CD58, UBE2I, ARID5A, CPNE1, TAF7, CDIPT, PSMD9
KEGG_PROTEASOME	0.001287	0.0234204	0.413543	2.32378	0	31	PSMB6, PSMB5, PSMD4, PSMB7, PSMC5, PSMB3, PSMA7, PSMF1, PSMB1, PSMD3, PSMA1, PSMD8, PSMC2, PSMC3, PSMC1, PSMB2, PSMD2, PSMD13, PSMB4, PSMA5	PSMB6, PSMB5, PSMD4, PSMB7, PSMC5, PSMB3, PSMA7, PSMF1, PSMB1, PSMD3, PSMA1
REACTOME_INSULIN_RECEPTOR_RECYCLING	0.00137363	0.0234204	0.531245	2.32264	0	16	ATP6V0E1, ATP6V1F, ATP6V1G1, ATP6V0B, ATP6V0D1, ATP6AP1, TCIRG1, ATP6V1H, ATP6V1E1, ATP6V0E2, INSR, ATP6V1B2, ATP6V1D	ATP6V0E1, ATP6V1F, ATP6V1G1, ATP6V0B, ATP6V0D1, ATP6AP1
SESTO_RESPONSE_TO_UV_C0	0.00111732	0.0234204	0.302997	2.31734	0	71	NDUFA4, RPS27, SAP18, TUBA1A, DYNLL1, ISCU, ZFP36, TAF9, ARL6IP1, CAMLG, BPGM, PGRMC1, CLTA, POLR2K, BRD2, NEU1, NFKBIA, PCNA, TAF7, GTF2A2, KPNA2, QSOX1, RRAGA, CHMP1A, EIF4A3, MRPL49, ADM, CNBP, SLC39A6, HSPA1A, CDC37, GTF2B, EIF2B1	NDUFA4, RPS27, SAP18, TUBA1A, DYNLL1, ISCU, ZFP36, TAF9, ARL6IP1, CAMLG, BPGM, PGRMC1, CLTA, POLR2K, BRD2, NEU1, NFKBIA, PCNA, TAF7
REACTOME_ABORTIVE_ELONGATION_OF_HIV_1_TRANSCRIPT_IN_THE_ABSENCE_OF_TAT	0.00139276	0.0234204	0.504735	2.31632	0	19	POLR2J, POLR2L, POLR2F, SUPT4H1, POLR2G, POLR2E, POLR2K, POLR2I, NELFE, POLR2C	POLR2J, POLR2L, POLR2F, SUPT4H1, POLR2G, POLR2E, POLR2K, POLR2I, NELFE, POLR2C
REACTOME_MITOTIC_G1_PHASE_AND_G1_S_TRANSITION	0.00108342	0.0234204	0.287507	2.31502	0	84	UBB, UBA52, RPS27A, PSMB6, PSMB5, PSMD4, PSMB7, CKS1B, UBC, PSMC5, PSMB3, PSMA7, PSMF1, PSMB1, SKP1, POLE4, RPA3, PSMD3, PSMA1, PPP2R1A, PCNA, PSMD9, PSMD8, PSMC2, CDK4, PSMC3, CDKN2C, PSMC1, RPA2, CCND3, PSMB2, GMNN, PSMD2, PSMD13, HDAC1, CDKN1A, MNAT1, RPA1, MCM7, CDKN1C, PSMB4, CDKN2B, PSMA5, CDKN1B, ORC4	UBB, UBA52, RPS27A, PSMB6, PSMB5, PSMD4, PSMB7, CKS1B, UBC, PSMC5, PSMB3, PSMA7, PSMF1, PSMB1, SKP1, POLE4, RPA3, PSMD3, PSMA1, PPP2R1A, PCNA, PSMD9
MUNSHI_MULTIPLE_MYELOMA_UP	0.00117509	0.0234204	0.333038	2.31292	0	54	UBB, EEF1A1, S100A4, CALM2, ANXA2, HAX1, DAD1, AXL, DBI, NACA, UBC, PSMB1, CD68, FKBP2, NFKBIA, UBE2L3, LDHB, HSPE1, RHOD, CYB561D2, GSTM4	UBB, EEF1A1, S100A4, CALM2, ANXA2, HAX1, DAD1, AXL, DBI, NACA, UBC, PSMB1, CD68, FKBP2, NFKBIA, UBE2L3, LDHB, HSPE1, RHOD
REACTOME_CYCLIN_A_CDK2_ASSOCIATED_EVENTS_AT_S_PHASE_ENTRY	0.00116009	0.0234204	0.329988	2.31285	0	55	UBB, UBA52, RPS27A, PSMB6, PSMB5, PSMD4, PSMB7, CKS1B, UBC, PSMC5, PSMB3, PSMA7, PSMF1, PSMB1, SKP1, PSMD3, PSMA1, PSMD9, PSMD8, PSMC2, CDK4, PSMC3, PSMC1, PSMB2, PSMD2, PSMD13, CDKN1A, MNAT1, PSMB4, PSMA5, CDKN1B	UBB, UBA52, RPS27A, PSMB6, PSMB5, PSMD4, PSMB7, CKS1B, UBC, PSMC5, PSMB3, PSMA7, PSMF1, PSMB1, SKP1, PSMD3, PSMA1, PSMD9
LIM_MAMMARY_STEM_CELL_DN	0.0010101	0.0234204	0.228362	2.31054	0	202	GLUL, CAPG, RPL22, RHBDD2, ANXA7, CIB1, ARPC1A, GSTK1, TMED3, BTC, RER1, TSG101, TMEM9B, CHCHD5, PPA2, TMEM128, RNF130, ACOT13, NEU1, MRPS21, IFT43, SGSM3, CMC1, CD14, SORBS2, SLC9A3R1, STX8, CMAS, EDEM2, TCIRG1, UROS, ZDHHC12, DERA, CHURC1, ZFAND2B, ATP6V1E1, SLC35A1, HAGH, NIPSNAP3A, MRPL9, MVP, AKIP1, NUDT1, SIGIRR, NUDT2, BOLA1, TNF, OXLD1, DHCR7, ATP6V0E2, C1orf50, TMEM41A, MIF4GD, CCNG1, PR…	GLUL, CAPG, RPL22, RHBDD2, ANXA7, CIB1, ARPC1A, GSTK1, TMED3, BTC, RER1, TSG101, TMEM9B, CHCHD5, PPA2, TMEM128, RNF130, ACOT13, NEU1, MRPS21, IFT43, SGSM3, CMC1, CD14, SORBS2, SLC9A3R1
REACTOME_REGULATION_OF_PTEN_STABILITY_AND_ACTIVITY	0.00116279	0.0234204	0.33777	2.30993	0	51	UBB, UBA52, RPS27A, PSMB6, PSMB5, PSMD4, CSNK2B, PSMB7, UBC, PSMC5, PSMB3, PSMA7, PSMF1, PSMB1, PSMD3, PSMA1, PSMD9, PSMD8, PSMC2, PSMC3, MKRN1, PSMC1, PSMB2, PSMD2, PSMD13, RNF146, PSMB4, PSMA5	UBB, UBA52, RPS27A, PSMB6, PSMB5, PSMD4, CSNK2B, PSMB7, UBC, PSMC5, PSMB3, PSMA7, PSMF1, PSMB1, PSMD3, PSMA1, PSMD9
MARTORIATI_MDM4_TARGETS_NEUROEPITHELIUM_UP	0.00105485	0.0234204	0.266913	2.30912	0	108	ALDOA, AK1, RPL27A, RPS19, PFKP, LDHA, TPI1, NDUFB6, HIGD1A, TPD52L1, RPL36, SF3B5, DDIT4, ID1, ENO1, POLR2K, BLOC1S2, SLC39A7, GRHPR, C3orf14, PGM1, PGK1, MT1A, SNRPF, SNAI1, MAPKAPK3, PERP, PLA2G12A, SERPINE2, GALK1, BAX, HSPA1B, PFKL, NME4, ACTN1, VCAN, ADM, FAM162A, EI24, ENG, DCXR, IFT20, ZNF365	ALDOA, AK1, RPL27A, RPS19, PFKP, LDHA, TPI1, NDUFB6, HIGD1A, TPD52L1, RPL36, SF3B5, DDIT4, ID1, ENO1, POLR2K, BLOC1S2, SLC39A7, GRHPR, C3orf14, PGM1, PGK1, MT1A, SNRPF, SNAI1, MAPKAPK3, PERP
KEGG_PATHOGENIC_ESCHERICHIA_COLI_INFECTION	0.00123762	0.0234204	0.386839	2.30765	0	35	ARPC1B, ACTB, TUBA1B, ACTG1, TUBA1A, YWHAQ, TUBB4B, ARPC1A, ARPC2, ARPC4, ARPC3, RHOA, CD14, TUBB, TUBA1C, LY96, CTTN, ARPC5	ARPC1B, ACTB, TUBA1B, ACTG1, TUBA1A, YWHAQ, TUBB4B, ARPC1A, ARPC2, ARPC4, ARPC3, RHOA, CD14
WP_PATHOGENIC_ESCHERICHIA_COLI_INFECTION	0.00123762	0.0234204	0.386839	2.30765	0	35	ARPC1B, ACTB, TUBA1B, ACTG1, TUBA1A, YWHAQ, TUBB4B, ARPC1A, ARPC2, ARPC4, ARPC3, RHOA, CD14, TUBB, TUBA1C, LY96, CTTN, ARPC5	ARPC1B, ACTB, TUBA1B, ACTG1, TUBA1A, YWHAQ, TUBB4B, ARPC1A, ARPC2, ARPC4, ARPC3, RHOA, CD14
ZHANG_PROLIFERATING_VS_QUIESCENT	0.00125786	0.0234204	0.395069	2.30656	0	34	RPL6, HSPB1, RPS19, GSTP1, PTMA, DYNLL1, NDUFB7, DAD1, AXL, CXCL2, RHOA, PLAUR, PRDX2	RPL6, HSPB1, RPS19, GSTP1, PTMA, DYNLL1, NDUFB7, DAD1, AXL, CXCL2, RHOA, PLAUR, PRDX2
HOLLEMAN_ASPARAGINASE_RESISTANCE_ALL_UP	0.00148368	0.0234204	0.595717	2.30401	0	12	RPL3, RPS3, RPL6, RPL11, EIF3K, RPL7A	RPL3, RPS3, RPL6, RPL11, EIF3K, RPL7A
REACTOME_RUNX1_REGULATES_TRANSCRIPTION_OF_GENES_INVOLVED_IN_DIFFERENTIATION_OF_HSCS	0.00118765	0.0234204	0.344799	2.29771	0	47	UBB, UBA52, RPS27A, PSMB6, PSMB5, PSMD4, PSMB7, UBC, PSMC5, PSMB3, PSMA7, PSMF1, PSMB1, PSMD3, PSMA1, PSMD9, PSMD8, PSMC2, PSMC3, PSMC1, PSMB2, PSMD2, PSMD13, MNAT1, PSMB4, PSMA5	UBB, UBA52, RPS27A, PSMB6, PSMB5, PSMD4, PSMB7, UBC, PSMC5, PSMB3, PSMA7, PSMF1, PSMB1, PSMD3, PSMA1, PSMD9
REACTOME_TRANSFERRIN_ENDOCYTOSIS_AND_RECYCLING	0.00138313	0.0234204	0.506819	2.29722	0	18	ATP6V0E1, ATP6V1F, ATP6V1G1, ATP6V0B, ATP6V0D1, ATP6AP1, TCIRG1, STEAP3, ATP6V1H, ATP6V1E1, MCOLN1, ATP6V0E2, ATP6V1B2, ATP6V1D	ATP6V0E1, ATP6V1F, ATP6V1G1, ATP6V0B, ATP6V0D1, ATP6AP1
VECCHI_GASTRIC_CANCER_ADVANCED_VS_EARLY_DN	0.00116009	0.0234204	0.333858	2.29713	0	52	AK1, POLD4, COX8A, CYSTM1, RPS27L, EIF3H, SMDT1, CRIP1, ETHE1, VPS28, CYC1, RER1, SYBU, AKR1C1, CHCHD5, PCBD1, BLVRB, PRADC1, STEAP3, IFT57, SSNA1, SNRNP25, DDT, GOT1, DERL1, ISG20, BTD, AKR1C3, DPP3, GMDS, XRCC4, ABHD12, NUDT6, CLDN15, LPCAT4, CES2, VILL, CLDN23, MUC1, NAT1, PTPRN2, CHAC2, CYB561D1	AK1, POLD4, COX8A, CYSTM1, RPS27L, EIF3H, SMDT1, CRIP1, ETHE1, VPS28, CYC1, RER1, SYBU, AKR1C1, CHCHD5, PCBD1, BLVRB, PRADC1
KYNG_RESPONSE_TO_H2O2_VIA_ERCC6	0.00144928	0.0234204	0.578137	2.29533	0	13	RPL31, RPL21, CRYAB, RPL7A, DNAJB1, OAZ2	RPL31, RPL21, CRYAB, RPL7A, DNAJB1, OAZ2
KYNG_RESPONSE_TO_H2O2_VIA_ERCC6_DN	0.00127551	0.0234204	0.39843	2.28913	0	33	RPL31, RPL21, RPS5, CRYAB, PFN1, RPL7A, COX6A1, DNAJB1, OAZ2, PSMB6, ELOF1, ITM2B	RPL31, RPL21, RPS5, CRYAB, PFN1, RPL7A, COX6A1, DNAJB1, OAZ2, PSMB6, ELOF1, ITM2B
REACTOME_TNFR2_NON_CANONICAL_NF_KB_PATHWAY	0.00115875	0.0234204	0.32397	2.28707	0	56	UBB, UBA52, RPS27A, PSMB6, PSMB5, PSMD4, PSMB7, UBC, TNFRSF11B, PSMC5, PSMB3, PSMA7, PSMF1, PSMB1, SKP1, PSMD3, PSMA1, PSMD9, PSMD8, PSMC2, PSMC3, PSMC1, TNFRSF1A, TNF, PSMB2, PSMD2, PSMD13, TNFRSF12A, PSMB4, PSMA5	UBB, UBA52, RPS27A, PSMB6, PSMB5, PSMD4, PSMB7, UBC, TNFRSF11B, PSMC5, PSMB3, PSMA7, PSMF1, PSMB1, SKP1, PSMD3, PSMA1, PSMD9
CROONQUIST_STROMAL_STIMULATION_UP	0.00238095	0.0334452	0.345833	2.28178	1	46	TMSB4X, LUM, NUPR1, IER3, RGS2, CCL3, CCL4, ID1, CXCL2, TSC22D3, RPS4Y1, TGFBI, NFKBIA, PPP1R15A, SLC25A4, CXCL3, VCAN, TPM2, FSCN1, NNMT, SERPINE1	TMSB4X, LUM, NUPR1, IER3, RGS2, CCL3, CCL4, ID1, CXCL2, TSC22D3, RPS4Y1, TGFBI, NFKBIA, PPP1R15A, SLC25A4
IIZUKA_LIVER_CANCER_PROGRESSION_L0_L1_DN	0.00142045	0.0234204	0.55267	2.28107	0	14	COX4I1, RPS19, TSPO, ISCU, ARPC2, CST3, RHOA	COX4I1, RPS19, TSPO, ISCU, ARPC2, CST3, RHOA
REACTOME_PREVENTION_OF_PHAGOSOMAL_LYSOSOMAL_FUSION	0.00151515	0.0234204	0.736522	2.27348	0	7	UBB, UBA52, RPS27A, RAB7A, UBC	UBB, UBA52, RPS27A, RAB7A, UBC
FERREIRA_EWINGS_SARCOMA_UNSTABLE_VS_STABLE_DN	0.00117509	0.0234204	0.327158	2.27208	0	54	CRYAB, COX7A1, IFI27L2, RAB34, SPCS1, TMEM230, RNF167, TMEM98, FBXL15, LRPAP1, EPS8L2, DNAJC4, MAP1LC3A, ATP6V1E1, DHRS1, MXRA8, GNG7, ATXN7, CKB, STX5, DOLK, ECHDC2, ABTB1, TMEM53, FAM219B, CDKN1C, IFI35, RBM8A, TMEM176B, GNB5, FGF2, TMEM187, SPR, DNAJB12, CCDC97, ELAC2, AMFR, SPHK2, WFS1, TMCO4, SLC27A1, ZNF446, FES	CRYAB, COX7A1, IFI27L2, RAB34, SPCS1, TMEM230, RNF167, TMEM98, FBXL15, LRPAP1, EPS8L2
WEST_ADRENOCORTICAL_TUMOR_DN	0.001001	0.0234204	0.209147	2.27178	0	308	RPL23A, RPL27, RPL10, EIF4A1, UBB, EEF1A1, RPS4X, RPL38, PRELP, LUM, RPS9, BGN, MGP, EEF1D, COX16, ASPN, DPT, ACTG1, DCN, VAMP2, TSPO, EIF3L, JUNB, AKR1B1, DKK3, CD55, NUPR1, RPL5, PEBP1, IER3, COX7A1, ZFP36, TPD52L1, RPL23, CCL2, LSP1, CCDC85B, AXL, RPL29, ACADVL, IGFBP6, OGN, MPG, HDDC2, VPS51, TALDO1, CUEDC2, NDUFB11, UBXN1, RER1, GEM, PKIG, POLDIP2, TM4SF1, DYNLT3, DNPH1, FAH, MYLIP, FHL1, AB…	RPL23A, RPL27, RPL10, EIF4A1, UBB, EEF1A1, RPS4X, RPL38, PRELP, LUM, RPS9, BGN, MGP, EEF1D, COX16, ASPN, DPT, ACTG1, DCN, VAMP2, TSPO, EIF3L, JUNB, AKR1B1, DKK3, CD55, NUPR1, RPL5, PEBP1, IER3, COX7A1, ZFP36, TPD52L1, RPL23, CCL2, LSP1, CCDC85B, AXL, RPL29, ACADVL, IGFBP6, OGN, MPG, HDDC2, VPS51, TALDO1, CUEDC2, NDUFB11, UBXN1, RER1, GEM, PKIG, POLDIP2, TM4SF1, DYNLT3, DNPH1, FAH, MYLIP, FHL1, AB…
REACTOME_PROTEIN_FOLDING	0.00115875	0.0234204	0.321781	2.27162	0	56	ARL2, ACTB, TUBA1B, PFDN5, TUBA1A, TBCB, TUBB4B, CSNK2B, GNG11, GNG5, CCT7, PFDN6, PFDN4, FBXW5, TBCA, GNG7, HDAC3, TUBA1C, GBA, FKBP9, PFDN1, FBXW2, VBP1, TUBA4A, CCT3, TCP1, TUBB2B, TBCC, GNB5, CCT4, KIFC3, CCT6A, TUBB6, TBCE, NOP56, TP53, FBXO4	ARL2, ACTB, TUBA1B, PFDN5, TUBA1A, TBCB, TUBB4B, CSNK2B, GNG11, GNG5, CCT7
GALE_APL_WITH_FLT3_MUTATED_DN	0.00142045	0.0234204	0.549693	2.26879	0	14	RABAC1, NDUFB7, BAD, NDUFV1, ARF1, P4HB, PQBP1, DEGS1, DRAP1, GPR137	RABAC1, NDUFB7, BAD, NDUFV1, ARF1, P4HB
REACTOME_ABC_FAMILY_PROTEINS_MEDIATED_TRANSPORT	0.00117509	0.0234204	0.326557	2.2679	0	54	UBB, UBA52, RPS27A, PSMB6, PSMB5, PSMD4, PSMB7, UBC, RNF5, PSMC5, PSMB3, PSMA7, PSMF1, PSMB1, PSMD3, PSMA1, PSMD9, PSMD8, PSMC2, PSMC3, DERL2, ERLEC1, PSMC1, PSMB2, PSMD2, PSMD13, PSMB4, PEX19, PSMA5, DERL1	UBB, UBA52, RPS27A, PSMB6, PSMB5, PSMD4, PSMB7, UBC, RNF5, PSMC5, PSMB3, PSMA7, PSMF1, PSMB1, PSMD3, PSMA1, PSMD9
BAE_BRCA1_TARGETS_UP	0.00238095	0.0334452	0.343626	2.26722	1	46	TMSB4X, NDUFA4, COX7C, ATF4, LGALS3, HINT1, MGST1, CAMLG, PMP22, PDAP1, LSM1, PRDX2, GTF2A2, IDI1, NME4, SAT1, MSMO1, CNBP, DRAP1, IFRD1, UBE2N	TMSB4X, NDUFA4, COX7C, ATF4, LGALS3, HINT1, MGST1, CAMLG, PMP22, PDAP1, LSM1, PRDX2
NABA_PROTEOGLYCANS	0.00273598	0.0346535	0.510564	2.26649	1	17	PRELP, LUM, BGN, ASPN, FMOD, DCN, OGN, PODNL1	PRELP, LUM, BGN, ASPN, FMOD, DCN, OGN, PODNL1
NAKAJIMA_MAST_CELL	0.00132979	0.0234204	0.445244	2.26551	0	24	LGALS3, PEBP1, CAPG, PRDX1, CCL2, CLU, DUSP14, GPNMB, MT1A, TSPAN4, RGS10, MT1F, VAT1, MT1E	LGALS3, PEBP1, CAPG, PRDX1, CCL2, CLU, DUSP14, GPNMB, MT1A, TSPAN4
REACTOME_ASPARAGINE_N_LINKED_GLYCOSYLATION	0.00101215	0.0234204	0.224693	2.26252	0	197	UBB, UBA52, RPS27A, TMED9, ST6GALNAC6, TUBA1B, TMED2, TUBA1A, DYNLL1, CD55, COPE, DAD1, CAPZB, TUBB4B, DCTN3, CD59, TMED3, UBC, RNF5, KDELR2, DCTN2, ARF5, ARF1, MGAT1, UBXN1, DCTN6, ALG5, TRAPPC3, LMAN2, CAPZA2, TRAPPC1, NEU1, ACTR10, CTSA, DPM1, SEC13, NANS, RAB1A, GFPT2, TRAPPC2L, ALG3, KDELR3, CMAS, ACTR1A, EDEM2, KDELR1, DPM2, CNIH1, PMM1, SEC22C, ALG14, MVD, GLB1, DDOST, SLC35A1, F5, ST6GALN…	UBB, UBA52, RPS27A, TMED9, ST6GALNAC6, TUBA1B, TMED2, TUBA1A, DYNLL1, CD55, COPE, DAD1, CAPZB, TUBB4B, DCTN3, CD59, TMED3, UBC, RNF5, KDELR2, DCTN2, ARF5, ARF1, MGAT1, UBXN1, DCTN6, ALG5, TRAPPC3, LMAN2, CAPZA2, TRAPPC1, NEU1, ACTR10, CTSA, DPM1, SEC13, NANS, RAB1A, GFPT2, TRAPPC2L, ALG3, KDELR3
MORI_MATURE_B_LYMPHOCYTE_DN	0.00119332	0.0234204	0.345615	2.25976	0	45	COX7A2, TAX1BP3, RGS2, CKS1B, UFC1, NDUFC1, DGCR6L, CAPN2, HMGB2, PGLS, SNRPB, SOX4, SNRPC, PSMD8, PLA2G12A, PTGR1, NUDT1, IDH2, PSMC1, CCND3, CYCS, PRPS1, PRDX4, HMGA1, LITAF	COX7A2, TAX1BP3, RGS2, CKS1B, UFC1, NDUFC1, DGCR6L, CAPN2, HMGB2, PGLS, SNRPB, SOX4, SNRPC
REACTOME_SIGNALING_BY_NOTCH4	0.00114416	0.0234204	0.314155	2.25924	0	59	UBB, UBA52, RPS27A, PSMB6, RBX1, PSMB5, PSMD4, PSMB7, PSENEN, UBC, PSMC5, APH1A, PSMB3, PSMA7, PSMF1, PSMB1, SKP1, PSMD3, PSMA1, PSMD9, PSMD8, PSMC2, PSMC3	UBB, UBA52, RPS27A, PSMB6, RBX1, PSMB5, PSMD4, PSMB7, PSENEN, UBC, PSMC5, APH1A, PSMB3, PSMA7, PSMF1, PSMB1, SKP1, PSMD3, PSMA1, PSMD9
REACTOME_MITOCHONDRIAL_FATTY_ACID_BETA_OXIDATION	0.00132979	0.0234204	0.442556	2.25184	0	24	DBI, ACADVL, NDUFAB1, ACOT13, ECHS1, HADHB, ACOT7, ACAA2, ACADM, HADH, MCEE, ACADS, DECR1, ACOT9, MECR, THEM4, MCAT, ACBD6, PCCB	DBI, ACADVL, NDUFAB1, ACOT13
WATANABE_RECTAL_CANCER_RADIOTHERAPY_RESPONSIVE_UP	0.0011274	0.0234204	0.30056	2.25165	0	67	EEF1A1, RPL36A, RPS13, RPL38, RPS27, RPL13, FTH1, NDUFB5, POLR2K, RAP1A, AKR1C1, IDH3G, CTSA, SURF1, FCGRT, MRPL12, NDUFS6, NUDC, PDHB, MPST, WDR1, ATP1A1, MFSD10, PRKAG1, CYB5B, LYRM1, TMEM115, DRG1, COASY, HADH	EEF1A1, RPL36A, RPS13, RPL38, RPS27, RPL13, FTH1, NDUFB5, POLR2K, RAP1A, AKR1C1, IDH3G, CTSA, SURF1, FCGRT, MRPL12, NDUFS6, NUDC, PDHB, MPST
WP_MITOCHONDRIAL_COMPLEX_III_ASSEMBLY	0.00144928	0.0234204	0.567053	2.25132	0	13	UQCRB, UQCRQ, UQCRH, CYC1, UQCRC1, UQCRC2, UQCRFS1, UQCC2, UQCR10, UQCC1, BCS1L, LYRM7	UQCRB, UQCRQ, UQCRH, CYC1, UQCRC1, UQCRC2
REACTOME_SIGNALING_BY_FGFR2_IIIA_TM	0.00284091	0.0346535	0.544773	2.24848	1	14	POLR2J, POLR2L, POLR2F, POLR2G, POLR2E, POLR2K, POLR2I, POLR2C	POLR2J, POLR2L, POLR2F, POLR2G, POLR2E, POLR2K, POLR2I, POLR2C
REACTOME_FCERI_MEDIATED_NF_KB_ACTIVATION	0.00114416	0.0234204	0.312553	2.24772	0	59	UBB, UBA52, RPS27A, PSMB6, PSMB5, PSMD4, PSMB7, UBC, PSMC5, UBE2D2, PSMB3, PSMA7, PSMF1, PSMB1, SKP1, NFKBIA, PSMD3, PSMA1, PSMD9, PSMD8, PSMC2, PSMC3, PSMC1, UBE2D1, PSMB2, UBE2N, PSMD2, PSMD13	UBB, UBA52, RPS27A, PSMB6, PSMB5, PSMD4, PSMB7, UBC, PSMC5, UBE2D2, PSMB3, PSMA7, PSMF1, PSMB1, SKP1, NFKBIA, PSMD3, PSMA1, PSMD9
REACTOME_MODULATION_BY_MTB_OF_HOST_IMMUNE_SYSTEM	0.0015674	0.0234214	0.7851	2.24454	0	6	UBB, UBA52, RPS27A, UBC	UBB, UBA52, RPS27A, UBC
REACTOME_SIGNALING_BY_FGFR2	0.00122249	0.0234204	0.355205	2.24228	0	41	UBB, HNRNPA1, UBA52, RPS27A, POLR2J, POLR2L, POLR2F, UBC, FGFBP2, POLR2G, POLR2E, POLR2K, POLR2I, POLR2C, PPP2R1A	UBB, HNRNPA1, UBA52, RPS27A, POLR2J, POLR2L, POLR2F, UBC, FGFBP2, POLR2G, POLR2E, POLR2K, POLR2I, POLR2C, PPP2R1A
BLANCO_MELO_COVID19_SARS_COV_2_INFECTION_A594_ACE2_EXPRESSING_CELLS_RUXOLITINIB_DN	0.00121803	0.0234204	0.361797	2.2411	0	39	CRYAB, AKR1B1, C12orf57, PSAP, PRDX1, NDUFS7, PSMB3, PHB, PDGFRL, UCP2, ROMO1, EPHX1, MSRB1, ISOC2, NDUFA2, ETFB, PBXIP1, CCND3, ENPP1, AHCY, CES1, G6PD, CTSD	CRYAB, AKR1B1, C12orf57, PSAP, PRDX1, NDUFS7, PSMB3, PHB, PDGFRL, UCP2, ROMO1, EPHX1, MSRB1, ISOC2
BIOCARTA_PROTEASOME_PATHWAY	0.00284091	0.0346535	0.542625	2.23961	1	14	PSMB6, PSMB5, PSMB7, PSMB3, PSMA7, PSMB1, PSMA1, UBE2A, PSMB2, PSMB4, PSMA5, PSMA4	PSMB6, PSMB5, PSMB7, PSMB3, PSMA7, PSMB1, PSMA1, UBE2A
REACTOME_GLYCOGEN_SYNTHESIS	0.00148588	0.0234204	0.602935	2.23932	0	11	UBB, UBA52, RPS27A, UBC, PGM2L1, PGM1, GYG1	UBB, UBA52, RPS27A, UBC, PGM2L1, PGM1, GYG1
REACTOME_POST_CHAPERONIN_TUBULIN_FOLDING_PATHWAY	0.00144928	0.0234204	0.563496	2.2372	0	13	ARL2, TUBA1B, TUBA1A, TBCB, TUBB4B, TBCA, TUBA1C, TUBA4A, TUBB2B, TBCC, TUBB6, TBCE	ARL2, TUBA1B, TUBA1A, TBCB, TUBB4B
YANAGISAWA_LUNG_CANCER_RECURRENCE	0.0015674	0.0234214	0.782146	2.23609	0	6	TMSB4X, FAU, S100A6, RPL39, RPL26L1, ACYP1	TMSB4X, FAU, S100A6, RPL39
REACTOME_CS_DS_DEGRADATION	0.00151515	0.0234204	0.724011	2.23486	0	7	BGN, DCN, HEXB, HYAL1, HEXA, VCAN	BGN, DCN, HEXB, HYAL1
REACTOME_MTORC1_MEDIATED_SIGNALLING	0.00273598	0.0346535	0.503434	2.23483	1	17	RPS6, LAMTOR4, LAMTOR5, LAMTOR1, FKBP1A, LAMTOR2, AKT1S1, EIF4E, RRAGA, MLST8	RPS6, LAMTOR4, LAMTOR5, LAMTOR1, FKBP1A, LAMTOR2, AKT1S1
RAHMAN_TP53_TARGETS_PHOSPHORYLATED	0.00276625	0.0346535	0.493009	2.23462	1	18	ACTB, GSTP1, PSMB6, PARK7, PGAM1, NME1, VPS29, PRDX2, PRDX3, RUVBL2, MAGOHB, IDH3A, DLD, CCT6A	ACTB, GSTP1, PSMB6, PARK7, PGAM1, NME1, VPS29, PRDX2, PRDX3
MODY_HIPPOCAMPUS_POSTNATAL	0.00127551	0.0234204	0.388703	2.23324	0	33	ALDOA, PKM, COX8A, VAMP2, NDUFB2, TPI1, KCNMA1, AIP, MDH1, ATP6AP1, LDHB, PFKL, ATP6V1E1, PRDX6, SDHA, NAPA, APBB1, NDUFS2, ATP6V1B2, BIN1, SIRT3, ENO2	ALDOA, PKM, COX8A, VAMP2, NDUFB2, TPI1, KCNMA1, AIP, MDH1, ATP6AP1, LDHB
OUELLET_OVARIAN_CANCER_INVASIVE_VS_LMP_UP	0.00107411	0.0234204	0.271499	2.23287	0	91	CD9, LDHA, COX6A1, CAPG, HERPUD1, SUMO2, SLC25A5, CSNK2B, HMGN3, CKS1B, COX7B, KDELR2, NDUFV2, CKS2, POLR2K, SUMO1, SDHB, HMGB2, SDCBP, TM4SF1, DPM1, SLC35B1, MDH1, ACP1, CSTB, PTS, GLO1, COPS5, SPCS2, FH, RALY, ATP1B3, SLC35A2, CYCS, PSMB2, RANBP1, TMED10, OAT, SNRPB2, DDX39A	CD9, LDHA, COX6A1, CAPG, HERPUD1, SUMO2, SLC25A5, CSNK2B, HMGN3, CKS1B, COX7B, KDELR2, NDUFV2, CKS2, POLR2K, SUMO1, SDHB, HMGB2, SDCBP, TM4SF1, DPM1, SLC35B1, MDH1
DIAZ_CHRONIC_MYELOGENOUS_LEUKEMIA_DN	0.00115207	0.0234204	0.313293	2.23129	0	57	RPL23A, RPL41, EEF1A1, RPLP1, GAPDH, RPL32, RPL18A, RPS15, ACTG1, RPS12, GPX3, RPS11, RPL30	RPL23A, RPL41, EEF1A1, RPLP1, GAPDH, RPL32, RPL18A, RPS15, ACTG1, RPS12, GPX3, RPS11, RPL30
WP_CHOLESTEROL_BIOSYNTHESIS_PATHWAY	0.00144928	0.0234204	0.561725	2.23017	0	13	PMVK, FDPS, FDFT1, SQLE, IDI1, MVD, MSMO1, DHCR7, HMGCS1, MVK, SC5D, NSDHL	PMVK, FDPS, FDFT1
NADLER_OBESITY_UP	0.00116279	0.0234204	0.324684	2.22044	0	51	FXYD5, CRYAB, BGN, PFN1, CFL1, NEDD8, PLD3, LGALS3, CAPG, DAD1, PSAP, GRN, CD68, UCP2, CTSA, SEC13, CSTB, LGMN, CTSB, MIF, DYNLT1, CKB	FXYD5, CRYAB, BGN, PFN1, CFL1, NEDD8, PLD3, LGALS3, CAPG, DAD1, PSAP, GRN, CD68, UCP2, CTSA, SEC13
HOUSTIS_ROS	0.00131062	0.0234204	0.423357	2.21976	0	26	SOD1, FTL, GPX3, PRDX1, FTH1, TXN2, GPX4, PRDX2, MT1A, PRDX3, CAT, PRDX6, HMOX2, SOD3, PRDX4, MT1X	SOD1, FTL, GPX3, PRDX1, FTH1, TXN2, GPX4, PRDX2, MT1A, PRDX3
WENG_POR_TARGETS_GLOBAL_UP	0.00150602	0.0234204	0.621142	2.21972	0	10	ETHE1, FDPS, SQLE, IDI1, MSMO1, CYB5B, TCEA3, DHCR7, HMGCS1	ETHE1, FDPS
SASAKI_ADULT_T_CELL_LEUKEMIA	0.00107296	0.0234204	0.265547	2.21654	0	97	ARPC1B, UBA52, ANXA2, DYNLL1, ARL6IP5, HINT1, AP3S1, PRDX1, TMED3, POLR2E, CHMP2A, PPP1CA, KCNN4, CD99, NME1, HMGB2, ACOT13, MYL6B, LSM2, TP53TG1, PCNA, MTX2, PTHLH, ETFA, SCCPDH, TUBB, GLB1, ANXA6, PTTG1, NDUFAF1, FHL2, GSTZ1, PSMB2, ACYP1, MSC, HDAC1, PRDX4, VBP1, MRPS12, CETN3, RPA1, ACOT8, EXTL2, ATP1B1, SGCE, PARP1, MYO1D, ISG20, IDH1, MSX1	ARPC1B, UBA52, ANXA2, DYNLL1, ARL6IP5, HINT1, AP3S1, PRDX1, TMED3, POLR2E, CHMP2A, PPP1CA, KCNN4, CD99, NME1, HMGB2, ACOT13, MYL6B, LSM2, TP53TG1, PCNA, MTX2, PTHLH
BERENJENO_TRANSFORMED_BY_RHOA_FOREVER_UP	0.00284091	0.0346535	0.536888	2.21593	1	14	CDO1, DCN, AQP1, DHRS7, PMP22, MT1A, HSD17B11, GADD45A, IL11RA, NGEF, TMEM176B	CDO1, DCN, AQP1, DHRS7, PMP22, MT1A, HSD17B11
CHEN_LUNG_CANCER_SURVIVAL	0.00276625	0.0346535	0.488512	2.21424	1	18	PKM, ACTB, GSTP1, ACTG1, PEBP1, PGAM1, EPHX1, PGK1, P4HB	PKM, ACTB, GSTP1, ACTG1, PEBP1, PGAM1, EPHX1, PGK1, P4HB
REACTOME_E3_UBIQUITIN_LIGASES_UBIQUITINATE_TARGET_PROTEINS	0.00125786	0.0234204	0.377233	2.20243	0	34	UBB, UBA52, RPS27A, UBC, UBE2D2, WDR61, UBE2E1, RNF181, UBE2A, UBE2L3, PCNA, RRAGA, UBE2B, UBE2D1, UBE2N, PEX2, PEX10, UBE2J2	UBB, UBA52, RPS27A, UBC, UBE2D2, WDR61, UBE2E1, RNF181, UBE2A, UBE2L3, PCNA
REACTOME_HYALURONAN_UPTAKE_AND_DEGRADATION	0.0015674	0.0234214	0.769718	2.20057	0	6	HEXB, HYAL1, GUSB, HEXA, HYAL2, CHP1	HEXB, HYAL1
WP_AMINO_ACID_METABOLISM	0.00116009	0.0234204	0.319636	2.19927	0	52	PKM, MDH2, LDHA, GLUL, FAH, PYCR1, MDH1, HIBADH, MPST, SUCLG1, PC, SDHA, ACAA1, FH, P4HA2, ARG2, HMGCL, ACADM, HADH, ACO2, OAT, GSS, PDHA1, SMS, GOT1, PDK4, DLD, IDH1, ASNS, ADH5, AUH, DLST	PKM, MDH2, LDHA, GLUL, FAH, PYCR1, MDH1, HIBADH, MPST
DARWICHE_SQUAMOUS_CELL_CARCINOMA_UP	0.00216216	0.0315184	0.271492	2.19828	1	86	SOD1, ARL2, FTL, EEF1D, COX5B, LDHA, DYNLL1, AXL, ESD, NHP2, CAPN2, PGAM1, ID1, ENO1, CACYBP, EEF1B2, PGK1, RNF181, MT1A, MRPS18A, PDCD5, GDF5, RPL39, IL1B, S100A11, GALK1, HEXA, PFKL, BEST1, FAM162A, BAIAP2, CRELD1, ENG, QDPR, CHP1	SOD1, ARL2, FTL, EEF1D, COX5B, LDHA, DYNLL1, AXL, ESD, NHP2, CAPN2, PGAM1, ID1, ENO1, CACYBP, EEF1B2, PGK1, RNF181, MT1A, MRPS18A, PDCD5, GDF5, RPL39
BRACHAT_RESPONSE_TO_METHOTREXATE_DN	0.00273598	0.0346535	0.494923	2.19705	1	17	ALDOA, GAPDH, PPIA, HIGD1A, ANXA4, ENO1, MT1A, FKBP3, OSTF1	ALDOA, GAPDH, PPIA, HIGD1A, ANXA4, ENO1, MT1A
REACTOME_FATTY_ACID_METABOLISM	0.00108108	0.0234204	0.270387	2.19644	0	88	TECR, DBI, ACADVL, NDUFAB1, CBR1, CRAT, PPT1, ACOT13, GPX4, SCP2, PTGR1, ECHS1, HADHB, ACOT7, ELOVL1, PHYH, ACAA1, ALDH3A2, MID1IP1, SLC27A3, ACAA2, ECI2, ACADM, LTA4H, PON2, HADH, MCEE, ACOT8, SCD, ACADS, DECR1, FADS1, FADS2, EPHX2, ACOT9, MECR, HSD17B12, HSD17B8, PTGS1, THEM4, MCAT, AKR1C3, ACBD6, PCCB, ELOVL4, DECR2, HACL1, ELOVL3, PTGES, PTGR2, CBR4, ACBD4, ACOX2, PPT2, CROT, NUDT7, ACSF3, SL…	TECR, DBI, ACADVL, NDUFAB1, CBR1, CRAT, PPT1, ACOT13, GPX4
MISHRA_CARCINOMA_ASSOCIATED_FIBROBLAST_DN	0.00144928	0.0234204	0.553047	2.19572	0	13	MFAP4, FTL, ID2, CD55, MGST1, CTSA, TCEAL1, CAT	MFAP4, FTL, ID2, CD55, MGST1, CTSA, TCEAL1
FAELT_B_CLL_WITH_VH_REARRANGEMENTS_DN	0.00120048	0.0234204	0.341227	2.1941	0	43	SOD1, PFKP, TMEM147, EID1, YWHAQ, ATP6V1G1, MAGED2, DCTN3, NDUFC1, UBE2D2, GTF3A, PFN2, ADTRP, PSMD8, GLO1, MRPL40, ASMTL, LYRM1, TMED10, PRPS1, DDX1, MOAP1, PPP1R2	SOD1, PFKP, TMEM147, EID1, YWHAQ, ATP6V1G1, MAGED2, DCTN3, NDUFC1, UBE2D2, GTF3A, PFN2, ADTRP
REACTOME_INNATE_IMMUNE_SYSTEM	0.001	0.0234204	0.186594	2.19233	0	540	ALDOA, ARPC1B, UBB, EEF1A1, EEF2, PKM, FTL, UBA52, ACTB, RPS27A, CFL1, GSTP1, ACTG1, BRK1, ANXA2, NPC2, NDUFC2, ATP6V0E1, CYSTM1, CYB5R3, PLD3, DYNLL1, LGALS3, CD55, ATP6V1F, PPIA, PSMB6, LAMTOR1, HSPA8, SRP14, ATP6V1G1, PSMB5, ATP6V0B, TUBB4B, PSAP, TMBIM1, FTH1, PSMD4, CSNK2B, HEXB, TMEM179B, PIN1, RAB7A, PSMB7, CLU, CD59, ARPC1A, POLR2L, POLR2F, MGST1, UBC, RAB5C, ARPC2, ARPC4, PSMC5, PGRMC1, …	ALDOA, ARPC1B, UBB, EEF1A1, EEF2, PKM, FTL, UBA52, ACTB, RPS27A, CFL1, GSTP1, ACTG1, BRK1, ANXA2, NPC2, NDUFC2, ATP6V0E1, CYSTM1, CYB5R3, PLD3, DYNLL1, LGALS3, CD55, ATP6V1F, PPIA, PSMB6, LAMTOR1, HSPA8, SRP14, ATP6V1G1, PSMB5, ATP6V0B, TUBB4B, PSAP, TMBIM1, FTH1, PSMD4, CSNK2B, HEXB, TMEM179B, PIN1, RAB7A, PSMB7, CLU, CD59, ARPC1A, POLR2L, POLR2F, MGST1, UBC, RAB5C, ARPC2, ARPC4, PSMC5, PGRMC1, …
KESHELAVA_MULTIPLE_DRUG_RESISTANCE	0.00116009	0.0234204	0.312518	2.1904	0	55	CD151, HSPB1, CRIP2, GUK1, RPL23, GSTK1, UFC1, LAMTOR2, BCAP31, BLVRB, TAF12, TP53TG1, PPP4C, MSRB1, PTHLH, ADAM15, PHF1, CDKN2C, USE1, MAN1B1, ICAM3, C1orf35, TMED10, PEX10, HDAC1, MAGOHB, CCS, TSPAN31, ACADS, SLC48A1, ZNF668	CD151, HSPB1, CRIP2, GUK1, RPL23, GSTK1, UFC1, LAMTOR2, BCAP31, BLVRB, TAF12, TP53TG1, PPP4C, MSRB1, PTHLH
REACTOME_SIGNALING_BY_FGFR	0.00120048	0.0234204	0.340571	2.18989	0	43	UBB, HNRNPA1, UBA52, RPS27A, POLR2J, POLR2L, POLR2F, UBC, FGFBP2, POLR2G, POLR2E, POLR2K, POLR2I, POLR2C, PPP2R1A	UBB, HNRNPA1, UBA52, RPS27A, POLR2J, POLR2L, POLR2F, UBC, FGFBP2, POLR2G, POLR2E, POLR2K, POLR2I, POLR2C, PPP2R1A
DAZARD_UV_RESPONSE_CLUSTER_G4	0.00148588	0.0234204	0.589425	2.18914	0	11	PFN1, ZFP36, TUBB4B, APRT, GADD45B, PPP2R1A, ARHGDIA	PFN1, ZFP36, TUBB4B, APRT, GADD45B, PPP2R1A
REACTOME_HSP90_CHAPERONE_CYCLE_FOR_STEROID_HORMONE_RECEPTORS_SHR_IN_THE_PRESENCE_OF_LIGAND	0.00125786	0.0234204	0.374885	2.18872	0	34	TUBA1B, TUBA1A, DYNLL1, DNAJB1, CAPZB, HSPA8, TUBB4B, DCTN3, HSPA2, DCTN2, DCTN6, CAPZA2, ACTR10	TUBA1B, TUBA1A, DYNLL1, DNAJB1, CAPZB, HSPA8, TUBB4B, DCTN3, HSPA2, DCTN2, DCTN6, CAPZA2, ACTR10
IRITANI_MAD1_TARGETS_DN	0.00123762	0.0234204	0.366827	2.18827	0	35	RPL10A, EEF2, RPSA, RPL12, RPL18, RPL13, RPL5, RPL22, DTD1, DUT, BABAM1, UQCRC1, MRPS18B, NPM1, DCTPP1, FBL, AHCY, EEF1G, EIF1AY, APEX1	RPL10A, EEF2, RPSA, RPL12, RPL18, RPL13, RPL5, RPL22, DTD1, DUT, BABAM1, UQCRC1, MRPS18B
ONKEN_UVEAL_MELANOMA_DN	0.001	0.0234204	0.198073	2.18711	0	351	RPL31, RPL10A, RPL15, RPL3, RPS14, SLC25A6, PCOLCE2, RPL35A, RPL32, ARL2, RPS5, RPL18A, RPS9, RPS27A, RPL11, CUTA, RPL14, GSTP1, DSTN, NDUFB4, RPSA, EIF3L, ID2, AP2M1, NDUFAF3, BSG, RPL13, GLUL, RPL5, RPL24, CIRBP, RPL36AL, EIF4A2, RPL22, RPL23, GNG11, RAB7A, RPL29, CNN3, ERP29, GSTM3, COX7A2L, HSPA2, RNF13, ARPC4, PCNP, EIF3G, LSM5, MAGEH1, AIP, NDUFB5, VPS51, TRIP6, ETHE1, PMP22, SYBU, IMPDH2, …	RPL31, RPL10A, RPL15, RPL3, RPS14, SLC25A6, PCOLCE2, RPL35A, RPL32, ARL2, RPS5, RPL18A, RPS9, RPS27A, RPL11, CUTA, RPL14, GSTP1, DSTN, NDUFB4, RPSA, EIF3L, ID2, AP2M1, NDUFAF3, BSG, RPL13, GLUL, RPL5, RPL24, CIRBP, RPL36AL, EIF4A2, RPL22, RPL23, GNG11, RAB7A, RPL29, CNN3, ERP29, GSTM3, COX7A2L, HSPA2, RNF13, ARPC4, PCNP, EIF3G, LSM5, MAGEH1, AIP, NDUFB5, VPS51, TRIP6, ETHE1, PMP22, SYBU, IMPDH2, …
KORKOLA_CHORIOCARCINOMA_UP	0.0015674	0.0234214	0.764834	2.1866	0	6	CD9, GAPDH, TPI1, PLBD1, PHB2	CD9, GAPDH, TPI1
REACTOME_HSF1_ACTIVATION	0.00402685	0.0382233	0.446041	2.18179	2	22	UBB, EEF1A1, HSPB1, DNAJB1, HSBP1, MRPL18, HSPB2, RPA3, HSF1, HSPA1B, DEDD2, RPA2, HSPA1A, RPA1	UBB, EEF1A1, HSPB1, DNAJB1, HSBP1, MRPL18, HSPB2, RPA3
SUH_COEXPRESSED_WITH_ID1_AND_ID2_UP	0.00152672	0.0234204	0.633114	2.18072	0	9	ID2, S100A6, DNAJB1, ID1, GADD45B	ID2, S100A6, DNAJB1, ID1, GADD45B
DALESSIO_TSA_RESPONSE	0.00148588	0.0234204	0.586533	2.1784	0	11	HSPB8, CLU, LGALS1, GADD45B, ARC, PPP1R15A, SNAI1	HSPB8, CLU, LGALS1, GADD45B, ARC, PPP1R15A, SNAI1
REACTOME_S_PHASE	0.00106496	0.0234204	0.259201	2.17801	0	99	UBB, UBA52, POLD4, RPS27A, ANAPC11, PSMB6, RBX1, PSMB5, PSMD4, PSMB7, CKS1B, UBC, PSMC5, PSMB3, POLD2, ANAPC16, PSMA7, PSMF1, PSMB1, SKP1, CDC26, POLE4, RPA3, UBE2E1, PSMD3, PSMA1, PCNA, PSMD9, PSMD8, PSMC2, CDK4, PSMC3, ANAPC15, PSMC1, RPA2, UBE2D1, PSMB2, PSMD2, PSMD13, RFC1, CDKN1A, MNAT1, RPA1, MCM7, ANAPC2, PSMB4, PSMA5, CDKN1B, ORC4, ANAPC10, RFC2, SMC3, PSMA4, MYC, CDK7	UBB, UBA52, POLD4, RPS27A, ANAPC11, PSMB6, RBX1, PSMB5, PSMD4, PSMB7, CKS1B, UBC, PSMC5, PSMB3, POLD2, ANAPC16, PSMA7, PSMF1, PSMB1, SKP1, CDC26, POLE4, RPA3, UBE2E1, PSMD3, PSMA1, PCNA, PSMD9
DELPUECH_FOXO3_TARGETS_DN	0.00402145	0.0382233	0.436645	2.1771	2	23	NUPR1, HAX1, KIF22, EPB41L4A-AS1, IMPDH2, PFN2, PYCR1, SHMT2, PCK2, GADD45A, DTYMK, EXOSC8, APEX1, SLC1A4, CDC42EP3, CEBPG, MTHFD2	NUPR1, HAX1, KIF22, EPB41L4A-AS1, IMPDH2, PFN2, PYCR1
TONG_INTERACT_WITH_PTTG1	0.00123609	0.0234204	0.362008	2.17686	0	36	RPL31, ARPC1B, RPL41, RPS10, RPS15, IER3, RPL30, GSTM3, NHP2, C19orf53, ARL6IP4, C7orf50, TBPL1, RPL26L1, TMEM237, CNP, RPS26, DDX54, PTRH1, HMGN2, ABT1, NOB1	RPL31, ARPC1B, RPL41, RPS10, RPS15, IER3, RPL30, GSTM3, NHP2, C19orf53, ARL6IP4, C7orf50, TBPL1
REACTOME_ATTENUATION_PHASE	0.00134771	0.0234204	0.459266	2.1719	0	20	UBB, HSPB1, DNAJB1, HSPA8, HSBP1, HSPA2, MRPL18, HSPB2, HSF1, HSPA1B, DEDD2, HSPA1A	UBB, HSPB1, DNAJB1, HSPA8, HSBP1, HSPA2, MRPL18, HSPB2
ELLWOOD_MYC_TARGETS_DN	0.00258732	0.0346535	0.403499	2.17103	1	27	FMOD, UFC1, TMED3, LAMTOR2, CHMP2A, ANAPC16, FKBP2, SMIM14, ALDH2, LIMCH1, PHYH, ORMDL3, TMED4, ERP44, PEX2	FMOD, UFC1, TMED3, LAMTOR2, CHMP2A, ANAPC16, FKBP2, SMIM14, ALDH2
JIANG_AGING_CEREBRAL_CORTEX_DN	0.00252845	0.0346535	0.380693	2.16805	1	32	CALM2, PFN1, PLD3, AP2M1, OAZ2, DAD1, TUBB4B, KCNMA1, NME1, SKP1, DNAJB11, ATP6AP1, ATP1A1, ATP6V1E1, ACO2, MGLL, EEF1G	CALM2, PFN1, PLD3, AP2M1, OAZ2, DAD1, TUBB4B, KCNMA1, NME1, SKP1, DNAJB11, ATP6AP1
VANLOO_SP3_TARGETS_DN	0.0023753	0.0334452	0.325074	2.16626	1	47	CDO1, AQP1, TSPO, LGALS3, NUPR1, RNH1, DHRS7, ANXA4, FAH, TM2D2, CISD3, DNASE1L1, HSD17B11, LGMN, PTGR1, NME4, MFSD10, SERPINB6, NT5C3B, RABEPK, CAMK1, GCAT, RPS6KA4, C1QB, FUOM, GPX7, YDJC, DHRS4, MARCO, CTSH, P2RX4, SPEG, ACBD4, TPMT	CDO1, AQP1, TSPO, LGALS3, NUPR1, RNH1, DHRS7, ANXA4, FAH, TM2D2, CISD3, DNASE1L1, HSD17B11
REACTOME_PIWI_INTERACTING_RNA_PIRNA_BIOGENESIS	0.00283688	0.0346535	0.513579	2.16417	1	15	POLR2J, POLR2L, POLR2F, POLR2G, POLR2E, POLR2K, POLR2I, POLR2C	POLR2J, POLR2L, POLR2F, POLR2G, POLR2E, POLR2K, POLR2I, POLR2C
DACOSTA_LOW_DOSE_UV_RESPONSE_VIA_ERCC3_XPCS_DN	0.00153374	0.0234204	0.662658	2.16321	0	8	EIF4A1, GAPDH, ACTB, MIR22HG, ID1	EIF4A1, GAPDH, ACTB, MIR22HG, ID1
KAYO_CALORIE_RESTRICTION_MUSCLE_DN	0.00116009	0.0234204	0.314388	2.16316	0	52	COX4I1, COX8A, MRPL23, UQCRB, RPSA, DBI, VDAC2, NDUFV2, POLR2I, CYC1, ECH1, RCAN1, MDH1, KAT5, UQCRC2, RGS3, HADHB, ACTN1, RAB4A, DYNLT1, CGREF1, ACAA2, RANBP1, ATF6B, HADH, MNAT1	COX4I1, COX8A, MRPL23, UQCRB, RPSA, DBI, VDAC2, NDUFV2, POLR2I, CYC1, ECH1, RCAN1, MDH1, KAT5, UQCRC2
REACTOME_NEDDYLATION	0.00103413	0.0234204	0.232438	2.1594	0	138	UBB, UBA52, RPS27A, COMMD6, NEDD8, PSMB6, RBX1, PSMB5, COPS6, PSMD4, PSMB7, UBC, PSMC5, UBE2D2, PSMB3, PSMA7, PSMF1, PSMB1, FBXO7, SKP1, COMMD3, COPS8, FBXL15, PSMD3, PSMA1, SPSB3, PSMD9, PSMD8, RNF7, PSMC2, FBXO17, ZBTB16, COPS5, PSMC3, FBXO2, COMMD4, COPS7A, PSMC1, UBE2F, FBXW5, COPS3, GPS1, UBE2D1, KEAP1, PSMB2, PSMD2, COMMD8, COPS4, DCAF6, FBXO9, DDA1, PSMD13, COMMD7, FBXW2, KLHL21, FBXO44, U…	UBB, UBA52, RPS27A, COMMD6, NEDD8, PSMB6, RBX1, PSMB5, COPS6, PSMD4, PSMB7, UBC, PSMC5, UBE2D2, PSMB3, PSMA7, PSMF1, PSMB1, FBXO7, SKP1, COMMD3, COPS8, FBXL15, PSMD3, PSMA1, SPSB3, PSMD9
BUFFA_HYPOXIA_METAGENE	0.00121803	0.0234204	0.351353	2.15912	0	38	GAPDH, CHCHD2, PFKP, TUBA1A, LDHA, TPI1, PGAM1, DDIT4, ENO1, SEC61G, PSMA7, PGK1, ACOT7, ADM, MIF, TUBA1C, MRPL13, MRPL15, YKT6	GAPDH, CHCHD2, PFKP, TUBA1A, LDHA, TPI1, PGAM1, DDIT4, ENO1, SEC61G, PSMA7, PGK1
MOOTHA_GLUCONEOGENESIS	0.00278552	0.0346535	0.469698	2.15553	1	19	ALDOA, MDH2, LDHA, TPI1, ENO1, PGK1, MDH1, LDHB, PC, ALDOC, PCK2, PFKM	ALDOA, MDH2, LDHA, TPI1, ENO1, PGK1, MDH1, LDHB
OUELLET_CULTURED_OVARIAN_CANCER_INVASIVE_VS_LMP_UP	0.00233645	0.0333263	0.317452	2.15516	1	50	UBB, NDUFS8, CAPG, PSMD4, PROCR, SRI, ARL4D, POLD2, CKS2, CAPZA2, SEPHS2, LDHB, RAB11A, SLC4A2, TNFRSF1A, ACAA2, GBA, GCSH, ACADM, AHCY, GTF2B, AIMP2, XRCC6, EMG1, ATP1B1, RBBP7, GGH	UBB, NDUFS8, CAPG, PSMD4, PROCR, SRI, ARL4D, POLD2, CKS2, CAPZA2, SEPHS2, LDHB
REACTOME_MRNA_SPLICING_MINOR_PATHWAY	0.00238663	0.0334452	0.329436	2.15397	1	45	SNRPD2, POLR2J, SF3B5, SNRPG, POLR2L, POLR2F, POLR2G, SNRPE, POLR2E, ZCRB1, POLR2K, POLR2I, SNRPB, LSM2, POLR2C, SNRPF	SNRPD2, POLR2J, SF3B5, SNRPG, POLR2L, POLR2F, POLR2G, SNRPE, POLR2E, ZCRB1, POLR2K, POLR2I, SNRPB, LSM2, POLR2C, SNRPF
REACTOME_APC_CDC20_MEDIATED_DEGRADATION_OF_NEK2A	0.00278552	0.0346535	0.468265	2.14895	1	19	UBB, UBA52, RPS27A, ANAPC11, UBC, ANAPC16, CDC26, UBE2E1, ANAPC15, UBE2D1, BUB3, ANAPC2, ANAPC10, MAD2L1, CDC16, ANAPC5	UBB, UBA52, RPS27A, ANAPC11, UBC, ANAPC16, CDC26, UBE2E1
NIKOLSKY_BREAST_CANCER_1Q21_AMPLICON	0.00402685	0.0382233	0.445831	2.14796	2	21	KRTCAP2, PMVK, CKS1B, FDPS, ADAM15, THBS3, MTX1, MRPL9, PBXIP1, GBA, RUSC1, DPM3, SCAMP3, EFNA4, FAM189B, THEM4	KRTCAP2, PMVK, CKS1B, FDPS
YAGI_AML_WITH_INV_16_TRANSLOCATION	0.00100908	0.0234204	0.210955	2.14796	0	213	RPL13A, RPL31, RPS20, RPL23A, RPL27A, RPLP2, CD9, RPS6, RPS16, EEF1A1, RPL19, RPLP1, RPS4X, RPL32, RPS13, RPS27, RPLP0, HSPB1, RPL37A, PFKP, PTMA, MDH2, ID3, ATP6V0E1, RPL34, RPL13, RPS18, VIM, COX7A1, RPS29, NACA, TSC22D1, UBC, TMEM109, PCMT1, IFRD2, CD99, TRAPPC3, PMP22, RER1, ECH1, RPL37, RNF167, FKBP2, RHOA, MRPS18B, STK25, ARID5A, TAF7, CDK2AP2, PTHLH, ZIC1, FRMD4B, CAT, HADHB, GLB1, VPS72, …	RPL13A, RPL31, RPS20, RPL23A, RPL27A, RPLP2, CD9, RPS6, RPS16, EEF1A1, RPL19, RPLP1, RPS4X, RPL32, RPS13, RPS27, RPLP0, HSPB1, RPL37A, PFKP, PTMA, MDH2, ID3, ATP6V0E1, RPL34, RPL13, RPS18, VIM, COX7A1, RPS29, NACA, TSC22D1, UBC, TMEM109, PCMT1, IFRD2, CD99, TRAPPC3, PMP22, RER1, ECH1, RPL37, RNF167, FKBP2, RHOA, MRPS18B, STK25, ARID5A, TAF7, CDK2AP2, PTHLH
REACTOME_GLUTATHIONE_CONJUGATION	0.00134771	0.0234204	0.454201	2.14794	0	20	GSTP1, MGST3, GSTK1, GSTM3, MGST1, ESD, AKR1A1, GSTA4, CHAC1, GSTM4, GSTZ1, GSTM5	GSTP1, MGST3, GSTK1, GSTM3, MGST1, ESD, AKR1A1, GSTA4, CHAC1
CHESLER_BRAIN_HIGHEST_EXPRESSION	0.00402145	0.0382233	0.430746	2.14768	2	23	FTL, ACTB, UQCRB, RABAC1, HINT1, PSMB5, ATP6V0B, DCTN3, CSRP1, GLO1	FTL, ACTB, UQCRB, RABAC1, HINT1, PSMB5, ATP6V0B, DCTN3, CSRP1
YAO_TEMPORAL_RESPONSE_TO_PROGESTERONE_CLUSTER_16	0.00235294	0.0334452	0.319207	2.14568	1	49	GAPDH, REXO2, BGN, PDLIM7, PRAF2, TMEM45A, PFN2, AKT1S1, FEZ2, KDELR3, SQLE, IDI1, ADAM15, DBN1, GUSB, ANXA6, NME4, ACTN1, VCAN, MSMO1	GAPDH, REXO2, BGN, PDLIM7, PRAF2, TMEM45A, PFN2, AKT1S1, FEZ2, KDELR3
REACTOME_AMINO_ACIDS_REGULATE_MTORC1	0.00127551	0.0234204	0.373246	2.14444	0	33	LAMTOR4, ATP6V0E1, LAMTOR5, ATP6V1F, LAMTOR1, ATP6V1G1, ATP6V0B, LAMTOR2, ATP6V0D1, SEC13, TCIRG1, RRAGA, MLST8, ATP6V1H, ATP6V1E1, ATP6V0E2, NPRL2, SESN2, NPRL3, ATP6V1B2, ATP6V1D	LAMTOR4, ATP6V0E1, LAMTOR5, ATP6V1F, LAMTOR1, ATP6V1G1, ATP6V0B, LAMTOR2, ATP6V0D1, SEC13
ACEVEDO_LIVER_CANCER_UP	0.000999001	0.0234204	0.179695	2.1438	0	618	RPL13A, RPL7, RPL23A, CD9, RPLP1, POLD4, RPS27A, MGP, HSPB1, RPL17, RPL14, UQCRB, RPS7, BRK1, NEDD8, ATP6V0E1, CYSTM1, TUBA1A, GPAA1, RPL7A, LRP10, TMEM14C, DNAJB1, EIF3H, VIM, RBX1, RNH1, DAD1, AP3S1, SUMO2, HIGD1A, RPL23, TMEM14A, NDUFA4L2, MRPL51, GNG11, SDHC, TAGLN2, SBDS, CKS1B, UFC1, DNAJC19, ADIPOR1, DYNLRB1, UQCRH, TMEM109, COX7B, KDELR2, TM2D1, NDUFB5, KXD1, WDR13, CKS2, SPCS1, TALDO1, N…	RPL13A, RPL7, RPL23A, CD9, RPLP1, POLD4, RPS27A, MGP, HSPB1, RPL17, RPL14, UQCRB, RPS7, BRK1, NEDD8, ATP6V0E1, CYSTM1, TUBA1A, GPAA1, RPL7A, LRP10, TMEM14C, DNAJB1, EIF3H, VIM, RBX1, RNH1, DAD1, AP3S1, SUMO2, HIGD1A, RPL23, TMEM14A, NDUFA4L2, MRPL51, GNG11, SDHC, TAGLN2, SBDS, CKS1B, UFC1, DNAJC19, ADIPOR1, DYNLRB1, UQCRH, TMEM109, COX7B, KDELR2, TM2D1, NDUFB5, KXD1, WDR13, CKS2, SPCS1, TALDO1, N…
WP_MITOCHONDRIAL_COMPLEX_II_ASSEMBLY	0.00327869	0.0365489	0.819957	2.14333	1	5	SDHC, SDHB, SDHD, SDHAF2, SDHA	SDHC, SDHB, SDHD
KEGG_PROTEIN_EXPORT	0.00276625	0.0346535	0.472495	2.14164	1	18	SRP14, SRP9, SPCS1, SEC61G, OXA1L, SEC11A, SEC11C, IMMP1L, SPCS2, SEC61B, SEC62	SRP14, SRP9, SPCS1, SEC61G, OXA1L, SEC11A, SEC11C
REACTOME_SEPARATION_OF_SISTER_CHROMATIDS	0.00105374	0.0234204	0.246823	2.14107	0	109	UBB, UBA52, RPS27, RPS27A, TUBA1B, TUBA1A, DYNLL1, ANAPC11, PSMB6, PSMB5, TUBB4B, PSMD4, PSMB7, UBC, PSMC5, PSMB3, ANAPC16, PSMA7, PSMF1, PSMB1, CDC26, PMF1, UBE2E1, PSMD3, SEC13, PSMA1, PPP2R1A, NUDC, PSMD9, PSMD8, PSMC2, NSL1, PSMC3, PTTG1, ANAPC15, PSMC1, UBE2D1, PSMB2, TUBA1C, PSMD2, BUB3, CENPT, PSMD13, PPP2R5B, TUBA4A, ANAPC2, PSMB4, TUBB2B, PSMA5, MAD1L1, ANAPC10, ESPL1, SMC3, ITGB3BP, PSM…	UBB, UBA52, RPS27, RPS27A, TUBA1B, TUBA1A, DYNLL1, ANAPC11, PSMB6, PSMB5, TUBB4B, PSMD4, PSMB7, UBC, PSMC5, PSMB3, ANAPC16, PSMA7, PSMF1, PSMB1, CDC26, PMF1, UBE2E1, PSMD3, SEC13, PSMA1, PPP2R1A, NUDC, PSMD9
REACTOME_MITOTIC_METAPHASE_AND_ANAPHASE	0.00206825	0.0304703	0.230251	2.13909	1	138	UBB, UBA52, RPS27, RPS27A, TUBA1B, TUBA1A, DYNLL1, ANAPC11, PSMB6, PSMB5, TUBB4B, PSMD4, LMNA, PSMB7, BANF1, UBC, PSMC5, PSMB3, CHMP2A, ANAPC16, PSMA7, PSMF1, SUMO1, PSMB1, CDC26, PMF1, UBE2E1, PSMD3, SEC13, PSMA1, PPP2R1A, NUDC, UBE2I, PSMD9, PSMD8, PSMC2, SIRT2, NSL1, CHMP4A, CHMP2B, PSMC3, CHMP3, PTTG1, ANAPC15, CHMP4B, PSMC1, UBE2D1, PSMB2, TUBA1C, RAN, PSMD2, BUB3, CENPT, PSMD13, RCC1, PPP2R…	UBB, UBA52, RPS27, RPS27A, TUBA1B, TUBA1A, DYNLL1, ANAPC11, PSMB6, PSMB5, TUBB4B, PSMD4, LMNA, PSMB7, BANF1, UBC, PSMC5, PSMB3, CHMP2A, ANAPC16, PSMA7, PSMF1, SUMO1, PSMB1, CDC26, PMF1, UBE2E1, PSMD3, SEC13, PSMA1, PPP2R1A, NUDC, UBE2I, PSMD9
GALINDO_IMMUNE_RESPONSE_TO_ENTEROTOXIN	0.00116279	0.0234204	0.312538	2.13737	0	51	UBB, GAPDH, PKM, ACTG1, JUNB, IER3, HERPUD1, PDLIM7, CCL3, TSC22D1, UBC, GADD45B, PLAUR, NFKBIA, CD14, ERRFI1, IL1B	UBB, GAPDH, PKM, ACTG1, JUNB, IER3, HERPUD1, PDLIM7, CCL3, TSC22D1, UBC, GADD45B, PLAUR, NFKBIA, CD14, ERRFI1
TSENG_ADIPOGENIC_POTENTIAL_DN	0.002574	0.0346535	0.392126	2.13647	1	28	DKK3, HSBP1, TSC22D1, CST3, GHITM, NMB, TGFBI, THBD, CDKN2C, ENPP1, RAMP2, CMBL, SMS, TMEM185A, HLX, B3GALNT1, RAB9A, SIX1, TSPAN6	DKK3, HSBP1, TSC22D1, CST3, GHITM, NMB, TGFBI, THBD
MARCHINI_TRABECTEDIN_RESISTANCE_UP	0.00283688	0.0346535	0.506578	2.13467	1	15	CRIP2, DNAJB1, GLUL, YWHAQ, AKR1C2, DUT, AKR1C1, MIF, GDI1, VBP1, TJP2, RAD51C, IFIT1	CRIP2, DNAJB1, GLUL, YWHAQ, AKR1C2, DUT, AKR1C1
BILANGES_SERUM_SENSITIVE_GENES	0.00122249	0.0234204	0.338144	2.13458	0	41	RPL31, RPL10A, BGN, AQP1, EIF3K, EIF3E, RPS18, BLVRB, NAA10, ASL, TMEM9, IGBP1, TERF1, TUBB, MTDH, AHCY, CDC37, RPH3AL, NGEF, CRYZ, CDKN1C, MRPS5, CRLF1, OLA1, ACBD6	RPL31, RPL10A, BGN, AQP1, EIF3K, EIF3E, RPS18, BLVRB, NAA10, ASL, TMEM9, IGBP1
REACTOME_COPI_MEDIATED_ANTEROGRADE_TRANSPORT	0.00110619	0.0234204	0.280487	2.1317	0	69	TMED9, TUBA1B, TMED2, TUBA1A, DYNLL1, CD55, COPE, CAPZB, TUBB4B, DCTN3, CD59, TMED3, KDELR2, DCTN2, ARF5, ARF1, DCTN6, CAPZA2, ACTR10, RAB1A, KDELR3, ACTR1A, KDELR1	TMED9, TUBA1B, TMED2, TUBA1A, DYNLL1, CD55, COPE, CAPZB, TUBB4B, DCTN3, CD59, TMED3, KDELR2, DCTN2, ARF5, ARF1, DCTN6, CAPZA2, ACTR10, RAB1A, KDELR3
JISON_SICKLE_CELL_DISEASE_UP	0.00104822	0.0234204	0.23944	2.12903	0	119	CD9, CD151, CLIC1, ANXA2, EMP3, NDUFAF3, NDUFB7, BLOC1S1, PRDX1, COX17, GNG11, AXL, TMED1, LEPROT, TRIP6, TALDO1, AKR1A1, GNG5, GADD45B, BLVRB, RHOA, CTSA, ITGB5, UBE2L3, P4HB, SQLE, ATOX1, NUCB1, EIF4A3, RAB13, ADM, CRADD, PLIN3, PCK2, DYNLT1, GADD45A, MYL9, PSMB2, STX7, RSU1, LIPA, GTF2B, CDKN1A, BLVRA, PRDX4, TCTA, TPM1, ATP1B1, DOK1, NDUFS2, TCN2, HTATIP2, MPP1, IFI35, ATP6V1D, GNPDA1, CDS2	CD9, CD151, CLIC1, ANXA2, EMP3, NDUFAF3, NDUFB7, BLOC1S1, PRDX1, COX17, GNG11, AXL, TMED1, LEPROT, TRIP6, TALDO1, AKR1A1, GNG5, GADD45B, BLVRB, RHOA, CTSA, ITGB5, UBE2L3, P4HB
REACTOME_JOSEPHIN_DOMAIN_DUBS	0.00150602	0.0234204	0.59547	2.12798	0	10	UBB, UBA52, RPS27A, RAD23A, UBC, JOSD2	UBB, UBA52, RPS27A, RAD23A, UBC, JOSD2
VERHAAK_GLIOBLASTOMA_NEURAL	0.00111607	0.0234204	0.284338	2.12793	0	66	GABARAPL2, CALM2, COX5B, MGST3, GUK1, ANXA7, MAGEH1, NDUFS3, MDH1, TCEAL1, MORF4L2, CRYL1, EDIL3, NDRG2, ACYP2, TTC1, NSL1, UROS, MRPL49, BEST1, FXYD1, LYRM1, CRYZL1, PRPSAP2, CUTC, YPEL5, PEX19, RND1, SLC31A2, PDE6D, LYRM9, HPRT1, TSNAX, ORC4, ROGDI, SERPINI1, CAMK2G, KCNK1, CRYM, FHIT, SIRT5, CRBN, TCEAL2	GABARAPL2, CALM2, COX5B, MGST3, GUK1, ANXA7, MAGEH1, NDUFS3, MDH1, TCEAL1, MORF4L2, CRYL1, EDIL3, NDRG2, ACYP2
NIKOLSKY_BREAST_CANCER_16P13_AMPLICON	0.00232558	0.0333263	0.311015	2.12696	1	51	HCFC1R1, NDUFB10, RPS2, MPG, MRPL28, FLYWCH2, UBE2I, SPSB3, MSRB1, NUBP2, THOC6, MRPS34, NME4, HAGH, PIGQ, POLR3K, SNRNP25, RHOT2, C16orf91, TNFRSF12A, TELO2, TRAF7, NPRL3, NME3, RPUSD1, GNPTG, NTHL1, GFER, LMF1, FLYWCH1, DECR2, ZNF205, TBL3, KCTD5	HCFC1R1, NDUFB10, RPS2, MPG, MRPL28, FLYWCH2, UBE2I, SPSB3, MSRB1, NUBP2
THEILGAARD_NEUTROPHIL_AT_SKIN_WOUND_UP	0.00116009	0.0234204	0.308962	2.12583	0	52	EIF4A1, SLC25A6, RPS16, EEF1A1, GABARAPL2, RPS27, IER3, ZFP36, CCL2, CCL3, CXCL2, KAT5, RAB1A, IL1B, IDI1, LGMN, PHF1, ATP1A1, CXCL3	EIF4A1, SLC25A6, RPS16, EEF1A1, GABARAPL2, RPS27, IER3, ZFP36, CCL2, CCL3, CXCL2, KAT5, RAB1A
WENG_POR_TARGETS_LIVER_UP	0.00269542	0.0346535	0.44888	2.12278	1	20	ACTG1, LGALS1, ETHE1, FDPS, GADD45B, SQLE, IDI1, MSMO1, CYB5B, LGALSL, HMGCS1, TMEM97, ASNS, DHCR24, UGDH, PGD	ACTG1, LGALS1, ETHE1, FDPS, GADD45B
KEGG_FATTY_ACID_METABOLISM	0.00278552	0.0346535	0.462014	2.12027	1	19	ACADVL, ACAT1, ACAT2, ALDH2, ECHS1, HADHB, ACAA1, ALDH3A2, ACAA2, ECI2, ACADM, HADH, ACADS, ADH5	ACADVL, ACAT1, ACAT2, ALDH2
ZHOU_INFLAMMATORY_RESPONSE_LIVE_DN	0.00102145	0.0234204	0.218969	2.12013	0	169	DKK3, MRPL34, C1QTNF3, ELOF1, MRPL18, CCDC107, THYN1, COMMD3, POP7, FHL1, LSM10, GLT8D1, MRPS18B, GYG1, NDRG2, AVPI1, RNF7, METTL23, HSF1, DEF8, SAMM50, MTIF3, KLHDC3, STEAP1, ST6GALNAC4, SNAPC5, MALSU1, ARV1, MRPS26, POLR3K, DEDD2, ARMCX6, CALHM2, BOLA1, OXLD1, POLG2, ANKRD39, BRAT1, ACAA2, TMEM41A, RPUSD3, ECI2, COQ9, ORAI3, SGK1, INTS10, NFATC3, COQ5, NOA1, TUBA4A, MOAP1, FADD, MCEE, DPH5, CHD…	DKK3, MRPL34, C1QTNF3, ELOF1, MRPL18, CCDC107, THYN1, COMMD3, POP7, FHL1, LSM10, GLT8D1, MRPS18B, GYG1, NDRG2, AVPI1
BARRIER_CANCER_RELAPSE_TUMOR_SAMPLE_UP	0.00296736	0.0346535	0.547979	2.11938	1	12	ATP6V0E1, ATP6V1G1, DCTN3, CKS1B, MRPL24, DNAJB9, ZFAND1, COPS4, MED21	ATP6V0E1, ATP6V1G1, DCTN3, CKS1B, MRPL24, DNAJB9
WP_PROXIMAL_TUBULE_TRANSPORT	0.00402685	0.0382233	0.439802	2.11891	2	21	AQP1, ATP6V0E1, ATP6V1F, SLC3A2, ATP6V1G1, ATP6V0B, ATP6V1H, ATP1A1, ATP6V1E1, SLC47A1, SLC4A2, SLC16A10, ATP1B1, ATP6V1D, SLC7A8	AQP1, ATP6V0E1, ATP6V1F, SLC3A2, ATP6V1G1, ATP6V0B
BRACHAT_RESPONSE_TO_CAMPTOTHECIN_DN	0.00388098	0.0382233	0.393714	2.11839	2	27	ALDOA, RPL3, GAPDH, PPIA, HIGD1A, ANXA4, BAD, ENO1, MT1A, FKBP3, OSTF1, TUBB, SWI5, RSU1, ANP32E, HMGCS1	ALDOA, RPL3, GAPDH, PPIA, HIGD1A, ANXA4, BAD, ENO1, MT1A
SCHAEFFER_PROSTATE_DEVELOPMENT_48HR_UP	0.00101833	0.0234204	0.212878	2.1173	0	188	PCOLCE2, GABARAPL2, ASPN, ID2, ID3, CYSTM1, EMP2, ISCU, GLUL, EMC4, TPD52L1, MIEN1, HHIP, HMGN3, CLU, RGS2, DUSP14, ERP29, RAB5C, LEPROT, CALM1, ID1, KCNN4, PDLIM2, TSC22D3, TMEM9B, MANF, ITM2B, SPTSSA, KIAA0040, ZFYVE21, ARC, SMOC1, NXF1, NFKBIA, TBPL1, FAM3C, PDGFD, SEC11C, SORBS2, ERRFI1, TWF2, PTS, DRAM2, BDH2, MRPS6, ECM1, NMRK1, PTGR1, RAB11A, LYRM4, SOX9, PID1, ATP1A1, PIGF, SDHAF2, NRN1, …	PCOLCE2, GABARAPL2, ASPN, ID2, ID3, CYSTM1, EMP2, ISCU, GLUL, EMC4, TPD52L1, MIEN1, HHIP, HMGN3, CLU, RGS2, DUSP14, ERP29, RAB5C, LEPROT, CALM1, ID1, KCNN4, PDLIM2, TSC22D3, TMEM9B, MANF, ITM2B, SPTSSA, KIAA0040, ZFYVE21, ARC, SMOC1, NXF1, NFKBIA, TBPL1, FAM3C, PDGFD, SEC11C, SORBS2, ERRFI1
GERY_CEBP_TARGETS	0.00224215	0.0324234	0.276261	2.11623	1	72	DCN, ID2, ID3, JUNB, DNAJB1, RNH1, PROCR, CLU, RGS2, CYB5R1, CXCL2, TMEM45A, GADD45B, CD68, S100A3, PLAUR, DNAJB9, PPP1R15A, RDH11, CRABP2, ECHS1, GLA, MVD, HSPA1B, VCAN, SAT1, FHL2, BAIAP2, IFRD1, HSPA1A, DNAJB2, HTATIP2, NR1D1, TNFAIP6, ABHD5, GADD45G, ACTA2, BAG3, SERPINI1, NSDHL, PEA15, HBEGF	DCN, ID2, ID3, JUNB, DNAJB1, RNH1, PROCR, CLU, RGS2, CYB5R1, CXCL2, TMEM45A, GADD45B, CD68, S100A3, PLAUR, DNAJB9, PPP1R15A, RDH11
CHIBA_RESPONSE_TO_TSA	0.00252845	0.0346535	0.371573	2.11611	1	32	PKM, ID2, ID3, DNAJB1, BSG, PRDX1, CLU, GRN, PRKRA, RHOA, ATP6AP2, HADHB, ANAPC13, CDKN1A, NIPSNAP1, USB1, TGM2	PKM, ID2, ID3, DNAJB1, BSG, PRDX1, CLU, GRN, PRKRA, RHOA, ATP6AP2
REACTOME_INHIBITION_OF_DNA_RECOMBINATION_AT_TELOMERE	0.00274725	0.0346535	0.482927	2.11139	1	16	POLR2J, POLR2L, POLR2F, POLR2G, POLR2E, POLR2K, POLR2I, POLR2C, TERF1, TINF2	POLR2J, POLR2L, POLR2F, POLR2G, POLR2E, POLR2K, POLR2I, POLR2C
CROONQUIST_IL6_DEPRIVATION_DN	0.00123609	0.0234204	0.351118	2.11137	0	36	CKS1B, DUT, CKS2, KIF22, HMGB2, GPX4, PCNA, GALK1, KPNA2, PTTG1, DTYMK, SNRPA1, HMGA1, ANP32E, MCM7, GGH, GALE, ABHD5, MAD2L1, SPP1, SMC2, MCM3, CDC6, CCNB1, SEPHS1, CDKN3, PTP4A3, POLD1, STMN1, FRZB, KNTC1, CHEK1	CKS1B, DUT, CKS2, KIF22, HMGB2, GPX4, PCNA
KYNG_DNA_DAMAGE_DN	0.00210084	0.0308779	0.238225	2.11038	1	117	OAZ1, ARPC1B, SOD1, PRELP, CRYAB, EIF3L, RPL7A, MORF4L1, NDUFB6, VIM, FLOT1, HEXB, HSPB8, RAB7A, POLR2F, HSD17B10, ESD, ARF1, ID1, CXCL2, PRSS23, PDGFRL, RAB11B, IL10RB, SLC35B1, ITGB5, PCNA, PDCD5, RHOD, EIF4E, SERPINE2, ATOX1, SERPINB6, COPS7A, TBCA, PCK2, GADD45A, CYCS, NNMT, RABGGTB, IL11RA, ADAMTS1, PRDX4, IGF1, RIN2, FBLN2, MT1X, TPM1, CCNC, VDAC3, SLC31A2, PRMT1, SNX8, RAB6A, FGF2, AGPAT1,…	OAZ1, ARPC1B, SOD1, PRELP, CRYAB, EIF3L, RPL7A, MORF4L1, NDUFB6, VIM, FLOT1, HEXB, HSPB8, RAB7A, POLR2F, HSD17B10, ESD, ARF1, ID1, CXCL2, PRSS23, PDGFRL, RAB11B, IL10RB, SLC35B1, ITGB5, PCNA, PDCD5, RHOD
APPIERTO_RESPONSE_TO_FENRETINIDE_DN	0.00125786	0.0234204	0.36062	2.10544	0	34	TMSB4X, EIF3F, PTMA, MDH2, LDHA, ISCU, BANF1, NDUFC1, PGK1, MDH1, MTX2, CCNDBP1, NDUFA2, SIGMAR1, CYB5B, UQCR10, RSU1, ASNS, C11orf49, C1orf198, PPIH, PPP1CC	TMSB4X, EIF3F, PTMA, MDH2, LDHA, ISCU, BANF1, NDUFC1, PGK1, MDH1, MTX2
REACTOME_NOTCH2_ACTIVATION_AND_TRANSMISSION_OF_SIGNAL_TO_THE_NUCLEUS	0.00144928	0.0234204	0.530166	2.10488	0	13	UBB, UBA52, RPS27A, PSENEN, UBC, APH1A	UBB, UBA52, RPS27A, PSENEN, UBC, APH1A
LEE_LIVER_CANCER_SURVIVAL_UP	0.00112486	0.0234204	0.286519	2.10292	0	62	CDO1, EGLN2, HSD17B10, INSIG1, HYAL1, CRAT, EPHX1, CRYL1, NDRG2, ECHS1, PRDX6, HAGH, SELENBP1, PC, TSKU, DCXR, CGREF1, ATP6V0E2, ECHDC2, CES1, SLC22A18, ACADS, NDUFS2, INSR, MVK, SLC27A5, ZP3, TMEM176B, TACO1, PCYT2, IVD, PCCB, LEAP2, SEC14L2, LPIN1, MRPL46, AMFR, RGN, ACOX2, MTSS1, ABHD6, ZBTB22, CES2, RDH5, SRD5A1	CDO1, EGLN2, HSD17B10, INSIG1, HYAL1, CRAT, EPHX1, CRYL1, NDRG2
TSENG_IRS1_TARGETS_DN	0.00217391	0.0315821	0.262489	2.10173	1	82	CRIP2, DKK3, MGST3, CIRBP, FTH1, HSBP1, TSC22D1, MRFAP1, TMEM45A, CST3, GHITM, NMB, EPHX1, FAH, ANG, TGFBI, HSD17B11, ZNF32, THBD, CARHSP1, LIMCH1, ADM, CDKN2C, ENPP1, TNXB, RAMP2, SEMA3E, CMBL, SMS, LITAF, CD63, TMUB2, TSPAN31, SGCE, MMP14, TMEM185A, HCCS, HLX, SIRT3, FAM50B, B3GALNT1, CD40, RAB9A, SIX1, CTDSP2, TSPAN6, EFNB1	CRIP2, DKK3, MGST3, CIRBP, FTH1, HSBP1, TSC22D1, MRFAP1, TMEM45A, CST3, GHITM, NMB, EPHX1, FAH, ANG, TGFBI, HSD17B11, ZNF32, THBD, CARHSP1
REACTOME_MITOCHONDRIAL_FATTY_ACID_BETA_OXIDATION_OF_SATURATED_FATTY_ACIDS	0.00151515	0.0234204	0.680533	2.10065	0	7	ACADVL, ECHS1, HADHB, ACADM, HADH, ACADS, MECR	ACADVL
REACTOME_FGFR2_ALTERNATIVE_SPLICING	0.00539084	0.0425515	0.443376	2.09675	3	20	HNRNPA1, POLR2J, POLR2L, POLR2F, POLR2G, POLR2E, POLR2K, POLR2I, POLR2C	HNRNPA1, POLR2J, POLR2L, POLR2F, POLR2G, POLR2E, POLR2K, POLR2I, POLR2C
SESTO_RESPONSE_TO_UV_C7	0.00232558	0.0333263	0.306588	2.09668	1	51	RPL3, PLP2, PTMA, CIRBP, ESD, LGALS1, CBR1, AKR1A1, AKR1C1, HMGB1, CRABP2, PLCD1, ATP1B3, IDH2, PCK2, EXOSC7, RSU1, MT1E, BLVRA, SLC1A5, MT1X, ATIC, EPHX2, PRCP, ASNS, MTHFD1, MALL, GSN, XBP1, MLH1, PGD, PAM	RPL3, PLP2, PTMA, CIRBP, ESD, LGALS1, CBR1, AKR1A1, AKR1C1, HMGB1
REACTOME_BIOLOGICAL_OXIDATIONS	0.00326797	0.0365489	0.262746	2.09576	2	81	GSTP1, TRMT112, COMT, CYB5R3, CBR3, MGST3, SLC35B2, GSTK1, GSTM3, MGST1, ESD, AIP, NQO2, AKR1A1, EPHX1, TPST1, ALDH2, GSTA4, CHAC1, ABHD14B, GSTM4, SLC35B3, CYP27A1, CYB5B, GSTZ1, GSTM5, NNMT, AHCY, GSS, CMBL, CES1, SLC26A2, ADH5, BPHL, GGT7, GSTO2, PTGS1, CYP3A5, ABHD10, AKR7A2, UGDH, AOC2, POR, PAPSS1, PODXL2, BPNT1, N6AMT1, TPST2, SMOX, GGCT, TPMT, CES2, SULT1A1, ACSS2, CYP2R1, MGST2, NAT1, CY…	GSTP1, TRMT112, COMT, CYB5R3, CBR3, MGST3, SLC35B2, GSTK1, GSTM3, MGST1, ESD, AIP, NQO2, AKR1A1, EPHX1, TPST1, ALDH2, GSTA4, CHAC1
TIEN_INTESTINE_PROBIOTICS_6HR_DN	0.00103627	0.0234204	0.229939	2.0953	0	129	ID2, EMP2, MIR22HG, CIRBP, TAX1BP3, HEXB, TSC22D1, RAD50, RNF5, TSG101, NELFE, POLDIP2, NDUFA6, ACOT13, MRPS14, DNAJB9, ADSL, NDUFA9, CHMP5, RDH11, RNF7, PTS, NTAN1, LCMT1, TTC1, DBN1, RWDD1, SAMM50, STEAP1, ANXA6, DERA, MSX2, MOCS2, ACTN1, ADM, FHL2, FKBP11, PACSIN2, PSMC1, ARMCX6, AKTIP, UBE2D1, ACAA2, APMAP, SGK1, DDX1, YEATS4, EIF1B, AIMP2, UCKL1, EAPP, CETN3, SUCLA2, DIMT1, ANP32E, RIN2, YPE…	ID2, EMP2, MIR22HG, CIRBP, TAX1BP3, HEXB, TSC22D1, RAD50, RNF5, TSG101, NELFE, POLDIP2, NDUFA6, ACOT13, MRPS14, DNAJB9, ADSL, NDUFA9, CHMP5, RDH11
REACTOME_AMYLOID_FIBER_FORMATION	0.00262123	0.0346535	0.399455	2.09444	1	26	UBB, UBA52, RPS27A, PSENEN, UBC, APH1A, TSPAN15, CST3, ITM2B, TGFBI	UBB, UBA52, RPS27A, PSENEN, UBC, APH1A, TSPAN15, CST3, ITM2B, TGFBI
HUANG_GATA2_TARGETS_UP	0.00216216	0.0315184	0.258655	2.09433	1	86	RPS6, SH3BGRL3, ANXA2, TSPO, ATP6V0E1, EMP3, UBL5, PRDX5, COX6A1, FIS1, C12orf57, AP3S1, BLOC1S1, MYL12A, ARPC1A, PSENEN, LGALS1, KCNN4, SCAND1, CST3, NDUFA6, RNF130, HBP1, ATP6V0D1, RAB31, GYG1	RPS6, SH3BGRL3, ANXA2, TSPO, ATP6V0E1, EMP3, UBL5, PRDX5, COX6A1, FIS1, C12orf57, AP3S1, BLOC1S1, MYL12A, ARPC1A, PSENEN, LGALS1, KCNN4, SCAND1, CST3, NDUFA6, RNF130, HBP1, ATP6V0D1, RAB31, GYG1
REACTOME_MAPK6_MAPK4_SIGNALING	0.00114155	0.0234204	0.289554	2.09415	0	60	UBB, UBA52, RPS27A, HSPB1, DNAJB1, PSMB6, PSMB5, PSMD4, PSMB7, UBC, PSMC5, PSMB3, PSMA7, PSMF1, PSMB1, PSMD3, PSMA1, PSMD9, PSMD8, PSMC2, PSMC3, PSMC1, CCND3, PSMB2, PSMD2, PSMD13	UBB, UBA52, RPS27A, HSPB1, DNAJB1, PSMB6, PSMB5, PSMD4, PSMB7, UBC, PSMC5, PSMB3, PSMA7, PSMF1, PSMB1, PSMD3, PSMA1, PSMD9
DESERT_PERIVENOUS_HEPATOCELLULAR_CARCINOMA_SUBCLASS_UP	0.00216216	0.0315184	0.258564	2.09359	1	86	GLUL, PMVK, AP3S1, RAD50, DUT, CERS2, SPCS1, TMEM230, MRPL24, BCAP31, GRHPR, MRPS18B, TCEAL1, MRPS33, TTC1, PFDN6, OSER1, ATOX1, SAMM50, HEXA, EIF2D, ACAA1, PBXIP1, CYB5B, RAB4A, SYF2, PREB, DCXR, CGREF1, GTF2IRD1, OAT, KLHL21, TGIF1, CDK5, KATNB1, PPP1R2, SCD, PEX19, HS1BP3, GGH, HSD11B1, MTHFD1, CTNNAL1, MTMR11, RHEB, EIF2B4, TBCE, GNPAT, SMAD3, SEC14L2, CADM1, SMYD2, PIR	GLUL, PMVK, AP3S1, RAD50, DUT, CERS2, SPCS1, TMEM230, MRPL24, BCAP31, GRHPR, MRPS18B, TCEAL1, MRPS33
KEGG_GLUTATHIONE_METABOLISM	0.003861	0.0382233	0.372389	2.09253	2	31	GSTP1, GPX3, MGST3, GSTK1, GSTM3, MGST1, GPX4, GSTA4, GSTM4, GSTZ1, IDH2, GSTM5, TXNDC12, GSS, SMS, G6PD, GPX7, IDH1, GGT7, GSTO2	GSTP1, GPX3, MGST3, GSTK1, GSTM3, MGST1, GPX4, GSTA4
REACTOME_EPH_EPHRIN_SIGNALING	0.00224215	0.0324234	0.281937	2.09124	1	64	ARPC1B, ACTB, MYL6, CFL1, ACTG1, AP2M1, MYL12A, ARPC1A, PSENEN, ARPC2, ARPC4, MYL12B, APH1A, CLTA, ARPC3, SDCBP, AP2S1, RHOA	ARPC1B, ACTB, MYL6, CFL1, ACTG1, AP2M1, MYL12A, ARPC1A, PSENEN, ARPC2, ARPC4, MYL12B, APH1A, CLTA, ARPC3, SDCBP, AP2S1, RHOA
DARWICHE_SKIN_TUMOR_PROMOTER_DN	0.0021645	0.0315184	0.258459	2.09035	1	85	EEF1D, CALM2, CCNI, DGUOK, SLC39A13, MGAT1, CACYBP, CHCHD5, STRAP, C11orf58, MT1A, SLC35B1, PEPD, GADD45GIP1, GDF5, RPL39, C14orf119, IL1B, RPAIN, FAM3A, LGMN, S100A11, GALK1, PEX16, ABHD14B, HEXA, BAG6, TSC22D4, BEST1, PACSIN2, GSTZ1, FAM162A	EEF1D, CALM2, CCNI, DGUOK, SLC39A13, MGAT1, CACYBP, CHCHD5, STRAP, C11orf58, MT1A, SLC35B1, PEPD, GADD45GIP1, GDF5, RPL39
WANG_BARRETTS_ESOPHAGUS_AND_ESOPHAGUS_CANCER_DN	0.00539084	0.0425515	0.441546	2.0881	3	20	GPX3, CBR3, ARL4D, CDA, RARG, CRABP2, CSTB, ECM1, TPD52L2, VAT1, S100A2, TRIM29, ST3GAL4, OBSL1, PGD, NEDD9	GPX3, CBR3, ARL4D, CDA, RARG
REACTOME_FGFR2_MUTANT_RECEPTOR_ACTIVATION	0.00274725	0.0346535	0.476995	2.08546	1	16	POLR2J, POLR2L, POLR2F, POLR2G, POLR2E, POLR2K, POLR2I, POLR2C	POLR2J, POLR2L, POLR2F, POLR2G, POLR2E, POLR2K, POLR2I, POLR2C
REACTOME_NRIF_SIGNALS_CELL_DEATH_FROM_THE_NUCLEUS	0.00296736	0.0346535	0.539149	2.08523	1	12	UBB, UBA52, RPS27A, PSENEN, UBC, APH1A	UBB, UBA52, RPS27A, PSENEN, UBC, APH1A
CHEMELLO_SOLEUS_VS_EDL_MYOFIBERS_UP	0.00151515	0.0234204	0.674721	2.08271	0	7	CRYAB, HSPB1, FHL1, FHL2, TPM2, PDLIM1	CRYAB, HSPB1, FHL1
REACTOME_BIOSYNTHESIS_OF_THE_N_GLYCAN_PRECURSOR_DOLICHOL_LIPID_LINKED_OLIGOSACCHARIDE_LLO_AND_TRANSFER_TO_A_NASCENT_PROTEIN	0.00233645	0.0333263	0.306664	2.08192	1	50	ST6GALNAC6, ALG5, NEU1, CTSA, DPM1, NANS, GFPT2, ALG3, CMAS, DPM2, PMM1, ALG14, MVD, GLB1, SLC35A1, ST6GALNAC4, SLC35C1, MPDU1, NAGK, GMPPA, SLC17A5, DOLK, DPM3, ALG1, FUOM, ST3GAL3, ALG12, ST3GAL4, GMDS, SRD5A3, RFT1, AMDHD2, MPI, ALG8	ST6GALNAC6, ALG5, NEU1, CTSA, DPM1, NANS, GFPT2, ALG3
FULCHER_INFLAMMATORY_RESPONSE_LECTIN_VS_LPS_UP	0.001	0.0234204	0.187992	2.08172	0	360	RPL10A, POLD4, RHOC, SH3BGRL3, CCNI, JTB, CBR3, CD55, TMEM14C, SLC3A2, HINT1, HAX1, NDUFS8, DAD1, CNPY2, PDLIM7, RHBDD2, MKKS, LSP1, MRPL51, PROCR, TAGLN2, YIF1A, MPC2, TSC22D1, SMDT1, POLR2F, TMED3, MGST1, POLR2G, FXYD6, TM2D1, CALM1, NDUFV2, NHP2, KCNN4, ETHE1, CXCL2, ANAPC16, UBXN1, RPS19BP1, TMEM14B, PDLIM4, PMP22, SSR2, NME1, GTF3A, NELFE, SMIM19, AKR1C1, TMX2, PPA2, POLE4, NSMCE1, RCAN1, PL…	RPL10A, POLD4, RHOC, SH3BGRL3, CCNI, JTB, CBR3, CD55, TMEM14C, SLC3A2, HINT1, HAX1, NDUFS8, DAD1, CNPY2, PDLIM7, RHBDD2, MKKS, LSP1, MRPL51, PROCR, TAGLN2, YIF1A, MPC2, TSC22D1, SMDT1, POLR2F, TMED3, MGST1, POLR2G, FXYD6, TM2D1, CALM1, NDUFV2, NHP2, KCNN4, ETHE1, CXCL2, ANAPC16, UBXN1, RPS19BP1, TMEM14B, PDLIM4, PMP22, SSR2, NME1, GTF3A, NELFE, SMIM19, AKR1C1, TMX2, PPA2, POLE4, NSMCE1, RCAN1, PL…
REACTOME_HEDGEHOG_ON_STATE	0.00114416	0.0234204	0.289468	2.08171	0	59	UBB, UBA52, RPS27A, PSMB6, RBX1, PSMB5, PSMD4, HHIP, PSMB7, UBC, PSMC5, PSMB3, PSMA7, PSMF1, PSMB1, PSMD3, PSMA1, PSMD9, PSMD8, PSMC2, GAS1, PSMC3	UBB, UBA52, RPS27A, PSMB6, RBX1, PSMB5, PSMD4, HHIP, PSMB7, UBC, PSMC5, PSMB3, PSMA7, PSMF1, PSMB1, PSMD3, PSMA1, PSMD9
REACTOME_DEFECTIVE_B4GALT1_CAUSES_B4GALT1_CDG_CDG_2D	0.0015674	0.0234214	0.727345	2.07942	0	6	PRELP, LUM, FMOD, OGN	PRELP, LUM, FMOD, OGN
WP_CILIOPATHIES	0.00334076	0.0366227	0.269179	2.07865	2	73	MKKS, ARL3, IFT27, IFT43, AHI1, B9D1, ARL2BP, RAB28, DYNC2LI1, TCTN1, IFT57, TMEM237, IFT52, POMGNT1, BBIP1, TMEM216, GALNT11, ATXN10, TCTN3, NME7, PDE6D, SDCCAG8, DDX59, TMEM107, TTC8, UNC119, ANKS3, BBS2, CCNO, B9D2, RSPH3, FLCN, IFT81, ZNF423, CLUAP1, BBS4, EFHC1, POC1B, NEK8, TMEM138, CEP19, GLI3, PKD2, OFD1, DNAL1, BBS12, NEK1, CEP164, SMO, NPHP1, CEP41, TCTN2, TMEM231, IFT172, FAM161A, TBC1…	MKKS, ARL3, IFT27, IFT43, AHI1
REACTOME_CLEC7A_DECTIN_1_SIGNALING	0.00333704	0.0366227	0.267676	2.07855	2	75	UBB, UBA52, RPS27A, PSMB6, PSMB5, PSMD4, PSMB7, UBC, PSMC5, UBE2D2, CALM1, PSMB3, PSMA7, PSMF1, PSMB1, SKP1, NFKBIA, PSMD3, PSMA1, PSMD9, PSMD8, IL1B, PSMC2, PSMC3, PSMC1, ITPR3, UBE2D1, PSMB2, UBE2N, PSMD2, NFATC3, PSMD13, IKBKG, PSMB4, PYCARD, PSMA5	UBB, UBA52, RPS27A, PSMB6, PSMB5, PSMD4, PSMB7, UBC, PSMC5, UBE2D2, CALM1, PSMB3, PSMA7, PSMF1, PSMB1, SKP1, NFKBIA, PSMD3, PSMA1, PSMD9
BIOCARTA_KREB_PATHWAY	0.0015674	0.0234214	0.726858	2.07803	0	6	MDH1, SDHA, FH, IDH2, ACO2, SUCLA2	MDH1
REACTOME_DEFECTIVE_CHST6_CAUSES_MCDC1	0.00327869	0.0365489	0.793742	2.0748	1	5	PRELP, LUM, FMOD, OGN	PRELP, LUM, FMOD, OGN
XU_GH1_AUTOCRINE_TARGETS_UP	0.00326087	0.036545	0.259083	2.07446	2	82	RPL8, PLP2, SOD1, SLC25A6, CHCHD2, UQCRQ, ID3, NDUFA1, BSG, PRDX1, MYL12A, AXL, RPL36, LGALS1, APRT, ID1, SCRG1, PPA2, BLVRB, RCAN1, MRPL28, SLC25A4, PLBD1, PTGR1, CFL2, STEAP1, HOXC10, CSRNP1, PSMB2, UFSP2, C14orf132, ECI2, OAT, SGCE, SLC26A2, GGH, SFXN5, MBNL1-AS1, SC5D, SH3KBP1, OMD, CYBRD1, PPM1K, EPOR, XBP1, GNPAT, CBX1, PIR, YAF2, P2RX4	RPL8, PLP2, SOD1, SLC25A6, CHCHD2, UQCRQ, ID3, NDUFA1, BSG, PRDX1, MYL12A, AXL, RPL36, LGALS1, APRT, ID1, SCRG1, PPA2, BLVRB, RCAN1, MRPL28, SLC25A4
SOTIRIOU_BREAST_CANCER_GRADE_1_VS_3_UP	0.00233645	0.0333263	0.305438	2.0736	1	50	TUBA1B, TUBA1A, SNRPG, COX7B, CKS2, POLR2K, PSMA7, ORMDL2, NME1, NUTF2, SNRPF, MRPL12, SLC52A2, SNRPC, TIMM10, KPNA2, PFDN6, SHMT2, PTTG1, NUDT1, UBE2N, TUBA1C, MRPL15, HMCES, DDX39A, LAGE3, HCCS, ESPL1, DNAJC9	TUBA1B, TUBA1A, SNRPG, COX7B, CKS2, POLR2K, PSMA7, ORMDL2, NME1, NUTF2, SNRPF, MRPL12, SLC52A2, SNRPC
REACTOME_TRANSCRIPTIONAL_REGULATION_BY_RUNX2	0.00333704	0.0366227	0.266934	2.07279	2	75	UBB, UBA52, RPS27A, LGALS3, PSMB6, RBX1, PSMB5, PSMD4, PSMB7, UBC, PSMC5, PSMB3, PSMA7, PSMF1, PSMB1, SKP1, PSMD3, PSMA1, PSMD9, PSMD8, PSMC2, CDK4, PSMC3, BAX, SOX9, MSX2, PSMC1, PSMB2, HDAC3, PSMD2, PSMD13, CDKN1A	UBB, UBA52, RPS27A, LGALS3, PSMB6, RBX1, PSMB5, PSMD4, PSMB7, UBC, PSMC5, PSMB3, PSMA7, PSMF1, PSMB1, SKP1, PSMD3, PSMA1, PSMD9
VIETOR_IFRD1_TARGETS	0.00274725	0.0346535	0.473743	2.07124	1	16	TOMM7, RPS15A, PPIA, CRABP2, PTTG1, MSX2, FUNDC2, UQCR10, EBP, MED21, ANP32E, RPL22L1, SPP1	TOMM7, RPS15A, PPIA
DURCHDEWALD_SKIN_CARCINOGENESIS_UP	0.002442	0.0338322	0.330434	2.07009	1	40	GUK1, NOP10, HSPB8, NDUFS7, MGST1, HSD17B10, ACAT1, PDLIM4, S100A3, MDH1, PTS, RPAIN, AAMDC, PTTG1, TMEM218, RGMA, BOLA1, STOML1, CKB, CERS4	GUK1, NOP10, HSPB8, NDUFS7, MGST1, HSD17B10, ACAT1, PDLIM4, S100A3, MDH1
REACTOME_SYNTHESIS_OF_ACTIVE_UBIQUITIN_ROLES_OF_E1_AND_E2_ENZYMES	0.00402145	0.0382233	0.415177	2.07006	2	23	UBB, UBA52, RPS27A, UBC, UBE2D2, UBE2E1, UBE2A, UBE2L3, UBE2B, USP5, UBE2E3, UBE2D1	UBB, UBA52, RPS27A, UBC, UBE2D2, UBE2E1, UBE2A, UBE2L3
CASTELLANO_NRAS_TARGETS_UP	0.00238379	0.0334452	0.322021	2.06506	1	42	AK1, MGP, CRIP2, LSP1, IFI27L2, YIF1A, ANXA4, EPHX1, PPP1R7, TMEM43, ZNF32, PERP, CRABP2, SERPINE2, BAX, NQO1, ACADM, CCNG1, RAMP2	AK1, MGP, CRIP2, LSP1, IFI27L2, YIF1A, ANXA4, EPHX1, PPP1R7, TMEM43, ZNF32, PERP
NIKOLSKY_BREAST_CANCER_11Q12_Q14_AMPLICON	0.00333333	0.0366227	0.270944	2.06476	2	70	RPS3, POLD4, GSTP1, NDUFC2, P4HA3, YIF1A, TMEM109, AIP, NDUFV1, PPP1CA, MRGPRF, CORO1B, MRPL21, PGM2L1, CLNS1A, BRMS1, TMEM134, CDK2AP2, MRPL11, TMEM126B, RPS6KB2, CYB561A3, AAMDC, TMEM126A, SDHAF2, SPCS2, TSKU, DHCR7, CTTN, TMEM216, RIN1, CCS, FADD	RPS3, POLD4, GSTP1, NDUFC2, P4HA3, YIF1A, TMEM109, AIP, NDUFV1, PPP1CA, MRGPRF, CORO1B, MRPL21, PGM2L1, CLNS1A, BRMS1, TMEM134, CDK2AP2
REACTOME_DISORDERS_OF_TRANSMEMBRANE_TRANSPORTERS	0.004329	0.0391646	0.255008	2.06244	3	85	UBB, UBA52, RPS27A, BSG, SLC3A2, PSMB6, PSMB5, PSMD4, PSMB7, UBC, RNF5, PSMC5, PSMB3, PSMA7, PSMF1, PSMB1, PSMD3, SEC13, PSMA1, PSMD9, PSMD8, PSMC2, PSMC3, SLC35A1, DERL2, SLC35C1, ERLEC1, PSMC1, SLC35A2, SLC17A5, PSMB2, PSMD2, PSMD13, LMBRD1, SLC39A4, ABCD4, PSMB4, SLC22A18, SLC26A2, PSMA5, DERL1	UBB, UBA52, RPS27A, BSG, SLC3A2, PSMB6, PSMB5, PSMD4, PSMB7, UBC, RNF5, PSMC5, PSMB3, PSMA7, PSMF1, PSMB1, PSMD3, SEC13, PSMA1, PSMD9
REACTOME_DUAL_INCISION_IN_TC_NER	0.00115875	0.0234204	0.292057	2.06178	0	56	UBB, UBA52, POLD4, RPS27A, POLR2J, RBX1, POLR2L, POLR2F, UBC, POLR2G, POLR2E, POLD2, POLR2K, POLR2I, POLE4, RPA3, POLR2C, PCNA, ERCC1, PPIE, RPA2, XPA, PRPF19, RFC1, MNAT1, ERCC3, RPA1, GTF2H5, ISY1, HMGN1, RFC2, ERCC5, CDK7	UBB, UBA52, POLD4, RPS27A, POLR2J, RBX1, POLR2L, POLR2F, UBC, POLR2G, POLR2E, POLD2, POLR2K, POLR2I, POLE4, RPA3, POLR2C, PCNA
YU_MYC_TARGETS_UP	0.00536913	0.0425515	0.427749	2.06085	3	21	CKS1B, CKS2, FDPS, HMGB2, STRAP, PCNA, TSPAN4, IDI1, KPNA2, NUDCD2, DCTPP1, GMNN	CKS1B, CKS2, FDPS, HMGB2, STRAP, PCNA, TSPAN4
RAGHAVACHARI_PLATELET_SPECIFIC_GENES	0.00365408	0.0380899	0.335236	2.06008	2	38	TAX1BP3, GNG11, TSC22D1, LEPROT, PGRMC1, CTSA, ASAH1, FHL1, ITGB5, RAB31, GLA, RGS10, PRDX6, ENDOD1, CTTN, PDLIM1, RSU1, TUBA4A, TPM1, YPEL5, MPP1	TAX1BP3, GNG11, TSC22D1, LEPROT, PGRMC1, CTSA, ASAH1, FHL1, ITGB5, RAB31
TOMIDA_METASTASIS_UP	0.00414938	0.0382233	0.453682	2.05637	2	18	TMSB4X, IER3, DAD1, ECH1, SNRPF, ALG3, TUBB, PTTG1, PSMD2, TUBA4A, MRPS22	TMSB4X, IER3, DAD1, ECH1, SNRPF, ALG3
LIN_APC_TARGETS	0.00356295	0.0376164	0.308488	2.05573	2	47	PFN1, CYB5R3, HNRNPA0, LMNA, SLC35B2, POLR2E, CD99, BCAP31, PDAP1, CAPN1, S100A3, HMG20B, PCNA, HSPE1, ALG3, ARHGDIA, RPL39L, HDAC3, TPRA1, SLC1A5, TELO2, DOK1, MMP14, TGM2, PCDH9, SORBS3	PFN1, CYB5R3, HNRNPA0, LMNA, SLC35B2, POLR2E, CD99, BCAP31, PDAP1, CAPN1, S100A3, HMG20B, PCNA, HSPE1, ALG3
REACTOME_VLDLR_INTERNALISATION_AND_DEGRADATION	0.00153374	0.0234204	0.629529	2.05506	0	8	AP2M1, NR1H2, CLTA, AP2S1, MYLIP	AP2M1, NR1H2, CLTA, AP2S1, MYLIP
BERENJENO_TRANSFORMED_BY_RHOA_UP	0.001	0.0234204	0.186922	2.05423	0	335	TMSB4X, GAPDH, RPL32, CD151, SNRPD2, AQP1, LDHA, TPI1, IER3, CAPG, PSMB5, HIGD1A, COX17, CCL2, PROCR, MRPL34, TAGLN2, CIB1, SF3B5, CKS1B, BANF1, IGFBP6, BPGM, POLR2E, ESD, PSMB3, MRPL18, NHP2, CKS2, TALDO1, PGAM1, IFRD2, CXCL2, KIF22, PSMA7, LSM4, NME1, CACYBP, HMGB2, CCT7, CISD1, EIF6, SEPHS2, FKBP2, LSM3, DNPH1, PLAUR, LSM2, SMOC1, PGK1, NFKBIA, FHL1, PSMA1, MRPL12, THY1, PCNA, C4orf3, ERRFI1, …	TMSB4X, GAPDH, RPL32, CD151, SNRPD2, AQP1, LDHA, TPI1, IER3, CAPG, PSMB5, HIGD1A, COX17, CCL2, PROCR, MRPL34, TAGLN2, CIB1, SF3B5, CKS1B, BANF1, IGFBP6, BPGM, POLR2E, ESD, PSMB3, MRPL18, NHP2, CKS2, TALDO1, PGAM1, IFRD2, CXCL2, KIF22, PSMA7, LSM4, NME1, CACYBP, HMGB2, CCT7, CISD1, EIF6, SEPHS2, FKBP2, LSM3, DNPH1, PLAUR, LSM2, SMOC1, PGK1, NFKBIA, FHL1, PSMA1, MRPL12, THY1, PCNA, C4orf3, ERRFI1, …
MULLIGHAN_NPM1_MUTATED_SIGNATURE_2_DN	0.00470588	0.0400324	0.306886	2.05408	3	48	ALDOA, FXYD5, EEF1D, EIF3F, LDHA, UXT, TUFM, EIF3D, GRHPR, EIF6, SURF1, FHL1, UBE2L3, SLC9A3R1, RPL28, WDR1, PHB2, GDI2, RAB4A, FAM162A	ALDOA, FXYD5, EEF1D, EIF3F, LDHA, UXT, TUFM, EIF3D, GRHPR, EIF6, SURF1, FHL1, UBE2L3, SLC9A3R1
REACTOME_SELECTIVE_AUTOPHAGY	0.00233645	0.0333263	0.302534	2.05388	1	50	UBB, UBA52, TOMM7, RPS27A, TUBA1B, TUBA1A, DYNLL1, VIM, HSPA8, TUBB4B, CSNK2B, PARK7, UBC, TOMM22, HSF1, MAP1LC3B, MAP1LC3A, PRKAG1, PLIN3, UBE2N, TUBA1C, ATG5	UBB, UBA52, TOMM7, RPS27A, TUBA1B, TUBA1A, DYNLL1, VIM, HSPA8, TUBB4B, CSNK2B, PARK7, UBC, TOMM22
DARWICHE_PAPILLOMA_RISK_HIGH_UP	0.00333333	0.0366227	0.262078	2.05273	2	77	FTL, RPS3A, EEF1D, COX5B, LDHA, DYNLL1, AXL, ESD, NHP2, MGAT1, PGAM1, ID1, ENO1, CACYBP, EEF1B2, PGK1, MT1A, MRPS18A, PDCD5, GDF5, RPL39, IL1B, S100A11, GALK1, HEXA, PFKL	FTL, RPS3A, EEF1D, COX5B, LDHA, DYNLL1, AXL, ESD, NHP2, MGAT1, PGAM1, ID1, ENO1, CACYBP, EEF1B2, PGK1, MT1A, MRPS18A, PDCD5, GDF5, RPL39
REACTOME_PINK1_PRKN_MEDIATED_MITOPHAGY	0.00284091	0.0346535	0.497041	2.05147	1	14	UBB, UBA52, TOMM7, RPS27A, UBC, TOMM22, MAP1LC3B, MAP1LC3A, ATG5	UBB, UBA52, TOMM7, RPS27A, UBC, TOMM22
REACTOME_MICRORNA_MIRNA_BIOGENESIS	0.00808625	0.0513657	0.433719	2.05108	5	20	POLR2J, POLR2L, POLR2F, POLR2G, POLR2E, POLR2K, POLR2I, PRKRA, POLR2C	POLR2J, POLR2L, POLR2F, POLR2G, POLR2E, POLR2K, POLR2I, PRKRA, POLR2C
KEGG_PENTOSE_PHOSPHATE_PATHWAY	0.00414938	0.0382233	0.451838	2.04801	2	18	ALDOA, PFKP, TALDO1, PGLS, PGM1, DERA, PFKL, ALDOC, TKT, PRPS1, PFKM, G6PD, PRPS2	ALDOA, PFKP, TALDO1, PGLS, PGM1
REACTOME_TGF_BETA_RECEPTOR_SIGNALING_IN_EMT_EPITHELIAL_TO_MESENCHYMAL_TRANSITION	0.00296736	0.0346535	0.529499	2.0479	1	12	UBB, UBA52, RPS27A, FKBP1A, UBC, RHOA, TGFB1	UBB, UBA52, RPS27A, FKBP1A, UBC, RHOA
KEGG_ARGININE_AND_PROLINE_METABOLISM	0.00762389	0.0501958	0.369515	2.04555	5	29	GLUL, P4HA3, SAT2, AMD1, PYCR1, ASL, PYCR2, ALDH2, SAT1, ALDH3A2, P4HA2, ARG2, CKB, OAT, SMS, GOT1, GAMT	GLUL, P4HA3, SAT2, AMD1, PYCR1, ASL, PYCR2, ALDH2
LEIN_CHOROID_PLEXUS_MARKERS	0.00348837	0.0375188	0.298833	2.04365	2	51	PCOLCE2, LUM, MGP, ATP6V0E1, LRP10, EPHX1, TGFBI, ITGB5, PERP, F5, KIF9, TMEM237, MXRA8, PBXIP1, FXYD1, COL8A1, CCND3, COL8A2, ACAA2, DUSP22, CAB39L, CPED1, EFS, TCN2, FADS1, GGH, CSRP2, MSX1, HEMK1	PCOLCE2, LUM, MGP, ATP6V0E1, LRP10, EPHX1, TGFBI, ITGB5, PERP
PEART_HDAC_PROLIFERATION_CLUSTER_UP	0.00365408	0.0380899	0.33236	2.04241	2	38	ID2, ID3, PRDX1, DCTN3, INSIG1, CKS2, RAP1A, SIRT2, TUSC2, KPNA2, QSOX1, TPD52L2, CGRRF1, HDAC3, CCNG1, CDC37, MLX, ORC4, STAMBP, TOB1, CETN2, HDAC5	ID2, ID3, PRDX1, DCTN3, INSIG1, CKS2, RAP1A
WESTON_VEGFA_TARGETS_12HR	0.00289855	0.0346535	0.514189	2.04144	1	13	BGN, MGP, CCL2, GEM, THY1, SAT1, NNMT, ELN, SGCE	BGN, MGP, CCL2, GEM, THY1
KIM_TIAL1_TARGETS	0.00671141	0.0475395	0.42329	2.03936	4	21	COX4I1, RPL5, NOP10, NSMCE1, TGFB1I1, SNRPF, ADSL, SMARCE1, CSTB, MVD, SHMT2	COX4I1, RPL5, NOP10, NSMCE1, TGFB1I1, SNRPF, ADSL, SMARCE1
REACTOME_FLT3_SIGNALING_BY_CBL_MUTANTS	0.0015674	0.0234214	0.713176	2.03891	0	6	UBB, UBA52, RPS27A, UBC	UBB, UBA52, RPS27A, UBC
JOHNSTONE_PARVB_TARGETS_2_UP	0.00105708	0.0234204	0.239808	2.03891	0	102	PCOLCE2, EEF1A1, FXYD5, PKM, CD151, RPL36A, ACTB, CFL1, ACTG1, AKR1B1, BSG, ERGIC3, RPL5, FKBP1A, GSTM3, IGFBP6, AKR1C1, CORO1B, RAB11B, TRAPPC1, MAMDC2, EPHX1, CLPTM1, S100A11, ECM1, NDUFB1, ARHGDIA, TGFB1	PCOLCE2, EEF1A1, FXYD5, PKM, CD151, RPL36A, ACTB, CFL1, ACTG1, AKR1B1, BSG, ERGIC3, RPL5, FKBP1A, GSTM3, IGFBP6, AKR1C1, CORO1B, RAB11B, TRAPPC1, MAMDC2, EPHX1
REACTOME_SIGNALING_BY_THE_B_CELL_RECEPTOR_BCR	0.00335196	0.0366227	0.266302	2.03669	2	71	UBB, UBA52, RPS27A, PPIA, PSMB6, PSMB5, PSMD4, FKBP1A, PSMB7, UBC, PSMC5, CALM1, PSMB3, PSMA7, PSMF1, PSMB1, SKP1, NFKBIA, PSMD3, PSMA1, PSMD9, PSMD8, PSMC2, PSMC3, PSMC1, ITPR3, PSMB2, PSMD2, NFATC3, PSMD13	UBB, UBA52, RPS27A, PPIA, PSMB6, PSMB5, PSMD4, FKBP1A, PSMB7, UBC, PSMC5, CALM1, PSMB3, PSMA7, PSMF1, PSMB1, SKP1, NFKBIA, PSMD3, PSMA1, PSMD9
REACTOME_HIV_ELONGATION_ARREST_AND_RECOVERY	0.00531915	0.042472	0.400204	2.03634	3	24	POLR2J, POLR2L, POLR2F, SUPT4H1, POLR2G, POLR2E, POLR2K, POLR2I, NELFE, POLR2C	POLR2J, POLR2L, POLR2F, SUPT4H1, POLR2G, POLR2E, POLR2K, POLR2I, NELFE, POLR2C
WEST_ADRENOCORTICAL_TUMOR_UP	0.00101523	0.0234204	0.20619	2.03373	0	182	OAZ1, GAPDH, TMED9, TUBA1B, TUBA1A, UBL5, DNAJB1, PPIA, COPE, TAF9, ATP6V1G1, ATP6V0B, TUBB4B, PSMB7, ERP29, TMEM106C, ANXA4, DCTN2, LSM5, MRPL18, ENO1, BABAM1, FDPS, POLR2K, CD164, ENSA, GNG5, LSM4, HMGB2, ARPC3, NEU1, FABP3, ACAT2, RDH11, HSD17B7, FDFT1, SQLE, GLO1, PSMC2, MVD, ATP1A1, ACOT7, PTTG1, TPD52L2, MICA, MSMO1, P4HA2, NUDT1, CDC123, GADD45A, YIPF2, TUBA1C, DHCR7, ARF3, GMNN, DOLK, BUB…	OAZ1, GAPDH, TMED9, TUBA1B, TUBA1A, UBL5, DNAJB1, PPIA, COPE, TAF9, ATP6V1G1, ATP6V0B, TUBB4B, PSMB7, ERP29, TMEM106C, ANXA4, DCTN2, LSM5, MRPL18, ENO1, BABAM1, FDPS, POLR2K, CD164, ENSA, GNG5, LSM4, HMGB2, ARPC3, NEU1, FABP3, ACAT2, RDH11, HSD17B7, FDFT1
MALONEY_RESPONSE_TO_17AAG_UP	0.00671141	0.0475395	0.420841	2.02756	4	21	SLC25A6, EEF2, CCNI, HSPA8, ARPC3, UCP2, PDAP1, CAPN1, HSPA1B, MYL9, STX5	SLC25A6, EEF2, CCNI, HSPA8, ARPC3, UCP2, PDAP1, CAPN1
PELLICCIOTTA_HDAC_IN_ANTIGEN_PRESENTATION_DN	0.00494438	0.0408807	0.336816	2.02537	3	36	ATF4, PSMB6, PSMB5, PSMC5, PSMA7, PSMF1, PSMA1, PSMD8, KDELR1, PSMC2, SEC22C, PSMC3, SERP1, PSMC1, TMED4, PSMB2, HMGCS1, DERL1, PDIA3	ATF4, PSMB6, PSMB5, PSMC5, PSMA7, PSMF1, PSMA1
REACTOME_GLYCOGEN_METABOLISM	0.00274725	0.0346535	0.462611	2.02257	1	16	UBB, UBA52, RPS27A, UBC, CALM1, PGM2L1, PGM1, GYG1	UBB, UBA52, RPS27A, UBC, CALM1, PGM2L1, PGM1, GYG1
REACTOME_SYNTHESIS_OF_SUBSTRATES_IN_N_GLYCAN_BIOSYTHESIS	0.00243605	0.0338245	0.3265	2.02246	1	39	ST6GALNAC6, ALG5, NEU1, CTSA, DPM1, NANS, GFPT2, CMAS, DPM2, PMM1, MVD, GLB1, SLC35A1, ST6GALNAC4, SLC35C1, NAGK, GMPPA, SLC17A5, DOLK, DPM3, FUOM, ST3GAL3, ST3GAL4, GMDS, SRD5A3, AMDHD2, MPI, FPGT	ST6GALNAC6, ALG5, NEU1, CTSA, DPM1, NANS, GFPT2
REACTOME_TELOMERE_MAINTENANCE	0.00357569	0.0376164	0.315337	2.02219	2	42	POLD4, POLR2J, NOP10, POLR2L, POLR2F, POLR2G, POLR2E, NHP2, POLD2, POLR2K, POLR2I, RPA3, POLR2C, PCNA, TERF1, TEN1, RPA2, RUVBL2, TINF2, RFC1, PPP6C, RPA1	POLD4, POLR2J, NOP10, POLR2L, POLR2F, POLR2G, POLR2E, NHP2, POLD2, POLR2K, POLR2I, RPA3, POLR2C, PCNA
LY_AGING_MIDDLE_UP	0.0015674	0.0234214	0.706611	2.02015	0	6	COMP, FMOD, DPT, TNFRSF11B	COMP, FMOD, DPT, TNFRSF11B
HSIAO_LIVER_SPECIFIC_GENES	0.00440529	0.0391646	0.255726	2.01984	3	79	SOD1, CDO1, MGST1, SUPT4H1, PGRMC1, ACAT1, AKR1C1, PCBD1, SEPHS2, CYB5A, EPHX1, FAH, ANG, ASL, ALDH2, RGL2, TAF6, PTGR1, CAT, F5, ACAA1, MSMO1, CYP27A1, GSTZ1, CRADD, PCK2, NNMT, SSRP1, SERPINE1, HMGCL, ACAA2	SOD1, CDO1, MGST1, SUPT4H1, PGRMC1, ACAT1, AKR1C1, PCBD1, SEPHS2, CYB5A, EPHX1, FAH, ANG, ASL, ALDH2, RGL2
JIANG_HYPOXIA_CANCER	0.00243605	0.0338245	0.326073	2.01981	1	39	SH3BGRL3, HAX1, RPL22, AUP1, ITGAE, PPT1, ARPC3, COA3, PGM1, HMG20B, UBE2I, MRPS34, FBXO17, UBL7, SERP1, PLOD3, ARPC5, TGIF1, VAPB, ATP1B1, TGM2	SH3BGRL3, HAX1, RPL22, AUP1, ITGAE, PPT1, ARPC3, COA3, PGM1, HMG20B, UBE2I
LUI_THYROID_CANCER_CLUSTER_5	0.00150602	0.0234204	0.564691	2.01799	0	10	CRYAB, LGALS1, ETHE1, BLVRB, EPHX1, ACADM, ISLR, TSPAN1	CRYAB, LGALS1, ETHE1, BLVRB, EPHX1
HWANG_PROSTATE_CANCER_MARKERS	0.00417827	0.0382233	0.438994	2.01462	2	19	LGALS3, PARK7, CLU, ILK, RERG, PHB, LGALS1, PGK1, SELENBP1, MIF, RAN	LGALS3, PARK7, CLU, ILK, RERG, PHB, LGALS1, PGK1
HOLLMANN_APOPTOSIS_VIA_CD40_DN	0.00102669	0.0234204	0.212216	2.01347	0	152	RPL8, CD9, EEF1D, ANXA2, NPC2, TSPO, VIM, RPL36AL, HSBP1, OSR2, PPP1CA, TRIP6, PKIG, THYN1, PPA2, PCBD1, ACOT13, RHOA, COA3, PGM1, SMARCE1, CD58, NOSIP, ATP6AP1, MSRB1, BDH2, S100A11, UROS, CHMP2B, VPS72, NME4, TIMM9, PHYH, AKIP1, IFT57, GSDMD, NUDT1, ARMCX6, CCNB1IP1, PDLIM1, MGAT2, NIT2, TFG, AEBP1, PON2, KLHL21, RPH3AL, CRYZL1, SLC39A4, LITAF, MTMR2, DNPEP, MT1X, TIMM22, SLC16A3, PYCARD, DECR1…	RPL8, CD9, EEF1D, ANXA2, NPC2, TSPO, VIM, RPL36AL, HSBP1, OSR2, PPP1CA, TRIP6, PKIG, THYN1, PPA2, PCBD1, ACOT13, RHOA, COA3, PGM1, SMARCE1, CD58, NOSIP, ATP6AP1, MSRB1
REACTOME_RESPONSE_TO_ELEVATED_PLATELET_CYTOSOLIC_CA2	0.00334076	0.0366227	0.260331	2.01295	2	74	ALDOA, CD9, TMSB4X, SOD1, PFN1, CFL1, PPIA, MAGED2, PSAP, CLU, TAGLN2, TEX264, CALM1, CYB5R1, MANF, FAM3C, ECM1, QSOX1, TGFB1, WDR1, SCCPDH, F5, ACTN1, CAP1, ENDOD1, VTI1B, SERPINE1, TUBA4A, IGF1, ISLR, CD63, CHID1	ALDOA, CD9, TMSB4X, SOD1, PFN1, CFL1, PPIA, MAGED2, PSAP, CLU, TAGLN2, TEX264, CALM1, CYB5R1, MANF, FAM3C
WP_OXYSTEROLS_DERIVED_FROM_CHOLESTEROL	0.00536193	0.0425515	0.403321	2.01094	3	23	HSD3B7, INSIG1, NR1H2, ACOT13, SCP2, ACOT7, CYP27A1, DHCR7, EBP, ACOT8, EPHX2, SLC27A5, ACOT9, ACOX2, ACOT4, ACOT11, ESR1, ACOT2, AMACR, DBP, CYP46A1, CYP7B1	HSD3B7, INSIG1, NR1H2, ACOT13
TOMIDA_METASTASIS_DN	0.00148588	0.0234204	0.541077	2.00957	0	11	EIF1, LGALS3, TRIP6, DLX4, SYBU, NR4A1, SAT1	EIF1, LGALS3, TRIP6, DLX4, SYBU
REACTOME_KERATAN_SULFATE_DEGRADATION	0.00148588	0.0234204	0.540965	2.00916	0	11	PRELP, LUM, FMOD, HEXB, OGN, HEXA, GLB1	PRELP, LUM, FMOD, HEXB, OGN
CUI_TCF21_TARGETS_2_UP	0.00201613	0.0298023	0.195767	2.00756	1	228	RPL41, COMP, LUM, RPS9, ACTB, MGP, FMOD, DCN, RPSA, RPL12, NDUFB7, GUK1, PIN1, LSP1, CLU, CKS1B, BANF1, DGCR6L, LGALS1, POLD2, APRT, IGSF8, KIF22, TIMM13, LSM4, PDLIM4, SUMO3, NME1, BMP4, PIH1D1, SNRPB, LSM3, TGFBI, PRDX2, PYCR1, FCGRT, ABHD14A, FKBP10, HSPBP1, MAPKAPK3, RANGRF, NSL1, ECM1, GALK1, HM13, VPS72, PFKL, MORN2, PTTG1, PRDX6, RNASEH2C, MRPL9, VCAN, RCN3, ANAPC15, DCTPP1, MIF, PCBP4, DT…	RPL41, COMP, LUM, RPS9, ACTB, MGP, FMOD, DCN, RPSA, RPL12, NDUFB7, GUK1, PIN1, LSP1, CLU, CKS1B, BANF1, DGCR6L, LGALS1, POLD2, APRT, IGSF8, KIF22, TIMM13, LSM4, PDLIM4, SUMO3, NME1, BMP4, PIH1D1, SNRPB, LSM3, TGFBI, PRDX2, PYCR1, FCGRT, ABHD14A, FKBP10, HSPBP1, MAPKAPK3
REACTOME_SIGNALING_BY_HEDGEHOG	0.00322928	0.0362557	0.241826	2.00747	2	94	UBB, UBA52, RPS27A, TUBA1B, TUBA1A, PSMB6, RBX1, PSMB5, TUBB4B, PSMD4, HHIP, PSMB7, UBC, PSMC5, PSMB3, PSMA7, PSMF1, PSMB1, SKP1, PSMD3, PSMA1, PSMD9, P4HB, PSMD8, PSMC2, GAS1, PSMC3, DERL2, IFT57, IFT52, ERLEC1, PSMC1, PSMB2, FUZ, TUBA1C, PSMD2, PSMD13, ADCY7, TULP3	UBB, UBA52, RPS27A, TUBA1B, TUBA1A, PSMB6, RBX1, PSMB5, TUBB4B, PSMD4, HHIP, PSMB7, UBC, PSMC5, PSMB3, PSMA7, PSMF1, PSMB1, SKP1, PSMD3, PSMA1, PSMD9, P4HB
REACTOME_GAP_FILLING_DNA_REPAIR_SYNTHESIS_AND_LIGATION_IN_GG_NER	0.00671141	0.0475395	0.416365	2.006	4	21	UBB, UBA52, POLD4, RPS27A, UBC, POLD2, POLE4, RPA3, PCNA, RPA2, XRCC1, RFC1, RPA1	UBB, UBA52, POLD4, RPS27A, UBC, POLD2, POLE4, RPA3, PCNA
LIANG_HEMATOPOIESIS_STEM_CELL_NUMBER_QTL	0.00305344	0.0346535	0.58077	2.00042	1	9	TUBA1A, S100A6, GTF3A, S100A11, SMIM7, PTTG1	TUBA1A, S100A6, GTF3A
REACTOME_BETA_CATENIN_INDEPENDENT_WNT_SIGNALING	0.00433369	0.0391646	0.247769	1.99504	3	84	UBB, UBA52, RPS27A, PFN1, AP2M1, PSMB6, PSMB5, PSMD4, GNG11, PSMB7, UBC, PSMC5, CALM1, PSMB3, CLTA, PSMA7, GNG5, PSMF1, PSMB1, AP2S1, RHOA, PSMD3, PSMA1, PSMD9, PSMD8, PSMC2	UBB, UBA52, RPS27A, PFN1, AP2M1, PSMB6, PSMB5, PSMD4, GNG11, PSMB7, UBC, PSMC5, CALM1, PSMB3, CLTA, PSMA7, GNG5, PSMF1, PSMB1, AP2S1, RHOA, PSMD3, PSMA1, PSMD9
KEGG_TERPENOID_BACKBONE_BIOSYNTHESIS	0.00148588	0.0234204	0.536812	1.99374	0	11	PMVK, ACAT1, FDPS, ACAT2, GGPS1, IDI1, MVD, HMGCS1, MVK	PMVK, ACAT1, FDPS, ACAT2, GGPS1
REACTOME_DOWNREGULATION_OF_ERBB4_SIGNALING	0.0030303	0.0346535	0.645736	1.99324	1	7	UBB, UBA52, RPS27A, UBC	UBB, UBA52, RPS27A, UBC
GUTIERREZ_MULTIPLE_MYELOMA_UP	0.00772201	0.0501958	0.365834	1.99322	5	28	COX7C, ATP6V0E1, MORF4L1, EID1, TAF9, EMC7, VDAC2, PSENEN, ARF1, ILF2, CNIH1, UQCRFS1	COX7C, ATP6V0E1, MORF4L1, EID1, TAF9, EMC7, VDAC2, PSENEN, ARF1, ILF2
BAELDE_DIABETIC_NEPHROPATHY_UP	0.00503145	0.0413316	0.34127	1.99246	3	34	FTL, AQP1, CLU, CCL3, CRIP1, ID1, ENO1, AKR1A1, HYAL1, BAX, HYAL2, VAT1, ENG, INPP5K, RAMP2, CCDC69, BPHL, ICAM2, MYC, AKR1C3, GAS2L1, UNC5B	FTL, AQP1, CLU, CCL3, CRIP1, ID1, ENO1, AKR1A1, HYAL1
WEINMANN_ADAPTATION_TO_HYPOXIA_UP	0.0055325	0.0425515	0.439566	1.99239	3	18	ID3, CALM1, GSTA4, HSPA1B, NNMT, NQO1, TPM1, SLC16A3, CRLF1, ANP32A, IGFBP7, CADM1, KCNK1, TPBG	ID3, CALM1, GSTA4
HU_ANGIOGENESIS_DN	0.00393185	0.0382233	0.379902	1.99192	2	26	SOD1, NDUFB6, ATP6V1G1, ANXA7, CKS2, POLR2K, PSMB1, PFN2, RPA3, MDH1, GTF2A2	SOD1, NDUFB6, ATP6V1G1, ANXA7, CKS2, POLR2K, PSMB1, PFN2, RPA3, MDH1
REACTOME_RAS_PROCESSING	0.00426136	0.0387599	0.482043	1.98957	2	14	UBB, ARL2, UBA52, RPS27A, UBC, CALM1	UBB, ARL2, UBA52, RPS27A, UBC, CALM1
ACEVEDO_NORMAL_TISSUE_ADJACENT_TO_LIVER_TUMOR_UP	0.00105708	0.0234204	0.233981	1.98937	0	102	RPL7, RPL27A, RPLP1, RPS3A, RPL14, PTMA, RPL7A, RNH1, SUMO2, RPL23, MRPL51, SBDS, RGS2, EMC7, DYNLRB1, UQCRH, ALG5, LMAN2, C7orf50, CISD1, BLVRB, TBPL1, GTF3C6, COX14, IGBP1, GSTA4, PERP, EDEM2, NTAN1	RPL7, RPL27A, RPLP1, RPS3A, RPL14, PTMA, RPL7A, RNH1, SUMO2, RPL23, MRPL51, SBDS, RGS2, EMC7, DYNLRB1, UQCRH, ALG5, LMAN2, C7orf50, CISD1, BLVRB, TBPL1, GTF3C6, COX14, IGBP1, GSTA4, PERP
DARWICHE_SKIN_TUMOR_PROMOTER_UP	0.00444939	0.0391646	0.256099	1.98865	3	75	SOD1, GABARAPL2, ARL2, FTL, RPS3A, COX5B, LDHA, DYNLL1, AXL, ESD, NHP2, CAPN2, PGAM1, ID1, ENO1, EEF1B2, PGK1, RNF181, ATP6V0D1, MRPS18A, PDCD5, PFKL, MAP1LC3A, BAIAP2, CRELD1, ENG, QDPR, GBA, CHP1, SOD3, RPS6KA4, EXT2, TCP1	SOD1, GABARAPL2, ARL2, FTL, RPS3A, COX5B, LDHA, DYNLL1, AXL, ESD, NHP2, CAPN2, PGAM1, ID1, ENO1, EEF1B2, PGK1, RNF181, ATP6V0D1, MRPS18A, PDCD5
BOQUEST_STEM_CELL_UP	0.00101937	0.0234204	0.204539	1.98817	0	171	PCOLCE2, MFAP4, PRELP, LUM, CRYAB, S100A4, MGP, CDO1, FMOD, DPT, DCN, EMP3, HSPB8, OSR2, AXL, GSTM3, CILP, TMED3, IGFBP6, OGN, CRIP1, PDLIM3, GPNMB, GLT8D2, TMEM45A, PDGFRL, NBPF10, AKR1C1, ANG, NTRK2, PDGFD, GFPT2, SSPN, CRABP2, SERPINE2, GAS1, PLBD1, NOVA1, STEAP1, SOX9, PID1, LTBP2, VCAN, RCN3, MXRA8, CDKN2C, FXYD1, GSTM5, SCARA3, RNASE4, MSC, AEBP1, ADCY7, EFS, IGF1, CES1, KIAA0930, MFAP5, PT…	PCOLCE2, MFAP4, PRELP, LUM, CRYAB, S100A4, MGP, CDO1, FMOD, DPT, DCN, EMP3, HSPB8, OSR2, AXL, GSTM3, CILP, TMED3, IGFBP6, OGN, CRIP1, PDLIM3, GPNMB, GLT8D2, TMEM45A, PDGFRL, NBPF10, AKR1C1, ANG, NTRK2, PDGFD, GFPT2, SSPN
FU_INTERACT_WITH_ALKBH8	0.00305344	0.0346535	0.57686	1.98696	1	9	TRMT112, DBI, CCT7, ECSIT, CCT3, TCP1, CCT4, CCT6A	TRMT112, DBI, CCT7
REACTOME_RECOGNITION_OF_DNA_DAMAGE_BY_PCNA_CONTAINING_REPLICATION_COMPLEX	0.00393185	0.0382233	0.378656	1.98538	2	26	UBB, UBA52, POLD4, RPS27A, RBX1, UBC, POLD2, POLE4, RPA3, PCNA, UBE2B, RPA2, USP1, RFC1, RPA1	UBB, UBA52, POLD4, RPS27A, RBX1, UBC, POLD2, POLE4, RPA3, PCNA
HOLLMANN_APOPTOSIS_VIA_CD40_UP	0.00315789	0.0357743	0.225008	1.98484	2	116	ARPC1B, SLC25A6, TUBA1B, TUBA1A, EMP3, TMEM147, ISCU, COPS6, MRPL34, EMC7, ARPC2, TMEM106C, MAGEH1, PCMT1, DUT, ACAT1, NQO2, CYB5R1, CD99, ENSA, LSM4, SDHB, PDLIM2, SYPL1, RPS4Y1, HMGB1, LSM1, PDGFD, MRPS33, HSPBP1, ALDH2	ARPC1B, SLC25A6, TUBA1B, TUBA1A, EMP3, TMEM147, ISCU, COPS6, MRPL34, EMC7, ARPC2, TMEM106C, MAGEH1, PCMT1, DUT, ACAT1, NQO2, CYB5R1, CD99, ENSA, LSM4, SDHB, PDLIM2, SYPL1, RPS4Y1, HMGB1, LSM1, PDGFD, MRPS33, HSPBP1, ALDH2
LI_INDUCED_T_TO_NATURAL_KILLER_UP	0.00101626	0.0234204	0.201763	1.98457	0	180	ALDOA, CD9, PLP2, FXYD5, FTL, MYL6, S100A4, SH3BGRL3, ANXA2, TSPO, COMT, NDFIP1, ID2, JUNB, S100A6, LGALS3, ARL6IP5, VIM, IER3, CAPG, CAPZB, PDLIM7, LMNA, SERTAD1, CCL3, TNFRSF11B, C1orf21, ITGAE, LGALS1, CAPN2, GLIPR2, SYPL1, VPS29, ASAH1, MT1A, ERRFI1, MAPKAPK3, CSTB, SERPINE2, S100A11, OSTF1, TMEM141, SMCO4, SCCPDH, TMEM126A, ELOVL1, MFSD10, MVP, SERPINB6, MSMO1, SEC61B, FHL2, RAB4A, SDF2L1, E…	ALDOA, CD9, PLP2, FXYD5, FTL, MYL6, S100A4, SH3BGRL3, ANXA2, TSPO, COMT, NDFIP1, ID2, JUNB, S100A6, LGALS3, ARL6IP5, VIM, IER3, CAPG, CAPZB, PDLIM7, LMNA, SERTAD1, CCL3, TNFRSF11B, C1orf21, ITGAE, LGALS1, CAPN2, GLIPR2, SYPL1, VPS29, ASAH1, MT1A, ERRFI1, MAPKAPK3
CHIBA_RESPONSE_TO_TSA_UP	0.0102564	0.0583944	0.355829	1.98425	7	30	CD9, LUM, JUNB, BSG, FASTK, BAD, TRIP6, APRT, BMP4, QSOX1, TGFB1, CDKN2C, CAV2, SOD3, RHOG	CD9, LUM, JUNB, BSG, FASTK, BAD, TRIP6, APRT, BMP4
WP_INTRACELLULAR_TRAFFICKING_PROTEINS_INVOLVED_IN_CMT_NEUROPATHY	0.00273598	0.0346535	0.446153	1.98055	1	17	HSPB1, RABAC1, HSPB8, RAB7A, PMP22, RAB11B, RAB11A, RAB4A, LITAF, MTMR2, EGR2	HSPB1, RABAC1, HSPB8, RAB7A, PMP22, RAB11B
WP_MEVALONATE_PATHWAY	0.00470219	0.0400324	0.692493	1.97978	2	6	PMVK, FDPS, ACAT2, MVD, HMGCS1, MVK	PMVK, FDPS, ACAT2
MUELLER_PLURINET	0.00102041	0.0234204	0.202523	1.97921	0	174	U2AF1, PFN1, PTMA, ANXA2, HSPA8, COPS6, CKS1B, HSPA2, LSM5, SNRPE, PHB, POLD2, CKS2, SUMO1, LSM4, NME1, POP7, SNRPB, CDA, LSM3, RPA3, HMGB1, LSM1, PMF1, SNRPF, POP5, PCNA, SNRPC, HSPE1, FKBP3, KPNA2, PFDN6, BAG6, NUDT1, NPM1, RPA2, DCTPP1, SRSF2, COPS3, LSM7, GADD45A, POLG2, HAUS1, GMNN, EXOSC7, EXOSC8, FBL, LSM6, TDP2, LUC7L3, CHEK2, HDAC2, VASP, HDAC1, AIMP2, MNAT1, TGIF1, MRPS12, HMGA1, SNRPA,…	U2AF1, PFN1, PTMA, ANXA2, HSPA8, COPS6, CKS1B, HSPA2, LSM5, SNRPE, PHB, POLD2, CKS2, SUMO1, LSM4, NME1, POP7, SNRPB, CDA, LSM3, RPA3, HMGB1, LSM1, PMF1, SNRPF, POP5, PCNA, SNRPC, HSPE1
HOSHIDA_LIVER_CANCER_SUBCLASS_S1	0.00101729	0.0234204	0.200838	1.97824	0	181	ALDOA, OAZ1, ARPC1B, PLP2, TMSB4X, CD151, LUM, MGP, PFN1, GSTP1, AQP1, CRIP2, NPC2, ID3, PLD3, ATP6V1F, IER3, ATP6V0B, TAX1BP3, LSP1, PROCR, CCL3, SRI, ARPC2, ANXA4, DCTN2, ARF5, GPNMB, DUT, LGALS1, GRN, GEM, AP2S1, RHOA, PLAUR, ASAH1, PGK1, THY1, PPP4C, RAB31, ATP6AP1, LDHB, CRABP2, LGMN, ADAM15, S100A11, QSOX1, HEXA, LTBP2, VCAN, ATP1B3, SLC39A6, TPM2, RPA2, ITPR3, GYPC	ALDOA, OAZ1, ARPC1B, PLP2, TMSB4X, CD151, LUM, MGP, PFN1, GSTP1, AQP1, CRIP2, NPC2, ID3, PLD3, ATP6V1F, IER3, ATP6V0B, TAX1BP3, LSP1, PROCR, CCL3, SRI, ARPC2, ANXA4, DCTN2, ARF5, GPNMB, DUT, LGALS1, GRN, GEM, AP2S1, RHOA, PLAUR, ASAH1, PGK1, THY1, PPP4C, RAB31, ATP6AP1, LDHB
ODONNELL_METASTASIS_DN	0.00296736	0.0346535	0.510947	1.97615	1	12	RPL35A, DUT, ENSA, NTRK2, AP1S1, NOL12, ISG20, TTC9, HLF, IFT74, ETV2	RPL35A, DUT, ENSA, NTRK2
WP_DEGRADATION_PATHWAY_OF_SPHINGOLIPIDS_INCLUDING_DISEASES	0.00470219	0.0400324	0.690798	1.97494	2	6	HEXB, NEU1, GLA, HEXA, GLB1	HEXB, NEU1
WIERENGA_PML_INTERACTOME	0.00670241	0.0475395	0.396053	1.9747	4	23	RPL3, EEF1A1, RPS3, RPS27, ACTG1, TUBA1A, RPS18	RPL3, EEF1A1, RPS3, RPS27, ACTG1, TUBA1A, RPS18
BIOCARTA_SUMO_PATHWAY	0.00491803	0.0408807	0.754533	1.97231	2	5	SUMO2, SUMO1, SUMO3, UBE2I, SAE1	SUMO2, SUMO1, SUMO3, UBE2I
REACTOME_NOTCH3_ACTIVATION_AND_TRANSMISSION_OF_SIGNAL_TO_THE_NUCLEUS	0.00549451	0.0425515	0.45036	1.96901	3	16	UBB, UBA52, RPS27A, PSENEN, UBC, APH1A	UBB, UBA52, RPS27A, PSENEN, UBC, APH1A
BILANGES_RAPAMYCIN_SENSITIVE_GENES	0.00531915	0.042472	0.386925	1.96877	3	24	RPL23A, RPL27, RPS15, RPL11, RPL35, RPL34, RPL22, INSIG1, NEU1	RPL23A, RPL27, RPS15, RPL11, RPL35, RPL34, RPL22, INSIG1, NEU1
WP_EUKARYOTIC_TRANSCRIPTION_INITIATION	0.00754717	0.0501958	0.337175	1.96856	5	34	POLR2J, TAF9, POLR2F, ILK, POLR2G, POLR2E, POLR2K, POLR2I, TAF12, POLR2C, TAF7, GTF2A2, TAF6, POLR3K, GTF2B, POLR3H, MNAT1, ERCC3, POLR1D	POLR2J, TAF9, POLR2F, ILK, POLR2G, POLR2E, POLR2K, POLR2I, TAF12, POLR2C, TAF7
REACTOME_INLA_MEDIATED_ENTRY_OF_LISTERIA_MONOCYTOGENES_INTO_HOST_CELLS	0.0030303	0.0346535	0.637108	1.96661	1	7	UBB, UBA52, RPS27A, UBC	UBB, UBA52, RPS27A, UBC
WAMUNYOKOLI_OVARIAN_CANCER_LMP_UP	0.00414079	0.0382233	0.211625	1.96657	3	139	COX7A2, PPDPF, ACTB, GSTP1, UQCRQ, S100A6, JTB, COX6A1, RPS27L, PPIA, IER3, EDF1, CD59, CIB1, DBI, GSTK1, TEX264, KDELR2, MYL12B, TALDO1, CCDC107, LMAN2, POP7, MRPL41, HMGB1, SGSM3, MRPL52, NANS, MRPS18A, NOSIP, EPS8L2, MPST, FDFT1, CCNDBP1, PET100, QSOX1, HM13, CHMP1A, SCAMP2, ETFB, AURKAIP1, MVP, ACAA1, RALY, PACSIN2	COX7A2, PPDPF, ACTB, GSTP1, UQCRQ, S100A6, JTB, COX6A1, RPS27L, PPIA, IER3, EDF1, CD59, CIB1, DBI, GSTK1, TEX264, KDELR2, MYL12B, TALDO1, CCDC107, LMAN2, POP7, MRPL41, HMGB1, SGSM3, MRPL52, NANS, MRPS18A, NOSIP, EPS8L2, MPST, FDFT1
SMITH_LIVER_CANCER	0.00741656	0.0499754	0.326616	1.96404	5	36	PMVK, ANXA7, SDHC, ADIPOR1, TMEM106C, PGRMC1, NHP2, FDPS, PDCD5, GSTA4, PFDN6, COPS5, GSTM4, RAB4A, PEX2, IFT20, PAK4, HTATIP2, SDC2, TOB1, MTFR1	PMVK, ANXA7, SDHC, ADIPOR1, TMEM106C, PGRMC1, NHP2, FDPS, PDCD5, GSTA4
REACTOME_PTK6_REGULATES_RTKS_AND_THEIR_EFFECTORS_AKT1_AND_DOK1	0.0030303	0.0346535	0.635909	1.96291	1	7	UBB, UBA52, RPS27A, UBC	UBB, UBA52, RPS27A, UBC
DIAZ_CHRONIC_MYELOGENOUS_LEUKEMIA_UP	0.000999001	0.0234204	0.156978	1.96245	0	1009	RPL31, PLP2, SOD1, PFN1, TMED2, CCNI, TMEM59, PFKP, DSTN, MDH2, COMT, NDUFC2, NDFIP1, ATP6V0E1, EMP3, S100A6, AP2M1, HNRNPA0, CD55, TPI1, ARL6IP5, MORF4L1, TBCB, RPS27L, BSG, EID1, ERGIC3, OAZ2, NDUFB6, PEBP1, DAD1, CAPZB, TAF9, CNPY2, PSMB5, DGUOK, TMBIM1, ANXA7, LMNA, AUP1, SLC29A1, ARL5A, CD59, TAGLN2, ARPC1A, SNRPG, PDCD6, TSC22D1, SRI, ITGB1BP1, TMED3, NDUFS4, ILK, CAMLG, RAD50, RNF5, MLF2, …	RPL31, PLP2, SOD1, PFN1, TMED2, CCNI, TMEM59, PFKP, DSTN, MDH2, COMT, NDUFC2, NDFIP1, ATP6V0E1, EMP3, S100A6, AP2M1, HNRNPA0, CD55, TPI1, ARL6IP5, MORF4L1, TBCB, RPS27L, BSG, EID1, ERGIC3, OAZ2, NDUFB6, PEBP1, DAD1, CAPZB, TAF9, CNPY2, PSMB5, DGUOK, TMBIM1, ANXA7, LMNA, AUP1, SLC29A1, ARL5A, CD59, TAGLN2, ARPC1A, SNRPG, PDCD6, TSC22D1, SRI, ITGB1BP1, TMED3, NDUFS4, ILK, CAMLG, RAD50, RNF5, MLF2, …
HU_GENOTOXIN_ACTION_DIRECT_VS_INDIRECT_24HR	0.00754717	0.0501958	0.335695	1.95991	5	34	PTMA, EMP3, JUNB, FASTK, NELFE, UBE2E1, HSPB11, GLRX3, UBXN11, RTCB, NPM1, TINF2, MIF4GD, MTDH, RIC8A, CCT3, RBBP7, HS1BP3, APEX1	PTMA, EMP3, JUNB, FASTK, NELFE, UBE2E1, HSPB11
BIOCARTA_MTA3_PATHWAY	0.00296736	0.0346535	0.506723	1.95981	1	12	ALDOA, GAPDH, HSPB1, TUBA1A, HSPB2, SNAI1, HDAC1, TUBA4A, CTSD	ALDOA, GAPDH, HSPB1, TUBA1A, HSPB2, SNAI1
DAZARD_RESPONSE_TO_UV_SCC_UP	0.00556174	0.0426671	0.25228	1.959	4	75	ANXA2, HEXIM1, ID2, MIR22HG, SRI, TM2D1, CXCL2, TSC22D3, SKP1, ITM2B, DYNLT3, UBE2E1, PGK1, PRDX3, SDHD, ATP6AP2, UQCRC2, PSMD8, IL1B, AP1S2, SSBP1, SNX3, PFDN6, CXCL3, DYNC2LI1, ANAPC15, TPGS2, GADD45A, TNF	ANXA2, HEXIM1, ID2, MIR22HG, SRI, TM2D1, CXCL2, TSC22D3, SKP1, ITM2B, DYNLT3, UBE2E1, PGK1, PRDX3, SDHD, ATP6AP2, UQCRC2
REACTOME_GAP_JUNCTION_TRAFFICKING_AND_REGULATION	0.0055325	0.0425515	0.432107	1.95858	3	18	ACTB, TUBA1B, ACTG1, TUBA1A, AP2M1, TUBB4B, CLTA	ACTB, TUBA1B, ACTG1, TUBA1A, AP2M1, TUBB4B, CLTA
CHAUHAN_RESPONSE_TO_METHOXYESTRADIOL_UP	0.00742574	0.0499754	0.322335	1.95843	5	37	ATF4, SLC3A2, HSPA8, CIRBP, COX7B, CKS2, NME1, ITGB5, UBE2L3, DUSP10, PTTG1, AHSA1, EIF5AL1, SRSF2, CKB, CBX6, HMGN2, ASNS, RBM3, TIMM44, MYC, TARDBP	ATF4, SLC3A2, HSPA8, CIRBP, COX7B, CKS2, NME1, ITGB5, UBE2L3
MULLIGHAN_MLL_SIGNATURE_1_UP	0.00201816	0.0298023	0.190559	1.9576	1	232	OAZ1, ARPC1B, PKM, POLD4, S100A4, COX8A, ID2, ATP6V0E1, S100A6, PLD3, DYNLL1, POLR2J, ARL6IP5, CAPG, PRDX1, MRPL33, HEXB, NDUFS7, MRPL34, ARPC2, NDUFC1, ARPC4, SNX17, FXYD6, UNC50, CALM1, LGALS1, SPCS1, ENO1, GRN, SDHB, SMPD1, LMAN2, TADA3, SEPHS2, RNF167, IL10RB, TIMM17B, RCAN1, DNPH1, CNIH4, CTSA, SLC25A11, COA3, UQCRC1, SDHD, PARL, P4HB, RANGRF, TTC1, TOLLIP, PMM1, SMCO4, CAT, NINJ2, ATG3, PIG…	OAZ1, ARPC1B, PKM, POLD4, S100A4, COX8A, ID2, ATP6V0E1, S100A6, PLD3, DYNLL1, POLR2J, ARL6IP5, CAPG, PRDX1, MRPL33, HEXB, NDUFS7, MRPL34, ARPC2, NDUFC1, ARPC4, SNX17, FXYD6, UNC50, CALM1, LGALS1, SPCS1, ENO1, GRN, SDHB, SMPD1, LMAN2, TADA3, SEPHS2, RNF167, IL10RB, TIMM17B, RCAN1, DNPH1, CNIH4, CTSA, SLC25A11, COA3, UQCRC1, SDHD, PARL, P4HB
TOMLINS_PROSTATE_CANCER_UP	0.00517464	0.0414772	0.363798	1.95742	3	27	RPL31, EIF4A1, SLC25A6, EEF2, ATP6V1G1, CNPY2, NACA, MANF, SOX4, RAB11A, GUSB	RPL31, EIF4A1, SLC25A6, EEF2, ATP6V1G1, CNPY2, NACA, MANF, SOX4
CHIANG_LIVER_CANCER_SUBCLASS_PROLIFERATION_DN	0.0045819	0.0396543	0.273232	1.95656	3	58	CDO1, BLOC1S1, SYBU, GRHPR, EPHX1, HIBADH, SMIM14, SORBS2, ACYP2, SCP2, CAT, HAGH, SELENBP1, ALDH3A2, DHRS1, CYP27A1, DCXR, ECHDC2, HADH, CPED1, CMBL, ADRB2, GAMT, PDK4, BTD, HSD11B1, MTHFD1, GCDH, POR, SEC14L2, ETFDH, RGN, NUDT6, ACBD4, NUDT7, CES2, SRD5A1, TPRG1, LDHD, F8, CTH, ETNK2, WNK3, HAAO, GPT2, RWDD3	CDO1, BLOC1S1, SYBU, GRHPR, EPHX1, HIBADH, SMIM14, SORBS2, ACYP2
REACTOME_MITOTIC_G2_G2_M_PHASES	0.00420168	0.0383281	0.223178	1.9556	3	112	UBB, UBA52, RPS27A, TUBA1B, TUBA1A, DYNLL1, PSMB6, RBX1, PSMB5, TUBB4B, PSMD4, DCTN3, PSMB7, UBC, DCTN2, PSMC5, PSMB3, PSMA7, PSMF1, PSMB1, SKP1, PSMD3, PSMA1, PPP2R1A, PSMD9, PSMD8, ACTR1A, LCMT1, PSMC2, PSMC3, TUBB, SSNA1, PSMC1, TUBG2, TUBG1, PSMB2, MZT1, TUBA1C, HAUS1, AKAP9, PSMD2, PSMD13, CDKN1A, MNAT1, TUBA4A, PSMB4, TUBB2B, PSMA5, NME7, CDK11A	UBB, UBA52, RPS27A, TUBA1B, TUBA1A, DYNLL1, PSMB6, RBX1, PSMB5, TUBB4B, PSMD4, DCTN3, PSMB7, UBC, DCTN2, PSMC5, PSMB3, PSMA7, PSMF1, PSMB1, SKP1, PSMD3, PSMA1, PPP2R1A, PSMD9
REACTOME_DEFECTIVE_ST3GAL3_CAUSES_MCT12_AND_EIEE15	0.00626959	0.0455944	0.683868	1.95513	3	6	PRELP, LUM, FMOD, OGN, ST3GAL3, OMD	PRELP, LUM, FMOD, OGN
MORI_PRE_BI_LYMPHOCYTE_UP	0.00758534	0.0501958	0.343171	1.95436	5	32	TUBA1B, TUBA1A, TUBB4B, SLC29A1, DBI, CKS1B, HSPBP1, SQLE, KPNA2, TUBB, MIF, ENG, RAN, CDKN1A, PRDX4, ANP32E, MCM7, HMGN2	TUBA1B, TUBA1A, TUBB4B, SLC29A1, DBI, CKS1B, HSPBP1
KEGG_GALACTOSE_METABOLISM	0.00549451	0.0425515	0.446888	1.95382	3	16	PFKP, AKR1B1, PGM1, GALK1, GLA, GLB1, PFKL, PFKM, GALT, GAA, GALE, GALK2	PFKP, AKR1B1, PGM1
BARIS_THYROID_CANCER_UP	0.00410397	0.0382233	0.440046	1.95344	2	17	COX7A2, ATF4, COX6A1, GLUL, GSTM3, COX7B, CYC1	COX7A2, ATF4, COX6A1, GLUL, GSTM3, COX7B, CYC1
SATOH_COLORECTAL_CANCER_MYC_UP	0.00572082	0.0436787	0.271472	1.95229	4	59	DUT, POLD2, ENO1, POLR2I, NME1, PPT1, PYCR1, ADSL, PYCR2, LDHB, GLO1, CDK4, SHMT2, POLR3K, SLC39A6, SLC4A2, DTYMK, PFKM, NUDT5, AHCY, POLR3H, UCKL1, AMPD2, POLR1D, SLC25A14, ATIC, ENOPH1, HPRT1, PRPS2, MECR, ASNS, GNPDA1	DUT, POLD2, ENO1, POLR2I, NME1, PPT1, PYCR1, ADSL, PYCR2, LDHB
REACTOME_PYROPTOSIS	0.00410397	0.0382233	0.439255	1.94993	2	17	CHMP2A, HMGB1, IL1B, CHMP4A, CHMP2B, BAX, CHMP3, GSDMD, CHMP4B, CYCS, CASP3, CHMP6, TP53, CHMP7	CHMP2A, HMGB1
WP_CHOLESTEROL_METABOLISM_WITH_BLOCH_AND_KANDUTSCHRUSSELL_PATHWAYS	0.00742574	0.0499754	0.320911	1.94978	5	37	PMVK, NR1H2, FDPS, ACAT2, MYLIP, GGPS1, HSD17B7, FDFT1, SQLE, IDI1, MVD, MSMO1, CYP27A1, DHCR7, EBP, SCD, HMGCS1, FADS1, FADS2, MVK, SC5D, DHCR24, NSDHL, ELOVL4, ELOVL3, LSS, SREBF2	PMVK, NR1H2, FDPS, ACAT2, MYLIP, GGPS1, HSD17B7, FDFT1
REACTOME_INTERLEUKIN_1_SIGNALING	0.00556174	0.0426671	0.251081	1.94969	4	75	UBB, UBA52, RPS27A, PSMB6, RBX1, PSMB5, PSMD4, PSMB7, UBC, PSMC5, PSMB3, PSMA7, PSMF1, PSMB1, SKP1, HMGB1, NFKBIA, PSMD3, PSMA1, PSMD9, PSMD8, IL1B, PSMC2, TOLLIP, PSMC3, PSMC1, PSMB2, UBE2N, PSMD2, PELI1, PSMD13	UBB, UBA52, RPS27A, PSMB6, RBX1, PSMB5, PSMD4, PSMB7, UBC, PSMC5, PSMB3, PSMA7, PSMF1, PSMB1, SKP1, HMGB1, NFKBIA, PSMD3, PSMA1, PSMD9
WP_7OXOC_AND_7BETAHC_PATHWAYS	0.0097493	0.0569178	0.424736	1.94919	6	19	NPC2, ACOT13, SCP2, ACOT7, CYP27A1, DHCR7, EBP, ACOT8, EPHX2, SLC27A5, ACOT9, HSD11B1, ACOX2, ACOT4, ACOT11, ACOT2, AMACR, DBP	NPC2, ACOT13
DAZARD_UV_RESPONSE_CLUSTER_G2	0.00549451	0.0425515	0.445232	1.94659	3	16	ATF4, JUNB, IER3, CXCL2, CSRP1, PSMD8, CXCL3, GADD45A, SGK1	ATF4, JUNB, IER3, CXCL2, CSRP1
REACTOME_HYALURONAN_METABOLISM	0.00460123	0.0397212	0.595567	1.9442	2	8	HEXB, HYAL1, GUSB, HEXA, HYAL2, CHP1	HEXB, HYAL1
MELLMAN_TUT1_TARGETS_DN	0.0101652	0.0583944	0.351171	1.944	7	29	MGST3, PRDX1, GSTK1, TALDO1, AKR1A1, PTPMT1, ALDH2, GSTA4, CAT, HAGH, PCF11, IDH2, SCARA3, NQO1	MGST3, PRDX1, GSTK1, TALDO1, AKR1A1, PTPMT1, ALDH2, GSTA4
MODY_HIPPOCAMPUS_NEONATAL	0.0097493	0.0569178	0.423584	1.9439	6	19	TUBA1B, ACTG1, TUBA1A, FDPS, CCT7, SQLE, TUBB, UBE2E3, TBCA, TUBB2B, MMP14, CCT4	TUBA1B, ACTG1, TUBA1A, FDPS, CCT7
WOO_LIVER_CANCER_RECURRENCE_DN	0.0102041	0.0583944	0.338207	1.94313	7	33	GLUL, CRAT, CYB5A, EPHX1, CRYL1, CAT, ECHS1, PEMT, PC, ACAA1, ALDH3A2, CYP27A1, SLC35A2, PCK2, DCXR, QDPR, EPHX2, ADH5, BPHL, PCYT2, GCDH, POR	GLUL, CRAT, CYB5A, EPHX1, CRYL1
MISSIAGLIA_REGULATED_BY_METHYLATION_UP	0.00552486	0.0425515	0.248716	1.94293	4	76	CD9, POLD4, TMEM59, ATP6V0E1, PRDX5, CD55, ARL6IP5, MIR22HG, ATP6V1G1, PSAP, GRN, HYAL1, RCAN1, NEU1, PLAUR, PERP, IL1B, LGMN, ATOX1, MAP1LC3B, CTSB, SCAMP2, SAT1, P4HA2, CDC123, GADD45A, SERPINE1, PON2, CDKN1A, CCS, DNAJB2, YPEL5, ATP1B1	CD9, POLD4, TMEM59, ATP6V0E1, PRDX5, CD55, ARL6IP5, MIR22HG, ATP6V1G1, PSAP, GRN, HYAL1, RCAN1, NEU1, PLAUR, PERP
REACTOME_MHC_CLASS_II_ANTIGEN_PRESENTATION	0.00556793	0.0426671	0.251588	1.94281	4	73	TUBA1B, TUBA1A, DYNLL1, AP2M1, CAPZB, TUBB4B, DCTN3, RAB7A, DCTN2, ARF1, CLTA, KIF22, DCTN6, CAPZA2, AP2S1, ACTR10, CTSA, ACTR1B, SEC13, ACTR1A, AP1S2, LGMN, CTSB, AP1S1	TUBA1B, TUBA1A, DYNLL1, AP2M1, CAPZB, TUBB4B, DCTN3, RAB7A, DCTN2, ARF1, CLTA, KIF22, DCTN6, CAPZA2, AP2S1, ACTR10, CTSA, ACTR1B, SEC13
LEE_AGING_NEOCORTEX_UP	0.00705053	0.048812	0.279479	1.94095	5	54	CD9, EEF2, CRYAB, JUNB, VIM, MYL12A, UBC, PHB, CD68, RRAGA, TUBB, VPS72, NR4A1, ALDOC, SAT1, RAB4A, ATP1B3, GADD45A, CYB561, NAPA, RHOG, C1QA, PPP1R2, CTSD, S100A10, HSD17B12, PTGS1, ICAM2, CTNNB1, SPP1, C1QC, FOS, SEC23B	CD9, EEF2, CRYAB, JUNB, VIM, MYL12A, UBC, PHB, CD68
HU_GENOTOXIC_DAMAGE_24HR	0.00939597	0.055945	0.396523	1.93958	6	22	RPL10A, RPL3, EEF2, ATF4, HERPUD1, BANF1, WDR83OS, EIF1B, SLC1A4, IMP3, NAA38, EIF4EBP1, MTHFD2, BAG3	RPL10A, RPL3, EEF2, ATF4, HERPUD1, BANF1, WDR83OS
VANDESLUIS_COMMD1_TARGETS_GROUP_3_UP	0.0102041	0.0583944	0.337559	1.9394	7	33	ALDOA, LDHA, TPI1, IER3, TAGLN2, APRT, GRHPR, SLC9A3R1, GALK1, SHMT2, PFKL, ADM, FKBP11, FAM162A, RNASE4, CCNG1, ETV5, SLC16A3	ALDOA, LDHA, TPI1, IER3, TAGLN2, APRT, GRHPR, SLC9A3R1
MACLACHLAN_BRCA1_TARGETS_DN	0.00451807	0.0394922	0.542636	1.93917	2	10	CD9, ACTB, PIN1, CD59, BAX, COL8A1, RXRB	CD9, ACTB, PIN1, CD59
CHIARADONNA_NEOPLASTIC_TRANSFORMATION_KRAS_DN	0.00430571	0.0391065	0.233237	1.93904	3	95	CD9, CD151, PFKP, AQP1, ID3, EMP2, NUPR1, GUK1, SLC29A1, DHRS7, SRI, TMEM45A, SLC39A3, PMP22, PRSS23, KAZALD1, EPHX1, TM2D2, ASAH1, FHL1, ITGB5, PEF1, FKBP10, TSPAN4, ARL2BP, GAS1, MAP1LC3B, NTPCR, PHYH, ADM, SEC61B	CD9, CD151, PFKP, AQP1, ID3, EMP2, NUPR1, GUK1, SLC29A1, DHRS7, SRI, TMEM45A, SLC39A3, PMP22, PRSS23, KAZALD1, EPHX1, TM2D2, ASAH1, FHL1, ITGB5, PEF1, FKBP10, TSPAN4
REACTOME_SARS_COV_1_INFECTION	0.00742574	0.0499754	0.318692	1.9363	5	37	UBB, UBA52, RPS27A, UBC, CHMP2A, MGAT1, ZCRB1, SUMO1, UBE2I, CHMP4A, CHMP2B, MAP1LC3B, CHMP3, ST6GALNAC4, CHMP4B, PARP16	UBB, UBA52, RPS27A, UBC, CHMP2A, MGAT1, ZCRB1, SUMO1, UBE2I
YAO_TEMPORAL_RESPONSE_TO_PROGESTERONE_CLUSTER_7	0.00696056	0.048812	0.281368	1.93597	5	52	EIF4A1, TPD52L1, SERTAD1, RAB7A, ITGB1BP1, LEPROT, CRIP1, MRPL43, BRD2, PGLS, TM2D2, MT1A, SNAI1, JAGN1, MRPL17, SCAMP2, ATP1A1, MRPS26, COPS3, MAGOH, MGAT2, DDA1, BCAT2	EIF4A1, TPD52L1, SERTAD1, RAB7A, ITGB1BP1, LEPROT, CRIP1, MRPL43, BRD2, PGLS, TM2D2, MT1A, SNAI1
REACTOME_RHO_GTPASES_ACTIVATE_IQGAPS	0.00549451	0.0425515	0.44278	1.93586	3	16	ACTB, TUBA1B, ACTG1, TUBA1A, TUBB4B, CALM1, TUBA1C, TUBA4A, TUBB2B, CTNNB1, TUBB6	ACTB, TUBA1B, ACTG1, TUBA1A, TUBB4B, CALM1
DODD_NASOPHARYNGEAL_CARCINOMA_UP	0.000999001	0.0234204	0.162197	1.93401	0	614	AK1, RPL10, TPPP3, PPDPF, POLD4, ST6GALNAC6, ANXA2, CYSTM1, TUBA1A, S100A6, CAPS, LGALS3, PRDX5, LRP10, CD55, GLUL, DDAH2, RNH1, COX7A1, ZFP36, CIRBP, MAGED2, TUBB4B, PRDX1, TMBIM1, HSBP1, ADIRF, HSPB8, CLU, CD59, CIB1, TMEM256, SMDT1, PSENEN, TEX264, FAM174A, UBAC2, ANXA11, MYL12B, CRIP1, CALM1, WDR13, SAT2, PNKD, BTC, PDLIM2, PRSS23, GLIPR2, CRAT, SYBU, UCP2, MAP1A, YIF1B, MOSPD3, SPAG7, DIXDC1…	AK1, RPL10, TPPP3, PPDPF, POLD4, ST6GALNAC6, ANXA2, CYSTM1, TUBA1A, S100A6, CAPS, LGALS3, PRDX5, LRP10, CD55, GLUL, DDAH2, RNH1, COX7A1, ZFP36, CIRBP, MAGED2, TUBB4B, PRDX1, TMBIM1, HSBP1, ADIRF, HSPB8, CLU, CD59, CIB1, TMEM256, SMDT1, PSENEN, TEX264, FAM174A, UBAC2, ANXA11, MYL12B, CRIP1, CALM1, WDR13, SAT2, PNKD, BTC, PDLIM2, PRSS23, GLIPR2, CRAT, SYBU, UCP2, MAP1A, YIF1B, MOSPD3, SPAG7, DIXDC1…
SENESE_HDAC2_TARGETS_DN	0.00570776	0.0436321	0.26736	1.93364	4	60	LUM, CRYAB, S100A4, AQP1, TMEM100, LSP1, CLU, IGFBP6, GPNMB, INSIG1, LINC01116, TP53TG1, SQLE, GSTM4, EFEMP2, SCARA3, LBH, ALDH3B1, MYL9, TNS3, PDLIM1, FKBP9, HDAC2, TAGLN, MFAP5, MATN2, SCD, TPM1, FADS2, SDC2	LUM, CRYAB, S100A4, AQP1, TMEM100, LSP1, CLU, IGFBP6, GPNMB, INSIG1, LINC01116, TP53TG1
REACTOME_DUAL_INCISION_IN_GG_NER	0.0123762	0.0657691	0.324053	1.93311	9	35	UBB, UBA52, POLD4, RPS27A, RBX1, UBC, POLD2, POLE4, RPA3, PCNA, ERCC1, RPA2, XPA, RFC1, ERCC3, RPA1, GTF2H5, PARP1, RFC2, ERCC5, ERCC4, GTF2H1, GTF2H2, RFC4, RFC5, ERCC2, DDB2, POLD1	UBB, UBA52, POLD4, RPS27A, RBX1, UBC, POLD2, POLE4, RPA3, PCNA
VILLANUEVA_LIVER_CANCER_KRT19_DN	0.00646831	0.0469307	0.359241	1.9329	4	27	SOD1, NDUFS7, HSD17B10, CBR1, CRAT, REEP5, HIBADH, ACYP2, GADD45A, NGEF, DDT, MCEE, PDK2, RMDN3, RETSAT, IVD, ABCB8, POR, RGN, N4BP2L1	SOD1, NDUFS7, HSD17B10, CBR1, CRAT, REEP5, HIBADH, ACYP2
CUI_GLUCOSE_DEPRIVATION	0.0123762	0.0657691	0.32382	1.93172	9	35	CBR3, SLC3A2, KDELR2, DDIT4, CXCL2, NDUFB3, DNAJB11, SEPHS2, FKBP2, NEU1, PYCR1, SLC35B1, PCK2, PREB, GADD45A, CCPG1, TGIF1, GOT1, PDIA3, ASNS	CBR3, SLC3A2, KDELR2, DDIT4, CXCL2, NDUFB3, DNAJB11, SEPHS2, FKBP2, NEU1, PYCR1, SLC35B1
SIG_REGULATION_OF_THE_ACTIN_CYTOSKELETON_BY_RHO_GTPASES	0.00939597	0.055945	0.394715	1.93073	6	22	ANGPTL2, RPS4X, PFN1, CFL1, ACTG1, PFN2, CFL2, GDI2, FSCN1, GDI1, VASP, PAK4	ANGPTL2, RPS4X, PFN1, CFL1, ACTG1, PFN2
WP_PYRIMIDINE_METABOLISM	0.00705053	0.048812	0.277912	1.93007	5	54	POLD4, POLR2J, POLR2L, POLR2G, POLR2E, DUT, POLD2, POLR2K, POLR2I, NME1, POLE4, CDA, POLR3GL, POLR2C, NME4, POLR3K, DCTPP1, ENPP1, DTYMK, POLR2J3, UCK1, POLR3H, UCKL1, POLR1D, NME7, NT5C, DCTD, DCK	POLD4, POLR2J, POLR2L, POLR2G, POLR2E, DUT, POLD2, POLR2K, POLR2I, NME1, POLE4, CDA, POLR3GL, POLR2C
REACTOME_MYOCLONIC_EPILEPSY_OF_LAFORA	0.00613497	0.0450856	0.589804	1.92539	3	8	UBB, UBA52, RPS27A, UBC, GYG1	UBB, UBA52, RPS27A, UBC, GYG1
PARK_HSC_VS_MULTIPOTENT_PROGENITORS_DN	0.00594354	0.0444067	0.518317	1.92504	3	11	RPL6, SLC25A5, SFT2D1, CALM1, TMEM60, KPNA2, NPM1	RPL6, SLC25A5, SFT2D1, CALM1, TMEM60
BRUINS_UVC_RESPONSE_LATE	0.000999001	0.0234204	0.159426	1.92272	0	674	GAPDH, MFAP4, FTL, ACTB, MYL6, CALM2, ASPN, FMOD, HSD3B7, ACTG1, NDUFA1, PTPRS, TUBA1A, DKK3, NDUFAF3, POLR2J, CD55, DNAJB1, RBX1, SUMO2, TPD52L1, PSMD4, FKBP1A, MRPL33, MYL12A, GNG11, PSMB7, MGST1, DPY30, UBAC2, OGN, PCMT1, ESD, DUT, ARL3, MRPL18, TALDO1, VASN, NQO2, STOML2, PIGP, ZCRB1, BLOC1S2, NDUFS3, PRSS23, TSG101, METTL5, TADA3, FBXO7, NELFE, MTCH1, GRHPR, CISD1, MRPS28, PIN4, NSMCE1, ACOT…	GAPDH, MFAP4, FTL, ACTB, MYL6, CALM2, ASPN, FMOD, HSD3B7, ACTG1, NDUFA1, PTPRS, TUBA1A, DKK3, NDUFAF3, POLR2J, CD55, DNAJB1, RBX1, SUMO2, TPD52L1, PSMD4, FKBP1A, MRPL33, MYL12A, GNG11, PSMB7, MGST1, DPY30, UBAC2, OGN, PCMT1, ESD, DUT, ARL3, MRPL18, TALDO1, VASN, NQO2, STOML2, PIGP, ZCRB1, BLOC1S2, NDUFS3, PRSS23, TSG101, METTL5, TADA3, FBXO7, NELFE, MTCH1, GRHPR, CISD1, MRPS28, PIN4, NSMCE1, ACOT…
REACTOME_ER_TO_GOLGI_ANTEROGRADE_TRANSPORT	0.00316456	0.0357852	0.224614	1.92145	2	104	TMED9, TUBA1B, TMED2, TUBA1A, DYNLL1, CD55, COPE, CAPZB, TUBB4B, DCTN3, CD59, TMED3, KDELR2, DCTN2, ARF5, ARF1, DCTN6, TRAPPC3, LMAN2, CAPZA2, TRAPPC1, ACTR10, SEC13, RAB1A, TRAPPC2L, KDELR3, ACTR1A, KDELR1, CNIH1, SEC22C, F5, PREB, TMEM115, STX5, TUBA1C, ARF3, TMED10, TFG, YKT6, NAPA, TUBA4A, PPP6C	TMED9, TUBA1B, TMED2, TUBA1A, DYNLL1, CD55, COPE, CAPZB, TUBB4B, DCTN3, CD59, TMED3, KDELR2, DCTN2, ARF5, ARF1, DCTN6, TRAPPC3, LMAN2, CAPZA2, TRAPPC1, ACTR10, SEC13, RAB1A, TRAPPC2L, KDELR3
KEGG_LYSOSOME	0.00756757	0.0501958	0.237082	1.91965	6	86	LAPTM4A, NPC2, AP3S1, ATP6V0B, PSAP, HEXB, CLTA, CD164, HYAL1, SMPD1, PPT1, CD68, DNASE2, NEU1, CTSA, ASAH1, ATP6V0D1, ATP6AP1, AP1S2, TCIRG1, LGMN, GUSB, GLA, HEXA, CTSB, GLB1, ATP6V1H, AP1S1, MCOLN1, ACP2, SLC17A5, FUCA1, GBA, SUMF1, LIPA, GALNS	LAPTM4A, NPC2, AP3S1, ATP6V0B, PSAP, HEXB, CLTA, CD164, HYAL1, SMPD1, PPT1, CD68, DNASE2, NEU1, CTSA, ASAH1, ATP6V0D1, ATP6AP1
REACTOME_GAP_JUNCTION_DEGRADATION	0.00766871	0.0501958	0.587946	1.91932	4	8	ACTB, ACTG1, AP2M1, CLTA	ACTB, ACTG1, AP2M1, CLTA
BLANCO_MELO_BRONCHIAL_EPITHELIAL_CELLS_INFLUENZA_A_INFECTION_DN	0.00655308	0.0472961	0.36597	1.91887	4	26	EMP2, CAPS, ADIRF, CRIP1, C15orf61, HYAL1, RPL39, COMTD1, ECM1, TMEM160, ATP6V0E2, NUDT3, ZNF524, CCDC88B, CCDC34, CCDC74A	EMP2, CAPS, ADIRF, CRIP1, C15orf61, HYAL1, RPL39
RHODES_UNDIFFERENTIATED_CANCER	0.00609013	0.0449686	0.309726	1.91856	4	39	PSMB7, CKS1B, ADRM1, CKS2, POLR2K, NME1, HMGB2, RPA3, DPM1, PCNA, ILF2, SSBP1, KPNA2, TUBB, SEC61B, NUDT1, PSMD2, PRDX4, GGH, CEBPG, CCT6A, MTHFD2, MAD2L1, GPSM2, MCM3, RFC4, CDC6, CCNB1, CDKN3	PSMB7, CKS1B, ADRM1, CKS2, POLR2K, NME1, HMGB2, RPA3, DPM1, PCNA, ILF2
BURTON_ADIPOGENESIS_9	0.00811124	0.0514203	0.276497	1.91853	6	53	CLIC1, ID3, DDAH2, MAGED2, TPD52L1, CCL2, CNN3, RNF13, ANXA11, CXCL2, GRN, DPP7, GEM, EPHX1, CSRP1, HEBP1, CDK4, SIRT2	CLIC1, ID3, DDAH2, MAGED2, TPD52L1, CCL2, CNN3, RNF13, ANXA11, CXCL2, GRN, DPP7, GEM, EPHX1, CSRP1, HEBP1
REACTOME_SEALING_OF_THE_NUCLEAR_ENVELOPE_NE_BY_ESCRT_III	0.0097493	0.0569178	0.417701	1.9169	6	19	TUBA1B, TUBA1A, TUBB4B, CHMP2A, CHMP4A, CHMP2B, CHMP3, CHMP4B, TUBA1C, TUBA4A, VPS4A, TUBB2B, CHMP6	TUBA1B, TUBA1A, TUBB4B, CHMP2A
REACTOME_DISSOLUTION_OF_FIBRIN_CLOT	0.00783699	0.0503944	0.669921	1.91525	4	6	ANXA2, PLAUR, SERPINE2, SERPINB6, SERPINE1, S100A10	ANXA2, PLAUR
REACTOME_DISEASES_ASSOCIATED_WITH_GLYCOSYLATION_PRECURSOR_BIOSYNTHESIS	0.00549451	0.0425515	0.437595	1.91319	3	16	NEU1, CTSA, PGM1, DPM1, DPM2, GALK1, GLB1, DOLK, GALT, DPM3, GALE, SRD5A3, MPI	NEU1, CTSA, PGM1, DPM1
REACTOME_APC_C_CDC20_MEDIATED_DEGRADATION_OF_CYCLIN_B	0.00829876	0.0523974	0.421914	1.91237	5	18	UBB, UBA52, RPS27A, ANAPC11, UBC, ANAPC16, CDC26, UBE2E1, ANAPC15, UBE2D1, ANAPC2, ANAPC10, CDC16, ANAPC5	UBB, UBA52, RPS27A, ANAPC11, UBC, ANAPC16, CDC26, UBE2E1
PARK_HSC_AND_MULTIPOTENT_PROGENITORS	0.0114358	0.0629341	0.345376	1.91193	8	29	PTMA, RPSA, ATP6V0E1, PPIA, TAGLN2, SKP1, ITM2B, SMARCE1, SERF2, GDI2, CNBP, PSMB2, MRPL4, RAMP2, TSN, SORBS3, CIZ1, SNX5, TP53, KAT2A, C5orf24	PTMA, RPSA, ATP6V0E1, PPIA, TAGLN2, SKP1, ITM2B, SMARCE1
HUMMERICH_SKIN_CANCER_PROGRESSION_DN	0.00896861	0.0553462	0.257742	1.91178	7	64	MFAP4, GPX3, ID2, PTPRS, ATP6V0B, DUSP14, ILK, PDLIM3, GPNMB, RAB34, LGALS1, CRAT, ECH1, FHL1, UBE2A, LCMT1, SCP2, ECHS1, HADHB, ECSIT, PC, TPM2, MYL9, IL11RA, AEBP1, COQ5, C1QA	MFAP4, GPX3, ID2, PTPRS, ATP6V0B, DUSP14, ILK, PDLIM3, GPNMB, RAB34, LGALS1, CRAT, ECH1, FHL1, UBE2A
KEGG_DRUG_METABOLISM_CYTOCHROME_P450	0.00829876	0.0523974	0.42168	1.91131	5	18	GSTP1, MGST3, GSTK1, GSTM3, MGST1, GSTA4, GSTM4, GSTZ1, GSTM5, ALDH3B1, ADH5, GSTO2, CYP3A5	GSTP1, MGST3, GSTK1, GSTM3, MGST1, GSTA4
REACTOME_TRANSPORT_OF_SMALL_MOLECULES	0.002002	0.0297035	0.177692	1.91123	1	292	UBB, SLC25A6, ARL2, FTL, UBA52, RPS27A, AQP1, NPC2, NEDD8, ATP6V0E1, AP2M1, BSG, ATP6V1F, SLC3A2, PSMB6, SLC39A1, ATP6V1G1, PSMB5, ATP6V0B, FTH1, PSMD4, SLC25A5, GNG11, PSMB7, SLC29A1, SLC35B2, SRI, SMDT1, VDAC2, UBC, RNF5, FXYD6, PSMC5, CALM1, PSMB3, PHB, NR1H2, STOML2, CYB5R1, CLTA, PSMA7, GNG5, SLC39A3, PSMF1, TSC22D3, PSMB1, SKP1, SLC39A7, AP2S1, MYLIP, ATP6V0D1, PSMD3, PSMA1, LMF2, SLC25A4, …	UBB, SLC25A6, ARL2, FTL, UBA52, RPS27A, AQP1, NPC2, NEDD8, ATP6V0E1, AP2M1, BSG, ATP6V1F, SLC3A2, PSMB6, SLC39A1, ATP6V1G1, PSMB5, ATP6V0B, FTH1, PSMD4, SLC25A5, GNG11, PSMB7, SLC29A1, SLC35B2, SRI, SMDT1, VDAC2, UBC, RNF5, FXYD6, PSMC5, CALM1, PSMB3, PHB, NR1H2, STOML2, CYB5R1, CLTA, PSMA7, GNG5, SLC39A3, PSMF1, TSC22D3, PSMB1, SKP1, SLC39A7, AP2S1, MYLIP, ATP6V0D1, PSMD3, PSMA1, LMF2, SLC25A4, …
ZAMORA_NOS2_TARGETS_DN	0.00580046	0.0440681	0.272636	1.91087	4	55	EEF1A1, EEF2, FTL, CD151, ACTB, RABAC1, YWHAQ, HSPB8, UBC, PPP1CA, MGAT1, AKR1C1, SOX4, PPP2R1A, TSPAN4, FKBP3, GALK1, ATP1A1	EEF1A1, EEF2, FTL, CD151, ACTB, RABAC1, YWHAQ, HSPB8, UBC, PPP1CA, MGAT1, AKR1C1, SOX4, PPP2R1A, TSPAN4
CHESLER_BRAIN_QTL_CIS	0.00834327	0.0525714	0.297942	1.91064	6	42	PPDPF, PSMB6, SRP9, PRDX2, ABHD14A, C4orf3, SSPN, OCEL1, MRPL48, GLO1, PTTG1, ACAA1, CAP1, TULP3, BCAT2, OCIAD1, DCAF8, SCOC, SPG21, FAM32A, ALAD, SC5D, RFK, RPP14	PPDPF, PSMB6, SRP9, PRDX2, ABHD14A, C4orf3, SSPN, OCEL1
MAGRANGEAS_MULTIPLE_MYELOMA_IGG_VS_IGA_UP	0.0030303	0.0346535	0.61819	1.90822	1	7	PPP1CA, CST3, FAH, NAA10, GAS1	PPP1CA, CST3, FAH, NAA10
JOHANSSON_GLIOMAGENESIS_BY_PDGFB_UP	0.0108434	0.0605454	0.295338	1.90815	8	44	CD9, HNRNPA1, EEF1A1, FTL, RPLP0, OST4, RPS27L, TAGLN2, DBI, LGALS1, HMGB2, PCNA, SERPINE2, CDK4	CD9, HNRNPA1, EEF1A1, FTL, RPLP0, OST4, RPS27L, TAGLN2, DBI, LGALS1, HMGB2, PCNA
WP_CILIARY_LANDSCAPE	0.00414079	0.0382233	0.204921	1.90427	3	139	MYL6, CALM2, DYNLL1, VIM, COPS6, RHBDD2, TMED1, DYNLRB1, UBE2D2, CALM1, LSM4, ERF, DYNLT3, MYL6B, IFT27, CTSA, COPS8, IFT43, HSPB11, HTRA2, NUDC, COX6C, NDUFA9, PSMD8, NDUFA5, ARHGDIA, ECHS1, COPS5, GLA, GLB1, IFT57, IFT52, COPS7A, SSNA1, CD2BP2, BBIP1, COPS3, DYNLT1, GDI1, FUZ, AGPAT2, IFT20, EXOSC7, COPS4, APMAP, PSMD13, HDAC2, HDAC1, SNAP29, SNRPB2, EXOC7, VPS4A, VAPB, IFT46, DNPEP, MCM7, RMND…	MYL6, CALM2, DYNLL1, VIM, COPS6, RHBDD2, TMED1, DYNLRB1, UBE2D2, CALM1, LSM4, ERF, DYNLT3, MYL6B, IFT27, CTSA, COPS8, IFT43, HSPB11, HTRA2, NUDC, COX6C, NDUFA9
REACTOME_PEROXISOMAL_LIPID_METABOLISM	0.00410397	0.0382233	0.428509	1.90223	2	17	CRAT, SCP2, PHYH, ACAA1, ALDH3A2, ECI2, ACOT8, DECR2, HACL1, ACBD4, ACOX2, CROT, NUDT7, ACOT4, PECR, AMACR	CRAT
GRAHAM_CML_DIVIDING_VS_NORMAL_QUIESCENT_UP	0.0100897	0.0583621	0.248229	1.90149	8	72	LMNA, CCL2, CKS1B, LSM5, DUT, PMP22, MRPS15, MRPS28, RPA3, PRDX2, RAB31, LRRC59, KPNA2, SAMM50, SHMT2, ACOT7, ACTN1, NUDT1, IDH2, SNRNP25, NPM3, PDLIM1, GMNN, RANBP1, PRDX4, SUCLA2, HSPA14, TPM1, GGH, ELP5, SNRPD1, ESPL1, ZNF593, SUB1, ITGB3BP, TUBB6, MAD2L1, NT5DC2, KLHL7, SMC2, MINPP1, RFC4, CDC6, CCNB1, CDKN3, DSCC1, STMN1, SORD, MCM5, LAT, PRC1, PDSS1, CST7, CHEK1, SAC3D1	LMNA, CCL2, CKS1B, LSM5, DUT, PMP22, MRPS15, MRPS28, RPA3, PRDX2, RAB31
REACTOME_DOWNREGULATION_OF_ERBB2_ERBB3_SIGNALING	0.00766871	0.0501958	0.582117	1.90029	4	8	UBB, UBA52, RPS27A, UBC	UBB, UBA52, RPS27A, UBC
REACTOME_GLUCOSE_METABOLISM	0.00928074	0.0557911	0.276024	1.8992	7	52	ALDOA, GAPDH, PKM, PFKP, MDH2, TPI1, BPGM, PGAM1, ENO1, SLC25A11, PGM2L1, PGK1, SEC13, MDH1, PPP2R1A, G6PC3, PFKL, PC, ALDOC	ALDOA, GAPDH, PKM, PFKP, MDH2, TPI1, BPGM, PGAM1, ENO1, SLC25A11, PGM2L1, PGK1, SEC13, MDH1, PPP2R1A
LEE_AGING_MUSCLE_UP	0.0107817	0.0603082	0.401534	1.89887	7	20	HSPB1, HINT1, HSPA8, ARF5, ACTR1B, TGFB1I1, RAB1A, GADD45A, BUB3, TGIF1, MFAP5	HSPB1, HINT1, HSPA8, ARF5, ACTR1B, TGFB1I1, RAB1A
PUJANA_CHEK2_PCC_NETWORK	0.000999001	0.0234204	0.16477	1.89855	0	466	RPL27, RPS6, U2AF1, RPL4, RPL6, RPS27A, TUBA1B, RPS7, BTF3, PTMA, SNRPD2, LDHA, POLR2J, EIF3H, PPIA, HSPA8, AP3S1, TAF9, RPL23, DGUOK, PRDX1, SLC25A5, HMGN3, DBI, NACA, SNRPG, CKS1B, ERH, POLR2G, TMEM106C, COX7B, LSM5, SNRPE, PCMT1, NDUFV2, DUT, INSIG1, NHP2, SRP9, CKS2, SEC61G, TMEM243, FDPS, SUMO1, LSM4, NME1, HMGB2, NUTF2, GTF3A, NDUFB3, EEF1B2, SNRPB, PRKRA, LSM3, RPA3, LSM1, EIF4H, IDH3B, UB…	RPL27, RPS6, U2AF1, RPL4, RPL6, RPS27A, TUBA1B, RPS7, BTF3, PTMA, SNRPD2, LDHA, POLR2J, EIF3H, PPIA, HSPA8, AP3S1, TAF9, RPL23, DGUOK, PRDX1, SLC25A5, HMGN3, DBI, NACA, SNRPG, CKS1B, ERH, POLR2G, TMEM106C, COX7B, LSM5, SNRPE, PCMT1, NDUFV2, DUT, INSIG1, NHP2, SRP9, CKS2, SEC61G, TMEM243, FDPS, SUMO1, LSM4, NME1, HMGB2, NUTF2, GTF3A, NDUFB3, EEF1B2, SNRPB, PRKRA, LSM3, RPA3, LSM1, EIF4H, IDH3B, UB…
REACTOME_CHROMOSOME_MAINTENANCE	0.00822562	0.0520403	0.273059	1.89637	6	54	POLD4, POLR2J, NOP10, POLR2L, POLR2F, POLR2G, POLR2E, NHP2, POLD2, POLR2K, POLR2I, RPA3, POLR2C, PCNA, TERF1, TEN1, NPM1, RPA2, RUVBL2, TINF2, CENPT, RFC1, PPP6C, RPA1, RBBP7, ACD, RFC2, ITGB3BP, ANKRD28, RUVBL1, CHTF8, CENPP, CENPQ, RFC4, WRAP53, RFC5, CENPL, CENPK, POLD1, DSCC1, CENPH	POLD4, POLR2J, NOP10, POLR2L, POLR2F, POLR2G, POLR2E, NHP2, POLD2, POLR2K, POLR2I, RPA3, POLR2C, PCNA
REACTOME_SUPPRESSION_OF_PHAGOSOMAL_MATURATION	0.00742942	0.0499754	0.510233	1.89502	4	11	UBB, UBA52, RPS27A, RAB7A, UBC	UBB, UBA52, RPS27A, RAB7A, UBC
NADLER_HYPERGLYCEMIA_AT_OBESITY	0.0128205	0.0669397	0.339771	1.8947	9	30	RPS27, TUBB4B, DHPS, NDUFB3, SNRPB, MRPS18B, ACYP2, HPS1, UBE2E3, DYNLT1, SERPINE1, PPP1R2, SORBS3, ACP5, CCT4, SUB1, PTPN18, OGG1, DNAJB12, GTF2H1, ALDH7A1, GAP43	RPS27, TUBB4B, DHPS, NDUFB3, SNRPB, MRPS18B, ACYP2
WP_METAPATHWAY_BIOTRANSFORMATION_PHASE_I_AND_II	0.010514	0.0591434	0.279016	1.89421	8	50	GSTP1, GPX3, COMT, CHST12, AKR1B1, MGST3, AKR1C2, GSTK1, GSTM3, MGST1, AKR1A1, AKR1C1, GPX4, EPHX1, NAA20, GSTA4, GSTM4, CYP27A1, GSTZ1, GSTM5, NNMT	GSTP1, GPX3, COMT, CHST12, AKR1B1, MGST3, AKR1C2, GSTK1, GSTM3, MGST1, AKR1A1, AKR1C1, GPX4, EPHX1, NAA20, GSTA4
REACTOME_POST_TRANSLATIONAL_MODIFICATION_SYNTHESIS_OF_GPI_ANCHORED_PROTEINS	0.0126422	0.0666468	0.331587	1.88839	9	32	GPAA1, PIGH, PIGP, PIGT, PLAUR, DPM1, THY1, DPM2, PIGC, PIGQ, PIGF, NRN1, DPM3, PIGB, RAET1G, ULBP2, PIGO, PIGU, PIGK, LYPD3, CPM, PIGV	GPAA1, PIGH, PIGP, PIGT, PLAUR, DPM1, THY1
DARWICHE_PAPILLOMA_RISK_HIGH_DN	0.00863931	0.0540432	0.234349	1.88743	7	83	SOD1, GABARAPL2, ARL2, CALM2, CCNI, DGUOK, SLC39A13, CAPN2, CHCHD5, STRAP, C11orf58, RNF181, SLC35B1, ATP6V0D1, PEPD, GADD45GIP1, C14orf119, RPAIN, FAM3A, LGMN, PEX16, ABHD14B, MAP1LC3A, BAG6, TSC22D4, BEST1, PACSIN2, GSTZ1, BAIAP2, IFT20, GBA, CHP1	SOD1, GABARAPL2, ARL2, CALM2, CCNI, DGUOK, SLC39A13, CAPN2, CHCHD5, STRAP, C11orf58, RNF181, SLC35B1, ATP6V0D1, PEPD, GADD45GIP1
REACTOME_DISEASES_ASSOCIATED_WITH_GLYCOSAMINOGLYCAN_METABOLISM	0.0116429	0.0634849	0.350531	1.88604	8	27	PRELP, LUM, BGN, FMOD, DCN, HEXB, OGN, B3GAT3, B4GALT7, HEXA, VCAN, EXT2, SLC26A2, SDC2, ST3GAL3, OMD	PRELP, LUM, BGN, FMOD, DCN, HEXB, OGN, B3GAT3
AFFAR_YY1_TARGETS_DN	0.00421496	0.0383935	0.218519	1.88475	3	107	PCOLCE2, EEF1A1, PRELP, LUM, FMOD, PFDN5, DKK3, SLC25A5, CCL2, SLC29A1, CRIP1, DUT, FDPS, TMEM45A, KIF22, HMGB2, HMGB1, TGFBI, B3GAT3, MRPL52, THY1, FDFT1, SQLE, IDI1, TERF1, STEAP1, SLC35C2, ATP6V1E1, MTCH2, MSMO1, SLC25A26, PRPS1, DLX3, NIPSNAP1, LIN7B, SOD3, PRDX4, RPS6KA4, ANP32E, MCM7, TCP1, MATN2, SCD, SLC22A18, HMGCS1, FADS2, FARS2, IDH1, PTGS1, DHCR24, SNX5, MTHFD2, NSDHL, MAD2L1, SPP1	PCOLCE2, EEF1A1, PRELP, LUM, FMOD, PFDN5, DKK3, SLC25A5, CCL2, SLC29A1, CRIP1, DUT, FDPS, TMEM45A, KIF22, HMGB2, HMGB1, TGFBI, B3GAT3, MRPL52, THY1, FDFT1
MORI_LARGE_PRE_BII_LYMPHOCYTE_UP	0.00610501	0.0449707	0.300476	1.88241	4	40	CALM2, TUBA1A, TUBB4B, SLC29A1, CKS1B, LGALS1, KIF22, HMGB1, KPNA2, TUBB, CDKN2C, PSMC1, RAN, BUB3, XRCC6, CDKN1A, PRDX4, HMGA1, ANP32E, MCM7, HMGN2	CALM2, TUBA1A, TUBB4B, SLC29A1, CKS1B, LGALS1, KIF22, HMGB1
DELACROIX_RARG_BOUND_MEF	0.00403226	0.0382233	0.184606	1.8823	3	215	RPL13A, RPL10A, NDUFA4, RPL19, PKM, FTL, S100A4, RHOC, NDFIP1, PTPRS, JUNB, NUPR1, BSG, NDUFS8, PDLIM7, FTH1, NDUFB10, PARK7, LSP1, MRPL34, TAGLN2, DUSP14, UBC, RNF5, TNFRSF11B, OGN, ESD, CERS2, SLC39A13, MRGPRF, PIGT, PDLIM2, PDLIM4, ALKBH7, TM4SF1, CCDC124, S100A3, IDH3B, CNIH4, RARG, COA3, GDE1, PDGFD, EPS8L2, SLC25A4, RHOD, AVPI1, CRABP2, TCIRG1, CHMP1A, CTSB, CFL2, NRN1, TCTN1, CLPP, SAT1, M…	RPL13A, RPL10A, NDUFA4, RPL19, PKM, FTL, S100A4, RHOC, NDFIP1, PTPRS, JUNB, NUPR1, BSG, NDUFS8, PDLIM7, FTH1, NDUFB10, PARK7, LSP1, MRPL34, TAGLN2, DUSP14, UBC, RNF5, TNFRSF11B, OGN, ESD, CERS2, SLC39A13, MRGPRF, PIGT, PDLIM2, PDLIM4, ALKBH7, TM4SF1, CCDC124, S100A3, IDH3B, CNIH4, RARG, COA3, GDE1, PDGFD, EPS8L2, SLC25A4, RHOD, AVPI1
VISALA_RESPONSE_TO_HEAT_SHOCK_AND_AGING_DN	0.00763359	0.0501958	0.546455	1.88223	4	9	SOD1, DYNLL1, DNAJB1, HSPA8	SOD1, DYNLL1, DNAJB1, HSPA8
SHETH_LIVER_CANCER_VS_TXNIP_LOSS_PAM1	0.00619835	0.0454449	0.200633	1.87933	5	145	CD9, CD151, ATF4, TUBA1B, SH3BGRL3, RPL12, DYNLL1, KRTCAP2, PDLIM7, TUBB4B, LMNA, ANXA4, VASN, IGSF8, DDIT4, DPP7, DEFB1, PRSS23, CHCHD5, REEP5, RARG, PYCR1, SOX4, QTRT1, FAM3C, SLC41A3, AVPI1, TWF2, CSTB, PDZD11, ITM2C, ARL2BP, GUSB, CKLF, HEXA, AIG1, PIGC, KLHDC2, PSMC1, ITPR3, PLIN3, ARF3, ATXN10, VASP, ERCC3, OSGIN1, MTMR2, KIAA0930, ETV5, RBBP7, TJP2, TGM2, MPP1, CD320, DCK, RFTN2, ACOT9, SL…	CD9, CD151, ATF4, TUBA1B, SH3BGRL3, RPL12, DYNLL1, KRTCAP2, PDLIM7, TUBB4B, LMNA, ANXA4, VASN, IGSF8, DDIT4, DPP7, DEFB1, PRSS23, CHCHD5, REEP5, RARG, PYCR1, SOX4, QTRT1, FAM3C, SLC41A3, AVPI1
LI_LUNG_CANCER	0.0132979	0.0685764	0.368634	1.8757	9	24	HSPB1, GSTP1, PSMB6, PRDX1, LGALS1, RHOA, PGK1, P4HB, GSTM4, TUBB, RABGGTB, EEF1G, S100A2	HSPB1, GSTP1, PSMB6, PRDX1, LGALS1, RHOA, PGK1, P4HB
SEMENZA_HIF1_TARGETS	0.0117955	0.0639726	0.35754	1.87467	8	26	ALDOA, GAPDH, PKM, LDHA, TPI1, ENO1, PGK1, PFKL, ALDOC, ADM, P4HA2, SERPINE1, CDKN1A	ALDOA, GAPDH, PKM, LDHA, TPI1, ENO1, PGK1
SERVITJA_LIVER_HNF1A_TARGETS_UP	0.00811124	0.0514203	0.265517	1.87442	6	56	ANXA2, CBR3, MGST3, CCL2, RGS2, RAB34, LGALS1, CBR1, CXCL2, GADD45B, CRAT, UCP2, TMEM98, SLC25A4, SLC41A3, GALK1, ALDH3A2, SERPINE1, NQO1, TNFRSF12A, SCD, CDKN1C, PDK4, PYGB, ASNS, MAD2L1, POR, RAB27A, ENC1, PPARG, ACOT4, PCTP, CCNB1, ME1, TRPM4, TMEM116, MGST2, STMN1, SLC22A5, THBS1, MMD, DBP	ANXA2, CBR3, MGST3, CCL2, RGS2, RAB34, LGALS1, CBR1, CXCL2, GADD45B, CRAT, UCP2, TMEM98, SLC25A4, SLC41A3
AMIT_SERUM_RESPONSE_40_MCF10A	0.0120643	0.0648567	0.375821	1.87383	8	23	DCN, GLUL, ZFP36, RGS2, CXCL2, TOMM22, LGMN, NR4A1, CXCL3, ADM	DCN, GLUL, ZFP36, RGS2, CXCL2, TOMM22
KEGG_PURINE_METABOLISM	0.0108225	0.0604827	0.231573	1.8729	9	85	AK1, PKM, POLD4, POLR2J, GUK1, DGUOK, POLR2L, POLR2F, POLR2G, POLR2E, POLD2, APRT, POLR2K, POLR2I, NME1, IMPDH2, POLE4, POLR3GL, POLR2C, ITPA, ADSL, NUDT9, NME4, GMPR2, POLR3K, ENPP1, NUDT2, PRPS1, NUDT5, ADCY7, POLR2J3, POLR3H, AMPD2, POLR1D, ATIC, NME7, NT5C, PDE6D, HPRT1, DCK, PRPS2	AK1, PKM, POLD4, POLR2J, GUK1, DGUOK, POLR2L, POLR2F, POLR2G, POLR2E, POLD2, APRT, POLR2K, POLR2I, NME1, IMPDH2, POLE4, POLR3GL, POLR2C, ITPA, ADSL
GAUTSCHI_SRC_SIGNALING	0.00940439	0.055945	0.654762	1.87191	5	6	ID2, ID3, ID1, TGFB1, SERPINE1	ID2, ID3, ID1
REACTOME_BASE_EXCISION_REPAIR	0.0140306	0.070632	0.325754	1.87158	10	33	POLD4, MPG, POLD2, POLE4, RPA3, PCNA, TERF1, SMUG1, NEIL2, RPA2, TINF2, XRCC1, RFC1, RPA1, PARP1, PNKP, APEX1, ACD, RFC2, NTHL1, MUTYH, OGG1	POLD4, MPG, POLD2, POLE4, RPA3, PCNA
WP_BENZOAPYRENE_METABOLISM	0.00940439	0.055945	0.654474	1.87109	5	6	AKR1C2, AKR1A1, AKR1C1, EPHX1	AKR1C2, AKR1A1, AKR1C1, EPHX1
DACOSTA_UV_RESPONSE_VIA_ERCC3_TTD_UP	0.0120048	0.0647658	0.29087	1.87031	9	43	PLD3, COX6A1, BSG, PDLIM7, ARPC4, IGFBP6, BAD, PDAP1, FKBP2, EPHX1, MRPL28, STK25, GALK1, AAMP, MVD, SAT1, GNL1, MPDU1	PLD3, COX6A1, BSG, PDLIM7, ARPC4, IGFBP6, BAD, PDAP1, FKBP2, EPHX1, MRPL28, STK25
WP_FATTY_ACID_BETAOXIDATION	0.0111421	0.0616102	0.407359	1.86944	7	19	TPI1, ACADVL, ACAT1, CRAT, ECHS1, HADHB, PNPLA2, ACADM, HADH, ACADS, DECR1, DLD, GCDH, CHKB, SLC25A20, ACSS2	TPI1, ACADVL, ACAT1, CRAT
MARKEY_RB1_ACUTE_LOF_UP	0.00621118	0.0454858	0.201134	1.86908	5	139	PTMA, DSTN, CRIP2, ANAPC11, CKS1B, TSC22D1, BANF1, TMEM106C, CKS2, IFRD2, CXCL2, KIF22, LSM4, HMGB2, AMD1, LSM3, DNPH1, S100A3, EPHX1, PRDX2, ADSL, PCNA, PRADC1, NAA10, PERP, KPNA2, TUBB, SERF2, ETFB, VCAN, IDH2, RAMP3, SLC39A6, DCTPP1, SRSF2, TPGS2, EI24, DTYMK, NSMCE4A, NQO1, GMNN, RANBP1, PRPF19, CBX6, LUC7L3, AHCY, SAE1, HDAC2, RFC1, TIPIN, MCM7, CBX5, LAGE3, HMGN2, PPP5C, ANP32B, SCOC, PARP1…	PTMA, DSTN, CRIP2, ANAPC11, CKS1B, TSC22D1, BANF1, TMEM106C, CKS2, IFRD2, CXCL2, KIF22, LSM4, HMGB2, AMD1, LSM3, DNPH1, S100A3, EPHX1, PRDX2, ADSL, PCNA, PRADC1, NAA10, PERP
SESTO_RESPONSE_TO_UV_C1	0.0117647	0.0639267	0.277957	1.8684	9	49	CRYAB, GLUL, CSNK2B, CNN3, VDAC2, UBE2D2, TSG101, TM4SF1, EIF4H, C11orf58, COPS8, UBE2I, PSMC2, PSMC1, SRSF2, DDX1, HDAC1, CDKN1A, SNRPA1, ATP1B1, TJP2, PSMA5, SLC31A2, ATP6V1B2	CRYAB, GLUL, CSNK2B, CNN3, VDAC2, UBE2D2, TSG101, TM4SF1, EIF4H, C11orf58, COPS8, UBE2I
REACTOME_PHENYLALANINE_AND_TYROSINE_METABOLISM	0.00977199	0.0569717	0.771932	1.86825	5	4	PCBD1, FAH, GSTZ1, QDPR	PCBD1, FAH
FOURNIER_ACINAR_DEVELOPMENT_LATE_DN	0.0137405	0.069826	0.541772	1.8661	8	9	EIF4A1, ACTB, CKS2, SERPINE2, ACTN1, TUBG1	EIF4A1, ACTB, CKS2
MA_MYELOID_DIFFERENTIATION_UP	0.0146277	0.0718897	0.366199	1.86331	10	24	UBB, EEF1A1, EMP3, PPIA, DAD1, IMPDH2, MT1A, RGL2, RAN, VASP, CDKN1A, C1QA	UBB, EEF1A1, EMP3, PPIA, DAD1, IMPDH2, MT1A, RGL2
MIKKELSEN_ES_ICP_WITH_H3K4ME3	0.00401204	0.0382233	0.174837	1.86284	3	275	AK1, RPL10, RPL19, TPPP3, POLD4, CLIC1, DYNLL1, FIS1, TMEM14A, NOP10, HSPB8, GNG11, AXL, TMEM256, MGST1, BPGM, WDR83OS, SAT2, CXCL2, GRN, TMEM45A, POLR2K, HYAL1, DPP7, SUMF2, ECH1, PCBD1, CAPN1, CDA, DYNLT3, MAMDC2, TGFB1I1, PYCR1, DNASE1L1, FKBP10, TCEAL1, HSD17B11, NOSIP, PRPF31, SPSB3, MPST, GDF5, IGBP1, SSPN, RDH11, ALG3, FAM3A, DNAJC4, TCEAL8, THBS3, TMEM141, ABHD14B, GSTM4, MPV17, NMRAL1, C…	AK1, RPL10, RPL19, TPPP3, POLD4, CLIC1, DYNLL1, FIS1, TMEM14A, NOP10, HSPB8, GNG11, AXL, TMEM256, MGST1, BPGM, WDR83OS, SAT2, CXCL2, GRN, TMEM45A, POLR2K, HYAL1, DPP7, SUMF2, ECH1, PCBD1, CAPN1, CDA, DYNLT3, MAMDC2, TGFB1I1, PYCR1, DNASE1L1, FKBP10, TCEAL1, HSD17B11, NOSIP, PRPF31, SPSB3, MPST, GDF5, IGBP1, SSPN, RDH11, ALG3
WP_CLEAR_CELL_RENAL_CELL_CARCINOMA_PATHWAYS	0.0105758	0.0593152	0.268154	1.8623	8	54	ALDOA, GAPDH, PKM, PFKP, LDHA, TPI1, ENO1, CDH13, PGM1, PGK1, MDH1, AKT1S1, LDHB, SSPN, TGFB1, MLST8, SHMT2, PFKL, ALDOC	ALDOA, GAPDH, PKM, PFKP, LDHA, TPI1, ENO1, CDH13, PGM1, PGK1, MDH1, AKT1S1, LDHB, SSPN
MOOTHA_GLYCOLYSIS	0.0115942	0.0633292	0.468987	1.86198	7	13	ALDOA, PKM, TPI1, ENO1, PGM1, PGK1, ALDOC, PFKM	ALDOA, PKM, TPI1, ENO1, PGM1, PGK1
SAMOLS_TARGETS_OF_KHSV_MIRNAS_DN	0.0109622	0.060992	0.302931	1.86156	8	38	DKK3, ANXA4, MAGEH1, UCP2, C11orf58, TBPL1, MID1IP1, FHL2, FKBP11, ARMCX6, HSPA1A, S100A2, HTATIP2, SLC1A4, LDOC1, PLIN2, CRY1, AKR1C3, SPP1, CDC16, UCHL1, RAB27A, LDLRAD4, VPS37C	DKK3, ANXA4, MAGEH1, UCP2, C11orf58, TBPL1
HOFFMANN_LARGE_TO_SMALL_PRE_BII_LYMPHOCYTE_UP	0.011274	0.0622846	0.248452	1.86128	9	67	TUBA1B, CRIP2, TUBA1A, LDHA, TUBB4B, SLC29A1, CKS1B, PPP1CA, CKS2, ENO1, KIF22, HMGB2, PIH1D1, NUDC, KPNA2, PSMC3, TUBB, VPS72, CDKN2C, DCTPP1, PCK2, SNX2, CDKN1A, NCAPH2, RPA1, ANP32E, CBX5, ANP32B, MMP14, CASP3, ANP32A, JADE1, HES1, GSN, MTHFD2, ARL1, NT5DC2, CBX1, UBE2T, HOXC5, SMC2	TUBA1B, CRIP2, TUBA1A, LDHA, TUBB4B, SLC29A1, CKS1B, PPP1CA, CKS2, ENO1, KIF22, HMGB2, PIH1D1, NUDC
REACTOME_RNA_POLYMERASE_III_TRANSCRIPTION_TERMINATION	0.0115942	0.0633292	0.468358	1.85948	7	13	POLR2L, POLR2F, POLR2E, POLR2K, POLR3GL, NFIC, POLR3K, POLR3H, POLR1D	POLR2L, POLR2F, POLR2E, POLR2K, POLR3GL
REACTOME_FORMATION_OF_INCISION_COMPLEX_IN_GG_NER	0.0109622	0.060992	0.302591	1.85947	8	38	UBB, UBA52, RPS27A, RBX1, SUMO2, RAD23A, UBC, SUMO1, SUMO3, RPA3, UBE2I, ERCC1, RPA2, UBE2N, XPA, MNAT1, ERCC3, RPA1, GTF2H5, PARP1, CETN2, ERCC5, CDK7	UBB, UBA52, RPS27A, RBX1, SUMO2, RAD23A, UBC, SUMO1, SUMO3, RPA3, UBE2I
REACTOME_PROCESSING_OF_SMDT1	0.00753012	0.0501958	0.520309	1.85938	4	10	SMDT1, PHB, STOML2, PARL, PMPCB, PHB2, MICU2	SMDT1, PHB, STOML2, PARL
REACTOME_CYTOSOLIC_SULFONATION_OF_SMALL_MOLECULES	0.00753012	0.0501958	0.519792	1.85754	4	10	SLC35B2, TPST1, ABHD14B, SLC35B3, SLC26A2, PAPSS1, PODXL2, BPNT1, TPST2, SULT1A1	SLC35B2, TPST1
RODWELL_AGING_KIDNEY_NO_BLOOD_UP	0.00930714	0.0558428	0.202704	1.85557	8	130	RPL27, RPS25, RPL35A, RPS10, LUM, CDO1, RPL35, ANXA2, RPL12, DKK3, TBCB, RPS27L, HEXB, CCL2, IFI27L2, AXL, TMED3, TNFRSF11B, LEPROT, GPNMB, RAB34, ZFAS1, CXCL2, TMEM243, POLE4, PGM2L1, B3GAT3, FHL1, FEZ2, FIBIN, P4HB, SERPINE2, ITM2C	RPL27, RPS25, RPL35A, RPS10, LUM, CDO1, RPL35, ANXA2, RPL12, DKK3, TBCB, RPS27L, HEXB, CCL2, IFI27L2, AXL, TMED3, TNFRSF11B, LEPROT, GPNMB, RAB34, ZFAS1, CXCL2, TMEM243, POLE4, PGM2L1, B3GAT3, FHL1, FEZ2, FIBIN, P4HB
PAPASPYRIDONOS_UNSTABLE_ATEROSCLEROTIC_PLAQUE_DN	0.0141026	0.070632	0.332584	1.85462	10	30	PRELP, HSPB1, FMOD, DSTN, EMP2, EID1, MAGED2, TPD52L1, PKIG, MYLIP, FIBIN	PRELP, HSPB1, FMOD, DSTN, EMP2, EID1, MAGED2, TPD52L1, PKIG, MYLIP, FIBIN
REACTOME_RHO_GTPASES_ACTIVATE_WASPS_AND_WAVES	0.0172872	0.0803069	0.364434	1.85433	12	24	ARPC1B, ACTB, ACTG1, BRK1, ARPC1A, ARPC2, ARPC4, ARPC3	ARPC1B, ACTB, ACTG1, BRK1, ARPC1A, ARPC2, ARPC4, ARPC3
REACTOME_FOLDING_OF_ACTIN_BY_CCT_TRIC	0.00940439	0.055945	0.648237	1.85326	5	6	ACTB, CCT7, CCT3, TCP1, CCT4, CCT6A	ACTB, CCT7
MCMURRAY_TP53_HRAS_COOPERATION_RESPONSE_UP	0.0105422	0.0591795	0.518513	1.85297	6	10	RGS2, CXCL2, MRPL15, SOD3, SMS, HMGA1, OAF, HBEGF, CADM1	RGS2, CXCL2
REACTOME_G2_M_CHECKPOINTS	0.0110132	0.0611081	0.234487	1.85209	9	79	UBB, UBA52, RPS27A, PSMB6, YWHAQ, PSMB5, PSMD4, PSMB7, UBC, RAD50, PSMC5, PSMB3, BABAM1, PSMA7, PSMF1, SUMO1, PSMB1, RPA3, PSMD3, PSMA1, KAT5, PSMD9, PSMD8, PSMC2, PSMC3, PSMC1, RPA2, PSMB2, UBE2N, PSMD2, CHEK2, PSMD13	UBB, UBA52, RPS27A, PSMB6, YWHAQ, PSMB5, PSMD4, PSMB7, UBC, RAD50, PSMC5, PSMB3, BABAM1, PSMA7, PSMF1, SUMO1, PSMB1, RPA3, PSMD3, PSMA1, KAT5, PSMD9
KAN_RESPONSE_TO_ARSENIC_TRIOXIDE	0.0122905	0.0657029	0.241842	1.84962	10	71	CRYAB, MGP, ID2, NUPR1, GSTM3, GPNMB, INSIG1, DDIT4, GRN, TSC22D3, AKR1C1, PPP1R15A, GFPT2, PTHLH, MAP1LC3B, HSPA1B, WIPI1, VCAN, ADM, MT1F, FAM162A, VAT1, SERPINE1, HSPA1A, CAV2, CCPG1, MT1E, UCKL1, KCTD12, MCM7, SCD, MT1X, NDP	CRYAB, MGP, ID2, NUPR1, GSTM3, GPNMB, INSIG1, DDIT4, GRN, TSC22D3, AKR1C1, PPP1R15A, GFPT2, PTHLH
KIM_MYC_AMPLIFICATION_TARGETS_UP	0.00729927	0.0493645	0.205911	1.84845	6	123	ANGPTL2, PCOLCE2, RPS4X, RPL18A, RPS15A, RPL11, COX6B1, RPS23, RPSA, RPL12, AKR1B1, ARL6IP5, RPS27L, RPL5, SLC25A39, SLC25A5, PARK7, COX7B, PDLIM3, PGRMC1, ENO1, NME1, MRPS33, LDHB, SSBP1, ETFA, SUCLG1, MRPS34, RGS10, PEMT, PRDX6, ALDH3A2, POLR3K, LYRM1, RABEPK, CYCS, EEF1E1, MRPS23, DRG1, MRPL13, MRPL36, PRPS1, FBL, PSMG1, TIPIN, DAP3, PDHA1, RIN2, LNP1, IDH3A, HPRT1, MRPS2, NOB1, CTNNAL1, HSD17…	ANGPTL2, PCOLCE2, RPS4X, RPL18A, RPS15A, RPL11, COX6B1, RPS23, RPSA, RPL12, AKR1B1, ARL6IP5, RPS27L, RPL5, SLC25A39, SLC25A5, PARK7, COX7B, PDLIM3, PGRMC1, ENO1, NME1, MRPS33, LDHB
REACTOME_PROTEIN_UBIQUITINATION	0.0130641	0.0677048	0.277298	1.84788	10	47	UBB, UBA52, RPS27A, UBC, UBE2D2, WDR61, UBE2E1, RNF181, UBE2A, UBE2L3, PCNA, RRAGA, UBE2B, USP5, UBE2E3, UBE2D1, UBE2N, PEX2, PEX10, UBE2J2	UBB, UBA52, RPS27A, UBC, UBE2D2, WDR61, UBE2E1, RNF181, UBE2A, UBE2L3, PCNA
REACTOME_REGULATION_OF_PTEN_LOCALIZATION	0.0152672	0.0742191	0.536475	1.84785	9	9	UBB, UBA52, RPS27A, UBC	UBB, UBA52, RPS27A, UBC
DESERT_PERIPORTAL_HEPATOCELLULAR_CARCINOMA_SUBCLASS_UP	0.013253	0.0684012	0.285946	1.84747	10	44	CDA, FAH, CD14, ALDH2, NDRG2, BDH2, ECM1, PEMT, DHRS1, FXYD1, GSTZ1, PCK2, GADD45A, PRPS1, ECHDC2, IGF1, MLLT11, GPN3, EPHX2, SLC27A5, GNB5, RPF1, CRY1, GCDH, SLC37A4, ANO1, ETFDH, RGN, CLDN15, SOCS2	CDA, FAH, CD14, ALDH2, NDRG2
HELLEBREKERS_SILENCED_DURING_TUMOR_ANGIOGENESIS	0.0116279	0.063458	0.270107	1.8472	9	51	NPC2, DKK3, IER3, FTH1, CLU, PDLIM3, TMEM45A, UCP2, ITM2B, ASAH1, EDIL3, TSPAN2, SERPINE2, QSOX1, CTSB, VCAN, ADM, GADD45A, FUCA1, TAGLN, CDKN1A	NPC2, DKK3, IER3, FTH1, CLU, PDLIM3, TMEM45A, UCP2, ITM2B, ASAH1, EDIL3
ZHOU_CELL_CYCLE_GENES_IN_IR_RESPONSE_24HR	0.013905	0.0704908	0.265917	1.84512	11	53	DCN, KIF22, CACYBP, HMGB2, PCNA, TPRKB, KPNA2, PTTG1, WIPI1, RPA2, DCTPP1, DTYMK, USP1, IFT20, RANBP1, EXOSC8, MAGOHB, SOD3, NCAPH2, MCM7, GPN3, DNAJC9, CLN6, LRRN4CL, MAD2L1, UBE2T, SMC2, FBLN1, MCM3, RFC4, RFC5, MTFR2, CCNB1, CDKN3, CENPK, POLD1, KNSTRN, CHAC2, HAUS8, PRC1, KNTC1, TDP1	DCN, KIF22, CACYBP, HMGB2, PCNA
REACTOME_MITOCHONDRIAL_CALCIUM_ION_TRANSPORT	0.00567376	0.043425	0.437827	1.84496	3	15	SMDT1, VDAC2, PHB, STOML2, PARL, PMPCB, PHB2, MICU2, SLC8B1, VDAC3	SMDT1, VDAC2, PHB, STOML2, PARL
WP_PURINE_METABOLISM	0.0152672	0.0742191	0.535562	1.84471	9	9	DGUOK, APRT, ITPA, ADSL, PRPS1, ATIC, HPRT1, IMPDH1	DGUOK, APRT, ITPA, ADSL
KIM_LIVER_CANCER_POOR_SURVIVAL_UP	0.0139276	0.0705484	0.401941	1.84458	9	19	ALDOA, PKM, RGS2, ARPC2, DDIT4, PPT1, TM4SF1	ALDOA, PKM, RGS2, ARPC2, DDIT4, PPT1, TM4SF1
WEIGEL_OXIDATIVE_STRESS_BY_TBH_AND_H2O2	0.011889	0.0642131	0.354092	1.84404	8	25	RPL13A, ACTB, TUBA1B, DYNLL1, RNH1, CAPN2, BMP4, ITGB5, QSOX1, HDAC1, CDK10, RPA1, CDKN2B	RPL13A, ACTB, TUBA1B, DYNLL1, RNH1, CAPN2, BMP4, ITGB5
LEE_LIVER_CANCER_MYC_TGFA_UP	0.015444	0.0748468	0.33818	1.84255	11	28	ACTG1, ANXA2, RPL12, AKR1B1, TAGLN2, IGFBP6, CBR1, MGMT, CSTB, RPS24, CD63, RALB, HTATIP2, SLC1A4, PSPH, MTHFD2, MFGE8, NEDD9, NT5E	ACTG1, ANXA2, RPL12, AKR1B1, TAGLN2, IGFBP6, CBR1, MGMT
COLIN_PILOCYTIC_ASTROCYTOMA_VS_GLIOBLASTOMA_UP	0.0124481	0.0659835	0.40624	1.84133	8	18	ANGPTL2, EEF1A1, DKK3, GLUL, FTH1, SCRG1, SERPINE2, ALDOC, RTN3, SCD	ANGPTL2, EEF1A1, DKK3, GLUL, FTH1, SCRG1
LY_AGING_OLD_UP	0.0114754	0.0630093	0.704369	1.84118	6	5	COMP, CRYAB, FMOD	COMP, CRYAB, FMOD
WP_DNA_REPLICATION	0.0120805	0.0648567	0.376288	1.8406	8	22	UBA52, POLD4, UBC, POLD2, RPA3, PCNA, RPA2, GMNN, RFC1, RPA1, MCM7, ORC4, RFC2, MCM3, RFC4, RFC5, CDC6, POLD1, MCM5, PRIM1	UBA52, POLD4, UBC, POLD2, RPA3, PCNA
BARRIER_COLON_CANCER_RECURRENCE_UP	0.0199468	0.0873486	0.361709	1.84047	14	24	ANXA2, CNPY2, ANG, COPS8, PDHB, AHI1, KDELR3, PSMC2, METTL9, YIPF6, SEC62, ERGIC2, EXT2, NME7, YIPF1, ARL1, PWP1, CIAO1	ANXA2, CNPY2, ANG, COPS8, PDHB, AHI1, KDELR3
REACTOME_PTEN_REGULATION	0.00644468	0.0468135	0.220752	1.84006	5	96	UBB, UBA52, RPS27A, LAMTOR4, LAMTOR5, PSMB6, LAMTOR1, PSMB5, PSMD4, CSNK2B, PSMB7, UBC, PSMC5, LAMTOR2, PSMB3, PSMA7, PSMF1, PSMB1, PSMD3, PSMA1, SNAI1, PSMD9, RING1, PSMD8, PSMC2, RRAGA, PSMC3, MLST8, MKRN1, PSMC1, PSMB2, HDAC3, PSMD2, CBX6, PSMD13, HDAC2, HDAC1, RNF146	UBB, UBA52, RPS27A, LAMTOR4, LAMTOR5, PSMB6, LAMTOR1, PSMB5, PSMD4, CSNK2B, PSMB7, UBC, PSMC5, LAMTOR2, PSMB3, PSMA7, PSMF1, PSMB1, PSMD3, PSMA1, SNAI1, PSMD9, RING1
SIMBULAN_UV_RESPONSE_NORMAL_UP	0.00940439	0.055945	0.643444	1.83956	5	6	ID2, POLR2J, CXCL2, CXCL3	ID2, POLR2J, CXCL2
KEGG_RNA_POLYMERASE	0.0120805	0.0648567	0.376048	1.83942	8	22	POLR2J, POLR2L, POLR2F, POLR2G, POLR2E, POLR2K, POLR2I, POLR3GL, POLR2C, POLR3K, POLR2J3, POLR3H, POLR1D	POLR2J, POLR2L, POLR2F, POLR2G, POLR2E, POLR2K, POLR2I, POLR3GL, POLR2C
REACTOME_GENE_AND_PROTEIN_EXPRESSION_BY_JAK_STAT_SIGNALING_AFTER_INTERLEUKIN_12_STIMULATION	0.0155239	0.0750861	0.341848	1.83932	11	27	SOD1, RPLP0, CFL1, ANXA2, PPIA, AIP, ARF1, TALDO1	SOD1, RPLP0, CFL1, ANXA2, PPIA, AIP, ARF1, TALDO1
BURTON_ADIPOGENESIS_PEAK_AT_0HR	0.010989	0.0610328	0.293406	1.83812	8	40	CRYAB, MGP, FLOT1, OGN, CYB5R1, FAH, NAA10, GAS1, SERF2, COL8A1, PCK2, GADD45A, MYL9, IL11RA, IGF1, TPM1, IDH1, PLIN2, ACTA2, CTSK, TGFB3, PCCB, SPP1	CRYAB, MGP, FLOT1, OGN, CYB5R1, FAH, NAA10
MOOTHA_ROS	0.00940439	0.055945	0.642936	1.83811	5	6	RHOA, GPX4, PRDX3, PRDX6	RHOA, GPX4, PRDX3
YAMANAKA_GLIOBLASTOMA_SURVIVAL_UP	0.0114754	0.0630093	0.702909	1.83737	6	5	PKM, TPI1, FGFBP2	PKM, TPI1, FGFBP2
WP_ALZHEIMERS_DISEASE_AND_MIRNA_EFFECTS	0.00923077	0.0556506	0.193472	1.83696	8	154	SLC25A6, GAPDH, ATF4, CALM2, TUBA1B, TUBA1A, PSMB6, PSMB5, TUBB4B, PSMD4, SLC25A5, CSNK2B, PSMB7, VDAC2, PSENEN, HSD17B10, PSMC5, APH1A, BAD, CALM1, PSMB3, ADRM1, CAPN2, PSMA7, PSMB1, CAPN1, PSMD3, PSMA1, SLC25A4, PSMD9, PSMD8, IL1B, PSMC2, PSMC3, TUBB, CHPF2, WIPI1, PIK3R3, PSMC1, ITPR3, TNFRSF1A, CYCS, TNF, PSMB2, TUBA1C, PSMD2, NRBF2, PSMD13, RTN3, TUBA4A, FADD, CDK5, WNT5B, APBB1, DVL2, PSMB4…	SLC25A6, GAPDH, ATF4, CALM2, TUBA1B, TUBA1A, PSMB6, PSMB5, TUBB4B, PSMD4, SLC25A5, CSNK2B, PSMB7, VDAC2, PSENEN, HSD17B10, PSMC5, APH1A, BAD, CALM1, PSMB3, ADRM1, CAPN2, PSMA7, PSMB1, CAPN1, PSMD3, PSMA1, SLC25A4, PSMD9
SCHLOSSER_MYC_AND_SERUM_RESPONSE_SYNERGY	0.0181113	0.0820103	0.341232	1.836	13	27	EIF4A1, CCDC85B, TAGLN2, NDUFS5, POLR2I, PYCR1, MRPL12, NME4, TMEM183A, ARFIP2, MRPS12, SNRPA, SGTA, SCAMP3, FARSA, NCLN, FPGS	EIF4A1, CCDC85B, TAGLN2, NDUFS5, POLR2I, PYCR1, MRPL12
REACTOME_SARS_COV_2_INFECTION	0.0127907	0.0669397	0.268442	1.83581	10	51	UBB, UBA52, RPS27A, DAD1, UBC, CHMP2A, MGAT1, ZCRB1, SUMO1, UBE2I, EDEM2, CHMP4A, CHMP2B, MAP1LC3B, DDOST, CHMP3, ST6GALNAC4, CHMP4B, MAN1B1, PARP16	UBB, UBA52, RPS27A, DAD1, UBC, CHMP2A, MGAT1, ZCRB1, SUMO1, UBE2I
KEGG_OTHER_GLYCAN_DEGRADATION	0.0120482	0.0648567	0.513394	1.83467	7	10	HEXB, NEU1, HEXA, GLB1, FUCA2, FUCA1, GBA	HEXB, NEU1
REACTOME_PYRUVATE_METABOLISM	0.0120805	0.0648567	0.375	1.8343	8	22	LDHA, BSG, MPC2, MPC1, PDHB, LDHB, GLO1, HAGH, GSTZ1, PDHA1, SLC16A3, PDK4, PDK2, DLD	LDHA, BSG, MPC2, MPC1, PDHB, LDHB
WINTER_HYPOXIA_UP	0.0114416	0.0629341	0.254883	1.83299	9	59	ALDOA, GAPDH, RHOC, LDHA, TPI1, TUBB4B, NDUFA4L2, PSMB7, SLIRP, PGAM1, PSMA7, NME1, S100A3, CNIH4, PGK1, DPM2, PDZD11, MTX1, TPD52L2, RUVBL2, MIF, RAN, PSMD2, MNAT1, GSS, VAPB	ALDOA, GAPDH, RHOC, LDHA, TPI1, TUBB4B, NDUFA4L2, PSMB7, SLIRP, PGAM1, PSMA7, NME1, S100A3, CNIH4, PGK1
REACTOME_SIALIC_ACID_METABOLISM	0.0070922	0.048812	0.434983	1.83298	4	15	ST6GALNAC6, NEU1, CTSA, NANS, CMAS, GLB1, SLC35A1, ST6GALNAC4, SLC17A5	ST6GALNAC6, NEU1, CTSA, NANS
WILLIAMS_ESR2_TARGETS_UP	0.0136799	0.0696699	0.412792	1.83246	9	17	CYB5R3, HIGD1A, VASN, TWF2, QSOX1, UQCRFS1, ALG14, LRRC15, HMGCL, OXR1, NDRG3, PIGK, NRIP3, P2RY2	CYB5R3, HIGD1A, VASN
WP_TCA_CYCLE_AND_DEFICIENCY_OF_PYRUVATE_DEHYDROGENASE_COMPLEX_PDHC	0.0130435	0.0676536	0.461465	1.83212	8	13	MDH1, PC, SDHA, FH, PDHA1, IDH3A, DLD, IDH1, SUCLG2, DLST	MDH1
REACTOME_COPI_DEPENDENT_GOLGI_TO_ER_RETROGRADE_TRAFFIC	0.0152941	0.0742359	0.272208	1.82976	12	49	TMED9, TUBA1B, TMED2, TUBA1A, COPE, TUBB4B, TMED3, KDELR2, ARF5, ARF1, KIF22, RAB1A, KDELR3, KDELR1, KIF9, USE1, TUBA1C, ARF3, TMED10, NAPA, SURF4, TUBA4A, TUBB2B, KIF13B, STX18, TUBB6, KIF5B, KLC2	TMED9, TUBA1B, TMED2, TUBA1A, COPE, TUBB4B, TMED3, KDELR2, ARF5, ARF1, KIF22, RAB1A, KDELR3
NUTT_GBM_VS_AO_GLIOMA_UP	0.0109622	0.060992	0.297491	1.82813	8	38	TMED9, CLIC1, RHOC, ANXA2, LDHA, VIM, CAPZB, TAGLN2, TMEM109, DYNLT3, AP1S2, NUCB1, DDOST, CAP1	TMED9, CLIC1, RHOC, ANXA2, LDHA, VIM, CAPZB, TAGLN2, TMEM109, DYNLT3
BURTON_ADIPOGENESIS_10	0.0148248	0.0723487	0.386567	1.8281	10	20	FLOT1, FDPS, GYG1, ZFAND6, FDFT1, SQLE, ANXA6, NOL7, MSMO1, HMGCS1, PYGB, CETN2, UBA3, NSDHL	FLOT1, FDPS, GYG1, ZFAND6, FDFT1
REACTOME_MRNA_DECAY_BY_5_TO_3_EXORIBONUCLEASE	0.0104012	0.0587031	0.492062	1.82753	6	11	LSM5, LSM4, LSM3, LSM1, LSM2, LSM7, LSM6	LSM5, LSM4, LSM3, LSM1, LSM2
REACTOME_BETA_OXIDATION_OF_OCTANOYL_COA_TO_HEXANOYL_COA	0.0130293	0.0676536	0.754944	1.82713	7	4	ECHS1, HADHB, ACADM, HADH
WP_ALZHEIMERS_DISEASE	0.00821355	0.0520164	0.192465	1.82608	7	152	SLC25A6, GAPDH, ATF4, CALM2, TUBA1B, TUBA1A, PSMB6, PSMB5, TUBB4B, PSMD4, SLC25A5, CSNK2B, PSMB7, VDAC2, PSENEN, HSD17B10, PSMC5, APH1A, BAD, CALM1, PSMB3, ADRM1, CAPN2, PSMA7, PSMB1, CAPN1, PSMD3, PSMA1, SLC25A4, PSMD9, PSMD8, IL1B, PSMC2, PSMC3, TUBB, WIPI1, PIK3R3, PSMC1, ITPR3, TNFRSF1A, CYCS, TNF, PSMB2, TUBA1C, PSMD2, NRBF2, PSMD13, RTN3, TUBA4A, FADD, CDK5, WNT5B, APBB1, DVL2, PSMB4, VDAC3…	SLC25A6, GAPDH, ATF4, CALM2, TUBA1B, TUBA1A, PSMB6, PSMB5, TUBB4B, PSMD4, SLC25A5, CSNK2B, PSMB7, VDAC2, PSENEN, HSD17B10, PSMC5, APH1A, BAD, CALM1, PSMB3, ADRM1, CAPN2, PSMA7, PSMB1, CAPN1, PSMD3, PSMA1, SLC25A4, PSMD9
REACTOME_SUMO_IS_CONJUGATED_TO_E1_UBA2_SAE1	0.0130293	0.0676536	0.754437	1.8259	7	4	SUMO2, SUMO1, SUMO3, SAE1	SUMO2, SUMO1, SUMO3
REACTOME_RNA_POLYMERASE_III_CHAIN_ELONGATION	0.0104012	0.0587031	0.491546	1.82561	6	11	POLR2L, POLR2F, POLR2E, POLR2K, POLR3GL, POLR3K, POLR3H, POLR1D	POLR2L, POLR2F, POLR2E, POLR2K, POLR3GL
WP_UREA_CYCLE_AND_ASSOCIATED_PATHWAYS	0.0104012	0.0587031	0.491404	1.82509	6	11	MDH2, PYCR1, MDH1, ASL, LDHB, FH, OAT, GOT1	MDH2, PYCR1, MDH1, ASL, LDHB
CREIGHTON_AKT1_SIGNALING_VIA_MTOR_UP	0.0148248	0.0723487	0.385835	1.82463	10	20	NEDD8, BSG, ADIPOR1, CORO1B, NEU1, GPX4, BRMS1, TOLLIP, DUSP10, TMED10, CYB561	NEDD8, BSG, ADIPOR1, CORO1B, NEU1, GPX4, BRMS1
REACTOME_DISEASES_OF_CARBOHYDRATE_METABOLISM	0.0161074	0.0764545	0.372868	1.82387	11	22	UBB, UBA52, RPS27A, UBC, TALDO1, HYAL1, GYG1, GUSB, G6PC3, GLB1, DCXR, GALNS	UBB, UBA52, RPS27A, UBC, TALDO1, HYAL1, GYG1
BLANCO_MELO_MERS_COV_INFECTION_MCR5_CELLS_DN	0.0136799	0.0696699	0.410817	1.82369	9	17	CHCHD2, FMOD, FTH1, PDGFD, FIBIN, SLC39A4, DDT, ZDHHC24, HSD11B1, C6orf226, CHI3L1	CHCHD2, FMOD, FTH1, PDGFD, FIBIN
REACTOME_TRANSPORT_TO_THE_GOLGI_AND_SUBSEQUENT_MODIFICATION	0.00838574	0.0526289	0.20509	1.82359	7	119	TMED9, TUBA1B, TMED2, TUBA1A, DYNLL1, CD55, COPE, CAPZB, TUBB4B, DCTN3, CD59, TMED3, KDELR2, DCTN2, ARF5, ARF1, MGAT1, DCTN6, TRAPPC3, LMAN2, CAPZA2, TRAPPC1, ACTR10, SEC13, RAB1A, TRAPPC2L, KDELR3, ACTR1A, KDELR1, CNIH1, SEC22C, F5, PREB, TMEM115, STX5, TUBA1C, FUCA1, ARF3, MGAT2, TMED10, TFG, B4GALT4, YKT6, NAPA, TUBA4A, PPP6C	TMED9, TUBA1B, TMED2, TUBA1A, DYNLL1, CD55, COPE, CAPZB, TUBB4B, DCTN3, CD59, TMED3, KDELR2, DCTN2, ARF5, ARF1, MGAT1, DCTN6, TRAPPC3, LMAN2, CAPZA2, TRAPPC1, ACTR10, SEC13, RAB1A, TRAPPC2L, KDELR3
MCBRYAN_PUBERTAL_BREAST_4_5WK_UP	0.0105042	0.0591434	0.208091	1.8234	9	112	CD9, RPS10, RPL36A, RPL37A, ID2, CYSTM1, DKK3, RPL5, CAPG, RPL22, CNN3, TMED3, IGFBP6, VASN, KIF22, PDLIM2, PDLIM4, IMPDH2, PFN2, SOX4, CD14, ERRFI1, PERP, GAS1, SFRP1, SOX9, HSPA1B, ATP1A1, ALDOC, VCAN, SAT1, MKRN1, CAP1, SLC39A6, PREB, ARG2, CYB561, TGIF1, TUBA4A, EGR2, TNFRSF12A, SFXN3, TGM2, ISYNA1, TNFAIP6, MARCKSL1, BECN1, ACTA2, MFGE8, TGFB3, CHI3L1, MAFB, SPP1, SLC44A2, ANO1, MBOAT1, KCNK…	CD9, RPS10, RPL36A, RPL37A, ID2, CYSTM1, DKK3, RPL5, CAPG, RPL22, CNN3, TMED3, IGFBP6, VASN, KIF22, PDLIM2, PDLIM4, IMPDH2, PFN2, SOX4, CD14, ERRFI1, PERP
REACTOME_MITOPHAGY	0.0148248	0.0723487	0.385168	1.82148	10	20	UBB, UBA52, TOMM7, RPS27A, CSNK2B, UBC, TOMM22, MAP1LC3B, MAP1LC3A	UBB, UBA52, TOMM7, RPS27A, CSNK2B, UBC, TOMM22
REACTOME_GOLGI_TO_ER_RETROGRADE_TRANSPORT	0.0155902	0.0750861	0.235475	1.82075	13	74	TMED9, TUBA1B, TMED2, TUBA1A, DYNLL1, COPE, CAPZB, TUBB4B, DCTN3, TMED3, KDELR2, DCTN2, ARF5, ARF1, KIF22, DCTN6, CAPZA2, ACTR10, RAB1A, KDELR3, ACTR1A, KDELR1	TMED9, TUBA1B, TMED2, TUBA1A, DYNLL1, COPE, CAPZB, TUBB4B, DCTN3, TMED3, KDELR2, DCTN2, ARF5, ARF1, KIF22, DCTN6, CAPZA2, ACTR10, RAB1A, KDELR3
SCHMIDT_POR_TARGETS_IN_LIMB_BUD_UP	0.0148248	0.0723487	0.38498	1.82059	10	20	INSIG1, FDPS, ACAT2, FDFT1, SQLE, IDI1, MVD, MSMO1, DHCR7, HMGCS1, MVK, SC5D, NSDHL, AASDH, LSS, SREBF2	INSIG1, FDPS, ACAT2, FDFT1
BYSTRYKH_HEMATOPOIESIS_STEM_CELL_AND_BRAIN_QTL_CIS	0.01221	0.065384	0.290578	1.8204	9	40	RPL26, PSMB6, ARL6IP1, NOP10, SRP9, DCTN6, DPP7, SKP1, PRDX2, MRPS7, OCEL1, GLO1, ACAA1, DDA1, DAP3, SNRPB2, AGTRAP, SCOC, SPG21, ALAD, SC5D, GFER, KMT2E, TRMT1, KLC1, MRPL44	RPL26, PSMB6, ARL6IP1, NOP10, SRP9, DCTN6, DPP7, SKP1, PRDX2, MRPS7, OCEL1
COLINA_TARGETS_OF_4EBP1_AND_4EBP2	0.00605449	0.0449686	0.178341	1.81947	5	222	FXYD5, MRPL23, CDO1, GPX3, ID2, ID3, GPAA1, HEXB, AUP1, DTD1, IFI27L2, GNG11, SLC29A1, CD59, MGST1, DNAJC19, TNFRSF11B, SNRPE, NQO2, GRN, KIF22, TM4SF1, KAZALD1, BLVRB, PFN2, ANG, PGM1, MT1A, TCEAL1, CD14, VAMP3, ILF2, ALDH2, SSPN, THBD, PERP, TCIRG1, TIMM10, SIGMAR1, RAB28, DNAJC15, GLA, PHPT1, AIG1, AGGF1, PFKL, LTBP2, NRN1, DHRS1, MRPL37, TOR3A, SCARA3, NNMT, FUCA1, LY96, RNASE4, IFT20, HAUS1,…	FXYD5, MRPL23, CDO1, GPX3, ID2, ID3, GPAA1, HEXB, AUP1, DTD1, IFI27L2, GNG11, SLC29A1, CD59, MGST1, DNAJC19, TNFRSF11B, SNRPE, NQO2, GRN, KIF22, TM4SF1, KAZALD1, BLVRB, PFN2, ANG, PGM1, MT1A, TCEAL1, CD14, VAMP3, ILF2, ALDH2, SSPN, THBD, PERP
WAKABAYASHI_ADIPOGENESIS_PPARG_RXRA_BOUND_WITH_H4K20ME1_MARK	0.0130435	0.0676536	0.227049	1.81796	11	82	AP3S1, MPC2, ERP29, MLF2, GHITM, REEP5, NDUFS6, HIBADH, PARL, DRAM2, JAGN1, PFKL, ETFB, MOCS2, PC, MTCH2, MSMO1, PNPLA2, ATP1B3, ORMDL3, CHCHD3, AGPAT2, ACAA2, QDPR, GCSH, TOB2, CHP1, ACADM, CERS4, APMAP, HADH, SLC1A5, BCAT2, YPEL5, FADS2, ALAD, IDH1, SLC48A1, NR1D1, HSD17B12, ADIPOR2, GINM1, TANK, PLA2G15, PEX5, PEX3, FBXO8, PTGR2, ABHD15, MTUS1, LIN52, PPARG	AP3S1, MPC2, ERP29, MLF2, GHITM, REEP5, NDUFS6, HIBADH, PARL
CHARAFE_BREAST_CANCER_BASAL_VS_MESENCHYMAL_UP	0.0133983	0.0689167	0.29348	1.81792	10	39	COX5B, ZFP36, APRT, WDR61, TSC22D3, KIAA0040, EMC10, ITPA, TMEM134, RHOD, DRAM2, OSER1, ATP1A1, TMEM183A, HOOK2, LITAF, TRIM29, RTKN, GSN, DMKN, KCNK1, TLCD1, SH3YL1, MPP7, SSH3, MUC1, LIMK2, MPZL3, PKP3, PRRG4, EPB41L4A, MBNL3	COX5B, ZFP36, APRT, WDR61, TSC22D3, KIAA0040, EMC10, ITPA, TMEM134, RHOD
WP_ARACHIDONATE_EPOXYGENASE_EPOXIDE_HYDROLASE	0.0130293	0.0676536	0.750737	1.81695	7	4	COX8A, GSTP1, COX5A	COX8A, GSTP1, COX5A
LINDGREN_BLADDER_CANCER_CLUSTER_1_UP	0.010274	0.0583944	0.251176	1.81659	8	60	RPL27A, RPL10A, RPL15, RPL6, RPL35, EIF3L, JTB, RPL7A, GUK1, ATP6V1G1, TPD52L1, ESD, TM2D2, TCEAL1, GSTA4, BDH2, NMRK1, ERP44, TUBG2, XPA, TOR1A, INTS10, FAHD2A, FBXW2, PPP6C, TMEM19, ANP32B	RPL27A, RPL10A, RPL15, RPL6, RPL35, EIF3L, JTB, RPL7A, GUK1, ATP6V1G1, TPD52L1, ESD, TM2D2, TCEAL1, GSTA4
GOERING_BLOOD_HDL_CHOLESTEROL_QTL_CIS	0.00909091	0.0553462	0.588346	1.81609	5	7	UBA52, RPL14, PPA2, TIMM10, RPS26, TMEM176B	UBA52, RPL14, PPA2
WP_HIF1A_AND_PPARG_REGULATION_OF_GLYCOLYSIS	0.00940439	0.055945	0.634891	1.8151	5	6	GAPDH, LDHA, TPI1	GAPDH, LDHA, TPI1
GOLDRATH_HOMEOSTATIC_PROLIFERATION	0.0104932	0.0591434	0.207762	1.81283	9	110	HNRNPA1, UBL5, NDUFB2, CD55, EID1, ATP6V0B, PARK7, SDHC, MPC2, ITGB1BP1, VDAC2, RAB5C, NDUFC1, PSMC5, SNRPE, NHP2, NDUFAB1, NME1, CACYBP, TMX2, PDAP1, NDUFB3, IL10RB, UBE2E1, MRPS33, HSPE1, ITFG1, GOLIM4, GALK1, MRPL9, NUDCD2, AMZ2, FAM162A, SEC62, CYCS, MAGOH, VTI1B, NPM3, QDPR	HNRNPA1, UBL5, NDUFB2, CD55, EID1, ATP6V0B, PARK7, SDHC, MPC2, ITGB1BP1, VDAC2, RAB5C, NDUFC1, PSMC5, SNRPE, NHP2, NDUFAB1, NME1, CACYBP, TMX2, PDAP1, NDUFB3, IL10RB, UBE2E1, MRPS33, HSPE1
REACTOME_RESPONSE_OF_MTB_TO_PHAGOCYTOSIS	0.0124481	0.0659835	0.399904	1.81261	8	18	UBB, UBA52, RPS27A, RAB7A, UBC, ENO1, PGK1, ATP6V1H	UBB, UBA52, RPS27A, RAB7A, UBC, ENO1, PGK1
BLANCO_MELO_BETA_INTERFERON_TREATED_BRONCHIAL_EPITHELIAL_CELLS_DN	0.0178998	0.081701	0.277181	1.81231	14	45	HYAL1, ABHD14A, ANKRD35, CRABP2, CSTB, ECM1, PLBD1, SERF2, EFS, NGEF, MVK, EFNA4, CCDC88B, LRRC45, TGFB3, MUTYH, LYPD3, LYNX1, PPP1R3C, ZNF608, SOX6, SMO, OSR1, PHLDB3, ZNF692, NLRX1, FAM117A, DBP, EFNA3, LRRC20, PRRT3-AS1, ZNF862, C21orf58, EPHB3, EPHA4, DDX11, GDPD3, VWF, VAV3, CEP68	HYAL1, ABHD14A, ANKRD35
KEGG_AMINO_SUGAR_AND_NUCLEOTIDE_SUGAR_METABOLISM	0.0164349	0.0774947	0.318217	1.81224	12	32	CYB5R3, HEXB, CYB5R1, PGM1, NANS, GFPT2, CMAS, GALK1, PMM1, HEXA, UXS1, NAGK, GMPPA, GALT, GNPDA1, GALE, UGDH, GMDS, GALK2, AMDHD2, MPI, FPGT	CYB5R3, HEXB, CYB5R1, PGM1, NANS, GFPT2
KEGG_PORPHYRIN_AND_CHLOROPHYLL_METABOLISM	0.0124481	0.0659835	0.399774	1.81202	8	18	FTH1, UROD, BLVRB, UROS, GUSB, MMAB, HMOX2, HMBS, BLVRA, ALAD, HCCS, PPOX, FECH	FTH1, UROD, BLVRB
REACTOME_PROTEIN_METHYLATION	0.0104012	0.0587031	0.487667	1.81121	6	11	EEF1A1, EEF2, HSPA8, RPS2, CALM1, ETFB, METTL21A	EEF1A1, EEF2, HSPA8, RPS2, CALM1
REACTOME_REGULATION_OF_FZD_BY_UBIQUITINATION	0.0167939	0.0787731	0.525628	1.81049	10	9	UBB, UBA52, RPS27A, UBC	UBB, UBA52, RPS27A, UBC
ZHOU_CELL_CYCLE_GENES_IN_IR_RESPONSE_6HR	0.0176991	0.0815658	0.317646	1.80899	13	32	KIF22, HMGB2, TPRKB, RPA2, DCTPP1, DTYMK, USP1, GMNN, RANBP1, MAGOHB, SOD3, NCAPH2, MCM7, GPN3, DNAJC9, MAD2L1, UBE2T, SMC2, DSN1, MCM3, RFC4, RFC5, MTFR2, CENPK, MCM5, HAUS8, KNTC1	KIF22, HMGB2
REACTOME_GLYCOSPHINGOLIPID_METABOLISM	0.0212766	0.090617	0.35513	1.80699	15	24	PSAP, HEXB, SUMF2, SMPD1, NEU1, CTSA, ASAH1, GLA, HEXA, GLB1, GBA, SUMF1, SMPD2, B3GALNT1, ESYT1, GLB1L, ARSA, ARSK, ARSG	PSAP, HEXB, SUMF2, SMPD1, NEU1, CTSA, ASAH1
REACTOME_SIGNALING_BY_FGFR2_IN_DISEASE	0.0148248	0.0723487	0.381928	1.80616	10	20	POLR2J, POLR2L, POLR2F, POLR2G, POLR2E, POLR2K, POLR2I, POLR2C	POLR2J, POLR2L, POLR2F, POLR2G, POLR2E, POLR2K, POLR2I, POLR2C
ROSTY_CERVICAL_CANCER_PROLIFERATION_CLUSTER	0.0210136	0.0903737	0.300329	1.80597	16	36	CKS2, LSM4, HMGB2, MRPS15, RPA3, HSPB11, PCNA, KPNA2, PTTG1, TPGS2, DTYMK, GMNN, COMMD8, EBP, HMGA1, ANP32E, GGH, ESPL1, EIF4EBP1, SLC38A1, DPP3, MAD2L1, SMC2, CDC6, CCNB1, DSG2, PRC1, CHEK1, SAC3D1, ATAD2, ECT2, MCM4, ACACA, LRP8	CKS2, LSM4, HMGB2, MRPS15, RPA3, HSPB11, PCNA
REACTOME_SYNTHESIS_SECRETION_AND_INACTIVATION_OF_GLUCOSE_DEPENDENT_INSULINOTROPIC_POLYPEPTIDE_GIP	0.0147541	0.0723487	0.690724	1.80552	8	5	SPCS1, SEC11A, SEC11C, SPCS2	SPCS1, SEC11A, SEC11C
MARKEY_RB1_CHRONIC_LOF_UP	0.015748	0.0755039	0.245868	1.80456	13	62	ANGPTL2, AQP1, CRIP1, KCNN4, SIVA1, DNPH1, ACAT2, TPST1, FAM3C, PCNA, FDFT1, SQLE, IDI1, NME4, VCAN, SLC27A3, IDH2, RSPO2, HSPA1A, CBX6, XRCC1, TIPIN, CDKN1A, PRDX4, SLC1A5, MCM7, ANP32B, DOK1, FADS1	ANGPTL2, AQP1, CRIP1, KCNN4, SIVA1, DNPH1, ACAT2, TPST1, FAM3C, PCNA, FDFT1
REACTOME_SMOOTH_MUSCLE_CONTRACTION	0.0174497	0.0807626	0.368913	1.80452	12	22	MYL6, ANXA2, MYL12A, MYL12B, CALM1, DYSF, MYL6B, ITGB5, ANXA6, TPM2, MYL9	MYL6, ANXA2, MYL12A, MYL12B, CALM1, DYSF, MYL6B, ITGB5
ZHAN_LATE_DIFFERENTIATION_GENES_UP	0.0212766	0.090617	0.354642	1.80451	15	24	EMP3, S100A6, HEXB, ARPC1A, CAPN2, ACAT1, PPT1, DYNLT3, FHL1, ATOX1, SLC39A6, CAV2, IGF1	EMP3, S100A6, HEXB, ARPC1A, CAPN2, ACAT1, PPT1, DYNLT3, FHL1
NGUYEN_NOTCH1_TARGETS_UP	0.00961538	0.0566707	0.411962	1.80112	6	16	ARL6IP5, FLOT1, PTHLH, ANXA6, PHB2, PCF11, SEC62, TAGLN, HDAC1	ARL6IP5, FLOT1, PTHLH
IBRAHIM_NRF2_DOWN	0.0143172	0.0708633	0.227962	1.80055	12	79	ID3, VIM, DDIT4, SIVA1, DPP7, ACTR1B, SMOC1, SGSM3, SNHG8, HMG20B, SPSB3, COMTD1, ITGA10, TRPT1, PIGQ, CDKN2C, PBXIP1, PIK3R3, IP6K2, TMEM80, RHOT2, PPP1R16A, VIM-AS1, PHKG2, CDK10, FBXO44, DDT, RIN2, TMUB2, MFSD3, NT5C, EFNA4, PKN3, NME3, RPL22L1, LRRC45, OBSL1, ARHGAP5-AS1, CADM1, CTDSP1, HOXC6, SEMA4C, AMDHD2, SLC2A8, NFATC4, RASSF7	ID3, VIM, DDIT4, SIVA1, DPP7, ACTR1B, SMOC1, SGSM3, SNHG8, HMG20B, SPSB3
REACTOME_RECYCLING_PATHWAY_OF_L1	0.0187668	0.0839488	0.361093	1.80039	13	23	ACTB, TUBA1B, ACTG1, TUBA1A, AP2M1, TUBB4B, CLTA, AP2S1	ACTB, TUBA1B, ACTG1, TUBA1A, AP2M1, TUBB4B, CLTA, AP2S1
DAZARD_UV_RESPONSE_CLUSTER_G5	0.0198473	0.0873486	0.522544	1.79987	12	9	RPS2, EIF3G, NUCB1, RALY, TOM1, ACO2	RPS2, EIF3G
SASSON_RESPONSE_TO_GONADOTROPHINS_UP	0.0115875	0.0633292	0.254785	1.79865	9	56	ACTB, CD55, ARPC1A, PGRMC1, BAD, PGK1, STK25, POP5, PPP2R1A, GDE1, RAB1A, NOL3, PSMC3, GDI2, ACP2, MSMO1, RAB4A, P4HA2, PLIN3, DHCR7, MAP1LC3B2, SGK1, PPP2R5B, DDX41	ACTB, CD55, ARPC1A, PGRMC1, BAD, PGK1, STK25, POP5, PPP2R1A, GDE1, RAB1A
SCHLESINGER_METHYLATED_IN_COLON_CANCER	0.0150502	0.0732776	0.845861	1.79707	8	3	HHIP, MGMT, SFRP1	HHIP, MGMT
REACTOME_TRANSLATION_OF_REPLICASE_AND_ASSEMBLY_OF_THE_REPLICATION_TRANSCRIPTION_COMPLEX	0.0135542	0.0693287	0.502804	1.79683	8	10	CHMP2A, CHMP4A, CHMP2B, MAP1LC3B, CHMP3, CHMP4B, CHMP6, BECN1, CHMP7	CHMP2A
KYNG_ENVIRONMENTAL_STRESS_RESPONSE_UP	0.0133983	0.0689167	0.290067	1.79678	10	39	OAZ1, ARPC1B, SOD1, EIF3L, RPL7A, VIM, FLOT1, CXCL2, PRSS23, PDCD5, RHOD, EIF4E	OAZ1, ARPC1B, SOD1, EIF3L, RPL7A, VIM, FLOT1, CXCL2, PRSS23, PDCD5, RHOD
REACTOME_SPHINGOLIPID_METABOLISM	0.0188235	0.0839823	0.26721	1.79616	15	49	PSAP, HEXB, CERS2, ORMDL2, SUMF2, SMPD1, SPTSSA, NEU1, CTSA, ASAH1, GLA, HEXA, GLB1, DEGS1, ALDH3A2, ORMDL3, ALDH3B1, GBA, SUMF1, VAPA, CERS4, SMPD2, VAPB, CERS5	PSAP, HEXB, CERS2, ORMDL2, SUMF2, SMPD1, SPTSSA, NEU1, CTSA, ASAH1
REACTOME_PEXOPHAGY	0.021374	0.090617	0.521305	1.7956	13	9	UBB, UBA52, RPS27A, UBC, MAP1LC3B	UBB, UBA52, RPS27A, UBC
KOBAYASHI_EGFR_SIGNALING_24HR_UP	0.0125858	0.0664887	0.249625	1.79518	10	59	GPX3, ID2, ID3, NUPR1, HCFC1R1, GLUL, FTH1, ANXA4, GPNMB, GRN, WDR45, TSC22D3, EPHX1, TP53TG1, SOX4, EDIL3, BDH2, LIMCH1, SELENBP1, PBXIP1, PIK3R3	GPX3, ID2, ID3, NUPR1, HCFC1R1, GLUL, FTH1, ANXA4, GPNMB, GRN, WDR45, TSC22D3, EPHX1, TP53TG1, SOX4, EDIL3
REACTOME_METALLOPROTEASE_DUBS	0.0163205	0.0771871	0.464078	1.79488	10	12	UBB, UBA52, RPS27A, UBC, BABAM1	UBB, UBA52, RPS27A, UBC, BABAM1
REACTOME_P75NTR_RECRUITS_SIGNALLING_COMPLEXES	0.021374	0.090617	0.520934	1.79432	13	9	UBB, UBA52, RPS27A, UBC	UBB, UBA52, RPS27A, UBC
REACTOME_SIGNALING_BY_NOTCH2	0.0138313	0.0701738	0.395868	1.79432	9	18	UBB, UBA52, RPS27A, PSENEN, UBC, APH1A	UBB, UBA52, RPS27A, PSENEN, UBC, APH1A
REACTOME_RESOLUTION_OF_ABASIC_SITES_AP_SITES	0.0203304	0.0884223	0.32406	1.79392	15	29	POLD4, MPG, POLD2, POLE4, RPA3, PCNA, SMUG1, NEIL2, RPA2, XRCC1, RFC1, RPA1, PARP1, PNKP, APEX1, RFC2, NTHL1, MUTYH, OGG1, UNG, RFC4, RFC5, POLD1, NEIL1	POLD4, MPG, POLD2, POLE4, RPA3, PCNA
KIM_GLIS2_TARGETS_UP	0.0125858	0.0664887	0.24931	1.79291	10	59	MFAP4, LUM, S100A4, MGP, DPT, DCN, S100A6, VIM, CCL2, LSP1, TSC22D1, OGN, PDGFRL, TGFBI	MFAP4, LUM, S100A4, MGP, DPT, DCN, S100A6, VIM, CCL2, LSP1, TSC22D1, OGN, PDGFRL, TGFBI
PUJANA_BRCA1_PCC_NETWORK	0.000999001	0.0234204	0.143728	1.79167	0	967	RPL13A, RPL31, RPL7, RPS20, RPL23A, RPL27A, RPLP2, RPL27, RPL10A, RPL15, RPS6, RPL21, EIF4A1, RPS25, HNRNPA1, U2AF1, EEF1A1, COMP, RPL19, EEF2, GAPDH, RPL4, RPS5, RPL18A, RPL36A, RPS3A, ATF4, RPL6, RPLP0, RPS27A, MRPL23, RPL17, RPS15A, RPL11, RPL14, TUBA1B, RPS19, EIF3F, RPS7, RPS23, BTF3, PTMA, SNRPD2, RPL35, EIF3K, EIF3E, RPL12, LDHA, LAMTOR5, POLR2J, EIF3H, PPIA, RPL5, HINT1, RPL24, HSPA8, AP3…	RPL13A, RPL31, RPL7, RPS20, RPL23A, RPL27A, RPLP2, RPL27, RPL10A, RPL15, RPS6, RPL21, EIF4A1, RPS25, HNRNPA1, U2AF1, EEF1A1, COMP, RPL19, EEF2, GAPDH, RPL4, RPS5, RPL18A, RPL36A, RPS3A, ATF4, RPL6, RPLP0, RPS27A, MRPL23, RPL17, RPS15A, RPL11, RPL14, TUBA1B, RPS19, EIF3F, RPS7, RPS23, BTF3, PTMA, SNRPD2, RPL35, EIF3K, EIF3E, RPL12, LDHA, LAMTOR5, POLR2J, EIF3H, PPIA, RPL5, HINT1, RPL24, HSPA8, AP3…
REACTOME_ER_QUALITY_CONTROL_COMPARTMENT_ERQC	0.0141844	0.0707633	0.425136	1.79148	9	15	UBB, UBA52, RPS27A, UBC, RNF5, EDEM2, DERL2, MAN1B1	UBB, UBA52, RPS27A, UBC, RNF5
REACTOME_TRANSLESION_SYNTHESIS_BY_POLH	0.0141844	0.0707633	0.425066	1.79119	9	15	UBB, UBA52, RPS27A, UBC, RPA3, PCNA, RPA2, RFC1, RPA1, RFC2, SPRTN, RFC4, RFC5	UBB, UBA52, RPS27A, UBC, RPA3, PCNA
REACTOME_TICAM1_TRAF6_DEPENDENT_INDUCTION_OF_TAK1_COMPLEX	0.021374	0.090617	0.519661	1.78994	13	9	UBB, UBA52, RPS27A, UBC	UBB, UBA52, RPS27A, UBC
HEIDENBLAD_AMPLICON_12P11_12_UP	0.0187668	0.0839488	0.358994	1.78993	13	23	MGP, CBR3, GEM, ADSL, PPP1R7, NTAN1, AP1S2, ANXA6, METTL9, TMEM242, CCDC91, ERGIC2, RPA1	MGP, CBR3, GEM, ADSL, PPP1R7
REACTOME_INACTIVATION_OF_CSF3_G_CSF_SIGNALING	0.0142045	0.0707633	0.433465	1.78907	9	14	UBB, UBA52, RPS27A, UBC, UBE2D2, RNF7, UBE2D1	UBB, UBA52, RPS27A, UBC, UBE2D2
KYNG_DNA_DAMAGE_BY_4NQO	0.0222805	0.0937541	0.340942	1.78764	16	26	HSPB8, POLR2F, ESD, ID1, PDGFRL, RAB11B, CYB5A, ITGB5, ATOX1, ASMTL, PCK2, RABGGTB, ADAMTS1	HSPB8, POLR2F, ESD, ID1, PDGFRL, RAB11B, CYB5A, ITGB5
REACTOME_IRAK2_MEDIATED_ACTIVATION_OF_TAK1_COMPLEX	0.021374	0.090617	0.518787	1.78693	13	9	UBB, UBA52, RPS27A, UBC	UBB, UBA52, RPS27A, UBC
BLUM_RESPONSE_TO_SALIRASIB_UP	0.00713558	0.048812	0.182406	1.78666	6	176	EEF2, ATF4, LAPTM4A, RPL12, EIF1, CD55, NUPR1, EIF3H, VIM, RAD23A, ANXA7, YIF1A, ERP29, COX7A2L, TMED3, RNF13, RAD50, MGAT1, PPP1R11, UBXN1, VPS28, TSG101, ECH1, GHITM, SEPHS2, BLVRB, DNAJB9, SURF1, NFKBIA, PPP1R15A, BUD31, P4HB, PSMD8, ERCC1, RNF7, FAM3A, CNIH1, QSOX1, CREB3, MAP1LC3B, SHMT2, SCAMP2, PPIE, CXCL3, TIMM9, ZFPL1, SERP1, SLC35A2, TOM1, TSSC4, GADD45A, IFRD1, CCNB1IP1, STX5, HMGCL, C…	EEF2, ATF4, LAPTM4A, RPL12, EIF1, CD55, NUPR1, EIF3H, VIM, RAD23A, ANXA7, YIF1A, ERP29, COX7A2L, TMED3, RNF13, RAD50, MGAT1, PPP1R11, UBXN1, VPS28, TSG101, ECH1, GHITM, SEPHS2, BLVRB, DNAJB9, SURF1, NFKBIA, PPP1R15A, BUD31, P4HB
BRUINS_UVC_RESPONSE_VIA_TP53_GROUP_B	0.003003	0.0346535	0.166487	1.7865	2	285	ANGPTL2, TMSB4X, POLD4, S100A4, MGP, RPS12, CRIP2, S100A6, EIF1, PLD3, DNAJB1, DDAH2, TMBIM1, GNG11, CD59, DUSP14, TNFRSF11B, VPS51, VASN, CHPF, ALG5, SMPD1, PRSS23, UBXN6, MYADM, IL10RB, DYNLT3, PLAUR, EPHX1, CTSA, TGFB1I1, ASAH1, HSPB11, MRPS18B, FLYWCH2, HSD17B11, AKT1S1, MSRB1, THBD, AVPI1, JKAMP, BDH2, SERPINE2, QSOX1, CHMP1A, CFL2, NR4A1, THAP7, YIPF6, CHPF2, ELOVL1, SLC35A1, MSX2, FAM114A1…	ANGPTL2, TMSB4X, POLD4, S100A4, MGP, RPS12, CRIP2, S100A6, EIF1, PLD3, DNAJB1, DDAH2, TMBIM1, GNG11, CD59, DUSP14, TNFRSF11B, VPS51, VASN, CHPF, ALG5, SMPD1, PRSS23, UBXN6, MYADM, IL10RB, DYNLT3, PLAUR, EPHX1, CTSA, TGFB1I1, ASAH1, HSPB11, MRPS18B, FLYWCH2, HSD17B11, AKT1S1, MSRB1, THBD, AVPI1
LEIN_PONS_MARKERS	0.0133983	0.0689167	0.287926	1.78352	10	39	MAGED2, HSPB8, CD59, VDAC2, NDUFB5, PMP22, TSC22D3, CAPN1, TMEM205, ANKRD35, CAT, RTN2, CYP27A1, ENDOD1, EMC9, HMGA1, DNPEP, YPEL5, CD83, CALM3	MAGED2, HSPB8, CD59, VDAC2, NDUFB5, PMP22, TSC22D3, CAPN1, TMEM205, ANKRD35
CASTELLANO_HRAS_AND_NRAS_TARGETS_UP	0.0180328	0.0818913	0.681354	1.78103	10	5	PRDX2, CRABP2, EIF2D, CCNG1	PRDX2
HOFMANN_MYELODYSPLASTIC_SYNDROM_RISK_UP	0.015625	0.0750861	0.43151	1.781	10	14	CD9, IER3, DUSP14, MLF2, CDK2AP2, TOM1, NCOR1	CD9, IER3, DUSP14, MLF2, CDK2AP2
KARLSSON_TGFB1_TARGETS_DN	0.011399	0.0628646	0.195187	1.77862	10	129	CCNI, TMEM59, DCN, NPC2, NDFIP1, ID2, ID3, TPI1, BSG, GLUL, ATP6V1F, BLOC1S1, FTH1, TECR, DBI, MGST1, LEPROT, CRIP1, ID1, GRN, DCTN6, NME1, CST3, ITM2B, IAH1, TMEM98, EPHX1, CTSA, PCNA, SLC9A3R1, SCP2, GAS1, TWSG1, CTSB, RGS10, WBP2, ACTN1, CDKN2C, ZFP36L1, TXNDC12, GDI1, ACAA2, CHP1, ING4, RIN2, HMGN2, DCAF8, TGM2, TMBIM6, ALAD, DUSP18, SLC48A1, GAA, ISYNA1, TMEM176B, MAF1, UPF3B, ADIPOR2, GSN, …	CCNI, TMEM59, DCN, NPC2, NDFIP1, ID2, ID3, TPI1, BSG, GLUL, ATP6V1F, BLOC1S1, FTH1, TECR, DBI, MGST1, LEPROT, CRIP1, ID1, GRN, DCTN6, NME1, CST3, ITM2B, IAH1, TMEM98, EPHX1, CTSA, PCNA, SLC9A3R1
REACTOME_BETA_OXIDATION_OF_DECANOYL_COA_TO_OCTANOYL_COA_COA	0.0180328	0.0818913	0.68036	1.77843	10	5	ECHS1, HADHB, ACADM, HADH, MECR
YAGI_AML_RELAPSE_PROGNOSIS	0.0211361	0.090546	0.341461	1.77827	15	25	NPC2, TSPO, ATP6V0B, ENSA, NME1, CD68, NFKBIA, CD14, HSPE1, TKT, VAT1	NPC2, TSPO, ATP6V0B, ENSA, NME1, CD68, NFKBIA, CD14, HSPE1
WP_GENES_RELATED_TO_PRIMARY_CILIUM_DEVELOPMENT_BASED_ON_CRISPR	0.0126728	0.0666677	0.249637	1.77793	10	57	DYNLL1, MKKS, ARL3, IFT27, TXNDC15, CBY1, IFT43, HSPB11, B9D1, DYNC2LI1, TCTN1, IFT57, IFT52, DYNLT1, FUZ, IFT20, TMEM216, TULP3, TCTN3, KATNB1, IFT46, TMEM107, TTC8, IQCE, TUBE1, BBS2, IFT81, TUBD1, IFT74, CLUAP1, RABL2A, BBS4, CEP19, OFD1, BBS12, TCTN2, TMEM231, KIF3A, SASS6, IFT172, ARL6, TTC23, TMEM67, CEP44, TTC21B, BBS5, KIAA0753, CEP97, KIF3B, PIBF1, TRAPPC11, CEP192, TTBK2	DYNLL1, MKKS, ARL3, IFT27, TXNDC15, CBY1, IFT43, HSPB11
JAZAG_TGFB1_SIGNALING_DN	0.0156028	0.0750861	0.421717	1.77708	10	15	EEF1A1, SAP18, RNH1, STOML2, SIGMAR1, CWC27, PSMC3, PCF11	EEF1A1, SAP18, RNH1, STOML2
KORKOLA_EMBRYONAL_CARCINOMA_UP	0.0235911	0.0972784	0.33838	1.77421	17	26	CD9, GAPDH, TPI1, C12orf57, NDUFA9, LDHB, PLBD1, DERA, PHB2, TNFRSF1A, MAGOHB, WNT5B, EMG1, NOP2, ENO2, SPSB2	CD9, GAPDH, TPI1, C12orf57, NDUFA9, LDHB
BIOCARTA_RAB_PATHWAY	0.0178306	0.0815658	0.477437	1.77322	11	11	RAB7A, RAB1A, RAB11A, RAB4A, RAB6A, RAB2A, RAB9A, RAB27A, RAB5A, RAB8A	RAB7A, RAB1A
WOO_LIVER_CANCER_RECURRENCE_UP	0.0178174	0.0815658	0.229602	1.77303	15	73	ALDOA, PKM, CRYAB, MGP, CCNI, PFKP, PTMA, S100A6, CCL2, RGS2, CRIP1, PMP22, GEM, PPT1, PFN2, PLAUR, QSOX1, TGFB1, DBN1, RGS10, SOX9	ALDOA, PKM, CRYAB, MGP, CCNI, PFKP, PTMA, S100A6, CCL2, RGS2, CRIP1, PMP22, GEM, PPT1, PFN2, PLAUR
REACTOME_INHIBITION_OF_THE_PROTEOLYTIC_ACTIVITY_OF_APC_C_REQUIRED_FOR_THE_ONSET_OF_ANAPHASE_BY_MITOTIC_SPINDLE_CHECKPOINT_COMPONENTS	0.0156028	0.0750861	0.420617	1.77244	10	15	ANAPC11, ANAPC16, CDC26, UBE2E1, ANAPC15, UBE2D1, BUB3, ANAPC2, ANAPC10, MAD2L1, CDC16, ANAPC5	ANAPC11, ANAPC16, CDC26, UBE2E1
MOREAUX_MULTIPLE_MYELOMA_BY_TACI_DN	0.0125786	0.0664887	0.198724	1.77205	11	121	NDUFA13, TBCB, EMC4, PDCD6, EIF3G, LSM5, MRPL43, WDR61, LSM4, THYN1, FIBP, MYLIP, GLT8D1, CMC1, PTPMT1, EBNA1BP2, PSMD8, ERCC1, RNF7, SSBP1, CHMP4A, TIMM50, TERF1, RPL26L1, TMEM126A, NUDCD2, MALSU1, IFT57, COMMD4, CBWD1, PFDN4, IP6K2, RUVBL2, KEAP1, RAN, HAUS1, SF3B2, GCSH, BUB3, TDP2, NUDT5, DDX1, AIMP2, TATDN1, ZNF277, MRPS12, PHYKPL, CHCHD1, ACD, ASF1A, UPF3A, ACTL6A, SNRPD1, TLE4, ANAPC10, KR…	NDUFA13, TBCB, EMC4, PDCD6, EIF3G, LSM5, MRPL43, WDR61, LSM4, THYN1, FIBP, MYLIP, GLT8D1, CMC1, PTPMT1
REACTOME_NF_KB_IS_ACTIVATED_AND_SIGNALS_SURVIVAL	0.0178306	0.0815658	0.476899	1.77122	11	11	UBB, UBA52, RPS27A, UBC, NFKBIA	UBB, UBA52, RPS27A, UBC, NFKBIA
REACTOME_REGULATED_NECROSIS	0.0232274	0.096594	0.280572	1.77115	18	41	UBB, UBA52, RPS27A, FLOT1, UBC, CHMP2A, SDCBP, HMGB1, IL1B, CHMP4A, CHMP2B, BAX, CHMP3, GSDMD, CHMP4B, CYCS, PELI1, CDC37, FADD, CASP3, CHMP6	UBB, UBA52, RPS27A, FLOT1, UBC, CHMP2A, SDCBP, HMGB1
REACTOME_SUMO_IS_TRANSFERRED_FROM_E1_TO_E2_UBE2I_UBC9	0.0125392	0.0664101	0.619512	1.77114	7	6	SUMO2, SUMO1, SUMO3, UBE2I, SAE1	SUMO2, SUMO1, SUMO3, UBE2I
RODWELL_AGING_KIDNEY_UP	0.00501505	0.0412509	0.165717	1.76928	4	278	RPL13A, RPLP2, RPL27, RPL10, ARPC1B, RPS25, COMP, FXYD5, RPL35A, RPS10, LUM, FAU, PFN1, CDO1, RPS19, CLIC1, RPL35, ANXA2, RPL12, TUBA1A, EMP3, RPL18, DKK3, KRTCAP2, TBCB, RPS27L, VIM, RPS2, CCL2, AXL, TAGLN2, TMED3, TNFRSF11B, LEPROT, CRIP1, GPNMB, RAB34, KXD1, TRIP6, APRT, MGAT1, ZFAS1, TMEM243, GRN, UBXN1, GLIPR2, PGLS, RHOA, TGFBI, PGM2L1, CD14, C20orf27, RAB31, LMF2, TMEM43, FEZ2, FIBIN, CARH…	RPL13A, RPLP2, RPL27, RPL10, ARPC1B, RPS25, COMP, FXYD5, RPL35A, RPS10, LUM, FAU, PFN1, CDO1, RPS19, CLIC1, RPL35, ANXA2, RPL12, TUBA1A, EMP3, RPL18, DKK3, KRTCAP2, TBCB, RPS27L, VIM, RPS2, CCL2, AXL, TAGLN2, TMED3, TNFRSF11B, LEPROT, CRIP1, GPNMB, RAB34, KXD1, TRIP6, APRT, MGAT1, ZFAS1, TMEM243, GRN, UBXN1, GLIPR2, PGLS, RHOA, TGFBI, PGM2L1, CD14, C20orf27, RAB31, LMF2, TMEM43, FEZ2, FIBIN, CARH…
REACTOME_EXTENSION_OF_TELOMERES	0.0179487	0.0817854	0.317203	1.76885	13	30	POLD4, NOP10, NHP2, POLD2, RPA3, PCNA, TERF1, TEN1, RPA2, RUVBL2, TINF2, RFC1, PPP6C, RPA1, ACD, RFC2, ANKRD28, RUVBL1, CHTF8, RFC4, WRAP53, RFC5, POLD1, DSCC1, PRIM1	POLD4, NOP10, NHP2, POLD2, RPA3, PCNA
ITO_PTTG1_TARGETS_DN	0.0199387	0.0873486	0.541713	1.76839	12	8	EIF4A1, ARHGDIA, PTTG1, FSCN1, PSMD2, RHOG	EIF4A1
LE_EGR2_TARGETS_DN	0.0179574	0.0817854	0.23943	1.76688	15	63	CD9, EMP2, CD55, MGST3, FTH1, RNF13, OGN, PCMT1, CERS2, FDPS, PMP22, ERRFI1, FDFT1, IDI1, SIRT2, ZBTB16, CAT, MVD, LIMCH1, MSMO1, TKT, CDKN1A, SLC1A5, GLOD4, MT1X, HMGCS1, FADS1, MYO1D, OSBPL5, AK3, PCYT2, NSDHL, CMTM6, PEA15	CD9, EMP2, CD55, MGST3, FTH1, RNF13, OGN, PCMT1, CERS2, FDPS, PMP22, ERRFI1, FDFT1
WP_BASE_EXCISION_REPAIR	0.0201072	0.0876949	0.354103	1.76554	14	23	POLD4, MPG, POLD2, POLE4, HMGB1, PCNA, SMUG1, NEIL2, XRCC1, PARP1, PNKP, APEX1, NTHL1, POLL, MUTYH, OGG1	POLD4, MPG, POLD2, POLE4, HMGB1, PCNA
BROWNE_HCMV_INFECTION_18HR_DN	0.0171674	0.0801059	0.213256	1.76543	15	93	ANGPTL2, POLD4, ANXA2, ID2, NDUFB7, CIRBP, RAD23A, CCDC85B, GNG11, AXL, FKBP8, SRI, TNFRSF11B, SNX17, INSIG1, APRT, ID1, EPHX1, FAH, TGFB1I1, SURF1, ASL, SSPN, GSTA4, THBS3, UROS, VCAN, PLCD1, TKT, ZFPL1	ANGPTL2, POLD4, ANXA2, ID2, NDUFB7, CIRBP, RAD23A, CCDC85B, GNG11, AXL, FKBP8, SRI, TNFRSF11B, SNX17, INSIG1, APRT, ID1, EPHX1, FAH, TGFB1I1, SURF1, ASL, SSPN, GSTA4
LANDIS_ERBB2_BREAST_TUMORS_65_DN	0.0275229	0.106546	0.336582	1.76478	20	26	LUM, DPT, GPX3, TSC22D1, PGM1, TMEM43, GYG1, PHYH, ACAA1, ATP1B3, ACAA2, HADH, DERL1, ACTA2, ADIPOR2	LUM, DPT, GPX3, TSC22D1, PGM1, TMEM43, GYG1
BRUNO_HEMATOPOIESIS	0.0234858	0.0972513	0.293475	1.76475	18	36	AK1, CD9, PFKP, ANXA2, S100A6, CD55, FKBP1A, CCL3, HSD17B10	AK1, CD9, PFKP, ANXA2, S100A6, CD55, FKBP1A, CCL3, HSD17B10
RAMPON_ENRICHED_LEARNING_ENVIRONMENT_LATE_UP	0.0130435	0.0676536	0.444421	1.76445	8	13	BTF3, PSMB3, POLR2C, ZIC1, CLPP, TBCA, CTTN, DNPEP, CALM3	BTF3, PSMB3, POLR2C
BAKKER_FOXO3_TARGETS_DN	0.0126582	0.0666468	0.206199	1.76392	11	104	MGP, COX8A, PDLIM7, NDUFB10, HSPB8, DGCR6L, VPS51, APRT, ALKBH7, STRAP, COPS8, LSM10, PSMA1, POP5, MAPKAPK3, FIBIN, TIMM10, RAB28, CYTH2, TUBB, YIPF6, RNASEH2C, PRKAG1, FBXO2, MRPS26, SEC61B, COPS7A, SRSF2, PCBP4, MED10, MSC, ARF3, CAV2, DMPK, TULP3, CCS, SNRPA, GLOD4, ETV5, ZNF524, NUDT16, PRCC, IFI35, CETN2, HMGN1, ZDHHC16, PRRT2, GFER, SMC3, PCYT2, RPP21, MAB21L2	MGP, COX8A, PDLIM7, NDUFB10, HSPB8, DGCR6L, VPS51, APRT, ALKBH7, STRAP, COPS8, LSM10, PSMA1, POP5, MAPKAPK3, FIBIN
SENESE_HDAC1_AND_HDAC2_TARGETS_DN	0.0126316	0.0666468	0.199869	1.76309	11	116	LUM, CRYAB, S100A4, DSTN, AQP1, TUBA1A, TMEM100, NUPR1, MGST3, CLU, GPNMB, INSIG1, VASN, GLT8D2, CNRIP1, TMEM45A, PDGFRL, LINC01116, TP53TG1, EDIL3, FDFT1, SQLE, IDI1, WIPI1, MSMO1, CDKN2C, SCARA3, ENDOD1, LBH, ALDH3B1, MYL9, TNS3, DHCR7, PDLIM1, CADM3, C1orf53, HDAC2, TAGLN, HDAC1, MFAP5, MATN2, SCD, TPM1, GALNT16, SLC26A2, FADS2, SC5D, SDC2, CDC42EP3, TCF4, ATL1, GSTO2, IGFBP7, TUFT1, CELF2, SP…	LUM, CRYAB, S100A4, DSTN, AQP1, TUBA1A, TMEM100, NUPR1, MGST3, CLU, GPNMB, INSIG1, VASN, GLT8D2, CNRIP1, TMEM45A, PDGFRL, LINC01116, TP53TG1, EDIL3, FDFT1
KEGG_RIBOFLAVIN_METABOLISM	0.0180723	0.0818929	0.493241	1.76266	11	10	ACP1, PHPT1, ACP2, ENPP1, MTMR2, ACP5, RFK, MTMR7, FLAD1
REACTOME_TERMINATION_OF_TRANSLESION_DNA_SYNTHESIS	0.0265957	0.104322	0.346415	1.76265	19	24	UBB, UBA52, POLD4, RPS27A, UBC, POLD2, POLE4, RPA3, PCNA	UBB, UBA52, POLD4, RPS27A, UBC, POLD2, POLE4, RPA3, PCNA
KEGG_FRUCTOSE_AND_MANNOSE_METABOLISM	0.0161725	0.0766028	0.372261	1.76045	11	20	ALDOA, PFKP, AKR1B1, TPI1, PMM1, PHPT1, PFKL, ALDOC, GMPPA, PFKM, MTMR2, GMDS, MTMR7, MPI, FPGT	ALDOA, PFKP, AKR1B1, TPI1
REACTOME_REGULATION_OF_INNATE_IMMUNE_RESPONSES_TO_CYTOSOLIC_DNA	0.0259542	0.102901	0.511051	1.76028	16	9	UBB, UBA52, RPS27A, UBC	UBB, UBA52, RPS27A, UBC
WANG_BARRETTS_ESOPHAGUS_DN	0.0237389	0.0976312	0.455114	1.76021	15	12	PLP2, EMP2, ARF5, GPNMB, GSTA4, CTSB, LTA4H, PRCP	PLP2, EMP2, ARF5, GPNMB, GSTA4
LANDIS_BREAST_CANCER_PROGRESSION_DN	0.0188235	0.0839823	0.261858	1.76018	15	49	ANGPTL2, LUM, DPT, S100A6, HSPB8, DHRS7, IGFBP6, CRIP1, RAB34, TGFBI, PGM1, FEZ2, THBD, ETFB, PHYH, ACAA1, UCK1, DECR1, DERL1, EPHX2, ALAD, IDH1	ANGPTL2, LUM, DPT, S100A6, HSPB8, DHRS7, IGFBP6, CRIP1, RAB34, TGFBI, PGM1, FEZ2, THBD
MIKHAYLOVA_OXIDATIVE_STRESS_RESPONSE_VIA_VHL_UP	0.0213115	0.090617	0.673284	1.75993	12	5	CLIC1, VIM, DCTN2	CLIC1, VIM, DCTN2
MUELLER_METHYLATED_IN_GLIOBLASTOMA	0.0180723	0.0818929	0.492331	1.7594	11	10	S100A4, IER3, COX7A1, CXCL2, CDA, FBXO2	S100A4, IER3, COX7A1, CXCL2, CDA
REACTOME_SIGNALING_BY_NOTCH1_HD_DOMAIN_MUTANTS_IN_CANCER	0.0180723	0.0818929	0.492181	1.75887	11	10	UBB, UBA52, RPS27A, UBC	UBB, UBA52, RPS27A, UBC
REACTOME_ACTIVATED_NOTCH1_TRANSMITS_SIGNAL_TO_THE_NUCLEUS	0.0165975	0.0779685	0.388015	1.75872	11	18	UBB, UBA52, RPS27A, PSENEN, UBC, APH1A	UBB, UBA52, RPS27A, PSENEN, UBC, APH1A
KEGG_NUCLEOTIDE_EXCISION_REPAIR	0.0210396	0.0903737	0.294774	1.75845	16	35	POLD4, RBX1, RAD23A, POLD2, POLE4, RPA3, PCNA, ERCC1, RPA2, XPA, RFC1, MNAT1, ERCC3, RPA1, GTF2H5, CETN2, RFC2, ERCC5, CDK7, ERCC4, GTF2H1, GTF2H2, RFC4, RFC5, ERCC2, DDB2, POLD1	POLD4, RBX1, RAD23A, POLD2, POLE4, RPA3, PCNA
WP_NUCLEOTIDE_EXCISION_REPAIR	0.0210396	0.0903737	0.294774	1.75845	16	35	POLD4, RBX1, RAD23A, POLD2, POLE4, RPA3, PCNA, ERCC1, RPA2, XPA, RFC1, MNAT1, ERCC3, RPA1, GTF2H5, CETN2, RFC2, ERCC5, CDK7, ERCC4, GTF2H1, GTF2H2, RFC4, RFC5, ERCC2, DDB2, POLD1	POLD4, RBX1, RAD23A, POLD2, POLE4, RPA3, PCNA
REACTOME_PROCESSIVE_SYNTHESIS_ON_THE_C_STRAND_OF_THE_TELOMERE	0.0130435	0.0676536	0.442837	1.75816	8	13	POLD4, POLD2, RPA3, PCNA, TERF1, RPA2, TINF2, RPA1, ACD	POLD4, POLD2, RPA3, PCNA
REACTOME_RHO_GTPASES_ACTIVATE_RHOTEKIN_AND_RHOPHILINS	0.0141066	0.070632	0.614194	1.75593	8	6	RHOC, TAX1BP3, RHOA, LIN7B, RTKN	RHOC, TAX1BP3, RHOA
HAHTOLA_CTCL_CUTANEOUS	0.0178571	0.0815658	0.401538	1.75555	12	16	RPL31, GLUL, ARPC1A, PSMB3, ETHE1, EMC3, ZBTB16	RPL31, GLUL, ARPC1A, PSMB3, ETHE1
REACTOME_INFECTION_WITH_MYCOBACTERIUM_TUBERCULOSIS	0.0188679	0.0839823	0.370863	1.75383	13	20	UBB, UBA52, RPS27A, RAB7A, UBC, ENO1, PGK1	UBB, UBA52, RPS27A, RAB7A, UBC, ENO1, PGK1
MUELLER_COMMON_TARGETS_OF_AML_FUSIONS_UP	0.0141066	0.070632	0.612854	1.7521	8	6	SNX17, ARF5, CD99, SOX4	SNX17, ARF5, CD99, SOX4
SEITZ_NEOPLASTIC_TRANSFORMATION_BY_8P_DELETION_DN	0.0156028	0.0750861	0.415715	1.75178	10	15	INSIG1, DDIT4, UQCRC1, PHF1, LIMCH1, FKBP11, COL8A1, FKBP9, CDKN1A	INSIG1, DDIT4, UQCRC1
REACTOME_GLYCOGEN_BREAKDOWN_GLYCOGENOLYSIS	0.0181818	0.0822704	0.567397	1.75143	11	7	CALM1, PGM2L1, GYG1, PHKG2, PYGB, GAA	CALM1, PGM2L1, GYG1
SCHUHMACHER_MYC_TARGETS_DN	0.0213115	0.090617	0.669963	1.75125	12	5	ID2, ILK, ARPC4, IFI35, ACP5	ID2, ILK, ARPC4
DANG_REGULATED_BY_MYC_DN	0.00917431	0.0553634	0.17979	1.75086	8	172	TMSB4X, FTL, CD151, CRYAB, MGP, HSPB1, RPS23, RPS12, AQP1, NPC2, TSPO, ID2, ID3, ISCU, IER3, PDLIM7, FTH1, MYL12A, ILK, ARPC4, MLF2, ANXA4, SUMO1, PMP22, BRD2, SDCBP, ITM2B, PLAUR, PYCR1, MT1A, FCGRT, GLT8D1, PPP1R15A, THY1, UBE2L3, VAMP3, ERRFI1, PERP, CSTB, GAS1, TGFB1, CTSB, NUCB1, ANXA6, TMEM126A, PPIE	TMSB4X, FTL, CD151, CRYAB, MGP, HSPB1, RPS23, RPS12, AQP1, NPC2, TSPO, ID2, ID3, ISCU, IER3, PDLIM7, FTH1, MYL12A, ILK, ARPC4, MLF2, ANXA4, SUMO1, PMP22, BRD2, SDCBP, ITM2B, PLAUR, PYCR1, MT1A, FCGRT, GLT8D1, PPP1R15A, THY1, UBE2L3, VAMP3, ERRFI1, PERP
CHENG_RESPONSE_TO_NICKEL_ACETATE	0.020592	0.0891199	0.31156	1.75072	15	31	CSNK2B, RNF13, POLR2E, CD68, POLR2C, RAB1A, HSPE1, GTF2A2, GDI2, EIF2D, PNPLA2, TXNDC12, RABGGTB, ERI3, TRAP1, ATP1B1	CSNK2B, RNF13, POLR2E, CD68, POLR2C, RAB1A, HSPE1
[truncated: 5,503 more rows]

## Sheet: C3
pathway	pval	padj	ES	NES	nMoreExtreme	size	leadingEdge	leadingEdge_UP	leadingEdge_DOWN
[truncated: 3,722 more rows]

## Sheet: C4
pathway	pval	padj	ES	NES	nMoreExtreme	size	leadingEdge	leadingEdge_UP	leadingEdge_DOWN
[truncated: 856 more rows]

[truncated: 4 more sheets: C5, C6, C7, C8]
