# Supplementary material for: Glycosylation Regulation by TMEM230 in Aging and Autoimmunity
Source: Int J Mol Sci. 2025 Mar 7;26(6):2412. doi: 10.3390/ijms26062412 (PMC11942208; doi:10.3390/ijms26062412)
Supplement: Supplementary file 1 [file ijms-26-02412-s001.zip › OA_vs_RA5_cluster_IS (B T NK)_gsea_results.xlsx]

## Sheet: H
pathway	pval	padj	ES	NES	nMoreExtreme	size	leadingEdge	leadingEdge_UP	leadingEdge_DOWN
HALLMARK_MYC_TARGETS_V1	0.00113636	0.00555001	0.428698	4.92205	0	167	EIF4A1, U2AF1, RPS10, RPS6, YWHAQ, SNRPG, HNRNPA1, RAN, RPS5, RPS3, ERH, ILF2, SNRPD2, EIF3D, RPL34, PSMB3, COX5A, AP3S1, SLC25A3, RPL6, PSMA7, PSMD8, PGK1, CCT3, MRPL23, EIF4E, PA2G4, CNBP, EIF4H, PSMA1, PSMA4, UBE2L3, FBL, YWHAE, SNRPB2, KPNA2, SRSF2, EIF2S2, RPLP0, PPIA, LDHA, VDAC1, RSL1D1, IFRD1, TUFM, SSB, RANBP1, ETF1, NAP1L1, TCP1, EIF1AX, RPL14, DUT, NDUFAB1, GNL3, MYC, SNRPD1, XRCC6, PT…	EIF4A1, U2AF1, RPS10, RPS6, YWHAQ, SNRPG, HNRNPA1, RAN, RPS5, RPS3, ERH, ILF2, SNRPD2, EIF3D, RPL34, PSMB3, COX5A, AP3S1, SLC25A3, RPL6, PSMA7, PSMD8, PGK1, CCT3, MRPL23, EIF4E, PA2G4, CNBP, EIF4H, PSMA1, PSMA4, UBE2L3, FBL, YWHAE, SNRPB2, KPNA2, SRSF2, EIF2S2, RPLP0, PPIA, LDHA, VDAC1, RSL1D1, IFRD1, TUFM, SSB, RANBP1, ETF1, NAP1L1, TCP1, EIF1AX, RPL14, DUT, NDUFAB1, GNL3, MYC, SNRPD1, XRCC6, PT…
HALLMARK_OXIDATIVE_PHOSPHORYLATION	0.0011236	0.00555001	0.407021	4.64225	0	161	GPX4, NDUFA4, SLC25A6, SLC25A5, ATP6V0E1, COX8A, ATP6V1G1, COX6B1, COX6A1, COX7C, NDUFB2, ATP6V0B, NDUFB4, LDHB, UQCRH, ATP6V1F, COX4I1, MGST3, COX7A2, NDUFA1, NDUFB1, UQCRQ, CYCS, COX6C, COX5A, NDUFA6, COX7B, COX5B, SLC25A3, VDAC2, NDUFB7, COX17, COX7A2L, CYB5R3, NDUFC2, TOMM22, ACADVL, NDUFS4, LDHA, NDUFS7, UQCRB, VDAC1, NDUFC1, NDUFS8, UQCRFS1, MPC1, UQCRC2, NDUFAB1, NDUFB6, NDUFS6, SDHC, SDHD…	GPX4, NDUFA4, SLC25A6, SLC25A5, ATP6V0E1, COX8A, ATP6V1G1, COX6B1, COX6A1, COX7C, NDUFB2, ATP6V0B, NDUFB4, LDHB, UQCRH, ATP6V1F, COX4I1, MGST3, COX7A2, NDUFA1, NDUFB1, UQCRQ, CYCS, COX6C, COX5A, NDUFA6, COX7B, COX5B, SLC25A3, VDAC2, NDUFB7, COX17, COX7A2L, CYB5R3, NDUFC2, TOMM22, ACADVL, NDUFS4, LDHA, NDUFS7, UQCRB, VDAC1, NDUFC1, NDUFS8, UQCRFS1, MPC1, UQCRC2, NDUFAB1, NDUFB6, NDUFS6, SDHC, SDHD…
HALLMARK_MTORC1_SIGNALING	0.00118343	0.00555001	0.297024	3.10312	0	131	ALDOA, PRDX1, DDIT4, CD9, TPI1, CDKN1A, SQSTM1, SEC11A, ENO1, GAPDH, BHLHE40, SERP1, ACTR3, INSIG1, PGK1, XBP1, PSMB5, FKBP2, PSMA4, MAP2K3, EIF2S2, RAB1A, PPIA, LDHA, PSMA3, MTHFD2, IFRD1, CORO1A, SLC1A5, M6PR, ETF1, UBE2D3, HSPA9, CCT6A, PSMC4, GLRX, IDI1, CALR, TCEA1, CANX, NUPR1, UFM1, BTG2, PPP1R15A, HSPE1, DDX39A, TXNRD1, PPA1, DDIT3, ATP6V1D, ARPC5L, HSPA5, PSMC2, CACYBP, PNP, HPRT1, RIT1,…	ALDOA, PRDX1, DDIT4, CD9, TPI1, CDKN1A, SQSTM1, SEC11A, ENO1, GAPDH, BHLHE40, SERP1, ACTR3, INSIG1, PGK1, XBP1, PSMB5, FKBP2, PSMA4, MAP2K3, EIF2S2, RAB1A, PPIA, LDHA, PSMA3, MTHFD2, IFRD1, CORO1A, SLC1A5, M6PR, ETF1, UBE2D3, HSPA9, CCT6A, PSMC4, GLRX, IDI1, CALR, TCEA1, CANX, NUPR1, UFM1, BTG2, PPP1R15A, HSPE1, DDX39A, TXNRD1, PPA1, DDIT3, ATP6V1D, ARPC5L, HSPA5, PSMC2
HALLMARK_ADIPOGENESIS	0.00121065	0.00555001	0.311221	3.01837	0	103	ALDOA, GPX4, COX8A, COX6A1, DNAJB9, MGST3, UQCRQ, PLIN2, REEP5, GHITM, COX7B, SOD1, TALDO1, NDUFB7, SCP2, DHRS7, UBC, CD151, SLC1A5, DDT, NDUFAB1, SDHC, APLP2, RTN3, ATP1B3, ECH1, TANK, NDUFA5, IFNGR1, YWHAG, UQCR10, GRPEL1, MDH2, IDH3G, GPX3, ETFB, DNAJC15, SDHB, TKT, SUCLG1, PRDX3, UCP2, CYC1, SPARCL1, ARL4A, UQCRC1, NDUFS3, ANGPTL4, ECHS1, RNF11, TOB1	ALDOA, GPX4, COX8A, COX6A1, DNAJB9, MGST3, UQCRQ, PLIN2, REEP5, GHITM, COX7B, SOD1, TALDO1, NDUFB7, SCP2, DHRS7, UBC, CD151, SLC1A5, DDT, NDUFAB1, SDHC, APLP2, RTN3, ATP1B3, ECH1, TANK, NDUFA5, IFNGR1, YWHAG, UQCR10, GRPEL1, MDH2, IDH3G, GPX3, ETFB, DNAJC15, SDHB, TKT, SUCLG1, PRDX3, UCP2, CYC1, SPARCL1, ARL4A, UQCRC1, NDUFS3
HALLMARK_REACTIVE_OXYGEN_SPECIES_PATHWAY	0.001443	0.00555001	0.502748	2.99965	0	31	FTL, GPX4, PRDX1, JUNB, TXN, PRDX6, NDUFB4, PRNP, LAMTOR5, NDUFA6, SOD1, SOD2, PRDX2, LSP1, GLRX, GPX3, HMOX2, PRDX4, TXNRD1, ATOX1	FTL, GPX4, PRDX1, JUNB, TXN, PRDX6, NDUFB4, PRNP, LAMTOR5, NDUFA6, SOD1, SOD2, PRDX2, LSP1, GLRX, GPX3, HMOX2, PRDX4, TXNRD1, ATOX1
HALLMARK_TNFA_SIGNALING_VIA_NFKB	0.00119048	0.00555001	0.286278	2.95975	0	124	IER3, JUNB, ID2, CDKN1A, SQSTM1, PLAUR, SGK1, NFKBIA, NFE2L2, CD83, CCL2, BHLHE40, CXCL3, SOD2, GADD45B, PHLDA2, SAT1, PTGS2, TIPARP, ZFP36, MAP2K3, TUBB2A, NR4A1, TNFAIP6, NINJ1, EIF1, BIRC3, EHD1, IER2, TGIF1, MAP3K8, TNFAIP8, MYC, EGR1, GEM, TANK, TSC22D1, CXCL2, NR4A2, LITAF, KLF4, CCL4, BTG2, PPP1R15A, ZC3H12A, REL, KDM6B, CXCL1, SPHK1, ICAM1, B4GALT5, BTG3, VEGFA, ATF3, KLF10, INHBA, NFAT5,…	IER3, JUNB, ID2, CDKN1A, SQSTM1, PLAUR, SGK1, NFKBIA, NFE2L2, CD83, CCL2, BHLHE40, CXCL3, SOD2, GADD45B, PHLDA2, SAT1, PTGS2, TIPARP, ZFP36, MAP2K3, TUBB2A, NR4A1, TNFAIP6, NINJ1, EIF1, BIRC3, EHD1, IER2, TGIF1, MAP3K8, TNFAIP8, MYC, EGR1, GEM, TANK, TSC22D1, CXCL2, NR4A2, LITAF, KLF4, CCL4, BTG2, PPP1R15A, ZC3H12A, REL, KDM6B, CXCL1, SPHK1, ICAM1, B4GALT5, BTG3
HALLMARK_APOPTOSIS	0.00123153	0.00555001	0.289372	2.74751	0	99	CLU, IER3, GPX4, LUM, LGALS3, TSPO, DCN, CDKN1A, SQSTM1, HSPB1, TNFRSF12A, ANXA1, TIMP3, SOD1, SOD2, VDAC2, GADD45B, TIMP1, SAT1, GSN, BCAP31, LMNA, IGFBP6, PPT1, BGN, BIRC3, ETF1, BNIP3L, EMP1, IFNGR1, DNAJA1, IFITM3, GPX3, TIMP2, BTG2, CAV1, APP, DNAJC3, PAK1, BID, DDIT3, GNA15, BTG3, HMGB2, BAX, ATF3	CLU, IER3, GPX4, LUM, LGALS3, TSPO, DCN, CDKN1A, SQSTM1, HSPB1, TNFRSF12A, ANXA1, TIMP3, SOD1, SOD2, VDAC2, GADD45B, TIMP1, SAT1, GSN, BCAP31, LMNA, IGFBP6, PPT1, BGN, BIRC3, ETF1, BNIP3L, EMP1, IFNGR1, DNAJA1, IFITM3, GPX3, TIMP2, BTG2, CAV1, APP, DNAJC3, PAK1, BID, DDIT3, GNA15, BTG3
HALLMARK_COAGULATION	0.00135135	0.00555001	0.377062	2.73606	0	50	CLU, CD9, CFD, COMP, DUSP14, ANXA1, TIMP3, TIMP1, FN1, GSN, ARF4, CTSB, CRIP2, ISCU, DUSP6, WDR1, HTRA1, CAPN2, C1S, SERPING1, S100A13, C1R, CFH, CPQ, LRP1, PRSS23, RABIF, SIRT2, GNB2, C1QA, MMP2, LAMP2, PEF1	CLU, CD9, CFD, COMP, DUSP14, ANXA1, TIMP3, TIMP1, FN1, GSN, ARF4, CTSB, CRIP2, ISCU, DUSP6, WDR1, HTRA1, CAPN2, C1S, SERPING1, S100A13, C1R, CFH
HALLMARK_HYPOXIA	0.00124378	0.00555001	0.271792	2.51704	0	91	ALDOA, S100A4, IER3, DDIT4, TPI1, DCN, CDKN1A, ANXA2, PLAUR, PLIN2, ENO1, GAPDH, BHLHE40, PRDX5, PGK1, MIF, TIPARP, ZFP36, UGP2, LDHA, WSB1, BGN, BNIP3L, ERRFI1, GLRX, TGFBI, PPP1R15A, MT2A, CAV1, SDC2, JMJD6, DDIT3, FAM162A, HSPA5, VEGFA, ATF3, ANGPTL4, PFKP, HAS1, TPST2, HDLBP, MT1E, HEXA	ALDOA, S100A4, IER3, DDIT4, TPI1, DCN, CDKN1A, ANXA2, PLAUR, PLIN2, ENO1, GAPDH, BHLHE40, PRDX5, PGK1, MIF, TIPARP, ZFP36, UGP2, LDHA, WSB1, BGN, BNIP3L, ERRFI1, GLRX, TGFBI, PPP1R15A, MT2A, CAV1, SDC2, JMJD6, DDIT3, FAM162A, HSPA5
HALLMARK_UNFOLDED_PROTEIN_RESPONSE	0.00127551	0.00555001	0.27915	2.416	0	77	EIF4A1, DDIT4, EEF2, DNAJB9, RPS14, ATF4, SEC11A, HERPUD1, EIF4A3, CCL2, SPCS1, SERP1, XBP1, ATP6V0D1, EIF4E, TUBB2A, MTHFD2, BANF1, LSM4, KIF5B, HSPA9, CALR, PDIA6, EIF2S1, NHP2, CKS1B, NPM1, LSM1, DNAJC3, NOP56, EIF4A2, CNOT4, HSPA5, VEGFA, ATF3	EIF4A1, DDIT4, EEF2, DNAJB9, RPS14, ATF4, SEC11A, HERPUD1, EIF4A3, CCL2, SPCS1, SERP1, XBP1, ATP6V0D1, EIF4E, TUBB2A, MTHFD2, BANF1, LSM4, KIF5B, HSPA9, CALR, PDIA6, EIF2S1, NHP2, CKS1B, NPM1, LSM1, DNAJC3, NOP56, EIF4A2, CNOT4, HSPA5
HALLMARK_COMPLEMENT	0.00125786	0.00555001	0.236763	2.17234	0	89	CLU, LGALS3, PFN1, CTSD, CD59, PLAUR, FCER1G, ANXA5, RHOG, CD55, TIMP1, FN1, CTSB, EHD1, DUSP6, PPP4C, C1S, TIMP2, HSPA1A, GRB2, CTSL, ATOX1, CTSS, CXCL1, SERPING1, S100A13, CALM3, HSPA5, C1R, CFH, GNAI3, CPQ, STX4, LRP1, FDX1, LCK, RABIF, USP16, GNB2, USP14, CTSC, C1QA, LAMP2, CASP4, IRF7, PLEK, SH2B3, CD46, RAF1, IL6, GNAI2, MAFF, LCP2, PIM1, PSEN1, PRCP, LIPA, CSRP1, IRF1, PLSCR1, DPP4	CLU, LGALS3, PFN1, CTSD, CD59, PLAUR, FCER1G, ANXA5, RHOG, CD55, TIMP1, FN1, CTSB, EHD1, DUSP6, PPP4C, C1S, TIMP2, HSPA1A, GRB2, CTSL, ATOX1, CTSS, CXCL1, SERPING1, S100A13, CALM3, HSPA5, C1R, CFH
HALLMARK_GLYCOLYSIS	0.00126904	0.00555001	0.242579	2.15694	0	83	ALDOA, IER3, DDIT4, TPI1, TXN, DCN, PKM, ENO1, SOD1, TALDO1, STMN1, PGK1, AKR1A1, MIF, PPIA, UGP2, LDHA, HAX1, PGAM1, SDHC, SLC16A3, PSMC4, GLRX, MDH1, MDH2, TGFBI, PGLS, SDC2, CYB5A, FAM162A, HSPA5, VEGFA, ANGPTL4, ARPP19, PFKP, HDLBP, GUSB, FKBP4, VCAN, NASP, CHST12, RBCK1, G6PD	ALDOA, IER3, DDIT4, TPI1, TXN, DCN, PKM, ENO1, SOD1, TALDO1, STMN1, PGK1, AKR1A1, MIF, PPIA, UGP2, LDHA, HAX1, PGAM1, SDHC, SLC16A3, PSMC4, GLRX, MDH1, MDH2, TGFBI, PGLS, SDC2, CYB5A, FAM162A, HSPA5
HALLMARK_EPITHELIAL_MESENCHYMAL_TRANSITION	0.00126103	0.00555001	0.234704	2.10727	0	84	LGALS1, MGP, CAPG, EMP3, LUM, ID2, DCN, VIM, CD59, PLAUR, COMP, TNFRSF12A, TIMP3, GADD45B, TIMP1, FN1, NNMT, SAT1, PPIB, BGN, PMP22, GEM, HTRA1, TGFBI, TPM4, CXCL1, PCOLCE, CALU, FSTL1, ABI3BP, ITGB1, VEGFA, CALD1, LRP1, INHBA, DAB2, DST, VCAN, MMP2, MYL9, COL6A2, ITGAV, PMEPA1, GLIPR1, COPA, IGFBP4, TNC, GADD45A, ITGA5	LGALS1, MGP, CAPG, EMP3, LUM, ID2, DCN, VIM, CD59, PLAUR, COMP, TNFRSF12A, TIMP3, GADD45B, TIMP1, FN1, NNMT, SAT1, PPIB, BGN, PMP22, GEM, HTRA1, TGFBI, TPM4, CXCL1, PCOLCE, CALU, FSTL1, ABI3BP
HALLMARK_DNA_REPAIR	0.00370828	0.0123609	0.220394	2.06153	2	94	GPX4, SDCBP, TMED2, EDF1, DAD1, ARL6IP1, RBX1, GUK1, ADRM1, TAF9, SUPT4H1, COX17, APRT, BCAP31, EIF1B, VPS28, POLR2K, POLR1D, MPC2, DUT, POLR2F, POLR3GL, IMPDH2, GTF2A2, POLR2J, VPS37B, POLE4, TSG101, MPG, PNP, HPRT1, GTF2B, POLR2E, POLR2G, SRSF6, STX3, NELFE, NME3, ERCC1, DGUOK, SURF1, POLR2I, NME1, POLR2H, NCBP2, POLR2C, ITPA, RALA, DDB1, AK3, PCNA, NT5C3A, CETN2, HCLS1, SF3A3, SSRP1, RPA2, UPF…	GPX4, SDCBP, TMED2, EDF1, DAD1, ARL6IP1, RBX1, GUK1, ADRM1, TAF9, SUPT4H1, COX17, APRT, BCAP31, EIF1B, VPS28, POLR2K, POLR1D, MPC2, DUT, POLR2F, POLR3GL, IMPDH2, GTF2A2, POLR2J, VPS37B, POLE4, TSG101, MPG
HALLMARK_UV_RESPONSE_UP	0.00252845	0.00903016	0.221518	1.94989	1	80	ALDOA, JUNB, SQSTM1, ATP6V1F, NFKBIA, BSG, TMBIM6, SOD2, MRPL23, EIF5, NR4A1, PPT1, EIF2S3, CCND3, DNAJA1, AP2S1, CXCL2, AMD1, GRPEL1, GPX3, PSMC3, BTG2, MGAT1, DNAJB1, BID, POLE3, PPP1R2, ICAM1, BTG3, ATF3, ARRB2, PDAP1, RPN1, FKBP4, HMOX1, POLR2H, NXF1, CEBPG, AQP3, CYB5B, UROD, TAP1, CYB5R1	ALDOA, JUNB, SQSTM1, ATP6V1F, NFKBIA, BSG, TMBIM6, SOD2, MRPL23, EIF5, NR4A1, PPT1, EIF2S3, CCND3, DNAJA1, AP2S1, CXCL2, AMD1, GRPEL1, GPX3, PSMC3, BTG2, MGAT1, DNAJB1, BID, POLE3, PPP1R2, ICAM1, BTG3
HALLMARK_FATTY_ACID_METABOLISM	0.0163728	0.04548	0.208764	1.83571	12	79	ALDOA, LGALS1, GLUL, PRDX6, PSME1, ERP29, MIF, ACADVL, HSD17B11, ACSL4, LDHA, HPGD, OSTC, SDHC, SDHD, ECH1, SMS, IDI1, MDH1, MDH2, IDH3G, S100A10, IDH3B, SUCLG1, SDHA, UGDH, BLVRA, HADHB, ECHS1, APEX1, HSD17B10	ALDOA, LGALS1, GLUL, PRDX6, PSME1, ERP29, MIF, ACADVL, HSD17B11, ACSL4, LDHA, HPGD, OSTC, SDHC, SDHD, ECH1, SMS, IDI1, MDH1, MDH2, IDH3G, S100A10, IDH3B, SUCLG1, SDHA, UGDH, BLVRA, HADHB
HALLMARK_ANDROGEN_RESPONSE	0.0132275	0.041336	0.238493	1.83116	9	57	MYL12A, VAPA, DBI, DNAJB9, SGK1, ADRM1, UAP1, TMEM50A, INSIG1, SAT1, PA2G4, UBE2I, HPGD, TNFAIP8, CCND3, XRCC6, SMS, IDI1, TSC22D1	MYL12A, VAPA, DBI, DNAJB9, SGK1, ADRM1, UAP1, TMEM50A, INSIG1, SAT1, PA2G4, UBE2I, HPGD, TNFAIP8, CCND3, XRCC6, SMS, IDI1, TSC22D1
HALLMARK_MYOGENESIS	0.0147849	0.0434851	0.245951	1.81131	10	52	CLU, GABARAPL2, CFD, CDKN1A, PRNP, BHLHE40, GADD45B, GSN, FHL1, IFRD1, LSP1, BAG1, GPX3, ATP6AP1, FXYD1, APP, SPHK1, EIF4A2, ITGB1, RIT1, SIRT2, FDPS, HBEGF, CNN3, BIN1, IGFBP7, COL6A2, SVIL, PDLIM7, SYNGR2, PDE4DIP, FLII, TAGLN, SPARC, MYO1C, COL6A3, MEF2A	CLU, GABARAPL2, CFD, CDKN1A, PRNP, BHLHE40, GADD45B, GSN, FHL1, IFRD1, LSP1, BAG1, GPX3, ATP6AP1, FXYD1, APP, SPHK1, EIF4A2
HALLMARK_INFLAMMATORY_RESPONSE	0.0202276	0.0532304	0.204425	1.79943	15	80	EMP3, CDKN1A, PLAUR, NFKBIA, BST2, CCL2, ADRM1, RHOG, CD55, CD82, TIMP1, LY6E, AHR, TNFAIP6, MYC, SRI, BTG2, RGS1, GNA15, SPHK1, ICAM1, PTGER2, GNAI3, INHBA, RGS16, LCK, CSF1, IL4R, HBEGF, ABCA1, TAPBP, CD48, HIF1A, BEST1, IRF7, TNFRSF1B, CCR7, CD69, ITGA5, RIPK2, IFNAR1, RAF1, IL6, LCP2, PTPRE, TNFSF10, GPR183, NFKB1, PSEN1, RELA, SLC11A2, IRF1	EMP3, CDKN1A, PLAUR, NFKBIA, BST2, CCL2, ADRM1, RHOG, CD55, CD82, TIMP1, LY6E, AHR, TNFAIP6, MYC, SRI, BTG2, RGS1, GNA15, SPHK1, ICAM1, PTGER2
HALLMARK_IL2_STAT5_SIGNALING	0.0265152	0.0631313	0.187625	1.72433	20	90	GPX4, CAPG, PRNP, RNH1, CD83, PLIN2, RHOH, BHLHE40, GPR65, GSTO1, GADD45B, XBP1, ANXA4, AHR, SLC1A5, MAP3K8, MYC, CCND3, EMP1, IFNGR1, IFITM3, CST7, BATF, GLIPR2, ARL4A, TNFRSF18, NFKBIZ, PTGER2, SWAP70, PNP, PHLDA1, RGS16, CSF1, IL4R, CD48, SERPINB6, CTSZ, ITGAV, P4HA1, TNFRSF1B, SYNGR2, CCND2, SLC39A8, COL6A1, FLT3LG, MAFF, TNFSF10, BMPR2, ITGAE, PIM1, TRAF1, CD44, TWSG1, TNFRSF4, PLSCR1, MYO1C…	GPX4, CAPG, PRNP, RNH1, CD83, PLIN2, RHOH, BHLHE40, GPR65, GSTO1, GADD45B, XBP1, ANXA4, AHR, SLC1A5, MAP3K8, MYC, CCND3, EMP1, IFNGR1, IFITM3, CST7, BATF, GLIPR2, ARL4A, TNFRSF18, NFKBIZ, PTGER2
HALLMARK_KRAS_SIGNALING_UP	0.0226969	0.0567423	0.22308	1.69403	16	56	ID2, LAPTM5, PLAUR, FCER1G, CD37, PTGS2, BIRC3, GPNMB, DUSP6, EMP1, GLRX, KLF4, GYPC, PPP1R15A, PSMB8, IL2RG, CTSS, SPARCL1, CFH, ANGPTL4, INHBA, ITGB2, RGS16, WDR33, GFPT2	ID2, LAPTM5, PLAUR, FCER1G, CD37, PTGS2, BIRC3, GPNMB, DUSP6, EMP1, GLRX, KLF4, GYPC, PPP1R15A, PSMB8, IL2RG, CTSS, SPARCL1, CFH
HALLMARK_PROTEIN_SECRETION	0.0282776	0.0642674	0.203141	1.69181	21	71	CD63, TMED2, AP2M1, COPE, ARF1, AP3S1, RAB2A, TMED10, SOD1, CLTA, ERGIC3, PPT1, M6PR, ATP1A1, RAB9A, AP2S1, ANP32E, RAB5A, RER1, TSG101, TMX1, VPS4B, NAPA, SNX2, DST, GOLGA4, GLA, ABCA1, GALC, VAMP3, CTSC, AP2B1, LAMP2, ARFGAP3, CLCN3, ATP6V1H, SNAP23	CD63, TMED2, AP2M1, COPE, ARF1, AP3S1, RAB2A, TMED10, SOD1, CLTA, ERGIC3, PPT1, M6PR, ATP1A1, RAB9A, AP2S1, ANP32E, RAB5A, RER1, TSG101
HALLMARK_ANGIOGENESIS	0.0308943	0.0671615	0.396939	1.6497	18	13	S100A4, LUM, TIMP1, LRPAP1, APP, FSTL1, VEGFA, VCAN, ITGAV, CCND2	S100A4, LUM, TIMP1, LRPAP1, APP, FSTL1
HALLMARK_CHOLESTEROL_HOMEOSTASIS	0.056101	0.112202	0.241401	1.5941	39	40	CLU, CD9, LGALS3, S100A11, PLAUR, ANXA5, TNFRSF12A, ACTG1, ERRFI1, ECH1, IDI1, STX5, ATF3, PMVK, CTNNB1, ANTXR2, GUSB, FDPS, CXCL16	CLU, CD9, LGALS3, S100A11, PLAUR, ANXA5, TNFRSF12A, ACTG1, ERRFI1, ECH1, IDI1, STX5
HALLMARK_PANCREAS_BETA_CELLS	0.0487805	0.101626	0.496443	1.57877	27	7	SEC11A, SPCS1, SRP14, SRP9	SEC11A, SPCS1, SRP14, SRP9
HALLMARK_P53_PATHWAY	0.0812808	0.156309	0.159959	1.51877	65	99	S100A4, IER3, DDIT4, SLC3A2, CDKN1A, CTSD, LDHB, VAMP8, RPS27L, ZFP36L1, CD82, SAT1, HEXIM1, NINJ1, ISCU, CCND3, HINT1, PRMT2, TSC22D1, S100A10, KLF4, NUPR1, BTG2, PPP1R15A, PERP, APP, DDIT3, DNTTIP2, SPHK1, FAM162A, BAX, ATF3, TOB1, RPL18, RGS16, PLK3, DCXR, HBEGF, CCNG1, TPRKB, HMOX1, SERTAD3	S100A4, IER3, DDIT4, SLC3A2, CDKN1A, CTSD, LDHB, VAMP8, RPS27L, ZFP36L1, CD82, SAT1, HEXIM1, NINJ1, ISCU, CCND3, HINT1, PRMT2, TSC22D1, S100A10, KLF4, NUPR1, BTG2, PPP1R15A, PERP, APP, DDIT3, DNTTIP2, SPHK1, FAM162A
HALLMARK_PI3K_AKT_MTOR_SIGNALING	0.0885073	0.163902	0.187693	1.45913	66	59	PFN1, CDKN1A, SQSTM1, CFL1, ARPC3, AP2M1, ARF1, PPP1CA, ACTR3, EIF4E, CSNK2B, UBE2N, MAP2K3, PIN1, UBE2D3, CALR, ARHGDIA, IL2RG, GRB2, DDIT3, RIT1, TNFRSF1A, LCK, NFKBIB, ACTR2, ATF1, HSP90B1, YWHAB, CDK4, NCK1	PFN1, CDKN1A, SQSTM1, CFL1, ARPC3, AP2M1, ARF1, PPP1CA, ACTR3, EIF4E, CSNK2B, UBE2N, MAP2K3, PIN1, UBE2D3, CALR, ARHGDIA, IL2RG, GRB2, DDIT3
HALLMARK_APICAL_SURFACE	0.0986395	0.176142	0.398814	1.41473	57	9	PLAUR, HSPB1, IL2RG, APP, GSTM3	PLAUR, HSPB1, IL2RG, APP, GSTM3
HALLMARK_ALLOGRAFT_REJECTION	0.131313	0.226402	0.149928	1.37788	103	90	CAPG, RPL9, EIF3D, CCL2, EIF5A, SRGN, GPR65, RPS9, TIMP1, RPS3A, UBE2N, RPS19, CD47, CCND3, IFNGR1, DEGS1, CCL4, NPM1, IL2RG, CTSS, ICAM1, INHBA, ITGB2, CD74, LCK, CSF1, IL4R, NME1, CXCR3, BCAT1, HLA-DRA, TAPBP, HIF1A, HLA-DMA, EIF3J, MRPL3, IRF7, B2M, TAP1, NCK1, UBE2D1, EIF3A, RIPK2, CCND2, HCLS1, IL6, CD4, ABCE1, LCP2	CAPG, RPL9, EIF3D, CCL2, EIF5A, SRGN, GPR65, RPS9, TIMP1, RPS3A, UBE2N, RPS19, CD47, CCND3, IFNGR1, DEGS1, CCL4, NPM1, IL2RG, CTSS, ICAM1
HALLMARK_INTERFERON_GAMMA_RESPONSE	0.153563	0.247682	0.137867	1.32035	124	101	CDKN1A, VAMP8, NFKBIA, BST2, CCL2, PSME1, SOD2, PTGS2, IFITM2, LY6E, TNFAIP6, PSMA3, MTHFD2, PSMB2, IFITM3, C1S, SRI, PSMB8, MT2A, PTPN1, SERPING1, ARL4A, ICAM1, PSME2, C1R, CFH, PNP, PFKP, CD74, MVP, SOCS3, IL4R, TAPBP, VAMP5, HLA-DRB1, HIF1A, LGALS3BP, RBCK1, CASP4, HLA-DMA, TNFAIP2, IFI27, SPPL2A, IRF7, B2M, TAP1	CDKN1A, VAMP8, NFKBIA, BST2, CCL2, PSME1, SOD2, PTGS2, IFITM2, LY6E, TNFAIP6, PSMA3, MTHFD2, PSMB2, IFITM3, C1S, SRI, PSMB8, MT2A, PTPN1, SERPING1, ARL4A, ICAM1, PSME2, C1R, CFH
HALLMARK_XENOBIOTIC_METABOLISM	0.187339	0.288704	0.156498	1.27357	144	67	ID2, DDAH2, SERTAD1, TMBIM6, GSTO1, DHRS7, COMT, NINJ1, SLC1A5, DDT, PTGES3, ECH1, SSR3, MT2A, CYB5A, UGDH, HPRT1, ARPP19, PDLIM5, TNFRSF1A, DCXR, ACP1, BCAT1, HMOX1, ETS2, ASL, ADH5, CBR1, SAR1B, PGRMC1, IGFBP4, PGD, PTS, CAT, SLC6A6, POR, DHPS, NMT1, SHMT2, ACO2, UPP1, ALAS1, ATP2A2, ALDH9A1, SLC35B1, GSS, MAN1A1, IDH1, ELOVL5, GABARAPL1, DHRS1	ID2, DDAH2, SERTAD1, TMBIM6, GSTO1, DHRS7, COMT, NINJ1, SLC1A5, DDT, PTGES3, ECH1, SSR3, MT2A, CYB5A, UGDH
HALLMARK_IL6_JAK_STAT3_SIGNALING	0.190544	0.288704	0.204566	1.26198	132	34	CD9, TNFRSF12A, PLA2G2A, CXCL3, HAX1, MAP3K8, IFNGR1, PTPN1, IL2RG, GRB2, CXCL1, TNFRSF1A, SOCS3, CSF1, IL4R, HMOX1	CD9, TNFRSF12A, PLA2G2A, CXCL3, HAX1, MAP3K8, IFNGR1, PTPN1, IL2RG, GRB2, CXCL1
HALLMARK_PEROXISOME	0.201613	0.295391	0.171556	1.26164	149	51	PRDX1, TSPO, GSTK1, SOD1, SOD2, PRDX5, FIS1, CNBP, SCP2, HSD17B11, ACSL4, ECH1, IDI1, ITGB1BP1	PRDX1, TSPO, GSTK1, SOD1, SOD2, PRDX5, FIS1, CNBP, SCP2, HSD17B11, ACSL4, ECH1, IDI1, ITGB1BP1
HALLMARK_ESTROGEN_RESPONSE_LATE	0.212682	0.295391	0.162197	1.26092	160	59	CD9, ID2, SGK1, COX6C, XBP1, ZFP36, NXT1, BAG1, KLF4, ETFB, PERP, CAV1, BATF, UGDH, DYNLT3, BTG3, HPRT1, TOB1, SLC26A2, PRSS23, DCXR, FKBP4, GLA, DNAJC1, IDH2, ARL3, IGFBP4, SLC9A3R1, FDFT1, NBL1, FKBP5, ABHD2	CD9, ID2, SGK1, COX6C, XBP1, ZFP36, NXT1, BAG1, KLF4, ETFB, PERP, CAV1, BATF, UGDH, DYNLT3, BTG3
HALLMARK_HEME_METABOLISM	0.211854	0.295391	0.139687	1.25417	167	84	SDCBP, MGST3, BSG, PRDX2, RAD23A, MAP2K3, TMEM9B, CTSB, BNIP3L, CAST, CCND3, TCEA1, GYPC, PGLS, BTG2, FBXO7, ARL2BP, UCP2, MKRN1, BLVRA, ISCA1, ADIPOR1, LRP10, NCOA4, NARF, PSMD9, LAMP2, AQP3, CLCN3, NFE2L1, UROD, SLC25A37, OPTN, HTRA2, HAGH, BMP2K, VEZF1, BPGM, CAT, CIR1, FBXO34, FOXO3, KLF3, TNRC6B, DAAM1	SDCBP, MGST3, BSG, PRDX2, RAD23A, MAP2K3, TMEM9B, CTSB, BNIP3L, CAST, CCND3, TCEA1, GYPC, PGLS, BTG2, FBXO7, ARL2BP, UCP2, MKRN1, BLVRA
HALLMARK_E2F_TARGETS	0.334975	0.440757	0.117357	1.11428	271	99	TUBB, CDKN1A, RAN, SNRPB, STMN1, CKS2, PA2G4, KPNA2, SRSF2, NAA38, MTHFD2, RANBP1, NAP1L1, DUT, MYC, XRCC6, DEK, ANP32E, EIF2S1, CKS1B, POLE4, DDX39A, PRDX4, LUC7L3, PHF5A, NOP56, RBBP7, PTTG1, HMGB2, EXOSC8, SMC3, NME1, NASP, HMGA1, ILF3, RAD21, CDK4, SYNCRIP, AK2, PCNA, LYAR, ING3, SLBP, KIF22, SSRP1, RPA2, POLD2, USP1, SRSF1, TRA2B, ASF1A, DCTPP1, DCK, RPA3, PRPS1	TUBB, CDKN1A, RAN, SNRPB, STMN1, CKS2, PA2G4, KPNA2, SRSF2, NAA38, MTHFD2, RANBP1, NAP1L1, DUT, MYC, XRCC6, DEK, ANP32E, EIF2S1, CKS1B, POLE4, DDX39A, PRDX4, LUC7L3, PHF5A, NOP56, RBBP7, PTTG1
HALLMARK_MYC_TARGETS_V2	0.401697	0.502122	0.16665	1.04317	283	35	PA2G4, GNL3, MYC, CBX3, NPM1, HSPE1, NOP16, IMP4, NOP56, PHB, WDR43, WDR74, NDUFAF4, NIP7, MPHOSPH10	PA2G4, GNL3, MYC, CBX3, NPM1, HSPE1, NOP16, IMP4, NOP56, PHB
HALLMARK_APICAL_JUNCTION	0.568063	0.67432	0.113345	0.902308	433	63	PFN1, ACTB, CAP1, RAC2, ARPC2, MYL12B, INSIG1, ACTG1, CD99, VASP, MSN, TGFBI, EPB41L2, ICAM1, ITGB1, STX4, RHOF, RSU1, VCAN, MMP2, ACTN4, MYL9, CTNNA1, LIMA1, SKAP2, GNAI2, TRAF1, FSCN1, TIAL1, THY1, YWHAH, ADAM9, DLG1, ZYX, FBN1, GTF2F1, BAIAP2, NF2, CDK8, SHC1, ADAM15, CNN2, MVD, SORBS3, SYMPK, CD274, ARHGEF6, WASL, IKBKG, RRAS, LDLRAP1, DHX16, VCAM1	PFN1, ACTB, CAP1, RAC2, ARPC2, MYL12B, INSIG1, ACTG1, CD99, VASP, MSN, TGFBI, EPB41L2, ICAM1
HALLMARK_TGF_BETA_SIGNALING	0.579915	0.67432	0.142861	0.894258	409	35	JUNB, ID2, FKBP1A, RHOA, PPP1CA, TGIF1, UBE2D3, SKIL, PPP1R15A, ID3, KLF10, CTNNB1	JUNB, ID2, FKBP1A, RHOA, PPP1CA, TGIF1, UBE2D3, SKIL, PPP1R15A, ID3
HALLMARK_INTERFERON_ALPHA_RESPONSE	0.605769	0.688374	0.123671	0.875429	440	47	BST2, PSME1, IFITM2, LY6E, PSMA3, CD47, HLA-C, IFITM3, C1S, ELF1, PSMB8, PSME2, CD74, CSF1, IL4R, LGALS3BP, IFI27, IRF7, B2M, TAP1, RIPK2, UBE2L6, UBA7, NUB1, IRF1, PLSCR1, ISG20, GBP2, LAP3, LPAR6, IFI35, NCOA7, PSMB9, NMI, IFITM1, ISG15, PNPT1, MVB12A, OGFR	BST2, PSME1, IFITM2, LY6E, PSMA3, CD47, HLA-C, IFITM3, C1S, ELF1, PSMB8, PSME2
HALLMARK_UV_RESPONSE_DN	0.66941	0.743707	0.117535	0.842816	487	49	ANXA2, BHLHE40, INSIG1, ANXA4, PMP22, MYC, SRI, CAV1, SDC2, EFEMP1, MT1E, DAB2, PDLIM5, RUNX1, MGMT, CELF2, IGFBP5, NIPBL, SPOP, COL1A2, NFKB1, ATRX, CDKN1B, ID1, YTHDC1, ZMIZ1, DLG1, SMAD7, TFPI, ADD3, GJA1, AGGF1, RND3, ATP2C1, TGFBR2, NOTCH2, NR1D2, SERPINE1, SYNJ2	ANXA2, BHLHE40, INSIG1, ANXA4, PMP22, MYC, SRI, CAV1, SDC2, EFEMP1
HALLMARK_NOTCH_SIGNALING	0.684211	0.743707	0.202966	0.818771	415	12	RBX1, APH1A, SKP1, PSENEN, HES1, CUL1	RBX1, APH1A, SKP1, PSENEN
HALLMARK_HEDGEHOG_SIGNALING	0.719512	0.765439	0.246428	0.78368	412	7	VEGFA, DPYSL2, ETS2, TLE3, THY1
HALLMARK_MITOTIC_SPINDLE	0.817259	0.851311	0.0803224	0.714201	643	83	CAPZB, UXT, GSN, YWHAE, MAPRE1, WASF2, KIF5B, PAFAH1B1, CYTH2, CDC42, EPB41L2, ARHGDIA, HOOK3, PPP4R2, PDLIM5, DST, CSNK1D, ARF6, STAU1, RHOF, SMC3, ROCK1, ARHGEF2, ACTN4, CLIP1, CCDC88A, BIN1, NCK1, MID1IP1, NEDD9, KIF22, FSCN1, RALBP1, ATG4B, KATNA1, PCM1, RHOT2, ARHGAP5, SMC1A, DLG1, ABI1, STK38L, PCGF5, ARHGAP4, CDC27, ARFIP2, KLC1, CDK5RAP2, RFC1, NOTCH2, CEP57, WASL, MYO9B, SMC4, ARHGEF12, …	CAPZB, UXT, GSN, YWHAE, MAPRE1, WASF2, KIF5B, PAFAH1B1, CYTH2, CDC42, EPB41L2, ARHGDIA
HALLMARK_G2M_CHECKPOINT	0.9066	0.922131	0.0684526	0.621371	727	86	HSPA8, STMN1, CKS2, KPNA2, SRSF2, MYC, SNRPD1, KIF5B, PAFAH1B1, AMD1, HMGN2, CKS1B, MT2A, DDX39A, BUB3, PTTG1, KPNB1, DR1, DKC1, FOXN3, EWSR1, NASP, HMGA1, ILF3, HIF1A, ARID4A, RAD21, CUL1, CDK4, SYNCRIP, SQLE, KIF22, RPA2, SRSF1, TLE3, RAD23B, TRA2B, ATRX, CDKN1B, TOP1, KATNA1, STAG1, YTHDC1, RBM14, SMC1A, MTF2, BCL3, ATF5, CHMP1A, NOLC1, G3BP1, CDC27, CUL5, CBX1, CDKN2C, SMC2, NOTCH2, SMC4, MAR…	HSPA8, STMN1, CKS2, KPNA2, SRSF2, MYC, SNRPD1, KIF5B, PAFAH1B1, AMD1, HMGN2, CKS1B, MT2A, DDX39A, BUB3, PTTG1
HALLMARK_ESTROGEN_RESPONSE_EARLY	0.922131	0.922131	-0.0653178	-0.654628	224	61	JAK2, MED24, AMFR, UNC119, FARP1, SLC27A2, CHPT1, CANT1, SEC14L2, ENDOD1, CLIC3, SLC2A1, TGIF2, FLNB, PPIF, ITPK1, SLC19A2, AKAP1, NADSYN1, DHRS3, SLC16A1, GJA1, ELOVL5, ADD3, NRIP1, SH3BP5, EGR3, ISG20L2, SLC39A6, CXCL12, NCOR2, RBBP8, CD44, MAST4, ABHD2, FKBP5, NBL1, PMAIP1, FDFT1, SLC9A3R1, IGFBP4, ARL3, SVIL, RARA, AQP3, HES1, GLA, FKBP4, PRSS23, KLF10, SLC26A2, TOB1
HALLMARK_BILE_ACID_METABOLISM	0.454829	0.554669	-0.153153	-0.993577	145	27	GNPAT, SLC27A2, HACL1, ACSL1, ACSL5, LONP2, ABCA5, PEX19, PEX13, GCLM
HALLMARK_WNT_BETA_CATENIN_SIGNALING	0.373961	0.479437	-0.202272	-1.03194	134	17	PPARD, HDAC5, DVL2, TP53, CSNK1E, TCF7, MAML1, NCSTN, NUMB, NCOR2, ADAM17, CCND2, HDAC2, CUL1, RBPJ
HALLMARK_SPERMATOGENESIS	0.30625	0.413851	-0.187993	-1.11546	97	23	BRAF, PIAS2, STAM2, ZC3H14, JAM3, COIL, SLC12A2, RAD17, PHKG2, LPIN1, PCSK1N, MLLT10
HALLMARK_KRAS_SIGNALING_DN	0.145833	0.243056	-0.290981	-1.34156	55	14	PTPRJ, CDKAL1, SLC16A7, CLSTN3, GTF3C5, KMT2D, CD40LG, LFNG, ZBTB16, PDCD1

## Sheet: C1
pathway	pval	padj	ES	NES	nMoreExtreme	size	leadingEdge	leadingEdge_UP	leadingEdge_DOWN
chr6p21	0.0049505	0.498459	0.227952	2.22532	3	101	CLIC1, RPS10, IER3, RPL10A, TUBB, CDKN1A, DDAH2, CUTA, CSNK2B, MRPL14, RPS18, PHF1, CCND3, GPSM3, HLA-C, HSPA1A, RNF5, PSMB8, FLOT1, YIPF3, RPL7L1, BRD2, TNXB, MEA1, VEGFA, LSM2, SNRPC, HSPA1B, TBCC, NELFE, SLC39A7, SRSF3, NEU1, ABCF1, PPP1R10, UQCC2, HLA-DRA, TAPBP, HMGA1, HLA-DPB1, HLA-DRB1, GLO1, PPP1R18, BAG6, HLA-DMA, MAD2L1BP, MRPS10, HLA-DPA1, TAP1, HSP90AB1, MRPS18A, DAXX, HLA-DQB1, OARD1…	CLIC1, RPS10, IER3, RPL10A, TUBB, CDKN1A, DDAH2, CUTA, CSNK2B, MRPL14, RPS18, PHF1, CCND3, GPSM3, HLA-C, HSPA1A, RNF5, PSMB8, FLOT1, YIPF3, RPL7L1, BRD2
chr11p15	0.00528402	0.498459	0.239363	1.96775	3	64	RPL27A, RPLP2, EIF3F, CTSD, RPS13, POLR2L, RNH1, RHOG, TALDO1, C11orf58, MRPL23, PHLDA2, PSMA1, IFITM2, TMEM9B, CD151, LDHA, ILK, LSP1	RPL27A, RPLP2, EIF3F, CTSD, RPS13, POLR2L, RNH1, RHOG, TALDO1, C11orf58, MRPL23, PHLDA2, PSMA1, IFITM2, TMEM9B, CD151, LDHA, ILK, LSP1
chr5q31	0.00937082	0.662985	0.260554	1.90295	6	48	HNRNPA0, UQCRQ, PPP2CA, CYSTM1, NDFIP1, CAMLG, UBE2D2, VDAC1, ETF1, UBE2B, HSPA9, EGR1, HINT1, NDUFA2, TAF7, TGFBI, SKP1, PAIP2, ZCCHC10, DDX46, ZMAT2, HBEGF, SRA1, C5orf15, CTNNA1, PFDN1, AFF4, SAR1B, SIL1, TXNDC15	HNRNPA0, UQCRQ, PPP2CA, CYSTM1, NDFIP1, CAMLG, UBE2D2, VDAC1, ETF1, UBE2B, HSPA9, EGR1, HINT1, NDUFA2, TAF7, TGFBI, SKP1, PAIP2
chr19q13	0.016092	0.704053	0.157519	1.81382	13	157	RPL13A, FTL, EMP3, FXYD5, EIF3K, COX6B1, TYROBP, PLAUR, RPS5, CD37, RPS11, SNRPD2, SERTAD1, RABAC1, RPS9, PSMD8, FCGRT, MYADM, ZFP36, FBL, NR1H2, TBCB, GMFG, SLC1A5, RPS19, TMEM147, NUCB1, NOSIP, PRMT1, ECH1, PSMC4, VASP, AP2S1, CYTH2, PDCD5, PEPD, ETFB, PPP1R15A, PSENEN, PLD3, FXYD1, NFKBID, CHMP2A, CALM3, TMEM160, NDUFA3, BAX, HCST, RPL18, HAS1, KDELR1, NAPA, LSM14A, TRAPPC6A, RBM42, MRPS12, SH…	RPL13A, FTL, EMP3, FXYD5, EIF3K, COX6B1, TYROBP, PLAUR, RPS5, CD37, RPS11, SNRPD2, SERTAD1, RABAC1, RPS9, PSMD8, FCGRT, MYADM, ZFP36, FBL, NR1H2, TBCB, GMFG, SLC1A5, RPS19, TMEM147, NUCB1, NOSIP, PRMT1, ECH1, PSMC4, VASP, AP2S1, CYTH2, PDCD5, PEPD, ETFB, PPP1R15A, PSENEN, PLD3, FXYD1, NFKBID, CHMP2A, CALM3
chr6q23	0.0184255	0.704053	0.518585	1.78386	10	9	SGK1, AHI1, IFNGR1, EPB41L2, PERP, TBPL1, HBS1L	SGK1, AHI1, IFNGR1, EPB41L2, PERP
chr1q31	0.022293	0.704053	0.463129	1.7733	13	11	RGS2, PRG4, PTGS2, RGS1, CFH, CDC73, TPR, GLRX2	RGS2, PRG4, PTGS2, RGS1, CFH
chr2p13	0.026393	0.704053	0.309959	1.76869	17	28	SNRPG, ANXA4, AUP1, MTHFD2, PCBP1, CCT7, MOB1A, DGUOK, MPHOSPH10, TPRKB, NFU1, ARHGAP25, DUSP11, HTRA2, BOLA3, NAGK, SNRNP27, ZNF638, AAK1, FAM136A, MXD1, INO80B, PCYOX1, GMCL1, WDR54, GFPT1	SNRPG, ANXA4, AUP1, MTHFD2, PCBP1, CCT7
chr14q11	0.0255639	0.704053	0.354883	1.74704	16	20	DAD1, PSMB5, MRPL52, PNP, NGDN, APEX1, TOX4, RBM23, LRP10, OXA1L, RNASE1, C14orf119, HNRNPC, PABPN1	DAD1, PSMB5, MRPL52
chr1q21	0.0263505	0.704053	0.218642	1.72302	19	58	S100A4, S100A6, S100A11, RBM8A, ILF2, JTB, MRPS21, RPS27, HAX1, ENSA, C1orf43, APH1A, PSMD4, S100A10, ANP32E, POLR3GL, PSMB4, CKS1B, RAB13, CTSS, SLC39A1, S100A13, PMVK, C1orf56, PBXIP1, SCNM1	S100A4, S100A6, S100A11, RBM8A, ILF2, JTB, MRPS21, RPS27, HAX1, ENSA, C1orf43, APH1A, PSMD4, S100A10, ANP32E, POLR3GL, PSMB4, CKS1B, RAB13, CTSS, SLC39A1, S100A13
chr19p13	0.027366	0.704053	0.144179	1.69971	23	168	GPX4, JUNB, OAZ1, CFD, RPL18A, EEF2, NDUFA13, NDUFA11, COMP, BSG, BST2, COPE, WDR83OS, UBL5, UBA52, CIRBP, NDUFB7, PRDX2, GADD45B, RAD23A, EIF3G, GADD45GIP1, ICAM3, RPS15, C19orf53, NDUFS7, IER2, PIN1, LSM4, FKBP8, PET100, SAFB2, CALR, HNRNPM, TECR, MRPL54, ELOF1, PGLS, MRPL34, CDC37, TIMM13, TPM4, DDX39A, DNAJB1, ALKBH7, MIDN, RPS28, LSM7, FAM32A, GNA15, ICAM1, SAFB, ANGPTL4, PLIN3, GPR108, POLR…	GPX4, JUNB, OAZ1, CFD, RPL18A, EEF2, NDUFA13, NDUFA11, COMP, BSG, BST2, COPE, WDR83OS, UBL5, UBA52, CIRBP, NDUFB7, PRDX2, GADD45B, RAD23A, EIF3G, GADD45GIP1, ICAM3, RPS15, C19orf53, NDUFS7, IER2, PIN1, LSM4, FKBP8, PET100, SAFB2, CALR, HNRNPM, TECR, MRPL54, ELOF1, PGLS, MRPL34, CDC37, TIMM13, TPM4, DDX39A, DNAJB1, ALKBH7, MIDN, RPS28, LSM7, FAM32A, GNA15, ICAM1
chr6q27	0.0399306	0.721464	0.561407	1.63643	22	6	PSMB1, MPC1, SFT2D1, RNASET2	PSMB1, MPC1, SFT2D1, RNASET2
chr7p11	0.0350263	0.721464	0.605403	1.62988	19	5	CHCHD2, SEC61G, CCT6A, SUMF2	CHCHD2, SEC61G, CCT6A
chr12p12	0.0628931	0.721464	0.370498	1.52853	39	13	MGP, LDHB, ARHGDIB, STRAP, BCAT1, KRAS, CMAS, WBP11, GOLT1B, ETNK1, RECQL	MGP, LDHB, ARHGDIB, STRAP
chrXq28	0.0555556	0.721464	0.277596	1.52498	37	26	RPL10, SSR4, BCAP31, BGN, FUNDC2, IDH3G, VBP1, ATP6AP1, NAA10, LAGE3, DKC1, EMD, G6PD, CETN2, MECP2, VMA21, GDI1, IDS, FAM50A, VAMP7	RPL10, SSR4, BCAP31, BGN, FUNDC2, IDH3G, VBP1, ATP6AP1
chr11p14	0.0501859	0.721464	0.815927	1.51268	26	2	SVIP, METTL15	SVIP, METTL15
chr4q26	0.0728597	0.721464	0.607844	1.48071	39	4	SNHG8, C4orf3, USP53	SNHG8, C4orf3, USP53
chr8q11	0.085	0.721464	0.448109	1.47767	50	8	TCEA1, ATP6V1H, UBE2V2, RB1CC1, LYPLA1, PRKDC, MRPL15, PCMTD1	TCEA1
chr1p34	0.0954301	0.721464	0.204313	1.46207	70	46	PRDX1, ATP6V0B, CAP1, AKR1A1, NDUFS5, PPT1, PSMB2, ZC3H12A, MEAF6, YBX1, TRAPPC3, AKIRIN1, PLK3, SMIM12, THRAP3, MRPS15, NASP, GNL2, RPS8, UROD, PPIE, EBNA1BP2, LSM10, GPBP1L1, ZMPSTE24, SF3A3, NFYC, RRAGC, C1orf122, AGO3	PRDX1, ATP6V0B, CAP1, AKR1A1, NDUFS5, PPT1, PSMB2, ZC3H12A, MEAF6, YBX1, TRAPPC3
chr8q22	0.125731	0.760961	0.272697	1.40417	85	22	COX6C, MTDH, POLR2K, UQCRB, GEM, ZNF706, SDC2, RPL30, CPQ, KLF10	COX6C, MTDH, POLR2K, UQCRB, GEM, ZNF706, SDC2
chr16q11	0.100372	0.728339	0.744817	1.38084	53	2	DNAJA2, VPS35	DNAJA2
chr8q12	0.12	0.760961	0.416152	1.37229	71	8	RPS20, SDCBP, RAB2A	RPS20, SDCBP, RAB2A
chr17q12	0.122807	0.760961	0.249041	1.36812	83	26	RPL23, RPL19, DUSP14, PSMB3, CCL2, CCL4, CCL3, MIEN1, GGNBP2, ZNHIT3, CWC25, AP2B1, ZNF830, CDK12, LASP1, AATF, STARD3, MLLT6, SYNRG, TAF15, CISD3, MRPL45	RPL23, RPL19, DUSP14, PSMB3, CCL2, CCL4, CCL3
chr4q21	0.143279	0.760961	0.269577	1.35525	96	21	CCNI, MRPS18C, RASGEF1B, HNRNPDL, ANTXR2, G3BP2, NAAA, BMP2K, MRPL1, SEC31A, ENOPH1, COPS4, USO1, SCARB2, NUP54, THAP9-AS1, PLAC8, RCHY1, CCNG2, SDAD1	CCNI, MRPS18C, RASGEF1B, HNRNPDL
chr12q13	0.15621	0.760961	0.152472	1.34039	121	74	RPL41, CD63, TUBA1B, HNRNPA1, PFDN5, TMBIM6, MYL6, PA2G4, TUBA1C, IGFBP6, NR4A1, PCBP2, CNPY2, TUBA1A, EIF4B, PTGES3, BLOC1S1, OS9, PRR13, NDUFA4L2, BIN2, DDIT3, DCTN2, DAZAP2, LRP1, COX14, TESPA1	RPL41, CD63, TUBA1B, HNRNPA1, PFDN5, TMBIM6, MYL6, PA2G4, TUBA1C, IGFBP6, NR4A1, PCBP2, CNPY2, TUBA1A, EIF4B, PTGES3, BLOC1S1, OS9, PRR13, NDUFA4L2, BIN2, DDIT3
chr12q21	0.150769	0.760961	0.295222	1.33454	97	16	LUM, DCN, OSBPL8, NAP1L1, DUSP6, PHLDA1, CCDC59, GLIPR1, THAP2, PPP1R12A, KRR1, TBC1D15	LUM, DCN, OSBPL8, NAP1L1, DUSP6
chr11q14	0.146526	0.760961	0.28916	1.33338	96	17	NDUFC2, RSF1, PAK1, CLNS1A, PRSS23, PCF11, CTSC, CCDC90B, AAMDC, TMEM126A, TMEM126B	NDUFC2, RSF1, PAK1, CLNS1A
chr7q31	0.139571	0.760961	0.300575	1.32326	90	15	DNAJB9, CAPZA2, IFRD1, NDUFA5, CAV1, FAM3C, PNPLA8, ZNF800, ING3, TES	DNAJB9, CAPZA2, IFRD1, NDUFA5, CAV1
chr1p31	0.161339	0.760961	0.272163	1.31072	105	19	SERBP1, RABGGTB, LEPROT, TM2D1, MIER1, GADD45A, FUBP1, NFIA, SRSF11, TYW3, USP1, ACADM, PGM1, ITGB3BP, DNAJB4, PIGK	SERBP1, RABGGTB, LEPROT, TM2D1
chr13q21	0.139405	0.760961	0.706065	1.309	74	2	TDRD3, MZT1
chr22q13	0.175299	0.760961	0.164328	1.305	131	59	LGALS1, RPL3, TSPO, RBX1, EIF3L, ATF4, RAC2, NDUFA6, SMDT1, CYB5R3, TOMM22, ST13	LGALS1, RPL3, TSPO, RBX1, EIF3L, ATF4, RAC2, NDUFA6, SMDT1, CYB5R3, TOMM22, ST13
chr10q26	0.169811	0.760961	0.242609	1.29605	116	24	RGS10, HTRA1, PRDX3, OAT, GLRX3, BUB3, FAM204A, ECHS1, MGMT, PLEKHA1, EIF3A, ZNF511, PTPRE, BAG3, TIAL1, BCCIP, NSMCE4A, ADAM8, CACUL1, UROS	RGS10, HTRA1, PRDX3, OAT, GLRX3, BUB3, FAM204A
chr11q12	0.177778	0.760961	0.202827	1.28662	127	36	SLC3A2, TMEM258, FTH1, UBXN1, LPXN, STX5, TMEM109, SERPING1, ZFP91, WDR74, POLR2G, STX3, TMEM179B, TIMM10, NXF1, BEST1, DDB1, TMX2, SSRP1, UBE2L6, MRPL16, SDHAF2, CYB561A3, MED19, GANAB, HNRNPUL2, FADS3, PRPF19, TMEM223, B3GAT3, CPSF7	SLC3A2, TMEM258, FTH1, UBXN1, LPXN, STX5, TMEM109, SERPING1
chr20q11	0.174855	0.760961	0.218282	1.28652	120	30	EIF6, CTNNBL1, ROMO1, ERGIC3, EIF2S2, MAPRE1, SCAND1, RPN2, DYNLRB1, PHF20, CHMP4B, CPNE1, RALY	EIF6, CTNNBL1, ROMO1, ERGIC3, EIF2S2, MAPRE1, SCAND1, RPN2, DYNLRB1, PHF20, CHMP4B
chrXq23	0.17603	0.760961	0.593992	1.27832	93	3	ACSL4, ALG13, PLS3	ACSL4
chr4p11	0.185393	0.760961	0.589535	1.26873	98	3	OCIAD1, OCIAD2, SLAIN2	OCIAD1
chrYp11	0.115854	0.760961	0.93704	1.26772	56	1	RPS4Y1	RPS4Y1
chr5q35	0.19236	0.771903	0.196626	1.267	140	37	ATP6V0E1, SQSTM1, HIGD2A, TMED9, RNF130, PRELID1, CPEB4, CANX, LMAN2, NHP2, MGAT1, NPM1, NOP16	ATP6V0E1, SQSTM1, HIGD2A, TMED9, RNF130, PRELID1, CPEB4, CANX, LMAN2, NHP2, MGAT1, NPM1, NOP16
chr14q23	0.199391	0.771903	0.261469	1.25921	130	19	DHRS7, PSMA3, EIF2S1, ATP6V1D, MAX, CHURC1, ACTR10, HIF1A, ARID4A, SNAPC1, DAAM1, JKAMP, TIMM9, ZBTB1	DHRS7, PSMA3, EIF2S1, ATP6V1D
chrXp22	0.205882	0.771903	0.204809	1.25052	146	32	TMSB4X, SLC25A6, AP1S2, SAT1, EIF1AX, EIF2S3, RAB9A, CD99, SMS, PRDX4, RBBP7, SH3KBP1	TMSB4X, SLC25A6, AP1S2, SAT1, EIF1AX, EIF2S3, RAB9A, CD99, SMS, PRDX4, RBBP7, SH3KBP1
chr3q23	0.2	0.771903	0.379049	1.24995	119	8	RNF7, ATP1B3, MRPS22, COPB2, ZBTB38, TFDP2, SLC25A36, U2SURP	RNF7, ATP1B3
chr3p13	0.222222	0.771903	0.503527	1.2266	121	4	RYBP, PPP4R2, FOXP1	RYBP
chrXq13	0.221698	0.771903	0.295753	1.22016	140	13	RPS4X, IGBP1, IL2RG, PIN4, NONO, PBDC1, CXCR3	RPS4X, IGBP1, IL2RG, PIN4
chr5q33	0.232456	0.771903	0.23684	1.21954	158	22	RPS14, ANXA6, GPX3, RNF145, ATOX1, SLU7, PTTG1, TTC1, CD74, MRPL22, HAVCR2	RPS14, ANXA6, GPX3, RNF145, ATOX1, SLU7, PTTG1
chr11q13	0.269424	0.771903	0.128949	1.2096	214	89	COX8A, CFL1, TRMT112, GSTP1, RPS3, DRAP1, PPP1CA, SPCS2, PRDX5, FKBP2, ARL2, BANF1, EHD1, FAU, NDUFS8, RTN3, SF3B2, CCDC85B, LAMTOR1, RNASEH2C, UCP2, CDK2AP2, FIBP, RAB6A, CTSW, NDUFV1, BAD, VPS51, FERMT3, AIP, CORO1B, YIF1A, MRPL11, BRMS1, CAPN1, MRPL21	COX8A, CFL1, TRMT112, GSTP1, RPS3, DRAP1, PPP1CA, SPCS2, PRDX5, FKBP2, ARL2, BANF1, EHD1, FAU, NDUFS8, RTN3, SF3B2, CCDC85B, LAMTOR1, RNASEH2C, UCP2, CDK2AP2, FIBP, RAB6A, CTSW, NDUFV1
chr2p14	0.238333	0.771903	0.363093	1.19733	142	8	RAB1A, ACTR2, C1D, PLEK, PNO1, AFTPH, SERTAD2	RAB1A
chr20p13	0.229955	0.771903	0.253741	1.19649	151	18	FKBP1A, PRNP, SNRPB, IDH3B, NOP56, PSMF1, DDRGK1, RBCK1, ITPA, RNF24, MRPS26, NSFL1C	FKBP1A, PRNP, SNRPB, IDH3B, NOP56
chrXq21	0.258842	0.771903	0.324539	1.19477	160	10	SH3BGRL, COX7B, PGK1, ITM2A	SH3BGRL, COX7B, PGK1, ITM2A
chr5q34	0.252809	0.771903	0.555039	1.19449	134	3	CCNG1, NUDCD2, MAT2B
chr3p22	0.246696	0.771903	0.220588	1.19219	167	25	CSRNP1, EIF1B, CMTM6, RPSA, RPL14, HIGD1A, SEC22C, SS18L2, CTNNB1, DYNC1LI1, GOLGA4, CRTAP, LRRFIP2, PDCD6IP, ACAA1, GLB1, CMTM7	CSRNP1, EIF1B, CMTM6, RPSA, RPL14, HIGD1A, SEC22C
chr13q12	0.248154	0.771903	0.235534	1.18411	167	21	RPL21, SAP18, ALOX5AP, POMP, POLR1D, GTF3A	RPL21, SAP18, ALOX5AP, POMP, POLR1D, GTF3A
chr5p15	0.242138	0.771903	0.2866	1.1824	153	13	NDUFS6, PDCD6, SDHA, ZNF622, CCT5, MED10	NDUFS6, PDCD6, SDHA, ZNF622, CCT5, MED10
chr2q24	0.27	0.771903	0.355577	1.17254	161	8	TANK, NR4A2, RBMS1, PSMD14, GALNT3, DPP4, CYTIP, BAZ2B	TANK, NR4A2
chr12q24	0.285714	0.785021	0.137563	1.16156	217	68	PEBP1, TMED2, COX6A1, RAN, ARPC3, DYNLL1, ARL6IP4, VPS29, RPL6, RILPL2, ERP29, UBC, RPLP0	PEBP1, TMED2, COX6A1, RAN, ARPC3, DYNLL1, ARL6IP4, VPS29, RPL6, RILPL2, ERP29, UBC, RPLP0
chr7p13	0.285276	0.785021	0.261721	1.1522	185	15	PPIA, BLVRA, TMED4, SNHG15, MYO1G, CCM2, DBNL, POLD2, DDX56, YKT6, AEBP1, PURB, OGDH, COA1	PPIA, BLVRA
chr1q22	0.276692	0.775285	0.23158	1.14004	183	20	SSR2, CCT3, KRTCAP2, LMNA, PMF1, LAMTOR2, RIT1, FDPS, ARHGEF2, DPM3, DAP3	SSR2, CCT3, KRTCAP2, LMNA, PMF1, LAMTOR2
chr2p23	0.292398	0.787436	0.207422	1.13948	199	26	OST4, ATRAID, MRPL33, RAB10, HADHA, PPM1G, LBH, HADHB, WDR43, SNX17, PTRHD1, ITSN2	OST4, ATRAID, MRPL33, RAB10, HADHA, PPM1G, LBH, HADHB
chr8q23	0.297723	0.787436	0.422838	1.13837	169	5	EIF3E, ENY2, OXR1, EBAG9, EMC2	EIF3E, ENY2
chr15q14	0.310764	0.794122	0.386641	1.12701	178	6	NOP10, EMC7, EMC4	NOP10, EMC7, EMC4
chr6q22	0.320552	0.804371	0.254468	1.12027	208	15	RWDD1, ARHGAP18, SERINC1, NUS1, HDDC2, ASF1A, NT5DC1, TSPYL1, ECHDC1, MAN1A1, NCOA7, GJA1, KPNA5, GOPC, DSE	RWDD1, ARHGAP18
chr4q22	0.323024	0.804371	0.361513	1.11693	187	7	HSD17B11, PYURF, SPARCL1, PDLIM5	HSD17B11, PYURF, SPARCL1
chr5q22	0.336683	0.80549	0.323463	1.11267	200	9	REEP5, AP3S1, EPB41L4A-AS1, SRP19	REEP5, AP3S1, EPB41L4A-AS1, SRP19
chrXq25	0.342697	0.80549	0.511822	1.10148	182	3	STAG2, THOC2, XIAP
chr14q22	0.333837	0.80549	0.236908	1.09243	220	17	LGALS3, CNIH1, KTN1, PTGER2, TMX1, MAPK1IP1L, CGRRF1, PSMC6, SAV1, FBXO34, MAP4K5	LGALS3, CNIH1, KTN1, PTGER2
chr2p16	0.33121	0.80549	0.284781	1.09041	207	11	RPS27A, RTN4, REL, ERLEC1, EFEMP1	RPS27A, RTN4, REL, ERLEC1, EFEMP1
chr1p32	0.341615	0.80549	0.25596	1.09039	219	14	TMEM59, MAGOH, SCP2, HSPB11, RNF11, TXNDC12, BTF3L4, PRPF38A, OSBPL9, ECHDC2	TMEM59, MAGOH, SCP2, HSPB11
chr7q22	0.355405	0.80549	0.16455	1.08781	262	39	ARPC1B, LAMTOR4, FIS1, COPS6, SYPL1, HBP1, ZNHIT1, BUD31, POLR2J, PCOLCE, PSMC2, KMT2E, DNAJC2, ARPC1A, PDAP1	ARPC1B, LAMTOR4, FIS1, COPS6, SYPL1, HBP1, ZNHIT1, BUD31, POLR2J, PCOLCE, PSMC2
chr7q33	0.35209	0.80549	0.294091	1.08268	218	10	AKR1B1, MTPN, CNOT4, CALD1, CREB3L2, BPGM, CHCHD3	AKR1B1, MTPN, CNOT4
chr15q22	0.361393	0.80549	0.20236	1.08103	248	24	RPL4, ANXA2, RPS27L, PPIB, OAZ2, GTF2A2, RAB11A, SLTM, BNIP2	RPL4, ANXA2, RPS27L, PPIB, OAZ2, GTF2A2, RAB11A, SLTM
chr1q41	0.347222	0.80549	0.370152	1.07895	199	6	DUSP10, CAPN2, RRP15, AIDA, IARS2	DUSP10, CAPN2
chr7q34	0.368509	0.80549	0.312873	1.07624	219	9	NDUFB2, GSTK1, SSBP1, MKRN1, MRPS33	NDUFB2, GSTK1, SSBP1, MKRN1
chr17p13	0.363041	0.80549	0.126335	1.06675	276	68	EIF4A1, RPL26, PFN1, PSMB6, EIF5A, MIR22HG, VAMP2, YWHAE, ACADVL, CD68, NAA38, SPAG7, TMEM256, PAFAH1B1, TRAPPC1, SAT2, KDM6B, ACAP1, C1QBP, ARRB2, SERPINF1, TXNDC17, EMC6, CXCL16, STX8, DERL2, UBE2G1, SLC25A11, CRK	EIF4A1, RPL26, PFN1, PSMB6, EIF5A, MIR22HG, VAMP2, YWHAE, ACADVL, CD68, NAA38, SPAG7, TMEM256, PAFAH1B1, TRAPPC1, SAT2, KDM6B
chr2q23	0.371859	0.80549	0.309724	1.06541	221	9	TNFAIP6, ARL5A, MMADHC, PRPF40A, ARL6IP6	TNFAIP6, ARL5A, MMADHC, PRPF40A
chr1p13	0.379263	0.80549	0.165141	1.06411	277	37	LAMTOR5, RAP1A, RHOC, CD53, CSDE1, ATP1A1, PSMA5, BCAS2, GSTM3, GNAI3, CD58, STXBP3, RSBN1, CAPZA1, CSF1, C1orf162	LAMTOR5, RAP1A, RHOC, CD53, CSDE1, ATP1A1, PSMA5, BCAS2, GSTM3
chr21q22	0.377778	0.80549	0.167686	1.06371	271	36	U2AF1, CSTB, SOD1, MRPS6, HMGN1, SUMO3, PRMT2, ITGB2, RUNX1, SIK1, ETS2, PTTG1IP, COL6A2, SON, CBR1, PIGP, TMEM50B, MORC3	U2AF1, CSTB, SOD1, MRPS6, HMGN1, SUMO3, PRMT2
chrXq24	0.384244	0.80549	0.287326	1.05777	238	10	SLC25A5, NDUFA1, UBE2A, LAMP2, PGRMC1, UPF3B, NKAP, MCTS1	SLC25A5, NDUFA1, UBE2A
chr3p21	0.383706	0.80549	0.136362	1.05122	291	54	RHOA, SPCS1, MANF, CCDC12, NDUFAF3, TMA7, GNL3, IMPDH2, TKT, TWF2, UQCRC1, RPL29, ABHD14B, DCP1A, TUSC2, SMIM4, TEX264, RASSF1, MAP4, ARIH2, ABHD14A, DALRD3, GNAI2, RBM6, MAPKAPK3, KIAA1143, IP6K1, SHISA5, GLT8D1, TMEM115, UBA7	RHOA, SPCS1, MANF, CCDC12, NDUFAF3, TMA7, GNL3, IMPDH2, TKT, TWF2, UQCRC1, RPL29
chr9p22	0.380208	0.80549	0.359062	1.04662	218	6	RPS6, PLIN2	RPS6, PLIN2
chr3q12	0.382166	0.80549	0.272122	1.04194	239	11	PCNP, RPL24, TFG, NFKBIZ, ABI3BP	PCNP, RPL24, TFG, NFKBIZ, ABI3BP
chr2q35	0.401538	0.826698	0.228665	1.03367	260	16	RPL37A, ARPC2, FN1, TMBIM1, AAMP, XRCC5	RPL37A, ARPC2, FN1, TMBIM1, AAMP, XRCC5
chr6q12	0.461382	0.842394	0.754359	1.02057	226	1	PTP4A1
chr5q32	0.438333	0.834259	0.309464	1.02048	262	8	CSNK1A1, RBM27, ADRB2, SLC26A2	CSNK1A1, RBM27, ADRB2
chr9q32	0.428819	0.834259	0.348261	1.01514	246	6	ATP6V1G1, CDC26, POLE3	ATP6V1G1, CDC26, POLE3
chr3q25	0.432268	0.834259	0.210737	1.01489	283	19	SERP1, TIPARP, EIF2A, SSR3, RNF13, MFSD1, RSRC1, TSC22D2, KPNA4, MLF1, COMMD2, GMPS, DHX36, TM4SF1	SERP1, TIPARP, EIF2A, SSR3, RNF13
chr1p33	0.429072	0.834259	0.374758	1.00893	244	5	UQCRH, CMPK1, EFCAB14, LRRC41, MKNK1	UQCRH
chr10p14	0.439236	0.834259	0.344192	1.00328	252	6	CDC123, UPF2, CELF2, NUDT5, KIN, TAF3
chr10q22	0.440655	0.834259	0.154491	0.995492	322	37	DDIT4, PSAP, SRGN, VDAC2, ANXA7, ANXA11, ANAPC16	DDIT4, PSAP, SRGN, VDAC2, ANXA7, ANXA11, ANAPC16
chr9q31	0.453978	0.834259	0.249175	0.99014	290	12	TXN, ERP44, KLF4, ABCA1, SLC44A1, NR4A3, RAD23B, CTNNAL1	TXN, ERP44, KLF4
chr10p15	0.478333	0.857978	0.293979	0.96942	286	8	GDI2, IDI1, RBM17, PFKP	GDI2, IDI1, RBM17
chr2p25	0.491729	0.863109	0.196345	0.966581	326	20	ID2, YWHAQ, ADI1, PDIA6, ITGB1BP1, RPS7, IAH1	ID2, YWHAQ, ADI1, PDIA6, ITGB1BP1, RPS7, IAH1
chr3p24	0.500838	0.863109	0.279395	0.961078	298	9	RPL15, RAB5A, UBE2E1, CMC1, NGLY1, TGFBR2, NR1D2, AZI2, TBC1D5	RPL15, RAB5A
chr14q13	0.5	0.863109	0.248366	0.95098	313	11	NFKBIA, BAZ1A, SPTSSA, SNX6, SRP54, FAM177A1, EAPP, PPP2R3C	NFKBIA, BAZ1A, SPTSSA
chr12q12	0.501736	0.863109	0.325841	0.949786	288	6	ZCRB1, PPHLN1, YAF2, SCAF11
chr2q31	0.525114	0.863109	0.195951	0.943688	344	19	NFE2L2, SSB, PPIG, DYNC1I2, GORASP2, HNRNPA3, HAT1, OLA1, PRKRA, METTL5, CIR1, UBE2E3, CWC22, AGPS	NFE2L2, SSB, PPIG
chr18p11	0.508772	0.863109	0.183048	0.942547	347	22	MYL12A, VAPA, MYL12B, TGIF1, CHMP1B, NDUFV2	MYL12A, VAPA, MYL12B, TGIF1, CHMP1B, NDUFV2
chr5q15	0.512153	0.863109	0.322862	0.941104	294	6	CAST, GLRX, ELL2, TTC37, FAM172A, RIOK2	CAST, GLRX
chr12q22	0.537688	0.864579	0.273573	0.941051	320	9	UBE2N, NDUFA12, EEA1, METAP2, MRPL42	UBE2N, NDUFA12, EEA1
chr16p12	0.531014	0.863109	0.199224	0.939419	350	18	ARL6IP1, NSMCE1, METTL9, UQCRC2, NDUFAB1	ARL6IP1, NSMCE1, METTL9, UQCRC2, NDUFAB1
chr16q13	0.52673	0.863109	0.225943	0.932152	334	13	HERPUD1, MT1X, ARL2BP, MT2A, MT1E, MT1M, MT1F, RSPRY1, NUDT21, OGFOD1	HERPUD1, MT1X, ARL2BP, MT2A
chr9p13	0.533724	0.863109	0.162583	0.927732	363	28	DCTN3, CLTA, CCDC107, BAG1, STOML2, CREB3, VCP, GLIPR2, CHMP5, TLN1, GRHPR, AQP3, EXOSC3, HINT2	DCTN3, CLTA, CCDC107, BAG1, STOML2, CREB3, VCP, GLIPR2
chr2p11	0.561271	0.877469	0.194363	0.916494	370	18	CAPG, VAMP8, RNF181, CHMP3, SUCLG1, MAT2A	CAPG, VAMP8, RNF181, CHMP3, SUCLG1, MAT2A
chr20p12	0.555732	0.877469	0.23854	0.913357	348	11	DSTN, TMEM230, SNRPB2, RRBP1, PCNA, TMX4, ESF1	DSTN, TMEM230, SNRPB2
chr22q11	0.572687	0.880818	0.168546	0.910925	389	25	MIF, UBE2L3, COMT, DDT, RANBP1, BID, SMARCB1, ATP6V1E1, SNRPD3, DGCR6L	MIF, UBE2L3, COMT, DDT, RANBP1, BID, SMARCB1, ATP6V1E1
chr21q21	0.564309	0.877469	0.24622	0.906442	350	10	CCT8, APP, BTG3, USP16, C21orf91, MRPL39, NRIP1, ADAMTS1, MIR155HG	CCT8, APP, BTG3
chr13q31	0.634146	0.929862	0.66912	0.905249	311	1	NDFIP2
chr3q26	0.57164	0.880818	0.179124	0.900516	386	21	SEC62, RPL22L1, NDUFB5, SKIL, DNAJC19, MRPL47, PDCD10, GOLIM4, TNFSF10, TNIK, NMD3, DCUN1D1, FNDC3B, MYNN, FXR1	SEC62, RPL22L1, NDUFB5, SKIL, DNAJC19, MRPL47, PDCD10
chr15q23	0.59129	0.889406	0.260599	0.896422	352	9	PKM, RPLP1, HEXA, ANP32A, TLE3, C15orf61, PIAS1	PKM, RPLP1
chr3q13	0.593985	0.889406	0.181111	0.891583	394	20	NDUFB4, COX17, CD47, BBX, FSTL1, ATG3, CCDC80, IFT57, NAA50, TIMMDC1, HCLS1	NDUFB4, COX17, CD47, BBX, FSTL1
chrXq22	0.590634	0.889406	0.193149	0.890651	390	17	RPL36A, MORF4L2, TCEAL4, ARMCX3, HNRNPH2, BEX4, GLA, TCEAL3, TCEAL8	RPL36A, MORF4L2
chr21q11	0.650558	0.944143	0.475557	0.881654	349	2	SAMSN1, HSPA13	SAMSN1
chr7p15	0.607362	0.90465	0.197188	0.868104	395	15	TOMM7, CYCS, GPNMB, CBX3, TAX1BP1, CREB5, SKAP2, IL6, JAZF1	TOMM7, CYCS, GPNMB, CBX3
chr14q12	0.627329	0.924657	0.201158	0.856933	403	14	NEDD8, PSME1, CHMP4A, PSME2, TINF2, SCFD1, HECTD1, DCAF11, ARHGAP5, SDR39U1, DHRS1, GMPR2	NEDD8, PSME1, CHMP4A, PSME2
chr6q24	0.648241	0.944143	0.24878	0.855768	386	9	STX11, SF3B5, ABRACL	STX11, SF3B5, ABRACL
chr10p13	0.664013	0.944536	0.219481	0.840382	416	11	VIM, RSU1, OPTN, NMT2, PHYH, PRPF18, VIM-AS1, HSPA14	VIM
chr4q24	0.671975	0.946113	0.218202	0.835484	421	11	UBE2D3, PPP3CA, PPA2, CISD2, SLC39A8, NFKB1, BDH2, AIMP1	UBE2D3, PPP3CA
chr3p12	0.729675	0.948951	0.617203	0.83501	358	1	GBE1
chr4q27	0.67603	0.947111	0.382469	0.823104	360	3	ANXA5	ANXA5
chr4p14	0.68949	0.948951	0.214106	0.819802	432	11	RPL9, RHOH, SMIM14, UGDH	RPL9, RHOH, SMIM14, UGDH
chr6p25	0.696817	0.948951	0.237496	0.816952	415	9	TUBB2A, SERPINB1, SERPINB6, NQO2, LYRM4, SERPINB9	TUBB2A, SERPINB1
chr1p35	0.69914	0.948951	0.136277	0.813054	487	31	LAPTM5, EIF3I, DNAJC8, YTHDF2, IFI6, LCK, PHACTR4, PEF1, HDAC1, AK2, ZCCHC17, SNRNP40, RPA2, SRSF4, SNHG12, MARCKSL1, SESN2, KPNA6, TAF12, ZBTB8OS, STX12, RBBP4	LAPTM5, EIF3I, DNAJC8, YTHDF2, IFI6
chr7p14	0.691718	0.948951	0.184262	0.811198	450	15	MRPL32, AQP1, LSM5, INHBA, MPLKIP, STARD3NL, RALA, NT5C3A, ELMO1	MRPL32, AQP1
chr3q27	0.696923	0.948951	0.178456	0.806707	452	16	AP2M1, DNAJB11, PSMD2, EIF4A2, PARL, POLR2H, LPP, EIF4G1, TRA2B, MAP3K13, ABCF3, KLHL24	AP2M1, DNAJB11, PSMD2, EIF4A2
chr1q32	0.702312	0.948951	0.136813	0.806352	485	30	SNRPE, CD55, NUCKS1, BTG2, TIMM17A, ATF3, ADIPOR1, RASSF5, PTPN7, RABIF, LAX1, CYB5R1, CD46, TMEM183A, CSRP1, NSL1, PPP1R15B, EIF2D, TRAF3IP3, CHI3L1, SLC41A1, G0S2, ZNF281, RBBP5	SNRPE, CD55, NUCKS1, BTG2, TIMM17A
chr13q13	0.723958	0.948951	0.272251	0.79358	416	6	UFM1, EXOSC8, ALG5, N4BP2L2, N4BP2L1, PDS5B	UFM1
chr14q24	0.719653	0.948951	0.134613	0.793386	497	30	NPC2, ERH, TMED10, ZFP36L1, SLIRP	NPC2, ERH, TMED10, ZFP36L1, SLIRP
chr1q25	0.726608	0.948951	0.151506	0.780134	496	22	GLUL, PRDX6, ARPC5	GLUL, PRDX6, ARPC5
chr6q21	0.715582	0.948951	0.165254	0.779235	472	18	SNX3, GTF3C6, CD164, AMD1, SEC63, RPF2, HDAC2, OSTM1, FOXO3, CDC40, ATG5	SNX3, GTF3C6, CD164, AMD1, SEC63
chr2q14	0.719939	0.948951	0.161718	0.778822	472	19	DBI, ACTR3, GYPC, WDR33, CHCHD5, NIFK, TSN, BIN1, RALB, DDX18	DBI, ACTR3, GYPC
chr2q21	0.726968	0.948951	0.225598	0.776026	433	9	PLEKHB2, IMP4, UBXN4, CCDC115	PLEKHB2, IMP4
chr6q25	0.730994	0.948951	0.150554	0.775232	499	22	SOD2, TCP1, PCMT1, DYNLT1, MRPL18, PPIL4, GINM1, WTAP, SYTL3, GTF2H5, KATNA1, ACAT2, TAGAP, SNX9, TMEM242, ZBTB2, MTRF1L, SYNJ2	SOD2, TCP1, PCMT1
chr2q33	0.745614	0.952354	0.139174	0.764555	509	26	NBEAL1, SUMO1, COQ10B, BZW1, EEF1B2, NDUFB3, HSPE1, MOB4	NBEAL1, SUMO1, COQ10B, BZW1, EEF1B2, NDUFB3, HSPE1, MOB4
chr1p22	0.747076	0.952354	0.14847	0.764498	510	22	GNG5, SH3GLB1, LMO4, RPL5, DNTTIP2, GTF2B, DR1, C1orf52, RPF1, CTBS, TMED5, GBP2, MTF2, RBMXL1, BCL10, HS2ST1, ODF2L	GNG5, SH3GLB1, LMO4, RPL5, DNTTIP2
chr6q14	0.783439	0.97616	0.19779	0.75733	491	11	HMGN3, COX7A2, SYNCRIP, PHIP, TMEM30A, PGM3, CYB5R4, SNX14, MYO6	HMGN3, COX7A2
chrYq11	0.892276	0.980757	0.547075	0.740134	438	1	DDX3Y
chr13q22	0.795993	0.97616	0.30219	0.736138	436	4	COMMD6, UCHL3, MYCBP2, CLN5	COMMD6
chr7p21	0.796667	0.97616	0.221909	0.731762	477	8	NDUFA4, AHR, ARL4A	NDUFA4, AHR, ARL4A
chr3p14	0.803625	0.97616	0.156117	0.719888	531	17	ARL6IP5, ARF4, THOC7, SUCLG2, PDHB, SLC25A26, ATXN7, APPL1, PSMD6	ARL6IP5, ARF4
chr6p23	0.812609	0.97616	0.262914	0.707821	463	5	CD83, NOL7	CD83, NOL7
chr13q32	0.824653	0.97616	0.242656	0.707312	474	6	DNAJC3, UBAC2, TM9SF2, GPR183	DNAJC3
chr3q21	0.821483	0.97616	0.148168	0.698667	542	18	RAB7A, CNBP, FAM162A, RPN1, ZNF148, MBD4, KPNA1, ISY1, HMCES, OSBPL11, ABTB1, HEG1, COPG1, RUVBL1, SNX4	RAB7A, CNBP, FAM162A
chr5q23	0.855096	0.97616	0.17993	0.688944	536	11	TNFAIP8, PHAX, SNX2, PPIC, SRFBP1, ISOC1, COMMD10, LYRM7, SLC12A2, LMNB1, PRRC1	TNFAIP8
chr2p24	0.851138	0.97616	0.255376	0.687528	485	5	LAPTM4A	LAPTM4A
chr3p25	0.851906	0.97616	0.120466	0.687405	580	28	BRK1, ANKRD28, RPL32, ARPC4, LSM3, EMC3, TMEM43, SEC13, FGD5-AS1, JAGN1, TADA3, CCDC174, RAF1, SLC6A6, MTMR14, DPH3, VGLL4, SETD5, SH3BP5	BRK1, ANKRD28, RPL32, ARPC4, LSM3, EMC3
chr20q12	0.98374	0.991326	0.505812	0.68431	483	1	TOP1
chr1p36	0.830846	0.97616	0.0703118	0.676216	667	96	CAPZB, PARK7, ENO1, PLA2G2A, STMN1, TMEM50A, SH3BGRL3, CD52, WASF2, CAMTA1, NUDC, ERRFI1, RPL22, CDC42, HMGN2, RPL11, SYF2, CDK11A, MRPL20, SDHB, AURKAIP1, RER1, TNFRSF18, ID3, HNRNPR, DDOST, PITHD1, VAMP3, C1QA, CLIC4, LUZP1, CDK11B, ZNF593, TNFRSF1B, TARDBP, HP1BP3, AGTRAP, UBE2J2, TNFRSF14, NECAP2, PGD, NBL1, TMEM222	CAPZB, PARK7, ENO1, PLA2G2A, STMN1, TMEM50A, SH3BGRL3, CD52, WASF2, CAMTA1, NUDC, ERRFI1, RPL22, CDC42, HMGN2, RPL11, SYF2, CDK11A, MRPL20, SDHB, AURKAIP1, RER1, TNFRSF18, ID3
chr8q24	0.861413	0.97616	0.0968286	0.673707	633	44	RPL8, EIF3H, NDUFB9, LY6E, VPS28, EEF1D, MAF1, MYC, PUF60, CYC1, DERL1, GPAA1, RAD21, GSDMD, MED30, MTSS1, CHRAC1, SQLE, HSF1, SLC52A2, C8orf33, GRINA, MRPL13, RNF139, ST3GAL1, COMMD5, SHARPIN, PLEC, SLA, UTP23, TATDN1, EFR3A, TAF2, TRIB1, NDRG1, C8orf76, NSMCE2	RPL8, EIF3H, NDUFB9, LY6E, VPS28, EEF1D, MAF1, MYC, PUF60, CYC1, DERL1
chr2p15	0.855	0.97616	0.203701	0.671722	512	8	UGP2, MDH1, CCT4	UGP2, MDH1, CCT4
chr4q25	0.855	0.97616	0.203536	0.671178	512	8	RPL34, OSTC, LARP7, PAPSS1, GAR1, TIFA, AP1AR, CASP6	RPL34, OSTC, LARP7
chr8q21	0.869231	0.97616	0.146723	0.663257	564	16	RPL7, TERF1, ZFAND1, TMEM70, DECR1, CPNE3, RIPK2, LY96, PAG1, NBN, FABP5, UBE2W, STAU2, PEX2, IMPA1	RPL7, TERF1, ZFAND1
chr14q32	0.883402	0.980403	0.100204	0.654198	643	38	NDUFB1, CRIP1, EIF5, PSMC1, SIVA1, CRIP2, IFI27L2	NDUFB1, CRIP1, EIF5, PSMC1, SIVA1, CRIP2, IFI27L2
chr2p12	0.920074	0.98257	0.351673	0.65198	494	2	POLE4, MRPL19	POLE4
chr9q33	0.879536	0.979955	0.122023	0.651865	605	24	RPL12, RPL35, GSN, PSMB7, ARPC5L, HSPA5, NDUFA8, PPP6C, FBXW2, TNC, RAB14, PDCL, TRAF1	RPL12, RPL35, GSN, PSMB7, ARPC5L, HSPA5
chr4q33	0.920074	0.98257	0.351482	0.651626	494	2	CLCN3, NEK1
chr7q11	0.887427	0.980757	0.117608	0.646084	606	26	SBDS, HSPB1, EIF4H, RHBDD2, YWHAG, MDH2, GUSB, NCF1, ASL, RSBN1L, BCL7B	SBDS, HSPB1, EIF4H, RHBDD2, YWHAG, MDH2
chr16p11	0.925926	0.985102	0.0939919	0.613639	674	38	ALDOA, TMEM219, CORO1A, TUFM, LAT, VKORC1, PPP4C, NUPR1, PYCARD, CD2BP2, STX4	ALDOA, TMEM219, CORO1A, TUFM, LAT, VKORC1, PPP4C, NUPR1, PYCARD
chrXq12	0.938202	0.986306	0.28034	0.603313	500	3	MSN, YIPF6	MSN
chr1q23	0.909972	0.98257	0.0952282	0.60136	656	35	FCER1G, UAP1, TAGLN2, PFDN2, UFC1	FCER1G, UAP1, TAGLN2, PFDN2, UFC1
chr20p11	0.944785	0.986621	0.135242	0.595392	615	15	CST3, NXT1, CST7, NAA20	CST3, NXT1, CST7, NAA20
chr15q25	0.940998	0.986306	0.123752	0.58354	621	18	SEC11A, MORF4L1, PSMA4	SEC11A, MORF4L1, PSMA4
chr4q13	0.937299	0.986306	0.158354	0.582971	582	10	CXCL3, CXCL2, CXCL1, UBA6, DCK, YTHDC1, UTP3, CSN1S1, EREG, RUFY3	CXCL3, CXCL2, CXCL1
chr8p22	0.95972	0.991326	0.198207	0.533617	547	5	ASAH1, CNOT7, PCM1, VPS37A	ASAH1
chr15q15	0.97076	0.991326	0.102086	0.525659	663	22	PDIA3, SERF2, SRP14, CCNDBP1, RTF1, TMEM87A, CHP1, SNAP23, MAP1A, EHD4, GCHFR, ZNF106, MFAP1	PDIA3, SERF2, SRP14, CCNDBP1, RTF1
chr10p11	0.979899	0.991326	0.145168	0.499359	584	9	MAP3K8, KIF5B, ITGB1, SVIL, EPC1	MAP3K8, KIF5B
chr12p13	0.986613	0.991326	0.0677534	0.494836	736	48	CD9, TPI1, GAPDH, MRPL51, M6PR, C12orf57, EMP1, C1S, MLF2, C1R, PHB2, GPRC5A, TNFRSF1A, CHD4, FKBP4	CD9, TPI1, GAPDH, MRPL51, M6PR, C12orf57, EMP1, C1S, MLF2, C1R
chr17q25	0.984148	0.991326	0.0592685	0.487233	744	64	SUMO2, RPL38, EIF4A3, ACTG1, ANAPC11, SRSF2, P4HB, SLC16A3, TIMP2, ARHGDIA, GRB2, JMJD6, SPHK1, NARF, CSNK1D, DCXR, SOCS3, WBP2, LGALS3BP, MRPS7, SAP30BP, SYNGR2, SLC9A3R1, MAFG, WDR45B, NT5C, SLC25A19, MFSD11, FAM104A, ARL16, TEN1, MRPL12, EXOC7, PRPSAP1, METTL23, MIF4GD, UNC13D	SUMO2, RPL38, EIF4A3, ACTG1, ANAPC11, SRSF2, P4HB, SLC16A3, TIMP2, ARHGDIA, GRB2, JMJD6, SPHK1
chr9q21	0.987823	0.991326	0.0988944	0.476268	648	19	ANXA1, HNRNPK, OSTF1, CTSL, ISCA1, GNAQ, TLE4, RFK, ZFAND5, SMC5	ANXA1, HNRNPK, OSTF1, CTSL
chr6p24	0.983923	0.991326	0.129325	0.476103	611	10	TMEM14C, TMEM14B, SSR1, NEDD9, EEF1E1, PAK1IP1, RIOK1	TMEM14C, TMEM14B
chr12q15	0.997531	0.997531	-0.126328	-0.47861	403	9	RAB3IP, MDM1, NUP107, LYZ, MDM2, YEATS4
chr3p26	0.981221	0.991326	-0.168098	-0.517039	417	6	TRNT1, EDEM1
chr3p11	0.969095	0.991326	-0.21729	-0.536379	438	4	ZNF654, C3orf38, CGGBP1, CHMP2B	CHMP2B
chr13q14	0.984375	0.991326	-0.0851694	-0.580177	314	28	TPT1, LCP1, SLC25A30, GPALPP1, NUFIP1, PHF11, MRPS31, CKAP2, LRCH1, VPS36, NUDT15, RB1, TRIM13, RNASEH2B, LPAR6, GTF2F2
chr14q31	0.918794	0.98257	-0.230758	-0.641182	395	5	ZC3H14, GTF2A1
chr17q24	0.905473	0.98257	-0.184031	-0.645489	363	8	ABCA5, PRKCA, SMURF2, NOL11
chr8p23	0.905473	0.98257	-0.18589	-0.652011	363	8	MTMR9, ERI1, FBXO25, ERICH1, MSRA, FDFT1, CLN8
chr14q21	0.912568	0.98257	-0.144882	-0.654457	333	13	DNAAF2, TRAPPC6B, VCPKMT, KLHL28, SEC23A, PNN, MGAT2, NEMF, KLHDC2
chr15q21	0.93125	0.986306	-0.096585	-0.65794	297	28	ATP8B4, SLC27A2, ZNF280D, SPG11, GALK2, DTWD1, LYSMD2, GNB5, C15orf48, SECISBP2L, POLR2M, USP8, RAB27A, TMOD3, FBN1
chr1q42	0.878472	0.979955	-0.0929798	-0.677665	252	32	B3GALNT2, IBA57, GNPAT, COG2, GPR137B, C1orf131, NVL, TRIM11, TMEM63A, FBXO28
chr11q22	0.894118	0.980757	-0.130518	-0.683259	303	17	MMP3, DYNC2H1, KBTBD3, NPAT, CASP1, AASDHPPT, CWF19L2, CUL5, DDX10, DCUN1D5		MMP3
chr6q16	0.865429	0.97616	-0.246026	-0.683605	372	5	ASCC3, UFL1, CCNC, PNISR, NDUFAF4
chr4q23	0.859155	0.97616	-0.223575	-0.687674	365	6	RAP1GDS1, METAP1
chr22q12	0.868966	0.97616	-0.0897744	-0.687841	251	34	MIAT, APOL1, SEC14L2, THOC5, HPS4, AP1B1, SFI1, TOM1, PES1, MCM5, SLC35E4, DUSP18, TFIP11, PISD, NF2, MTFP1, SF3A1, HMGXB4, YWHAH, ASCC2, NCF4, DRG1
chr19q12	0.85872	0.97616	-0.27923	-0.689276	388	4	POP4, PLEKHF1, C19orf12
chr11q23	0.857595	0.97616	-0.0989069	-0.695026	270	29	BUD13, PPP2R1B, SIK2, CEP164, SIDT2, CADM1, MCAM, HINFP, ARHGEF12, ZBTB16, ARCN1, CD3G, MPZL3, CD3D, C11orf1, IL10RA, PCSK7, THY1, TAGLN, SC5D, PTS
chr18q23	0.854305	0.97616	-0.282419	-0.697149	386	4	RBFA, HSBP1L1, TXNL4A, NFATC1
chr6q13	0.852381	0.97616	-0.212316	-0.706287	357	7	OGFRL1, MTO1, CD109, B3GAT2, SMAP1, LMBRD1
chr17p11	0.815385	0.97616	-0.126732	-0.729578	264	21	TOP3A, AKAP10, DHRS7B, TRPV2, FLCN, TVP23B, USP22, PRPSAP2, ALDH3A2, DRG2, EPN2
chr8p12	0.798122	0.97616	-0.237844	-0.731565	339	6	MAK16, KIF13B, GTF2E2, PPP2CB
chrXq26	0.830601	0.97616	-0.163441	-0.738293	303	13	SLC9A6, SASH3, CD40LG, MOSPD1, PHF6, ARHGEF6, MMGT1
chr12p11	0.830601	0.97616	-0.16368	-0.739372	303	13	IPO8, TM7SF3, KLHL42, PPFIBP1, YARS2, DNM1L, STK38L, ITPR2, MRPS35
chr2q11	0.814696	0.97616	-0.120178	-0.747315	254	24	DUSP2, SEMA4C, TMEM131, ANKRD39, STARD7, ZAP70, REV1, CIAO1, TMEM127, IL1R1, ANKRD36C, MITD1
chr18q11	0.807143	0.97616	-0.224709	-0.747512	338	7	TTC39C, TAF4B, ABHD3, RIOK3
chr11p11	0.787692	0.97616	-0.130617	-0.751943	255	21	PTPRJ, CRY2, EXT2, KBTBD4, C11orf96, DGKZ, ATG13, PTPMT1, NUP160, C11orf49
chr3q11	0.741453	0.952354	-0.361822	-0.781049	346	3	MTRNR2L12, ARL13B, CLDND1
chrXp11	0.754717	0.95778	-0.0969232	-0.782415	199	42	DDX3X, CASK, CHST7, ELK1, TFE3, RBM10, KDM5C, RRAGB, FTSJ1, GRIPAP1, RPGR, GPKOW, TBC1D25, SLC35A2, GPR82, PCSK1N, RP2, WAS
chr17q22	0.739612	0.952354	-0.183233	-0.796763	266	12	TRIM25, HLF, COIL, AKAP1, YPEL2, SKA2, SRSF1, VEZF1, MRPS23, COX11, SCPEP1
chr11p12	0.709402	0.948951	-0.373532	-0.806328	331	3	TRAF6, TTC17
chr10q11	0.711443	0.948951	-0.2319	-0.813391	285	8	SGMS1, MAPK8, TIMM23, BMS1, CXCL12, ZNF22
chr15q26	0.671429	0.946113	-0.172505	-0.840879	234	15	HDDC3, HAPLN3, POLG, CHSY1, UNC45A, IQGAP1, MEF2A, ISG20, ABHD2, MFGE8, CHD2, SNRPA1, IDH2
chr5q11	0.664179	0.944536	-0.239982	-0.841736	266	8	ITGA1, MIER3, PLK2, MOCS2, PELO, DHX29
chr1q24	0.655882	0.944536	-0.160887	-0.842244	222	17	PRRC2C, POU2F1, BLZF1, PIGC, F5, KIFAP3
chr5q14	0.662857	0.944536	-0.176029	-0.858058	231	15	JMY, ZCCHC9, SCAMP1, MSH3, HOMER1, AP3B1, ZFYVE16, ATG10
chr10q24	0.619808	0.918355	-0.140295	-0.872412	193	24	ALDH18A1, GBF1, PI4K2A, ERLIN1, TCTN3, TRIM8, SLK, PIK3AP1, PPRC1, NOLC1, WBP1L, NFKB2, SFXN3, CALHM2, HPS1, FBXL15, EXOSC1, ARL3, CUEDC2, MRPL43, ACTR1A
chr10q23	0.592179	0.889406	-0.188331	-0.873356	211	14	FRA10AC1, EXOC6, NOC3L, RPP30, ACTA2, TSPAN14, PCGF5, LIPA, ATAD1, NUTM2A-AS1, PDLIM1, GLUD1
chr16q21	0.593819	0.889406	-0.36093	-0.890953	268	4	USB1, GOT2
chr17p12	0.551643	0.877051	-0.297996	-0.916579	234	6	TVP23C, HS3ST3B1, MAP2K4, ZSWIM7, TTC19
chr16p13	0.51004	0.863109	-0.0953812	-0.917217	126	59	SRRM2, GSPT1, DEXI, ZNF263, ZNF75A, PMM2, JMJD8, PKD1, UNKL, TRAF7, AMDHD2, PARN, CLCN7, TRAP1, RRN3, PDPK1, TSC2, MGRN1, GLYR1, PDXDC1, NME4, SNRNP25, NMRAL1, CORO7, NUBP1, NUDT16L1, LUC7L, KCTD5, CREBBP, GNPTG, CDIP1
chr11q21	0.559701	0.877469	-0.262029	-0.919068	224	8	PANX1, ENDOD1, CEP57, SLC36A4, TAF1D, CWC15, CCDC82
chr8p11	0.542857	0.867958	-0.188811	-0.920366	189	15	SLC20A2, BAG4, THAP1, TM2D2, HGSNAT, ADAM9, FNTA, FGFR1, GOLGA7, EIF4EBP1, SMIM19, HOOK3, VDAC3, LSM1, TACC1	VDAC3, LSM1, TACC1
chr1q43	0.521368	0.863109	-0.429651	-0.927469	243	3	FH, CEP170, SDCCAG8
chr7q36	0.523962	0.863109	-0.150246	-0.934291	163	24	AGAP3, CHPF2, GIMAP2, GIMAP6, NOM1, ABCB8, UBE3C, PTPRN2, TMUB1, GALNT11, ATP6V0E2, GIMAP1, PRKAG2, SLC4A2, FASTK, GIMAP4, NUB1
chr2q22	0.518764	0.863109	-0.380888	-0.940218	234	4	ACVR2A, CXCR4, ZEB2, ARHGAP15
chr5q21	0.519722	0.863109	-0.338503	-0.940564	223	5	FBXL17, CHD1, PJA2, PAM, FER
chr15q11	0.514349	0.863109	-0.381857	-0.94261	232	4	SNRPN, CYFIP1, UBE3A, NIPA2
chr11q24	0.479012	0.857978	-0.2561	-0.970269	193	9	ETS1, ZBTB44, FLI1, STT3A, RPUSD4, EI24		ETS1
chr17q21	0.46888	0.850596	-0.0953854	-0.981208	112	66	KANSL1, IKZF3, STAT5B, MED24, GOSR2, HDAC5, VPS25, MRPL10, SP2, AARSD1, ABI3, EFTUD2, CCDC43, CNP, DHX8, GHDC, TMUB2, NPEPPS, PPP1R9B, UBE2Z, NKIRAS2, CALCOCO2, ANKRD40, CBX1, KANSL1-AS1, ORMDL3, NT5C3B, HOXB2, CDC27, PSME3, IFI35, SLC35B1, BECN1, ACLY, UTP18, NMT1, KRT10, MLX, SKAP1, WIPF2, SNF8, SPOP, CCR7, IGFBP4, GPATCH8, RARA, SMARCE1, SPAG9, NFE2L1, LSM12, PSMD3, NME1, SLC25A39, KPNB1, DNAJ…	PHB, LRRC59, LUC7L3
chrXp21	0.533333	0.863109	-0.735955	-0.987782	271	1	GK
chr6q15	0.442857	0.834259	-0.297711	-0.99036	185	7	PNRC1, ORC3, RARS2, MAP3K7, LYRM2, UBE2J1, AKIRIN2
chr16q23	0.452514	0.834259	-0.213723	-0.991107	161	14	PLCG2, MAF, ADAT1, RFWD3
chr9p21	0.447368	0.834259	-0.250567	-0.994374	169	10	APTX, PLAA, CDKN2A, MLLT3, C9orf72, CAAP1, SMU1
chr2p22	0.453552	0.834259	-0.220694	-0.996913	165	13	SRSF7, ATL2, GPATCH11, SOS1, MEMO1, FAM98A
chr5q13	0.411765	0.832636	-0.192297	-1.00667	139	17	PIK3R1, GTF2H2, MRPS27, MCCC2, HMGCR
chr17q11	0.403125	0.826698	-0.147894	-1.00746	128	28	UNC119, FLOT2, PIGS, COPRS, TMEM199, NF1, RHOT1, SSH2, UTP6, KIAA0100, CRLF3
chr5p13	0.423497	0.834259	-0.223349	-1.00891	154	13	IL7R, TTC33, OXCT1, RAD1, WDR70, PRKAA1, GOLPH3, ZFR, BRIX1, RPL37, NIPBL		IL7R
chr6p12	0.411905	0.832636	-0.307012	-1.0213	172	7	MCM3, FBXO9, KIAA1586, BAG2, ELOVL5
chr8p21	0.434505	0.834259	-0.164974	-1.02587	135	24	ZNF395, BMP1, R3HCC1, KCTD9, POLR3D, CHMP7, BIN3, PTK2B, TNFRSF10B, REEP4, SORBS3, DOK2, EGR3, HMBOX1, CCDC25, SLC39A14
chr6q26	0.447059	0.834259	-0.781674	-1.04914	227	1	AGPAT4
chr18q21	0.366569	0.80549	-0.193449	-1.05013	124	18	PIAS2, DYM, SMAD2, C18orf32, MBD1, KDSR, PSTPIP2, ACAA2, HAUS1, SMAD7, LMAN1, CXXC1, SEC11C, TCF4, PMAIP1
chr7q21	0.402632	0.826698	-0.264726	-1.05056	152	10	BET1, ABCB1, GATAD1, STEAP4, KRIT1
chr16q24	0.35873	0.80549	-0.17672	-1.06853	112	23	FBXO31, ZCCHC14, KLHL36, PIEZO1, BANP, GSE1, CDK10, SNAI3, CTU2, ZC3H18, EMC8, MVD, CHMP1A, RNF166, USP10, DEF8
chr4p15	0.355263	0.80549	-0.273357	-1.08482	134	10	TBC1D19, LCORL, CPEB2, ANAPC4, FBXL5
chr4q12	0.324022	0.804371	-0.235226	-1.09082	115	14	AASDH, CLOCK, PAICS, DCUN1D4, POLR2B, REST, HOPX, NOA1, SGCB, TMEM165, IGFBP7, FIP1L1, CHIC2
chr7q32	0.296399	0.787436	-0.254193	-1.10532	106	12	METTL2B, TMEM209, IMPDH1, GCC1, KLHDC10, NRF1, MKLN1, RBM28
chr10q25	0.311475	0.794122	-0.24519	-1.10757	113	13	XPNPEP1, ACSL5, CASP7, TCF7L2, SMNDC1, ITPRIP, BBIP1, ADD3, ZDHHC6
chr7p12	0.307692	0.794122	-0.51531	-1.11238	143	3	HUS1, FIGNL1, UPP1
chr2q32	0.303279	0.794122	-0.24772	-1.11899	110	13	GLS, DNAJC10, HIBCH, SLC39A10, NUP35, COL5A2, TFPI, STK17B, ASNSD1, NABP1, ITGAV, ORMDL1
chr4q32	0.293532	0.787436	-0.319233	-1.11971	117	8	DDX60L, MSMO1, ETFDH, NAF1, RAPGEF2, PPID, TMA16
chr2q12	0.265258	0.771903	-0.371764	-1.14348	112	6	IL18RAP, IL18R1, C2orf49, MRPS9, UXS1
chr10p12	0.238235	0.771903	-0.219055	-1.14675	80	17	ANKRD26, MPP7, BMI1, NSUN6, WAC-AS1, ARHGAP21, MLLT10, STAM, APBB1IP, ARL5B, ABI1, WAC
chr4q31	0.24	0.771903	-0.237258	-1.15652	83	15	SLC10A7, ANAPC10, SETD7, ARFIP1, TMEM154, SCOC, PLRG1, SMARCA5, ZNF330, ELF2, LSM6, ABCE1, NAA15
chrXq27	0.25098	0.771903	-0.862069	-1.15705	127	1	ATP11C
chr15q24	0.27003	0.771903	-0.205976	-1.1577	90	20	HMG20A, PML, PTPN9, PSTPIP1, MAN2C1, RCN2, SCAPER, FAM219B, UBL7, CLK3, TSPAN3, NPTN, UBE2Q2, ADPGK, COMMD4, SCAMP2, IMP3, ISLR, ETFA
chr4q34	0.258216	0.771903	-0.377442	-1.16094	109	6	GALNT7, CEP44, FBXO8, AGA
chr10q21	0.275401	0.775285	-0.277184	-1.16108	102	11	ANK3, RUFY2, CSTF2T, REEP3, EGR2, TFAM, CISD1, CCAR1, NRBF2, UBE2D1
chr13q33	0.207843	0.771903	-0.879117	-1.17993	105	1	ABHD13
chr20q13	0.252918	0.771903	-0.120083	-1.18554	64	60	NPEPL1, GMEB2, CSTF1, TOMM34, FAM217B, SS18L1, HELZ2, FAM210B, ZMYND8, SLC2A4RG, ARFRP1, ARFGAP1, TCEA2, RAB22A, TTPAL, PCMTD2, MTG2, ADA, TSHZ2, SLC35C2, RAE1, SLCO4A1, ZNFX1, OGFR, UCKL1, NCOA3, IFT52, CSE1L
chr6p22	0.213376	0.771903	-0.179034	-1.19092	66	27	HLA-A, FAM8A1, E2F3, ZNF165, TRIM39, CDKAL1, GMNN, BTN2A1, TRIM26, TRIM38, HCG18, TPMT, TRIM27, RPP21
chr2q36	0.229698	0.771903	-0.430787	-1.19698	98	5	FARSB, CCL20, MFF, ACSL3, MRPL44
chr3q24	0.233996	0.771903	-0.487691	-1.20386	105	4	PLOD2, GYG1, HLTF, PLSCR1
chr3q28	0.262931	0.771903	-0.680101	-1.20874	121	2	TPRG1, CCDC50
chr1p12	0.258621	0.771903	-0.682813	-1.21357	119	2	MAN1A2, NOTCH2
chr4p12	0.202991	0.771903	-0.576938	-1.24541	94	3	ATP10D, GNPDA2, COMMD8
chr18q22	0.183295	0.760961	-0.449301	-1.24843	78	5	ZADH2, TSHZ1, CNDP2, SERPINB8
chrXq11	0.105882	0.730846	-0.932584	-1.25169	53	1	ARHGEF9
chr4p16	0.185535	0.760961	-0.217887	-1.27341	58	22	PCGF3, STX18, TBC1D14, NELFA, SPON2, GAK, KIAA0232, NOP14, SH3BP2, ADD1, MRFAP1L1, TMEM128, MAEA, CTBP1
chr2q13	0.072549	0.721464	-0.958931	-1.28705	36	1	FBLN7
chr2q34	0.181624	0.760961	-0.599806	-1.29478	84	3	RPE, PIKFYVE, IDH1
chr4q35	0.173797	0.760961	-0.309783	-1.29763	64	11	ACSL1, IRF2, UFSP2, ING2, RWDD4, CASP3, SLC25A4, FRG1, CDKN2AIP, ANKRD37, DCTD
chr17q23	0.131965	0.760961	-0.240086	-1.3033	44	18	TANC2, BCAS3, USP32, PTRH2, POLG2, DDX42, RPS6KB1, TUBD1, APPBP2, CYB561, ERN1, CLTC
chr9p24	0.163102	0.760961	-0.313278	-1.31228	60	11	UHRF2, JAK2, RCL1, KDM4C, CD274, KIAA2026, CBWD1, DOCK8, CDC37L1
chr8q13	0.129353	0.760961	-0.374269	-1.31275	51	8	MSC, MTFR1, SGK3, ARMC1, CSPP1
chr1p21	0.140476	0.760961	-0.396233	-1.3181	58	7	CDC14A, AGL, VCAM1, DPYD, RTCA, SLC30A7
chr7p22	0.130841	0.760961	-0.204754	-1.31907	41	25	GNA12, CCZ1B, USP42, RBAK-RBAKDN, CYTH3, MAFK, WIPI2, CCZ1, PSMG3, AP5Z1, PDGFA, LFNG, EIF2AK1, RAC1, SUN1, NUDT1, C1GALT1, COX19, FSCN1, MAD1L1
chr15q13	0.174569	0.760961	-0.749273	-1.33168	80	2	APBA2, HERC2
chr11p13	0.125698	0.760961	-0.287335	-1.33247	44	14	IMMP1L, HIPK3, TRIM44, CSTF3, FBXO3, PDHX, RCN1, CAPRIN1, APIP, COMMD9
chr9q22	0.0919881	0.721464	-0.248355	-1.39589	30	20	TDRD7, COL15A1, SUSD3, TGFBR1, AUH, BICD2, ALG2, FAM120AOS, SECISBP2, SPIN1, XPA, GADD45G
chr2q37	0.096875	0.721464	-0.2055	-1.39987	30	28	ARL4C, INPP5D, ASB1, COPS7B, FARP2, DIS3L2, PASK, PER2, SNED1, SP110, DTYMK, PDE6D, THAP4, PDCD1, ILKAP, STK25, COL6A3, ATG4B, COPS8, NDUFA10, ACKR3, UBE2F, PPP1R7, PSMD1, SP100, HDLBP, EIF4E2
chr3q29	0.0956522	0.721464	-0.253062	-1.40041	32	19	IQCG, MB21D2, OPA1, PCYT1A, PIGX, SENP5, FAM43A, FYTTD1, ATP13A3, UBXN7, LSG1, DLG1, PAK2, RNF168, ACAP2
chr11q25	0.103753	0.730846	-0.576472	-1.42301	46	4	ACAD8, NCAPD3, JAM3
chr18q12	0.0962567	0.721464	-0.340369	-1.42576	35	11	RNF125, ELP2, RPRD1A, C18orf21, GALNT1, TPGS2, MAPRE2, SLC39A6, RNF138
chr5p12	0.0962441	0.721464	-0.469847	-1.44516	40	6	ANXA2R, NNT, MRPS30, HMGCS1, ZNF131, PAIP1
chr1q44	0.0938272	0.721464	-0.385764	-1.46152	37	9	HNRNPU, ZNF669, EFCAB2, NLRP3, CNST, ZNF672
chr13q34	0.0748663	0.721464	-0.353676	-1.4815	27	11	CDC16, COL4A2, RASA3, CUL4A, ING1, IRS2, PCID2, TMCO3, LAMP1
chr9q34	0.0829876	0.721464	-0.163391	-1.48227	19	54	ABL1, POMT1, UBAC1, SH3GLB2, COL5A1, ST6GALNAC4, DPH7, TOR1B, NUP188, NELFB, FUBP3, ODF2, PTGES2, CLIC3, CIZ1, GTF3C5, PMPCA, TRUB2, MED27, PTGDS, CDK9, FPGS, ARRDC1, LRRC8A
chr3q22	0.0857143	0.721464	-0.305944	-1.49133	29	15	CDV3, ASTE1, NPHP3, DBR1, PIK3CB, NUDT16, UBA5, ATP2C1, CEP63, STAG1, ARMC8, SRPRB, NCK1, MRPL3, ANAPC13
chr2p21	0.0692521	0.721464	-0.343019	-1.49157	24	12	ZFP36L2, EML4, SRBD1, SOCS5, LRPPRC, MSH2, EPAS1, RHOQ, CRIPT		ZFP36L2
chr12q23	0.0645161	0.721464	-0.2125	-1.51052	19	30	UTP20, PRDM4, CHPT1, APPL2, NUP37, NEDD1, CRY1, SCYL2, HCFC2, TMPO, CHST11, ACTR6, NFYB, EID3, LTA4H, UHRF1BP1L
chr19p12	0.0618102	0.721464	-0.621624	-1.53447	27	4	ZNF43, ZNF254, ZNF493
chr16q12	0.0491803	0.721464	-0.343657	-1.55236	17	13	N4BP1, SNX20, LONP2, SIAH1, FTO, ADCY7, PHKB
chr12q14	0.0491803	0.721464	-0.343883	-1.55338	17	13	SLC16A7, RASSF3, IRAK3, CTDSP2, TSFM, LEMD3, USP15, TBK1, XPOT, GNS, TSPAN31, CDK4, LLPH
chr16q22	0.0557621	0.721464	-0.201744	-1.568	14	37	EXOSC6, ST3GAL2, PARD6A, PHLPP2, TXNL4B, SNTB2, GFOD2, PRMT7, SLC7A6OS, DDX19A, ATXN1L, CMTR2, DHX38, COG4, DDX19B, E2F4, RRAD, NAE1, PSMB10, CENPT, TRADD, NFATC3, CBFB, FHOD1
chr4q28	0.0529801	0.721464	-0.635976	-1.5699	23	4	SPATA5, LARP1B, SPRY1, JADE1
chr4p13	0.0512821	0.721464	-0.737016	-1.59096	23	3	ATP8A1, TMEM33, SLC30A9
chr5q12	0.0394737	0.721464	-0.409858	-1.62652	14	10	PDE4D, TRAPPC13, ZSWIM6, CWC27, NDUFAF2, DIMT1, SMIM15, SREK1IP1, MAST4, SREK1
MT	0.00277008	0.498459	-0.805258	-3.50155	0	12	MT-ATP6, MT-CO3, MT-CO2, MT-ND3, MT-CYB, MT-CO1, MT-ND5, MT-ND1, MT-ND4, MT-ND6, MT-ATP8		MT-ATP6, MT-CO3, MT-CO2, MT-ND3, MT-CYB, MT-CO1, MT-ND5, MT-ND1, MT-ND4

## Sheet: C2
pathway	pval	padj	ES	NES	nMoreExtreme	size	leadingEdge	leadingEdge_UP	leadingEdge_DOWN
HSIAO_HOUSEKEEPING_GENES	0.00105597	0.0183857	0.568152	7.96651	0	311	RPL7, RPL31, ALDOA, RPL13A, EIF4A1, RPL21, RPL36A, FTL, RPL27A, RPL23A, TMSB4X, CLU, RPL41, CD63, RPL27, CLIC1, RPL17, RPS10, LGALS1, GPX4, PRDX1, NPC2, CST3, MGP, RPLP2, RPL8, RPL10A, NDUFA4, RPL37A, GLUL, JUNB, LGALS3, UBB, SLC25A6, TXN, PLP2, SLC25A5, PEBP1, OAZ1, RPL23, EIF3E, CCNI, RPL3, RPS6, YWHAQ, CALM2, PSAP, RPL4, RPS25, PRDX6, VIM, COX8A, EIF3F, COX6B1, COX6A1, PFN1, RPL38, COX7C, SQST…	RPL7, RPL31, ALDOA, RPL13A, EIF4A1, RPL21, RPL36A, FTL, RPL27A, RPL23A, TMSB4X, CLU, RPL41, CD63, RPL27, CLIC1, RPL17, RPS10, LGALS1, GPX4, PRDX1, NPC2, CST3, MGP, RPLP2, RPL8, RPL10A, NDUFA4, RPL37A, GLUL, JUNB, LGALS3, UBB, SLC25A6, TXN, PLP2, SLC25A5, PEBP1, OAZ1, RPL23, EIF3E, CCNI, RPL3, RPS6, YWHAQ, CALM2, PSAP, RPL4, RPS25, PRDX6, VIM, COX8A, EIF3F, COX6B1, COX6A1, PFN1, RPL38, COX7C, SQST…
REACTOME_EUKARYOTIC_TRANSLATION_INITIATION	0.00120919	0.0183857	0.638164	6.33867	0	109	RPL7, RPL31, RPL13A, EIF4A1, RPS20, RPL21, RPL36A, RPL27A, RPL23A, RPL41, RPL27, RPL17, RPS10, RPL15, RPLP2, RPL8, RPL10A, RPL37A, RPL26, RPL23, EIF3E, RPL3, RPS6, EIF3K, RPL4, RPS25, RPS4X, EIF3F, RPL38, RPL10, RPS13, EIF3L, RPL18A, RPS5, EIF3H, RPL35A, RPS14, RPS3, RPL19, RPS27A, RPL9, RPL12, RPS27L, EIF3I, RPS11, EIF3D, RPL34, RPL35, UBA52, RPL6, RPS4Y1, RPS9, RPS29, EIF4E, EIF4H, EIF3G, EIF5,…	RPL7, RPL31, RPL13A, EIF4A1, RPS20, RPL21, RPL36A, RPL27A, RPL23A, RPL41, RPL27, RPL17, RPS10, RPL15, RPLP2, RPL8, RPL10A, RPL37A, RPL26, RPL23, EIF3E, RPL3, RPS6, EIF3K, RPL4, RPS25, RPS4X, EIF3F, RPL38, RPL10, RPS13, EIF3L, RPL18A, RPS5, EIF3H, RPL35A, RPS14, RPS3, RPL19, RPS27A, RPL9, RPL12, RPS27L, EIF3I, RPS11, EIF3D, RPL34, RPL35, UBA52, RPL6, RPS4Y1, RPS9, RPS29, EIF4E, EIF4H, EIF3G, EIF5,…
REACTOME_REGULATION_OF_EXPRESSION_OF_SLITS_AND_ROBOS	0.00117647	0.0183857	0.572239	6.13054	0	136	RPL7, RPL31, RPL13A, RPS20, RPL21, RPL36A, RPL27A, RPL23A, RPL41, RPL27, RPL17, RPS10, RPL15, RPLP2, RPL8, RPL10A, RPL37A, RPL26, UBB, RPL23, RPL3, RPS6, RPL4, RPS25, RPS4X, RPL38, RPL10, RPS13, RBX1, RPL18A, RPS5, RPL35A, RBM8A, RPS14, RPS3, RPL19, RPS27A, RPL9, RPL12, RPS27L, PSMB6, RPS11, RPL34, PSMB3, PSMB1, EIF4A3, RPL35, UBA52, PSME1, RPL6, RPS4Y1, MAGOH, RPS9, PSMA7, PSMD8, RPS29, PSMB5, P…	RPL7, RPL31, RPL13A, RPS20, RPL21, RPL36A, RPL27A, RPL23A, RPL41, RPL27, RPL17, RPS10, RPL15, RPLP2, RPL8, RPL10A, RPL37A, RPL26, UBB, RPL23, RPL3, RPS6, RPL4, RPS25, RPS4X, RPL38, RPL10, RPS13, RBX1, RPL18A, RPS5, RPL35A, RBM8A, RPS14, RPS3, RPL19, RPS27A, RPL9, RPL12, RPS27L, PSMB6, RPS11, RPL34, PSMB3, PSMB1, EIF4A3, RPL35, UBA52, PSME1, RPL6, RPS4Y1, MAGOH, RPS9, PSMA7, PSMD8, RPS29, PSMB5, P…
KIM_BIPOLAR_DISORDER_OLIGODENDROCYTE_DENSITY_CORR_UP	0.00102987	0.0183857	0.405565	6.0826	0	419	RPL7, ALDOA, FTL, RPL41, RPL27, RPS10, LGALS1, GPX4, PRDX1, NPC2, RPL8, RPL10A, TPI1, UBB, SLC25A6, PEBP1, OAZ1, EIF3E, CCNI, RPL3, RPS6, EIF3K, YWHAQ, PSAP, RPL4, GABARAPL2, RPS25, RPS4X, PRDX6, VIM, SUMO2, DAD1, EIF3F, COX6B1, COX6A1, PFN1, COX7C, RPS13, DSTN, TMEM59, CFL1, PKM, ATP6V0B, PFDN5, RAN, FKBP1A, LDHB, UQCRH, NEDD8, ARPC3, SSR4, EEF1A1, ATP6V1F, TUBB4B, PRNP, MGST3, COX7A2, RPS27A, N…	RPL7, ALDOA, FTL, RPL41, RPL27, RPS10, LGALS1, GPX4, PRDX1, NPC2, RPL8, RPL10A, TPI1, UBB, SLC25A6, PEBP1, OAZ1, EIF3E, CCNI, RPL3, RPS6, EIF3K, YWHAQ, PSAP, RPL4, GABARAPL2, RPS25, RPS4X, PRDX6, VIM, SUMO2, DAD1, EIF3F, COX6B1, COX6A1, PFN1, COX7C, RPS13, DSTN, TMEM59, CFL1, PKM, ATP6V0B, PFDN5, RAN, FKBP1A, LDHB, UQCRH, NEDD8, ARPC3, SSR4, EEF1A1, ATP6V1F, TUBB4B, PRNP, MGST3, COX7A2, RPS27A, N…
REACTOME_SRP_DEPENDENT_COTRANSLATIONAL_PROTEIN_TARGETING_TO_MEMBRANE	0.00122549	0.0183857	0.63037	6.07232	0	101	RPL7, RPL31, RPL13A, RPS20, RPL21, RPL36A, RPL27A, RPL23A, RPL41, RPL27, RPL17, RPS10, RPL15, RPLP2, RPL8, RPL10A, RPL37A, RPL26, RPL23, RPL3, RPS6, RPL4, RPS25, RPS4X, RPL38, RPL10, RPS13, RPL18A, RPS5, RPL35A, SSR4, RPS14, SEC61G, RPS3, RPL19, RPS27A, SSR2, RPL9, RPL12, RPS27L, SEC11A, RPS11, RPL34, RPL35, UBA52, SEC61B, SPCS1, SPCS2, RPL6, RPS4Y1, RPS9, RPS29, RPS27, SRP14, RPS15, RPS3A, RPLP0…	RPL7, RPL31, RPL13A, RPS20, RPL21, RPL36A, RPL27A, RPL23A, RPL41, RPL27, RPL17, RPS10, RPL15, RPLP2, RPL8, RPL10A, RPL37A, RPL26, RPL23, RPL3, RPS6, RPL4, RPS25, RPS4X, RPL38, RPL10, RPS13, RPL18A, RPS5, RPL35A, SSR4, RPS14, SEC61G, RPS3, RPL19, RPS27A, SSR2, RPL9, RPL12, RPS27L, SEC11A, RPS11, RPL34, RPL35, UBA52, SEC61B, SPCS1, SPCS2, RPL6, RPS4Y1, RPS9, RPS29, RPS27, SRP14, RPS15, RPS3A, RPLP0…
REACTOME_EUKARYOTIC_TRANSLATION_ELONGATION	0.00125	0.0183857	0.687242	6.07205	0	83	RPL7, RPL31, RPL13A, RPS20, RPL21, RPL36A, RPL27A, RPL23A, RPL41, RPL27, RPL17, RPS10, RPL15, RPLP2, RPL8, RPL10A, RPL37A, RPL26, RPL23, RPL3, RPS6, RPL4, RPS25, RPS4X, RPL38, RPL10, RPS13, RPL18A, EEF2, RPS5, RPL35A, EEF1A1, RPS14, RPS3, RPL19, RPS27A, RPL9, RPL12, RPS27L, RPS11, RPL34, RPL35, UBA52, RPL6, RPS4Y1, RPS9, RPS29, RPS27, RPS15, RPS3A, EEF1D, RPLP0, RPS23, RPSA, RPL36AL, RPL22L1, RPS…	RPL7, RPL31, RPL13A, RPS20, RPL21, RPL36A, RPL27A, RPL23A, RPL41, RPL27, RPL17, RPS10, RPL15, RPLP2, RPL8, RPL10A, RPL37A, RPL26, RPL23, RPL3, RPS6, RPL4, RPS25, RPS4X, RPL38, RPL10, RPS13, RPL18A, EEF2, RPS5, RPL35A, EEF1A1, RPS14, RPS3, RPL19, RPS27A, RPL9, RPL12, RPS27L, RPS11, RPL34, RPL35, UBA52, RPL6, RPS4Y1, RPS9, RPS29, RPS27, RPS15, RPS3A, EEF1D, RPLP0, RPS23, RPSA, RPL36AL, RPL22L1, RPS…
REACTOME_RESPONSE_OF_EIF2AK4_GCN2_TO_AMINO_ACID_DEFICIENCY	0.00125786	0.0183857	0.662946	5.97257	0	88	RPL7, RPL31, RPL13A, RPS20, RPL21, RPL36A, RPL27A, RPL23A, RPL41, RPL27, RPL17, RPS10, RPL15, RPLP2, RPL8, RPL10A, RPL37A, RPL26, RPL23, RPL3, RPS6, RPL4, RPS25, RPS4X, RPL38, RPL10, RPS13, RPL18A, RPS5, RPL35A, RPS14, RPS3, RPL19, RPS27A, ATF4, RPL9, RPL12, RPS27L, RPS11, RPL34, RPL35, UBA52, RPL6, RPS4Y1, RPS9, RPS29, RPS27, RPS15, RPS3A, EIF2S2, RPLP0, RPS23, RPSA, RPL36AL, RPL22L1, RPS18, RPS…	RPL7, RPL31, RPL13A, RPS20, RPL21, RPL36A, RPL27A, RPL23A, RPL41, RPL27, RPL17, RPS10, RPL15, RPLP2, RPL8, RPL10A, RPL37A, RPL26, RPL23, RPL3, RPS6, RPL4, RPS25, RPS4X, RPL38, RPL10, RPS13, RPL18A, RPS5, RPL35A, RPS14, RPS3, RPL19, RPS27A, ATF4, RPL9, RPL12, RPS27L, RPS11, RPL34, RPL35, UBA52, RPL6, RPS4Y1, RPS9, RPS29, RPS27, RPS15, RPS3A, EIF2S2, RPLP0, RPS23, RPSA, RPL36AL, RPL22L1, RPS18, RPS…
REACTOME_SIGNALING_BY_ROBO_RECEPTORS	0.00114811	0.0183857	0.528847	5.97208	0	156	RPL7, RPL31, RPL13A, RPS20, RPL21, RPL36A, RPL27A, RPL23A, RPL41, RPL27, RPL17, RPS10, RPL15, RPLP2, RPL8, RPL10A, RPL37A, RPL26, UBB, RPL23, RPL3, RPS6, RPL4, RPS25, RPS4X, PFN1, RPL38, RPL10, RPS13, RBX1, RPL18A, RPS5, RPL35A, RBM8A, RPS14, RPS3, RPL19, RPS27A, RHOA, RPL9, RPL12, CAP1, RPS27L, PSMB6, RPS11, RPL34, PSMB3, PSMB1, EIF4A3, RPL35, UBA52, PSME1, RPL6, RPS4Y1, MAGOH, RPS9, PSMA7, PSMD…	RPL7, RPL31, RPL13A, RPS20, RPL21, RPL36A, RPL27A, RPL23A, RPL41, RPL27, RPL17, RPS10, RPL15, RPLP2, RPL8, RPL10A, RPL37A, RPL26, UBB, RPL23, RPL3, RPS6, RPL4, RPS25, RPS4X, PFN1, RPL38, RPL10, RPS13, RBX1, RPL18A, RPS5, RPL35A, RBM8A, RPS14, RPS3, RPL19, RPS27A, RHOA, RPL9, RPL12, CAP1, RPS27L, PSMB6, RPS11, RPL34, PSMB3, PSMB1, EIF4A3, RPL35, UBA52, PSME1, RPL6, RPS4Y1, MAGOH, RPS9, PSMA7, PSMD…
KEGG_RIBOSOME	0.00126422	0.0183857	0.671988	5.85271	0	80	RPL7, RPL31, RPL13A, RPS20, RPL21, RPL36A, RPL27A, RPL23A, RPL41, RPL27, RPL17, RPS10, RPL15, RPLP2, RPL8, RPL10A, RPL37A, RPL26, RPL23, RPL3, RPS6, RPL4, RPS25, RPS4X, RPL38, RPL10, RPS13, RPL18A, RPS5, RPL35A, RPS3, RPL19, RPS27A, RPL9, RPL12, RPS27L, RPS11, RSL24D1, RPL34, RPL35, UBA52, RPL6, RPS4Y1, RPS9, RPS29, RPS27, RPS15, RPS3A, RPLP0, RPS23, RPSA, RPL36AL, RPL22L1, RPS18, RPS19, RPL32, F…	RPL7, RPL31, RPL13A, RPS20, RPL21, RPL36A, RPL27A, RPL23A, RPL41, RPL27, RPL17, RPS10, RPL15, RPLP2, RPL8, RPL10A, RPL37A, RPL26, RPL23, RPL3, RPS6, RPL4, RPS25, RPS4X, RPL38, RPL10, RPS13, RPL18A, RPS5, RPL35A, RPS3, RPL19, RPS27A, RPL9, RPL12, RPS27L, RPS11, RSL24D1, RPL34, RPL35, UBA52, RPL6, RPS4Y1, RPS9, RPS29, RPS27, RPS15, RPS3A, RPLP0, RPS23, RPSA, RPL36AL, RPL22L1, RPS18, RPS19, RPL32, F…
REACTOME_CELLULAR_RESPONSE_TO_STARVATION	0.00120627	0.0183857	0.569473	5.78778	0	119	RPL7, RPL31, RPL13A, RPS20, RPL21, RPL36A, RPL27A, RPL23A, RPL41, RPL27, RPL17, RPS10, RPL15, RPLP2, RPL8, RPL10A, RPL37A, RPL26, ATP6V0E1, RPL23, RPL3, RPS6, RPL4, RPS25, RPS4X, ATP6V1G1, RPL38, RPL10, RPS13, RPL18A, ATP6V0B, LAMTOR4, RPS5, RPL35A, ATP6V1F, RPS14, RPS3, RPL19, RPS27A, ATF4, RPL9, RPL12, LAMTOR5, RPS27L, RPS11, RPL34, RPL35, UBA52, RPL6, RPS4Y1, RPS9, RHEB, ATP6V0D1, RPS29, RPS27…	RPL7, RPL31, RPL13A, RPS20, RPL21, RPL36A, RPL27A, RPL23A, RPL41, RPL27, RPL17, RPS10, RPL15, RPLP2, RPL8, RPL10A, RPL37A, RPL26, ATP6V0E1, RPL23, RPL3, RPS6, RPL4, RPS25, RPS4X, ATP6V1G1, RPL38, RPL10, RPS13, RPL18A, ATP6V0B, LAMTOR4, RPS5, RPL35A, ATP6V1F, RPS14, RPS3, RPL19, RPS27A, ATF4, RPL9, RPL12, LAMTOR5, RPS27L, RPS11, RPL34, RPL35, UBA52, RPL6, RPS4Y1, RPS9, RHEB, ATP6V0D1, RPS29, RPS27…
REACTOME_SELENOAMINO_ACID_METABOLISM	0.00126582	0.0183857	0.633751	5.67456	0	87	RPL7, RPL31, RPL13A, RPS20, RPL21, RPL36A, RPL27A, RPL23A, RPL41, RPL27, RPL17, RPS10, RPL15, RPLP2, RPL8, RPL10A, RPL37A, RPL26, RPL23, RPL3, RPS6, RPL4, RPS25, RPS4X, RPL38, RPL10, RPS13, RPL18A, RPS5, RPL35A, RPS14, RPS3, RPL19, RPS27A, RPL9, RPL12, RPS27L, RPS11, RPL34, RPL35, UBA52, RPL6, RPS4Y1, RPS9, RPS29, NNMT, RPS27, RPS15, RPS3A, RPLP0, RPS23, RPSA, RPL36AL, RPL22L1, RPS18, RPS19, RPL3…	RPL7, RPL31, RPL13A, RPS20, RPL21, RPL36A, RPL27A, RPL23A, RPL41, RPL27, RPL17, RPS10, RPL15, RPLP2, RPL8, RPL10A, RPL37A, RPL26, RPL23, RPL3, RPS6, RPL4, RPS25, RPS4X, RPL38, RPL10, RPS13, RPL18A, RPS5, RPL35A, RPS14, RPS3, RPL19, RPS27A, RPL9, RPL12, RPS27L, RPS11, RPL34, RPL35, UBA52, RPL6, RPS4Y1, RPS9, RPS29, NNMT, RPS27, RPS15, RPS3A, RPLP0, RPS23, RPSA, RPL36AL, RPL22L1, RPS18, RPS19, RPL3…
REACTOME_NONSENSE_MEDIATED_DECAY_NMD	0.00123305	0.0183857	0.597623	5.66634	0	98	RPL7, RPL31, RPL13A, RPS20, RPL21, RPL36A, RPL27A, RPL23A, RPL41, RPL27, RPL17, RPS10, RPL15, RPLP2, RPL8, RPL10A, RPL37A, RPL26, RPL23, RPL3, RPS6, RPL4, RPS25, RPS4X, RPL38, RPL10, RPS13, RPL18A, RPS5, RPL35A, RBM8A, RPS14, RPS3, RPL19, RPS27A, RPL9, RPL12, RPS27L, RPS11, RPL34, EIF4A3, RPL35, UBA52, PPP2CA, RPL6, RPS4Y1, MAGOH, RPS9, RPS29, RPS27, RPS15, RPS3A, RPLP0, RPS23, RPSA, RPL36AL, RPL…	RPL7, RPL31, RPL13A, RPS20, RPL21, RPL36A, RPL27A, RPL23A, RPL41, RPL27, RPL17, RPS10, RPL15, RPLP2, RPL8, RPL10A, RPL37A, RPL26, RPL23, RPL3, RPS6, RPL4, RPS25, RPS4X, RPL38, RPL10, RPS13, RPL18A, RPS5, RPL35A, RBM8A, RPS14, RPS3, RPL19, RPS27A, RPL9, RPL12, RPS27L, RPS11, RPL34, EIF4A3, RPL35, UBA52, PPP2CA, RPL6, RPS4Y1, MAGOH, RPS9, RPS29, RPS27, RPS15, RPS3A, RPLP0, RPS23, RPSA, RPL36AL, RPL…
WP_CYTOPLASMIC_RIBOSOMAL_PROTEINS	0.00126263	0.0183857	0.650217	5.65822	0	79	RPL7, RPL31, RPL13A, RPS20, RPL21, RPL36A, RPL27A, RPL23A, RPL41, RPL27, RPL17, RPS10, RPL15, RPLP2, RPL8, RPL10A, RPL37A, RPL26, RPL23, RPL3, RPS6, RPL4, RPS25, RPS4X, RPL38, RPL10, RPS13, RPL18A, RPS5, RPL35A, RPS14, RPS3, RPL19, RPS27A, RPL9, RPL12, RPS11, RPL34, RPL35, UBA52, RPL6, RPS4Y1, RPS9, RPS29, RPS27, RPS15, RPS3A, RPLP0, RPS23, RPSA, RPS18, RPS19, RPL32, FAU, RPL14, RPLP1, RPL24, RPL…	RPL7, RPL31, RPL13A, RPS20, RPL21, RPL36A, RPL27A, RPL23A, RPL41, RPL27, RPL17, RPS10, RPL15, RPLP2, RPL8, RPL10A, RPL37A, RPL26, RPL23, RPL3, RPS6, RPL4, RPS25, RPS4X, RPL38, RPL10, RPS13, RPL18A, RPS5, RPL35A, RPS14, RPS3, RPL19, RPS27A, RPL9, RPL12, RPS11, RPL34, RPL35, UBA52, RPL6, RPS4Y1, RPS9, RPS29, RPS27, RPS15, RPS3A, RPLP0, RPS23, RPSA, RPS18, RPS19, RPL32, FAU, RPL14, RPLP1, RPL24, RPL…
ENK_UV_RESPONSE_KERATINOCYTE_UP	0.00105485	0.0183857	0.398228	5.59868	0	315	ALDOA, EIF4A1, RPS10, LGALS1, IER3, GPX4, CAPG, RPL8, EMP3, RPL10A, JUNB, UBB, ATP6V0E1, OAZ1, ITM2B, CCNI, EIF3K, GABARAPL2, S100A11, SLC3A2, EIF3F, COX6B1, COX6A1, PFN1, CDKN1A, CTSD, RPL10, ANXA2, CFL1, RPL18A, ATP6V0B, PFDN5, POLR2L, NEDD8, RPS5, VAMP8, SSR4, ATP6V1F, GSTP1, TUBB4B, RPS3, RPL19, HSPB1, ATF4, DUSP14, SGK1, RNH1, RPL12, CAP1, DRAP1, BSG, EIF3I, SNRPB, RPS11, GRN, ENO1, COPE, PS…	ALDOA, EIF4A1, RPS10, LGALS1, IER3, GPX4, CAPG, RPL8, EMP3, RPL10A, JUNB, UBB, ATP6V0E1, OAZ1, ITM2B, CCNI, EIF3K, GABARAPL2, S100A11, SLC3A2, EIF3F, COX6B1, COX6A1, PFN1, CDKN1A, CTSD, RPL10, ANXA2, CFL1, RPL18A, ATP6V0B, PFDN5, POLR2L, NEDD8, RPS5, VAMP8, SSR4, ATP6V1F, GSTP1, TUBB4B, RPS3, RPL19, HSPB1, ATF4, DUSP14, SGK1, RNH1, RPL12, CAP1, DRAP1, BSG, EIF3I, SNRPB, RPS11, GRN, ENO1, COPE, PS…
TAKAO_RESPONSE_TO_UVB_RADIATION_UP	0.00129366	0.0183857	0.681884	5.54726	0	66	S100A4, RPL21, RPL36A, RPL27A, GPX4, RPL10A, NDUFA4, UBB, TXN, PLP2, RPS25, DBI, COX8A, COX6A1, SAP18, ATP6V0B, PFDN5, POLR2L, RPS5, DYNLL1, COX4I1, COX7A2, RHOA, COX6C, GRN, FTH1, COX5A, UBXN1, COX7B, COX5B, SOD1, PRDX2, RPS4Y1, RPS9, SAT1, PPIB, MANF, UBC, EEF1D, RPLP0, NAP1L1, IER2, UQCRFS1, TCP1, SNRPF, ISCU, CD99, TSC22D1, CCDC85B, MSN, SRI, PPP1R11, CDC37, PRDX3, ARF5, RPS28	S100A4, RPL21, RPL36A, RPL27A, GPX4, RPL10A, NDUFA4, UBB, TXN, PLP2, RPS25, DBI, COX8A, COX6A1, SAP18, ATP6V0B, PFDN5, POLR2L, RPS5, DYNLL1, COX4I1, COX7A2, RHOA, COX6C, GRN, FTH1, COX5A, UBXN1, COX7B, COX5B, SOD1, PRDX2, RPS4Y1, RPS9, SAT1, PPIB, MANF, UBC, EEF1D, RPLP0, NAP1L1, IER2, UQCRFS1, TCP1, SNRPF, ISCU, CD99, TSC22D1, CCDC85B, MSN, SRI, PPP1R11, CDC37, PRDX3, ARF5, RPS28
KIM_ALL_DISORDERS_OLIGODENDROCYTE_NUMBER_CORR_UP	0.00102459	0.0183857	0.363401	5.52277	0	437	ALDOA, FTL, RPL41, RPL27, RPS10, LGALS1, GPX4, PRDX1, NPC2, CD9, RPL8, RPL10A, TPI1, UBB, SLC25A6, PEBP1, OAZ1, RPL3, TMED2, EIF3K, YWHAQ, PSAP, GABARAPL2, RPS4X, VIM, SUMO2, COX8A, DAD1, SLC3A2, SNRPG, EIF3F, COX6B1, COX6A1, PFN1, COX7C, DSTN, CSTB, TMEM59, CFL1, ATP6V0B, EEF2, PFDN5, RAN, FKBP1A, LDHB, UQCRH, NEDD8, SSR4, ATP6V1F, COX4I1, TUBB4B, RPS3, AP2M1, COX7A2, RPS27A, NDUFA1, NDUFB1, RHO…	ALDOA, FTL, RPL41, RPL27, RPS10, LGALS1, GPX4, PRDX1, NPC2, CD9, RPL8, RPL10A, TPI1, UBB, SLC25A6, PEBP1, OAZ1, RPL3, TMED2, EIF3K, YWHAQ, PSAP, GABARAPL2, RPS4X, VIM, SUMO2, COX8A, DAD1, SLC3A2, SNRPG, EIF3F, COX6B1, COX6A1, PFN1, COX7C, DSTN, CSTB, TMEM59, CFL1, ATP6V0B, EEF2, PFDN5, RAN, FKBP1A, LDHB, UQCRH, NEDD8, SSR4, ATP6V1F, COX4I1, TUBB4B, RPS3, AP2M1, COX7A2, RPS27A, NDUFA1, NDUFB1, RHO…
REACTOME_METABOLISM_OF_AMINO_ACIDS_AND_DERIVATIVES	0.00114025	0.0183857	0.457021	5.35053	0	177	RPL7, RPL31, RPL13A, RPS20, RPL21, RPL36A, RPL27A, RPL23A, RPL41, RPL27, RPL17, RPS10, RPL15, RPLP2, RPL8, RPL10A, RPL37A, GLUL, RPL26, OAZ1, RPL23, RPL3, RPS6, RPL4, RPS25, RPS4X, SLC3A2, RPL38, RPL10, RPS13, RPL18A, RPS5, RPL35A, RPS14, RPS3, RPL19, RPS27A, RPL9, RPL12, RPS27L, PSMB6, RPS11, RPL34, PSMB3, PSMB1, RPL35, UBA52, PSME1, RPL6, RPS4Y1, RPS9, PSMA7, PSMD8, RPS29, NNMT, SAT1, PSMB5, PS…	RPL7, RPL31, RPL13A, RPS20, RPL21, RPL36A, RPL27A, RPL23A, RPL41, RPL27, RPL17, RPS10, RPL15, RPLP2, RPL8, RPL10A, RPL37A, GLUL, RPL26, OAZ1, RPL23, RPL3, RPS6, RPL4, RPS25, RPS4X, SLC3A2, RPL38, RPL10, RPS13, RPL18A, RPS5, RPL35A, RPS14, RPS3, RPL19, RPS27A, RPL9, RPL12, RPS27L, PSMB6, RPS11, RPL34, PSMB3, PSMB1, RPL35, UBA52, PSME1, RPL6, RPS4Y1, RPS9, PSMA7, PSMD8, RPS29, NNMT, SAT1, PSMB5, PS…
REACTOME_NERVOUS_SYSTEM_DEVELOPMENT	0.00107411	0.0183857	0.402112	5.33489	0	258	RPL7, RPL31, RPL13A, RPS20, RPL21, RPL36A, RPL27A, RPL23A, RPL41, RPL27, TUBA1B, RPL17, RPS10, RPL15, MYL12A, RPLP2, RPL8, RPL10A, SDCBP, RPL37A, RPL26, UBB, ARPC1B, RPL23, RPL3, RPS6, RPL4, RPS25, RPS4X, PFN1, RPL38, RPL10, RPS13, TYROBP, RBX1, CFL1, RPL18A, ARPC5, RPS5, ARPC3, RPL35A, RBM8A, RPS14, ACTB, TUBB4B, RPS3, PRNP, AP2M1, RPL19, RPS27A, RHOA, RPL9, RPL12, CAP1, RPS27L, PSMB6, RPS11, AR…	RPL7, RPL31, RPL13A, RPS20, RPL21, RPL36A, RPL27A, RPL23A, RPL41, RPL27, TUBA1B, RPL17, RPS10, RPL15, MYL12A, RPLP2, RPL8, RPL10A, SDCBP, RPL37A, RPL26, UBB, ARPC1B, RPL23, RPL3, RPS6, RPL4, RPS25, RPS4X, PFN1, RPL38, RPL10, RPS13, TYROBP, RBX1, CFL1, RPL18A, ARPC5, RPS5, ARPC3, RPL35A, RBM8A, RPS14, ACTB, TUBB4B, RPS3, PRNP, AP2M1, RPL19, RPS27A, RHOA, RPL9, RPL12, CAP1, RPS27L, PSMB6, RPS11, AR…
LI_AMPLIFIED_IN_LUNG_CANCER	0.00121951	0.0183857	0.521556	5.18692	0	110	RPL7, RPL31, ALDOA, RPS20, RPL36A, RPL27A, RPL23A, RPL27, RPL17, RPS10, PRDX1, RPL8, RPL10A, RPL37A, PLP2, YWHAQ, RPS4X, SUMO2, COX6A1, RPL38, ARL6IP1, CSTB, PKM, RAN, LDHB, UQCRH, RPS5, SSR4, HSPB1, CYCS, SNRPD2, ENO1, RPL35, SNRPE, JTB, TALDO1, PSMD8, APRT, XBP1, CCT3, TIMP1, PHLDA2, AKR1A1, MIF, RPS27, DPP7, UBE2I, EEF1D, RAB1A, LDHA, UQCRB, HAX1, BGN, TUFM, P4HB, CALR, CANX, RPS7, CBX3, PDCD6…	RPL7, RPL31, ALDOA, RPS20, RPL36A, RPL27A, RPL23A, RPL27, RPL17, RPS10, PRDX1, RPL8, RPL10A, RPL37A, PLP2, YWHAQ, RPS4X, SUMO2, COX6A1, RPL38, ARL6IP1, CSTB, PKM, RAN, LDHB, UQCRH, RPS5, SSR4, HSPB1, CYCS, SNRPD2, ENO1, RPL35, SNRPE, JTB, TALDO1, PSMD8, APRT, XBP1, CCT3, TIMP1, PHLDA2, AKR1A1, MIF, RPS27, DPP7, UBE2I, EEF1D, RAB1A, LDHA, UQCRB, HAX1, BGN, TUFM, P4HB, CALR, CANX, RPS7, CBX3, PDCD6…
REACTOME_TRANSLATION	0.00110132	0.0183857	0.405668	5.15106	0	227	RPL7, RPL31, RPL13A, EIF4A1, RPS20, RPL21, RPL36A, RPL27A, RPL23A, RPL41, RPL27, RPL17, RPS10, RPL15, RPLP2, RPL8, RPL10A, RPL37A, RPL26, RPL23, EIF3E, RPL3, RPS6, EIF3K, RPL4, RPS25, RPS4X, EIF3F, RPL38, RPL10, RPS13, EIF3L, TRMT112, RPL18A, EEF2, RPS5, EIF3H, RPL35A, SSR4, EEF1A1, RPS14, SEC61G, RPS3, RPL19, RPS27A, SSR2, RPL9, RPL12, RPS27L, SEC11A, EIF3I, RPS11, EIF3D, RPL34, RPL35, UBA52, SE…	RPL7, RPL31, RPL13A, EIF4A1, RPS20, RPL21, RPL36A, RPL27A, RPL23A, RPL41, RPL27, RPL17, RPS10, RPL15, RPLP2, RPL8, RPL10A, RPL37A, RPL26, RPL23, EIF3E, RPL3, RPS6, EIF3K, RPL4, RPS25, RPS4X, EIF3F, RPL38, RPL10, RPS13, EIF3L, TRMT112, RPL18A, EEF2, RPS5, EIF3H, RPL35A, SSR4, EEF1A1, RPS14, SEC61G, RPS3, RPL19, RPS27A, SSR2, RPL9, RPL12, RPS27L, SEC11A, EIF3I, RPS11, EIF3D, RPL34, RPL35, UBA52, SE…
WANG_TUMOR_INVASIVENESS_UP	0.00107643	0.0183857	0.390185	5.14187	0	250	RPL7, RPL13A, RPS20, RPL21, RPL27A, S100A6, CD63, RPL27, TUBA1B, NPC2, RPLP2, RPL8, GLUL, RPS6, VIM, DBI, COX8A, TUBB, RAB7A, COX7C, ANXA2, RBX1, SAP18, PKM, RPL18A, ARPC5, NEDD8, RPS5, ARPC3, EIF3H, COX4I1, RPS14, TUBB4B, RPS3, RPL19, COX7A2, NFKBIA, NFE2L2, CYCS, RPS11, SNRPD2, ENO1, RPL34, UBXN1, GAPDH, RPL35, SEC61B, HSPA8, SEC62, CIRBP, VDAC2, NDUFB7, RPL6, PSMA7, ACTG1, PRDX5, ANXA7, RPS29,…	RPL7, RPL13A, RPS20, RPL21, RPL27A, S100A6, CD63, RPL27, TUBA1B, NPC2, RPLP2, RPL8, GLUL, RPS6, VIM, DBI, COX8A, TUBB, RAB7A, COX7C, ANXA2, RBX1, SAP18, PKM, RPL18A, ARPC5, NEDD8, RPS5, ARPC3, EIF3H, COX4I1, RPS14, TUBB4B, RPS3, RPL19, COX7A2, NFKBIA, NFE2L2, CYCS, RPS11, SNRPD2, ENO1, RPL34, UBXN1, GAPDH, RPL35, SEC61B, HSPA8, SEC62, CIRBP, VDAC2, NDUFB7, RPL6, PSMA7, ACTG1, PRDX5, ANXA7, RPS29,…
PECE_MAMMARY_STEM_CELL_UP	0.00125313	0.0183857	0.559341	5.11048	0	91	RPL13A, RPS20, RPL27A, RPL23A, CLU, RPL41, RPS10, RPL15, MGP, RPLP2, RPL8, RPL10A, TXN, EIF3K, EDF1, RPS25, RPS13, CSTB, NDUFB2, RPL18A, DYNLL1, RPL35A, COX4I1, RPS14, SEC61G, NDUFA11, TUBB4B, RPS3, COX7A2, COX6C, UBL5, NDUFA6, GAPDH, UBA52, TALDO1, PRDX2, TBCA, ACTG1, RPS29, MT1X, NDUFS5, EEF1D, TUBB2A, PPIA, UQCRB, RPSA, RPL36AL, RPS18, RPS19, DDT, TMA7, FAU, RPLP1, PET100, HINT1, RPL24, RPL22,…	RPL13A, RPS20, RPL27A, RPL23A, CLU, RPL41, RPS10, RPL15, MGP, RPLP2, RPL8, RPL10A, TXN, EIF3K, EDF1, RPS25, RPS13, CSTB, NDUFB2, RPL18A, DYNLL1, RPL35A, COX4I1, RPS14, SEC61G, NDUFA11, TUBB4B, RPS3, COX7A2, COX6C, UBL5, NDUFA6, GAPDH, UBA52, TALDO1, PRDX2, TBCA, ACTG1, RPS29, MT1X, NDUFS5, EEF1D, TUBB2A, PPIA, UQCRB, RPSA, RPL36AL, RPS18, RPS19, DDT, TMA7, FAU, RPLP1, PET100, HINT1, RPL24, RPL22,…
KEGG_OXIDATIVE_PHOSPHORYLATION	0.00125786	0.0183857	0.565279	5.09268	0	88	NDUFA4, ATP6V0E1, COX8A, ATP6V1G1, COX6B1, COX6A1, COX7C, NDUFB2, ATP6V0B, NDUFB4, UQCRH, ATP6V1F, COX4I1, NDUFA11, COX7A2, NDUFA1, NDUFB1, UQCRQ, COX6C, COX5A, NDUFA6, COX7B, COX5B, NDUFB9, NDUFB7, COX17, ATP6V0D1, COX7A2L, NDUFC2, NDUFS5, NDUFS4, NDUFB10, NDUFS7, UQCRB, NDUFC1, NDUFS8, UQCRFS1, UQCRC2, NDUFAB1, NDUFB6, NDUFS6, SDHC, SDHD, NDUFA5, NDUFV2, UQCR10, NDUFA2, NDUFB5, NDUFA4L2, NDUFB3…	NDUFA4, ATP6V0E1, COX8A, ATP6V1G1, COX6B1, COX6A1, COX7C, NDUFB2, ATP6V0B, NDUFB4, UQCRH, ATP6V1F, COX4I1, NDUFA11, COX7A2, NDUFA1, NDUFB1, UQCRQ, COX6C, COX5A, NDUFA6, COX7B, COX5B, NDUFB9, NDUFB7, COX17, ATP6V0D1, COX7A2L, NDUFC2, NDUFS5, NDUFS4, NDUFB10, NDUFS7, UQCRB, NDUFC1, NDUFS8, UQCRFS1, UQCRC2, NDUFAB1, NDUFB6, NDUFS6, SDHC, SDHD, NDUFA5, NDUFV2, UQCR10, NDUFA2, NDUFB5, NDUFA4L2, NDUFB3…
REACTOME_INFLUENZA_INFECTION	0.00118765	0.0183857	0.483718	5.08983	0	128	RPL7, RPL31, RPL13A, RPS20, RPL21, RPL36A, RPL27A, RPL23A, RPL41, RPL27, RPL17, RPS10, RPL15, RPLP2, RPL8, RPL10A, RPL37A, RPL26, SLC25A6, RPL23, RPL3, RPS6, RPL4, RPS25, RPS4X, RPL38, RPL10, RPS13, RPL18A, RAN, POLR2L, RPS5, RPL35A, RPS14, RPS3, RPL19, RPS27A, RPL9, RPL12, RPS27L, RPS11, RPL34, RPL35, UBA52, RPL6, RPS4Y1, RPS9, RPS29, RPS27, RPS15, RPS3A, KPNA2, CLTA, RPLP0, POLR2K, RPS23, RPSA,…	RPL7, RPL31, RPL13A, RPS20, RPL21, RPL36A, RPL27A, RPL23A, RPL41, RPL27, RPL17, RPS10, RPL15, RPLP2, RPL8, RPL10A, RPL37A, RPL26, SLC25A6, RPL23, RPL3, RPS6, RPL4, RPS25, RPS4X, RPL38, RPL10, RPS13, RPL18A, RAN, POLR2L, RPS5, RPL35A, RPS14, RPS3, RPL19, RPS27A, RPL9, RPL12, RPS27L, RPS11, RPL34, RPL35, UBA52, RPL6, RPS4Y1, RPS9, RPS29, RPS27, RPS15, RPS3A, KPNA2, CLTA, RPLP0, POLR2K, RPS23, RPSA,…
MOOTHA_VOXPHOS	0.0013089	0.0183857	0.638481	4.9862	0	60	NDUFA4, COX8A, COX6B1, COX6A1, COX7C, NDUFB2, NDUFA13, NDUFB4, UQCRH, COX4I1, COX7A2, NDUFA1, NDUFB1, UQCRQ, CYCS, COX6C, COX5A, NDUFA6, COX7B, COX5B, NDUFB7, COX7A2L, NDUFC2, NDUFS5, NDUFS4, NDUFS7, UQCRB, TBCB, NDUFC1, NDUFS8, UQCRFS1, UQCRC2, NDUFAB1, NDUFB6, NDUFS6, SDHC, SDHD, NDUFA5, UQCR10, NDUFA2, NDUFB5, NDUFA4L2, NDUFB3, SDHB, CYB5A, SDHA, CYC1, UQCRC1, NDUFS3, NDUFA3	NDUFA4, COX8A, COX6B1, COX6A1, COX7C, NDUFB2, NDUFA13, NDUFB4, UQCRH, COX4I1, COX7A2, NDUFA1, NDUFB1, UQCRQ, CYCS, COX6C, COX5A, NDUFA6, COX7B, COX5B, NDUFB7, COX7A2L, NDUFC2, NDUFS5, NDUFS4, NDUFS7, UQCRB, TBCB, NDUFC1, NDUFS8, UQCRFS1, UQCRC2, NDUFAB1, NDUFB6, NDUFS6, SDHC, SDHD, NDUFA5, UQCR10, NDUFA2, NDUFB5, NDUFA4L2, NDUFB3, SDHB, CYB5A, SDHA, CYC1, UQCRC1, NDUFS3
WP_ELECTRON_TRANSPORT_CHAIN_OXPHOS_SYSTEM_IN_MITOCHONDRIA	0.00126904	0.0183857	0.586146	4.98352	0	75	NDUFA4, SLC25A6, SLC25A5, COX8A, COX6B1, COX6A1, COX7C, NDUFB2, NDUFB4, UQCRH, COX4I1, COX7A2, NDUFA1, NDUFB1, UQCRQ, COX6C, COX5A, NDUFA6, COX7B, COX5B, NDUFB9, NDUFB7, COX17, COX7A2L, NDUFC2, NDUFS5, NDUFS4, NDUFB10, NDUFS7, UQCRB, NDUFA12, NDUFC1, NDUFS8, UQCRFS1, UQCRC2, NDUFAB1, NDUFB6, NDUFS6, SDHC, SDHD, NDUFA5, NDUFV2, UQCR10, NDUFA2, NDUFB5, NDUFB3, SDHB, SDHA, UCP2, UQCRC1, NDUFV1, NDUF…	NDUFA4, SLC25A6, SLC25A5, COX8A, COX6B1, COX6A1, COX7C, NDUFB2, NDUFB4, UQCRH, COX4I1, COX7A2, NDUFA1, NDUFB1, UQCRQ, COX6C, COX5A, NDUFA6, COX7B, COX5B, NDUFB9, NDUFB7, COX17, COX7A2L, NDUFC2, NDUFS5, NDUFS4, NDUFB10, NDUFS7, UQCRB, NDUFA12, NDUFC1, NDUFS8, UQCRFS1, UQCRC2, NDUFAB1, NDUFB6, NDUFS6, SDHC, SDHD, NDUFA5, NDUFV2, UQCR10, NDUFA2, NDUFB5, NDUFB3, SDHB, SDHA, UCP2, UQCRC1, NDUFV1, NDUF…
REACTOME_CELLULAR_RESPONSES_TO_STIMULI	0.00102564	0.0183857	0.328228	4.97657	0	435	RPL7, RPL31, RPL13A, RPS20, RPL21, RPL36A, RPL27A, RPL23A, RPL41, RPL27, TUBA1B, RPL17, RPS10, RPL15, PRDX1, RPLP2, RPL8, RPL10A, NDUFA4, RPL37A, RPL26, UBB, TXN, ATP6V0E1, RPL23, RPL3, RPS6, RPL4, RPS25, RPS4X, PRDX6, COX8A, ATP6V1G1, COX6B1, COX6A1, CDKN1A, RPL38, COX7C, RPL10, RPS13, RBX1, CAPZB, RPL18A, ATP6V0B, DNAJB9, LAMTOR4, RPS5, DYNLL1, RPL35A, EEF1A1, ATP6V1F, COX4I1, RPS14, GSTP1, TUB…	RPL7, RPL31, RPL13A, RPS20, RPL21, RPL36A, RPL27A, RPL23A, RPL41, RPL27, TUBA1B, RPL17, RPS10, RPL15, PRDX1, RPLP2, RPL8, RPL10A, NDUFA4, RPL37A, RPL26, UBB, TXN, ATP6V0E1, RPL23, RPL3, RPS6, RPL4, RPS25, RPS4X, PRDX6, COX8A, ATP6V1G1, COX6B1, COX6A1, CDKN1A, RPL38, COX7C, RPL10, RPS13, RBX1, CAPZB, RPL18A, ATP6V0B, DNAJB9, LAMTOR4, RPS5, DYNLL1, RPL35A, EEF1A1, ATP6V1F, COX4I1, RPS14, GSTP1, TUB…
REACTOME_ACTIVATION_OF_THE_MRNA_UPON_BINDING_OF_THE_CAP_BINDING_COMPLEX_AND_EIFS_AND_SUBSEQUENT_BINDING_TO_43S	0.0013369	0.0183857	0.657895	4.92323	0	54	EIF4A1, RPS20, RPS10, EIF3E, RPS6, EIF3K, RPS25, RPS4X, EIF3F, RPS13, EIF3L, RPS5, EIF3H, RPS14, RPS3, RPS27A, RPS27L, EIF3I, RPS11, EIF3D, RPS4Y1, RPS9, RPS29, EIF4E, EIF4H, EIF3G, RPS27, RPS15, RPS3A, EIF2S2, RPS23, RPSA, RPS18, RPS19, FAU, EIF1AX, EIF2S3, EIF3M, EIF4B, RPS7, EIF2S1, RPS28, RPS2, RPS21, EIF4A2	EIF4A1, RPS20, RPS10, EIF3E, RPS6, EIF3K, RPS25, RPS4X, EIF3F, RPS13, EIF3L, RPS5, EIF3H, RPS14, RPS3, RPS27A, RPS27L, EIF3I, RPS11, EIF3D, RPS4Y1, RPS9, RPS29, EIF4E, EIF4H, EIF3G, RPS27, RPS15, RPS3A, EIF2S2, RPS23, RPSA, RPS18, RPS19, FAU, EIF1AX, EIF2S3, EIF3M, EIF4B, RPS7, EIF2S1, RPS28, RPS2, RPS21, EIF4A2
KEGG_PARKINSONS_DISEASE	0.00125786	0.0183857	0.542556	4.88796	0	88	NDUFA4, UBB, SLC25A6, SLC25A5, COX8A, COX6B1, COX6A1, COX7C, NDUFB2, NDUFB4, UQCRH, COX4I1, COX7A2, NDUFA1, NDUFB1, PARK7, UQCRQ, CYCS, COX6C, COX5A, NDUFA6, COX7B, COX5B, VDAC2, NDUFB9, NDUFB7, COX7A2L, UBE2L3, NDUFC2, NDUFS5, NDUFS4, NDUFB10, NDUFS7, UQCRB, VDAC1, NDUFC1, NDUFS8, UQCRFS1, UQCRC2, NDUFAB1, NDUFB6, NDUFS6, SDHC, SDHD, NDUFA5, NDUFV2, UQCR10, NDUFA2, NDUFB5, NDUFA4L2, NDUFB3, SDHB…	NDUFA4, UBB, SLC25A6, SLC25A5, COX8A, COX6B1, COX6A1, COX7C, NDUFB2, NDUFB4, UQCRH, COX4I1, COX7A2, NDUFA1, NDUFB1, PARK7, UQCRQ, CYCS, COX6C, COX5A, NDUFA6, COX7B, COX5B, VDAC2, NDUFB9, NDUFB7, COX7A2L, UBE2L3, NDUFC2, NDUFS5, NDUFS4, NDUFB10, NDUFS7, UQCRB, VDAC1, NDUFC1, NDUFS8, UQCRFS1, UQCRC2, NDUFAB1, NDUFB6, NDUFS6, SDHC, SDHD, NDUFA5, NDUFV2, UQCR10, NDUFA2, NDUFB5, NDUFA4L2, NDUFB3, SDHB…
MARTINEZ_RESPONSE_TO_TRABECTEDIN_UP	0.00133869	0.0183857	0.665676	4.86447	0	50	JUNB, LAPTM4A, ID2, ITM2B, COX8A, ATP6V1G1, COX6B1, FKBP1A, NDUFA13, ANXA5, COX7A2, NDUFA1, CYCS, PDIA3, ANXA1, SERTAD1, UBA52, GUK1, SRGN, SOD1, CXCL3, PRDX2, GADD45B, PGK1, HSBP1, ATRAID, SAT1, IFITM2, RPS27, ARL2, IGFBP6, UQCRB, RHBDD2, VKORC1, NDUFA2, S100A10, IFITM3, SKP1, CTSA, CDC37, YBX1	JUNB, LAPTM4A, ID2, ITM2B, COX8A, ATP6V1G1, COX6B1, FKBP1A, NDUFA13, ANXA5, COX7A2, NDUFA1, CYCS, PDIA3, ANXA1, SERTAD1, UBA52, GUK1, SRGN, SOD1, CXCL3, PRDX2, GADD45B, PGK1, HSBP1, ATRAID, SAT1, IFITM2, RPS27, ARL2, IGFBP6, UQCRB, RHBDD2, VKORC1, NDUFA2, S100A10, IFITM3, SKP1, CTSA, CDC37, YBX1
BILANGES_SERUM_AND_RAPAMYCIN_SENSITIVE_GENES	0.00132626	0.0183857	0.636106	4.79859	0	55	RPL7, RPL13A, RPL21, RPL36A, RPL27A, RPS10, RPL15, RPL8, RPL26, RPL23, RPS6, RPL4, RPS25, RPS4X, EIF3F, RPL10, RPS13, EIF3L, RPL18A, EEF2, RPS5, EIF3H, EEF1A1, RPS14, RPS3, RPS27A, UBA52, RPL6, RPS9, COX7A2L, RPS3A, RPS23, RPS19, RPL32, FAU, RPL14, EIF3M, EIF4B, RPL24, EEF1B2, RPS7, RPL5, RPL29, RPL30, RPL18, RPL7A, USE1, RPL13, RPS16	RPL7, RPL13A, RPL21, RPL36A, RPL27A, RPS10, RPL15, RPL8, RPL26, RPL23, RPS6, RPL4, RPS25, RPS4X, EIF3F, RPL10, RPS13, EIF3L, RPL18A, EEF2, RPS5, EIF3H, EEF1A1, RPS14, RPS3, RPS27A, UBA52, RPL6, RPS9, COX7A2L, RPS3A, RPS23, RPS19, RPL32, FAU, RPL14, EIF3M, EIF4B, RPL24, EEF1B2, RPS7, RPL5, RPL29
REACTOME_RESPIRATORY_ELECTRON_TRANSPORT_ATP_SYNTHESIS_BY_CHEMIOSMOTIC_COUPLING_AND_HEAT_PRODUCTION_BY_UNCOUPLING_PROTEINS	0.00124378	0.0183857	0.513094	4.70847	0	92	NDUFA4, COX8A, COX6B1, COX6A1, COX7C, NDUFB2, NDUFA13, NDUFB4, UQCRH, COX4I1, NDUFA11, NDUFA1, NDUFB1, UQCRQ, CYCS, COX6C, COX5A, NDUFA6, COX7B, COX5B, NDUFB9, NDUFB7, NDUFB11, COX7A2L, NDUFC2, NDUFS5, NDUFS4, NDUFB10, COQ10B, NDUFS7, UQCRB, NDUFA12, NDUFAF3, NDUFC1, NDUFS8, UQCRFS1, UQCRC2, NDUFAB1, NDUFB6, NDUFS6, SDHC, SDHD, NDUFA5, NDUFV2, UQCR10, NDUFA2, COX16, NDUFB5, NDUFB3, ETFB, SDHB, SD…	NDUFA4, COX8A, COX6B1, COX6A1, COX7C, NDUFB2, NDUFA13, NDUFB4, UQCRH, COX4I1, NDUFA11, NDUFA1, NDUFB1, UQCRQ, CYCS, COX6C, COX5A, NDUFA6, COX7B, COX5B, NDUFB9, NDUFB7, NDUFB11, COX7A2L, NDUFC2, NDUFS5, NDUFS4, NDUFB10, COQ10B, NDUFS7, UQCRB, NDUFA12, NDUFAF3, NDUFC1, NDUFS8, UQCRFS1, UQCRC2, NDUFAB1, NDUFB6, NDUFS6, SDHC, SDHD, NDUFA5, NDUFV2, UQCR10, NDUFA2, COX16, NDUFB5, NDUFB3, ETFB, SDHB, SD…
STARK_PREFRONTAL_CORTEX_22Q11_DELETION_DN	0.00104493	0.0183857	0.328335	4.69528	0	340	ALDOA, RPL36A, S100A6, RPL15, PRDX1, RPL8, TPI1, RPL26, TXN, SLC25A5, EIF3K, RPL4, EIF3F, COX7C, EIF3L, SAP18, NDUFB2, TRMT112, PFDN5, NDUFB4, HIGD2A, EIF3H, DYNLL1, SBDS, SSR4, NDUFA11, AP2M1, MGST3, COX7A2, CYCS, PSMB6, NOP10, SNRPD2, RPL34, PSMB3, GUK1, SERF2, SEC61B, SEC62, COX5B, TAF9, PPP1CA, SUMO1, VDAC2, MRPL51, PRDX2, RHEB, CYSTM1, POMP, NDUFB11, CCT3, KRTCAP2, SLIRP, RAD23A, PFDN2, EIF4…	ALDOA, RPL36A, S100A6, RPL15, PRDX1, RPL8, TPI1, RPL26, TXN, SLC25A5, EIF3K, RPL4, EIF3F, COX7C, EIF3L, SAP18, NDUFB2, TRMT112, PFDN5, NDUFB4, HIGD2A, EIF3H, DYNLL1, SBDS, SSR4, NDUFA11, AP2M1, MGST3, COX7A2, CYCS, PSMB6, NOP10, SNRPD2, RPL34, PSMB3, GUK1, SERF2, SEC61B, SEC62, COX5B, TAF9, PPP1CA, SUMO1, VDAC2, MRPL51, PRDX2, RHEB, CYSTM1, POMP, NDUFB11, CCT3, KRTCAP2, SLIRP, RAD23A, PFDN2, EIF4…
REACTOME_RESPIRATORY_ELECTRON_TRANSPORT	0.00125786	0.0183857	0.518192	4.67655	0	89	NDUFA4, COX8A, COX6B1, COX6A1, COX7C, NDUFB2, NDUFA13, NDUFB4, UQCRH, COX4I1, NDUFA11, NDUFA1, NDUFB1, UQCRQ, CYCS, COX6C, COX5A, NDUFA6, COX7B, COX5B, NDUFB9, NDUFB7, NDUFB11, COX7A2L, NDUFC2, NDUFS5, NDUFS4, NDUFB10, COQ10B, NDUFS7, UQCRB, NDUFA12, NDUFAF3, NDUFC1, NDUFS8, UQCRFS1, UQCRC2, NDUFAB1, NDUFB6, NDUFS6, SDHC, SDHD, NDUFA5, NDUFV2, UQCR10, NDUFA2, COX16, NDUFB5, NDUFB3, ETFB, SDHB, SD…	NDUFA4, COX8A, COX6B1, COX6A1, COX7C, NDUFB2, NDUFA13, NDUFB4, UQCRH, COX4I1, NDUFA11, NDUFA1, NDUFB1, UQCRQ, CYCS, COX6C, COX5A, NDUFA6, COX7B, COX5B, NDUFB9, NDUFB7, NDUFB11, COX7A2L, NDUFC2, NDUFS5, NDUFS4, NDUFB10, COQ10B, NDUFS7, UQCRB, NDUFA12, NDUFAF3, NDUFC1, NDUFS8, UQCRFS1, UQCRC2, NDUFAB1, NDUFB6, NDUFS6, SDHC, SDHD, NDUFA5, NDUFV2, UQCR10, NDUFA2, COX16, NDUFB5, NDUFB3, ETFB, SDHB, SD…
REACTOME_DEVELOPMENTAL_BIOLOGY	0.00104384	0.0183857	0.325447	4.67565	0	350	RPL7, RPL31, RPL13A, RPS20, RPL21, RPL36A, RPL27A, RPL23A, RPL41, RPL27, TUBA1B, RPL17, RPS10, RPL15, MYL12A, RPLP2, RPL8, RPL10A, SDCBP, RPL37A, RPL26, UBB, ARPC1B, RPL23, RPL3, RPS6, RPL4, RPS25, RPS4X, PFN1, CDKN1A, RPL38, RPL10, RPS13, TYROBP, RBX1, CFL1, RPL18A, ARPC5, POLR2L, RPS5, ARPC3, RPL35A, RBM8A, RPS14, ACTB, TUBB4B, RPS3, PRNP, AP2M1, RPL19, RPS27A, RHOA, RPL9, RPL12, CAP1, DRAP1, R…	RPL7, RPL31, RPL13A, RPS20, RPL21, RPL36A, RPL27A, RPL23A, RPL41, RPL27, TUBA1B, RPL17, RPS10, RPL15, MYL12A, RPLP2, RPL8, RPL10A, SDCBP, RPL37A, RPL26, UBB, ARPC1B, RPL23, RPL3, RPS6, RPL4, RPS25, RPS4X, PFN1, CDKN1A, RPL38, RPL10, RPS13, TYROBP, RBX1, CFL1, RPL18A, ARPC5, POLR2L, RPS5, ARPC3, RPL35A, RBM8A, RPS14, ACTB, TUBB4B, RPS3, PRNP, AP2M1, RPL19, RPS27A, RHOA, RPL9, RPL12, CAP1, DRAP1, R…
REACTOME_INFECTIOUS_DISEASE	0.00102459	0.0183857	0.300554	4.58681	0	446	RPL7, RPL31, RPL13A, RPS20, RPL21, RPL36A, RPL27A, RPL23A, RPL41, RPL27, TUBA1B, RPL17, RPS10, RPL15, CD9, RPLP2, RPL8, RPL10A, RPL37A, RPL26, UBB, SLC25A6, TXN, SLC25A5, ARPC1B, RPL23, RPL3, RPS6, RPL4, RPS25, BRK1, RPS4X, TUBB, DAD1, RAB7A, RPL38, RPL10, RPS13, RBX1, SAP18, RPL18A, EEF2, ARPC5, RAN, FKBP1A, POLR2L, RPS5, ARPC3, DYNLL1, RPL35A, RPS14, ACTB, TUBB4B, RPS3, AP2M1, RPL19, RPS27A, RP…	RPL7, RPL31, RPL13A, RPS20, RPL21, RPL36A, RPL27A, RPL23A, RPL41, RPL27, TUBA1B, RPL17, RPS10, RPL15, CD9, RPLP2, RPL8, RPL10A, RPL37A, RPL26, UBB, SLC25A6, TXN, SLC25A5, ARPC1B, RPL23, RPL3, RPS6, RPL4, RPS25, BRK1, RPS4X, TUBB, DAD1, RAB7A, RPL38, RPL10, RPS13, RBX1, SAP18, RPL18A, EEF2, ARPC5, RAN, FKBP1A, POLR2L, RPS5, ARPC3, DYNLL1, RPL35A, RPS14, ACTB, TUBB4B, RPS3, AP2M1, RPL19, RPS27A, RP…
KEGG_HUNTINGTONS_DISEASE	0.00120627	0.0183857	0.457607	4.58495	0	113	NDUFA4, SLC25A6, SLC25A5, COX8A, COX6B1, COX6A1, COX7C, NDUFB2, NDUFB4, UQCRH, POLR2L, COX4I1, AP2M1, COX7A2, NDUFA1, NDUFB1, UQCRQ, CYCS, COX6C, COX5A, NDUFA6, COX7B, COX5B, SOD1, SOD2, VDAC2, NDUFB9, NDUFB7, COX7A2L, NDUFC2, NDUFS5, CLTA, NDUFS4, NDUFB10, POLR2K, NDUFS7, UQCRB, VDAC1, NDUFC1, NDUFS8, UQCRFS1, UQCRC2, NDUFAB1, NDUFB6, NDUFS6, SDHC, SDHD, NDUFA5, NDUFV2, AP2S1, UQCR10, NDUFA2, PO…	NDUFA4, SLC25A6, SLC25A5, COX8A, COX6B1, COX6A1, COX7C, NDUFB2, NDUFB4, UQCRH, POLR2L, COX4I1, AP2M1, COX7A2, NDUFA1, NDUFB1, UQCRQ, CYCS, COX6C, COX5A, NDUFA6, COX7B, COX5B, SOD1, SOD2, VDAC2, NDUFB9, NDUFB7, COX7A2L, NDUFC2, NDUFS5, CLTA, NDUFS4, NDUFB10, POLR2K, NDUFS7, UQCRB, VDAC1, NDUFC1, NDUFS8, UQCRFS1, UQCRC2, NDUFAB1, NDUFB6, NDUFS6, SDHC, SDHD, NDUFA5, NDUFV2, AP2S1, UQCR10, NDUFA2, PO…
KEGG_ALZHEIMERS_DISEASE	0.00123305	0.0183857	0.479567	4.547	0	98	NDUFA4, CALM2, COX8A, COX6B1, COX6A1, COX7C, NDUFB2, NDUFB4, UQCRH, COX4I1, COX7A2, NDUFA1, NDUFB1, UQCRQ, CYCS, COX6C, COX5A, NDUFA6, GAPDH, COX7B, COX5B, NDUFB9, NDUFB7, COX7A2L, NDUFC2, NDUFS5, NDUFS4, NDUFB10, NDUFS7, UQCRB, NDUFC1, NDUFS8, UQCRFS1, UQCRC2, NDUFAB1, NDUFB6, NDUFS6, SDHC, SDHD, APH1A, PPP3CA, NDUFA5, NDUFV2, UQCR10, NDUFA2, NDUFB5, CAPN2, NDUFA4L2, NDUFB3, PSENEN, SDHB, APP, S…	NDUFA4, CALM2, COX8A, COX6B1, COX6A1, COX7C, NDUFB2, NDUFB4, UQCRH, COX4I1, COX7A2, NDUFA1, NDUFB1, UQCRQ, CYCS, COX6C, COX5A, NDUFA6, GAPDH, COX7B, COX5B, NDUFB9, NDUFB7, COX7A2L, NDUFC2, NDUFS5, NDUFS4, NDUFB10, NDUFS7, UQCRB, NDUFC1, NDUFS8, UQCRFS1, UQCRC2, NDUFAB1, NDUFB6, NDUFS6, SDHC, SDHD, APH1A, PPP3CA, NDUFA5, NDUFV2, UQCR10, NDUFA2, NDUFB5, CAPN2, NDUFA4L2, NDUFB3, PSENEN, SDHB, APP, S…
REACTOME_THE_CITRIC_ACID_TCA_CYCLE_AND_RESPIRATORY_ELECTRON_TRANSPORT	0.0011976	0.0183857	0.437868	4.50493	0	122	NDUFA4, COX8A, COX6B1, COX6A1, COX7C, NDUFB2, NDUFA13, NDUFB4, LDHB, UQCRH, COX4I1, NDUFA11, NDUFA1, NDUFB1, UQCRQ, CYCS, BSG, COX6C, COX5A, NDUFA6, COX7B, COX5B, NDUFB9, NDUFB7, NDUFB11, COX7A2L, NDUFC2, NDUFS5, NDUFS4, NDUFB10, COQ10B, LDHA, NDUFS7, UQCRB, VDAC1, NDUFA12, NDUFAF3, MPC2, NDUFC1, NDUFS8, UQCRFS1, MPC1, UQCRC2, NDUFAB1, NDUFB6, NDUFS6, SDHC, SDHD, SLC16A3, NDUFA5, NDUFV2, UQCR10, …	NDUFA4, COX8A, COX6B1, COX6A1, COX7C, NDUFB2, NDUFA13, NDUFB4, LDHB, UQCRH, COX4I1, NDUFA11, NDUFA1, NDUFB1, UQCRQ, CYCS, BSG, COX6C, COX5A, NDUFA6, COX7B, COX5B, NDUFB9, NDUFB7, NDUFB11, COX7A2L, NDUFC2, NDUFS5, NDUFS4, NDUFB10, COQ10B, LDHA, NDUFS7, UQCRB, VDAC1, NDUFA12, NDUFAF3, MPC2, NDUFC1, NDUFS8, UQCRFS1, MPC1, UQCRC2, NDUFAB1, NDUFB6, NDUFS6, SDHC, SDHD, SLC16A3, NDUFA5, NDUFV2, UQCR10, …
MARTENS_TRETINOIN_RESPONSE_DN	0.0010352	0.0183857	0.300309	4.45358	0	403	RPL7, RPL31, RPL13A, RPL21, RPL23A, TMSB4X, RPL27, TUBA1B, RPL17, RPS10, RPL15, MYL12A, RPL10A, RPL37A, GLUL, RPL26, UBB, RPL23, RPL3, RPS6, CALM2, RPL4, HNRNPA0, RPS25, RPS4X, VIM, COX7C, ZFAS1, RPL10, HNRNPA1, SAP18, UXT, RPL18A, RAN, LDHB, POLR2L, HIGD2A, TMEM258, RPS5, CHCHD2, EEF1A1, COX4I1, RPS14, NDUFA11, RPS3, RPL19, RPS27A, HSPB1, ATF4, RPL9, RNH1, UQCRQ, DRAP1, CYCS, HNRNPF, ARL6IP4, FT…	RPL7, RPL31, RPL13A, RPL21, RPL23A, TMSB4X, RPL27, TUBA1B, RPL17, RPS10, RPL15, MYL12A, RPL10A, RPL37A, GLUL, RPL26, UBB, RPL23, RPL3, RPS6, CALM2, RPL4, HNRNPA0, RPS25, RPS4X, VIM, COX7C, ZFAS1, RPL10, HNRNPA1, SAP18, UXT, RPL18A, RAN, LDHB, POLR2L, HIGD2A, TMEM258, RPS5, CHCHD2, EEF1A1, COX4I1, RPS14, NDUFA11, RPS3, RPL19, RPS27A, HSPB1, ATF4, RPL9, RNH1, UQCRQ, DRAP1, CYCS, HNRNPF, ARL6IP4, FT…
BLALOCK_ALZHEIMERS_DISEASE_DN	0.00101112	0.0183857	0.266341	4.39032	0	657	RPL31, RPL15, MYL12A, NDUFA4, GLUL, TPI1, SLC25A6, TXN, SLC25A5, ITM2B, TMED2, EIF3K, SUMO2, COX8A, RGS2, RAB7A, COX6B1, COX6A1, RPL38, COX7C, CD59, RBX1, SAP18, NDUFB2, FCER1G, ARPC5, NDUFB4, UQCRH, ALOX5AP, DNAJB9, NEDD8, ARPC3, CHCHD2, DYNLL1, RPL35A, ATP6V1F, COX4I1, TUBB4B, AP2M1, MGST3, COX7A2, NDUFB1, CAP1, UQCRQ, DRAP1, LAMTOR5, CYCS, BSG, PSMB6, COX6C, CUTA, SNRPD2, ARPC2, EIF3D, ASAH1, …	RPL31, RPL15, MYL12A, NDUFA4, GLUL, TPI1, SLC25A6, TXN, SLC25A5, ITM2B, TMED2, EIF3K, SUMO2, COX8A, RGS2, RAB7A, COX6B1, COX6A1, RPL38, COX7C, CD59, RBX1, SAP18, NDUFB2, FCER1G, ARPC5, NDUFB4, UQCRH, ALOX5AP, DNAJB9, NEDD8, ARPC3, CHCHD2, DYNLL1, RPL35A, ATP6V1F, COX4I1, TUBB4B, AP2M1, MGST3, COX7A2, NDUFB1, CAP1, UQCRQ, DRAP1, LAMTOR5, CYCS, BSG, PSMB6, COX6C, CUTA, SNRPD2, ARPC2, EIF3D, ASAH1, …
ZHONG_SECRETOME_OF_LUNG_CANCER_AND_FIBROBLAST	0.00124378	0.0183857	0.476401	4.37176	0	92	ALDOA, CLU, PRDX1, NPC2, CST3, CD9, CAPG, RPL10A, TPI1, PEBP1, YWHAQ, PRDX6, CTSD, PKM, RPL18A, EEF2, RAN, ACTB, GSTP1, RHOA, PARK7, PSMB6, ENO1, PSMB3, PSMB1, UBA52, PSMA7, GSTO1, PGK1, FN1, ANXA4, PSMB5, PSMA1, PSMA4, LMNA, YWHAE, ATP6AP2, CTSB, LDHA, PSMA3, BGN, NUCB1, P4HB, AKR1B1, WDR1, CALR, MDH2, MSN, PSMB2, PSMA5, TIMP2, PSMB4, ARHGDIA, NPM1, APP, VCP	ALDOA, CLU, PRDX1, NPC2, CST3, CD9, CAPG, RPL10A, TPI1, PEBP1, YWHAQ, PRDX6, CTSD, PKM, RPL18A, EEF2, RAN, ACTB, GSTP1, RHOA, PARK7, PSMB6, ENO1, PSMB3, PSMB1, UBA52, PSMA7, GSTO1, PGK1, FN1, ANXA4, PSMB5, PSMA1, PSMA4, LMNA, YWHAE, ATP6AP2, CTSB, LDHA, PSMA3, BGN, NUCB1, P4HB, AKR1B1, WDR1, CALR, MDH2, MSN, PSMB2, PSMA5, TIMP2, PSMB4, ARHGDIA, NPM1, APP, VCP
WP_NONALCOHOLIC_FATTY_LIVER_DISEASE	0.00123457	0.0183857	0.451052	4.36893	0	104	NDUFA4, COX8A, COX6B1, COX6A1, COX7C, NDUFB2, NDUFA13, NDUFB4, UQCRH, COX4I1, NDUFA11, COX7A2, NDUFA1, ATF4, NDUFB1, UQCRQ, CYCS, COX6C, COX5A, CCL2, NDUFA6, COX7B, COX5B, NDUFB9, NDUFB7, XBP1, NDUFB11, COX7A2L, NDUFC2, NDUFS5, NDUFS4, NDUFB10, NDUFS7, UQCRB, NDUFA12, NDUFC1, NDUFS8, UQCRFS1, UQCRC2, NDUFAB1, NDUFB6, NDUFS6, SDHC, SDHD, NDUFA5, NDUFV2, UQCR10, CDC42, NDUFA2, NDUFB5, NDUFA4L2, NDU…	NDUFA4, COX8A, COX6B1, COX6A1, COX7C, NDUFB2, NDUFA13, NDUFB4, UQCRH, COX4I1, NDUFA11, COX7A2, NDUFA1, ATF4, NDUFB1, UQCRQ, CYCS, COX6C, COX5A, CCL2, NDUFA6, COX7B, COX5B, NDUFB9, NDUFB7, XBP1, NDUFB11, COX7A2L, NDUFC2, NDUFS5, NDUFS4, NDUFB10, NDUFS7, UQCRB, NDUFA12, NDUFC1, NDUFS8, UQCRFS1, UQCRC2, NDUFAB1, NDUFB6, NDUFS6, SDHC, SDHD, NDUFA5, NDUFV2, UQCR10, CDC42, NDUFA2, NDUFB5, NDUFA4L2, NDU…
TIEN_INTESTINE_PROBIOTICS_24HR_DN	0.00117647	0.0183857	0.404911	4.33791	0	136	RPL13A, FTL, RPL27A, RPL23A, RPL41, DDIT4, RPL37A, RPL23, RPL3, RPS6, TMED2, RPL4, SLC3A2, RPL10, SQSTM1, EEF2, DNAJB9, EEF1A1, RPS14, RPS3, PRNP, RPL12, PDIA3, CSNK1A1, RPS11, HERPUD1, FTH1, RPL34, EIF5A, HSPA8, SERP1, RAB2A, CD55, ACTG1, SAT1, PPIB, RPS27, MANF, RPS3A, UBC, ARF4, RPLP0, MTDH, RPS23, MTHFD2, IFRD1, SLC1A5, RPS18, EIF1, RPS19, NAP1L1, BNIP3L, P4HB, HSPA9, EIF4B, SH3GLB1, TANK, GL…	RPL13A, FTL, RPL27A, RPL23A, RPL41, DDIT4, RPL37A, RPL23, RPL3, RPS6, TMED2, RPL4, SLC3A2, RPL10, SQSTM1, EEF2, DNAJB9, EEF1A1, RPS14, RPS3, PRNP, RPL12, PDIA3, CSNK1A1, RPS11, HERPUD1, FTH1, RPL34, EIF5A, HSPA8, SERP1, RAB2A, CD55, ACTG1, SAT1, PPIB, RPS27, MANF, RPS3A, UBC, ARF4, RPLP0, MTDH, RPS23, MTHFD2, IFRD1, SLC1A5, RPS18, EIF1, RPS19, NAP1L1, BNIP3L, P4HB, HSPA9, EIF4B, SH3GLB1, TANK, GL…
YAO_TEMPORAL_RESPONSE_TO_PROGESTERONE_CLUSTER_13	0.00118343	0.0183857	0.408263	4.3258	0	132	S100A6, LGALS1, GPX4, DBI, SNRPG, COX6A1, HNRNPA1, ANXA2, NDUFA13, NEDD8, SEC61G, PARK7, LAMTOR5, CUTA, ANXA1, SNRPD2, UBL5, GUK1, SNRPE, REEP5, VPS29, COX7B, COX5B, TAF9, PRDX2, TAGLN2, NDUFB11, MRPL23, PPIB, SF3B5, ROMO1, ESD, UQCRB, NAA38, M6PR, NDUFC1, SUMO3, UQCRC2, PQBP1, BUD31, PLAC9, ECH1, RBM3, CYBA, NDUFA5, LSM3, UQCR10, NDUFA2, COX16, PSMA5, NDUFB5, S100A10, ELOF1, PDCD5, GTF2A2, ETFB,…	S100A6, LGALS1, GPX4, DBI, SNRPG, COX6A1, HNRNPA1, ANXA2, NDUFA13, NEDD8, SEC61G, PARK7, LAMTOR5, CUTA, ANXA1, SNRPD2, UBL5, GUK1, SNRPE, REEP5, VPS29, COX7B, COX5B, TAF9, PRDX2, TAGLN2, NDUFB11, MRPL23, PPIB, SF3B5, ROMO1, ESD, UQCRB, NAA38, M6PR, NDUFC1, SUMO3, UQCRC2, PQBP1, BUD31, PLAC9, ECH1, RBM3, CYBA, NDUFA5, LSM3, UQCR10, NDUFA2, COX16, PSMA5, NDUFB5, S100A10, ELOF1, PDCD5, GTF2A2, ETFB,…
TIEN_INTESTINE_PROBIOTICS_6HR_UP	0.00138696	0.0183857	0.664745	4.30258	0	37	FTL, RPL27A, RPL23A, RPL41, RPL37A, RPL23, RPS6, RPL4, EEF1A1, RPS14, ACTB, PRNP, RPS11, GAPDH, EIF5A, HSPA8, RAB2A, PGK1, RPS27, RPS3A, UBC, RPLP0, PPIA, RPS23, RPS19, NAP1L1, MYC, HSPA1A, RPS7, RPL5	FTL, RPL27A, RPL23A, RPL41, RPL37A, RPL23, RPS6, RPL4, EEF1A1, RPS14, ACTB, PRNP, RPS11, GAPDH, EIF5A, HSPA8, RAB2A, PGK1, RPS27, RPS3A, UBC, RPLP0, PPIA, RPS23, RPS19, NAP1L1, MYC, HSPA1A, RPS7, RPL5
ALONSO_METASTASIS_UP	0.00119332	0.0183857	0.41346	4.29623	0	125	CD63, RPS10, NPC2, RPL10A, SDCBP, LUM, LAPTM4A, YWHAQ, BRK1, COX8A, DAD1, COX6B1, PFN1, CDKN1A, ATP6V0B, RAN, TMEM258, CHCHD2, EIF3H, RPL35A, LAMTOR5, ENO1, UBL5, RABAC1, HSPA8, GHITM, SPCS1, SMDT1, PRDX5, BTF3, ATP6V0D1, NDUFB11, ATRAID, EIF5, IFITM2, EIF1B, FHL1, TMEM9B, MAPRE1, RAB1A, CTSB, UBE2D2, VDAC1, IFRD1, LRPAP1, PMP22, TUBA1A, NDUFAB1, BZW1, SDHD, APLP2, EMP1, VKORC1, PRKAR1A, MDH1, VB…	CD63, RPS10, NPC2, RPL10A, SDCBP, LUM, LAPTM4A, YWHAQ, BRK1, COX8A, DAD1, COX6B1, PFN1, CDKN1A, ATP6V0B, RAN, TMEM258, CHCHD2, EIF3H, RPL35A, LAMTOR5, ENO1, UBL5, RABAC1, HSPA8, GHITM, SPCS1, SMDT1, PRDX5, BTF3, ATP6V0D1, NDUFB11, ATRAID, EIF5, IFITM2, EIF1B, FHL1, TMEM9B, MAPRE1, RAB1A, CTSB, UBE2D2, VDAC1, IFRD1, LRPAP1, PMP22, TUBA1A, NDUFAB1, BZW1, SDHD, APLP2, EMP1, VKORC1, PRKAR1A, MDH1, VB…
MALONEY_RESPONSE_TO_17AAG_DN	0.0013369	0.0183857	0.57281	4.28651	0	54	EIF4A1, RPL27A, TMSB4X, TPI1, CALM2, SNRPG, HNRNPA1, POLR2L, DYNLL1, CYCS, ILF2, SNRPB, RPL35, SNRPE, SEC62, PSMA7, PA2G4, YWHAE, KPNA2, SRSF2, CLTA, ARF4, RBMX, LDHA, RPL36AL, SSB, SUB1, SNRPF, PTGES3, CCT6A, MDH1, HNRNPM, PSMA5, PDCD5, GTF2A2, PRDX4, PRDX3, XRCC5, VDAC3, RPL30, NACA, SRSF3, RSU1, RPS16, HAT1	EIF4A1, RPL27A, TMSB4X, TPI1, CALM2, SNRPG, HNRNPA1, POLR2L, DYNLL1, CYCS, ILF2, SNRPB, RPL35, SNRPE, SEC62, PSMA7, PA2G4, YWHAE, KPNA2, SRSF2, CLTA, ARF4, RBMX, LDHA, RPL36AL, SSB, SUB1, SNRPF, PTGES3, CCT6A, MDH1, HNRNPM, PSMA5, PDCD5, GTF2A2, PRDX4, PRDX3, XRCC5, VDAC3
REACTOME_CELLULAR_RESPONSE_TO_CHEMICAL_STRESS	0.001221	0.0183857	0.431445	4.25618	0	108	PRDX1, NDUFA4, UBB, TXN, PRDX6, COX8A, COX6B1, COX6A1, COX7C, RBX1, COX4I1, GSTP1, RPS27A, NFE2L2, CYCS, PSMB6, COX6C, PSMB3, PSMB1, COX5A, UBA52, COX7B, COX5B, SOD1, PSME1, SOD2, PRDX2, PSMA7, PSMD8, PRDX5, COX7A2L, CSNK2B, PSMB5, PSMA1, PSMA4, UBC, PSMB7, PSMC1, PSMA3, PSMC5, P4HB, CYBA, PSMC4, PSMB2, NCOR1, COX16, PSMA5, PSMD4, GPX3, PSMB4, PSMC3, SKP1, PSMD11, HMOX2, PSMB8, PRDX3, TXNRD1, ATO…	PRDX1, NDUFA4, UBB, TXN, PRDX6, COX8A, COX6B1, COX6A1, COX7C, RBX1, COX4I1, GSTP1, RPS27A, NFE2L2, CYCS, PSMB6, COX6C, PSMB3, PSMB1, COX5A, UBA52, COX7B, COX5B, SOD1, PSME1, SOD2, PRDX2, PSMA7, PSMD8, PRDX5, COX7A2L, CSNK2B, PSMB5, PSMA1, PSMA4, UBC, PSMB7, PSMC1, PSMA3, PSMC5, P4HB, CYBA, PSMC4, PSMB2, NCOR1, COX16, PSMA5, PSMD4, GPX3, PSMB4, PSMC3, SKP1, PSMD11, HMOX2, PSMB8, PRDX3, TXNRD1, ATO…
REACTOME_RRNA_PROCESSING	0.00115607	0.0183857	0.380392	4.20893	0	147	RPL7, RPL31, RPL13A, RPS20, RPL21, RPL36A, RPL27A, RPL23A, RPL41, RPL27, RPL17, RPS10, RPL15, RPLP2, RPL8, RPL10A, RPL37A, RPL26, RPL23, RPL3, RPS6, RPL4, RPS25, RPS4X, RPL38, RPL10, RPS13, TRMT112, RPL18A, RPS5, RPL35A, RPS14, RPS3, RPL19, RPS27A, RPL9, RPL12, RPS27L, NOP10, RPS11, RPL34, RPL35, UBA52, RPL6, RPS4Y1, RPS9, RPS29, RPS27, FBL, RPS15, RPS3A, RPLP0, RPS23, RPSA, RPL36AL, RPL22L1, RPS…	RPL7, RPL31, RPL13A, RPS20, RPL21, RPL36A, RPL27A, RPL23A, RPL41, RPL27, RPL17, RPS10, RPL15, RPLP2, RPL8, RPL10A, RPL37A, RPL26, RPL23, RPL3, RPS6, RPL4, RPS25, RPS4X, RPL38, RPL10, RPS13, TRMT112, RPL18A, RPS5, RPL35A, RPS14, RPS3, RPL19, RPS27A, RPL9, RPL12, RPS27L, NOP10, RPS11, RPL34, RPL35, UBA52, RPL6, RPS4Y1, RPS9, RPS29, RPS27, FBL, RPS15, RPS3A, RPLP0, RPS23, RPSA, RPL36AL, RPL22L1, RPS…
WONG_MITOCHONDRIA_GENE_MODULE	0.00117096	0.0183857	0.38393	4.16604	0	139	GPX4, NDUFA4, TSPO, COX8A, TOMM7, ATP6V1G1, COX6B1, COX6A1, COX7C, NDUFB2, NDUFB4, ATP6V1F, COX4I1, SEC61G, COX7A2, NDUFA1, NDUFB1, UQCRQ, COX6C, COX5A, NDUFA6, COX7B, COX5B, SOD2, VDAC2, NDUFB9, COX17, PRDX5, GSTO1, COX7A2L, SCP2, NDUFC2, NDUFS5, NDUFS4, NDUFB10, UQCRB, HAX1, MTHFD2, NDUFA12, TUFM, MRPL32, NDUFC1, NDUFS8, UQCRFS1, DUT, NDUFAB1, NDUFB6, NDUFS6, SLC16A3, ATP1B3, NDUFA5, NDUFV2, UQ…	GPX4, NDUFA4, TSPO, COX8A, TOMM7, ATP6V1G1, COX6B1, COX6A1, COX7C, NDUFB2, NDUFB4, ATP6V1F, COX4I1, SEC61G, COX7A2, NDUFA1, NDUFB1, UQCRQ, COX6C, COX5A, NDUFA6, COX7B, COX5B, SOD2, VDAC2, NDUFB9, COX17, PRDX5, GSTO1, COX7A2L, SCP2, NDUFC2, NDUFS5, NDUFS4, NDUFB10, UQCRB, HAX1, MTHFD2, NDUFA12, TUFM, MRPL32, NDUFC1, NDUFS8, UQCRFS1, DUT, NDUFAB1, NDUFB6, NDUFS6, SLC16A3, ATP1B3, NDUFA5, NDUFV2, UQ…
DAZARD_RESPONSE_TO_UV_NHEK_UP	0.00121803	0.0183857	0.410301	4.14919	0	118	RPL31, RPL36A, IER3, RPL37A, JUNB, TXN, ID2, PFN1, RPL38, COX7C, ANXA2, PKM, DYNLL1, SEC61G, TUBB4B, COX7A2, NDUFA1, ATF4, SGK1, RPL34, GUK1, SNRPE, MYL6, CXCL3, RAP1A, COX17, PSMD8, GADD45B, APRT, PGK1, XBP1, PHLDA2, PTGS2, EIF3G, RPS27, ZFP36, LY6E, HEXIM1, EIF1B, ERGIC3, IGFBP6, TUBB2A, UQCRB, RPS23, RPSA, RANBP1, IER2, NDUFC1, NUCB1, GEM, CYBA, TSC22D1, CXCL2, NR4A2, CCDC85B, PPP1R15A, ARHGDI…	RPL31, RPL36A, IER3, RPL37A, JUNB, TXN, ID2, PFN1, RPL38, COX7C, ANXA2, PKM, DYNLL1, SEC61G, TUBB4B, COX7A2, NDUFA1, ATF4, SGK1, RPL34, GUK1, SNRPE, MYL6, CXCL3, RAP1A, COX17, PSMD8, GADD45B, APRT, PGK1, XBP1, PHLDA2, PTGS2, EIF3G, RPS27, ZFP36, LY6E, HEXIM1, EIF1B, ERGIC3, IGFBP6, TUBB2A, UQCRB, RPS23, RPSA, RANBP1, IER2, NDUFC1, NUCB1, GEM, CYBA, TSC22D1, CXCL2, NR4A2, CCDC85B, PPP1R15A, ARHGDI…
LOPEZ_MBD_TARGETS	0.00101626	0.0183857	0.263228	4.12948	0	507	RPL31, ALDOA, EIF4A1, CD63, PRDX1, NPC2, RPL10A, JUNB, LAPTM4A, ITM2B, EIF3E, CCNI, EIF3K, YWHAQ, COX8A, TOMM7, ATP6V1G1, PFN1, CDKN1A, COMMD6, RBX1, CAPZB, CFL1, PKM, ATP6V0B, EEF2, RAN, ANXA5, TMEM258, ARPC3, EIF3H, RPL35A, ATP6V1F, RPS14, GSTP1, ATF4, SGK1, RHOA, NFKBIA, DRAP1, RPS27L, CYCS, ILF2, EIF3I, ANXA1, HNRNPF, ARL6IP4, ENO1, PSMB3, MRFAP1, UBA52, SRGN, SEC61B, HSPA8, GHITM, SPCS1, AP3…	RPL31, ALDOA, EIF4A1, CD63, PRDX1, NPC2, RPL10A, JUNB, LAPTM4A, ITM2B, EIF3E, CCNI, EIF3K, YWHAQ, COX8A, TOMM7, ATP6V1G1, PFN1, CDKN1A, COMMD6, RBX1, CAPZB, CFL1, PKM, ATP6V0B, EEF2, RAN, ANXA5, TMEM258, ARPC3, EIF3H, RPL35A, ATP6V1F, RPS14, GSTP1, ATF4, SGK1, RHOA, NFKBIA, DRAP1, RPS27L, CYCS, ILF2, EIF3I, ANXA1, HNRNPF, ARL6IP4, ENO1, PSMB3, MRFAP1, UBA52, SRGN, SEC61B, HSPA8, GHITM, SPCS1, AP3…
YAO_TEMPORAL_RESPONSE_TO_PROGESTERONE_CLUSTER_17	0.00116414	0.0183857	0.372518	4.0644	0	140	TUBB, FKBP1A, ACTB, NDUFA11, GSTP1, UQCRQ, DRAP1, PSMB6, ERH, COPE, EIF4A3, SERF2, SMDT1, TMED10, TALDO1, NDUFB9, MRPL51, NDUFB7, PSMA7, PSMD8, KRTCAP2, SLIRP, ERP29, CSNK2B, UFC1, LMNA, COPS6, ROMO1, PSMB7, ARF4, PRELID1, CCDC12, LRPAP1, DDT, NAP1L1, EIF1AX, LSM4, NDUFAB1, NDUFB6, NDUFS6, BAG1, CNIH1, ABRACL, RPN2, RNF7, NDUFV2, TCEA1, GRPEL1, MDH2, LAMTOR1, TMEM109, CAPN2, IMPDH2, DNAJC19, MRPL…	TUBB, FKBP1A, ACTB, NDUFA11, GSTP1, UQCRQ, DRAP1, PSMB6, ERH, COPE, EIF4A3, SERF2, SMDT1, TMED10, TALDO1, NDUFB9, MRPL51, NDUFB7, PSMA7, PSMD8, KRTCAP2, SLIRP, ERP29, CSNK2B, UFC1, LMNA, COPS6, ROMO1, PSMB7, ARF4, PRELID1, CCDC12, LRPAP1, DDT, NAP1L1, EIF1AX, LSM4, NDUFAB1, NDUFB6, NDUFS6, BAG1, CNIH1, ABRACL, RPN2, RNF7, NDUFV2, TCEA1, GRPEL1, MDH2, LAMTOR1, TMEM109, CAPN2, IMPDH2, DNAJC19, MRPL…
CHNG_MULTIPLE_MYELOMA_HYPERPLOID_UP	0.00135501	0.0183857	0.570892	4.0309	0	46	RPL13A, RPL21, RPL27A, RPL15, RPLP2, RPS6, EIF3K, RPL4, HNRNPA1, RPS13, EEF2, RPL35A, RPS14, RPS3, RSL24D1, RPL35, UBA52, RPS9, EIF3G, FBL, RPS15, CLTA, RPS23, RPSA, RPS19, RPL32, RPL14, RPLP1, RPL24, EEF1B2, MRPL34, NPM1, EIF4A2, RPL29, RPL18, RPL7A, RPS16, IMP3, NCBP2, RPL36, EIF3J	RPL13A, RPL21, RPL27A, RPL15, RPLP2, RPS6, EIF3K, RPL4, HNRNPA1, RPS13, EEF2, RPL35A, RPS14, RPS3, RSL24D1, RPL35, UBA52, RPS9, EIF3G, FBL, RPS15, CLTA, RPS23, RPSA, RPS19, RPL32, RPL14, RPLP1, RPL24, EEF1B2, MRPL34, NPM1, EIF4A2, RPL29
LEE_LIVER_CANCER_SURVIVAL_DN	0.00120627	0.0183857	0.401518	4.0176	0	111	RPL31, RPL36A, S100A6, TMSB4X, RPL27, CLIC1, TUBA1B, RPL17, IER3, PLP2, RPS6, YWHAQ, CALM2, SUMO2, RGS2, SNRPG, RPL38, HNRNPA1, RBX1, RAN, RPS5, DYNLL1, RPS3, RPL9, RPL12, EIF4A3, RPL35, ACTR3, RPS9, CKS2, PHLDA2, ANXA4, FBL, RPS3A, SNRPB2, HMGN1, MAPRE1, MTHFD2, RPSA, RWDD1, RPS18, NAP1L1, ARHGAP18, CD164, PRMT1, KIF5B, CCT6A, PRMT2, SFT2D1, ITGB1BP1, DEK, RPS7, CBX3, PDCD5, NPM1, VCP, RBM17, CC…	RPL31, RPL36A, S100A6, TMSB4X, RPL27, CLIC1, TUBA1B, RPL17, IER3, PLP2, RPS6, YWHAQ, CALM2, SUMO2, RGS2, SNRPG, RPL38, HNRNPA1, RBX1, RAN, RPS5, DYNLL1, RPS3, RPL9, RPL12, EIF4A3, RPL35, ACTR3, RPS9, CKS2, PHLDA2, ANXA4, FBL, RPS3A, SNRPB2, HMGN1, MAPRE1, MTHFD2, RPSA, RWDD1, RPS18, NAP1L1, ARHGAP18, CD164, PRMT1, KIF5B, CCT6A, PRMT2, SFT2D1, ITGB1BP1, DEK, RPS7, CBX3, PDCD5, NPM1, VCP, RBM17, CC…
GAVIN_FOXP3_TARGETS_CLUSTER_T7	0.00125786	0.0183857	0.477681	4.00389	0	70	FTL, LGALS1, PPDPF, OAZ1, ITM2B, VIM, RPL10, EIF3L, CHCHD2, EIF3H, RAC2, HNRNPF, SNRPB, ENO1, GUK1, REEP5, MYL6, SUPT4H1, RPS9, ANXA6, FIS1, SAMSN1, DCTN3, UGP2, GDI2, LRPAP1, RPL32, CD47, CAST, EIF3M, AKR1B1, ECH1, SAR1A, CYBA, STRAP, MDH1, AMD1, CCT2, RPS7, CDC37, PSMB8, TIMM13	FTL, LGALS1, PPDPF, OAZ1, ITM2B, VIM, RPL10, EIF3L, CHCHD2, EIF3H, RAC2, HNRNPF, SNRPB, ENO1, GUK1, REEP5, MYL6, SUPT4H1, RPS9, ANXA6, FIS1, SAMSN1, DCTN3, UGP2, GDI2, LRPAP1, RPL32, CD47, CAST, EIF3M, AKR1B1, ECH1, SAR1A, CYBA, STRAP, MDH1, AMD1, CCT2, RPS7, CDC37, PSMB8, TIMM13
RHEIN_ALL_GLUCOCORTICOID_THERAPY_DN	0.00109051	0.0183857	0.311359	3.98351	0	230	RPL31, TUBA1B, PRDX1, CD9, TPI1, RPL23, RPL3, HNRNPA0, PRDX6, TUBB, DAD1, SAP18, LDHB, DYNLL1, RBM8A, HSPB1, RHOA, PARK7, SNRPD2, ENO1, SH3BGRL, GAPDH, SNRPE, HSPA8, BHLHE40, TALDO1, SPCS2, TBCA, STMN1, PGK1, CKS2, CCT3, CSNK2B, AKR1A1, CNBP, TUBA1C, MIF, BCAP31, SCP2, FBL, ST13, COPS6, FHL1, RBMX, RPLP0, PPIA, ESD, UGP2, LDHA, GDI2, VDAC1, EID1, RSL1D1, TUFM, SPTSSA, NAP1L1, CNPY2, DUT, KDELR2, …	RPL31, TUBA1B, PRDX1, CD9, TPI1, RPL23, RPL3, HNRNPA0, PRDX6, TUBB, DAD1, SAP18, LDHB, DYNLL1, RBM8A, HSPB1, RHOA, PARK7, SNRPD2, ENO1, SH3BGRL, GAPDH, SNRPE, HSPA8, BHLHE40, TALDO1, SPCS2, TBCA, STMN1, PGK1, CKS2, CCT3, CSNK2B, AKR1A1, CNBP, TUBA1C, MIF, BCAP31, SCP2, FBL, ST13, COPS6, FHL1, RBMX, RPLP0, PPIA, ESD, UGP2, LDHA, GDI2, VDAC1, EID1, RSL1D1, TUFM, SPTSSA, NAP1L1, CNPY2, DUT, KDELR2, …
LAIHO_COLORECTAL_CANCER_SERRATED_UP	0.00125156	0.0183857	0.446323	3.94617	0	84	LGALS1, EMP3, SDCBP, ATP6V0E1, VAPA, SUMO2, DAD1, TOMM7, ANXA2, RBX1, ANXA5, NEDD8, PRNP, AP2M1, MORF4L2, NOP10, CSNK1A1, ARPC2, SNRPE, SERF2, HSPA8, SEC62, MYL6, MYL12B, TAGLN2, EMC7, SRP14, CTSB, GDI2, RPL36AL, PMP22, BNIP3L, EMP1, PRKAR1A, NDUFV2, PDIA6, LSM3, CNIH4, EMC3, PSMD4, C1S, ANP32E, PLEKHB2, CAV1, VDAC3, CHMP2B, ARPP19, NCOA4, PDLIM5, DPYSL2, CAPZA1, YME1L1, ARL8B, ATP1B1, PPIC, COMM…	LGALS1, EMP3, SDCBP, ATP6V0E1, VAPA, SUMO2, DAD1, TOMM7, ANXA2, RBX1, ANXA5, NEDD8, PRNP, AP2M1, MORF4L2, NOP10, CSNK1A1, ARPC2, SNRPE, SERF2, HSPA8, SEC62, MYL6, MYL12B, TAGLN2, EMC7, SRP14, CTSB, GDI2, RPL36AL, PMP22, BNIP3L, EMP1, PRKAR1A, NDUFV2, PDIA6, LSM3, CNIH4, EMC3, PSMD4, C1S, ANP32E, PLEKHB2, CAV1, VDAC3, CHMP2B
FLECHNER_BIOPSY_KIDNEY_TRANSPLANT_OK_VS_DONOR_UP	0.0010352	0.0183857	0.27235	3.94446	0	362	CLU, TUBA1B, LGALS1, CD9, SDCBP, LUM, ID2, ATP6V0E1, TSPO, VIM, EIF3F, HNRNPA1, DSTN, SAP18, PKM, ARPC5, RAN, ANXA5, HMGN3, DYNLL1, RHOA, PARK7, MORF4L2, CYCS, PDIA3, EIF3I, HERPUD1, SH3BGRL, SRGN, HSPA8, JTB, SERP1, AP3S1, RAB2A, TMED10, SPCS2, TBCA, C11orf58, ACTG1, GSTO1, ANXA7, PGK1, HSBP1, ANXA4, CNBP, EIF4H, GSN, PSMA4, PPIB, CYB5R3, BCAP31, SCP2, AHR, YWHAE, UBE2N, KPNA2, SRSF2, FHL1, COMT…	CLU, TUBA1B, LGALS1, CD9, SDCBP, LUM, ID2, ATP6V0E1, TSPO, VIM, EIF3F, HNRNPA1, DSTN, SAP18, PKM, ARPC5, RAN, ANXA5, HMGN3, DYNLL1, RHOA, PARK7, MORF4L2, CYCS, PDIA3, EIF3I, HERPUD1, SH3BGRL, SRGN, HSPA8, JTB, SERP1, AP3S1, RAB2A, TMED10, SPCS2, TBCA, C11orf58, ACTG1, GSTO1, ANXA7, PGK1, HSBP1, ANXA4, CNBP, EIF4H, GSN, PSMA4, PPIB, CYB5R3, BCAP31, SCP2, AHR, YWHAE, UBE2N, KPNA2, SRSF2, FHL1, COMT…
NATSUME_RESPONSE_TO_INTERFERON_BETA_DN	0.00136799	0.0183857	0.597244	3.92929	0	38	FTL, CD63, LGALS1, PRDX1, TXN, YWHAQ, PRDX6, COX6A1, ANXA2, COX4I1, GSTP1, NFKBIA, COX6C, FTH1, GAPDH, PPP2CA, SEC61B, SOD1, GSTO1, SLIRP, IGFBP6, PIN1, RPLP1, BAG1, HINT1, NDUFB3, SKP1, XRCC5, RPS2	FTL, CD63, LGALS1, PRDX1, TXN, YWHAQ, PRDX6, COX6A1, ANXA2, COX4I1, GSTP1, NFKBIA, COX6C, FTH1, GAPDH, PPP2CA, SEC61B, SOD1, GSTO1, SLIRP, IGFBP6, PIN1, RPLP1, BAG1, HINT1, NDUFB3, SKP1, XRCC5, RPS2
SPIELMAN_LYMPHOBLAST_EUROPEAN_VS_ASIAN_UP	0.00107181	0.0183857	0.28927	3.92664	0	281	RPL27A, GPX4, CST3, RPLP2, RPL37A, PEBP1, OAZ1, RPL23, RPL4, RPS25, S100A11, DBI, TUBB, COX6B1, COX6A1, PFN1, HNRNPA1, CSTB, NDUFB4, COX4I1, RPL19, NDUFA1, HSPB1, NDUFB1, RHOA, PARK7, UQCRQ, MORF4L2, RPS27L, COX6C, ERH, PSMB3, UBL5, ARF1, SERF2, SRGN, COX5B, MYL6, NDUFB7, PRDX2, TBCA, ACTG1, ANXA7, APRT, CKS2, NDUFB11, MRPL23, RTN4, AKR1A1, PSMB5, FKBP2, PPIB, CYB5R3, VAMP2, HEXIM1, AHR, ICAM3, S…	RPL27A, GPX4, CST3, RPLP2, RPL37A, PEBP1, OAZ1, RPL23, RPL4, RPS25, S100A11, DBI, TUBB, COX6B1, COX6A1, PFN1, HNRNPA1, CSTB, NDUFB4, COX4I1, RPL19, NDUFA1, HSPB1, NDUFB1, RHOA, PARK7, UQCRQ, MORF4L2, RPS27L, COX6C, ERH, PSMB3, UBL5, ARF1, SERF2, SRGN, COX5B, MYL6, NDUFB7, PRDX2, TBCA, ACTG1, ANXA7, APRT, CKS2, NDUFB11, MRPL23, RTN4, AKR1A1, PSMB5, FKBP2, PPIB, CYB5R3, VAMP2, HEXIM1, AHR, ICAM3, S…
CHAUHAN_RESPONSE_TO_METHOXYESTRADIOL_DN	0.00126582	0.0183857	0.454828	3.92251	0	78	TMSB4X, LGALS1, NPC2, SLC25A6, EIF3K, VIM, EIF3F, COX6A1, ARL6IP1, PKM, ARPC5, EEF1A1, ATP6V1F, SEC61G, RPL12, MORF4L2, HERPUD1, COPE, AP3S1, SPCS2, BTF3, PGK1, XBP1, AP1S2, ERP29, VAMP2, UBE2I, UBC, TUBB2A, PCBP2, LSP1, NAP1L1, CD164, NUCB1, ARHGDIB, EIF3M, EIF4B, MDH1, LITAF, S100A10, CCL3, BTG2, IL2RG, PHB2, DDOST, CD74, TLN1, TPP1, FDPS, WBP2, TAPBP, CD48, IDH2, CAPNS1, UBE2J1, HSP90B1, YWHAB…	TMSB4X, LGALS1, NPC2, SLC25A6, EIF3K, VIM, EIF3F, COX6A1, ARL6IP1, PKM, ARPC5, EEF1A1, ATP6V1F, SEC61G, RPL12, MORF4L2, HERPUD1, COPE, AP3S1, SPCS2, BTF3, PGK1, XBP1, AP1S2, ERP29, VAMP2, UBE2I, UBC, TUBB2A, PCBP2, LSP1, NAP1L1, CD164, NUCB1, ARHGDIB, EIF3M, EIF4B, MDH1, LITAF, S100A10, CCL3, BTG2, IL2RG
ZHONG_SECRETOME_OF_LUNG_CANCER_AND_MACROPHAGE	0.00133869	0.0183857	0.534109	3.90303	0	50	ALDOA, CLU, PRDX1, NPC2, CST3, RPL10A, TPI1, PEBP1, CTSD, ANXA2, RAN, ACTB, PSMB6, ENO1, TALDO1, PSMA7, GSTO1, PGK1, FN1, AKR1A1, PSMB5, PSMA4, PPIB, PSMB7, CTSB, LDHA, BGN, DUT, MDH1, MDH2, TIMP2, CTSA, APP	ALDOA, CLU, PRDX1, NPC2, CST3, RPL10A, TPI1, PEBP1, CTSD, ANXA2, RAN, ACTB, PSMB6, ENO1, TALDO1, PSMA7, GSTO1, PGK1, FN1, AKR1A1, PSMB5, PSMA4, PPIB, PSMB7, CTSB, LDHA, BGN, DUT, MDH1, MDH2, TIMP2, CTSA, APP
HOUNKPE_HOUSEKEEPING_GENES	0.00100503	0.0183857	0.22515	3.90085	0	861	EIF4A1, U2AF1, RPL15, GPX4, TPI1, SLC25A5, ATP6V0E1, EIF3E, CCNI, EIF3K, YWHAQ, RPL4, GABARAPL2, BRK1, DAD1, RAB7A, HNRNPA1, ARL6IP1, RBX1, SAP18, CFL1, TRMT112, OST4, NEDD8, TMEM258, RPL35A, RBM8A, SBDS, AP2M1, SSR2, PARK7, TMED9, LAMTOR5, MORF4L2, PSMB6, PDIA3, CUTA, ERH, ILF2, EIF3I, CSNK1A1, SNRPB, RSL24D1, ARPC2, EIF3D, COPE, PSMB1, WDR83OS, EIF4A3, UBL5, UBXN1, MORF4L1, ARF1, EIF5A, GUK1, A…	EIF4A1, U2AF1, RPL15, GPX4, TPI1, SLC25A5, ATP6V0E1, EIF3E, CCNI, EIF3K, YWHAQ, RPL4, GABARAPL2, BRK1, DAD1, RAB7A, HNRNPA1, ARL6IP1, RBX1, SAP18, CFL1, TRMT112, OST4, NEDD8, TMEM258, RPL35A, RBM8A, SBDS, AP2M1, SSR2, PARK7, TMED9, LAMTOR5, MORF4L2, PSMB6, PDIA3, CUTA, ERH, ILF2, EIF3I, CSNK1A1, SNRPB, RSL24D1, ARPC2, EIF3D, COPE, PSMB1, WDR83OS, EIF4A3, UBL5, UBXN1, MORF4L1, ARF1, EIF5A, GUK1, A…
REN_ALVEOLAR_RHABDOMYOSARCOMA_DN	0.00108342	0.0183857	0.294391	3.87502	0	253	S100A6, CLU, CLIC1, CST3, CAPG, ATP6V0E1, ARPC1B, FXYD5, TSPO, CSTB, ANXA2, CAPZB, PLAUR, TMEM59, ARPC5, ANXA5, ARPC3, AP2M1, DUSP14, RHOA, CAP1, TNFRSF12A, ANXA1, GRN, RABAC1, ARF1, SEC61B, REEP5, SERP1, UAP1, TMEM50A, GSTO1, TAGLN2, ANXA7, ATP6V0D1, TIMP1, FN1, ERP29, NNMT, RHOC, SH3BGRL3, GSN, BCAP31, SCP2, LY6E, ATP6AP2, CLTA, HEXB, TMEM9B, ACADVL, ARF4, IGFBP6, RAB1A, CTSB, ACSL4, CD151, RAB…	S100A6, CLU, CLIC1, CST3, CAPG, ATP6V0E1, ARPC1B, FXYD5, TSPO, CSTB, ANXA2, CAPZB, PLAUR, TMEM59, ARPC5, ANXA5, ARPC3, AP2M1, DUSP14, RHOA, CAP1, TNFRSF12A, ANXA1, GRN, RABAC1, ARF1, SEC61B, REEP5, SERP1, UAP1, TMEM50A, GSTO1, TAGLN2, ANXA7, ATP6V0D1, TIMP1, FN1, ERP29, NNMT, RHOC, SH3BGRL3, GSN, BCAP31, SCP2, LY6E, ATP6AP2, CLTA, HEXB, TMEM9B, ACADVL, ARF4, IGFBP6, RAB1A, CTSB, ACSL4, CD151, RAB…
SWEET_LUNG_CANCER_KRAS_UP	0.00108578	0.0183857	0.297346	3.85451	0	241	ALDOA, CLU, CD63, CLIC1, NPC2, CD9, RPL8, RPL10A, TPI1, LGALS3, PLP2, ID2, EIF3E, RPL3, PSAP, CDKN1A, CTSD, TYROBP, LAPTM5, CSTB, PKM, EEF2, VAMP8, PRNP, BSG, ERH, PLIN2, ENO1, UBXN1, GAPDH, HSPA8, BHLHE40, PSME1, RPL6, PRDX5, PGK1, CKS2, XBP1, ATP6V0D1, CCT3, PFDN2, PHLDA2, ANXA4, SAT1, PSMB5, FKBP2, CYB5R3, VAMP2, MT1X, MANF, ST13, EEF1D, HMGN1, MAPRE1, CTSB, ACSL4, PRELID1, CD68, LDHA, SIVA1, …	ALDOA, CLU, CD63, CLIC1, NPC2, CD9, RPL8, RPL10A, TPI1, LGALS3, PLP2, ID2, EIF3E, RPL3, PSAP, CDKN1A, CTSD, TYROBP, LAPTM5, CSTB, PKM, EEF2, VAMP8, PRNP, BSG, ERH, PLIN2, ENO1, UBXN1, GAPDH, HSPA8, BHLHE40, PSME1, RPL6, PRDX5, PGK1, CKS2, XBP1, ATP6V0D1, CCT3, PFDN2, PHLDA2, ANXA4, SAT1, PSMB5, FKBP2, CYB5R3, VAMP2, MT1X, MANF, ST13, EEF1D, HMGN1, MAPRE1, CTSB, ACSL4, PRELID1, CD68, LDHA, SIVA1, …
LUI_THYROID_CANCER_PAX8_PPARG_DN	0.00136799	0.0183857	0.584899	3.84807	0	38	RPL21, RPL17, RPL10A, ITM2B, EIF3K, EIF3F, RPL18A, RAN, FKBP1A, RPS5, TMBIM6, HSPA8, PSMD8, RTN4, EIF5, FBL, ERGIC3, PPT1, TMEM147, DDT, HINT1, AKR1B1, DNAJA1, LITAF, TMEM109, SKP1, NUPR1	RPL21, RPL17, RPL10A, ITM2B, EIF3K, EIF3F, RPL18A, RAN, FKBP1A, RPS5, TMBIM6, HSPA8, PSMD8, RTN4, EIF5, FBL, ERGIC3, PPT1, TMEM147, DDT, HINT1, AKR1B1, DNAJA1, LITAF, TMEM109, SKP1, NUPR1
REACTOME_CYTOPROTECTION_BY_HMOX1	0.00125786	0.0183857	0.426971	3.84664	0	88	NDUFA4, UBB, COX8A, COX6B1, COX6A1, COX7C, RBX1, COX4I1, RPS27A, NFE2L2, CYCS, PSMB6, COX6C, PSMB3, PSMB1, COX5A, UBA52, COX7B, COX5B, PSME1, PSMA7, PSMD8, COX7A2L, CSNK2B, PSMB5, PSMA1, PSMA4, UBC, PSMB7, PSMC1, PSMA3, PSMC5, PSMC4, PSMB2, NCOR1, COX16, PSMA5, PSMD4, PSMB4, PSMC3, SKP1, PSMD11, HMOX2, PSMB8, PSMD2, BLVRA, PSME2, PSMC2, CHD9, PSMD7, COX14, COX20, PSMD13, SURF1, PSMD12, PSMD1, HMO…	NDUFA4, UBB, COX8A, COX6B1, COX6A1, COX7C, RBX1, COX4I1, RPS27A, NFE2L2, CYCS, PSMB6, COX6C, PSMB3, PSMB1, COX5A, UBA52, COX7B, COX5B, PSME1, PSMA7, PSMD8, COX7A2L, CSNK2B, PSMB5, PSMA1, PSMA4, UBC, PSMB7, PSMC1, PSMA3, PSMC5, PSMC4, PSMB2, NCOR1, COX16, PSMA5, PSMD4, PSMB4, PSMC3, SKP1, PSMD11, HMOX2, PSMB8, PSMD2, BLVRA, PSME2, PSMC2
DIAZ_CHRONIC_MYELOGENOUS_LEUKEMIA_UP	0.00100402	0.0183857	0.218572	3.8114	0	897	RPL31, S100A6, CD63, EMP3, SDCBP, TPI1, TXN, PLP2, PEBP1, ATP6V0E1, VAPA, CCNI, TMED2, HNRNPA0, PRDX6, DAD1, SNRPG, PFN1, CD59, SQSTM1, DSTN, CAPZB, TMEM59, LDHB, ARPC3, ARL6IP5, AP2M1, NFE2L2, DRAP1, CRIP1, MORF4L2, RPS27L, CYCS, BSG, SEC11A, ILF2, EIF3I, CSNK1A1, ANXA1, RAC2, HNRNPF, RSL24D1, PLIN2, SH3BGRL, PSMB1, RGS10, MORF4L1, ARF1, PPP2CA, RHOH, GHITM, RHOG, TAF9, SOD1, CDC42EP3, SUMO1, TX…	RPL31, S100A6, CD63, EMP3, SDCBP, TPI1, TXN, PLP2, PEBP1, ATP6V0E1, VAPA, CCNI, TMED2, HNRNPA0, PRDX6, DAD1, SNRPG, PFN1, CD59, SQSTM1, DSTN, CAPZB, TMEM59, LDHB, ARPC3, ARL6IP5, AP2M1, NFE2L2, DRAP1, CRIP1, MORF4L2, RPS27L, CYCS, BSG, SEC11A, ILF2, EIF3I, CSNK1A1, ANXA1, RAC2, HNRNPF, RSL24D1, PLIN2, SH3BGRL, PSMB1, RGS10, MORF4L1, ARF1, PPP2CA, RHOH, GHITM, RHOG, TAF9, SOD1, CDC42EP3, SUMO1, TX…
DAZARD_UV_RESPONSE_CLUSTER_G1	0.00136054	0.0183857	0.558455	3.79009	0	41	RPL31, RPL36A, RPL37A, TXN, RPL38, COX7C, ANXA2, PKM, DYNLL1, SEC61G, COX7A2, NDUFA1, RPL34, GUK1, SNRPE, MYL6, COX17, PGK1, RPS27, HEXIM1, TUBB2A, UQCRB, RPS23, RANBP1, NDUFC1, TSC22D1, NR4A2, NOL7, RPS21, RPL30, PDLIM5, GPAA1, MVP, CXCR3	RPL31, RPL36A, RPL37A, TXN, RPL38, COX7C, ANXA2, PKM, DYNLL1, SEC61G, COX7A2, NDUFA1, RPL34, GUK1, SNRPE, MYL6, COX17, PGK1, RPS27, HEXIM1, TUBB2A, UQCRB, RPS23, RANBP1, NDUFC1, TSC22D1, NR4A2, NOL7, RPS21
REACTOME_THE_ROLE_OF_GTSE1_IN_G2_M_PROGRESSION_AFTER_G2_CHECKPOINT	0.0013459	0.0183857	0.508255	3.78082	0	53	TUBA1B, UBB, CDKN1A, TUBB4B, RPS27A, PSMB6, PSMB3, PSMB1, UBA52, PSME1, PSMA7, PSMD8, PSMB5, PSMA1, TUBA1C, PSMA4, UBC, PSMB7, PSMC1, MAPRE1, TUBB2A, PSMA3, PSMC5, TUBA1A, PSMC4, PSMB2, PSMA5, PSMD4, PSMB4, PSMC3, PSMD11, PSMB8, PSMD2, PSME2, PSMC2, PSMD7, PSMD13, PSMD12, PSMD1, PSMF1, PSMD9, PSMD14, PSMD3, PSMC6, HSP90AB1	TUBA1B, UBB, CDKN1A, TUBB4B, RPS27A, PSMB6, PSMB3, PSMB1, UBA52, PSME1, PSMA7, PSMD8, PSMB5, PSMA1, TUBA1C, PSMA4, UBC, PSMB7, PSMC1, MAPRE1, TUBB2A, PSMA3, PSMC5, TUBA1A, PSMC4, PSMB2, PSMA5, PSMD4, PSMB4, PSMC3, PSMD11, PSMB8, PSMD2, PSME2, PSMC2
CHICAS_RB1_TARGETS_LOW_SERUM	0.00135501	0.0183857	0.532559	3.76024	0	46	RPL36A, TOMM7, SNRPG, COX6B1, RPL38, COX7C, ZFAS1, NDUFB2, NDUFB4, POLR2L, OST4, TMEM258, NDUFA1, NDUFB1, SNRPB, SNRPE, SEC62, COX5B, CKLF, NNMT, MT1X, ROMO1, RPL36AL, PET100, SOX4, MT2A, RNF145, ATOX1, RPS28, LSM7, RPS21, NDUFA3	RPL36A, TOMM7, SNRPG, COX6B1, RPL38, COX7C, ZFAS1, NDUFB2, NDUFB4, POLR2L, OST4, TMEM258, NDUFA1, NDUFB1, SNRPB, SNRPE, SEC62, COX5B, CKLF, NNMT, MT1X, ROMO1, RPL36AL, PET100, SOX4, MT2A, RNF145, ATOX1, RPS28, LSM7, RPS21
WP_OXIDATIVE_PHOSPHORYLATION	0.00136054	0.0183857	0.550171	3.73387	0	41	NDUFA4, NDUFB2, NDUFB4, NDUFA11, NDUFB1, NDUFA6, NDUFB9, NDUFB7, NDUFC2, ATP6AP2, NDUFS5, NDUFS4, NDUFB10, NDUFS7, NDUFC1, NDUFS8, NDUFAB1, NDUFB6, NDUFS6, NDUFA5, NDUFV2, NDUFA2, NDUFB5, NDUFA4L2, ATP6AP1, NDUFV1, NDUFS3, NDUFA3	NDUFA4, NDUFB2, NDUFB4, NDUFA11, NDUFB1, NDUFA6, NDUFB9, NDUFB7, NDUFC2, ATP6AP2, NDUFS5, NDUFS4, NDUFB10, NDUFS7, NDUFC1, NDUFS8, NDUFAB1, NDUFB6, NDUFS6, NDUFA5, NDUFV2, NDUFA2, NDUFB5, NDUFA4L2, ATP6AP1, NDUFV1, NDUFS3
REACTOME_ANTIGEN_PROCESSING_CROSS_PRESENTATION	0.00125786	0.0183857	0.444797	3.72826	0	70	UBB, VAMP8, SEC61G, RPS27A, PSMB6, PDIA3, PSMB3, PSMB1, UBA52, SEC61B, PSME1, PSMA7, PSMD8, PSMB5, PSMA1, PSMA4, UBC, PSMB7, PSMC1, PSMA3, PSMC5, CYBA, PSMC4, CALR, PSMB2, HLA-C, PSMA5, PSMD4, PSMB4, PSMC3, PSMD11, PSMB8, CTSL, CTSS, PSMD2, PSME2, PSMC2, STX4, PSMD7, PSMD13, NCF1, PSMD12, PSMD1, VAMP3, TAPBP, PSMF1, PSMD9, PSMD14, PSMD3, ITGAV, B2M, SNAP23, TAP1, PSMC6	UBB, VAMP8, SEC61G, RPS27A, PSMB6, PDIA3, PSMB3, PSMB1, UBA52, SEC61B, PSME1, PSMA7, PSMD8, PSMB5, PSMA1, PSMA4, UBC, PSMB7, PSMC1, PSMA3, PSMC5, CYBA, PSMC4, CALR, PSMB2, HLA-C, PSMA5, PSMD4, PSMB4, PSMC3, PSMD11, PSMB8, CTSL, CTSS, PSMD2, PSME2, PSMC2
BILANGES_RAPAMYCIN_SENSITIVE_VIA_TSC1_AND_TSC2	0.00133869	0.0183857	0.511095	3.72816	0	49	RPL31, RPL36A, RPL10A, SLC25A5, EIF3E, RPL3, EIF3K, VIM, TUBB, HNRNPA1, RPL35A, SSR4, HSPA8, SLC25A3, BTF3, PPIB, TUBB2A, VDAC1, BGN, NAP1L1, IGBP1, UQCRFS1, TCP1, CNIH1, EIF2S3, TOMM20, CCT2, IMPDH2, PRDX3, PPM1G, RPS28, CCT4, RPS21	RPL31, RPL36A, RPL10A, SLC25A5, EIF3E, RPL3, EIF3K, VIM, TUBB, HNRNPA1, RPL35A, SSR4, HSPA8, SLC25A3, BTF3, PPIB, TUBB2A, VDAC1, BGN, NAP1L1, IGBP1, UQCRFS1, TCP1, CNIH1, EIF2S3, TOMM20, CCT2, IMPDH2, PRDX3, PPM1G, RPS28, CCT4, RPS21
REACTOME_INNATE_IMMUNE_SYSTEM	0.00101833	0.0183857	0.241455	3.72339	0	467	ALDOA, FTL, CLU, CD63, NPC2, CST3, SDCBP, LGALS3, UBB, TXN, ATP6V0E1, VAPA, ARPC1B, PSAP, BRK1, PRDX6, S100A11, CFD, TUBB, ATP6V1G1, RAB7A, CTSD, CD59, TYROBP, CSTB, ANXA2, PLAUR, CFL1, PKM, ATP6V0B, FCER1G, EEF2, ARPC5, POLR2L, ARPC3, DYNLL1, VAMP8, EEF1A1, ATP6V1F, ACTB, GSTP1, TUBB4B, RPS27A, RHOA, NFKBIA, CAP1, PSMB6, ILF2, BST2, RAC2, GRN, FTH1, ARPC2, ASAH1, PSMB3, PSMB1, PLA2G2A, UBA52, PP…	ALDOA, FTL, CLU, CD63, NPC2, CST3, SDCBP, LGALS3, UBB, TXN, ATP6V0E1, VAPA, ARPC1B, PSAP, BRK1, PRDX6, S100A11, CFD, TUBB, ATP6V1G1, RAB7A, CTSD, CD59, TYROBP, CSTB, ANXA2, PLAUR, CFL1, PKM, ATP6V0B, FCER1G, EEF2, ARPC5, POLR2L, ARPC3, DYNLL1, VAMP8, EEF1A1, ATP6V1F, ACTB, GSTP1, TUBB4B, RPS27A, RHOA, NFKBIA, CAP1, PSMB6, ILF2, BST2, RAC2, GRN, FTH1, ARPC2, ASAH1, PSMB3, PSMB1, PLA2G2A, UBA52, PP…
REACTOME_NEUTROPHIL_DEGRANULATION	0.00107875	0.0183857	0.284259	3.72067	0	246	ALDOA, FTL, CD63, NPC2, CST3, SDCBP, LGALS3, VAPA, PSAP, PRDX6, S100A11, CFD, TUBB, RAB7A, CTSD, CD59, TYROBP, CSTB, ANXA2, PLAUR, PKM, FCER1G, EEF2, ARPC5, DYNLL1, VAMP8, EEF1A1, GSTP1, TUBB4B, RHOA, CAP1, ILF2, BST2, GRN, FTH1, ASAH1, PSMB1, HSPA8, RHOG, RAP1A, CD55, CYSTM1, APRT, CSNK2B, PA2G4, GSN, MIF, CYB5R3, DPP7, SRP14, NDUFC2, ATP6AP2, HEXB, PSMB7, CTSB, TNFAIP6, RAB5C, PPIA, CD68, GDI2,…	ALDOA, FTL, CD63, NPC2, CST3, SDCBP, LGALS3, VAPA, PSAP, PRDX6, S100A11, CFD, TUBB, RAB7A, CTSD, CD59, TYROBP, CSTB, ANXA2, PLAUR, PKM, FCER1G, EEF2, ARPC5, DYNLL1, VAMP8, EEF1A1, GSTP1, TUBB4B, RHOA, CAP1, ILF2, BST2, GRN, FTH1, ASAH1, PSMB1, HSPA8, RHOG, RAP1A, CD55, CYSTM1, APRT, CSNK2B, PA2G4, GSN, MIF, CYB5R3, DPP7, SRP14, NDUFC2, ATP6AP2, HEXB, PSMB7, CTSB, TNFAIP6, RAB5C, PPIA, CD68, GDI2,…
DANG_MYC_TARGETS_UP	0.00125786	0.0183857	0.409862	3.6925	0	88	EIF4A1, RPS20, RPL27A, RPL27, RPL26, TXN, ID2, RPL3, DBI, RPL10, HNRNPA1, RPS13, CSTB, UXT, RPS5, RPL19, RPL9, SNRPB, ENO1, PSMB1, GAPDH, HSPA8, SLC25A3, CKS2, EIF4E, PA2G4, SRSF2, PPIA, LDHA, RPS19, RPL32, NAP1L1, GNL3, HSPA9, EIF4B, EMP1, RPL22, CBX3, DPY30, EIF2S1, NPM1, HSPE1, PRDX3, RPL5, MAT2A, CCT5, PHB, BAX, APEX1, SNRPD3, EXOSC8, RPL13, RPS16, NME1, DKC1, BCAT1, CTSC, CEBPZ, HMGA1	EIF4A1, RPS20, RPL27A, RPL27, RPL26, TXN, ID2, RPL3, DBI, RPL10, HNRNPA1, RPS13, CSTB, UXT, RPS5, RPL19, RPL9, SNRPB, ENO1, PSMB1, GAPDH, HSPA8, SLC25A3, CKS2, EIF4E, PA2G4, SRSF2, PPIA, LDHA, RPS19, RPL32, NAP1L1, GNL3, HSPA9, EIF4B, EMP1, RPL22, CBX3, DPY30, EIF2S1, NPM1, HSPE1, PRDX3, RPL5, MAT2A, CCT5, PHB
FLOTHO_PEDIATRIC_ALL_THERAPY_RESPONSE_UP	0.00136054	0.0183857	0.541237	3.67323	0	41	RPL7, RPL13A, RPS20, RPL27, RPL17, RPL37A, FXYD5, RPS6, TMED2, EIF3L, EEF2, RPS5, RSL24D1, EIF3D, CDC42EP3, RPL6, RPS9, SYPL1, RAB1A, RPLP0, RPS19, FAU, EIF4B, EMP1, RPL22, TOMM20	RPL7, RPL13A, RPS20, RPL27, RPL17, RPL37A, FXYD5, RPS6, TMED2, EIF3L, EEF2, RPS5, RSL24D1, EIF3D, CDC42EP3, RPL6, RPS9, SYPL1, RAB1A, RPLP0, RPS19, FAU, EIF4B, EMP1, RPL22, TOMM20
REACTOME_SCF_SKP2_MEDIATED_DEGRADATION_OF_P27_P21	0.00133869	0.0183857	0.501528	3.66495	0	50	UBB, CDKN1A, RPS27A, PSMB6, PSMB3, PSMB1, UBA52, PSME1, PSMA7, PSMD8, PSMB5, PSMA1, PSMA4, UBC, PSMB7, PSMC1, PSMA3, PSMC5, PSMC4, PSMB2, PSMA5, PSMD4, PSMB4, PSMC3, SKP1, PSMD11, PSMB8, CKS1B, PSMD2, PSME2, PSMC2, PSMD7, PSMD13, PSMD12, PSMD1, PSMF1, PSMD9, PSMD14, CUL1, PSMD3, PSMC6, CDK4	UBB, CDKN1A, RPS27A, PSMB6, PSMB3, PSMB1, UBA52, PSME1, PSMA7, PSMD8, PSMB5, PSMA1, PSMA4, UBC, PSMB7, PSMC1, PSMA3, PSMC5, PSMC4, PSMB2, PSMA5, PSMD4, PSMB4, PSMC3, SKP1, PSMD11, PSMB8, CKS1B, PSMD2, PSME2, PSMC2
NADLER_OBESITY_UP	0.00136054	0.0183857	0.53751	3.64794	0	41	CAPG, LGALS3, FXYD5, PSAP, DAD1, PFN1, CTSD, LAPTM5, CSTB, CFL1, FCER1G, ALOX5AP, NEDD8, GRN, PLIN2, MIF, MT1X, CTSB, CD68, BGN, CD53, CTSA, TPM4, PLD3, CTSS, UCP2, DYNLT1, LRP1, PLTP, TLN1, SERPINF1, PEA15, SEC13, CTSZ	CAPG, LGALS3, FXYD5, PSAP, DAD1, PFN1, CTSD, LAPTM5, CSTB, CFL1, FCER1G, ALOX5AP, NEDD8, GRN, PLIN2, MIF, MT1X, CTSB, CD68, BGN, CD53, CTSA, TPM4, PLD3, CTSS, UCP2
MOOTHA_PGC	0.00108342	0.0183857	0.279917	3.63958	0	242	GPX4, DDIT4, TPI1, SLC25A5, ID2, DBI, COX8A, COX6A1, COX7C, EIF3L, PKM, LDHB, DNAJB9, VAMP8, COX7A2, CYCS, BSG, NOP10, ENO1, NDUFA6, GAPDH, GUK1, GHITM, COX7B, COX5B, SUMO1, SOD2, PRDX2, GSTO1, PGK1, CKS2, RTN4, SAT1, PSMB5, MANF, NDUFS5, MAP2K3, UBC, COMT, PSMB7, LDHA, UQCRB, MTHFD2, NINJ1, IFRD1, TUFM, MPC2, DDT, NDUFC1, BNIP3L, NDUFAB1, PGAM1, NDUFB6, UBE2B, HSPA9, ATP1A1, DUSP6, GLRX, NDUFA5,…	GPX4, DDIT4, TPI1, SLC25A5, ID2, DBI, COX8A, COX6A1, COX7C, EIF3L, PKM, LDHB, DNAJB9, VAMP8, COX7A2, CYCS, BSG, NOP10, ENO1, NDUFA6, GAPDH, GUK1, GHITM, COX7B, COX5B, SUMO1, SOD2, PRDX2, GSTO1, PGK1, CKS2, RTN4, SAT1, PSMB5, MANF, NDUFS5, MAP2K3, UBC, COMT, PSMB7, LDHA, UQCRB, MTHFD2, NINJ1, IFRD1, TUFM, MPC2, DDT, NDUFC1, BNIP3L, NDUFAB1, PGAM1, NDUFB6, UBE2B, HSPA9, ATP1A1, DUSP6, GLRX, NDUFA5,…
KIM_ALL_DISORDERS_CALB1_CORR_UP	0.0010627	0.0183857	0.26007	3.62932	0	307	ALDOA, GPX4, UBB, OAZ1, TMED2, YWHAQ, CALM2, PSAP, HNRNPA0, SUMO2, COX8A, DSTN, TMEM59, PKM, ATP6V0B, EEF2, RAN, ATP6V1F, TUBB4B, PRNP, MGST3, COX7A2, DUSP14, MORF4L2, PSMB6, SNRPB, RABAC1, ARF1, ADRM1, REEP5, BHLHE40, CIRBP, SLC25A3, SUMO1, VDAC2, PSMD8, ANXA7, PGK1, ATP6V0D1, CAPZA2, COX7A2L, RTN4, ANXA6, ERP29, EIF4H, PSMA4, EIF5, MIF, MAP1LC3B, DCTN3, UBE2N, SRSF2, FHL1, UBC, OAZ2, PSMC1, TUB…	ALDOA, GPX4, UBB, OAZ1, TMED2, YWHAQ, CALM2, PSAP, HNRNPA0, SUMO2, COX8A, DSTN, TMEM59, PKM, ATP6V0B, EEF2, RAN, ATP6V1F, TUBB4B, PRNP, MGST3, COX7A2, DUSP14, MORF4L2, PSMB6, SNRPB, RABAC1, ARF1, ADRM1, REEP5, BHLHE40, CIRBP, SLC25A3, SUMO1, VDAC2, PSMD8, ANXA7, PGK1, ATP6V0D1, CAPZA2, COX7A2L, RTN4, ANXA6, ERP29, EIF4H, PSMA4, EIF5, MIF, MAP1LC3B, DCTN3, UBE2N, SRSF2, FHL1, UBC, OAZ2, PSMC1, TUB…
REACTOME_DEFECTIVE_CFTR_CAUSES_CYSTIC_FIBROSIS	0.00135135	0.0183857	0.491671	3.62004	0	52	UBB, RPS27A, PSMB6, PSMB3, PSMB1, UBA52, PSME1, PSMA7, PSMD8, PSMB5, PSMA1, PSMA4, UBC, PSMB7, PSMC1, PSMA3, PSMC5, PSMC4, OS9, PSMB2, PSMA5, PSMD4, PSMB4, PSMC3, RNF5, PSMD11, PSMB8, VCP, PSMD2, ERLEC1, DERL1, PSME2, PSMC2, PSMD7, PSMD13, PSMD12, PSMD1, PSMF1, PSMD9, DERL2, PSMD14, PSMD3, PSMC6	UBB, RPS27A, PSMB6, PSMB3, PSMB1, UBA52, PSME1, PSMA7, PSMD8, PSMB5, PSMA1, PSMA4, UBC, PSMB7, PSMC1, PSMA3, PSMC5, PSMC4, OS9, PSMB2, PSMA5, PSMD4, PSMB4, PSMC3, RNF5, PSMD11, PSMB8, VCP, PSMD2, ERLEC1, DERL1, PSME2, PSMC2
DANG_BOUND_BY_MYC	0.00101317	0.0183857	0.223793	3.59761	0	589	RPL31, RPL13A, EIF4A1, RPS20, RPL27A, CD63, RPL27, U2AF1, RPL15, RPL8, RPL26, JUNB, TXN, ID2, OAZ1, VAPA, RPL3, RPS6, EIF3K, CALM2, PSAP, RPS25, DBI, RGS2, PFN1, COX7C, RPL10, SQSTM1, HNRNPA1, RPS13, CSTB, SAP18, PKM, NDUFB2, UXT, NDUFB4, RPS5, RBM8A, ARL6IP5, GSTP1, RPL19, RPS27A, NDUFA1, ATF4, RPL9, LAMTOR5, RPS27L, BSG, CUTA, EIF3I, RAC2, SNRPB, HERPUD1, RSL24D1, ENO1, SERTAD1, ASAH1, PSMB1, U…	RPL31, RPL13A, EIF4A1, RPS20, RPL27A, CD63, RPL27, U2AF1, RPL15, RPL8, RPL26, JUNB, TXN, ID2, OAZ1, VAPA, RPL3, RPS6, EIF3K, CALM2, PSAP, RPS25, DBI, RGS2, PFN1, COX7C, RPL10, SQSTM1, HNRNPA1, RPS13, CSTB, SAP18, PKM, NDUFB2, UXT, NDUFB4, RPS5, RBM8A, ARL6IP5, GSTP1, RPL19, RPS27A, NDUFA1, ATF4, RPL9, LAMTOR5, RPS27L, BSG, CUTA, EIF3I, RAC2, SNRPB, HERPUD1, RSL24D1, ENO1, SERTAD1, ASAH1, PSMB1, U…
REACTOME_METABOLISM_OF_POLYAMINES	0.00135501	0.0183857	0.509424	3.59689	0	46	OAZ1, PSMB6, PSMB3, PSMB1, PSME1, PSMA7, PSMD8, SAT1, PSMB5, PSMA1, PSMA4, PSMB7, OAZ2, PSMC1, PSMA3, PSMC5, SMS, PSMC4, AMD1, PSMB2, PSMA5, PSMD4, PSMB4, PSMC3, PSMD11, PSMB8, PSMD2, PSME2, PSMC2, PSMD7, PSMD13, PSMD12, PSMD1, PSMF1, PSMD9, PSMD14, AZIN1, PSMD3, PSMC6	OAZ1, PSMB6, PSMB3, PSMB1, PSME1, PSMA7, PSMD8, SAT1, PSMB5, PSMA1, PSMA4, PSMB7, OAZ2, PSMC1, PSMA3, PSMC5, SMS, PSMC4, AMD1, PSMB2, PSMA5, PSMD4, PSMB4, PSMC3, PSMD11, PSMB8, PSMD2, PSME2, PSMC2
REACTOME_HEDGEHOG_LIGAND_BIOGENESIS	0.00133869	0.0183857	0.487795	3.58443	0	51	UBB, RPS27A, PSMB6, PSMB3, PSMB1, UBA52, PSME1, PSMA7, PSMD8, PSMB5, PSMA1, PSMA4, UBC, PSMB7, PSMC1, PSMA3, PSMC5, P4HB, PSMC4, OS9, PSMB2, PSMA5, PSMD4, PSMB4, PSMC3, PSMD11, PSMB8, VCP, PSMD2, ERLEC1, PSME2, PSMC2, PSMD7, PSMD13, PSMD12, PSMD1, PSMF1, PSMD9, DERL2, PSMD14, PSMD3, PSMC6	UBB, RPS27A, PSMB6, PSMB3, PSMB1, UBA52, PSME1, PSMA7, PSMD8, PSMB5, PSMA1, PSMA4, UBC, PSMB7, PSMC1, PSMA3, PSMC5, P4HB, PSMC4, OS9, PSMB2, PSMA5, PSMD4, PSMB4, PSMC3, PSMD11, PSMB8, VCP, PSMD2, ERLEC1, PSME2, PSMC2
HILLION_HMGA1B_TARGETS	0.00135501	0.0183857	0.507209	3.58125	0	46	RPL21, CLU, GPX4, SLC25A5, ID2, RPL10, PLAUR, ANXA5, COX4I1, RPL19, COX7A2, PSMB6, ANXA1, RPS11, COX5A, COX5B, SOD1, AKR1A1, PSMA1, MIF, RPS3A, ACADVL, CRIP2, CCND3, CXCL2, TIMP2, PSMB4, ARF5, VCP, PCOLCE, ID3, TNFRSF1A, ARF6, RPL13, NME1	RPL21, CLU, GPX4, SLC25A5, ID2, RPL10, PLAUR, ANXA5, COX4I1, RPL19, COX7A2, PSMB6, ANXA1, RPS11, COX5A, COX5B, SOD1, AKR1A1, PSMA1, MIF, RPS3A, ACADVL, CRIP2, CCND3, CXCL2, TIMP2, PSMB4, ARF5, VCP, PCOLCE, ID3
KEGG_CARDIAC_MUSCLE_CONTRACTION	0.00141643	0.0183857	0.583573	3.57974	0	32	COX8A, COX6B1, COX6A1, COX7C, UQCRH, COX4I1, COX7A2, UQCRQ, COX6C, COX5A, COX7B, COX5B, COX7A2L, UQCRB, UQCRFS1, UQCRC2, ATP1A1, ATP1B3, UQCR10, TPM4, CYC1, UQCRC1	COX8A, COX6B1, COX6A1, COX7C, UQCRH, COX4I1, COX7A2, UQCRQ, COX6C, COX5A, COX7B, COX5B, COX7A2L, UQCRB, UQCRFS1, UQCRC2, ATP1A1, ATP1B3, UQCR10, TPM4, CYC1, UQCRC1
REACTOME_REGULATION_OF_HMOX1_EXPRESSION_AND_ACTIVITY	0.0013369	0.0183857	0.478313	3.57936	0	54	UBB, RBX1, RPS27A, NFE2L2, PSMB6, PSMB3, PSMB1, UBA52, PSME1, PSMA7, PSMD8, CSNK2B, PSMB5, PSMA1, PSMA4, UBC, PSMB7, PSMC1, PSMA3, PSMC5, PSMC4, PSMB2, PSMA5, PSMD4, PSMB4, PSMC3, SKP1, PSMD11, PSMB8, PSMD2, PSME2, PSMC2, PSMD7, PSMD13, PSMD12, PSMD1, HMOX1, PSMF1, PSMD9, PSMD14, CUL1, PSMD3, PSMC6, HM13	UBB, RBX1, RPS27A, NFE2L2, PSMB6, PSMB3, PSMB1, UBA52, PSME1, PSMA7, PSMD8, CSNK2B, PSMB5, PSMA1, PSMA4, UBC, PSMB7, PSMC1, PSMA3, PSMC5, PSMC4, PSMB2, PSMA5, PSMD4, PSMB4, PSMC3, SKP1, PSMD11, PSMB8, PSMD2, PSME2, PSMC2
REACTOME_AUF1_HNRNP_D0_BINDS_AND_DESTABILIZES_MRNA	0.00133869	0.0183857	0.48707	3.55291	0	49	UBB, RPS27A, HSPB1, PSMB6, PSMB3, PSMB1, UBA52, HSPA8, PSME1, PSMA7, PSMD8, PSMB5, PSMA1, PSMA4, UBC, PSMB7, PSMC1, PSMA3, PSMC5, PSMC4, PSMB2, PSMA5, PSMD4, HSPA1A, PSMB4, PSMC3, PSMD11, PSMB8, PSMD2, PSME2, PSMC2, PSMD7, PSMD13, PSMD12, PSMD1, PSMF1, PSMD9, PSMD14, PSMD3, PSMC6	UBB, RPS27A, HSPB1, PSMB6, PSMB3, PSMB1, UBA52, HSPA8, PSME1, PSMA7, PSMD8, PSMB5, PSMA1, PSMA4, UBC, PSMB7, PSMC1, PSMA3, PSMC5, PSMC4, PSMB2, PSMA5, PSMD4, HSPA1A, PSMB4, PSMC3, PSMD11, PSMB8, PSMD2, PSME2, PSMC2
REACTOME_NEGATIVE_REGULATION_OF_NOTCH4_SIGNALING	0.00133869	0.0183857	0.485927	3.54457	0	49	UBB, RBX1, RPS27A, PSMB6, PSMB3, PSMB1, UBA52, PSME1, PSMA7, PSMD8, PSMB5, PSMA1, PSMA4, UBC, PSMB7, PSMC1, PSMA3, PSMC5, PSMC4, PSMB2, PSMA5, PSMD4, PSMB4, PSMC3, SKP1, PSMD11, PSMB8, PSMD2, PSME2, PSMC2, PSMD7, PSMD13, PSMD12, PSMD1, PSMF1, PSMD9, PSMD14, CUL1, PSMD3, PSMC6	UBB, RBX1, RPS27A, PSMB6, PSMB3, PSMB1, UBA52, PSME1, PSMA7, PSMD8, PSMB5, PSMA1, PSMA4, UBC, PSMB7, PSMC1, PSMA3, PSMC5, PSMC4, PSMB2, PSMA5, PSMD4, PSMB4, PSMC3, SKP1, PSMD11, PSMB8, PSMD2, PSME2, PSMC2
GOLDRATH_ANTIGEN_RESPONSE	0.00114286	0.0183857	0.306828	3.54023	0	169	S100A4, S100A6, LGALS1, IER3, CST3, CAPG, EMP3, TPI1, LGALS3, TXN, PLP2, ID2, ITM2B, YWHAQ, S100A11, DBI, CTSD, TYROBP, DSTN, ANXA2, RAN, RNH1, ANXA1, SH3BGRL, GAPDH, REEP5, BHLHE40, TAF9, STMN1, GSTO1, GADD45B, SNX3, CKS2, KRTCAP2, ANXA4, MYADM, TMEM14C, C4orf3, LMNA, MT1X, KPNA2, MAP2K3, SYPL1, CD68, MTHFD2, SIVA1, M6PR, EIF1AX, PGAM1, SDHD, ABRACL, EMP1, ERRFI1, GEM, ECH1, RBM3, GLRX, TRAPPC1,…	S100A4, S100A6, LGALS1, IER3, CST3, CAPG, EMP3, TPI1, LGALS3, TXN, PLP2, ID2, ITM2B, YWHAQ, S100A11, DBI, CTSD, TYROBP, DSTN, ANXA2, RAN, RNH1, ANXA1, SH3BGRL, GAPDH, REEP5, BHLHE40, TAF9, STMN1, GSTO1, GADD45B, SNX3, CKS2, KRTCAP2, ANXA4, MYADM, TMEM14C, C4orf3, LMNA, MT1X, KPNA2, MAP2K3, SYPL1, CD68, MTHFD2, SIVA1, M6PR, EIF1AX, PGAM1, SDHD, ABRACL, EMP1, ERRFI1, GEM, ECH1, RBM3, GLRX, TRAPPC1,…
REACTOME_ABC_TRANSPORTER_DISORDERS	0.00132626	0.0183857	0.467011	3.52299	0	55	UBB, RPS27A, PSMB6, PSMB3, PSMB1, UBA52, PSME1, PSMA7, PSMD8, PSMB5, PSMA1, PSMA4, UBC, PSMB7, PSMC1, PSMA3, PSMC5, PSMC4, OS9, PSMB2, PSMA5, PSMD4, PSMB4, PSMC3, RNF5, PSMD11, PSMB8, VCP, PSMD2, ERLEC1, DERL1, PSME2, PSMC2, PSMD7, PSMD13, PSMD12, ABCA1, PSMD1, PSMF1, PSMD9, DERL2, PSMD14	UBB, RPS27A, PSMB6, PSMB3, PSMB1, UBA52, PSME1, PSMA7, PSMD8, PSMB5, PSMA1, PSMA4, UBC, PSMB7, PSMC1, PSMA3, PSMC5, PSMC4, OS9, PSMB2, PSMA5, PSMD4, PSMB4, PSMC3, RNF5, PSMD11, PSMB8, VCP, PSMD2, ERLEC1, DERL1, PSME2, PSMC2
REACTOME_SIGNALING_BY_HEDGEHOG	0.00126904	0.0183857	0.413945	3.51944	0	75	TUBA1B, UBB, RBX1, TUBB4B, RPS27A, PSMB6, CSNK1A1, PSMB3, PSMB1, UBA52, PSME1, PSMA7, PSMD8, PSMB5, PSMA1, TUBA1C, PSMA4, UBC, PSMB7, PSMC1, TUBB2A, PSMA3, PSMC5, TUBA1A, P4HB, PRKAR1A, PSMC4, OS9, PSMB2, PSMA5, PSMD4, PSMB4, PSMC3, SKP1, PSMD11, PSMB8, VCP, PSMD2, ERLEC1, PSME2, PSMC2, ARRB2, CDC73, PSMD7, PSMD13, PSMD12, PSMD1, PSMF1, IFT57, PSMD9, DERL2, PSMD14, CUL1, PSMD3	TUBA1B, UBB, RBX1, TUBB4B, RPS27A, PSMB6, CSNK1A1, PSMB3, PSMB1, UBA52, PSME1, PSMA7, PSMD8, PSMB5, PSMA1, TUBA1C, PSMA4, UBC, PSMB7, PSMC1, TUBB2A, PSMA3, PSMC5, TUBA1A, P4HB, PRKAR1A, PSMC4, OS9, PSMB2, PSMA5, PSMD4, PSMB4, PSMC3, SKP1, PSMD11, PSMB8, VCP, PSMD2, ERLEC1, PSME2, PSMC2
REACTOME_DEGRADATION_OF_GLI1_BY_THE_PROTEASOME	0.00133869	0.0183857	0.482379	3.51869	0	49	UBB, RBX1, RPS27A, PSMB6, PSMB3, PSMB1, UBA52, PSME1, PSMA7, PSMD8, PSMB5, PSMA1, PSMA4, UBC, PSMB7, PSMC1, PSMA3, PSMC5, PSMC4, PSMB2, PSMA5, PSMD4, PSMB4, PSMC3, SKP1, PSMD11, PSMB8, PSMD2, PSME2, PSMC2, PSMD7, PSMD13, PSMD12, PSMD1, PSMF1, PSMD9, PSMD14, CUL1, PSMD3, PSMC6	UBB, RBX1, RPS27A, PSMB6, PSMB3, PSMB1, UBA52, PSME1, PSMA7, PSMD8, PSMB5, PSMA1, PSMA4, UBC, PSMB7, PSMC1, PSMA3, PSMC5, PSMC4, PSMB2, PSMA5, PSMD4, PSMB4, PSMC3, SKP1, PSMD11, PSMB8, PSMD2, PSME2, PSMC2
REACTOME_ABC_FAMILY_PROTEINS_MEDIATED_TRANSPORT	0.00129534	0.0183857	0.446018	3.51836	0	61	UBB, RPS27A, PSMB6, PSMB3, PSMB1, UBA52, PSME1, PSMA7, PSMD8, PSMB5, PSMA1, PSMA4, UBC, PSMB7, PSMC1, EIF2S2, PSMA3, PSMC5, EIF2S3, PSMC4, OS9, PSMB2, PSMA5, PSMD4, PSMB4, PSMC3, RNF5, EIF2S1, PSMD11, PSMB8, VCP, PSMD2, ERLEC1, DERL1, PSME2, PSMC2, PSMD7, PSMD13, ABCF1, PSMD12, PSMD1, PSMF1, PSMD9, DERL2, PSMD14	UBB, RPS27A, PSMB6, PSMB3, PSMB1, UBA52, PSME1, PSMA7, PSMD8, PSMB5, PSMA1, PSMA4, UBC, PSMB7, PSMC1, EIF2S2, PSMA3, PSMC5, EIF2S3, PSMC4, OS9, PSMB2, PSMA5, PSMD4, PSMB4, PSMC3, RNF5, EIF2S1, PSMD11, PSMB8, VCP, PSMD2, ERLEC1, DERL1, PSME2, PSMC2
JISON_SICKLE_CELL_DISEASE_DN	0.0012285	0.0183857	0.363239	3.51723	0	103	RPL7, RPL13A, EIF4A1, RPS20, RPL21, RPL23A, RPL41, RPL17, RPL10A, SLC25A6, EIF3E, RPS6, EIF3K, RPL4, TOMM7, EIF3F, RPS13, EEF2, EIF3H, EEF1A1, RPL19, RPS27A, COX6C, EIF3D, HSPA8, CIRBP, TMED10, RPL6, BTF3, FBL, SRSF2, RPLP0, NAP1L1, RPL14, RPLP1, SAFB2, EIF4B, RPL24, ANP32B, EEF1B2, RPL22, RPL11, GPX3, RPS7, IMPDH2, SRP19, NPM1, RPL5, HNRNPDL, RPS28	RPL7, RPL13A, EIF4A1, RPS20, RPL21, RPL23A, RPL41, RPL17, RPL10A, SLC25A6, EIF3E, RPS6, EIF3K, RPL4, TOMM7, EIF3F, RPS13, EEF2, EIF3H, EEF1A1, RPL19, RPS27A, COX6C, EIF3D, HSPA8, CIRBP, TMED10, RPL6, BTF3, FBL, SRSF2, RPLP0, NAP1L1, RPL14, RPLP1, SAFB2, EIF4B, RPL24, ANP32B, EEF1B2, RPL22, RPL11, GPX3, RPS7, IMPDH2, SRP19, NPM1, RPL5, HNRNPDL, RPS28
REACTOME_HEDGEHOG_OFF_STATE	0.001287	0.0183857	0.43889	3.50688	0	63	TUBA1B, UBB, RBX1, TUBB4B, RPS27A, PSMB6, CSNK1A1, PSMB3, PSMB1, UBA52, PSME1, PSMA7, PSMD8, PSMB5, PSMA1, TUBA1C, PSMA4, UBC, PSMB7, PSMC1, TUBB2A, PSMA3, PSMC5, TUBA1A, PRKAR1A, PSMC4, PSMB2, PSMA5, PSMD4, PSMB4, PSMC3, SKP1, PSMD11, PSMB8, PSMD2, PSME2, PSMC2, PSMD7, PSMD13, PSMD12, PSMD1, PSMF1, IFT57, PSMD9, PSMD14, CUL1, PSMD3	TUBA1B, UBB, RBX1, TUBB4B, RPS27A, PSMB6, CSNK1A1, PSMB3, PSMB1, UBA52, PSME1, PSMA7, PSMD8, PSMB5, PSMA1, TUBA1C, PSMA4, UBC, PSMB7, PSMC1, TUBB2A, PSMA3, PSMC5, TUBA1A, PRKAR1A, PSMC4, PSMB2, PSMA5, PSMD4, PSMB4, PSMC3, SKP1, PSMD11, PSMB8, PSMD2, PSME2, PSMC2
HUANG_GATA2_TARGETS_UP	0.00126422	0.0183857	0.402291	3.50377	0	80	LGALS1, MYL12A, CST3, EMP3, ATP6V0E1, RPS6, TSPO, COX6A1, CDKN1A, SQSTM1, TYROBP, ANXA2, ALOX5AP, PLIN2, UBL5, NDUFA6, SRGN, RHOG, AP3S1, TMEM50A, PRDX5, GSTO1, ATP6V0D1, SAT1, FIS1, SAMSN1, SH3BGRL3, GSN, RNF130, HBP1, LPXN, GMFG, C12orf57, CD47, TGIF1, TNFAIP8, SCAND1	LGALS1, MYL12A, CST3, EMP3, ATP6V0E1, RPS6, TSPO, COX6A1, CDKN1A, SQSTM1, TYROBP, ANXA2, ALOX5AP, PLIN2, UBL5, NDUFA6, SRGN, RHOG, AP3S1, TMEM50A, PRDX5, GSTO1, ATP6V0D1, SAT1, FIS1, SAMSN1, SH3BGRL3, GSN, RNF130, HBP1, LPXN, GMFG, C12orf57, CD47, TGIF1, TNFAIP8, SCAND1
HONMA_DOCETAXEL_RESISTANCE	0.00147059	0.0183857	0.650701	3.48909	0	24	TUBA1B, TUBB, RPL38, COX7C, CFL1, DYNLL1, GSTP1, ENO1, GAPDH, SLC25A3, APRT, MRPS6, RPN2, CALR, S100A10, PDCD5, UFM1, IFI6, HSPA5, NDUFS3, CTNNB1	TUBA1B, TUBB, RPL38, COX7C, CFL1, DYNLL1, GSTP1, ENO1, GAPDH, SLC25A3, APRT, MRPS6, RPN2, CALR, S100A10, PDCD5, UFM1, IFI6, HSPA5, NDUFS3
LUI_THYROID_CANCER_CLUSTER_3	0.00147929	0.0183857	0.665181	3.48268	0	23	RPL21, RPL17, RPL10A, ITM2B, EIF3K, EIF3F, RPL18A, RPS5, TMBIM6, HSPA8, PSMD8, RTN4, EIF3G, FBL, ERGIC3, TMEM147, HINT1, LITAF	RPL21, RPL17, RPL10A, ITM2B, EIF3K, EIF3F, RPL18A, RPS5, TMBIM6, HSPA8, PSMD8, RTN4, EIF3G, FBL, ERGIC3, TMEM147, HINT1, LITAF
KIM_ALL_DISORDERS_DURATION_CORR_DN	0.00122549	0.0183857	0.361292	3.4803	0	101	TPI1, COX8A, COX7C, ATP6V0B, COX4I1, NDUFA1, NDUFB1, RNH1, UQCRQ, ARPC2, RABAC1, TALDO1, RPS29, MRPL23, AKR1A1, PSMB5, EIF3G, BCAP31, EIF6, CLTA, VPS28, PPIA, NDUFS7, UQCRB, HAX1, TUFM, NDUFAF3, TMEM147, SPAG7, NDUFC1, NDUFS8, PMP22, PIN1, SUMO3, NUDC, AKR1B1, DEGS1, SF3B2, OS9, IMPDH2, ETFB, AHSA1, ATP6AP1, CREB3, SUCLG1, HCFC1R1, RNPS1, CHMP2A, ATOX1, PUF60, ARL4A, CCT7, DCTN2, ARRB2, PARP1, VP…	TPI1, COX8A, COX7C, ATP6V0B, COX4I1, NDUFA1, NDUFB1, RNH1, UQCRQ, ARPC2, RABAC1, TALDO1, RPS29, MRPL23, AKR1A1, PSMB5, EIF3G, BCAP31, EIF6, CLTA, VPS28, PPIA, NDUFS7, UQCRB, HAX1, TUFM, NDUFAF3, TMEM147, SPAG7, NDUFC1, NDUFS8, PMP22, PIN1, SUMO3, NUDC, AKR1B1, DEGS1, SF3B2, OS9, IMPDH2, ETFB, AHSA1, ATP6AP1, CREB3, SUCLG1, HCFC1R1, RNPS1, CHMP2A, ATOX1, PUF60, ARL4A, CCT7
HILLION_HMGA1_TARGETS	0.00137931	0.0183857	0.521659	3.47431	0	40	ALDOA, RPL21, RPL36A, CLU, SLC25A5, ID2, CFL1, EEF2, COX4I1, RPL19, HSPB1, PSMB6, RPS11, COX5A, COX5B, SOD1, AKR1A1, PSMA1, MIF, RPS3A, CRIP2, PMP22, CXCL2, GPX3, TIMP2	ALDOA, RPL21, RPL36A, CLU, SLC25A5, ID2, CFL1, EEF2, COX4I1, RPL19, HSPB1, PSMB6, RPS11, COX5A, COX5B, SOD1, AKR1A1, PSMA1, MIF, RPS3A, CRIP2, PMP22, CXCL2, GPX3, TIMP2
REACTOME_DEGRADATION_OF_DVL	0.00135501	0.0183857	0.491961	3.47359	0	46	UBB, RBX1, RPS27A, PSMB6, PSMB3, PSMB1, UBA52, PSME1, PSMA7, PSMD8, PSMB5, PSMA1, PSMA4, UBC, PSMB7, PSMC1, PSMA3, PSMC5, PSMC4, PSMB2, PSMA5, PSMD4, PSMB4, PSMC3, PSMD11, PSMB8, PSMD2, PSME2, PSMC2, PSMD7, PSMD13, PSMD12, PSMD1, PSMF1, PSMD9, PSMD14, PSMD3, PSMC6	UBB, RBX1, RPS27A, PSMB6, PSMB3, PSMB1, UBA52, PSME1, PSMA7, PSMD8, PSMB5, PSMA1, PSMA4, UBC, PSMB7, PSMC1, PSMA3, PSMC5, PSMC4, PSMB2, PSMA5, PSMD4, PSMB4, PSMC3, PSMD11, PSMB8, PSMD2, PSME2, PSMC2
REACTOME_COMPLEX_I_BIOGENESIS	0.00133869	0.0183857	0.479033	3.47273	0	48	NDUFB2, NDUFA13, NDUFB4, NDUFA11, NDUFA1, NDUFB1, NDUFA6, NDUFB9, NDUFB7, NDUFB11, NDUFC2, NDUFS5, NDUFS4, NDUFB10, NDUFS7, NDUFA12, NDUFAF3, NDUFC1, NDUFS8, NDUFAB1, NDUFB6, NDUFS6, NDUFA5, NDUFV2, NDUFA2, NDUFB5, NDUFB3, NDUFV1, NDUFS3, NDUFA3, NDUFAF4, NDUFA8, MT-ND2	NDUFB2, NDUFA13, NDUFB4, NDUFA11, NDUFA1, NDUFB1, NDUFA6, NDUFB9, NDUFB7, NDUFB11, NDUFC2, NDUFS5, NDUFS4, NDUFB10, NDUFS7, NDUFA12, NDUFAF3, NDUFC1, NDUFS8, NDUFAB1, NDUFB6, NDUFS6, NDUFA5, NDUFV2, NDUFA2, NDUFB5, NDUFB3, NDUFV1, NDUFS3
KEGG_PROTEASOME	0.00136799	0.0183857	0.525458	3.45701	0	38	PSMB6, PSMB3, PSMB1, PSME1, PSMA7, PSMD8, POMP, PSMB5, PSMA1, PSMA4, PSMB7, PSMC1, PSMA3, PSMC5, PSMC4, PSMB2, PSMA5, PSMD4, PSMB4, PSMC3, PSMD11, PSMB8, PSMD2, PSME2, PSMC2, PSMD7, PSMD13, PSMD12, PSMD1, PSMF1, PSMD14, PSMD3, PSMC6	PSMB6, PSMB3, PSMB1, PSME1, PSMA7, PSMD8, POMP, PSMB5, PSMA1, PSMA4, PSMB7, PSMC1, PSMA3, PSMC5, PSMC4, PSMB2, PSMA5, PSMD4, PSMB4, PSMC3, PSMD11, PSMB8, PSMD2, PSME2, PSMC2
REACTOME_METABOLISM_OF_RNA	0.00101729	0.0183857	0.224126	3.4494	0	458	RPL7, RPL31, RPL13A, EIF4A1, RPS20, RPL21, RPL36A, RPL27A, RPL23A, RPL41, RPL27, RPL17, U2AF1, RPS10, RPL15, RPLP2, RPL8, RPL10A, RPL37A, RPL26, UBB, RPL23, RPL3, RPS6, RPL4, HNRNPA0, RPS25, RPS4X, SNRPG, RPL38, RPL10, HNRNPA1, RPS13, TRMT112, RPL18A, RAN, POLR2L, RPS5, RPL35A, RBM8A, RPS14, RPS3, RPL19, RPS27A, HSPB1, RPL9, RPL12, RPS27L, PSMB6, NOP10, HNRNPF, SNRPB, RPS11, SNRPD2, RPL34, PSMB3,…	RPL7, RPL31, RPL13A, EIF4A1, RPS20, RPL21, RPL36A, RPL27A, RPL23A, RPL41, RPL27, RPL17, U2AF1, RPS10, RPL15, RPLP2, RPL8, RPL10A, RPL37A, RPL26, UBB, RPL23, RPL3, RPS6, RPL4, HNRNPA0, RPS25, RPS4X, SNRPG, RPL38, RPL10, HNRNPA1, RPS13, TRMT112, RPL18A, RAN, POLR2L, RPS5, RPL35A, RBM8A, RPS14, RPS3, RPL19, RPS27A, HSPB1, RPL9, RPL12, RPS27L, PSMB6, NOP10, HNRNPF, SNRPB, RPS11, SNRPD2, RPL34, PSMB3,…
GUTIERREZ_MULTIPLE_MYELOMA_UP	0.00144509	0.0183857	0.596116	3.44809	0	28	ATP6V0E1, COX7C, ILF2, MORF4L1, ARF1, TAF9, VDAC2, EMC7, HNRNPK, VDAC1, EID1, ETF1, CSDE1, UQCRFS1, CD47, CNIH1, SSR3, CANX, IFI6, PSENEN, SRP72, PTP4A1, SUCLG2	ATP6V0E1, COX7C, ILF2, MORF4L1, ARF1, TAF9, VDAC2, EMC7, HNRNPK, VDAC1, EID1, ETF1, CSDE1, UQCRFS1, CD47, CNIH1, SSR3, CANX, IFI6, PSENEN, SRP72
LI_DCP2_BOUND_MRNA	0.00127551	0.0183857	0.427033	3.43793	0	64	EDF1, NDUFA13, POLR2L, RPS5, ENO1, BHLHE40, NDUFB7, APRT, MRPL23, UFC1, EIF3G, PPIB, EEF1D, NDUFS7, RPSA, PSMC5, BAZ1A, NDUFS8, AP2S1, LSM3, IDH3G, PSMC3, PRPF40A, ETFB, HMOX2, NOL7, CHMP2A, JMJD6, BID, CYC1, DNTTIP2, NOP56, UQCRC1, HSD17B10, WDR74, NAA10, NARF, MRPS12, DCXR, SMC3, TPR, WDR45, NQO2, PPP1R7, HSP90B1, TRAPPC2L, CUEDC2, ZNF593, SAP30BP	EDF1, NDUFA13, POLR2L, RPS5, ENO1, BHLHE40, NDUFB7, APRT, MRPL23, UFC1, EIF3G, PPIB, EEF1D, NDUFS7, RPSA, PSMC5, BAZ1A, NDUFS8, AP2S1, LSM3, IDH3G, PSMC3, PRPF40A, ETFB, HMOX2, NOL7, CHMP2A, JMJD6, BID, CYC1, DNTTIP2, NOP56, UQCRC1
ZHONG_SECRETOME_OF_LUNG_CANCER_AND_ENDOTHELIUM	0.00134409	0.0183857	0.495655	3.42993	0	43	ALDOA, CLU, PRDX1, RPL10A, TPI1, PEBP1, VIM, TUBB, CTSD, EEF2, RAN, ACTB, ENO1, GAPDH, FN1, TUBA1C, PPIB, YWHAE, SRSF2, LDHA, BGN, YWHAG, MDH2, ARHGDIA, CTSA, TKT, VCP, TNXB, PHACTR4, SERPINB6, CTSZ, LGALS3BP, GLO1, IGFBP7	ALDOA, CLU, PRDX1, RPL10A, TPI1, PEBP1, VIM, TUBB, CTSD, EEF2, RAN, ACTB, ENO1, GAPDH, FN1, TUBA1C, PPIB, YWHAE, SRSF2, LDHA, BGN, YWHAG, MDH2, ARHGDIA, CTSA, TKT, VCP
REACTOME_DEGRADATION_OF_AXIN	0.00134409	0.0183857	0.487672	3.42771	0	45	UBB, RPS27A, PSMB6, PSMB3, PSMB1, UBA52, PSME1, PSMA7, PSMD8, PSMB5, PSMA1, PSMA4, UBC, PSMB7, PSMC1, PSMA3, PSMC5, PSMC4, PSMB2, PSMA5, PSMD4, PSMB4, PSMC3, PSMD11, PSMB8, PSMD2, PSME2, PSMC2, PSMD7, PSMD13, PSMD12, PSMD1, PSMF1, PSMD9, PSMD14, PSMD3, PSMC6	UBB, RPS27A, PSMB6, PSMB3, PSMB1, UBA52, PSME1, PSMA7, PSMD8, PSMB5, PSMA1, PSMA4, UBC, PSMB7, PSMC1, PSMA3, PSMC5, PSMC4, PSMB2, PSMA5, PSMD4, PSMB4, PSMC3, PSMD11, PSMB8, PSMD2, PSME2, PSMC2
GOTZMANN_EPITHELIAL_TO_MESENCHYMAL_TRANSITION_DN	0.00121065	0.0183857	0.340681	3.41121	0	114	LGALS3, OAZ1, FXYD5, YWHAQ, CALM2, SLC3A2, PFN1, CDKN1A, GSTP1, NFKBIA, SOD1, PSME1, ZFP36L1, CD55, ANXA7, CAPZA2, CCT3, MRPL23, CD82, PA2G4, ANXA11, FKBP2, BCAP31, SCP2, SRP14, FHL1, ARF4, PSMC1, GDI2, VDAC1, HAX1, MTHFD2, PSMC5, SLC1A5, POLR1D, CD53, OSTF1, IER2, CNIH1, MYC, ARHGDIB, EGR1, ECH1, RAB18, CXCL2, TCEA1, AMD1, KLF4, TKT, SDF2, UCP2, CLNS1A, S100A13, ATP6V1E1, BAX, DYNLT1, HSD17B10, …	LGALS3, OAZ1, FXYD5, YWHAQ, CALM2, SLC3A2, PFN1, CDKN1A, GSTP1, NFKBIA, SOD1, PSME1, ZFP36L1, CD55, ANXA7, CAPZA2, CCT3, MRPL23, CD82, PA2G4, ANXA11, FKBP2, BCAP31, SCP2, SRP14, FHL1, ARF4, PSMC1, GDI2, VDAC1, HAX1, MTHFD2, PSMC5, SLC1A5, POLR1D, CD53, OSTF1, IER2, CNIH1, MYC, ARHGDIB, EGR1, ECH1, RAB18, CXCL2, TCEA1, AMD1, KLF4, TKT, SDF2, UCP2, CLNS1A, S100A13, ATP6V1E1
WP_MITOCHONDRIAL_COMPLEX_I_ASSEMBLY_MODEL_OXPHOS_SYSTEM	0.00131926	0.0183857	0.485554	3.39962	0	44	NDUFB2, NDUFA13, NDUFB4, NDUFA1, NDUFB1, NDUFA6, NDUFB9, NDUFB7, NDUFB11, NDUFC2, NDUFS5, NDUFS4, NDUFB10, NDUFA12, NDUFAF3, NDUFC1, NDUFAB1, NDUFB6, NDUFS6, NDUFA5, NDUFV2, NDUFA2, NDUFB5, NDUFB3, NDUFV1, NDUFS3, NDUFA3, NDUFAF4, TMEM70, NDUFA8, MT-ND2	NDUFB2, NDUFA13, NDUFB4, NDUFA1, NDUFB1, NDUFA6, NDUFB9, NDUFB7, NDUFB11, NDUFC2, NDUFS5, NDUFS4, NDUFB10, NDUFA12, NDUFAF3, NDUFC1, NDUFAB1, NDUFB6, NDUFS6, NDUFA5, NDUFV2, NDUFA2, NDUFB5, NDUFB3, NDUFV1, NDUFS3
HOSHIDA_LIVER_CANCER_SUBCLASS_S1	0.00114548	0.0183857	0.297517	3.39855	0	162	ALDOA, TMSB4X, LGALS1, IER3, NPC2, MGP, LUM, PLP2, OAZ1, ARPC1B, S100A11, PFN1, LAPTM5, PLAUR, ATP6V0B, ANXA5, LDHB, ALOX5AP, ATP6V1F, GSTP1, RHOA, CD37, ANXA1, GRN, ARPC2, ASAH1, SRGN, PGK1, ANXA4, CD151, MTHFD2, CRIP2, CORO1A, SLC1A5, CD53, M6PR, LSP1, CD47, DUT, ARHGDIB, GPNMB, ATP1B3, GEM, PPP4C, CYBA, AP2S1, MSN, LITAF, AQP1, S100A10, TIMP2, SRI, LMO4, GYPC, CCL3, ATP6AP1, CYP1B1, PLD3, IL2R…	ALDOA, TMSB4X, LGALS1, IER3, NPC2, MGP, LUM, PLP2, OAZ1, ARPC1B, S100A11, PFN1, LAPTM5, PLAUR, ATP6V0B, ANXA5, LDHB, ALOX5AP, ATP6V1F, GSTP1, RHOA, CD37, ANXA1, GRN, ARPC2, ASAH1, SRGN, PGK1, ANXA4, CD151, MTHFD2, CRIP2, CORO1A, SLC1A5, CD53, M6PR, LSP1, CD47, DUT, ARHGDIB, GPNMB, ATP1B3, GEM, PPP4C, CYBA, AP2S1, MSN, LITAF, AQP1, S100A10, TIMP2, SRI, LMO4, GYPC, CCL3, ATP6AP1, CYP1B1, PLD3, IL2R…
GRUETZMANN_PANCREATIC_CANCER_UP	0.00110375	0.0183857	0.273	3.39394	0	205	CLIC1, MYL12A, GPX4, PRDX1, CD9, MGP, EMP3, LUM, TSPO, S100A11, TUBB, PFN1, ARL6IP1, LAPTM5, CSTB, PLAUR, PKM, ANXA5, PRNP, RHOA, CSNK1A1, BST2, ANXA1, GRN, ENO1, PSMB3, SRGN, RHOG, TIMP3, RAB2A, SOD1, SUMO1, NDUFB7, STMN1, CD55, PGK1, CKS2, FN1, NNMT, PTGS2, IFITM2, SNRPB2, TNFAIP6, LDHA, VDAC1, TBCB, PSMA3, HPGD, CRIP2, BIRC3, CD53, PMP22, CD47, TUBA1A, BZW1, APLP2, PPIG, DUSP6, PPP3CA, ATP1B3,…	CLIC1, MYL12A, GPX4, PRDX1, CD9, MGP, EMP3, LUM, TSPO, S100A11, TUBB, PFN1, ARL6IP1, LAPTM5, CSTB, PLAUR, PKM, ANXA5, PRNP, RHOA, CSNK1A1, BST2, ANXA1, GRN, ENO1, PSMB3, SRGN, RHOG, TIMP3, RAB2A, SOD1, SUMO1, NDUFB7, STMN1, CD55, PGK1, CKS2, FN1, NNMT, PTGS2, IFITM2, SNRPB2, TNFAIP6, LDHA, VDAC1, TBCB, PSMA3, HPGD, CRIP2, BIRC3, CD53, PMP22, CD47, TUBA1A, BZW1, APLP2, PPIG, DUSP6, PPP3CA, ATP1B3,…
REACTOME_APC_C_MEDIATED_DEGRADATION_OF_CELL_CYCLE_PROTEINS	0.00129534	0.0183857	0.429699	3.38962	0	61	UBB, RPS27A, PSMB6, PSMB3, PSMB1, UBA52, PSME1, PSMA7, PSMD8, PSMB5, ANAPC16, PSMA1, PSMA4, ANAPC11, UBC, PSMB7, PSMC1, PSMA3, PSMC5, PSMC4, CDC26, PSMB2, PSMA5, PSMD4, PSMB4, PSMC3, SKP1, PSMD11, PSMB8, PSMD2, BUB3, PSME2, PTTG1, PSMC2, UBE2E1, PSMD7, ANAPC5, PSMD13, PSMD12, PSMD1, PSMF1, PSMD9, PSMD14, CUL1, PSMD3, PSMC6, UBE2D1	UBB, RPS27A, PSMB6, PSMB3, PSMB1, UBA52, PSME1, PSMA7, PSMD8, PSMB5, ANAPC16, PSMA1, PSMA4, ANAPC11, UBC, PSMB7, PSMC1, PSMA3, PSMC5, PSMC4, CDC26, PSMB2, PSMA5, PSMD4, PSMB4, PSMC3, SKP1, PSMD11, PSMB8, PSMD2, BUB3, PSME2, PTTG1, PSMC2
REACTOME_REGULATION_OF_RAS_BY_GAPS	0.00133869	0.0183857	0.46465	3.38936	0	49	UBB, RBX1, RPS27A, PSMB6, PSMB3, PSMB1, UBA52, PSME1, PSMA7, PSMD8, PSMB5, PSMA1, PSMA4, UBC, PSMB7, PSMC1, PSMA3, PSMC5, PSMC4, PSMB2, PSMA5, PSMD4, PSMB4, PSMC3, PSMD11, PSMB8, PSMD2, PSME2, PSMC2, PSMD7, PSMD13, PSMD12, PSMD1, PSMF1, PSMD9, PSMD14, KRAS, PSMD3, PSMC6	UBB, RBX1, RPS27A, PSMB6, PSMB3, PSMB1, UBA52, PSME1, PSMA7, PSMD8, PSMB5, PSMA1, PSMA4, UBC, PSMB7, PSMC1, PSMA3, PSMC5, PSMC4, PSMB2, PSMA5, PSMD4, PSMB4, PSMC3, PSMD11, PSMB8, PSMD2, PSME2, PSMC2
CHIANG_LIVER_CANCER_SUBCLASS_UNANNOTATED_DN	0.00119332	0.0183857	0.325892	3.38631	0	125	ALDOA, NDUFA4, SLC25A5, HNRNPA0, DBI, DAD1, TYROBP, UXT, FCER1G, RAN, DNAJB9, CHCHD2, RHOA, LAMTOR5, SEC11A, ILF2, SNRPD2, WDR83OS, HSPA8, TMEM50A, PSMD8, PGK1, ATP6V0D1, CAPZA2, MANF, DCTN3, SYPL1, MAPRE1, UQCRFS1, OSTC, SNRPD1, ATP1A1, DPM1, PDIA6, DNAJA1, VBP1, CCT2, PSMA5, CCNDBP1, S100A10, EMC4, STOML2, PSMC3, PRDX4, YBX1, MED21, XRCC5, COPS3, CLNS1A, POLE3, CCT4, VDAC3, BAX, LSM2, TMX1, ATG…	ALDOA, NDUFA4, SLC25A5, HNRNPA0, DBI, DAD1, TYROBP, UXT, FCER1G, RAN, DNAJB9, CHCHD2, RHOA, LAMTOR5, SEC11A, ILF2, SNRPD2, WDR83OS, HSPA8, TMEM50A, PSMD8, PGK1, ATP6V0D1, CAPZA2, MANF, DCTN3, SYPL1, MAPRE1, UQCRFS1, OSTC, SNRPD1, ATP1A1, DPM1, PDIA6, DNAJA1, VBP1, CCT2, PSMA5, CCNDBP1, S100A10, EMC4, STOML2, PSMC3, PRDX4, YBX1, MED21, XRCC5, COPS3, CLNS1A, POLE3, CCT4, VDAC3
TARTE_PLASMA_CELL_VS_PLASMABLAST_UP	0.00121212	0.0183857	0.343147	3.38382	0	107	FTL, RPL23A, CLU, CST3, CD9, RPL37A, OAZ1, PSAP, RGS2, RPL18A, FCER1G, ALOX5AP, SSR4, RPS14, ACTB, HSPB1, NFKBIA, RPS11, HERPUD1, GRN, RPL34, CIRBP, TIMP3, FCGRT, RPS15, SYPL1, NR4A1, RPLP0, RPSA, RPS18, BIRC3, TGIF1, RPLP1, GPNMB, EGR1, RPL24, CYBA, IFITM3, GPX3, C1S, BTG2, RAB13, CTSL, SERPING1, PCOLCE, RPS2, RPS21, FSTL1, TNXB, PHB2, LRP1, HSPA1B, RPL7A, DAB2, HEXA, NFIC, RUNX1, RNASE1, CSF1, …	FTL, RPL23A, CLU, CST3, CD9, RPL37A, OAZ1, PSAP, RGS2, RPL18A, FCER1G, ALOX5AP, SSR4, RPS14, ACTB, HSPB1, NFKBIA, RPS11, HERPUD1, GRN, RPL34, CIRBP, TIMP3, FCGRT, RPS15, SYPL1, NR4A1, RPLP0, RPSA, RPS18, BIRC3, TGIF1, RPLP1, GPNMB, EGR1, RPL24, CYBA, IFITM3, GPX3, C1S, BTG2, RAB13, CTSL, SERPING1, PCOLCE, RPS2, RPS21, FSTL1
REACTOME_HEDGEHOG_ON_STATE	0.00135135	0.0183857	0.457846	3.37099	0	52	UBB, RBX1, RPS27A, PSMB6, CSNK1A1, PSMB3, PSMB1, UBA52, PSME1, PSMA7, PSMD8, PSMB5, PSMA1, PSMA4, UBC, PSMB7, PSMC1, PSMA3, PSMC5, PSMC4, PSMB2, PSMA5, PSMD4, PSMB4, PSMC3, PSMD11, PSMB8, PSMD2, PSME2, PSMC2, ARRB2, CDC73, PSMD7, PSMD13, PSMD12, PSMD1, PSMF1, PSMD9, PSMD14, PSMD3, PSMC6	UBB, RBX1, RPS27A, PSMB6, CSNK1A1, PSMB3, PSMB1, UBA52, PSME1, PSMA7, PSMD8, PSMB5, PSMA1, PSMA4, UBC, PSMB7, PSMC1, PSMA3, PSMC5, PSMC4, PSMB2, PSMA5, PSMD4, PSMB4, PSMC3, PSMD11, PSMB8, PSMD2, PSME2, PSMC2
REACTOME_CELLULAR_RESPONSE_TO_HYPOXIA	0.00131579	0.0183857	0.443076	3.36788	0	56	UBB, RBX1, RPS27A, PSMB6, PSMB3, PSMB1, UBA52, PSME1, PSMA7, PSMD8, PSMB5, PSMA1, PSMA4, UBC, PSMB7, PSMC1, UBE2D2, PSMA3, PSMC5, UBE2D3, HIGD1A, PSMC4, PSMB2, PSMA5, PSMD4, PSMB4, PSMC3, PSMD11, PSMB8, PSMD2, PSME2, PSMC2, VEGFA, PSMD7, PSMD13, PSMD12, PSMD1, PSMF1, PSMD9, HIF1A, PSMD14, PSMD3, PSMC6, UBE2D1	UBB, RBX1, RPS27A, PSMB6, PSMB3, PSMB1, UBA52, PSME1, PSMA7, PSMD8, PSMB5, PSMA1, PSMA4, UBC, PSMB7, PSMC1, UBE2D2, PSMA3, PSMC5, UBE2D3, HIGD1A, PSMC4, PSMB2, PSMA5, PSMD4, PSMB4, PSMC3, PSMD11, PSMB8, PSMD2, PSME2, PSMC2
PAL_PRMT5_TARGETS_UP	0.00121951	0.0183857	0.337794	3.35939	0	110	CAPG, EMP3, ID2, HNRNPA1, NDUFA13, ERH, SERF2, SPCS2, STMN1, CKS2, SLIRP, PSMB5, MRPS21, KPNA2, TUBB2A, PRELID1, NAA38, TUFM, SPTSSA, EIF1AX, ECH1, RBM3, ANP32B, STRAP, LSM3, AMD1, HMGN2, ANP32E, TGFBI, MRPL20, PSMC3, ELOF1, ARL2BP, CKS1B, CYP1B1, AURKAIP1, LUC7L3, COPS3, LARP7, CALM3, FSTL1, C1R, HMGB2, PNP, LSM2, ECHS1, APEX1, MRPL18, NONO, CPNE1, SRSF6, LAGE3, ANAPC5, GUSB, EMC6, FKBP4, VCAN, …	CAPG, EMP3, ID2, HNRNPA1, NDUFA13, ERH, SERF2, SPCS2, STMN1, CKS2, SLIRP, PSMB5, MRPS21, KPNA2, TUBB2A, PRELID1, NAA38, TUFM, SPTSSA, EIF1AX, ECH1, RBM3, ANP32B, STRAP, LSM3, AMD1, HMGN2, ANP32E, TGFBI, MRPL20, PSMC3, ELOF1, ARL2BP, CKS1B, CYP1B1, AURKAIP1, LUC7L3, COPS3, LARP7, CALM3, FSTL1, C1R
REACTOME_STABILIZATION_OF_P53	0.00133869	0.0183857	0.460388	3.33756	0	48	UBB, RPS27A, PSMB6, PSMB3, PSMB1, UBA52, PSME1, PSMA7, PSMD8, PSMB5, PSMA1, PSMA4, UBC, PSMB7, PSMC1, PSMA3, PSMC5, PSMC4, PSMB2, PSMA5, PSMD4, PSMB4, PSMC3, PSMD11, PSMB8, PHF20, PSMD2, PSME2, PSMC2, PSMD7, PSMD13, PSMD12, PSMD1, PSMF1, PSMD9, PSMD14, PSMD3, PSMC6	UBB, RPS27A, PSMB6, PSMB3, PSMB1, UBA52, PSME1, PSMA7, PSMD8, PSMB5, PSMA1, PSMA4, UBC, PSMB7, PSMC1, PSMA3, PSMC5, PSMC4, PSMB2, PSMA5, PSMD4, PSMB4, PSMC3, PSMD11, PSMB8, PHF20, PSMD2, PSME2, PSMC2
REACTOME_REGULATION_OF_RUNX2_EXPRESSION_AND_ACTIVITY	0.00133869	0.0183857	0.453722	3.33406	0	51	UBB, RBX1, RPS27A, PSMB6, PSMB3, PSMB1, UBA52, PSME1, PSMA7, PSMD8, PSMB5, PSMA1, PSMA4, UBC, PSMB7, PSMC1, PSMA3, PSMC5, PSMC4, PSMB2, PSMA5, PSMD4, PSMB4, PSMC3, SKP1, PSMD11, PSMB8, PSMD2, PSME2, PSMC2, PSMD7, PSMD13, PSMD12, PSMD1, PSMF1, PSMD9, PSMD14, CUL1, PSMD3, PSMC6	UBB, RBX1, RPS27A, PSMB6, PSMB3, PSMB1, UBA52, PSME1, PSMA7, PSMD8, PSMB5, PSMA1, PSMA4, UBC, PSMB7, PSMC1, PSMA3, PSMC5, PSMC4, PSMB2, PSMA5, PSMD4, PSMB4, PSMC3, SKP1, PSMD11, PSMB8, PSMD2, PSME2, PSMC2
REACTOME_G1_S_DNA_DAMAGE_CHECKPOINTS	0.00133869	0.0183857	0.450114	3.28924	0	50	UBB, CDKN1A, RPS27A, PSMB6, PSMB3, PSMB1, UBA52, PSME1, PSMA7, PSMD8, PSMB5, PSMA1, PSMA4, UBC, PSMB7, PSMC1, PSMA3, PSMC5, PSMC4, PSMB2, PSMA5, PSMD4, PSMB4, PSMC3, PSMD11, PSMB8, PHF20, PSMD2, PSME2, PSMC2, PSMD7, PSMD13, PSMD12, PSMD1, PSMF1, PSMD9, PSMD14, PSMD3, PSMC6	UBB, CDKN1A, RPS27A, PSMB6, PSMB3, PSMB1, UBA52, PSME1, PSMA7, PSMD8, PSMB5, PSMA1, PSMA4, UBC, PSMB7, PSMC1, PSMA3, PSMC5, PSMC4, PSMB2, PSMA5, PSMD4, PSMB4, PSMC3, PSMD11, PSMB8, PHF20, PSMD2, PSME2, PSMC2
REACTOME_APC_C_CDH1_MEDIATED_DEGRADATION_OF_CDC20_AND_OTHER_APC_C_CDH1_TARGETED_PROTEINS_IN_LATE_MITOSIS_EARLY_G1	0.00131406	0.0183857	0.429727	3.28649	0	57	UBB, RPS27A, PSMB6, PSMB3, PSMB1, UBA52, PSME1, PSMA7, PSMD8, PSMB5, ANAPC16, PSMA1, PSMA4, ANAPC11, UBC, PSMB7, PSMC1, PSMA3, PSMC5, PSMC4, CDC26, PSMB2, PSMA5, PSMD4, PSMB4, PSMC3, PSMD11, PSMB8, PSMD2, PSME2, PTTG1, PSMC2, UBE2E1, PSMD7, ANAPC5, PSMD13, PSMD12, PSMD1, PSMF1, PSMD9, PSMD14, PSMD3, PSMC6, UBE2D1	UBB, RPS27A, PSMB6, PSMB3, PSMB1, UBA52, PSME1, PSMA7, PSMD8, PSMB5, ANAPC16, PSMA1, PSMA4, ANAPC11, UBC, PSMB7, PSMC1, PSMA3, PSMC5, PSMC4, CDC26, PSMB2, PSMA5, PSMD4, PSMB4, PSMC3, PSMD11, PSMB8, PSMD2, PSME2, PTTG1, PSMC2
REACTOME_COOPERATION_OF_PREFOLDIN_AND_TRIC_CCT_IN_ACTIN_AND_TUBULIN_FOLDING	0.0015015	0.0183857	0.657676	3.28034	0	20	TUBA1B, PFDN5, ACTB, TUBB4B, CCT3, PFDN2, TUBA1C, TUBB2A, TCP1, TUBA1A, CCT6A, CCT8, VBP1, CCT2, CCT5, CCT4, CCT7, PFDN4	TUBA1B, PFDN5, ACTB, TUBB4B, CCT3, PFDN2, TUBA1C, TUBB2A, TCP1, TUBA1A, CCT6A, CCT8, VBP1, CCT2, CCT5, CCT4, CCT7
PELLICCIOTTA_HDAC_IN_ANTIGEN_PRESENTATION_UP	0.00133869	0.0183857	0.445665	3.27486	0	51	TMED9, PDIA3, HERPUD1, COPE, PSMB3, PSMB1, TMED10, POMP, BCAP31, ERGIC3, PSMB7, TBCB, KDELR2, SAR1A, PSMC4, CALR, TRAPPC1, PSMA5, PSMD4, PSMB4, PPP1R15A, TRAPPC3, PSMD2, DDIT3, HSPA5, TRAPPC4, TRAPPC6A, PSMD13, TXNDC12, PSMD1, PSMD9, HSP90B1, PSMD3, BCAP29, B2M, COPA, COPZ1, SAR1B, SIL1, PSMD6, PDIA4, ERGIC1, COPB2	TMED9, PDIA3, HERPUD1, COPE, PSMB3, PSMB1, TMED10, POMP, BCAP31, ERGIC3, PSMB7, TBCB, KDELR2, SAR1A, PSMC4, CALR, TRAPPC1, PSMA5, PSMD4, PSMB4, PPP1R15A, TRAPPC3, PSMD2, DDIT3, HSPA5
REACTOME_CDT1_ASSOCIATION_WITH_THE_CDC6_ORC_ORIGIN_COMPLEX	0.00134228	0.0183857	0.457383	3.27415	0	47	UBB, RPS27A, PSMB6, PSMB3, PSMB1, UBA52, PSME1, PSMA7, PSMD8, PSMB5, PSMA1, PSMA4, UBC, PSMB7, PSMC1, PSMA3, PSMC5, PSMC4, PSMB2, PSMA5, PSMD4, PSMB4, PSMC3, PSMD11, PSMB8, PSMD2, PSME2, PSMC2, PSMD7, PSMD13, PSMD12, PSMD1, PSMF1, PSMD9, PSMD14, PSMD3, PSMC6	UBB, RPS27A, PSMB6, PSMB3, PSMB1, UBA52, PSME1, PSMA7, PSMD8, PSMB5, PSMA1, PSMA4, UBC, PSMB7, PSMC1, PSMA3, PSMC5, PSMC4, PSMB2, PSMA5, PSMD4, PSMB4, PSMC3, PSMD11, PSMB8, PSMD2, PSME2, PSMC2
TARTE_PLASMA_CELL_VS_PLASMABLAST_DN	0.00112233	0.0183857	0.270166	3.26391	0	191	CLIC1, LGALS1, TXN, SUMO2, DBI, SNRPG, CDKN1A, LDHB, UQCRH, SGK1, CYCS, COX6C, COX7B, SUMO1, SOD2, PGK1, CKS2, MRPL23, ANXA6, PSMA1, EIF5, UBE2L3, CD52, SNRPB2, KPNA2, VDAC1, TBCB, PSMA3, MTHFD2, HPGD, PSMC5, CORO1A, LSP1, OSTF1, ETF1, TCP1, DUT, UQCRC2, TUBA1A, SNRPF, BAG1, ARHGDIB, UBE2D3, HSPA9, XRCC6, ATP1B3, CCT6A, PPP4C, NDUFV2, LIMS1, MSN, PSMB2, VBP1, CCT2, PSMA5, PSMD4, S100A10, CBX3, EI…	CLIC1, LGALS1, TXN, SUMO2, DBI, SNRPG, CDKN1A, LDHB, UQCRH, SGK1, CYCS, COX6C, COX7B, SUMO1, SOD2, PGK1, CKS2, MRPL23, ANXA6, PSMA1, EIF5, UBE2L3, CD52, SNRPB2, KPNA2, VDAC1, TBCB, PSMA3, MTHFD2, HPGD, PSMC5, CORO1A, LSP1, OSTF1, ETF1, TCP1, DUT, UQCRC2, TUBA1A, SNRPF, BAG1, ARHGDIB, UBE2D3, HSPA9, XRCC6, ATP1B3, CCT6A, PPP4C, NDUFV2, LIMS1, MSN, PSMB2, VBP1, CCT2, PSMA5, PSMD4, S100A10, CBX3, EI…
REACTOME_DOWNSTREAM_SIGNALING_EVENTS_OF_B_CELL_RECEPTOR_BCR	0.00127551	0.0183857	0.402228	3.26005	0	65	UBB, FKBP1A, RPS27A, NFKBIA, PSMB6, PSMB3, PSMB1, UBA52, PSME1, PSMA7, PSMD8, PSMB5, PSMA1, PSMA4, UBC, PSMB7, PSMC1, PPIA, PSMA3, PSMC5, PPP3CA, PSMC4, PSMB2, PSMA5, PSMD4, PSMB4, PSMC3, SKP1, PSMD11, PSMB8, REL, PSMD2, PSME2, PSMC2, PSMD7, PSMD13, NFATC1, NFKBIB, PSMD12, PSMD1, PSMF1, PSMD9, PSMD14, KRAS, CUL1, PSMD3	UBB, FKBP1A, RPS27A, NFKBIA, PSMB6, PSMB3, PSMB1, UBA52, PSME1, PSMA7, PSMD8, PSMB5, PSMA1, PSMA4, UBC, PSMB7, PSMC1, PPIA, PSMA3, PSMC5, PPP3CA, PSMC4, PSMB2, PSMA5, PSMD4, PSMB4, PSMC3, SKP1, PSMD11, PSMB8, REL, PSMD2, PSME2, PSMC2
JISON_SICKLE_CELL_DISEASE_UP	0.00125	0.0183857	0.350924	3.25843	0	95	CLIC1, PRDX1, CD9, EMP3, TXN, CDKN1A, ANXA2, VAMP8, RHOA, BST2, EIF4A3, TALDO1, NDUFB7, COX17, GSTO1, GADD45B, GNG5, TIMP1, FN1, AKR1A1, UBE2L3, LY6E, TUBB2A, CD151, PSMA3, NDUFAF3, NUCB1, BNIP3L, P4HB, BLOC1S1, CALR, PSMB2, CTSA, PSMB8, TIMM17A, PRDX4, TXNRD1, RAB13, CTSL, ATOX1, LEPROT, SERPING1, DDIT3, BLVRA, ATP6V1D, PSME2, ATF3, DYNLT1, PLIN3, RIT1, GTF2B, RSU1, ATP1B1, HMOX1, VAMP5, LAMP2, …	CLIC1, PRDX1, CD9, EMP3, TXN, CDKN1A, ANXA2, VAMP8, RHOA, BST2, EIF4A3, TALDO1, NDUFB7, COX17, GSTO1, GADD45B, GNG5, TIMP1, FN1, AKR1A1, UBE2L3, LY6E, TUBB2A, CD151, PSMA3, NDUFAF3, NUCB1, BNIP3L, P4HB, BLOC1S1, CALR, PSMB2, CTSA, PSMB8, TIMM17A, PRDX4, TXNRD1, RAB13, CTSL, ATOX1, LEPROT, SERPING1, DDIT3, BLVRA, ATP6V1D, PSME2
WP_TRANSLATION_FACTORS	0.00137931	0.0183857	0.488623	3.25429	0	40	EIF4A1, EIF3E, EIF3F, EEF2, EIF3H, EEF1A1, EIF3I, EIF3D, EIF5A, EIF4E, EIF4H, EIF3G, EIF5, EIF6, EEF1D, EIF2S2, EIF1, ETF1, EIF1AX, EIF2S3, EIF5B, EIF4B, EEF1B2, EIF2S1	EIF4A1, EIF3E, EIF3F, EEF2, EIF3H, EEF1A1, EIF3I, EIF3D, EIF5A, EIF4E, EIF4H, EIF3G, EIF5, EIF6, EEF1D, EIF2S2, EIF1, ETF1, EIF1AX, EIF2S3, EIF5B, EIF4B, EEF1B2, EIF2S1
REACTOME_RUNX1_REGULATES_TRANSCRIPTION_OF_GENES_INVOLVED_IN_DIFFERENTIATION_OF_HSCS	0.00133869	0.0183857	0.446109	3.25412	0	49	UBB, RPS27A, PSMB6, PSMB3, PSMB1, UBA52, PSME1, PSMA7, PSMD8, PSMB5, PSMA1, PSMA4, UBC, PSMB7, PSMC1, PSMA3, PSMC5, PSMC4, PSMB2, PSMA5, PSMD4, PSMB4, PSMC3, PSMD11, PSMB8, PSMD2, PSME2, PSMC2, PSMD7, PSMD13, RUNX1, PSMD12, PSMD1, PSMF1, PSMD9, PSMD14, PSMD3, PSMC6	UBB, RPS27A, PSMB6, PSMB3, PSMB1, UBA52, PSME1, PSMA7, PSMD8, PSMB5, PSMA1, PSMA4, UBC, PSMB7, PSMC1, PSMA3, PSMC5, PSMC4, PSMB2, PSMA5, PSMD4, PSMB4, PSMC3, PSMD11, PSMB8, PSMD2, PSME2, PSMC2
REACTOME_ORC1_REMOVAL_FROM_CHROMATIN	0.00135135	0.0183857	0.441528	3.25085	0	52	UBB, RBX1, RPS27A, PSMB6, PSMB3, PSMB1, UBA52, PSME1, PSMA7, PSMD8, PSMB5, PSMA1, PSMA4, UBC, PSMB7, PSMC1, PSMA3, PSMC5, PSMC4, PSMB2, PSMA5, PSMD4, PSMB4, PSMC3, SKP1, PSMD11, PSMB8, PSMD2, PSME2, PSMC2, PSMD7, PSMD13, PSMD12, PSMD1, PSMF1, PSMD9, PSMD14, CUL1, PSMD3, PSMC6	UBB, RBX1, RPS27A, PSMB6, PSMB3, PSMB1, UBA52, PSME1, PSMA7, PSMD8, PSMB5, PSMA1, PSMA4, UBC, PSMB7, PSMC1, PSMA3, PSMC5, PSMC4, PSMB2, PSMA5, PSMD4, PSMB4, PSMC3, SKP1, PSMD11, PSMB8, PSMD2, PSME2, PSMC2
BILANGES_SERUM_RESPONSE_TRANSLATION	0.00149031	0.0183857	0.641395	3.2483	0	21	RPL21, RPS6, RPL4, RPS4X, EIF3F, RPL10, RPL18A, RPS5, EIF3H, EEF1A1, RPS3, RPL6, RPS19, RPL14, EEF1B2, RPS7	RPL21, RPS6, RPL4, RPS4X, EIF3F, RPL10, RPL18A, RPS5, EIF3H, EEF1A1, RPS3, RPL6, RPS19, RPL14, EEF1B2, RPS7
SWEET_KRAS_ONCOGENIC_SIGNATURE	0.00131234	0.0183857	0.422232	3.24006	0	58	NPC2, CST3, RPL8, LGALS3, SLC25A5, ID2, EIF3E, RPL3, CDKN1A, HNRNPA1, EEF2, BSG, PLIN2, UBXN1, RPL6, PHLDA2, FKBP2, MANF, EEF1D, CD68, RPL14, DUSP6, TANK, GLRX, VASP, EEF1B2, TGFBI, RABGGTB, MT2A, CTSS, RPS2, PHB2, KDELR1, ITGB2, FAM3C, PHLDA1	NPC2, CST3, RPL8, LGALS3, SLC25A5, ID2, EIF3E, RPL3, CDKN1A, HNRNPA1, EEF2, BSG, PLIN2, UBXN1, RPL6, PHLDA2, FKBP2, MANF, EEF1D, CD68, RPL14, DUSP6, TANK, GLRX, VASP, EEF1B2, TGFBI, RABGGTB, MT2A, CTSS, RPS2
ANDERSEN_LIVER_CANCER_KRT19_UP	0.00147059	0.0183857	0.601681	3.22624	0	24	RPL13A, RPL27A, RPL10A, RPL3, YWHAQ, CALM2, RPS25, CSTB, RPL35A, RPS14, RPL9, RPS3A, RPS18, NAP1L1, ARHGAP18, CCT2, CBX3, DYNLT1, APEX1	RPL13A, RPL27A, RPL10A, RPL3, YWHAQ, CALM2, RPS25, CSTB, RPL35A, RPS14, RPL9, RPS3A, RPS18, NAP1L1, ARHGAP18, CCT2, CBX3
REACTOME_ASYMMETRIC_LOCALIZATION_OF_PCP_PROTEINS	0.00133869	0.0183857	0.443099	3.21222	0	48	UBB, RPS27A, PSMB6, PSMB3, PSMB1, UBA52, PSME1, PSMA7, PSMD8, PSMB5, PSMA1, PSMA4, UBC, PSMB7, PSMC1, PSMA3, PSMC5, PSMC4, PSMB2, PSMA5, PSMD4, PSMB4, PSMC3, PSMD11, PSMB8, PSMD2, PSME2, PSMC2, PSMD7, PSMD13, PSMD12, PSMD1, PSMF1, PSMD9, PSMD14, PSMD3, PSMC6	UBB, RPS27A, PSMB6, PSMB3, PSMB1, UBA52, PSME1, PSMA7, PSMD8, PSMB5, PSMA1, PSMA4, UBC, PSMB7, PSMC1, PSMA3, PSMC5, PSMC4, PSMB2, PSMA5, PSMD4, PSMB4, PSMC3, PSMD11, PSMB8, PSMD2, PSME2, PSMC2
REACTOME_HSP90_CHAPERONE_CYCLE_FOR_STEROID_HORMONE_RECEPTORS_SHR_IN_THE_PRESENCE_OF_LIGAND	0.00144092	0.0183857	0.537327	3.21023	0	30	TUBA1B, CAPZB, DYNLL1, TUBB4B, HSPA8, CAPZA2, TUBA1C, DCTN3, TUBB2A, TUBA1A, PTGES3, DNAJA1, HSPA1A, DNAJB1, DNAJA2, DCTN6, DCTN2, DYNC1I2, HSPA1B, DYNC1LI1, CAPZA1, ACTR10, FKBP4, ACTR1A	TUBA1B, CAPZB, DYNLL1, TUBB4B, HSPA8, CAPZA2, TUBA1C, DCTN3, TUBB2A, TUBA1A, PTGES3, DNAJA1, HSPA1A, DNAJB1, DNAJA2, DCTN6
KYNG_DNA_DAMAGE_DN	0.00125156	0.0183857	0.362996	3.20943	0	84	OAZ1, ARPC1B, VIM, RAB7A, EIF3L, CYCS, CSNK1A1, ANXA1, MORF4L1, ARF1, PPP2CA, RAB2A, SOD1, TBCA, FN1, EIF4E, NNMT, MT1X, HEXB, ESD, CD53, CSDE1, PRMT1, BNIP3L, NDUFB6, EGR1, GLRX, IFNGR1, SSR3, DNAJA1, CXCL2, LIMS1, POLR2F, PDCD5, RABGGTB, PRDX4, FLOT1, ATOX1, PPA1, CALU, VDAC3, RAB6A, BTG3, ITGB1, HSD17B10, RAB11B, RPL7A, PRSS23, LCK, GOLGA4	OAZ1, ARPC1B, VIM, RAB7A, EIF3L, CYCS, CSNK1A1, ANXA1, MORF4L1, ARF1, PPP2CA, RAB2A, SOD1, TBCA, FN1, EIF4E, NNMT, MT1X, HEXB, ESD, CD53, CSDE1, PRMT1, BNIP3L, NDUFB6, EGR1, GLRX, IFNGR1, SSR3, DNAJA1, CXCL2, LIMS1, POLR2F, PDCD5, RABGGTB, PRDX4, FLOT1, ATOX1, PPA1, CALU, VDAC3, RAB6A, BTG3
HOLLEMAN_ASPARAGINASE_RESISTANCE_B_ALL_UP	0.00154799	0.0183857	0.676935	3.19833	0	18	RPL13A, RPL3, EIF3K, RPL4, EIF3L, RPS5, RPS3, EIF3D, RPL6, FBL, RPLP0, EEF1B2, RPL11, TPM4, RPL5	RPL13A, RPL3, EIF3K, RPL4, EIF3L, RPS5, RPS3, EIF3D, RPL6, FBL, RPLP0, EEF1B2, RPL11, TPM4, RPL5
REACTOME_REGULATION_OF_PTEN_STABILITY_AND_ACTIVITY	0.00133869	0.0183857	0.434829	3.19523	0	51	UBB, RPS27A, PSMB6, PSMB3, PSMB1, UBA52, PSME1, PSMA7, PSMD8, CSNK2B, PSMB5, PSMA1, PSMA4, UBC, PSMB7, PSMC1, PSMA3, PSMC5, PSMC4, PSMB2, PSMA5, PSMD4, PSMB4, PSMC3, PSMD11, PSMB8, PSMD2, MKRN1, PSME2, PSMC2, PSMD7, PSMD13, PSMD12, PSMD1, PSMF1, PSMD9, PSMD14, PSMD3, PSMC6	UBB, RPS27A, PSMB6, PSMB3, PSMB1, UBA52, PSME1, PSMA7, PSMD8, CSNK2B, PSMB5, PSMA1, PSMA4, UBC, PSMB7, PSMC1, PSMA3, PSMC5, PSMC4, PSMB2, PSMA5, PSMD4, PSMB4, PSMC3, PSMD11, PSMB8, PSMD2, MKRN1, PSME2, PSMC2
PUJANA_BRCA1_PCC_NETWORK	0.00100301	0.0183857	0.18431	3.19443	0	856	RPL7, RPL31, RPL13A, EIF4A1, RPS20, RPL21, RPL36A, RPL27A, RPL23A, RPL27, TUBA1B, RPL17, U2AF1, RPL15, PRDX1, RPLP2, RPL10A, TXN, SLC25A5, RPL23, EIF3E, RPS6, EIF3K, RPL4, RPS25, SUMO2, DBI, SNRPG, EIF3F, HNRNPA1, RPL18A, EEF2, RAN, LDHB, UQCRH, HMGN3, RPS5, ARPC3, EIF3H, EEF1A1, SEC61G, COMP, RPL19, RPS27A, ATF4, CD37, RPL12, LAMTOR5, CYCS, COX6C, ERH, ILF2, EIF3I, RAC2, HNRNPF, SNRPB, SNRPD2, A…	RPL7, RPL31, RPL13A, EIF4A1, RPS20, RPL21, RPL36A, RPL27A, RPL23A, RPL27, TUBA1B, RPL17, U2AF1, RPL15, PRDX1, RPLP2, RPL10A, TXN, SLC25A5, RPL23, EIF3E, RPS6, EIF3K, RPL4, RPS25, SUMO2, DBI, SNRPG, EIF3F, HNRNPA1, RPL18A, EEF2, RAN, LDHB, UQCRH, HMGN3, RPS5, ARPC3, EIF3H, EEF1A1, SEC61G, COMP, RPL19, RPS27A, ATF4, CD37, RPL12, LAMTOR5, CYCS, COX6C, ERH, ILF2, EIF3I, RAC2, HNRNPF, SNRPB, SNRPD2, A…
GNATENKO_PLATELET_SIGNATURE	0.00144092	0.0183857	0.580406	3.19255	0	25	TMSB4X, CLU, RPL41, MYL12A, OAZ1, ITM2B, CFL1, PKM, DYNLL1, ACTB, FTH1, RGS10, MYL6, TAGLN2, UBC, CD99, HLA-C	TMSB4X, CLU, RPL41, MYL12A, OAZ1, ITM2B, CFL1, PKM, DYNLL1, ACTB, FTH1, RGS10, MYL6, TAGLN2, UBC, CD99, HLA-C
REACTOME_DECTIN_1_MEDIATED_NONCANONICAL_NF_KB_SIGNALING	0.00133869	0.0183857	0.434248	3.19096	0	51	UBB, RPS27A, PSMB6, PSMB3, PSMB1, UBA52, PSME1, PSMA7, PSMD8, PSMB5, PSMA1, PSMA4, UBC, PSMB7, PSMC1, PSMA3, PSMC5, PSMC4, PSMB2, PSMA5, PSMD4, PSMB4, PSMC3, SKP1, PSMD11, PSMB8, PSMD2, PSME2, PSMC2, PSMD7, PSMD13, PSMD12, PSMD1, PSMF1, PSMD9, PSMD14, CUL1, PSMD3, PSMC6	UBB, RPS27A, PSMB6, PSMB3, PSMB1, UBA52, PSME1, PSMA7, PSMD8, PSMB5, PSMA1, PSMA4, UBC, PSMB7, PSMC1, PSMA3, PSMC5, PSMC4, PSMB2, PSMA5, PSMD4, PSMB4, PSMC3, SKP1, PSMD11, PSMB8, PSMD2, PSME2, PSMC2
WP_VEGFAVEGFR2_SIGNALING_PATHWAY	0.00108225	0.0183857	0.245952	3.18717	0	238	RPL7, ALDOA, RPL13A, TMSB4X, RPL27, CLIC1, RPLP2, RPL10A, SDCBP, RPL26, TXN, RPS6, PRDX6, EIF3F, PFN1, CAPZB, PLAUR, CFL1, RPL18A, DNAJB9, EIF3H, SSR4, HSPB1, ATF4, RHOA, NFKBIA, CYCS, BSG, ANXA1, RPS11, HERPUD1, EIF3D, CCL2, GAPDH, PPP2CA, PPP1CA, SOD2, RAP1A, PRDX2, TBCA, ACTG1, PGK1, ATP6V0D1, FN1, EIF4E, RHOC, TUBA1C, SH3BGRL3, PTGS2, YWHAE, MAP2K3, ARF4, NR4A1, LDHA, EIF2A, CRIP2, NAP1L1, RA…	RPL7, ALDOA, RPL13A, TMSB4X, RPL27, CLIC1, RPLP2, RPL10A, SDCBP, RPL26, TXN, RPS6, PRDX6, EIF3F, PFN1, CAPZB, PLAUR, CFL1, RPL18A, DNAJB9, EIF3H, SSR4, HSPB1, ATF4, RHOA, NFKBIA, CYCS, BSG, ANXA1, RPS11, HERPUD1, EIF3D, CCL2, GAPDH, PPP2CA, PPP1CA, SOD2, RAP1A, PRDX2, TBCA, ACTG1, PGK1, ATP6V0D1, FN1, EIF4E, RHOC, TUBA1C, SH3BGRL3, PTGS2, YWHAE, MAP2K3, ARF4, NR4A1, LDHA, EIF2A, CRIP2, NAP1L1, RA…
REACTOME_SIGNALING_BY_NOTCH4	0.00130039	0.0183857	0.403977	3.18411	0	62	UBB, RBX1, RPS27A, PSMB6, PSMB3, PSMB1, UBA52, PSME1, PSMA7, PSMD8, PSMB5, PSMA1, PSMA4, UBC, PSMB7, PSMC1, PSMA3, PSMC5, APH1A, PSMC4, PSMB2, PSMA5, PSMD4, PSMB4, PSMC3, SKP1, PSMD11, PSMB8, PSENEN, PSMD2, PSME2, PSMC2, SNW1, PSMD7, PSMD13, PSMD12, PSMD1, PSMF1, PSMD9, PSMD14, HES1, RBPJ, CUL1, PSMD3	UBB, RBX1, RPS27A, PSMB6, PSMB3, PSMB1, UBA52, PSME1, PSMA7, PSMD8, PSMB5, PSMA1, PSMA4, UBC, PSMB7, PSMC1, PSMA3, PSMC5, APH1A, PSMC4, PSMB2, PSMA5, PSMD4, PSMB4, PSMC3, SKP1, PSMD11, PSMB8, PSENEN, PSMD2, PSME2, PSMC2
REACTOME_CROSS_PRESENTATION_OF_SOLUBLE_EXOGENOUS_ANTIGENS_ENDOSOMES	0.00136054	0.0183857	0.468914	3.18239	0	41	PSMB6, PSMB3, PSMB1, PSME1, PSMA7, PSMD8, PSMB5, PSMA1, PSMA4, PSMB7, PSMC1, PSMA3, PSMC5, PSMC4, PSMB2, PSMA5, PSMD4, PSMB4, PSMC3, PSMD11, PSMB8, PSMD2, PSME2, PSMC2, PSMD7, PSMD13, PSMD12, PSMD1, PSMF1, PSMD9, PSMD14, PSMD3, PSMC6	PSMB6, PSMB3, PSMB1, PSME1, PSMA7, PSMD8, PSMB5, PSMA1, PSMA4, PSMB7, PSMC1, PSMA3, PSMC5, PSMC4, PSMB2, PSMA5, PSMD4, PSMB4, PSMC3, PSMD11, PSMB8, PSMD2, PSME2, PSMC2
SESTO_RESPONSE_TO_UV_C0	0.00126422	0.0183857	0.364749	3.1768	0	80	NDUFA4, SQSTM1, ARL6IP1, SAP18, DYNLL1, PRNP, NFKBIA, ANXA1, EIF4A3, TAF9, CNBP, PSMA4, EIF5, RPS27, ZFP36, CAMLG, KPNA2, CLTA, POLR2K, PSMA3, M6PR, TCP1, TUBA1A, BAG1, ISCU, DNAJA1, TAF7, HSPA1A, EIF2S1, GTF2A2, CDC37, CXCL1, BRD2, DNTTIP2, PNP, PPP1CC, DAZAP2, RIT1, GTF2B, PTP4A1, HNRNPH2, DR1, NEU1, MCFD2, HMOX1, TRAM1, EIF4G2, NCBP2, CTR9, SON, WTAP, TAP1, RRAGA, KPNA4, PCNA, PGRMC1, UBE2V2, …	NDUFA4, SQSTM1, ARL6IP1, SAP18, DYNLL1, PRNP, NFKBIA, ANXA1, EIF4A3, TAF9, CNBP, PSMA4, EIF5, RPS27, ZFP36, CAMLG, KPNA2, CLTA, POLR2K, PSMA3, M6PR, TCP1, TUBA1A, BAG1, ISCU, DNAJA1, TAF7, HSPA1A, EIF2S1, GTF2A2, CDC37, CXCL1, BRD2, DNTTIP2
REACTOME_FORMATION_OF_TUBULIN_FOLDING_INTERMEDIATES_BY_CCT_TRIC	0.0015949	0.0183857	0.780194	3.17506	0	13	TUBA1B, TUBB4B, CCT3, TUBA1C, TUBB2A, TCP1, TUBA1A, CCT6A, CCT8, CCT2, CCT5, CCT4, CCT7	TUBA1B, TUBB4B, CCT3, TUBA1C, TUBB2A, TCP1, TUBA1A, CCT6A, CCT8, CCT2, CCT5, CCT4, CCT7
FLECHNER_PBL_KIDNEY_TRANSPLANT_OK_VS_DONOR_UP	0.00121951	0.0183857	0.317753	3.16007	0	110	RPS20, CLU, TXN, RPL23, TMED2, RGS2, EIF3F, CTSD, CAPZB, ALOX5AP, ACTB, RPL19, LAMTOR5, FTH1, RPL35, RPS29, RAD23A, SAT1, PA2G4, PSMA4, UBE2I, RPLP0, VDAC1, RPS23, HAX1, PRMT1, PRKAR1A, ANP32B, EEF1B2, RPL11, PSMA5, NDUFB5, TAF7, ARID5A, PSMB4, PPP1R15A, IL2RG, TIMM17A, OAT, CYC1, PTGER2, CCT7, ITGB1, LSM2, PLIN3, CD58, LRP10, CPNE1, OXA1L, SRSF3, RSU1, RPN1, MAP2K1, HBEGF, ANAPC13, PCF11, TAPBP,…	RPS20, CLU, TXN, RPL23, TMED2, RGS2, EIF3F, CTSD, CAPZB, ALOX5AP, ACTB, RPL19, LAMTOR5, FTH1, RPL35, RPS29, RAD23A, SAT1, PA2G4, PSMA4, UBE2I, RPLP0, VDAC1, RPS23, HAX1, PRMT1, PRKAR1A, ANP32B, EEF1B2, RPL11, PSMA5, NDUFB5, TAF7, ARID5A, PSMB4, PPP1R15A, IL2RG, TIMM17A, OAT, CYC1, PTGER2, CCT7
YAMASHITA_LIVER_CANCER_WITH_EPCAM_UP	0.00141643	0.0183857	0.515076	3.15957	0	32	RPL31, RPL13A, RPL23A, RPL17, RPS10, RPS4X, EIF3F, HNRNPA1, RPS3, RPS27A, RPL9, RPL35, RPL6, RPS4Y1, RPS3A, RPLP0, RPSA, TOMM20, RPS7, PHF20, RPL29, POLR2E, RPL7A	RPL31, RPL13A, RPL23A, RPL17, RPS10, RPS4X, EIF3F, HNRNPA1, RPS3, RPS27A, RPL9, RPL35, RPL6, RPS4Y1, RPS3A, RPLP0, RPSA, TOMM20, RPS7, PHF20, RPL29
GRUETZMANN_PANCREATIC_CANCER_DN	0.00125156	0.0183857	0.357345	3.15947	0	84	CLU, RPL17, RPS10, SLC25A5, PEBP1, DSTN, EEF2, SSR4, SGK1, HERPUD1, SEC61B, SEC62, SLC25A3, TMED10, RPS9, XBP1, ANXA4, FKBP2, MT1X, LSP1, DDT, RPL32, IGBP1, NUCB1, MYC, P4HB, CYBA, CXCL2, AMD1, TOMM20, GPX3, RPS7, IMPDH2, GYPC, PEPD, PRDX4, MAT2A, CYB5A, TOB1, NUCB2, PTP4A1, HDLBP, SSR1, RPL7A, GOLGA4, RNASE1, RPL13, ITSN2, RDX, PCBD1, BCAT1, SRP54	CLU, RPL17, RPS10, SLC25A5, PEBP1, DSTN, EEF2, SSR4, SGK1, HERPUD1, SEC61B, SEC62, SLC25A3, TMED10, RPS9, XBP1, ANXA4, FKBP2, MT1X, LSP1, DDT, RPL32, IGBP1, NUCB1, MYC, P4HB, CYBA, CXCL2, AMD1, TOMM20, GPX3, RPS7, IMPDH2, GYPC, PEPD, PRDX4, MAT2A, CYB5A
WP_COMPLEMENT_SYSTEM	0.00146843	0.0183857	0.559192	3.15935	0	27	TXN, DCN, CFD, CD59, PLAUR, PRNP, CSNK1A1, CD55, FKBP2, RPS19, CALR, C1S, SERPING1, GNA15, ICAM1, C1R, CFH, GNAI3, C1QBP, ARRB2, ITGB2	TXN, DCN, CFD, CD59, PLAUR, PRNP, CSNK1A1, CD55, FKBP2, RPS19, CALR, C1S, SERPING1, GNA15, ICAM1, C1R, CFH
SAKAI_TUMOR_INFILTRATING_MONOCYTES_DN	0.00133869	0.0183857	0.431549	3.15357	0	50	CD63, PRDX1, TXN, PRDX6, RAN, RBM8A, PRDX2, PSMB5, PPIB, SNRPB2, PPIA, SUB1, SNRPF, SCAND1, PTGES3, PRKAR1A, DNAJA1, STX5, CCT8, CDC42, NCOR1, PSMA5, SEC63, IFI6, PRDX3, CCT4, HSPA5, NCOA4, CDC73, FKBP3, TBPL1, CPSF6, PPP6C, PPIC, COPS5, GLRX2	CD63, PRDX1, TXN, PRDX6, RAN, RBM8A, PRDX2, PSMB5, PPIB, SNRPB2, PPIA, SUB1, SNRPF, SCAND1, PTGES3, PRKAR1A, DNAJA1, STX5, CCT8, CDC42, NCOR1, PSMA5, SEC63, IFI6, PRDX3, CCT4, HSPA5
REACTOME_SELECTIVE_AUTOPHAGY	0.00136054	0.0183857	0.473677	3.15133	0	39	TUBA1B, UBB, VIM, TOMM7, SQSTM1, DYNLL1, TUBB4B, RPS27A, PARK7, PLIN2, UBA52, HSPA8, CSNK2B, TUBA1C, MAP1LC3B, TOMM22, UBE2N, UBC, TUBB2A, VDAC1, TUBA1A	TUBA1B, UBB, VIM, TOMM7, SQSTM1, DYNLL1, TUBB4B, RPS27A, PARK7, PLIN2, UBA52, HSPA8, CSNK2B, TUBA1C, MAP1LC3B, TOMM22, UBE2N, UBC, TUBB2A, VDAC1, TUBA1A
JOSEPH_RESPONSE_TO_SODIUM_BUTYRATE_UP	0.00149031	0.0183857	0.622066	3.15041	0	21	CLU, PRDX1, PSAP, COX6A1, POLR2L, GSTP1, RHOA, UQCRQ, SEC61B, CD82, TIMP1, SAT1, NR4A1, PCMT1, MT2A, RAB11A, HADHB	CLU, PRDX1, PSAP, COX6A1, POLR2L, GSTP1, RHOA, UQCRQ, SEC61B, CD82, TIMP1, SAT1, NR4A1, PCMT1, MT2A, RAB11A, HADHB
ACEVEDO_LIVER_TUMOR_VS_NORMAL_ADJACENT_TISSUE_UP	0.00101523	0.0183857	0.202389	3.1495	0	479	RPL23A, RPL15, CD9, RPL10A, SDCBP, RPL26, UBB, ATP6V0E1, GABARAPL2, RPS25, RPS4X, DAD1, EIF3F, COX6A1, PFN1, CD59, RPS13, CSTB, DDAH2, TRMT112, NEDD8, TMEM258, RPS5, DYNLL1, RPL35A, SEC61G, TUBB4B, MGST3, COX7A2, RPS27A, SSR2, MORF4L2, NOP10, ILF2, SNRPB, GRN, COPE, EIF4A3, SEC61B, SPCS1, VPS29, SERP1, AP3S1, PPP1CA, TMED10, SUPT4H1, SPCS2, MAGOH, RHEB, CYSTM1, GSTO1, TAGLN2, CKLF, BTF3, GNG5, PG…	RPL23A, RPL15, CD9, RPL10A, SDCBP, RPL26, UBB, ATP6V0E1, GABARAPL2, RPS25, RPS4X, DAD1, EIF3F, COX6A1, PFN1, CD59, RPS13, CSTB, DDAH2, TRMT112, NEDD8, TMEM258, RPS5, DYNLL1, RPL35A, SEC61G, TUBB4B, MGST3, COX7A2, RPS27A, SSR2, MORF4L2, NOP10, ILF2, SNRPB, GRN, COPE, EIF4A3, SEC61B, SPCS1, VPS29, SERP1, AP3S1, PPP1CA, TMED10, SUPT4H1, SPCS2, MAGOH, RHEB, CYSTM1, GSTO1, TAGLN2, CKLF, BTF3, GNG5, PG…
WP_PROTEASOME_DEGRADATION	0.0013459	0.0183857	0.422865	3.14562	0	53	UBB, PSMB6, PSMB3, PSMB1, PSME1, PSMA7, PSMD8, PSMB5, PSMA1, PSMA4, UBC, PSMB7, PSMC1, UBE2D2, PSMA3, PSMC5, UBE2D3, RPN2, UBE2B, PSMC4, PSMB2, HLA-C, PSMA5, PSMD4, PSMB4, PSMC3, PSMD11, PSMB8, PSMD2, PSME2, PSMC2, PSMD7, PSMD13, RPN1, PSMD12, PSMD1, PSMD9	UBB, PSMB6, PSMB3, PSMB1, PSME1, PSMA7, PSMD8, PSMB5, PSMA1, PSMA4, UBC, PSMB7, PSMC1, UBE2D2, PSMA3, PSMC5, UBE2D3, RPN2, UBE2B, PSMC4, PSMB2, HLA-C, PSMA5, PSMD4, PSMB4, PSMC3, PSMD11, PSMB8, PSMD2, PSME2, PSMC2
REACTOME_DEGRADATION_OF_BETA_CATENIN_BY_THE_DESTRUCTION_COMPLEX	0.001287	0.0183857	0.39361	3.14507	0	63	UBB, RBX1, RPS27A, PSMB6, CSNK1A1, PSMB3, PSMB1, UBA52, PPP2CA, PSME1, PSMA7, PSMD8, PSMB5, PSMA1, PSMA4, UBC, PSMB7, PSMC1, PSMA3, PSMC5, MYC, PSMC4, PSMB2, PSMA5, PSMD4, PSMB4, PSMC3, SKP1, PSMD11, PSMB8, PSMD2, PSME2, PSMC2, CTNNB1, PSMD7, PSMD13, PSMD12, PSMD1, PSMF1, PSMD9, HDAC1, PSMD14, CUL1, PSMD3	UBB, RBX1, RPS27A, PSMB6, CSNK1A1, PSMB3, PSMB1, UBA52, PPP2CA, PSME1, PSMA7, PSMD8, PSMB5, PSMA1, PSMA4, UBC, PSMB7, PSMC1, PSMA3, PSMC5, MYC, PSMC4, PSMB2, PSMA5, PSMD4, PSMB4, PSMC3, SKP1, PSMD11, PSMB8, PSMD2, PSME2, PSMC2
BLANCO_MELO_COVID19_SARS_COV_2_INFECTION_A594_ACE2_EXPRESSING_CELLS_RUXOLITINIB_DN	0.00147059	0.0183857	0.585911	3.14168	0	24	PRDX1, TXN, PSAP, CTSD, PSMB3, IFITM2, ROMO1, NDUFS7, C12orf57, APLP2, CCND3, AKR1B1, CYBA, NDUFA2, ETFB, CTSL, UCP2, PHB, TRAPPC6A, PBXIP1	PRDX1, TXN, PSAP, CTSD, PSMB3, IFITM2, ROMO1, NDUFS7, C12orf57, APLP2, CCND3, AKR1B1, CYBA, NDUFA2, ETFB, CTSL, UCP2, PHB
REACTOME_SWITCHING_OF_ORIGINS_TO_A_POST_REPLICATIVE_STATE	0.001287	0.0183857	0.393086	3.14089	0	63	UBB, RBX1, RPS27A, PSMB6, PSMB3, PSMB1, UBA52, PSME1, PSMA7, PSMD8, PSMB5, ANAPC16, PSMA1, PSMA4, ANAPC11, UBC, PSMB7, PSMC1, PSMA3, PSMC5, PSMC4, CDC26, PSMB2, PSMA5, PSMD4, PSMB4, PSMC3, SKP1, PSMD11, PSMB8, PSMD2, PSME2, PSMC2, UBE2E1, PSMD7, ANAPC5, PSMD13, PSMD12, PSMD1, PSMF1, PSMD9, PSMD14, CUL1, PSMD3, PSMC6, UBE2D1	UBB, RBX1, RPS27A, PSMB6, PSMB3, PSMB1, UBA52, PSME1, PSMA7, PSMD8, PSMB5, ANAPC16, PSMA1, PSMA4, ANAPC11, UBC, PSMB7, PSMC1, PSMA3, PSMC5, PSMC4, CDC26, PSMB2, PSMA5, PSMD4, PSMB4, PSMC3, SKP1, PSMD11, PSMB8, PSMD2, PSME2, PSMC2
NGO_MALIGNANT_GLIOMA_1P_LOH	0.0015949	0.0183857	0.770291	3.13476	0	13	VIM, ANXA2, PARK7, ENO1, GAPDH, STMN1, PGK1, HNRNPK, RPSA, P4HB, TPM4, HSPA5, ECHS1	VIM, ANXA2, PARK7, ENO1, GAPDH, STMN1, PGK1, HNRNPK, RPSA, P4HB, TPM4, HSPA5
LI_INDUCED_T_TO_NATURAL_KILLER_UP	0.0011655	0.0183857	0.281343	3.12507	0	150	ALDOA, S100A4, FTL, S100A6, CD63, LGALS1, IER3, CD9, CAPG, JUNB, LGALS3, PLP2, ID2, FXYD5, TSPO, S100A11, VIM, CDKN1A, TYROBP, CSTB, ANXA2, CAPZB, FCER1G, ARL6IP5, SGK1, SERTAD1, ASAH1, SEC61B, BHLHE40, VPS29, STX11, MYL6, XBP1, NDFIP1, TUBA1C, SH3BGRL3, PPIB, IFITM2, LMNA, CD52, COMT, SYPL1, OSTF1, EGR1, DUSP6, EMP1, ERRFI1, PRMT2, GLRX, LITAF, S100A10, IFITM3, CAPN2, PRR13, CCL3, PRDX4, BATF, C…	ALDOA, S100A4, FTL, S100A6, CD63, LGALS1, IER3, CD9, CAPG, JUNB, LGALS3, PLP2, ID2, FXYD5, TSPO, S100A11, VIM, CDKN1A, TYROBP, CSTB, ANXA2, CAPZB, FCER1G, ARL6IP5, SGK1, SERTAD1, ASAH1, SEC61B, BHLHE40, VPS29, STX11, MYL6, XBP1, NDFIP1, TUBA1C, SH3BGRL3, PPIB, IFITM2, LMNA, CD52, COMT, SYPL1, OSTF1, EGR1, DUSP6, EMP1, ERRFI1, PRMT2, GLRX, LITAF, S100A10, IFITM3, CAPN2, PRR13, CCL3, PRDX4, BATF, C…
REACTOME_TRANSCRIPTIONAL_REGULATION_BY_RUNX3	0.00127551	0.0183857	0.385452	3.12408	0	65	UBB, CDKN1A, RPS27A, PSMB6, PSMB3, PSMB1, UBA52, PSME1, PSMA7, PSMD8, PSMB5, PSMA1, PSMA4, UBC, PSMB7, PSMC1, PSMA3, PSMC5, MYC, PSMC4, PSMB2, PSMA5, PSMD4, PSMB4, PSMC3, PSMD11, PSMB8, PSMD2, BRD2, PSME2, PSMC2, SNW1, CTNNB1, PSMD7, PSMD13, RUNX1, PSMD12, PSMD1, PSMF1, PSMD9, PSMD14, HES1, RBPJ, KRAS, PSMD3	UBB, CDKN1A, RPS27A, PSMB6, PSMB3, PSMB1, UBA52, PSME1, PSMA7, PSMD8, PSMB5, PSMA1, PSMA4, UBC, PSMB7, PSMC1, PSMA3, PSMC5, MYC, PSMC4, PSMB2, PSMA5, PSMD4, PSMB4, PSMC3, PSMD11, PSMB8, PSMD2, BRD2, PSME2, PSMC2
REACTOME_REGULATION_OF_RUNX3_EXPRESSION_AND_ACTIVITY	0.00133869	0.0183857	0.427476	3.1182	0	49	UBB, RPS27A, PSMB6, PSMB3, PSMB1, UBA52, PSME1, PSMA7, PSMD8, PSMB5, PSMA1, PSMA4, UBC, PSMB7, PSMC1, PSMA3, PSMC5, PSMC4, PSMB2, PSMA5, PSMD4, PSMB4, PSMC3, PSMD11, PSMB8, PSMD2, PSME2, PSMC2, PSMD7, PSMD13, PSMD12, PSMD1, PSMF1, PSMD9, PSMD14, PSMD3, PSMC6	UBB, RPS27A, PSMB6, PSMB3, PSMB1, UBA52, PSME1, PSMA7, PSMD8, PSMB5, PSMA1, PSMA4, UBC, PSMB7, PSMC1, PSMA3, PSMC5, PSMC4, PSMB2, PSMA5, PSMD4, PSMB4, PSMC3, PSMD11, PSMB8, PSMD2, PSME2, PSMC2
REACTOME_PCP_CE_PATHWAY	0.00127551	0.0183857	0.387074	3.11623	0	64	UBB, PFN1, AP2M1, RPS27A, RHOA, PSMB6, RAC2, PSMB3, PSMB1, UBA52, PSME1, PSMA7, PSMD8, PSMB5, PSMA1, PSMA4, CLTA, UBC, PSMB7, PSMC1, PSMA3, PSMC5, PSMC4, AP2S1, PSMB2, PSMA5, PSMD4, PSMB4, PSMC3, PSMD11, PSMB8, PSMD2, PSME2, PSMC2, ARRB2, PSMD7, PSMD13, PSMD12, PSMD1, PSMF1, AP2B1, PSMD9, PSMD14	UBB, PFN1, AP2M1, RPS27A, RHOA, PSMB6, RAC2, PSMB3, PSMB1, UBA52, PSME1, PSMA7, PSMD8, PSMB5, PSMA1, PSMA4, CLTA, UBC, PSMB7, PSMC1, PSMA3, PSMC5, PSMC4, AP2S1, PSMB2, PSMA5, PSMD4, PSMB4, PSMC3, PSMD11, PSMB8, PSMD2, PSME2, PSMC2
JIANG_AGING_HYPOTHALAMUS_UP	0.00141643	0.0183857	0.5074	3.11248	0	32	PRDX1, ACTB, COX7A2, NDUFA1, SOD1, TBCA, AKR1A1, PSMA4, HEXB, M6PR, NDUFC1, PAFAH1B1, CCT6A, ANP32B, NDUFB5, HSPE1, CTSS, PPA1, BTG3, C1QBP, SNX2, TPP1, MAP2K1, MAP4, PSMD14, PPP1R7, B2M	PRDX1, ACTB, COX7A2, NDUFA1, SOD1, TBCA, AKR1A1, PSMA4, HEXB, M6PR, NDUFC1, PAFAH1B1, CCT6A, ANP32B, NDUFB5, HSPE1, CTSS, PPA1, BTG3
IGLESIAS_E2F_TARGETS_UP	0.00124069	0.0183857	0.332662	3.11181	0	96	S100A6, CLIC1, TUBA1B, LGALS1, CD9, LUM, LAPTM4A, ITM2B, CALM2, DCN, S100A11, CFD, TUBB, TYROBP, DSTN, LAPTM5, ANXA2, NFKBIA, CRIP1, MORF4L1, ACTG1, CAPZA2, SAT1, GSN, LMNA, TUBB2A, CD53, PMP22, CD47, TUBA1A, BZW1, APLP2, ITM2A, EMP1, TANK, DNAJA1, LIMS1, CDC42, S100A10, SKP1, CKS1B, CTSS, UGDH, RBBP7, S100A13, ITGB1, CACYBP, BAX	S100A6, CLIC1, TUBA1B, LGALS1, CD9, LUM, LAPTM4A, ITM2B, CALM2, DCN, S100A11, CFD, TUBB, TYROBP, DSTN, LAPTM5, ANXA2, NFKBIA, CRIP1, MORF4L1, ACTG1, CAPZA2, SAT1, GSN, LMNA, TUBB2A, CD53, PMP22, CD47, TUBA1A, BZW1, APLP2, ITM2A, EMP1, TANK, DNAJA1, LIMS1, CDC42, S100A10, SKP1, CKS1B, CTSS, UGDH, RBBP7, S100A13
SANA_RESPONSE_TO_IFNG_DN	0.0013369	0.0183857	0.415062	3.10604	0	54	LGALS1, PRDX1, RPL10A, NDUFA4, YWHAQ, RAN, MGST3, SSR2, MORF4L2, ILF2, SNRPD2, SLC25A3, RPL6, CCT3, RTN4, PA2G4, RHOC, RPS3A, METTL9, RPLP0, RPSA, KDELR2, PRMT1, ARHGDIB, SMS, UQCR10, TIMM17A, OAT, CCT5, CCT4, APEX1, INHBA, DAB2, PRSS23	LGALS1, PRDX1, RPL10A, NDUFA4, YWHAQ, RAN, MGST3, SSR2, MORF4L2, ILF2, SNRPD2, SLC25A3, RPL6, CCT3, RTN4, PA2G4, RHOC, RPS3A, METTL9, RPLP0, RPSA, KDELR2, PRMT1, ARHGDIB, SMS, UQCR10, TIMM17A, OAT, CCT5, CCT4
ZHOU_TNF_SIGNALING_30MIN	0.00136054	0.0183857	0.466044	3.10055	0	39	CLIC1, JUNB, PLP2, RPL10, EEF2, NDUFA13, TUBB4B, HSPB1, ATF4, NFKBIA, PRDX2, PRDX5, TAGLN2, PTGS2, ERGIC3, PSMB7, IER2, EGR1, SF3B2, SLC39A1, CXCL1, PHB, CDC123, KLF10, CTNNB1, HDLBP, MAP2K1, HMGA1, IFI27, MRPL36, IGFBP5, PPP2R1A	CLIC1, JUNB, PLP2, RPL10, EEF2, NDUFA13, TUBB4B, HSPB1, ATF4, NFKBIA, PRDX2, PRDX5, TAGLN2, PTGS2, ERGIC3, PSMB7, IER2, EGR1, SF3B2, SLC39A1, CXCL1, PHB
MISSIAGLIA_REGULATED_BY_METHYLATION_UP	0.00130378	0.0183857	0.398689	3.09789	0	59	CD9, ATP6V0E1, PSAP, ATP6V1G1, CDKN1A, SQSTM1, PLAUR, TMEM59, ARL6IP5, BST2, GRN, SOD2, CD55, PRDX5, MIR22HG, TIMP1, SAT1, GSN, PTGS2, MAP1LC3B, LY6E, MAP2K3, ARF4, CTSB, BIRC3, DUSP6, RAB9A, IFNGR1, PERP, CTSL, ATOX1, ATF3, CDC123, RRBP1	CD9, ATP6V0E1, PSAP, ATP6V1G1, CDKN1A, SQSTM1, PLAUR, TMEM59, ARL6IP5, BST2, GRN, SOD2, CD55, PRDX5, MIR22HG, TIMP1, SAT1, GSN, PTGS2, MAP1LC3B, LY6E, MAP2K3, ARF4, CTSB, BIRC3, DUSP6, RAB9A, IFNGR1, PERP, CTSL, ATOX1
OUELLET_OVARIAN_CANCER_INVASIVE_VS_LMP_UP	0.00125313	0.0183857	0.345769	3.09574	0	86	CD9, CAPG, SDCBP, SLC25A5, SUMO2, COX6A1, CSTB, HMGN3, CYCS, HERPUD1, COX7B, TMED10, SUMO1, SPCS2, CKS2, CSNK2B, SNRPB2, ARF4, HMGN1, MAPRE1, POLR2K, LDHA, PSMA3, RANBP1, CD47, KDELR2, DPM1, ATP1B3, NDUFV2, TCEA1, MDH1, PSMB2, HNRNPM, PSMB4, CKS1B, TPM4, SDHB, DDX39A, YBX1, OAT, BTG3, HMGB2, UBXN4, PARP1, RALY, SSR1, SNRPD3, ACP1, MAP2K1, NASP, GLO1, COPS5, RAD21, MRPL3, CTNNA1, B2M, PSMC6	CD9, CAPG, SDCBP, SLC25A5, SUMO2, COX6A1, CSTB, HMGN3, CYCS, HERPUD1, COX7B, TMED10, SUMO1, SPCS2, CKS2, CSNK2B, SNRPB2, ARF4, HMGN1, MAPRE1, POLR2K, LDHA, PSMA3, RANBP1, CD47, KDELR2, DPM1, ATP1B3, NDUFV2, TCEA1, MDH1, PSMB2, HNRNPM, PSMB4, CKS1B, TPM4, SDHB, DDX39A, YBX1, OAT, BTG3
LEI_MYB_TARGETS	0.00114943	0.0183857	0.268246	3.09496	0	172	CLU, MYL12A, LUM, VIM, RGS2, CDKN1A, CTSD, CD59, HNRNPA1, ANXA2, LDHB, GSTP1, HSPB1, ANXA1, GRN, ASAH1, CCL2, SRGN, BHLHE40, TIMP3, GSTO1, APRT, CKS2, XBP1, ATP6V0D1, FN1, NNMT, SAT1, PSMA4, PPIB, IFITM2, MAP1LC3B, LY6E, MT1X, UBC, EEF1D, TUBB2A, TNFAIP6, NINJ1, CRIP2, NDUFS8, MAGED2, MYC, SLC16A3, IDI1, SERBP1, ANP32B, DNAJA1, PCBP1, MSN, LITAF, S100A10, HSPA1A, TGFBI, PRPF40A, NUPR1, CYP1B1, KT…	CLU, MYL12A, LUM, VIM, RGS2, CDKN1A, CTSD, CD59, HNRNPA1, ANXA2, LDHB, GSTP1, HSPB1, ANXA1, GRN, ASAH1, CCL2, SRGN, BHLHE40, TIMP3, GSTO1, APRT, CKS2, XBP1, ATP6V0D1, FN1, NNMT, SAT1, PSMA4, PPIB, IFITM2, MAP1LC3B, LY6E, MT1X, UBC, EEF1D, TUBB2A, TNFAIP6, NINJ1, CRIP2, NDUFS8, MAGED2, MYC, SLC16A3, IDI1, SERBP1, ANP32B, DNAJA1, PCBP1, MSN, LITAF, S100A10, HSPA1A, TGFBI, PRPF40A, NUPR1, CYP1B1, KT…
BENPORATH_MYC_MAX_TARGETS	0.00101523	0.0183857	0.200362	3.08795	0	457	RPL31, RPS20, RPL27A, TMSB4X, RPL27, TUBA1B, U2AF1, RPL15, RPL8, OAZ1, VAPA, RPS6, EIF3K, CALM2, RPS25, DBI, PFN1, COX7C, SQSTM1, HNRNPA1, RPS13, SAP18, PKM, NDUFB2, UXT, NDUFB4, RPS5, ARL6IP5, RPL19, RPS27A, NDUFA1, ATF4, NDUFB1, RPL9, LAMTOR5, RPS27L, CUTA, EIF3I, RAC2, RSL24D1, FTH1, SERTAD1, ASAH1, PSMB1, UBXN1, NDUFA6, RPL35, PPP2CA, SEC61B, VPS29, SERP1, SEC62, TMED10, SOD1, VDAC2, ACTR3, M…	RPL31, RPS20, RPL27A, TMSB4X, RPL27, TUBA1B, U2AF1, RPL15, RPL8, OAZ1, VAPA, RPS6, EIF3K, CALM2, RPS25, DBI, PFN1, COX7C, SQSTM1, HNRNPA1, RPS13, SAP18, PKM, NDUFB2, UXT, NDUFB4, RPS5, ARL6IP5, RPL19, RPS27A, NDUFA1, ATF4, NDUFB1, RPL9, LAMTOR5, RPS27L, CUTA, EIF3I, RAC2, RSL24D1, FTH1, SERTAD1, ASAH1, PSMB1, UBXN1, NDUFA6, RPL35, PPP2CA, SEC61B, VPS29, SERP1, SEC62, TMED10, SOD1, VDAC2, ACTR3, M…
REACTOME_FCERI_MEDIATED_NF_KB_ACTIVATION	0.0013089	0.0183857	0.39518	3.08614	0	60	UBB, FCER1G, RPS27A, NFKBIA, PSMB6, PSMB3, PSMB1, UBA52, PSME1, PSMA7, PSMD8, PSMB5, PSMA1, PSMA4, UBE2N, UBC, PSMB7, PSMC1, UBE2D2, PSMA3, PSMC5, PSMC4, PSMB2, PSMA5, PSMD4, PSMB4, PSMC3, SKP1, PSMD11, PSMB8, PSMD2, PSME2, PSMC2, PSMD7, PSMD13, PSMD12, PSMD1, PSMF1, PSMD9, PSMD14, CUL1, PSMD3, PSMC6, UBE2D1	UBB, FCER1G, RPS27A, NFKBIA, PSMB6, PSMB3, PSMB1, UBA52, PSME1, PSMA7, PSMD8, PSMB5, PSMA1, PSMA4, UBE2N, UBC, PSMB7, PSMC1, UBE2D2, PSMA3, PSMC5, PSMC4, PSMB2, PSMA5, PSMD4, PSMB4, PSMC3, SKP1, PSMD11, PSMB8, PSMD2, PSME2, PSMC2
PELLICCIOTTA_HDAC_IN_ANTIGEN_PRESENTATION_DN	0.00136054	0.0183857	0.453789	3.07975	0	41	ATF4, PSMB6, PDIA3, SERP1, PSME1, PSMA7, PSMD8, PSMB5, PSMA1, PSMA4, PSMC1, PSMA3, PSMC5, PDIA6, CANX, PSMB2, HLA-C, PSMC3, PSMD11, PSMB8, SEC22C, DERL1, PSME2, PSMC2, KDELR1, PSMD7, TMED4, TAPBP, PSMF1, PSMD14, TAP1, PSMC6	ATF4, PSMB6, PDIA3, SERP1, PSME1, PSMA7, PSMD8, PSMB5, PSMA1, PSMA4, PSMC1, PSMA3, PSMC5, PDIA6, CANX, PSMB2, HLA-C, PSMC3, PSMD11, PSMB8, SEC22C, DERL1, PSME2, PSMC2
LUI_TARGETS_OF_PAX8_PPARG_FUSION	0.00146843	0.0183857	0.543713	3.0719	0	27	RPL21, RPL17, ITM2B, EIF3K, RPL18A, RAN, RPS5, TMBIM6, HSPA8, RTN4, EIF3G, FBL, ERGIC3, TMEM147, HINT1, DNAJA1, LITAF, SKP1	RPL21, RPL17, ITM2B, EIF3K, RPL18A, RAN, RPS5, TMBIM6, HSPA8, RTN4, EIF3G, FBL, ERGIC3, TMEM147, HINT1, DNAJA1, LITAF, SKP1
REACTOME_MAPK6_MAPK4_SIGNALING	0.00127065	0.0183857	0.37257	3.06618	0	67	UBB, RPS27A, HSPB1, PSMB6, PSMB3, PSMB1, UBA52, CDC42EP3, PSME1, PSMA7, PSMD8, PSMB5, PSMA1, PSMA4, UBC, PSMB7, PSMC1, PSMA3, PSMC5, MYC, CCND3, PSMC4, PSMB2, CDC42, PSMA5, PSMD4, PSMB4, PSMC3, PSMD11, PSMB8, DNAJB1, PAK1, PSMD2, PSME2, PSMC2, MAPK6, PSMD7, PSMD13, PSMD12, PSMD1, PSMF1, PSMD9, MMP2, PSMD14	UBB, RPS27A, HSPB1, PSMB6, PSMB3, PSMB1, UBA52, CDC42EP3, PSME1, PSMA7, PSMD8, PSMB5, PSMA1, PSMA4, UBC, PSMB7, PSMC1, PSMA3, PSMC5, MYC, CCND3, PSMC4, PSMB2, CDC42, PSMA5, PSMD4, PSMB4, PSMC3, PSMD11, PSMB8, DNAJB1, PAK1, PSMD2, PSME2, PSMC2
REACTOME_RESPONSE_TO_ELEVATED_PLATELET_CYTOSOLIC_CA2	0.00129534	0.0183857	0.388164	3.06198	0	61	ALDOA, TMSB4X, CLU, CD63, CD9, PSAP, CFD, PFN1, CFL1, ANXA5, CAP1, SRGN, TIMP3, SOD1, TAGLN2, TIMP1, FN1, MANF, PPIA, MAGED2, APLP2, WDR1, APP, SERPING1, CALU, HSPA5, CTSW, VEGFA, STX4, STXBP3, VTI1B, FAM3C, TLN1, FERMT3, TEX264, STXBP2, ISLR, LAMP2, LGALS3BP, ACTN4, OLA1	ALDOA, TMSB4X, CLU, CD63, CD9, PSAP, CFD, PFN1, CFL1, ANXA5, CAP1, SRGN, TIMP3, SOD1, TAGLN2, TIMP1, FN1, MANF, PPIA, MAGED2, APLP2, WDR1, APP, SERPING1, CALU, HSPA5, CTSW
WONG_EMBRYONIC_STEM_CELL_CORE	0.00110375	0.0183857	0.243966	3.05991	0	211	EIF4A1, RPL27A, U2AF1, PRDX1, RPL10A, SLC25A5, EIF3K, HNRNPA1, EIF3L, EEF2, UQCRH, RPS5, NDUFA11, RPS3, CYCS, PSMB6, NOP10, EIF3I, ENO1, COX5B, SUMO1, NDUFB7, PSMA7, BTF3, CKS2, ERP29, PA2G4, PSMB5, RPS27, FBL, EIF6, KPNA2, NDUFB10, EIF2S2, HNRNPK, RPS23, MTHFD2, RPSA, BANF1, RPS19, SSB, NAP1L1, TGIF1, PRMT1, LSM4, NDUFAB1, GNL3, MYC, SDHC, SDHD, SNRPD1, EIF2S3, HSPA9, EIF4B, PPP4C, RPL22, VBP1, …	EIF4A1, RPL27A, U2AF1, PRDX1, RPL10A, SLC25A5, EIF3K, HNRNPA1, EIF3L, EEF2, UQCRH, RPS5, NDUFA11, RPS3, CYCS, PSMB6, NOP10, EIF3I, ENO1, COX5B, SUMO1, NDUFB7, PSMA7, BTF3, CKS2, ERP29, PA2G4, PSMB5, RPS27, FBL, EIF6, KPNA2, NDUFB10, EIF2S2, HNRNPK, RPS23, MTHFD2, RPSA, BANF1, RPS19, SSB, NAP1L1, TGIF1, PRMT1, LSM4, NDUFAB1, GNL3, MYC, SDHC, SDHD, SNRPD1, EIF2S3, HSPA9, EIF4B, PPP4C, RPL22, VBP1, …
MOOTHA_MITOCHONDRIA	0.00107643	0.0183857	0.232823	3.05955	0	249	GPX4, NDUFA4, LGALS3, SLC25A5, TSPO, COX8A, COX6B1, COX6A1, COX7C, NDUFB2, RAN, NDUFB4, UQCRH, COX4I1, COX7A2, NDUFA1, NDUFB1, CYCS, COX6C, COX5A, PLA2G2A, NDUFA6, COX7B, COX5B, SLC25A3, SOD2, VDAC2, NDUFB7, COX17, ANXA7, MRPL33, CYB5R3, YWHAE, NDUFC2, TOMM22, NDUFS5, ACADVL, NDUFS4, UQCRB, TBCB, HAX1, MTHFD2, TUFM, NDUFC1, NDUFS8, UQCRFS1, DUT, UQCRC2, BNIP3L, NDUFAB1, NDUFB6, NDUFS6, SDHC, SDHD…	GPX4, NDUFA4, LGALS3, SLC25A5, TSPO, COX8A, COX6B1, COX6A1, COX7C, NDUFB2, RAN, NDUFB4, UQCRH, COX4I1, COX7A2, NDUFA1, NDUFB1, CYCS, COX6C, COX5A, PLA2G2A, NDUFA6, COX7B, COX5B, SLC25A3, SOD2, VDAC2, NDUFB7, COX17, ANXA7, MRPL33, CYB5R3, YWHAE, NDUFC2, TOMM22, NDUFS5, ACADVL, NDUFS4, UQCRB, TBCB, HAX1, MTHFD2, TUFM, NDUFC1, NDUFS8, UQCRFS1, DUT, UQCRC2, BNIP3L, NDUFAB1, NDUFB6, NDUFS6, SDHC, SDHD…
REACTOME_TRANSCRIPTIONAL_REGULATION_BY_RUNX2	0.00129366	0.0183857	0.374486	3.04652	0	66	LGALS3, UBB, CDKN1A, RBX1, RPS27A, PSMB6, PSMB3, PSMB1, UBA52, PSME1, PSMA7, PSMD8, PSMB5, PSMA1, PSMA4, UBC, PSMB7, PSMC1, PSMA3, PSMC5, PSMC4, PSMB2, PSMA5, PSMD4, PSMB4, PSMC3, SKP1, PSMD11, PSMB8, PSMD2, PSME2, PSMC2, BAX, PSMD7, PSMD13, RUNX1, PSMD12, PSMD1, PSMF1, PSMD9, PSMD14, HES1, CUL1, PSMD3, PSMC6, CDK4	LGALS3, UBB, CDKN1A, RBX1, RPS27A, PSMB6, PSMB3, PSMB1, UBA52, PSME1, PSMA7, PSMD8, PSMB5, PSMA1, PSMA4, UBC, PSMB7, PSMC1, PSMA3, PSMC5, PSMC4, PSMB2, PSMA5, PSMD4, PSMB4, PSMC3, SKP1, PSMD11, PSMB8, PSMD2, PSME2, PSMC2
KAAB_FAILED_HEART_ATRIUM_DN	0.0012285	0.0183857	0.315527	3.04131	0	102	PRDX1, LAPTM4A, TXN, ATP6V0E1, ITM2B, COX6A1, CD59, RAN, FKBP1A, ACTB, GSTP1, EIF3I, PSMB3, PSMB1, ADRM1, TMED10, SUMO1, PGK1, PSMB5, YWHAE, UBE2I, RAB1A, LDHA, PSMA3, GTF3A, TMEM147, SPTSSA, PMP22, CNIH1, PAFAH1B1, RAB9A, HINT1, IFNGR1, TSC22D1, AMD1, IFITM3, SRI, PDCD6, PSMB4, PLEKHB2, SDF2, APP, GRB2, GSTM3, NUTF2, LSM7, SPARCL1, PPP1CC, RIT1, STX4, VTI1B, LAGE3, PAPOLA, DGUOK, ACP1, MAP2K1, C…	PRDX1, LAPTM4A, TXN, ATP6V0E1, ITM2B, COX6A1, CD59, RAN, FKBP1A, ACTB, GSTP1, EIF3I, PSMB3, PSMB1, ADRM1, TMED10, SUMO1, PGK1, PSMB5, YWHAE, UBE2I, RAB1A, LDHA, PSMA3, GTF3A, TMEM147, SPTSSA, PMP22, CNIH1, PAFAH1B1, RAB9A, HINT1, IFNGR1, TSC22D1, AMD1, IFITM3, SRI, PDCD6, PSMB4, PLEKHB2, SDF2, APP, GRB2, GSTM3, NUTF2, LSM7, SPARCL1
ONKEN_UVEAL_MELANOMA_DN	0.00107296	0.0183857	0.226007	3.0373	0	272	RPL31, RPL15, RPL10A, GLUL, SLC25A6, ID2, RPL23, RPL3, RAB7A, DSTN, EIF3L, RPL18A, NDUFB4, RPS5, VAMP8, RPL35A, RPS14, GSTP1, AP2M1, RPS27A, RHOA, BSG, SEC11A, CUTA, CD83, RSL24D1, PLIN2, ASAH1, SERP1, SEC62, CIRBP, TIMP3, RPS9, PCNP, COX7A2L, ERP29, CNBP, EIF3G, TIPARP, ARL2, FBL, EIF1B, ST13, ARF4, MAPRE1, CMTM6, RPSA, RSL1D1, RPL36AL, POLR1D, M6PR, NDUFAF3, RPL32, NAP1L1, CSDE1, PMP22, EIF1AX,…	RPL31, RPL15, RPL10A, GLUL, SLC25A6, ID2, RPL23, RPL3, RAB7A, DSTN, EIF3L, RPL18A, NDUFB4, RPS5, VAMP8, RPL35A, RPS14, GSTP1, AP2M1, RPS27A, RHOA, BSG, SEC11A, CUTA, CD83, RSL24D1, PLIN2, ASAH1, SERP1, SEC62, CIRBP, TIMP3, RPS9, PCNP, COX7A2L, ERP29, CNBP, EIF3G, TIPARP, ARL2, FBL, EIF1B, ST13, ARF4, MAPRE1, CMTM6, RPSA, RSL1D1, RPL36AL, POLR1D, M6PR, NDUFAF3, RPL32, NAP1L1, CSDE1, PMP22, EIF1AX,…
SHIPP_DLBCL_VS_FOLLICULAR_LYMPHOMA_UP	0.00141643	0.0183857	0.494694	3.03454	0	32	ALDOA, PRDX1, LGALS3, CTSD, PKM, SNRPB, ENO1, CCT3, SAT1, MIF, KPNA2, CLTA, PSMC1, LDHA, MTHFD2, SLC1A5, PGAM1, P4HB, IMPDH2, CCT5, PSME2, PFKP, NME1, HMGA1, IDH2	ALDOA, PRDX1, LGALS3, CTSD, PKM, SNRPB, ENO1, CCT3, SAT1, MIF, KPNA2, CLTA, PSMC1, LDHA, MTHFD2, SLC1A5, PGAM1, P4HB, IMPDH2, CCT5, PSME2
HOUSTIS_ROS	0.00147059	0.0183857	0.565615	3.03285	0	24	FTL, GPX4, PRDX1, TXN, PRDX6, FTH1, SOD1, SOD2, PRDX2, MT1X, GLRX, GPX3, HMOX2, CYP1B1, PRDX4, PRDX3, TXNRD1	FTL, GPX4, PRDX1, TXN, PRDX6, FTH1, SOD1, SOD2, PRDX2, MT1X, GLRX, GPX3, HMOX2, CYP1B1, PRDX4, PRDX3, TXNRD1
MORI_PRE_BI_LYMPHOCYTE_UP	0.00144092	0.0183857	0.507162	3.03001	0	30	TUBA1B, TXN, DBI, TUBB, CDKN1A, FCER1G, RAN, TUBB4B, STMN1, MIF, KPNA2, MTHFD2, TUBA1A, NUCKS1, EMP1, HMGN2, ANP32E, CKS1B, PRDX4	TUBA1B, TXN, DBI, TUBB, CDKN1A, FCER1G, RAN, TUBB4B, STMN1, MIF, KPNA2, MTHFD2, TUBA1A, NUCKS1, EMP1, HMGN2, ANP32E, CKS1B, PRDX4
WP_ALZHEIMERS_DISEASE_AND_MIRNA_EFFECTS	0.00120048	0.0183857	0.296437	3.02817	0	120	TUBA1B, SLC25A6, SLC25A5, CALM2, TUBB, TUBB4B, ATF4, CYCS, PSMB6, CSNK1A1, PSMB3, PSMB1, GAPDH, ADRM1, VDAC2, PSMA7, PSMD8, XBP1, RTN4, CSNK2B, PSMB5, PSMA1, TUBA1C, PSMA4, PTGS2, PSMB7, PSMC1, TUBB2A, VDAC1, PSMA3, PSMC5, TUBA1A, RTN3, KIF5B, APH1A, PPP3CA, PSMC4, PSMB2, PSMA5, PSMD4, CAPN2, PSMB4, PSMC3, EIF2S1, PSENEN, APP, PSMD2, BID, DDIT3, VDAC3, CALM3, PSMC2, HSD17B10, BAD, LRP1, CTNNB1, P…	TUBA1B, SLC25A6, SLC25A5, CALM2, TUBB, TUBB4B, ATF4, CYCS, PSMB6, CSNK1A1, PSMB3, PSMB1, GAPDH, ADRM1, VDAC2, PSMA7, PSMD8, XBP1, RTN4, CSNK2B, PSMB5, PSMA1, TUBA1C, PSMA4, PTGS2, PSMB7, PSMC1, TUBB2A, VDAC1, PSMA3, PSMC5, TUBA1A, RTN3, KIF5B, APH1A, PPP3CA, PSMC4, PSMB2, PSMA5, PSMD4, CAPN2, PSMB4, PSMC3, EIF2S1, PSENEN, APP, PSMD2, BID, DDIT3, VDAC3, CALM3, PSMC2
BIOCARTA_PROTEASOME_PATHWAY	0.00154799	0.0183857	0.640748	3.02736	0	18	PSMB6, PSMB3, PSMB1, PSMA7, PSMB5, PSMA1, PSMA4, PSMB7, PSMA3, UBE2A, RPN2, PSMB2, PSMA5, PSMB4	PSMB6, PSMB3, PSMB1, PSMA7, PSMB5, PSMA1, PSMA4, PSMB7, PSMA3, UBE2A, RPN2, PSMB2, PSMA5, PSMB4
REACTOME_CYCLIN_A_CDK2_ASSOCIATED_EVENTS_AT_S_PHASE_ENTRY	0.00130039	0.0183857	0.383659	3.02396	0	62	UBB, CDKN1A, RPS27A, PSMB6, PSMB3, PSMB1, UBA52, PSME1, PSMA7, PSMD8, PSMB5, PSMA1, PSMA4, UBC, PSMB7, PSMC1, PSMA3, PSMC5, MYC, PSMC4, PSMB2, PSMA5, PSMD4, PSMB4, PSMC3, SKP1, PSMD11, PSMB8, CKS1B, PSMD2, PSME2, PSMC2, MAX, PSMD7, PSMD13, PSMD12, PSMD1, PSMF1, PSMD9, PSMD14, CUL1, PSMD3, PSMC6, CDK4	UBB, CDKN1A, RPS27A, PSMB6, PSMB3, PSMB1, UBA52, PSME1, PSMA7, PSMD8, PSMB5, PSMA1, PSMA4, UBC, PSMB7, PSMC1, PSMA3, PSMC5, MYC, PSMC4, PSMB2, PSMA5, PSMD4, PSMB4, PSMC3, SKP1, PSMD11, PSMB8, CKS1B, PSMD2, PSME2, PSMC2
WINTER_HYPOXIA_METAGENE	0.00119332	0.0183857	0.291007	3.02383	0	125	ALDOA, RPL36A, FTL, LGALS1, DDIT4, TPI1, TXN, ID2, VIM, SLC3A2, CDKN1A, CTSD, ANXA2, PLAUR, PKM, ANXA5, LDHB, ANXA1, HERPUD1, PLIN2, ENO1, EIF4A3, GAPDH, BHLHE40, INSIG1, PGK1, FN1, SAT1, PTGS2, MIF, NR4A1, HBP1, LDHA, PSMA3, BNIP3L, PGAM1, XRCC6, EGR1, ERRFI1, CD99, CCT6A, GLRX, TGFBI, HMOX2, TIMM17A, DDIT3, ICAM1, HSPA5, VEGFA, CALD1, PNP, ANGPTL4, LRP1, SRSF6, VPS51, TBPL1, DR1, FKBP4, DKC1, H…	ALDOA, RPL36A, FTL, LGALS1, DDIT4, TPI1, TXN, ID2, VIM, SLC3A2, CDKN1A, CTSD, ANXA2, PLAUR, PKM, ANXA5, LDHB, ANXA1, HERPUD1, PLIN2, ENO1, EIF4A3, GAPDH, BHLHE40, INSIG1, PGK1, FN1, SAT1, PTGS2, MIF, NR4A1, HBP1, LDHA, PSMA3, BNIP3L, PGAM1, XRCC6, EGR1, ERRFI1, CD99, CCT6A, GLRX, TGFBI, HMOX2, TIMM17A, DDIT3, ICAM1, HSPA5
MOOTHA_HUMAN_MITODB_6_2002	0.00107875	0.0183857	0.230783	3.02072	0	246	GPX4, RPLP2, NDUFA4, TXN, SLC25A5, RPL3, TSPO, COX8A, COX6B1, COX6A1, COX7C, NDUFB2, NDUFB4, UQCRH, COX4I1, COX7A2, NDUFA1, NDUFB1, CYCS, COX6C, COX5A, NDUFA6, COX7B, COX5B, SLC25A3, SOD2, VDAC2, NDUFB7, COX17, COX7A2L, MRPL33, CYB5R3, SCP2, NDUFC2, TOMM22, RPS3A, NDUFS5, REXO2, ACADVL, NDUFS4, ACSL4, NDUFS7, UQCRB, TBCB, HAX1, MTHFD2, TUFM, NDUFC1, NDUFS8, UQCRFS1, DUT, UQCRC2, BNIP3L, NDUFAB1, …	GPX4, RPLP2, NDUFA4, TXN, SLC25A5, RPL3, TSPO, COX8A, COX6B1, COX6A1, COX7C, NDUFB2, NDUFB4, UQCRH, COX4I1, COX7A2, NDUFA1, NDUFB1, CYCS, COX6C, COX5A, NDUFA6, COX7B, COX5B, SLC25A3, SOD2, VDAC2, NDUFB7, COX17, COX7A2L, MRPL33, CYB5R3, SCP2, NDUFC2, TOMM22, RPS3A, NDUFS5, REXO2, ACADVL, NDUFS4, ACSL4, NDUFS7, UQCRB, TBCB, HAX1, MTHFD2, TUFM, NDUFC1, NDUFS8, UQCRFS1, DUT, UQCRC2, BNIP3L, NDUFAB1, …
WP_ALZHEIMERS_DISEASE	0.00121803	0.0183857	0.298509	3.01869	0	118	TUBA1B, SLC25A6, SLC25A5, CALM2, TUBB, TUBB4B, ATF4, CYCS, PSMB6, CSNK1A1, PSMB3, PSMB1, GAPDH, ADRM1, VDAC2, PSMA7, PSMD8, XBP1, RTN4, CSNK2B, PSMB5, PSMA1, TUBA1C, PSMA4, PTGS2, PSMB7, PSMC1, TUBB2A, VDAC1, PSMA3, PSMC5, TUBA1A, RTN3, KIF5B, APH1A, PPP3CA, PSMC4, PSMB2, PSMA5, PSMD4, CAPN2, PSMB4, PSMC3, EIF2S1, PSENEN, APP, PSMD2, BID, DDIT3, VDAC3, CALM3, PSMC2, HSD17B10, BAD, LRP1, CTNNB1, P…	TUBA1B, SLC25A6, SLC25A5, CALM2, TUBB, TUBB4B, ATF4, CYCS, PSMB6, CSNK1A1, PSMB3, PSMB1, GAPDH, ADRM1, VDAC2, PSMA7, PSMD8, XBP1, RTN4, CSNK2B, PSMB5, PSMA1, TUBA1C, PSMA4, PTGS2, PSMB7, PSMC1, TUBB2A, VDAC1, PSMA3, PSMC5, TUBA1A, RTN3, KIF5B, APH1A, PPP3CA, PSMC4, PSMB2, PSMA5, PSMD4, CAPN2, PSMB4, PSMC3, EIF2S1, PSENEN, APP, PSMD2, BID, DDIT3, VDAC3, CALM3, PSMC2
REACTOME_REGULATION_OF_MRNA_STABILITY_BY_PROTEINS_THAT_BIND_AU_RICH_ELEMENTS	0.00126743	0.0183857	0.364693	3.0183	0	69	UBB, RPS27A, HSPB1, PSMB6, PSMB3, PSMB1, UBA52, HSPA8, PSME1, ZFP36L1, PSMA7, PSMD8, PSMB5, PSMA1, PSMA4, ZFP36, UBC, PSMB7, PSMC1, PSMA3, PSMC5, PSMC4, PSMB2, PSMA5, PSMD4, HSPA1A, PSMB4, PSMC3, PSMD11, PSMB8, PSMD2, PSME2, PSMC2, PSMD7, PSMD13, EXOSC8, DCP1A, PSMD12, PSMD1, PSMF1, PSMD9, PSMD14, ANP32A, PSMD3, YWHAB, EXOSC3, PSMC6	UBB, RPS27A, HSPB1, PSMB6, PSMB3, PSMB1, UBA52, HSPA8, PSME1, ZFP36L1, PSMA7, PSMD8, PSMB5, PSMA1, PSMA4, ZFP36, UBC, PSMB7, PSMC1, PSMA3, PSMC5, PSMC4, PSMB2, PSMA5, PSMD4, HSPA1A, PSMB4, PSMC3, PSMD11, PSMB8, PSMD2, PSME2, PSMC2
CHEN_LUNG_CANCER_SURVIVAL	0.0015674	0.0183857	0.711057	3.00941	0	14	PEBP1, PKM, ACTB, GSTP1, ANXA1, SOD2, ACTG1, PGK1, PGAM1, P4HB, CALU, HSPA5, HPRT1	PEBP1, PKM, ACTB, GSTP1, ANXA1, SOD2, ACTG1, PGK1, PGAM1, P4HB, CALU, HSPA5
REACTOME_INTERLEUKIN_1_SIGNALING	0.00126743	0.0183857	0.362911	3.00355	0	69	UBB, SQSTM1, RBX1, RPS27A, NFKBIA, PSMB6, PSMB3, PSMB1, UBA52, PSME1, PSMA7, PSMD8, PSMB5, PSMA1, PSMA4, UBE2N, UBC, PSMB7, PSMC1, PSMA3, PSMC5, MAP3K8, PSMC4, PSMB2, PSMA5, PSMD4, PSMB4, PSMC3, SKP1, PSMD11, PSMB8, APP, PSMD2, PSME2, PSMC2, PSMD7, PSMD13, NFKBIB, MAP2K1, PSMD12, PSMD1, PSMF1, PSMD9, PSMD14, CUL1, PSMD3	UBB, SQSTM1, RBX1, RPS27A, NFKBIA, PSMB6, PSMB3, PSMB1, UBA52, PSME1, PSMA7, PSMD8, PSMB5, PSMA1, PSMA4, UBE2N, UBC, PSMB7, PSMC1, PSMA3, PSMC5, MAP3K8, PSMC4, PSMB2, PSMA5, PSMD4, PSMB4, PSMC3, SKP1, PSMD11, PSMB8, APP, PSMD2, PSME2, PSMC2
DAIRKEE_CANCER_PRONE_RESPONSE_BPA_E2	0.00127065	0.0183857	0.364716	3.00154	0	67	EIF4A1, S100A4, RPL15, SLC25A6, TXN, PLP2, RPS6, RPL4, PRDX6, COX8A, UQCRH, ATF4, GAPDH, PPP2CA, AP3S1, EIF4E, FBL, EEF1D, IFRD1, TCP1, APLP2, EIF2S3, EIF4B, ANP32B, PSMB2, VBP1, HMGN2, EIF2S1, DDX39A, TKT, NOP16, NDUFS3, RPL29, HMGB2, KPNB1, PPP2R2A, SRSF3, HMGA1, POLR2H, EIF4G2, HNRNPC, POLR2C, RPL36, BCAP29, EIF4EBP1, EBNA1BP2, EIF3A, RAB14, LST1, EIF4G1, POLD2	EIF4A1, S100A4, RPL15, SLC25A6, TXN, PLP2, RPS6, RPL4, PRDX6, COX8A, UQCRH, ATF4, GAPDH, PPP2CA, AP3S1, EIF4E, FBL, EEF1D, IFRD1, TCP1, APLP2, EIF2S3, EIF4B, ANP32B, PSMB2, VBP1, HMGN2, EIF2S1, DDX39A, TKT, NOP16, NDUFS3, RPL29
POMEROY_MEDULLOBLASTOMA_PROGNOSIS_DN	0.00144509	0.0183857	0.515255	2.98037	0	28	RPL27A, RPS10, RPL10A, RPS25, COX8A, LDHB, RPL35A, RPS14, SNRPD2, ENO1, ERP29, RPSA, RPS18, RPS19, UBE2D3, RPL11, SRI, TKT, RPL29, RPL7A, HMGA1, SNRPA1, RPS8	RPL27A, RPS10, RPL10A, RPS25, COX8A, LDHB, RPL35A, RPS14, SNRPD2, ENO1, ERP29, RPSA, RPS18, RPS19, UBE2D3, RPL11, SRI, TKT, RPL29
DANG_REGULATED_BY_MYC_DN	0.00117786	0.0183857	0.279826	2.97794	0	133	FTL, TMSB4X, MYL12A, IER3, NPC2, MGP, SDCBP, ID2, ITM2B, TSPO, CDKN1A, CSTB, PLAUR, HSPB1, FTH1, RAB2A, SUMO1, ZFP36L1, FCGRT, ANXA6, FN1, ANXA4, UBE2L3, ARF4, CTSB, CD151, RPS23, ILK, CSDE1, PMP22, NUCB1, SERPINB1, CD47, MYC, ARPC4, CAST, ISCU, DUSP6, ERRFI1, RAB10, CANX, LIMS1, MSN, AQP1, KLF4, TIMP2, PPP1R15A, PERP, CAV1, PTPN1, APP, MLF2, BRD2, DDIT3, FSTL1, ID3, ITGB1, VEGFA, CALD1, INHBA, R…	FTL, TMSB4X, MYL12A, IER3, NPC2, MGP, SDCBP, ID2, ITM2B, TSPO, CDKN1A, CSTB, PLAUR, HSPB1, FTH1, RAB2A, SUMO1, ZFP36L1, FCGRT, ANXA6, FN1, ANXA4, UBE2L3, ARF4, CTSB, CD151, RPS23, ILK, CSDE1, PMP22, NUCB1, SERPINB1, CD47, MYC, ARPC4, CAST, ISCU, DUSP6, ERRFI1, RAB10, CANX, LIMS1, MSN, AQP1, KLF4, TIMP2, PPP1R15A, PERP, CAV1, PTPN1, APP, MLF2, BRD2, DDIT3, FSTL1, ID3
REACTOME_MITOTIC_METAPHASE_AND_ANAPHASE	0.00117647	0.0183857	0.277642	2.97444	0	136	TUBA1B, UBB, RAN, DYNLL1, TUBB4B, RPS27A, PSMB6, PSMB3, PSMB1, UBA52, PPP2CA, SUMO1, PSME1, PSMA7, PSMD8, PSMB5, ANAPC16, PSMA1, TUBA1C, PSMA4, RPS27, LMNA, ANAPC11, UBE2I, UBC, PSMB7, PSMC1, MAPRE1, TUBB2A, PSMA3, PSMC5, BANF1, TUBA1A, NUDC, CHMP4A, CHMP3, PMF1, PAFAH1B1, PSMC4, CDC26, PSMB2, PSMA5, PSMD4, PSMB4, PSMC3, PSMD11, PSMB8, CHMP2A, PSMD2, BUB3, CHMP4B, CHMP2B, PSME2, PTTG1, PSMC2, STA…	TUBA1B, UBB, RAN, DYNLL1, TUBB4B, RPS27A, PSMB6, PSMB3, PSMB1, UBA52, PPP2CA, SUMO1, PSME1, PSMA7, PSMD8, PSMB5, ANAPC16, PSMA1, TUBA1C, PSMA4, RPS27, LMNA, ANAPC11, UBE2I, UBC, PSMB7, PSMC1, MAPRE1, TUBB2A, PSMA3, PSMC5, BANF1, TUBA1A, NUDC, CHMP4A, CHMP3, PMF1, PAFAH1B1, PSMC4, CDC26, PSMB2, PSMA5, PSMD4, PSMB4, PSMC3, PSMD11, PSMB8, CHMP2A, PSMD2, BUB3, CHMP4B, CHMP2B, PSME2, PTTG1, PSMC2
REACTOME_SEPARATION_OF_SISTER_CHROMATIDS	0.00121951	0.0183857	0.303688	2.97286	0	105	TUBA1B, UBB, DYNLL1, TUBB4B, RPS27A, PSMB6, PSMB3, PSMB1, UBA52, PPP2CA, PSME1, PSMA7, PSMD8, PSMB5, ANAPC16, PSMA1, TUBA1C, PSMA4, RPS27, ANAPC11, UBC, PSMB7, PSMC1, MAPRE1, TUBB2A, PSMA3, PSMC5, TUBA1A, NUDC, PMF1, PAFAH1B1, PSMC4, CDC26, PSMB2, PSMA5, PSMD4, PSMB4, PSMC3, PSMD11, PSMB8, PSMD2, BUB3, PSME2, PTTG1, PSMC2, STAG2, PPP1CC, DYNC1I2, UBE2E1, PSMD7, ANAPC5, DYNC1LI1, PSMD13, SMC3, PSM…	TUBA1B, UBB, DYNLL1, TUBB4B, RPS27A, PSMB6, PSMB3, PSMB1, UBA52, PPP2CA, PSME1, PSMA7, PSMD8, PSMB5, ANAPC16, PSMA1, TUBA1C, PSMA4, RPS27, ANAPC11, UBC, PSMB7, PSMC1, MAPRE1, TUBB2A, PSMA3, PSMC5, TUBA1A, NUDC, PMF1, PAFAH1B1, PSMC4, CDC26, PSMB2, PSMA5, PSMD4, PSMB4, PSMC3, PSMD11, PSMB8, PSMD2, BUB3, PSME2, PTTG1, PSMC2
LEE_AGING_NEOCORTEX_UP	0.00133869	0.0183857	0.409365	2.96767	0	48	MYL12A, CD9, JUNB, VIM, TUBB, CTSD, EEF2, RHOG, SAT1, UBC, NR4A1, CD68, M6PR, ATP1B3, S100A10, CTSS, HSD17B12, DDIT3, PPP1R2, PHB, VEGFA, STXBP3, CTNNB1, NAPA, CSNK1D, DHX15, C1QA, RAB4A, CTSZ, LGALS3BP, IFI27, B2M, P4HA1, RRAGA, CMPK1, GADD45A, RAB14	MYL12A, CD9, JUNB, VIM, TUBB, CTSD, EEF2, RHOG, SAT1, UBC, NR4A1, CD68, M6PR, ATP1B3, S100A10, CTSS, HSD17B12, DDIT3, PPP1R2, PHB
REACTOME_AGGREPHAGY	0.00151057	0.0183857	0.60695	2.96264	0	19	TUBA1B, UBB, VIM, DYNLL1, TUBB4B, RPS27A, PARK7, UBA52, TUBA1C, UBE2N, UBC, TUBB2A, TUBA1A, VCP, DYNC1I2, DYNC1LI1	TUBA1B, UBB, VIM, DYNLL1, TUBB4B, RPS27A, PARK7, UBA52, TUBA1C, UBE2N, UBC, TUBB2A, TUBA1A, VCP
WELCSH_BRCA1_TARGETS_UP	0.00117096	0.0183857	0.273606	2.96186	0	138	MYL12A, NPC2, CD9, NDUFA4, LUM, ID2, TMED2, TUBB, RAB7A, CDKN1A, ANXA2, ANXA5, HMGN3, CSNK1A1, ANXA1, TMBIM6, CIRBP, RAB2A, TMED10, FCGRT, ANXA7, CKS2, ANXA4, RHOC, HEXB, RAB1A, NDUFA12, SERPINB1, CD47, KDELR2, SDHC, UBE2D3, KIF5B, EIF4B, ECH1, RBM3, PPP4C, PRKAR1A, CYBA, LIMS1, DEK, RABGGTB, PLD3, PTPN1, TIMM17A, SUCLG1, MAT2A, CTSL, LEPROT, TSG101, RAB6A, HSPA5, FSTL1, CCT7, DDOST, ARPC1A, SSR1…	MYL12A, NPC2, CD9, NDUFA4, LUM, ID2, TMED2, TUBB, RAB7A, CDKN1A, ANXA2, ANXA5, HMGN3, CSNK1A1, ANXA1, TMBIM6, CIRBP, RAB2A, TMED10, FCGRT, ANXA7, CKS2, ANXA4, RHOC, HEXB, RAB1A, NDUFA12, SERPINB1, CD47, KDELR2, SDHC, UBE2D3, KIF5B, EIF4B, ECH1, RBM3, PPP4C, PRKAR1A, CYBA, LIMS1, DEK, RABGGTB, PLD3, PTPN1, TIMM17A, SUCLG1, MAT2A, CTSL, LEPROT, TSG101, RAB6A, HSPA5, FSTL1, CCT7
BERENJENO_TRANSFORMED_BY_RHOA_DN	0.00111235	0.0183857	0.24109	2.9498	0	197	MYL12A, NPC2, MGP, LUM, LAPTM4A, ID2, ITM2B, PSAP, DCN, SQSTM1, TMEM59, ACTB, PRNP, MGST3, GRN, RABAC1, NDUFA6, BHLHE40, AP3S1, TIMP3, ATP6V0D1, NDFIP1, ATRAID, ANXA6, FN1, NNMT, ANXA4, GSN, MAP1LC3B, SCP2, DPP7, MT1X, DHRS7, ST13, CLTA, ERGIC3, VPS28, HSD17B11, EID1, SLC1A5, MPC2, CNPY2, PMP22, CD47, ITM2C, MAGED2, SDHC, APLP2, RAB9A, PPP3CA, VKORC1, ECH1, STX5, RPL22, IFITM3, SMIM14, CTSA, CYP1…	MYL12A, NPC2, MGP, LUM, LAPTM4A, ID2, ITM2B, PSAP, DCN, SQSTM1, TMEM59, ACTB, PRNP, MGST3, GRN, RABAC1, NDUFA6, BHLHE40, AP3S1, TIMP3, ATP6V0D1, NDFIP1, ATRAID, ANXA6, FN1, NNMT, ANXA4, GSN, MAP1LC3B, SCP2, DPP7, MT1X, DHRS7, ST13, CLTA, ERGIC3, VPS28, HSD17B11, EID1, SLC1A5, MPC2, CNPY2, PMP22, CD47, ITM2C, MAGED2, SDHC, APLP2, RAB9A, PPP3CA, VKORC1, ECH1, STX5, RPL22, IFITM3, SMIM14, CTSA, CYP1…
REACTOME_SIGNALING_BY_INTERLEUKINS	0.00110375	0.0183857	0.235076	2.94842	0	211	JUNB, UBB, VIM, CDKN1A, SQSTM1, ANXA2, RBX1, CFL1, RPS27A, NFKBIA, PSMB6, ANXA1, HNRNPF, PSMB3, PSMB1, CCL2, ARF1, UBA52, PPP2CA, HSPA8, SOD1, TALDO1, PSME1, SOD2, PSMA7, PSMD8, GSTO1, TIMP1, FN1, PSMB5, PSMA1, PSMA4, PTGS2, MIF, VAMP2, UBE2N, MAP2K3, UBC, PSMB7, PSMC1, RPLP0, PPIA, PSMA3, PSMC5, TCP1, MAP3K8, RAP1B, MYC, P4HB, HSPA9, DUSP6, PSMC4, CXCL2, CANX, MSN, PSMB2, CDC42, PSMA5, PSMD4, PS…	JUNB, UBB, VIM, CDKN1A, SQSTM1, ANXA2, RBX1, CFL1, RPS27A, NFKBIA, PSMB6, ANXA1, HNRNPF, PSMB3, PSMB1, CCL2, ARF1, UBA52, PPP2CA, HSPA8, SOD1, TALDO1, PSME1, SOD2, PSMA7, PSMD8, GSTO1, TIMP1, FN1, PSMB5, PSMA1, PSMA4, PTGS2, MIF, VAMP2, UBE2N, MAP2K3, UBC, PSMB7, PSMC1, RPLP0, PPIA, PSMA3, PSMC5, TCP1, MAP3K8, RAP1B, MYC, P4HB, HSPA9, DUSP6, PSMC4, CXCL2, CANX, MSN, PSMB2, CDC42, PSMA5, PSMD4, PS…
WEST_ADRENOCORTICAL_TUMOR_DN	0.00110619	0.0183857	0.239307	2.94256	0	199	EIF4A1, RPL23A, RPL27, IER3, MGP, LUM, JUNB, UBB, PEBP1, RPL23, TSPO, DCN, RPS4X, CFD, RPL38, RPL10, EIF3L, EEF1A1, CCL2, UBXN1, TALDO1, RPS9, CD55, ACTG1, NDUFB11, IFITM2, VAMP2, ZFP36, LY6E, MT1X, METTL9, FHL1, ACADVL, EEF1D, IGFBP6, NR4A1, BGN, LSP1, ASPN, NAP1L1, IER2, PPIG, ITM2A, EIF3M, EGR1, ATP1B3, AKR1B1, GEM, NR4A2, CCDC85B, COX16, C1S, NUPR1, RSF1, BTG2, MT2A, FXYD1, RPL5, TOB2, RAB13,…	EIF4A1, RPL23A, RPL27, IER3, MGP, LUM, JUNB, UBB, PEBP1, RPL23, TSPO, DCN, RPS4X, CFD, RPL38, RPL10, EIF3L, EEF1A1, CCL2, UBXN1, TALDO1, RPS9, CD55, ACTG1, NDUFB11, IFITM2, VAMP2, ZFP36, LY6E, MT1X, METTL9, FHL1, ACADVL, EEF1D, IGFBP6, NR4A1, BGN, LSP1, ASPN, NAP1L1, IER2, PPIG, ITM2A, EIF3M, EGR1, ATP1B3, AKR1B1, GEM, NR4A2, CCDC85B, COX16, C1S, NUPR1, RSF1, BTG2, MT2A, FXYD1, RPL5, TOB2, RAB13,…
KYNG_ENVIRONMENTAL_STRESS_RESPONSE_UP	0.00141643	0.0183857	0.478797	2.93702	0	32	OAZ1, ARPC1B, VIM, EIF3L, CYCS, ANXA1, SOD1, TBCA, FN1, EIF4E, MT1X, CSDE1, BNIP3L, GLRX, CXCL2, PDCD5, PRDX4, FLOT1, CALU, RPL7A, PRSS23, LCK, GOLGA4	OAZ1, ARPC1B, VIM, EIF3L, CYCS, ANXA1, SOD1, TBCA, FN1, EIF4E, MT1X, CSDE1, BNIP3L, GLRX, CXCL2, PDCD5, PRDX4, FLOT1, CALU
BOUDOUKHA_BOUND_BY_IGF2BP2	0.00130039	0.0183857	0.372036	2.93235	0	62	RPL36A, S100A6, RPS10, RPS4X, COX8A, COX7C, HIGD2A, DYNLL1, VAMP8, RPS27A, NDUFA1, FTH1, SEC61B, VPS29, UAP1, MAP1LC3B, RPS15, ROMO1, RPLP0, UBE2D2, TMEM147, FAU, ABRACL, CCND3, PCBP1, RPL22, VBP1, SMIM14, SDF2, LSM5, UNC50, HSPA1B, VTI1B, EMC6, NACA, CSF1, RPS16, CCNG1, PEA15, GID8, RPL36, CRTAP, VPS26A	RPL36A, S100A6, RPS10, RPS4X, COX8A, COX7C, HIGD2A, DYNLL1, VAMP8, RPS27A, NDUFA1, FTH1, SEC61B, VPS29, UAP1, MAP1LC3B, RPS15, ROMO1, RPLP0, UBE2D2, TMEM147, FAU, ABRACL, CCND3, PCBP1, RPL22, VBP1, SMIM14, SDF2
OSWALD_HEMATOPOIETIC_STEM_CELL_IN_COLLAGEN_GEL_UP	0.001221	0.0183857	0.297231	2.93218	0	108	IER3, JUNB, RPL23, RGS2, CDKN1A, HNRNPA1, SGK1, NFKBIA, CD83, CCL2, CIRBP, CDC42EP3, CXCL3, SOD2, ZFP36L1, GADD45B, PTGS2, TIPARP, ZFP36, DNAJC8, CTNNBL1, TNFAIP6, RAB5C, BIRC3, EHD1, SSB, NAP1L1, IER2, EIF3M, EGR1, CXCL2, NR4A2, KLF4, CCL4, CCL3, PSMD11, BTG2, PPP1R15A, ZC3H12A, CYP1B1, VPS37B, TIMM17A, LUC7L3, HNRNPDL, CTSL, RGS1, CXCL1, ARL4A, ICAM1, ATF3, PAFAH1B2, KPNB1, DAB2, GRAP2, RUNX1, …	IER3, JUNB, RPL23, RGS2, CDKN1A, HNRNPA1, SGK1, NFKBIA, CD83, CCL2, CIRBP, CDC42EP3, CXCL3, SOD2, ZFP36L1, GADD45B, PTGS2, TIPARP, ZFP36, DNAJC8, CTNNBL1, TNFAIP6, RAB5C, BIRC3, EHD1, SSB, NAP1L1, IER2, EIF3M, EGR1, CXCL2, NR4A2, KLF4, CCL4, CCL3, PSMD11, BTG2, PPP1R15A, ZC3H12A, CYP1B1, VPS37B, TIMM17A, LUC7L3, HNRNPDL, CTSL, RGS1, CXCL1, ARL4A, ICAM1
BORCZUK_MALIGNANT_MESOTHELIOMA_UP	0.00110132	0.0183857	0.233119	2.92601	0	210	LUM, YWHAQ, S100A11, DBI, ANXA2, PKM, RAN, FKBP1A, EIF3H, SEC61G, PARK7, LAMTOR5, MORF4L2, PSMB6, ILF2, EIF3I, HSPA8, JTB, SLC25A3, RAP1A, PSMD8, PGK1, CKS2, CCT3, FBL, UBE2N, KPNA2, ERGIC3, PSMB7, MAPRE1, RAB1A, UBE2D2, GDI2, VDAC1, PPT1, UBE2A, MPC2, NAP1L1, TUBA1A, MAGED2, RAP1B, SNRPF, ARPC4, UBE2D3, KIF5B, PTGES3, PCMT1, PPP4C, SERBP1, DNAJA1, AP2S1, VBP1, CCT2, SSBP1, CBX3, PDCD6, SKP1, GTF…	LUM, YWHAQ, S100A11, DBI, ANXA2, PKM, RAN, FKBP1A, EIF3H, SEC61G, PARK7, LAMTOR5, MORF4L2, PSMB6, ILF2, EIF3I, HSPA8, JTB, SLC25A3, RAP1A, PSMD8, PGK1, CKS2, CCT3, FBL, UBE2N, KPNA2, ERGIC3, PSMB7, MAPRE1, RAB1A, UBE2D2, GDI2, VDAC1, PPT1, UBE2A, MPC2, NAP1L1, TUBA1A, MAGED2, RAP1B, SNRPF, ARPC4, UBE2D3, KIF5B, PTGES3, PCMT1, PPP4C, SERBP1, DNAJA1, AP2S1, VBP1, CCT2, SSBP1, CBX3, PDCD6, SKP1, GTF…
MUNSHI_MULTIPLE_MYELOMA_UP	0.00131926	0.0183857	0.41718	2.92089	0	44	S100A4, CD63, UBB, CALM2, DBI, DAD1, ANXA2, RAN, LDHB, SSR4, EEF1A1, NFKBIA, PSMB1, XBP1, FKBP2, UBE2L3, UBC, CD68, HAX1, CALR, CANX, HSPE1, XRCC5, HSPA5, PSME2	S100A4, CD63, UBB, CALM2, DBI, DAD1, ANXA2, RAN, LDHB, SSR4, EEF1A1, NFKBIA, PSMB1, XBP1, FKBP2, UBE2L3, UBC, CD68, HAX1, CALR, CANX, HSPE1, XRCC5, HSPA5, PSME2
REACTOME_SYNTHESIS_OF_DNA	0.00127551	0.0183857	0.348282	2.91831	0	71	UBB, RBX1, RPS27A, PSMB6, PSMB3, PSMB1, UBA52, PSME1, PSMA7, PSMD8, PSMB5, ANAPC16, PSMA1, PSMA4, ANAPC11, UBC, PSMB7, PSMC1, PSMA3, PSMC5, PSMC4, CDC26, PSMB2, PSMA5, PSMD4, PSMB4, PSMC3, SKP1, PSMD11, PSMB8, POLE4, PSMD2, POLE3, PSME2, PSMC2, UBE2E1, PSMD7, ANAPC5, PSMD13, PSMD12, PSMD1, PSMF1, PSMD9, PSMD14, CUL1, PSMD3, PSMC6, UBE2D1, PCNA	UBB, RBX1, RPS27A, PSMB6, PSMB3, PSMB1, UBA52, PSME1, PSMA7, PSMD8, PSMB5, ANAPC16, PSMA1, PSMA4, ANAPC11, UBC, PSMB7, PSMC1, PSMA3, PSMC5, PSMC4, CDC26, PSMB2, PSMA5, PSMD4, PSMB4, PSMC3, SKP1, PSMD11, PSMB8, POLE4, PSMD2, POLE3, PSME2, PSMC2
ZAMORA_NOS2_TARGETS_DN	0.00136054	0.0183857	0.427601	2.90201	0	41	FTL, YWHAQ, EEF2, ALOX5AP, EEF1A1, ACTB, PDIA3, RABAC1, EIF5A, PPP1CA, ZFP36L1, UBC, EIF2S2, CD151, VDAC1, ATP1A1, SOX4, MGAT1, APP, SERPING1, CFH, FDX1, FKBP3, GNB2, PEA15, G3BP2, CTSZ, ACTN4, CAPNS1, DDB1, PPP2R1A, NFIA, PDIA4	FTL, YWHAQ, EEF2, ALOX5AP, EEF1A1, ACTB, PDIA3, RABAC1, EIF5A, PPP1CA, ZFP36L1, UBC, EIF2S2, CD151, VDAC1, ATP1A1, SOX4, MGAT1, APP, SERPING1, CFH
SCHUETZ_BREAST_CANCER_DUCTAL_INVASIVE_UP	0.00115741	0.0183857	0.262094	2.89326	0	145	S100A4, FTL, LGALS1, EMP3, LUM, FXYD5, DCN, RGS2, TYROBP, LAPTM5, PLAUR, FCER1G, COMP, PRNP, SGK1, ANXA1, SRGN, TIMP3, GPR65, CD55, FN1, NNMT, SAMSN1, HSD17B11, ACSL4, TNFAIP6, LPXN, BGN, CD53, ASPN, GPNMB, SLC16A3, EMP1, AKR1B1, GEM, GLRX, HTRA1, MSN, C1S, TGFBI, SDC2, TACC1, RGS1, CTSS, SERPING1, SPARCL1, SPHK1, FSTL1, C1R, CFH, CALD1, CPQ, INHBA, CD74, DAB2, SERPINF1, IFI16, GFPT2, VCAN, PPIC,…	S100A4, FTL, LGALS1, EMP3, LUM, FXYD5, DCN, RGS2, TYROBP, LAPTM5, PLAUR, FCER1G, COMP, PRNP, SGK1, ANXA1, SRGN, TIMP3, GPR65, CD55, FN1, NNMT, SAMSN1, HSD17B11, ACSL4, TNFAIP6, LPXN, BGN, CD53, ASPN, GPNMB, SLC16A3, EMP1, AKR1B1, GEM, GLRX, HTRA1, MSN, C1S, TGFBI, SDC2, TACC1, RGS1, CTSS, SERPING1, SPARCL1, SPHK1, FSTL1, C1R, CFH
BENPORATH_MYC_TARGETS_WITH_EBOX	0.00119332	0.0183857	0.281639	2.89224	0	121	RPL13A, EIF4A1, RPL36A, RPL27A, RPL23A, CD63, JUNB, TXN, RPS6, DBI, RGS2, RPL10, SQSTM1, HNRNPA1, CSTB, ACTB, GSTP1, RPL19, ATF4, BSG, HERPUD1, ENO1, PSMB1, GAPDH, ARF1, UBA52, HSPA8, RHOG, STMN1, ACTG1, EIF4E, AKR1A1, VAMP2, LMNA, RPS15, ARF4, PSMA3, RPS19, RBM3, AMD1, MSN, RPL22, TOMM20, HMGN2, APP, HNRNPDL, CLNS1A, ICAM1, PTGER2, PHB, ID3, ITGB1, BAX, APEX1	RPL13A, EIF4A1, RPL36A, RPL27A, RPL23A, CD63, JUNB, TXN, RPS6, DBI, RGS2, RPL10, SQSTM1, HNRNPA1, CSTB, ACTB, GSTP1, RPL19, ATF4, BSG, HERPUD1, ENO1, PSMB1, GAPDH, ARF1, UBA52, HSPA8, RHOG, STMN1, ACTG1, EIF4E, AKR1A1, VAMP2, LMNA, RPS15, ARF4, PSMA3, RPS19, RBM3, AMD1, MSN, RPL22, TOMM20, HMGN2, APP, HNRNPDL, CLNS1A, ICAM1, PTGER2, PHB, ID3
MCLACHLAN_DENTAL_CARIES_UP	0.00121951	0.0183857	0.29058	2.88984	0	110	IER3, MGP, CAPG, ARPC1B, RGS2, CFD, TYROBP, LAPTM5, PLAUR, FCER1G, ALOX5AP, VAMP8, SSR4, CD37, RAC2, CCL2, SRGN, SOD2, RPS4Y1, CD55, TIMP1, NNMT, SAT1, SAMSN1, PTGS2, MT1X, KPNA2, CTSB, TNFAIP6, MTHFD2, CORO1A, BIRC3, CD53, LSP1, NAP1L1, TNFAIP8, ARHGDIB, GPNMB, CYBA, GLRX, CCL3, MT2A, CTSS, UCP2, CXCL1, ICAM1, INHBA, ITGB2, CD74, RNASE1, SOCS3, EVI2B, ABCA1, CTSC, HLA-DRA, CD48, HLA-DPB1, C1QA, …	IER3, MGP, CAPG, ARPC1B, RGS2, CFD, TYROBP, LAPTM5, PLAUR, FCER1G, ALOX5AP, VAMP8, SSR4, CD37, RAC2, CCL2, SRGN, SOD2, RPS4Y1, CD55, TIMP1, NNMT, SAT1, SAMSN1, PTGS2, MT1X, KPNA2, CTSB, TNFAIP6, MTHFD2, CORO1A, BIRC3, CD53, LSP1, NAP1L1, TNFAIP8, ARHGDIB, GPNMB, CYBA, GLRX, CCL3, MT2A, CTSS, UCP2, CXCL1, ICAM1
GRADE_COLON_AND_RECTAL_CANCER_UP	0.00114286	0.0183857	0.249766	2.88184	0	169	EIF4A1, PRDX1, DDIT4, TPI1, EIF3E, FXYD5, HNRNPA1, SAP18, PKM, RAN, ANXA5, LDHB, CHCHD2, SNRPB, PSMB3, PSMB1, TALDO1, SOD2, RHEB, POMP, CKS2, TIMP1, PFDN2, PA2G4, CNBP, PSMA1, LY6E, FBL, ATP6AP2, EIF6, UBE2N, SRSF2, PSMB7, EIF2S2, CTSB, PPIA, LDHA, HNRNPK, PSMA3, MTHFD2, IFRD1, POLR1D, GTF3A, SSB, MAGED2, MYC, HSPA9, EIF4B, DPM1, CCT8, CCDC85B, AAMP, VBP1, PSMD4, TGFBI, PDCD6, PERP, NPM1, HSPE1, …	EIF4A1, PRDX1, DDIT4, TPI1, EIF3E, FXYD5, HNRNPA1, SAP18, PKM, RAN, ANXA5, LDHB, CHCHD2, SNRPB, PSMB3, PSMB1, TALDO1, SOD2, RHEB, POMP, CKS2, TIMP1, PFDN2, PA2G4, CNBP, PSMA1, LY6E, FBL, ATP6AP2, EIF6, UBE2N, SRSF2, PSMB7, EIF2S2, CTSB, PPIA, LDHA, HNRNPK, PSMA3, MTHFD2, IFRD1, POLR1D, GTF3A, SSB, MAGED2, MYC, HSPA9, EIF4B, DPM1, CCT8, CCDC85B, AAMP, VBP1, PSMD4, TGFBI, PDCD6, PERP, NPM1, HSPE1, …
PUJANA_CHEK2_PCC_NETWORK	0.00102564	0.0183857	0.188603	2.88053	0	447	RPL27, TUBA1B, U2AF1, PRDX1, SLC25A5, RPL23, RPS6, RPL4, DBI, SNRPG, RAN, LDHB, HMGN3, EIF3H, SEC61G, RPS27A, CYCS, COX6C, ERH, ILF2, HNRNPF, SNRPB, SNRPD2, EIF4A3, SNRPE, HSPA8, RHOH, AP3S1, COX7B, TAF9, SUMO1, RPL6, TBCA, MAGOH, STMN1, INSIG1, BTF3, PGK1, CKS2, CCT3, EIF4E, PA2G4, CNBP, EIF4H, PSMA1, PSMA4, MIF, FBL, YWHAE, UBE2N, SNRPB2, KPNA2, SRSF2, UBE2I, RBMX, HMGN1, EIF2S2, PPIA, LPXN, MT…	RPL27, TUBA1B, U2AF1, PRDX1, SLC25A5, RPL23, RPS6, RPL4, DBI, SNRPG, RAN, LDHB, HMGN3, EIF3H, SEC61G, RPS27A, CYCS, COX6C, ERH, ILF2, HNRNPF, SNRPB, SNRPD2, EIF4A3, SNRPE, HSPA8, RHOH, AP3S1, COX7B, TAF9, SUMO1, RPL6, TBCA, MAGOH, STMN1, INSIG1, BTF3, PGK1, CKS2, CCT3, EIF4E, PA2G4, CNBP, EIF4H, PSMA1, PSMA4, MIF, FBL, YWHAE, UBE2N, SNRPB2, KPNA2, SRSF2, UBE2I, RBMX, HMGN1, EIF2S2, PPIA, LPXN, MT…
REACTOME_PROTEIN_FOLDING	0.00134409	0.0183857	0.409733	2.8799	0	45	TUBA1B, PFDN5, ACTB, TUBB4B, TBCA, GNG5, CCT3, PFDN2, CSNK2B, TUBA1C, ARL2, TUBB2A, TBCB, TCP1, TUBA1A, CCT6A, CCT8, VBP1, CCT2, CCT5, GNA15, SPHK1, CCT4, NOP56, CCT7, PFDN4, TBCC, DCAF7, GNB2, GNAQ, PFDN1, FBXW5, XRN2, FBXW2	TUBA1B, PFDN5, ACTB, TUBB4B, TBCA, GNG5, CCT3, PFDN2, CSNK2B, TUBA1C, ARL2, TUBB2A, TBCB, TCP1, TUBA1A, CCT6A, CCT8, VBP1, CCT2, CCT5, GNA15, SPHK1, CCT4, NOP56, CCT7
LINDGREN_BLADDER_CANCER_CLUSTER_2B	0.00114155	0.0183857	0.243183	2.87811	0	181	LGALS1, MGP, EMP3, LUM, RGS2, LAPTM5, PLAUR, ALOX5AP, DNAJB9, NFKBIA, CRIP1, RAC2, ARPC2, CCL2, RGS10, SRGN, RHOH, CDC42EP3, GADD45B, ANXA6, AP1S2, NNMT, MYADM, SAMSN1, GSN, IFITM2, CD52, MT1X, FHL1, NR4A1, BIRC3, SPAG7, IER2, PMP22, RTN3, ITM2A, EGR1, GEM, PRKAR1A, MSN, AQP1, KLF4, IFITM3, C1S, TIMP2, CST7, EPB41L2, MT2A, CAV1, IL2RG, TACC1, DNAJC3, GLIPR2, RPS19BP1, LBH, SERPING1, PCOLCE, ICAM1…	LGALS1, MGP, EMP3, LUM, RGS2, LAPTM5, PLAUR, ALOX5AP, DNAJB9, NFKBIA, CRIP1, RAC2, ARPC2, CCL2, RGS10, SRGN, RHOH, CDC42EP3, GADD45B, ANXA6, AP1S2, NNMT, MYADM, SAMSN1, GSN, IFITM2, CD52, MT1X, FHL1, NR4A1, BIRC3, SPAG7, IER2, PMP22, RTN3, ITM2A, EGR1, GEM, PRKAR1A, MSN, AQP1, KLF4, IFITM3, C1S, TIMP2, CST7, EPB41L2, MT2A, CAV1, IL2RG, TACC1, DNAJC3, GLIPR2, RPS19BP1, LBH, SERPING1, PCOLCE, ICAM1…
TIEN_INTESTINE_PROBIOTICS_2HR_UP	0.00154799	0.0183857	0.608075	2.87299	0	18	RPL23, RPS6, EEF1A1, RPS11, GAPDH, EIF5A, HSPA8, PGK1, RPS3A, UBC, RPLP0, NAP1L1	RPL23, RPS6, EEF1A1, RPS11, GAPDH, EIF5A, HSPA8, PGK1, RPS3A, UBC, RPLP0, NAP1L1
ACEVEDO_LIVER_CANCER_UP	0.00101833	0.0183857	0.182341	2.86344	0	512	RPL7, RPL13A, RPL23A, RPL17, CD9, MGP, SDCBP, ATP6V0E1, RPL23, BRK1, VIM, SUMO2, DAD1, LAPTM5, RBX1, ARPC5, UQCRH, NEDD8, EIF3H, SBDS, RPS27A, HSPB1, SSR2, RNH1, NFE2L2, MORF4L2, ILF2, RAC2, GRN, EIF4A3, SRGN, SPCS1, SERP1, AP3S1, COX7B, TMED10, TXNL1, TALDO1, UAP1, ACTR3, MRPL51, ZFP36L1, RHEB, CYSTM1, TAGLN2, CKLF, GTF3C6, GNG5, CKS2, CCT3, AP1S2, TMEM14C, UFC1, PHPT1, GADD45GIP1, EIF1B, UBE2N,…	RPL7, RPL13A, RPL23A, RPL17, CD9, MGP, SDCBP, ATP6V0E1, RPL23, BRK1, VIM, SUMO2, DAD1, LAPTM5, RBX1, ARPC5, UQCRH, NEDD8, EIF3H, SBDS, RPS27A, HSPB1, SSR2, RNH1, NFE2L2, MORF4L2, ILF2, RAC2, GRN, EIF4A3, SRGN, SPCS1, SERP1, AP3S1, COX7B, TMED10, TXNL1, TALDO1, UAP1, ACTR3, MRPL51, ZFP36L1, RHEB, CYSTM1, TAGLN2, CKLF, GTF3C6, GNG5, CKS2, CCT3, AP1S2, TMEM14C, UFC1, PHPT1, GADD45GIP1, EIF1B, UBE2N,…
WP_NSP1_FROM_SARSCOV2_INHIBITS_TRANSLATION_INITIATION_IN_THE_HOST_CELL	0.00155763	0.0183857	0.661633	2.86265	0	15	EIF3E, EIF3F, EIF3H, EIF3I, EIF3D, EIF3G, EIF5, EIF2S2, EIF1, EIF1AX, EIF2S3, EIF2S1	EIF3E, EIF3F, EIF3H, EIF3I, EIF3D, EIF3G, EIF5, EIF2S2, EIF1, EIF1AX, EIF2S3, EIF2S1
CHARAFE_BREAST_CANCER_LUMINAL_VS_BASAL_DN	0.00111732	0.0183857	0.235109	2.86144	0	196	MYL12A, EMP3, FXYD5, RGS2, CD59, ANXA2, FKBP1A, GSTP1, PRNP, SGK1, RHOA, NFE2L2, ANXA1, RAC2, ARPC2, CDC42EP3, CXCL3, MIR22HG, NNMT, ANXA4, PTGS2, CYB5R3, MT1X, REXO2, FHL1, IGFBP6, HSD17B11, BIRC3, ETF1, NAP1L1, TNFAIP8, ITM2C, CAMTA1, ATP1A1, EMP1, CHMP1B, SH3GLB1, ATP1B3, AKR1B1, WDR1, ADRB2, IFNGR1, HTRA1, CXCL2, MDH1, AMD1, MSN, C1S, SRI, TGFBI, MMADHC, PSMB8, MT2A, PERP, CAV1, TKT, YBX1, RN…	MYL12A, EMP3, FXYD5, RGS2, CD59, ANXA2, FKBP1A, GSTP1, PRNP, SGK1, RHOA, NFE2L2, ANXA1, RAC2, ARPC2, CDC42EP3, CXCL3, MIR22HG, NNMT, ANXA4, PTGS2, CYB5R3, MT1X, REXO2, FHL1, IGFBP6, HSD17B11, BIRC3, ETF1, NAP1L1, TNFAIP8, ITM2C, CAMTA1, ATP1A1, EMP1, CHMP1B, SH3GLB1, ATP1B3, AKR1B1, WDR1, ADRB2, IFNGR1, HTRA1, CXCL2, MDH1, AMD1, MSN, C1S, SRI, TGFBI, MMADHC, PSMB8, MT2A, PERP, CAV1, TKT, YBX1, RN…
CHIARADONNA_NEOPLASTIC_TRANSFORMATION_CDC25_DN	0.00126263	0.0183857	0.328393	2.8577	0	79	CLIC1, CD9, CAPG, EMP3, FXYD5, TSPO, ATP6V0B, MGST3, RHOA, PLIN2, ASAH1, GUK1, BHLHE40, TIMP3, TALDO1, ANXA4, ANXA11, MAP1LC3B, FHL1, CD151, NAA38, SLC1A5, ADRB2, TMBIM1, AQP1, KLF4, SRI, NUPR1, RNF13, S100A13, TNXB, MEA1, CARHSP1, TMEM43, TOB1, PLTP, DAB2, PRSS23, DGCR6L, NFIC, ARHGEF2, TRAM1, VAMP5, PNPLA2, SERPINB6, CLIC4, NFE2L1, CYB5B, PNKD, CYB5R1, EIF4EBP1, IGFBP4, NEDD9	CLIC1, CD9, CAPG, EMP3, FXYD5, TSPO, ATP6V0B, MGST3, RHOA, PLIN2, ASAH1, GUK1, BHLHE40, TIMP3, TALDO1, ANXA4, ANXA11, MAP1LC3B, FHL1, CD151, NAA38, SLC1A5, ADRB2, TMBIM1, AQP1, KLF4, SRI, NUPR1, RNF13, S100A13
GERHOLD_ADIPOGENESIS_DN	0.00138696	0.0183857	0.442449	2.85182	0	36	IER3, CD9, TUBB, ANXA2, EEF2, ANXA5, CCL2, HSPA8, FN1, IFRD1, TUBA1A, AKR1B1, CCT2, SOX4, CDC37, DNAJB1, UCP2, BID, CCT5, ITGB1, BAX, IL4R, VCAN, ZNF148, ATF1, TNFAIP2, CDK4, DDB1	IER3, CD9, TUBB, ANXA2, EEF2, ANXA5, CCL2, HSPA8, FN1, IFRD1, TUBA1A, AKR1B1, CCT2, SOX4, CDC37, DNAJB1, UCP2, BID, CCT5
REACTOME_GENE_AND_PROTEIN_EXPRESSION_BY_JAK_STAT_SIGNALING_AFTER_INTERLEUKIN_12_STIMULATION	0.00146843	0.0183857	0.504507	2.85039	0	27	ANXA2, CFL1, HNRNPF, ARF1, SOD1, TALDO1, SOD2, GSTO1, MIF, RPLP0, PPIA, TCP1, RAP1B, HSPA9, MSN, CDC42, HNRNPDL, PSME2, AIP, CAPZA1	ANXA2, CFL1, HNRNPF, ARF1, SOD1, TALDO1, SOD2, GSTO1, MIF, RPLP0, PPIA, TCP1, RAP1B, HSPA9, MSN, CDC42, HNRNPDL, PSME2
WP_MITOCHONDRIAL_COMPLEX_IV_ASSEMBLY	0.00146843	0.0183857	0.503063	2.84223	0	27	NDUFA4, COX8A, COX6B1, COX6A1, COX7C, COX4I1, COX7A2, COX6C, COX5A, COX7B, COX5B, COX17, PET100, HIGD1A, COX16	NDUFA4, COX8A, COX6B1, COX6A1, COX7C, COX4I1, COX7A2, COX6C, COX5A, COX7B, COX5B, COX17, PET100, HIGD1A, COX16
DIRMEIER_LMP1_RESPONSE_EARLY	0.00133869	0.0183857	0.391902	2.84108	0	48	RPS10, JUNB, EEF2, EEF1A1, ACTB, NFKBIA, CD83, HERPUD1, FTH1, RPS9, INSIG1, GADD45B, ZFP36, EIF1, BIRC3, IER2, MYC, EGR1, CCL4, CCL3, BTG2, PPP1R15A, ZC3H12A, KDM6B, ICAM1, NFKBIZ	RPS10, JUNB, EEF2, EEF1A1, ACTB, NFKBIA, CD83, HERPUD1, FTH1, RPS9, INSIG1, GADD45B, ZFP36, EIF1, BIRC3, IER2, MYC, EGR1, CCL4, CCL3, BTG2, PPP1R15A, ZC3H12A, KDM6B, ICAM1, NFKBIZ
REACTOME_DETOXIFICATION_OF_REACTIVE_OXYGEN_SPECIES	0.00149031	0.0183857	0.559938	2.83577	0	21	PRDX1, TXN, PRDX6, GSTP1, CYCS, SOD1, SOD2, PRDX2, PRDX5, P4HB, CYBA, GPX3, PRDX3, TXNRD1, ATOX1	PRDX1, TXN, PRDX6, GSTP1, CYCS, SOD1, SOD2, PRDX2, PRDX5, P4HB, CYBA, GPX3, PRDX3, TXNRD1, ATOX1
POMEROY_MEDULLOBLASTOMA_DESMOPLASIC_VS_CLASSIC_DN	0.00144092	0.0183857	0.473323	2.82784	0	30	RPL7, RPL21, RPL36A, RPS10, MGP, RPL10A, RPL35A, RPS11, RPL34, RPS29, RPS23, RPS18, CCND3, RPL24, EEF1B2, C1S, LMO4	RPL7, RPL21, RPL36A, RPS10, MGP, RPL10A, RPL35A, RPS11, RPL34, RPS29, RPS23, RPS18, CCND3, RPL24, EEF1B2, C1S, LMO4
FU_INTERACT_WITH_ALKBH8	0.00162602	0.0183857	0.77974	2.81876	0	10	DBI, TRMT112, CCT3, TCP1, CCT6A, CCT8, CCT2, CCT5, CCT4, CCT7	DBI, TRMT112, CCT3, TCP1, CCT6A, CCT8, CCT2, CCT5, CCT4, CCT7
REACTOME_EPH_EPHRIN_SIGNALING	0.00136054	0.0183857	0.422488	2.81078	0	39	MYL12A, SDCBP, ARPC1B, CFL1, ARPC5, ARPC3, ACTB, AP2M1, RHOA, ARPC2, MYL6, MYL12B, ACTR3, ACTG1, CLTA, ARPC4, APH1A, AP2S1, CDC42, PSENEN, SDC2, PAK1, ARPC1A, ACTR2, ROCK1, AP2B1, MMP2, MYL9	MYL12A, SDCBP, ARPC1B, CFL1, ARPC5, ARPC3, ACTB, AP2M1, RHOA, ARPC2, MYL6, MYL12B, ACTR3, ACTG1, CLTA, ARPC4, APH1A, AP2S1, CDC42, PSENEN, SDC2, PAK1
WU_CELL_MIGRATION	0.00127551	0.0183857	0.348242	2.80361	0	64	S100A4, S100A6, CLU, CAPG, EMP3, GLUL, LGALS3, VIM, CSTB, BST2, RAC2, PLIN2, ASAH1, SRGN, TIMP3, CD55, FN1, NNMT, PTGS2, MT1X, ADIRF, IGFBP6, ARHGDIB, MSN, TGFBI, EPB41L2, MT2A, PERP, CXCL1, GSTM3, EFEMP1, DYNLT3	S100A4, S100A6, CLU, CAPG, EMP3, GLUL, LGALS3, VIM, CSTB, BST2, RAC2, PLIN2, ASAH1, SRGN, TIMP3, CD55, FN1, NNMT, PTGS2, MT1X, ADIRF, IGFBP6, ARHGDIB, MSN, TGFBI, EPB41L2, MT2A, PERP, CXCL1, GSTM3, EFEMP1, DYNLT3
CAIRO_HEPATOBLASTOMA_CLASSES_UP	0.00104167	0.0183857	0.193958	2.78887	0	343	EIF4A1, CLIC1, RPL15, RPL8, RPL10A, RPL37A, TPI1, RPL23, EIF3E, RPS6, RPL4, PRDX6, EIF3F, RBX1, EIF3L, RPL18A, RAN, UQCRH, CHCHD2, EIF3H, RPS14, SEC61G, RPS3, RPL19, BSG, ILF2, SNRPB, ENO1, EIF4A3, TAF9, SLC25A3, SUPT4H1, VDAC2, RPL6, RPS9, CKLF, APRT, CKS2, CCT3, CSNK2B, PSMB5, MIF, FBL, ST13, KPNA2, SRSF2, ERGIC3, EEF1D, EIF2S2, MAPRE1, RPLP0, MTDH, ENY2, UQCRB, RSL1D1, SSB, RANBP1, CD164, RPL1…	EIF4A1, CLIC1, RPL15, RPL8, RPL10A, RPL37A, TPI1, RPL23, EIF3E, RPS6, RPL4, PRDX6, EIF3F, RBX1, EIF3L, RPL18A, RAN, UQCRH, CHCHD2, EIF3H, RPS14, SEC61G, RPS3, RPL19, BSG, ILF2, SNRPB, ENO1, EIF4A3, TAF9, SLC25A3, SUPT4H1, VDAC2, RPL6, RPS9, CKLF, APRT, CKS2, CCT3, CSNK2B, PSMB5, MIF, FBL, ST13, KPNA2, SRSF2, ERGIC3, EEF1D, EIF2S2, MAPRE1, RPLP0, MTDH, ENY2, UQCRB, RSL1D1, SSB, RANBP1, CD164, RPL1…
CHEN_METABOLIC_SYNDROM_NETWORK	0.00102564	0.0183857	0.18395	2.77885	0	428	S100A6, TMSB4X, CD63, CLIC1, LGALS1, MYL12A, NPC2, CD9, CAPG, EMP3, LUM, LGALS3, ARPC1B, FXYD5, PSAP, S100A11, VIM, RGS2, TUBB, CTSD, TYROBP, LAPTM5, CSTB, ANXA2, PLAUR, CFL1, DDAH2, PKM, ATP6V0B, FCER1G, ARPC5, RAN, FKBP1A, ANXA5, LDHB, ALOX5AP, DYNLL1, VAMP8, AP2M1, CD37, RNH1, NFE2L2, CD83, RAC2, GRN, ARPC2, ASAH1, CCL2, RGS10, SRGN, RHOH, JTB, RAB2A, CXCL3, GPR65, ACTR3, OSBPL8, PSMD8, CYSTM1…	S100A6, TMSB4X, CD63, CLIC1, LGALS1, MYL12A, NPC2, CD9, CAPG, EMP3, LUM, LGALS3, ARPC1B, FXYD5, PSAP, S100A11, VIM, RGS2, TUBB, CTSD, TYROBP, LAPTM5, CSTB, ANXA2, PLAUR, CFL1, DDAH2, PKM, ATP6V0B, FCER1G, ARPC5, RAN, FKBP1A, ANXA5, LDHB, ALOX5AP, DYNLL1, VAMP8, AP2M1, CD37, RNH1, NFE2L2, CD83, RAC2, GRN, ARPC2, ASAH1, CCL2, RGS10, SRGN, RHOH, JTB, RAB2A, CXCL3, GPR65, ACTR3, OSBPL8, PSMD8, CYSTM1…
REACTOME_DNA_REPLICATION_PRE_INITIATION	0.00130378	0.0183857	0.357569	2.77839	0	59	UBB, RPS27A, PSMB6, PSMB3, PSMB1, UBA52, PSME1, PSMA7, PSMD8, PSMB5, PSMA1, PSMA4, UBC, PSMB7, PSMC1, PSMA3, PSMC5, PSMC4, PSMB2, PSMA5, PSMD4, PSMB4, PSMC3, PSMD11, PSMB8, POLE4, PSMD2, POLE3, PSME2, PSMC2, KPNB1, PSMD7, PSMD13, PSMD12, PSMD1, PSMF1, PSMD9, PSMD14	UBB, RPS27A, PSMB6, PSMB3, PSMB1, UBA52, PSME1, PSMA7, PSMD8, PSMB5, PSMA1, PSMA4, UBC, PSMB7, PSMC1, PSMA3, PSMC5, PSMC4, PSMB2, PSMA5, PSMD4, PSMB4, PSMC3, PSMD11, PSMB8, POLE4, PSMD2, POLE3, PSME2, PSMC2
REACTOME_TP53_REGULATES_METABOLIC_GENES	0.00130039	0.0183857	0.352066	2.77495	0	62	PRDX1, DDIT4, NDUFA4, TXN, YWHAQ, COX8A, COX6B1, COX6A1, COX7C, LAMTOR4, COX4I1, LAMTOR5, CYCS, COX6C, COX5A, COX7B, COX5B, PRDX2, RHEB, PRDX5, COX7A2L, YWHAE	PRDX1, DDIT4, NDUFA4, TXN, YWHAQ, COX8A, COX6B1, COX6A1, COX7C, LAMTOR4, COX4I1, LAMTOR5, CYCS, COX6C, COX5A, COX7B, COX5B, PRDX2, RHEB, PRDX5, COX7A2L, YWHAE
RODWELL_AGING_KIDNEY_UP	0.0010989	0.0183857	0.219149	2.77457	0	219	RPL13A, RPL27, CLIC1, RPS10, RPLP2, EMP3, LUM, ARPC1B, FXYD5, RPS25, VIM, PFN1, ZFAS1, RPL10, TYROBP, LAPTM5, ANXA2, FCER1G, RPL35A, SSR4, COMP, RHOA, RPL12, CRIP1, RPS27L, RAC2, GRN, CCL2, UBXN1, RGS10, RPL35, SRGN, TAGLN2, APRT, KRTCAP2, TIMP1, FN1, NNMT, LY6E, TBCB, GMFG, CORO1A, POLR1D, BIRC3, CD53, RPS19, FAU, CD47, TUBA1A, ITM2C, ARHGDIB, P4HB, GPNMB, ABRACL, CCND3, DEGS1, CANX, C1S, TIMP2,…	RPL13A, RPL27, CLIC1, RPS10, RPLP2, EMP3, LUM, ARPC1B, FXYD5, RPS25, VIM, PFN1, ZFAS1, RPL10, TYROBP, LAPTM5, ANXA2, FCER1G, RPL35A, SSR4, COMP, RHOA, RPL12, CRIP1, RPS27L, RAC2, GRN, CCL2, UBXN1, RGS10, RPL35, SRGN, TAGLN2, APRT, KRTCAP2, TIMP1, FN1, NNMT, LY6E, TBCB, GMFG, CORO1A, POLR1D, BIRC3, CD53, RPS19, FAU, CD47, TUBA1A, ITM2C, ARHGDIB, P4HB, GPNMB, ABRACL, CCND3, DEGS1, CANX, C1S, TIMP2,…
CONCANNON_APOPTOSIS_BY_EPOXOMICIN_DN	0.00135135	0.0183857	0.37577	2.76669	0	52	S100A4, TMSB4X, LUM, PEBP1, DBI, SNRPG, POLR2L, HMGN3, NDUFB1, STMN1, INSIG1, COX17, APRT, TNFAIP6, LDHA, EID1, SPTSSA, NDUFB6, MYC, NDUFA2, NHP2, CYB5A, PCOLCE, LSM7, PTTG1, HMGB2, LSM2, PFKP, LAGE3, TRAPPC6A, MFSD10, VCAN	S100A4, TMSB4X, LUM, PEBP1, DBI, SNRPG, POLR2L, HMGN3, NDUFB1, STMN1, INSIG1, COX17, APRT, TNFAIP6, LDHA, EID1, SPTSSA, NDUFB6, MYC, NDUFA2, NHP2, CYB5A, PCOLCE, LSM7, PTTG1
TIEN_INTESTINE_PROBIOTICS_24HR_UP	0.00104603	0.0183857	0.193987	2.76625	0	338	GLUL, ID2, ATP6V0E1, YWHAQ, HNRNPA0, DBI, SNRPG, RBX1, NDUFB2, RAN, NDUFA13, POLR2L, HMGN3, NEDD8, DYNLL1, VAMP8, RBM8A, MGST3, NDUFB1, SGK1, ERH, ASAH1, EIF4A3, UBL5, NDUFA6, SNRPE, REEP5, MYL6, CDC42EP3, SUMO1, PRDX2, TMEM50A, COX17, TAGLN2, CKLF, SNX3, CKS2, HSBP1, SLIRP, EIF4E, CYB5R3, UBE2L3, UBE2N, SRSF2, PSMB7, ADI1, PSMC1, TUBB2A, CMTM6, EID1, HPGD, SIVA1, LRPAP1, TMA7, ETF1, NDUFC1, SUB1…	GLUL, ID2, ATP6V0E1, YWHAQ, HNRNPA0, DBI, SNRPG, RBX1, NDUFB2, RAN, NDUFA13, POLR2L, HMGN3, NEDD8, DYNLL1, VAMP8, RBM8A, MGST3, NDUFB1, SGK1, ERH, ASAH1, EIF4A3, UBL5, NDUFA6, SNRPE, REEP5, MYL6, CDC42EP3, SUMO1, PRDX2, TMEM50A, COX17, TAGLN2, CKLF, SNX3, CKS2, HSBP1, SLIRP, EIF4E, CYB5R3, UBE2L3, UBE2N, SRSF2, PSMB7, ADI1, PSMC1, TUBB2A, CMTM6, EID1, HPGD, SIVA1, LRPAP1, TMA7, ETF1, NDUFC1, SUB1…
REACTOME_EPHB_MEDIATED_FORWARD_SIGNALING	0.00151057	0.0183857	0.565342	2.75954	0	19	ARPC1B, CFL1, ARPC5, ARPC3, ACTB, RHOA, ARPC2, ACTR3, ACTG1, ARPC4, CDC42, SDC2, PAK1, ARPC1A, ACTR2, ROCK1	ARPC1B, CFL1, ARPC5, ARPC3, ACTB, RHOA, ARPC2, ACTR3, ACTG1, ARPC4, CDC42, SDC2, PAK1
KYNG_RESPONSE_TO_H2O2	0.00134409	0.0183857	0.398233	2.75577	0	43	RPL31, RPL21, CFD, CD59, HNRNPA1, COMMD6, PFDN5, COX6C, PDIA3, SRGN, PPP1CA, OAZ2, CTSB, CD68, EID1, DUT, PSMC4, DNAJA1, ATP6AP1, DNAJB1, RPL5, HCFC1R1, CTSS	RPL31, RPL21, CFD, CD59, HNRNPA1, COMMD6, PFDN5, COX6C, PDIA3, SRGN, PPP1CA, OAZ2, CTSB, CD68, EID1, DUT, PSMC4, DNAJA1, ATP6AP1, DNAJB1, RPL5, HCFC1R1, CTSS
REACTOME_SIGNALING_BY_THE_B_CELL_RECEPTOR_BCR	0.00126582	0.0183857	0.319465	2.75511	0	78	UBB, FKBP1A, RPS27A, NFKBIA, PSMB6, PSMB3, PSMB1, UBA52, PSME1, PSMA7, PSMD8, PSMB5, PSMA1, PSMA4, UBC, PSMB7, PSMC1, PPIA, PSMA3, PSMC5, PPP3CA, PSMC4, PSMB2, PSMA5, PSMD4, PSMB4, PSMC3, SKP1, PSMD11, PSMB8, REL, GRB2, PSMD2, PSME2, PSMC2, SH3KBP1, PSMD7, PSMD13, NFATC1, NFKBIB, PSMD12, PSMD1, PSMF1, PSMD9, PSMD14, KRAS, CUL1, PSMD3, PSMC6, NCK1	UBB, FKBP1A, RPS27A, NFKBIA, PSMB6, PSMB3, PSMB1, UBA52, PSME1, PSMA7, PSMD8, PSMB5, PSMA1, PSMA4, UBC, PSMB7, PSMC1, PPIA, PSMA3, PSMC5, PPP3CA, PSMC4, PSMB2, PSMA5, PSMD4, PSMB4, PSMC3, SKP1, PSMD11, PSMB8, REL, GRB2, PSMD2, PSME2, PSMC2, SH3KBP1
RHODES_CANCER_META_SIGNATURE	0.00135501	0.0183857	0.388599	2.74379	0	46	TUBB, ILF2, EIF4A3, SNRPE, CKS2, MANF, KPNA2, LDHA, MTHFD2, CRIP2, TGIF1, KDELR2, SNRPF, SDHC, PSMC4, CANX, SSBP1, CBX3, SOX4, HSPE1, PRDX4, CCT5, CCT4, PSME2, NONO, SSR1, MRPS12, NME1, HDAC1, NCBP2, HSP90B1, MRPL3	TUBB, ILF2, EIF4A3, SNRPE, CKS2, MANF, KPNA2, LDHA, MTHFD2, CRIP2, TGIF1, KDELR2, SNRPF, SDHC, PSMC4, CANX, SSBP1, CBX3, SOX4, HSPE1, PRDX4, CCT5, CCT4, PSME2
NAKAJIMA_MAST_CELL	0.00151057	0.0183857	0.561733	2.74193	0	19	CLU, PRDX1, CAPG, LGALS3, PEBP1, DUSP14, CCL2, RGS10, TIMP1, PHLDA2, HPGD, GPNMB, CYP1B1	CLU, PRDX1, CAPG, LGALS3, PEBP1, DUSP14, CCL2, RGS10, TIMP1, PHLDA2, HPGD, GPNMB, CYP1B1
REACTOME_AUTOPHAGY	0.00125	0.0183857	0.310125	2.74007	0	83	TUBA1B, UBB, GABARAPL2, VIM, TOMM7, SQSTM1, LAMTOR4, DYNLL1, EEF1A1, TUBB4B, RPS27A, PARK7, LAMTOR5, PLIN2, UBA52, HSPA8, RHEB, CSNK2B, TUBA1C, MAP1LC3B, TOMM22, UBE2N, UBC, VPS28, TUBB2A, VDAC1, TUBA1A, CHMP4A, CHMP3, LAMTOR1, TOMM20, VPS37B, LAMTOR2, CHMP2A, VCP, TSG101, CHMP4B, CHMP2B, PLIN3, DYNC1I2, ATG3	TUBA1B, UBB, GABARAPL2, VIM, TOMM7, SQSTM1, LAMTOR4, DYNLL1, EEF1A1, TUBB4B, RPS27A, PARK7, LAMTOR5, PLIN2, UBA52, HSPA8, RHEB, CSNK2B, TUBA1C, MAP1LC3B, TOMM22, UBE2N, UBC, VPS28, TUBB2A, VDAC1, TUBA1A, CHMP4A, CHMP3, LAMTOR1, TOMM20, VPS37B, LAMTOR2, CHMP2A, VCP, TSG101, CHMP4B, CHMP2B
RHODES_UNDIFFERENTIATED_CANCER	0.00143678	0.0183857	0.450944	2.73255	0	31	TUBB, ILF2, ADRM1, SEC61B, CKS2, KPNA2, PSMB7, EIF2S2, POLR2K, MTHFD2, DPM1, CCT6A, SSBP1, CKS1B, PRDX4, YBX1, CTSL, PSMD2, HMGB2, NME1, PSMD14, CEBPG, RAD21, TAP1, PCNA	TUBB, ILF2, ADRM1, SEC61B, CKS2, KPNA2, PSMB7, EIF2S2, POLR2K, MTHFD2, DPM1, CCT6A, SSBP1, CKS1B, PRDX4, YBX1, CTSL, PSMD2
REACTOME_DNA_REPLICATION	0.00126263	0.0183857	0.317548	2.72026	0	76	UBB, RBX1, RPS27A, PSMB6, PSMB3, PSMB1, UBA52, PSME1, PSMA7, PSMD8, PSMB5, ANAPC16, PSMA1, PSMA4, ANAPC11, UBC, PSMB7, PSMC1, PSMA3, PSMC5, PSMC4, CDC26, PSMB2, PSMA5, PSMD4, PSMB4, PSMC3, SKP1, PSMD11, PSMB8, POLE4, PSMD2, POLE3, PSME2, PSMC2, KPNB1, UBE2E1, PSMD7, ANAPC5, PSMD13, PSMD12, PSMD1, PSMF1, PSMD9, PSMD14, CUL1, PSMD3, PSMC6, UBE2D1, PCNA	UBB, RBX1, RPS27A, PSMB6, PSMB3, PSMB1, UBA52, PSME1, PSMA7, PSMD8, PSMB5, ANAPC16, PSMA1, PSMA4, ANAPC11, UBC, PSMB7, PSMC1, PSMA3, PSMC5, PSMC4, CDC26, PSMB2, PSMA5, PSMD4, PSMB4, PSMC3, SKP1, PSMD11, PSMB8, POLE4, PSMD2, POLE3, PSME2, PSMC2
REACTOME_HOST_INTERACTIONS_OF_HIV_FACTORS	0.00124069	0.0183857	0.290719	2.71947	0	96	UBB, SLC25A6, SLC25A5, RBX1, RAN, AP2M1, RPS27A, PSMB6, PSMB3, PSMB1, ARF1, UBA52, PSME1, PSMA7, PSMD8, AP1S2, PSMB5, PSMA1, PSMA4, UBC, PSMB7, PSMC1, PPIA, PSMA3, PSMC5, BANF1, RANBP1, PSMC4, AP2S1, PSMB2, PSMA5, PSMD4, PSMB4, PSMC3, SKP1, PSMD11, PSMB8, NPM1, PSMD2, PSME2, PSMC2, KPNB1, PSMD7, LCK, PSMD13, PSMD12, PSMD1, PSMF1, AP2B1, TPR, HMGA1, SEC13, PSMD9, PSMD14, PSMD3, ATP6V1H, B2M, PSMC6	UBB, SLC25A6, SLC25A5, RBX1, RAN, AP2M1, RPS27A, PSMB6, PSMB3, PSMB1, ARF1, UBA52, PSME1, PSMA7, PSMD8, AP1S2, PSMB5, PSMA1, PSMA4, UBC, PSMB7, PSMC1, PPIA, PSMA3, PSMC5, BANF1, RANBP1, PSMC4, AP2S1, PSMB2, PSMA5, PSMD4, PSMB4, PSMC3, SKP1, PSMD11, PSMB8, NPM1, PSMD2, PSME2, PSMC2
NUTT_GBM_VS_AO_GLIOMA_DN	0.00145773	0.0183857	0.487428	2.71803	0	26	RPS20, RPL27A, RPL23A, RPLP2, EIF3E, RPS6, RPL4, EIF3F, RPS13, CIRBP, VDAC2, UQCRB, RPL36AL, RPL24, POLR2F	RPS20, RPL27A, RPL23A, RPLP2, EIF3E, RPS6, RPL4, EIF3F, RPS13, CIRBP, VDAC2, UQCRB, RPL36AL, RPL24, POLR2F
MODY_HIPPOCAMPUS_PRENATAL	0.00141643	0.0183857	0.443068	2.71786	0	32	RPL13A, RPL23A, RPL8, HNRNPA0, RPL19, RPL9, RPL12, RPL34, EIF4A3, BTF3, CKS2, RPS27, SNRPB2, EIF2S2, RPS18, LSM4	RPL13A, RPL23A, RPL8, HNRNPA0, RPL19, RPL9, RPL12, RPL34, EIF4A3, BTF3, CKS2, RPS27, SNRPB2, EIF2S2, RPS18, LSM4
TOMLINS_PROSTATE_CANCER_UP	0.00151286	0.0183857	0.529766	2.71502	0	22	RPL31, EIF4A1, SLC25A6, ATP6V1G1, EEF2, UAP1, PPIB, MANF, CNPY2, CANX, SOX4, RAB11A, UGDH, PDLIM5, GUSB, NACA, DKC1, SND1	RPL31, EIF4A1, SLC25A6, ATP6V1G1, EEF2, UAP1, PPIB, MANF, CNPY2, CANX, SOX4, RAB11A, UGDH
SCHLOSSER_SERUM_RESPONSE_DN	0.00102775	0.0183857	0.181258	2.7123	0	411	MYL12A, PRDX1, CD9, SDCBP, GLUL, SLC25A5, TMED2, YWHAQ, CALM2, GABARAPL2, HNRNPA0, TOMM7, ATP6V1G1, SNRPG, HNRNPA1, DSTN, TMEM59, HMGN3, EIF3H, SEC61G, COX7A2, ATF4, NFE2L2, LAMTOR5, COX6C, SEC11A, ERH, SNRPE, SEC61B, SEC62, COX7B, SLC25A3, SUMO1, RAP1A, TBCA, MAGOH, INSIG1, CD55, ANXA7, PGK1, COX7A2L, RTN4, SAT1, EIF4H, PSMA1, MRPL33, PSMA4, EIF5, MAP1LC3B, SCP2, ATP6AP2, DHRS7, SNRPB2, HEXB, UB…	MYL12A, PRDX1, CD9, SDCBP, GLUL, SLC25A5, TMED2, YWHAQ, CALM2, GABARAPL2, HNRNPA0, TOMM7, ATP6V1G1, SNRPG, HNRNPA1, DSTN, TMEM59, HMGN3, EIF3H, SEC61G, COX7A2, ATF4, NFE2L2, LAMTOR5, COX6C, SEC11A, ERH, SNRPE, SEC61B, SEC62, COX7B, SLC25A3, SUMO1, RAP1A, TBCA, MAGOH, INSIG1, CD55, ANXA7, PGK1, COX7A2L, RTN4, SAT1, EIF4H, PSMA1, MRPL33, PSMA4, EIF5, MAP1LC3B, SCP2, ATP6AP2, DHRS7, SNRPB2, HEXB, UB…
REACTOME_LATE_ENDOSOMAL_MICROAUTOPHAGY	0.00144092	0.0183857	0.493058	2.71208	0	25	UBB, VIM, RPS27A, PARK7, PLIN2, UBA52, HSPA8, UBC, VPS28, CHMP4A, CHMP3, VPS37B, CHMP2A, TSG101, CHMP4B, CHMP2B, PLIN3	UBB, VIM, RPS27A, PARK7, PLIN2, UBA52, HSPA8, UBC, VPS28, CHMP4A, CHMP3, VPS37B, CHMP2A, TSG101, CHMP4B, CHMP2B
REACTOME_TRANSPORT_OF_SMALL_MOLECULES	0.00110375	0.0183857	0.213864	2.70565	0	221	FTL, NPC2, UBB, SLC25A6, SLC25A5, ATP6V0E1, SLC3A2, ATP6V1G1, ATP6V0B, NEDD8, ATP6V1F, AP2M1, RPS27A, SGK1, BSG, PSMB6, FTH1, PSMB3, PSMB1, UBA52, SMDT1, PSME1, VDAC2, PSMA7, PSMD8, GNG5, ATP6V0D1, PSMB5, PSMA1, PSMA4, ARL2, CLTA, UBC, PSMB7, PSMC1, EIF2S2, NR1H2, VDAC1, PSMA3, PSMC5, SLC1A5, P4HB, EIF2S3, ATP1A1, SLC16A3, ATP1B3, PRKAR1A, PSMC4, AP2S1, OS9, PSMB2, AQP1, PSMA5, PSMD4, SRI, STOML2…	FTL, NPC2, UBB, SLC25A6, SLC25A5, ATP6V0E1, SLC3A2, ATP6V1G1, ATP6V0B, NEDD8, ATP6V1F, AP2M1, RPS27A, SGK1, BSG, PSMB6, FTH1, PSMB3, PSMB1, UBA52, SMDT1, PSME1, VDAC2, PSMA7, PSMD8, GNG5, ATP6V0D1, PSMB5, PSMA1, PSMA4, ARL2, CLTA, UBC, PSMB7, PSMC1, EIF2S2, NR1H2, VDAC1, PSMA3, PSMC5, SLC1A5, P4HB, EIF2S3, ATP1A1, SLC16A3, ATP1B3, PRKAR1A, PSMC4, AP2S1, OS9, PSMB2, AQP1, PSMA5, PSMD4, SRI, STOML2…
ZHOU_TNF_SIGNALING_4HR	0.00139665	0.0183857	0.429028	2.7055	0	34	RPL27A, MYL12A, PRDX1, PLP2, OAZ1, CD59, RPL10, EEF2, NFKBIA, CCL2, MYL6, SOD2, PSMB7, GDI2, RPS23, PCMT1, PSMB8, CXCL1, ITGB2, PPP1R10, TPR, EBP, RPS8, TNIP1, CMPK1, GADD45A, CCNC, SF3A3, NFKB1	RPL27A, MYL12A, PRDX1, PLP2, OAZ1, CD59, RPL10, EEF2, NFKBIA, CCL2, MYL6, SOD2, PSMB7, GDI2, RPS23, PCMT1, PSMB8, CXCL1
BOQUEST_STEM_CELL_CULTURED_VS_FRESH_UP	0.00114286	0.0183857	0.23834	2.70407	0	157	CD9, MGP, JUNB, DCN, RGS2, COMP, NFKBIA, CRIP1, CD83, BST2, CCL2, SRGN, BHLHE40, PRG4, CDC42EP3, CXCL3, SOD2, GADD45B, PGK1, FN1, GSN, EIF5, ZFP36, EIF2S2, TNFAIP6, EIF1, NAP1L1, MAP3K8, MYC, ARHGDIB, GPNMB, ITM2A, SLC16A3, EGR1, GEM, AP2S1, CXCL2, HNRNPM, KLF4, GPX3, HSPA1A, CCL3, BTG2, PPP1R15A, SOX4, TPM4, CYP1B1, REL, FXYD1, DNAJB1, TXNRD1, CTSS, CXCL1, CALU, PTGER2, ABI3BP, CFH, BAX, ATF3, A…	CD9, MGP, JUNB, DCN, RGS2, COMP, NFKBIA, CRIP1, CD83, BST2, CCL2, SRGN, BHLHE40, PRG4, CDC42EP3, CXCL3, SOD2, GADD45B, PGK1, FN1, GSN, EIF5, ZFP36, EIF2S2, TNFAIP6, EIF1, NAP1L1, MAP3K8, MYC, ARHGDIB, GPNMB, ITM2A, SLC16A3, EGR1, GEM, AP2S1, CXCL2, HNRNPM, KLF4, GPX3, HSPA1A, CCL3, BTG2, PPP1R15A, SOX4, TPM4, CYP1B1, REL, FXYD1, DNAJB1, TXNRD1, CTSS, CXCL1, CALU, PTGER2, ABI3BP, CFH
BAELDE_DIABETIC_NEPHROPATHY_DN	0.0010989	0.0183857	0.216898	2.7008	0	204	MYL12A, GLUL, CALM2, PRDX6, VIM, HNRNPA1, DSTN, HMGN3, DNAJB9, SEC61G, DUSP14, PDIA3, BST2, ANXA1, RGS10, TMED10, CDC42EP3, UAP1, ACTR3, TBCA, CD55, ACTG1, XBP1, TIMP1, YWHAE, ATP6AP2, HMGN1, TUBB2A, RAB1A, UBE2D2, MTDH, UGP2, EID1, PSMA3, MTHFD2, HPGD, BIRC3, SUB1, CD164, CD47, CAST, GPNMB, RPN2, KIF5B, EIF3M, PAFAH1B1, PCMT1, PRKAR1A, DNAJA1, HTRA1, CXCL2, CANX, LITAF, TOMM20, CAPN2, C1S, SKP1,…	MYL12A, GLUL, CALM2, PRDX6, VIM, HNRNPA1, DSTN, HMGN3, DNAJB9, SEC61G, DUSP14, PDIA3, BST2, ANXA1, RGS10, TMED10, CDC42EP3, UAP1, ACTR3, TBCA, CD55, ACTG1, XBP1, TIMP1, YWHAE, ATP6AP2, HMGN1, TUBB2A, RAB1A, UBE2D2, MTDH, UGP2, EID1, PSMA3, MTHFD2, HPGD, BIRC3, SUB1, CD164, CD47, CAST, GPNMB, RPN2, KIF5B, EIF3M, PAFAH1B1, PCMT1, PRKAR1A, DNAJA1, HTRA1, CXCL2, CANX, LITAF, TOMM20, CAPN2, C1S, SKP1,…
CHAUHAN_RESPONSE_TO_METHOXYESTRADIOL_UP	0.00144092	0.0183857	0.490824	2.6998	0	25	SLC3A2, ATF4, HSPA8, CIRBP, COX7B, CKS2, UBE2L3, SRSF2, DUSP10, MYC, RBM3, DNAJA1, HMGN2, AHSA1, PTTG1, SRSF6, SNRPD3, NME1, PSMD1	SLC3A2, ATF4, HSPA8, CIRBP, COX7B, CKS2, UBE2L3, SRSF2, DUSP10, MYC, RBM3, DNAJA1, HMGN2, AHSA1, PTTG1
MORI_MATURE_B_LYMPHOCYTE_DN	0.00138696	0.0183857	0.417017	2.69916	0	37	TXN, RGS2, COX7A2, CYCS, SNRPB, PLIN2, STMN1, PSMD8, UFC1, PSMC1, MTHFD2, NDUFC1, CCND3, LITAF, CAPN2, PGLS, SOX4, CKS1B, PRDX4, HMGB2, SNRPC, DGCR6L, EWSR1, HMGA1, IDH2, NCBP2	TXN, RGS2, COX7A2, CYCS, SNRPB, PLIN2, STMN1, PSMD8, UFC1, PSMC1, MTHFD2, NDUFC1, CCND3, LITAF, CAPN2, PGLS, SOX4, CKS1B, PRDX4
HAHTOLA_MYCOSIS_FUNGOIDES_CD4_UP	0.00138696	0.0183857	0.418204	2.69555	0	36	IER3, GLUL, CDKN1A, PLAUR, BST2, CXCL3, SOD2, PTGS2, EGR1, PRKAR1A, GLRX, CXCL2, EMC3, KLF4, CCL4, CCL3, BTG2, PPP1R15A, CXCL1, ATF3, ARPC1A, NEU1, HBEGF, ACTR2, ETS2	IER3, GLUL, CDKN1A, PLAUR, BST2, CXCL3, SOD2, PTGS2, EGR1, PRKAR1A, GLRX, CXCL2, EMC3, KLF4, CCL4, CCL3, BTG2, PPP1R15A, CXCL1
REACTOME_COPI_INDEPENDENT_GOLGI_TO_ER_RETROGRADE_TRAFFIC	0.00144509	0.0183857	0.465813	2.69439	0	28	TUBA1B, CAPZB, DYNLL1, TUBB4B, CAPZA2, TUBA1C, DCTN3, TUBB2A, TUBA1A, PAFAH1B1, RAB18, RAB6A, DCTN6, DCTN2, PAFAH1B2, DYNC1I2, DYNC1LI1, CAPZA1, ACTR10, ACTR1A	TUBA1B, CAPZB, DYNLL1, TUBB4B, CAPZA2, TUBA1C, DCTN3, TUBB2A, TUBA1A, PAFAH1B1, RAB18, RAB6A, DCTN6
FERRANDO_T_ALL_WITH_MLL_ENL_FUSION_DN	0.00134228	0.0183857	0.376198	2.69299	0	47	S100A4, GLUL, TXN, PLP2, PRDX6, COX8A, GAPDH, AP3S1, RPS4Y1, EEF1D, SLC1A5, RANBP1, DUT, PGAM1, MYC, APLP2, HINT1, PSMB2, VBP1, HMGN2, DDX39A, SDHA, HMGB2, HPRT1, C1QBP, KPNB1, PPP2R2A	S100A4, GLUL, TXN, PLP2, PRDX6, COX8A, GAPDH, AP3S1, RPS4Y1, EEF1D, SLC1A5, RANBP1, DUT, PGAM1, MYC, APLP2, HINT1, PSMB2, VBP1, HMGN2, DDX39A, SDHA
SPIELMAN_LYMPHOBLAST_EUROPEAN_VS_ASIAN_DN	0.0010352	0.0183857	0.181692	2.68988	0	400	CD63, RPL15, LAPTM4A, SLC25A5, ATP6V0E1, ITM2B, YWHAQ, PSAP, ATP6V1G1, CD59, SQSTM1, ANXA2, ARPC5, DNAJB9, SSR2, CAP1, NFE2L2, CSNK1A1, RAC2, SNRPB, ASAH1, PSMB1, TMBIM6, HSPA8, RHOH, GHITM, JTB, TAF9, TMED10, SNX3, COX7A2L, ANXA11, PSMA1, EIF5, MAP1LC3B, SCP2, DCTN3, ST13, UBE2N, SNRPB2, ERGIC3, OAZ2, ARF4, NDUFS4, EIF2S2, MAPRE1, RAB1A, UBE2D2, UGP2, GDI2, VDAC1, PSMA3, PPT1, ILK, CD53, M6PR, E…	CD63, RPL15, LAPTM4A, SLC25A5, ATP6V0E1, ITM2B, YWHAQ, PSAP, ATP6V1G1, CD59, SQSTM1, ANXA2, ARPC5, DNAJB9, SSR2, CAP1, NFE2L2, CSNK1A1, RAC2, SNRPB, ASAH1, PSMB1, TMBIM6, HSPA8, RHOH, GHITM, JTB, TAF9, TMED10, SNX3, COX7A2L, ANXA11, PSMA1, EIF5, MAP1LC3B, SCP2, DCTN3, ST13, UBE2N, SNRPB2, ERGIC3, OAZ2, ARF4, NDUFS4, EIF2S2, MAPRE1, RAB1A, UBE2D2, UGP2, GDI2, VDAC1, PSMA3, PPT1, ILK, CD53, M6PR, E…
FERNANDEZ_BOUND_BY_MYC	0.00124378	0.0183857	0.292905	2.68788	0	92	RPL13A, EIF4A1, RPL27A, CD63, JUNB, TXN, ID2, RPS6, HNRNPA1, CSTB, GSTP1, RPL19, ATF4, BSG, HERPUD1, ENO1, PSMB1, ARF1, UBA52, HSPA8, STMN1, ACTG1, EIF4E, AKR1A1, VAMP2, LMNA, ARF4, RBM3, CXCL2, AMD1, MSN, RPL22, HMGN2, HSPE1, APP, HNRNPDL, CLNS1A, ICAM1, PHB, ID3, ITGB1, BAX	RPL13A, EIF4A1, RPL27A, CD63, JUNB, TXN, ID2, RPS6, HNRNPA1, CSTB, GSTP1, RPL19, ATF4, BSG, HERPUD1, ENO1, PSMB1, ARF1, UBA52, HSPA8, STMN1, ACTG1, EIF4E, AKR1A1, VAMP2, LMNA, ARF4, RBM3, CXCL2, AMD1, MSN, RPL22, HMGN2, HSPE1, APP, HNRNPDL, CLNS1A, ICAM1, PHB, ID3
HARRIS_HYPOXIA	0.00136054	0.0183857	0.395871	2.68668	0	41	ALDOA, FTL, TXN, VIM, CDKN1A, PLAUR, PKM, ENO1, CCL2, GAPDH, BHLHE40, PGK1, SAT1, PTGS2, MIF, LDHA, BNIP3L, XRCC6, CD99, XRCC5, DDIT3, VEGFA, APEX1, PFKP	ALDOA, FTL, TXN, VIM, CDKN1A, PLAUR, PKM, ENO1, CCL2, GAPDH, BHLHE40, PGK1, SAT1, PTGS2, MIF, LDHA, BNIP3L, XRCC6, CD99, XRCC5, DDIT3
REACTOME_POST_CHAPERONIN_TUBULIN_FOLDING_PATHWAY	0.00162866	0.0183857	0.780526	2.68267	0	9	TUBA1B, TUBB4B, TBCA, TUBA1C, ARL2, TUBB2A, TBCB, TUBA1A	TUBA1B, TUBB4B, TBCA, TUBA1C, ARL2, TUBB2A, TBCB, TUBA1A
REACTOME_FOLDING_OF_ACTIN_BY_CCT_TRIC	0.00162866	0.0183857	0.779589	2.67945	0	9	ACTB, CCT3, TCP1, CCT6A, CCT8, CCT2, CCT5, CCT4, CCT7	ACTB, CCT3, TCP1, CCT6A, CCT8, CCT2, CCT5, CCT4, CCT7
REACTOME_INTERLEUKIN_12_FAMILY_SIGNALING	0.00139665	0.0183857	0.424879	2.67933	0	34	ANXA2, CFL1, HNRNPF, ARF1, SOD1, TALDO1, SOD2, GSTO1, MIF, RPLP0, PPIA, TCP1, RAP1B, P4HB, HSPA9, CANX, MSN, CDC42	ANXA2, CFL1, HNRNPF, ARF1, SOD1, TALDO1, SOD2, GSTO1, MIF, RPLP0, PPIA, TCP1, RAP1B, P4HB, HSPA9, CANX, MSN, CDC42
WP_PARKINUBIQUITIN_PROTEASOMAL_SYSTEM_PATHWAY	0.00135501	0.0183857	0.379248	2.67776	0	46	TUBA1B, TUBB, TUBB4B, HSPA8, PSMD8, TUBA1C, UBE2L3, PSMC1, TUBB2A, PSMC5, TUBA1A, HSPA9, PSMC4, PSMD4, HSPA1A, PSMC3, PSMD11, PSMD2, HSPA5, PSMC2, HSPA1B, PSMD7, PSMD13, PSMD12, PSMD1, PSMD9, UBE2G1, PSMD14, UBE2J1, CUL1, PSMD3, PSMC6, UBE2J2, PSMD6, STUB1, UBE2L6	TUBA1B, TUBB, TUBB4B, HSPA8, PSMD8, TUBA1C, UBE2L3, PSMC1, TUBB2A, PSMC5, TUBA1A, HSPA9, PSMC4, PSMD4, HSPA1A, PSMC3, PSMD11, PSMD2, HSPA5, PSMC2
KEGG_PATHOGENIC_ESCHERICHIA_COLI_INFECTION	0.00141643	0.0183857	0.436499	2.67756	0	32	TUBA1B, ARPC1B, YWHAQ, TUBB, ARPC5, ARPC3, ACTB, TUBB4B, RHOA, ARPC2, ACTG1, TUBA1C, TUBB2A, TUBA1A, ARPC4, CDC42, ARPC5L, ITGB1, CTNNB1, ARPC1A, ROCK1, ARHGEF2	TUBA1B, ARPC1B, YWHAQ, TUBB, ARPC5, ARPC3, ACTB, TUBB4B, RHOA, ARPC2, ACTG1, TUBA1C, TUBB2A, TUBA1A, ARPC4, CDC42, ARPC5L
WP_PATHOGENIC_ESCHERICHIA_COLI_INFECTION	0.00141643	0.0183857	0.436499	2.67756	0	32	TUBA1B, ARPC1B, YWHAQ, TUBB, ARPC5, ARPC3, ACTB, TUBB4B, RHOA, ARPC2, ACTG1, TUBA1C, TUBB2A, TUBA1A, ARPC4, CDC42, ARPC5L, ITGB1, CTNNB1, ARPC1A, ROCK1, ARHGEF2	TUBA1B, ARPC1B, YWHAQ, TUBB, ARPC5, ARPC3, ACTB, TUBB4B, RHOA, ARPC2, ACTG1, TUBA1C, TUBB2A, TUBA1A, ARPC4, CDC42, ARPC5L
WP_PHOTODYNAMIC_THERAPYINDUCED_UNFOLDED_PROTEIN_RESPONSE	0.00151057	0.0183857	0.548416	2.67692	0	19	DNAJB9, ATF4, NFE2L2, XBP1, EIF2A, DNAJB11, CALR, PDIA6, PPP1R15A, DNAJC3, DDIT3, HSPA5, ATF3, UBE2E1, ATF6	DNAJB9, ATF4, NFE2L2, XBP1, EIF2A, DNAJB11, CALR, PDIA6, PPP1R15A, DNAJC3, DDIT3, HSPA5
BLUM_RESPONSE_TO_SALIRASIB_UP	0.00114416	0.0183857	0.235214	2.67655	0	160	LAPTM4A, VIM, CDKN1A, CTSD, SQSTM1, EEF2, DNAJB9, EIF3H, ATF4, NFKBIA, RPL12, CSNK1A1, RSL24D1, UBXN1, TMBIM6, GHITM, SERP1, CXCL3, CD55, PSMD8, ANXA7, COX7A2L, TIMP1, RAD23A, PFDN2, ERP29, EIF5, MAP1LC3B, EIF1B, VPS28, ARF4, EIF2S2, MTHFD2, NINJ1, IFRD1, SLC1A5, EIF1, CNIH1, P4HB, RNF7, HSPA9, BUD31, EGR1, ECH1, SSR3, STX5, TCEA1, CANX, SEC63, PPP1R11, NUPR1, PPP1R15A, MGAT1, CREB3, RAB5A, CTSL,…	LAPTM4A, VIM, CDKN1A, CTSD, SQSTM1, EEF2, DNAJB9, EIF3H, ATF4, NFKBIA, RPL12, CSNK1A1, RSL24D1, UBXN1, TMBIM6, GHITM, SERP1, CXCL3, CD55, PSMD8, ANXA7, COX7A2L, TIMP1, RAD23A, PFDN2, ERP29, EIF5, MAP1LC3B, EIF1B, VPS28, ARF4, EIF2S2, MTHFD2, NINJ1, IFRD1, SLC1A5, EIF1, CNIH1, P4HB, RNF7, HSPA9, BUD31, EGR1, ECH1, SSR3, STX5, TCEA1, CANX, SEC63, PPP1R11, NUPR1, PPP1R15A, MGAT1, CREB3, RAB5A, CTSL,…
DEMAGALHAES_AGING_UP	0.00143678	0.0183857	0.440424	2.66881	0	31	S100A4, S100A6, CLU, NPC2, LGALS3, LAPTM5, ANXA5, SGK1, TMED10, GPNMB, PTGES3, MSN, LITAF, PSMD11, CTSS, SERPING1, DERL1, EFEMP1, HCST	S100A4, S100A6, CLU, NPC2, LGALS3, LAPTM5, ANXA5, SGK1, TMED10, GPNMB, PTGES3, MSN, LITAF, PSMD11, CTSS, SERPING1, DERL1, EFEMP1
WP_PROSTAGLANDIN_SYNTHESIS_AND_REGULATION	0.0015949	0.0183857	0.655559	2.66785	0	13	S100A6, ANXA2, ANXA5, ANXA1, ANXA6, ANXA4, PTGS2, HPGD, AKR1B1, S100A10, PTGER2	S100A6, ANXA2, ANXA5, ANXA1, ANXA6, ANXA4, PTGS2, HPGD, AKR1B1, S100A10, PTGER2
REACTOME_BIOLOGICAL_OXIDATIONS	0.00138696	0.0183857	0.413797	2.66714	0	36	TRMT112, GSTP1, MGST3, GSTK1, GSTO1, NNMT, AKR1A1, CYB5R3, AHR, COMT, ESD, UGP2, PTGES3, CYP1B1, MAT2A, UGDH, GSTM3, SLC26A2, ABHD14B, TPST2, FDX1, AIP, NQO2, ADH5, CYB5B, PAPSS1, HSP90AB1	TRMT112, GSTP1, MGST3, GSTK1, GSTO1, NNMT, AKR1A1, CYB5R3, AHR, COMT, ESD, UGP2, PTGES3, CYP1B1, MAT2A, UGDH, GSTM3
THUM_SYSTOLIC_HEART_FAILURE_UP	0.00111359	0.0183857	0.218536	2.65979	0	195	RPL3, TMED2, TYROBP, LAPTM5, FCER1G, ALOX5AP, VAMP8, ACTB, PRNP, RHOA, BSG, RAC2, ENO1, MORF4L1, ARF1, SRGN, CDC42EP3, ACTG1, GADD45B, PCNP, TMEM230, ANXA4, GSN, CYB5R3, CD52, YWHAE, ATP6AP2, SYPL1, HSD17B11, CTSB, GDI2, ENSA, EIF1, CD53, M6PR, ASPN, NAP1L1, ARHGDIB, EIF2S3, NUCKS1, PRMT2, TANK, WDR1, DNAJB6, PDIA6, CXCL2, CCT2, C1S, CCL4, ARHGDIA, IL2RG, SDC2, MAT2A, RAB5A, CTSS, CALU, C6orf62, …	RPL3, TMED2, TYROBP, LAPTM5, FCER1G, ALOX5AP, VAMP8, ACTB, PRNP, RHOA, BSG, RAC2, ENO1, MORF4L1, ARF1, SRGN, CDC42EP3, ACTG1, GADD45B, PCNP, TMEM230, ANXA4, GSN, CYB5R3, CD52, YWHAE, ATP6AP2, SYPL1, HSD17B11, CTSB, GDI2, ENSA, EIF1, CD53, M6PR, ASPN, NAP1L1, ARHGDIB, EIF2S3, NUCKS1, PRMT2, TANK, WDR1, DNAJB6, PDIA6, CXCL2, CCT2, C1S, CCL4, ARHGDIA, IL2RG, SDC2, MAT2A, RAB5A, CTSS, CALU, C6orf62
CHICAS_RB1_TARGETS_CONFLUENT	0.00114416	0.0183857	0.227946	2.65518	0	175	S100A4, S100A6, CLU, TUBA1B, GPX4, CD9, CAPG, EMP3, TSPO, DCN, PRDX6, VIM, TUBB, ANXA2, CAPZB, PKM, ACTB, TUBB4B, HSPB1, ANXA1, RGS10, CDC42EP3, ANXA6, FN1, NNMT, TUBA1C, SH3BGRL3, GSN, IFITM2, LMNA, LY6E, DCTN3, RBMX, IGFBP6, TUBB2A, TBCB, MTHFD2, HPGD, BGN, RWDD1, RPL22L1, EHD1, ARHGAP18, PMP22, TUBA1A, ERRFI1, CD99, WDR1, TRAPPC1, S100A10, IFITM3, C1S, TIMP2, SRI, NUPR1, EPB41L2, CAV1, FLOT1, …	S100A4, S100A6, CLU, TUBA1B, GPX4, CD9, CAPG, EMP3, TSPO, DCN, PRDX6, VIM, TUBB, ANXA2, CAPZB, PKM, ACTB, TUBB4B, HSPB1, ANXA1, RGS10, CDC42EP3, ANXA6, FN1, NNMT, TUBA1C, SH3BGRL3, GSN, IFITM2, LMNA, LY6E, DCTN3, RBMX, IGFBP6, TUBB2A, TBCB, MTHFD2, HPGD, BGN, RWDD1, RPL22L1, EHD1, ARHGAP18, PMP22, TUBA1A, ERRFI1, CD99, WDR1, TRAPPC1, S100A10, IFITM3, C1S, TIMP2, SRI, NUPR1, EPB41L2, CAV1, FLOT1, …
ABE_INNER_EAR	0.00149031	0.0183857	0.524189	2.65472	0	21	RPL21, CLU, MGP, RPS5, RPS11, UBXN1, RPL35, UBA52, RPS15, C19orf53, IGFBP6, RPL32	RPL21, CLU, MGP, RPS5, RPS11, UBXN1, RPL35, UBA52, RPS15, C19orf53, IGFBP6, RPL32
DAZARD_RESPONSE_TO_UV_SCC_UP	0.00127551	0.0183857	0.316683	2.65353	0	71	ID2, ITM2B, ANXA2, SH3BGRL, CXCL3, PSMD8, SNX3, PGK1, MIR22HG, RTN4, AP1S2, PTGS2, HEXIM1, ATP6AP2, NAP1L1, UQCRC2, SDHD, ARHGDIB, EIF2S3, UBE2D3, PTGES3, PRKAR1A, PDIA6, CXCL2, SSBP1, SRI, SKP1, PRDX3, CXCL1, TM2D1, DYNLT3, ATF3, HPRT1, TOB1, UBE2E1, SSR1, PAPOLA, MAP2K1, LAMP2, IGFBP7, B2M, HSP90AB1, RALB, GADD45A, PMAIP1, CCNC, IL6, SCFD1, SRSF1, PFDN6, COPB1, ANAPC15, SLC25A46, PLSCR1, RECQL	ID2, ITM2B, ANXA2, SH3BGRL, CXCL3, PSMD8, SNX3, PGK1, MIR22HG, RTN4, AP1S2, PTGS2, HEXIM1, ATP6AP2, NAP1L1, UQCRC2, SDHD, ARHGDIB, EIF2S3, UBE2D3, PTGES3, PRKAR1A, PDIA6, CXCL2, SSBP1, SRI, SKP1, PRDX3, CXCL1, TM2D1, DYNLT3
REACTOME_CLEC7A_DECTIN_1_SIGNALING	0.00127714	0.0183857	0.316177	2.65347	0	72	UBB, RPS27A, NFKBIA, PSMB6, PSMB3, PSMB1, UBA52, PSME1, PSMA7, PSMD8, PSMB5, PSMA1, PSMA4, UBE2N, UBC, PSMB7, PSMC1, UBE2D2, PSMA3, PSMC5, PPP3CA, PSMC4, PSMB2, PSMA5, PSMD4, PSMB4, PSMC3, SKP1, PSMD11, PSMB8, PSMD2, PYCARD, PSME2, PSMC2, PSMD7, PSMD13, NFATC1, PSMD12, PSMD1, PSMF1, PSMD9, PSMD14, CUL1, PSMD3, PSMC6, UBE2D1, RELB, AHCYL1, PSMD6	UBB, RPS27A, NFKBIA, PSMB6, PSMB3, PSMB1, UBA52, PSME1, PSMA7, PSMD8, PSMB5, PSMA1, PSMA4, UBE2N, UBC, PSMB7, PSMC1, UBE2D2, PSMA3, PSMC5, PPP3CA, PSMC4, PSMB2, PSMA5, PSMD4, PSMB4, PSMC3, SKP1, PSMD11, PSMB8, PSMD2, PYCARD, PSME2, PSMC2
AMIT_SERUM_RESPONSE_40_MCF10A	0.0015949	0.0183857	0.651324	2.65062	0	13	GLUL, DCN, RGS2, CXCL3, ZFP36, TOMM22, NR4A1, EGR1, CXCL2, NR4A2	GLUL, DCN, RGS2, CXCL3, ZFP36, TOMM22, NR4A1, EGR1, CXCL2, NR4A2
SESTO_RESPONSE_TO_UV_C1	0.00134228	0.0183857	0.370193	2.65	0	47	GLUL, CDKN1A, PPP2CA, SOD2, VDAC2, C11orf58, CSNK2B, EIF4H, SRSF2, UBE2I, MAP2K3, PSMC1, UBE2D2, ETF1, IER2, EMP1, PSMA5, TSG101, PSMC2, SAFB, MAPK6, UBXN4, PPP2R2A, TBCC, ATP1B1, CNN3, DDX1, PEA15, UBE2G1, HDAC1, SNRPA1	GLUL, CDKN1A, PPP2CA, SOD2, VDAC2, C11orf58, CSNK2B, EIF4H, SRSF2, UBE2I, MAP2K3, PSMC1, UBE2D2, ETF1, IER2, EMP1, PSMA5, TSG101, PSMC2
FLECHNER_BIOPSY_KIDNEY_TRANSPLANT_REJECTED_VS_OK_DN	0.00107181	0.0183857	0.197226	2.64639	0	269	CD9, TXN, PEBP1, ATP6V0E1, ITM2B, SLC3A2, COX6A1, DSTN, DNAJB9, PRNP, HSPB1, UQCRQ, LAMTOR5, MORF4L2, CYCS, EIF3I, TMBIM6, HSPA8, GHITM, COX7B, RAB2A, TMED10, SOD1, VDAC2, PRDX2, C11orf58, ANXA7, PGK1, RTN4, AKR1A1, FKBP2, CYB5R3, SCP2, MT1X, YWHAE, ST13, COMT, SYPL1, NDUFS4, TUBB2A, RAB1A, ESD, PCBP2, VDAC1, HPGD, LRPAP1, MPC2, DDT, SPTSSA, NDUFS8, UQCRFS1, EIF1AX, UQCRC2, NDUFAB1, CNIH1, SDHC, …	CD9, TXN, PEBP1, ATP6V0E1, ITM2B, SLC3A2, COX6A1, DSTN, DNAJB9, PRNP, HSPB1, UQCRQ, LAMTOR5, MORF4L2, CYCS, EIF3I, TMBIM6, HSPA8, GHITM, COX7B, RAB2A, TMED10, SOD1, VDAC2, PRDX2, C11orf58, ANXA7, PGK1, RTN4, AKR1A1, FKBP2, CYB5R3, SCP2, MT1X, YWHAE, ST13, COMT, SYPL1, NDUFS4, TUBB2A, RAB1A, ESD, PCBP2, VDAC1, HPGD, LRPAP1, MPC2, DDT, SPTSSA, NDUFS8, UQCRFS1, EIF1AX, UQCRC2, NDUFAB1, CNIH1, SDHC, …
REACTOME_UCH_PROTEINASES	0.00129366	0.0183857	0.324987	2.64384	0	66	UBB, NEDD8, ACTB, RPS27A, PSMB6, PSMB3, PSMB1, UBA52, ADRM1, PSME1, PSMA7, PSMD8, PSMB5, PSMA1, PSMA4, UBC, PSMB7, PSMC1, PSMA3, PSMC5, PSMC4, PSMB2, PSMA5, PSMD4, PSMB4, PSMC3, PSMD11, PSMB8, YY1, PSMD2, PSME2, PSMC2, PSMD7, PSMD13, INO80C, PSMD12, PSMD1, PSMF1, PSMD9, PSMD14	UBB, NEDD8, ACTB, RPS27A, PSMB6, PSMB3, PSMB1, UBA52, ADRM1, PSME1, PSMA7, PSMD8, PSMB5, PSMA1, PSMA4, UBC, PSMB7, PSMC1, PSMA3, PSMC5, PSMC4, PSMB2, PSMA5, PSMD4, PSMB4, PSMC3, PSMD11, PSMB8, YY1, PSMD2, PSME2, PSMC2
REACTOME_TNFR2_NON_CANONICAL_NF_KB_PATHWAY	0.00128205	0.0183857	0.321612	2.63943	0	68	UBB, RPS27A, TNFRSF12A, PSMB6, PSMB3, PSMB1, UBA52, PSME1, PSMA7, PSMD8, PSMB5, PSMA1, PSMA4, UBC, PSMB7, PSMC1, PSMA3, PSMC5, BIRC3, PSMC4, PSMB2, PSMA5, PSMD4, PSMB4, PSMC3, SKP1, PSMD11, PSMB8, PSMD2, TNFRSF18, PSME2, PSMC2, PSMD7, TNFRSF1A, PSMD13, PSMD12, PSMD1, PSMF1, PSMD9, PSMD14, CUL1, PSMD3, PSMC6, TNFRSF1B, RELB, TNFRSF14, PSMD6	UBB, RPS27A, TNFRSF12A, PSMB6, PSMB3, PSMB1, UBA52, PSME1, PSMA7, PSMD8, PSMB5, PSMA1, PSMA4, UBC, PSMB7, PSMC1, PSMA3, PSMC5, BIRC3, PSMC4, PSMB2, PSMA5, PSMD4, PSMB4, PSMC3, SKP1, PSMD11, PSMB8, PSMD2, TNFRSF18, PSME2, PSMC2
REACTOME_INTERLEUKIN_12_SIGNALING	0.00141643	0.0183857	0.428983	2.63146	0	32	ANXA2, CFL1, HNRNPF, ARF1, SOD1, TALDO1, SOD2, GSTO1, MIF, RPLP0, PPIA, TCP1, RAP1B, P4HB, HSPA9, MSN, CDC42, HNRNPDL, PSME2, AIP, CAPZA1	ANXA2, CFL1, HNRNPF, ARF1, SOD1, TALDO1, SOD2, GSTO1, MIF, RPLP0, PPIA, TCP1, RAP1B, P4HB, HSPA9, MSN, CDC42, HNRNPDL, PSME2
GALINDO_IMMUNE_RESPONSE_TO_ENTEROTOXIN	0.00133869	0.0183857	0.359662	2.62825	0	50	IER3, JUNB, UBB, SQSTM1, PLAUR, PKM, NFKBIA, CD83, RAC2, HERPUD1, GAPDH, BHLHE40, CXCL3, ACTG1, GADD45B, PTGS2, MT1X, UBC, EHD1, ERRFI1, GLRX, TSC22D1	IER3, JUNB, UBB, SQSTM1, PLAUR, PKM, NFKBIA, CD83, RAC2, HERPUD1, GAPDH, BHLHE40, CXCL3, ACTG1, GADD45B, PTGS2, MT1X, UBC, EHD1, ERRFI1, GLRX, TSC22D1
REACTOME_REGULATION_OF_INSULIN_LIKE_GROWTH_FACTOR_IGF_TRANSPORT_AND_UPTAKE_BY_INSULIN_LIKE_GROWTH_FACTOR_BINDING_PROTEINS_IGFBPS	0.00136054	0.0183857	0.394638	2.62549	0	39	LGALS1, CST3, TIMP1, FN1, IGFBP6, NUCB1, APLP2, P4HB, PDIA6, KTN1, SDC2, APP, DNAJC3, CALU, SPARCL1, FSTL1, PRSS23, PRKCSH, CSF1, VCAN, MMP2, PNPLA2, IGFBP7, HSP90B1, TGOLN2, FUCA2, IGFBP4, IGFBP5, TNC, MFGE8, IL6	LGALS1, CST3, TIMP1, FN1, IGFBP6, NUCB1, APLP2, P4HB, PDIA6, KTN1, SDC2, APP, DNAJC3, CALU, SPARCL1, FSTL1
GERY_CEBP_TARGETS	0.00127551	0.0183857	0.323183	2.61939	0	65	CLU, JUNB, ID2, DCN, RGS2, PLAUR, DNAJB9, PRNP, RNH1, GADD45B, SAT1, TNFAIP6, CD68, IFRD1, IER2, EIF1AX, CD47, GLRX, CXCL2, KLF4, HSPA1A, BTG2, PPP1R15A, DNAJB1, DDIT3, ID3, ATF3, ANGPTL4, ECHS1, HSPA1B, SSR1, IFI16, VCAN, GLA, HBEGF, ABCA1, PEA15, HMOX1, ZFAND2A	CLU, JUNB, ID2, DCN, RGS2, PLAUR, DNAJB9, PRNP, RNH1, GADD45B, SAT1, TNFAIP6, CD68, IFRD1, IER2, EIF1AX, CD47, GLRX, CXCL2, KLF4, HSPA1A, BTG2, PPP1R15A, DNAJB1, DDIT3, ID3
THEILGAARD_NEUTROPHIL_AT_SKIN_WOUND_UP	0.00131234	0.0183857	0.341278	2.61885	0	58	EIF4A1, IER3, SLC25A6, GABARAPL2, EEF1A1, NFE2L2, CCL2, CXCL3, GPR65, EIF5, RPS27, ZFP36, AHR, MAP2K3, RAB1A, MTHFD2, M6PR, PHF1, ATP1A1, TANK, IDI1, CXCL2, SKIL, CCL3, CALU, VEGFA, KLF10, PPP2R2A, TPP1, RPS16, USP14, SRP54, HMGA1, ETS2, HNRNPC, KLRG1, AZIN1	EIF4A1, IER3, SLC25A6, GABARAPL2, EEF1A1, NFE2L2, CCL2, CXCL3, GPR65, EIF5, RPS27, ZFP36, AHR, MAP2K3, RAB1A, MTHFD2, M6PR, PHF1, ATP1A1, TANK, IDI1, CXCL2, SKIL, CCL3, CALU
NAGASHIMA_EGF_SIGNALING_UP	0.00139665	0.0183857	0.414921	2.61653	0	34	IER3, JUNB, TNFRSF12A, BHLHE40, MIR22HG, TIPARP, ZFP36, NR4A1, NAP1L1, IER2, MYC, EGR1, GEM, NR4A2, KDM6B, DNAJB1, RYBP, ID3, ATF3, KLF10, HBEGF, SIK1, ETS2, HES1	IER3, JUNB, TNFRSF12A, BHLHE40, MIR22HG, TIPARP, ZFP36, NR4A1, NAP1L1, IER2, MYC, EGR1, GEM, NR4A2, KDM6B, DNAJB1, RYBP, ID3
GERHOLD_ADIPOGENESIS_UP	0.0015015	0.0183857	0.523451	2.61086	0	20	GPX4, COX8A, CFD, SQSTM1, LDHB, PLIN2, SCP2, ACADVL, LDHA, PMP22, PPA1, DDIT3, SPARCL1, VEGFA	GPX4, COX8A, CFD, SQSTM1, LDHB, PLIN2, SCP2, ACADVL, LDHA, PMP22, PPA1, DDIT3, SPARCL1
SARRIO_EPITHELIAL_MESENCHYMAL_TRANSITION_DN	0.00128205	0.0183857	0.31699	2.6015	0	68	S100A4, CLU, CD9, PSAP, RGS2, CTSD, CAPZB, TMEM59, EEF2, NFKBIA, NFE2L2, CXCL3, PSME1, INSIG1, SAT1, IFITM2, BIRC3, RPLP1, BNIP3L, EIF4B, EGR1, ERRFI1, GEM, IFNGR1, IFITM3, C1S, CCL3, TKT, RNF145, CXCL1, CALD1, ATF3, IFI16, DST, MVP, SCPEP1	S100A4, CLU, CD9, PSAP, RGS2, CTSD, CAPZB, TMEM59, EEF2, NFKBIA, NFE2L2, CXCL3, PSME1, INSIG1, SAT1, IFITM2, BIRC3, RPLP1, BNIP3L, EIF4B, EGR1, ERRFI1, GEM, IFNGR1, IFITM3, C1S, CCL3, TKT, RNF145, CXCL1
HEDENFALK_BREAST_CANCER_BRACX_UP	0.0015949	0.0183857	0.638923	2.60015	0	13	RPL31, RPL15, JUNB, RPS4X, RPS13, RPS5, RPL19, UBA52	RPL31, RPL15, JUNB, RPS4X, RPS13, RPS5, RPL19, UBA52
REACTOME_DISEASES_OF_SIGNAL_TRANSDUCTION_BY_GROWTH_FACTOR_RECEPTORS_AND_SECOND_MESSENGERS	0.00109769	0.0183857	0.205306	2.59802	0	218	JUNB, UBB, PEBP1, RPS6, CDKN1A, SQSTM1, RBX1, FKBP1A, POLR2L, ACTB, RPS27A, PSMB6, CSNK1A1, RAC2, PSMB3, PSMB1, UBA52, PPP2CA, RHOG, PSME1, RAP1A, PSMA7, PSMD8, ACTG1, FN1, PSMB5, PSMA1, PSMA4, LMNA, UBC, PSMB7, PSMC1, NR4A1, POLR2K, PSMA3, PSMC5, DUSP10, RAP1B, MYC, KIF5B, APH1A, DUSP6, PRKAR1A, PSMC4, TFG, OS9, MSN, PSMB2, NCOR1, FGFR1OP2, PSMA5, PSMD4, POLR2F, PSMB4, PSMC3, SKP1, PSMD11, CDC37…	JUNB, UBB, PEBP1, RPS6, CDKN1A, SQSTM1, RBX1, FKBP1A, POLR2L, ACTB, RPS27A, PSMB6, CSNK1A1, RAC2, PSMB3, PSMB1, UBA52, PPP2CA, RHOG, PSME1, RAP1A, PSMA7, PSMD8, ACTG1, FN1, PSMB5, PSMA1, PSMA4, LMNA, UBC, PSMB7, PSMC1, NR4A1, POLR2K, PSMA3, PSMC5, DUSP10, RAP1B, MYC, KIF5B, APH1A, DUSP6, PRKAR1A, PSMC4, TFG, OS9, MSN, PSMB2, NCOR1, FGFR1OP2, PSMA5, PSMD4, POLR2F, PSMB4, PSMC3, SKP1, PSMD11, CDC37…
FOROUTAN_PRODRANK_TGFB_EMT_UP	0.00127714	0.0183857	0.309539	2.59776	0	72	JUNB, VIM, CD59, PLAUR, ALOX5AP, BHLHE40, TAGLN2, GADD45B, AP1S2, FN1, MAP1LC3B, TNFAIP6, TUBA1A, DUSP10, MAGED2, HTRA1, TIMP2, TGFBI, SKIL, TPM4, PSMD2, LBH, SPHK1, CALD1, ANGPTL4, SLC26A2, TPST2, INHBA, GFPT2, VCAN, ABCA1, SIK1, PEA15, HMOX1, MMP2, ETS2, MYL9, IGFBP7, PMEPA1, GLIPR1, RALA, PDLIM7, ACKR3, NEDD9, IGFBP5, ITGA5, BPGM, TCF4, NRIP3, DAAM1, SEMA3C, BMPR2, TAGLN	JUNB, VIM, CD59, PLAUR, ALOX5AP, BHLHE40, TAGLN2, GADD45B, AP1S2, FN1, MAP1LC3B, TNFAIP6, TUBA1A, DUSP10, MAGED2, HTRA1, TIMP2, TGFBI, SKIL, TPM4, PSMD2, LBH, SPHK1
NAKAMURA_TUMOR_ZONE_PERIPHERAL_VS_CENTRAL_UP	0.00118343	0.0183857	0.245116	2.59716	0	132	TUBA1B, TUBB4B, COX17, POMP, FN1, PSMA1, TUBA1C, PSMA4, EIF5, UBE2L3, ANAPC11, UBE2N, KPNA2, PSMC1, TUBB2A, UBE2D2, NDUFS7, PSMA3, TMA7, TUBA1A, NDUFS6, EMP1, LIMS1, PSMB2, CCT2, TGFBI, PSMB4, EIF2S1, PSMD11, SOX4, HSPE1, CAV1, AURKAIP1, MRPL47, TACC1, PUF60, PSMD2, DERL1, EFEMP1, PSME2, PHB, PSMC2, CALD1, PNP, TRAPPC4, ATG3, INHBA, PRSS23, SMIM12, MRPL22, CCDC80, VCAN, OCIAD2, NME1, DKC1, PSMD12…	TUBA1B, TUBB4B, COX17, POMP, FN1, PSMA1, TUBA1C, PSMA4, EIF5, UBE2L3, ANAPC11, UBE2N, KPNA2, PSMC1, TUBB2A, UBE2D2, NDUFS7, PSMA3, TMA7, TUBA1A, NDUFS6, EMP1, LIMS1, PSMB2, CCT2, TGFBI, PSMB4, EIF2S1, PSMD11, SOX4, HSPE1, CAV1, AURKAIP1, MRPL47, TACC1, PUF60, PSMD2, DERL1, EFEMP1, PSME2, PHB, PSMC2
REACTOME_BETA_CATENIN_INDEPENDENT_WNT_SIGNALING	0.00126582	0.0183857	0.289635	2.59337	0	87	UBB, PFN1, AP2M1, RPS27A, RHOA, PSMB6, RAC2, PSMB3, PSMB1, UBA52, PSME1, PSMA7, PSMD8, GNG5, PSMB5, PSMA1, PSMA4, CLTA, UBC, PSMB7, PSMC1, PSMA3, PSMC5, MYC, PPP3CA, PSMC4, AP2S1, PSMB2, PSMA5, PSMD4, PSMB4, PSMC3, PSMD11, PSMB8, PSMD2, PSME2, PSMC2, CTNNB1, ARRB2, PSMD7, PSMD13, NFATC1, PSMD12, GNB2, PSMD1, PSMF1, AP2B1, PSMD9, PSMD14, KRAS, PSMD3	UBB, PFN1, AP2M1, RPS27A, RHOA, PSMB6, RAC2, PSMB3, PSMB1, UBA52, PSME1, PSMA7, PSMD8, GNG5, PSMB5, PSMA1, PSMA4, CLTA, UBC, PSMB7, PSMC1, PSMA3, PSMC5, MYC, PPP3CA, PSMC4, AP2S1, PSMB2, PSMA5, PSMD4, PSMB4, PSMC3, PSMD11, PSMB8, PSMD2, PSME2, PSMC2
COLIN_PILOCYTIC_ASTROCYTOMA_VS_GLIOBLASTOMA_DN	0.00151057	0.0183857	0.53095	2.59167	0	19	NPC2, SQSTM1, ANXA2, CSNK1A1, PLIN2, BHLHE40, TIMP3, PGK1, FN1, GPNMB, TGFBI, TXNRD1, ZFAND6, CTNNB1	NPC2, SQSTM1, ANXA2, CSNK1A1, PLIN2, BHLHE40, TIMP3, PGK1, FN1, GPNMB, TGFBI, TXNRD1, ZFAND6
BURTON_ADIPOGENESIS_8	0.00134228	0.0183857	0.361429	2.58726	0	47	CAPG, EMP3, FXYD5, PSAP, DSTN, ANXA5, CAP1, SERTAD1, ASAH1, MAP1LC3B, TUBA1A, EMP1, CD99, MSN, PRR13, CTSA, PLD3, PRDX4, APP, LEPROT, BAX, CPQ, PLTP, SERPINF1, PRSS23, SCPEP1, TAPBP, LAMP2, SERPINB6, ITGAV, NSA2, PDLIM7, TES, DAXX	CAPG, EMP3, FXYD5, PSAP, DSTN, ANXA5, CAP1, SERTAD1, ASAH1, MAP1LC3B, TUBA1A, EMP1, CD99, MSN, PRR13, CTSA, PLD3, PRDX4, APP, LEPROT
RASHI_RESPONSE_TO_IONIZING_RADIATION_2	0.00129534	0.0183857	0.327572	2.58401	0	61	JUNB, LGALS3, CDKN1A, SQSTM1, NFKBIA, NFE2L2, ANXA1, TIMP3, CXCL3, TAGLN2, TUBB2A, BIRC3, TGIF1, MAP3K8, DUSP6, RAB10, CXCL2, KLF4, BTG2, SOX4, VPS37B, RNPS1, S100A13, ICAM1, NFKBIZ, BAX, GNAI3, ATF3, KLF10, OSER1, PRSS23, TCF25, CSF1, NFKBIB, GALC	JUNB, LGALS3, CDKN1A, SQSTM1, NFKBIA, NFE2L2, ANXA1, TIMP3, CXCL3, TAGLN2, TUBB2A, BIRC3, TGIF1, MAP3K8, DUSP6, RAB10, CXCL2, KLF4, BTG2, SOX4, VPS37B, RNPS1, S100A13, ICAM1, NFKBIZ
REACTOME_DISORDERS_OF_TRANSMEMBRANE_TRANSPORTERS	0.00124844	0.0183857	0.292639	2.58287	0	82	UBB, SLC3A2, RPS27A, BSG, PSMB6, PSMB3, PSMB1, UBA52, PSME1, PSMA7, PSMD8, PSMB5, PSMA1, PSMA4, UBC, PSMB7, PSMC1, PSMA3, PSMC5, PSMC4, OS9, PSMB2, PSMA5, PSMD4, PSMB4, PSMC3, RNF5, PSMD11, PSMB8, VCP, PSMD2, ERLEC1, DERL1, PSME2, PSMC2, SLC26A2, PSMD7, PSMD13, PSMD12, ABCA1, PSMD1, PSMF1, TPR, SEC13, PSMD9, DERL2	UBB, SLC3A2, RPS27A, BSG, PSMB6, PSMB3, PSMB1, UBA52, PSME1, PSMA7, PSMD8, PSMB5, PSMA1, PSMA4, UBC, PSMB7, PSMC1, PSMA3, PSMC5, PSMC4, OS9, PSMB2, PSMA5, PSMD4, PSMB4, PSMC3, RNF5, PSMD11, PSMB8, VCP, PSMD2, ERLEC1, DERL1, PSME2, PSMC2
REACTOME_PLATELET_ACTIVATION_SIGNALING_AND_AGGREGATION	0.00121951	0.0183857	0.259009	2.57587	0	110	ALDOA, TMSB4X, CLU, CD63, CD9, PSAP, CFD, PFN1, CFL1, FCER1G, ANXA5, RHOA, CAP1, RAC2, SRGN, RHOG, TIMP3, SOD1, RAP1A, TAGLN2, GNG5, TIMP1, FN1, MANF, PPIA, LAT, MAGED2, RAP1B, APLP2, WDR1, AAMP, CDC42, PTPN1, APP, GRB2, SERPING1, CALU, GNA15, HSPA5, CTSW, VEGFA, GNAI3, STX4, STXBP3, ARRB2, VTI1B, FAM3C, TLN1, FERMT3, LCK, TEX264, STXBP2, ISLR, GNB2, LAMP2, LGALS3BP, ACTN4, GNAQ, OLA1	ALDOA, TMSB4X, CLU, CD63, CD9, PSAP, CFD, PFN1, CFL1, FCER1G, ANXA5, RHOA, CAP1, RAC2, SRGN, RHOG, TIMP3, SOD1, RAP1A, TAGLN2, GNG5, TIMP1, FN1, MANF, PPIA, LAT, MAGED2, RAP1B, APLP2, WDR1, AAMP, CDC42, PTPN1, APP, GRB2, SERPING1, CALU, GNA15, HSPA5, CTSW
OSMAN_BLADDER_CANCER_DN	0.00110375	0.0183857	0.203501	2.57454	0	221	RPL13A, RPS20, RPL36A, RPL23A, RPS10, RPL15, MYL12A, RPLP2, RPL10A, RPL3, RPS6, EDF1, RPL4, RPS25, RPS4X, RPL38, ZFAS1, RPL10, RPS13, RPL18A, OST4, RPS5, RPL35A, SSR4, RPS3, RPL19, SGK1, RPL12, RPS11, RPL34, RPL35, UBA52, SERF2, PPP2CA, RHOH, ZFP36L1, CKLF, MRPS6, RPS27, FBL, RPS15, ST13, RPS3A, RPLP0, RPSA, NINJ1, RPS18, CD53, RPL32, EPB41L4A-AS1, FAU, CSDE1, C12orf57, NOSIP, RPL14, PHF1, EIF2S3…	RPL13A, RPS20, RPL36A, RPL23A, RPS10, RPL15, MYL12A, RPLP2, RPL10A, RPL3, RPS6, EDF1, RPL4, RPS25, RPS4X, RPL38, ZFAS1, RPL10, RPS13, RPL18A, OST4, RPS5, RPL35A, SSR4, RPS3, RPL19, SGK1, RPL12, RPS11, RPL34, RPL35, UBA52, SERF2, PPP2CA, RHOH, ZFP36L1, CKLF, MRPS6, RPS27, FBL, RPS15, ST13, RPS3A, RPLP0, RPSA, NINJ1, RPS18, CD53, RPL32, EPB41L4A-AS1, FAU, CSDE1, C12orf57, NOSIP, RPL14, PHF1, EIF2S3…
TIAN_TNF_SIGNALING_NOT_VIA_NFKB	0.00162866	0.0183857	0.679173	2.57414	0	11	IER3, JUNB, INSIG1, TIPARP, NR4A1, EGR1, HSPA1A, PPP1R15A, KLF10, RGS16	IER3, JUNB, INSIG1, TIPARP, NR4A1, EGR1, HSPA1A, PPP1R15A
NADLER_OBESITY_DN	0.0015015	0.0183857	0.515871	2.57305	0	20	ALDOA, UBB, DBI, COX8A, CFD, LDHB, EEF1A1, SOD1, DDT, UQCRC2, SDHB, PPA1, CYC1, ECHS1	ALDOA, UBB, DBI, COX8A, CFD, LDHB, EEF1A1, SOD1, DDT, UQCRC2, SDHB, PPA1, CYC1
DELPUECH_FOXO3_TARGETS_UP	0.00139665	0.0183857	0.408	2.57289	0	34	CLU, CD9, CD59, PLAUR, C11orf58, CD55, PHLDA2, SAT1, GSN, IGFBP6, CTSB, HPGD, CORO1A, TNFAIP8, DUSP6, EMP1, TIMP2, CAV1	CLU, CD9, CD59, PLAUR, C11orf58, CD55, PHLDA2, SAT1, GSN, IGFBP6, CTSB, HPGD, CORO1A, TNFAIP8, DUSP6, EMP1, TIMP2, CAV1
PETROVA_PROX1_TARGETS_DN	0.0015015	0.0183857	0.515081	2.56911	0	20	EMP3, CD59, LDHB, ARL6IP5, PRNP, CCL2, SRGN, ANXA6, NNMT, LPXN, ARHGDIB, TANK	EMP3, CD59, LDHB, ARL6IP5, PRNP, CCL2, SRGN, ANXA6, NNMT, LPXN, ARHGDIB, TANK
BAE_BRCA1_TARGETS_UP	0.00135501	0.0183857	0.376445	2.56855	0	42	TMSB4X, NDUFA4, LGALS3, COX7C, ATF4, DRAP1, ANXA1, PRDX2, SAT1, CNBP, CAMLG, UBE2N, IFRD1, PMP22, HINT1, IDI1, TCEA1, GTF2A2, PRDX4, LSM1, CTSL	TMSB4X, NDUFA4, LGALS3, COX7C, ATF4, DRAP1, ANXA1, PRDX2, SAT1, CNBP, CAMLG, UBE2N, IFRD1, PMP22, HINT1, IDI1, TCEA1, GTF2A2, PRDX4, LSM1, CTSL
PASINI_SUZ12_TARGETS_DN	0.00115473	0.0183857	0.230879	2.56622	0	149	S100A6, CLIC1, LGALS1, IER3, ID2, VIM, CDKN1A, ANXA2, ANXA5, HMGN3, PRNP, DUSP14, CAP1, TNFRSF12A, ANXA1, PLIN2, SH3BGRL, BHLHE40, FN1, MYADM, GSN, ACSL4, CD151, EID1, ILK, BAZ1A, PMP22, TUBA1A, MYC, ABRACL, RTN3, DUSP6, ERRFI1, SH3GLB1, IDI1, TMBIM1, MSN, S100A10, CAPN2, TIMP2, SKIL, PRPF40A, BTG2, SOX4, TMEM123, MTPN, TPM4, CYP1B1, PERP, CAV1, APP, GLIPR2, EFEMP1, ITGB1, BNIP2, CALD1, MEG3, TME…	S100A6, CLIC1, LGALS1, IER3, ID2, VIM, CDKN1A, ANXA2, ANXA5, HMGN3, PRNP, DUSP14, CAP1, TNFRSF12A, ANXA1, PLIN2, SH3BGRL, BHLHE40, FN1, MYADM, GSN, ACSL4, CD151, EID1, ILK, BAZ1A, PMP22, TUBA1A, MYC, ABRACL, RTN3, DUSP6, ERRFI1, SH3GLB1, IDI1, TMBIM1, MSN, S100A10, CAPN2, TIMP2, SKIL, PRPF40A, BTG2, SOX4, TMEM123, MTPN, TPM4, CYP1B1, PERP, CAV1, APP, GLIPR2, EFEMP1
GESERICK_TERT_TARGETS_DN	0.00155763	0.0183857	0.592361	2.56294	0	15	IER3, JUNB, BHLHE40, GADD45B, ZFP36, NR4A1, DUSP6, ERRFI1, KLF4, BTG2, NFKBIZ, KLF10, HBEGF	IER3, JUNB, BHLHE40, GADD45B, ZFP36, NR4A1, DUSP6, ERRFI1, KLF4, BTG2, NFKBIZ
DITTMER_PTHLH_TARGETS_UP	0.00128205	0.0183857	0.312049	2.56095	0	68	GPX4, TPI1, RBX1, NDUFA13, ANXA5, VAMP8, AP2M1, CYCS, BSG, ANXA1, BHLHE40, TIMP3, VDAC2, ANXA7, CKS2, CAPZA2, ANXA11, ARF4, HSD17B11, HAX1, NUCB1, ATP1A1, TSC22D1, AP2S1, HADHA, TIMM17A, FLOT1, RNPS1, RAB13, RAB6A, UQCRC1, LSM5, GNAI3, CTNNB1, PRSS23, SRSF3, RAB4A, GRHPR, RAB8A, UROD, TNIP1, RANGRF, PTS, COL6A1, USP1, IMMT, PAIP1, NPTN, PHYH, OSBPL9, LIPA	GPX4, TPI1, RBX1, NDUFA13, ANXA5, VAMP8, AP2M1, CYCS, BSG, ANXA1, BHLHE40, TIMP3, VDAC2, ANXA7, CKS2, CAPZA2, ANXA11, ARF4, HSD17B11, HAX1, NUCB1, ATP1A1, TSC22D1, AP2S1, HADHA, TIMM17A, FLOT1, RNPS1, RAB13, RAB6A, UQCRC1
PURBEY_TARGETS_OF_CTBP1_AND_SATB1_UP	0.00137931	0.0183857	0.383885	2.55672	0	40	RPS10, CCNI, RPS6, EEF2, ACTB, RPL34, BHLHE40, PPP1CA, TBCA, PSMA1, YWHAE, LDHA, WSB1, RPSA, TUBA1A, PCBP1, PSMD11, PAIP2, DCTN2, CPNE1, RPL7A, LCK, DGUOK, HBS1L, IDH2, ARID4A	RPS10, CCNI, RPS6, EEF2, ACTB, RPL34, BHLHE40, PPP1CA, TBCA, PSMA1, YWHAE, LDHA, WSB1, RPSA, TUBA1A, PCBP1, PSMD11, PAIP2
LU_AGING_BRAIN_UP	0.00121212	0.0183857	0.259119	2.55521	0	107	MYL12A, DDIT4, PRDX6, VIM, ANXA5, NFKBIA, NFE2L2, TMED10, GSN, TIPARP, SCP2, ADIRF, SYPL1, SPTSSA, PMP22, TGIF1, RAP1B, CAST, ITM2A, SH3GLB1, ANP32B, HTRA1, MSN, LITAF, NUPR1, TMEM123, CYP1B1, MT2A, CAV1, FXYD1, SDC2, LEPROT, EFEMP1, CFH, ITGB1, VEGFA, CALD1, TOB1, TOPORS, MT1E, HNRNPH3, TLN1, PDLIM5, IFI16, RNASE1, SMC3, VCAN, RDX, VAMP3, PCF11, CREB3L2, LAMP2, HIF1A, CLIC4, ITGAV, IRF7, SNAP23,…	MYL12A, DDIT4, PRDX6, VIM, ANXA5, NFKBIA, NFE2L2, TMED10, GSN, TIPARP, SCP2, ADIRF, SYPL1, SPTSSA, PMP22, TGIF1, RAP1B, CAST, ITM2A, SH3GLB1, ANP32B, HTRA1, MSN, LITAF, NUPR1, TMEM123, CYP1B1, MT2A, CAV1, FXYD1, SDC2, LEPROT, EFEMP1, CFH
REACTOME_HIV_INFECTION	0.00114155	0.0183857	0.222168	2.5495	0	164	UBB, SLC25A6, SLC25A5, RBX1, RAN, POLR2L, AP2M1, RPS27A, PSMB6, PSMB3, PSMB1, ARF1, UBA52, TAF9, SUPT4H1, PSME1, PSMA7, PSMD8, AP1S2, PSMB5, PSMA1, PSMA4, UBC, VPS28, PSMB7, PSMC1, PPIA, POLR2K, PSMA3, PSMC5, BANF1, RANBP1, CHMP4A, CHMP3, XRCC6, PSMC4, AP2S1, TCEA1, PSMB2, PSMA5, PSMD4, POLR2F, TAF7, PSMB4, PSMC3, SKP1, GTF2A2, PSMD11, PSMB8, POLR2J, VPS37B, NPM1, CHMP2A, XRCC5, PSMD2, TSG101, CH…	UBB, SLC25A6, SLC25A5, RBX1, RAN, POLR2L, AP2M1, RPS27A, PSMB6, PSMB3, PSMB1, ARF1, UBA52, TAF9, SUPT4H1, PSME1, PSMA7, PSMD8, AP1S2, PSMB5, PSMA1, PSMA4, UBC, VPS28, PSMB7, PSMC1, PPIA, POLR2K, PSMA3, PSMC5, BANF1, RANBP1, CHMP4A, CHMP3, XRCC6, PSMC4, AP2S1, TCEA1, PSMB2, PSMA5, PSMD4, POLR2F, TAF7, PSMB4, PSMC3, SKP1, GTF2A2, PSMD11, PSMB8, POLR2J, VPS37B, NPM1, CHMP2A, XRCC5, PSMD2, TSG101, CH…
REACTOME_PHASE_II_CONJUGATION_OF_COMPOUNDS	0.00147929	0.0183857	0.486781	2.54863	0	23	TRMT112, GSTP1, MGST3, GSTK1, GSTO1, NNMT, AKR1A1, COMT, ESD, UGP2, MAT2A, UGDH, GSTM3, SLC26A2, ABHD14B, TPST2	TRMT112, GSTP1, MGST3, GSTK1, GSTO1, NNMT, AKR1A1, COMT, ESD, UGP2, MAT2A, UGDH, GSTM3
ALCALA_APOPTOSIS	0.00127551	0.0183857	0.314407	2.54827	0	65	RPL10A, SLC25A6, EIF3F, EEF1A1, ARL6IP5, COX4I1, RHOA, RAC2, GAPDH, HSPA8, RHOH, SLC25A3, TALDO1, ANXA7, SAMSN1, HMGN1, RPLP0, VDAC1, BNIP3L, SDHC, RTN3, ATP1A1, CYTH2, TOMM20, HADHA, TIMM17A, CCT5, BAX, RIT1, STX4, PFKP, UBXN4, CD74, OXA1L	RPL10A, SLC25A6, EIF3F, EEF1A1, ARL6IP5, COX4I1, RHOA, RAC2, GAPDH, HSPA8, RHOH, SLC25A3, TALDO1, ANXA7, SAMSN1, HMGN1, RPLP0, VDAC1, BNIP3L, SDHC, RTN3, ATP1A1, CYTH2, TOMM20, HADHA, TIMM17A, CCT5
WP_SPINAL_CORD_INJURY	0.00131926	0.0183857	0.363368	2.54413	0	44	LGALS3, VIM, FKBP1A, RHOA, ANXA1, PLA2G2A, CCL2, RTN4, RHOC, PTGS2, MIF, ZFP36, NR4A1, CD47, MYC, EGR1, PPP3CA, CXCL2, CDC42, AQP1, BTG2, CXCL1, ICAM1, APEX1	LGALS3, VIM, FKBP1A, RHOA, ANXA1, PLA2G2A, CCL2, RTN4, RHOC, PTGS2, MIF, ZFP36, NR4A1, CD47, MYC, EGR1, PPP3CA, CXCL2, CDC42, AQP1, BTG2, CXCL1, ICAM1
VERHAAK_GLIOBLASTOMA_MESENCHYMAL	0.00123457	0.0183857	0.262436	2.54198	0	104	S100A4, CLIC1, LGALS1, NPC2, EMP3, LGALS3, ARPC1B, FXYD5, S100A11, LAPTM5, ANXA2, PLAUR, ANXA1, RAC2, GRN, RHOG, UAP1, TIMP1, ANXA4, SAT1, ICAM3, HEXB, SYPL1, IGFBP6, CTSB, TNFAIP8, CAST, SLC16A3, TMBIM1, TGFBI, MGAT1, BATF, UCP2, GNA15, S100A13, SWAP70, CPQ, ITGB2, MFSD1, DAB2, SP100, HEXA, PLK3, RBMS1, TNFRSF1A, MVP, SCPEP1, IL4R, STXBP2, CTSC, VAMP5, CTSZ, ASL, CASP4, PIGP, TGOLN2, TNFRSF1B, S…	S100A4, CLIC1, LGALS1, NPC2, EMP3, LGALS3, ARPC1B, FXYD5, S100A11, LAPTM5, ANXA2, PLAUR, ANXA1, RAC2, GRN, RHOG, UAP1, TIMP1, ANXA4, SAT1, ICAM3, HEXB, SYPL1, IGFBP6, CTSB, TNFAIP8, CAST, SLC16A3, TMBIM1, TGFBI, MGAT1, BATF, UCP2, GNA15, S100A13
REACTOME_C_TYPE_LECTIN_RECEPTORS_CLRS	0.00124844	0.0183857	0.287935	2.54135	0	82	UBB, FCER1G, RPS27A, NFKBIA, PSMB6, PSMB3, PSMB1, UBA52, PSME1, PSMA7, PSMD8, PSMB5, PSMA1, PSMA4, ICAM3, UBE2N, UBC, PSMB7, PSMC1, UBE2D2, PSMA3, PSMC5, PPP3CA, PSMC4, PSMB2, PSMA5, PSMD4, PSMB4, PSMC3, SKP1, PSMD11, PSMB8, PAK1, PSMD2, PYCARD, PSME2, PSMC2, PSMD7, PSMD13, NFATC1, PSMD12, PSMD1, PSMF1, PSMD9, PSMD14, KRAS, CUL1, PSMD3, PSMC6, UBE2D1, RELB, AHCYL1, PSMD6, RAF1	UBB, FCER1G, RPS27A, NFKBIA, PSMB6, PSMB3, PSMB1, UBA52, PSME1, PSMA7, PSMD8, PSMB5, PSMA1, PSMA4, ICAM3, UBE2N, UBC, PSMB7, PSMC1, UBE2D2, PSMA3, PSMC5, PPP3CA, PSMC4, PSMB2, PSMA5, PSMD4, PSMB4, PSMC3, SKP1, PSMD11, PSMB8, PAK1, PSMD2, PYCARD, PSME2, PSMC2
DELYS_THYROID_CANCER_UP	0.00118203	0.0183857	0.236293	2.53989	0	137	S100A4, LGALS1, IER3, NPC2, CAPG, EMP3, LGALS3, FXYD5, TSPO, S100A11, CDKN1A, CTSD, ANXA2, PKM, ALOX5AP, VAMP8, COMP, ANXA1, PLIN2, BHLHE40, CD55, CKLF, CKS2, TIMP1, FN1, PHLDA2, TIPARP, LY6E, IGFBP6, CTSB, TNFAIP6, CD151, NINJ1, SLC1A5, UBE2A, APLP2, ARHGDIB, DUSP6, ATP1B3, PPP4C, CYBA, CXCL2, S100A10, SOX4, CTSA, CYP1B1, PLD3, CTSS, UCP2, BID, S100A13, ICAM1, PNP, CD58, INHBA, STX3, PRSS23, PLK…	S100A4, LGALS1, IER3, NPC2, CAPG, EMP3, LGALS3, FXYD5, TSPO, S100A11, CDKN1A, CTSD, ANXA2, PKM, ALOX5AP, VAMP8, COMP, ANXA1, PLIN2, BHLHE40, CD55, CKLF, CKS2, TIMP1, FN1, PHLDA2, TIPARP, LY6E, IGFBP6, CTSB, TNFAIP6, CD151, NINJ1, SLC1A5, UBE2A, APLP2, ARHGDIB, DUSP6, ATP1B3, PPP4C, CYBA, CXCL2, S100A10, SOX4, CTSA, CYP1B1, PLD3, CTSS, UCP2, BID, S100A13, ICAM1
BURTON_ADIPOGENESIS_5	0.00126263	0.0183857	0.295403	2.53055	0	76	ALDOA, DBI, COX6A1, UQCRH, DNAJB9, MGST3, CYCS, TALDO1, COX17, XBP1, PSMA1, BCAP31, NDUFB10, SLC1A5, MPC2, NDUFAB1, SDHD, IFNGR1, PDIA6, GRPEL1, MDH2, LMAN2, PSMA5, MRPL20, ETFB, MRPL34, TIMM17A, PRDX3, PPA1, CYC1, PHB, ECHS1, TOB1, PHB2, MAPK6, MRPL18, FDX1, GINM1, NDUFA8	ALDOA, DBI, COX6A1, UQCRH, DNAJB9, MGST3, CYCS, TALDO1, COX17, XBP1, PSMA1, BCAP31, NDUFB10, SLC1A5, MPC2, NDUFAB1, SDHD, IFNGR1, PDIA6, GRPEL1, MDH2, LMAN2, PSMA5, MRPL20, ETFB, MRPL34, TIMM17A, PRDX3, PPA1, CYC1, PHB
HESS_TARGETS_OF_HOXA9_AND_MEIS1_DN	0.00141643	0.0183857	0.412396	2.52971	0	32	S100A4, ID2, PSAP, ANXA1, CXCL3, ZFP36L1, ANXA4, MYADM, ZFP36, EHD1, LSP1, EGR1, LITAF, KLF4, TGFBI, BTG2, CTSS, PHLDA1, DAB2, STX3, VCAN	S100A4, ID2, PSAP, ANXA1, CXCL3, ZFP36L1, ANXA4, MYADM, ZFP36, EHD1, LSP1, EGR1, LITAF, KLF4, TGFBI, BTG2, CTSS
SIMBULAN_PARP1_TARGETS_UP	0.00155763	0.0183857	0.584366	2.52835	0	15	S100A6, MGP, DCN, CDKN1A, EEF2, TIMP3, IGFBP6, GPX3, TIMP2, CAV1, APP	S100A6, MGP, DCN, CDKN1A, EEF2, TIMP3, IGFBP6, GPX3, TIMP2, CAV1, APP
YAMAZAKI_TCEB3_TARGETS_DN	0.00125313	0.0183857	0.287969	2.52772	0	81	ALDOA, S100A6, TUBA1B, LGALS3, TUBB, HNRNPA1, ARL6IP1, LAPTM5, LDHB, TUBB4B, PARK7, ANXA1, TALDO1, SOD2, CKS2, CCT3, MIF, MT1X, ST13, KPNA2, VDAC1, TGIF1, ITM2A, DUSP6, AKR1B1, RBM3, CYBA, SERBP1, VBP1, STOML2, AHSA1, YBX1, XRCC5, ARL4A, ZFAND6, PHB, MEG3	ALDOA, S100A6, TUBA1B, LGALS3, TUBB, HNRNPA1, ARL6IP1, LAPTM5, LDHB, TUBB4B, PARK7, ANXA1, TALDO1, SOD2, CKS2, CCT3, MIF, MT1X, ST13, KPNA2, VDAC1, TGIF1, ITM2A, DUSP6, AKR1B1, RBM3, CYBA, SERBP1, VBP1, STOML2, AHSA1, YBX1, XRCC5, ARL4A, ZFAND6, PHB
RODWELL_AGING_KIDNEY_NO_BLOOD_UP	0.00126422	0.0183857	0.279163	2.52476	0	90	RPL27, RPS10, LUM, RPS25, ZFAS1, ANXA2, RPL35A, SSR4, RPL12, RPS27L, ANXA1, CCL2, RPL35, TIMP1, FN1, NNMT, HEXB, FHL1, TBCB, RPL22L1, POLR1D, IFI27L2, ITM2C, P4HB, GPNMB, RPN2, DEGS1, CXCL2, C1S, TIMP2, POLE4, RGS1, LEPROT, SERPING1, CALU, SPARCL1, TMEM243, NFKBIZ, C1R, ABI3BP	RPL27, RPS10, LUM, RPS25, ZFAS1, ANXA2, RPL35A, SSR4, RPL12, RPS27L, ANXA1, CCL2, RPL35, TIMP1, FN1, NNMT, HEXB, FHL1, TBCB, RPL22L1, POLR1D, IFI27L2, ITM2C, P4HB, GPNMB, RPN2, DEGS1, CXCL2, C1S, TIMP2, POLE4, RGS1, LEPROT, SERPING1, CALU, SPARCL1, TMEM243, NFKBIZ, C1R, ABI3BP
BHATI_G2M_ARREST_BY_2METHOXYESTRADIOL_DN	0.00133869	0.0183857	0.343225	2.5221	0	51	RPL31, RPL36A, RPL10A, RPL26, RPL3, DCN, LAPTM5, EEF2, ATF4, RPL12, HERPUD1, RPL34, CIRBP, METTL9, MTHFD2, IFRD1, IGBP1, BAG1, CAST, EIF2S3, RBM3, PGLS, NUPR1	RPL31, RPL36A, RPL10A, RPL26, RPL3, DCN, LAPTM5, EEF2, ATF4, RPL12, HERPUD1, RPL34, CIRBP, METTL9, MTHFD2, IFRD1, IGBP1, BAG1, CAST, EIF2S3, RBM3, PGLS, NUPR1
REACTOME_MITOTIC_G2_G2_M_PHASES	0.00121507	0.0183857	0.250953	2.52121	0	116	TUBA1B, UBB, TUBB, CDKN1A, RBX1, DYNLL1, TUBB4B, RPS27A, PSMB6, PSMB3, PSMB1, UBA52, PPP2CA, PSME1, PSMA7, PSMD8, PSMB5, PSMA1, TUBA1C, PSMA4, YWHAE, DCTN3, UBC, PSMB7, PSMC1, MAPRE1, TUBB2A, PSMA3, PSMC5, TUBA1A, PAFAH1B1, PSMC4, YWHAG, PSMB2, PSMA5, PSMD4, CDK11A, PSMB4, PSMC3, SKP1, PSMD11, PSMB8, PSMD2, PSME2, PSMC2, DCTN2, DYNC1I2, PPP2R2A, PSMD7, PHLDA1, CSNK1D, PSMD13, ACTR1A, MZT1, PSMD12…	TUBA1B, UBB, TUBB, CDKN1A, RBX1, DYNLL1, TUBB4B, RPS27A, PSMB6, PSMB3, PSMB1, UBA52, PPP2CA, PSME1, PSMA7, PSMD8, PSMB5, PSMA1, TUBA1C, PSMA4, YWHAE, DCTN3, UBC, PSMB7, PSMC1, MAPRE1, TUBB2A, PSMA3, PSMC5, TUBA1A, PAFAH1B1, PSMC4, YWHAG, PSMB2, PSMA5, PSMD4, CDK11A, PSMB4, PSMC3, SKP1, PSMD11, PSMB8, PSMD2, PSME2, PSMC2
IRITANI_MAD1_TARGETS_DN	0.00146843	0.0183857	0.445715	2.51822	0	27	RPL10A, EEF2, RPL12, FBL, RPSA, DUT, HSPA9, RPL22, NPM1, RPL5, PPA1, UQCRC1, APEX1, C1QBP, WDR74, RPL18, HNRNPH2, RPL13, BABAM1	RPL10A, EEF2, RPL12, FBL, RPSA, DUT, HSPA9, RPL22, NPM1, RPL5, PPA1, UQCRC1
MILI_PSEUDOPODIA_HAPTOTAXIS_UP	0.00106383	0.0183857	0.181484	2.51585	0	303	RPL31, RPS20, RPL21, EIF3E, HMGN3, SH3BGRL, SUMO1, TXNL1, RAP1A, GTF3C6, PCNP, CAPZA2, SLIRP, CYB5R3, SCP2, ST13, EIF2S2, ACSL4, UBE2D2, UGP2, HNRNPK, GDI2, EIF2A, RWDD1, SSB, NAP1L1, BZW1, UBE2D3, EIF5B, KIF5B, PAFAH1B1, SH3GLB1, PPP3CA, TANK, IDI1, STRAP, DNAJA1, TCEA1, LIMS1, YTHDF2, VBP1, NCOR1, FGFR1OP2, SSBP1, DEK, ARL5A, PDCD5, SKP1, PRPF40A, MRPS18C, MTPN, DNAJC15, NPM1, MRPL47, RAB5A, RA…	RPL31, RPS20, RPL21, EIF3E, HMGN3, SH3BGRL, SUMO1, TXNL1, RAP1A, GTF3C6, PCNP, CAPZA2, SLIRP, CYB5R3, SCP2, ST13, EIF2S2, ACSL4, UBE2D2, UGP2, HNRNPK, GDI2, EIF2A, RWDD1, SSB, NAP1L1, BZW1, UBE2D3, EIF5B, KIF5B, PAFAH1B1, SH3GLB1, PPP3CA, TANK, IDI1, STRAP, DNAJA1, TCEA1, LIMS1, YTHDF2, VBP1, NCOR1, FGFR1OP2, SSBP1, DEK, ARL5A, PDCD5, SKP1, PRPF40A, MRPS18C, MTPN, DNAJC15, NPM1, MRPL47, RAB5A, RA…
HU_ANGIOGENESIS_DN	0.00149031	0.0183857	0.496272	2.51333	0	21	VAPA, ATP6V1G1, PSMB1, SOD1, ANXA7, CKS2, HMGN1, POLR2K, NDUFB6, ITM2A, EIF3M, MDH1, GTF2A2	VAPA, ATP6V1G1, PSMB1, SOD1, ANXA7, CKS2, HMGN1, POLR2K, NDUFB6, ITM2A, EIF3M, MDH1, GTF2A2
NUTT_GBM_VS_AO_GLIOMA_UP	0.00141643	0.0183857	0.409367	2.51113	0	32	CLIC1, VIM, LAPTM5, ANXA2, CAPZB, CAP1, TMED9, TAGLN2, AP1S2, RHOC, LDHA, NUCB1, SH3GLB1, MSN, TMEM109, DYNLT3, TMX1, DDOST, CD74, DCTD, CLIC4, CAPNS1, BTN3A2	CLIC1, VIM, LAPTM5, ANXA2, CAPZB, CAP1, TMED9, TAGLN2, AP1S2, RHOC, LDHA, NUCB1, SH3GLB1, MSN, TMEM109, DYNLT3
REACTOME_PROGRAMMED_CELL_DEATH	0.00120048	0.0183857	0.245775	2.51064	0	120	SDCBP, UBB, YWHAQ, VIM, DYNLL1, RPS27A, CYCS, PSMB6, PSMB3, PSMB1, UBA52, PSME1, PSMA7, PSMD8, PSMB5, PSMA1, GSN, PSMA4, BCAP31, LMNA, YWHAE, UBC, PSMB7, PSMC1, PSMA3, PSMC5, BIRC3, CHMP4A, CHMP3, PSMC4, YWHAG, PSMB2, PSMA5, PSMD4, PSMB4, PSMC3, PSMD11, CDC37, PSMB8, FLOT1, CHMP2A, PSMD2, BID, CHMP4B, CHMP2B, PSME2, PSMC2, HMGB2, BAX, C1QBP, KPNB1, BAD, CTNNB1, PSMD7	SDCBP, UBB, YWHAQ, VIM, DYNLL1, RPS27A, CYCS, PSMB6, PSMB3, PSMB1, UBA52, PSME1, PSMA7, PSMD8, PSMB5, PSMA1, GSN, PSMA4, BCAP31, LMNA, YWHAE, UBC, PSMB7, PSMC1, PSMA3, PSMC5, BIRC3, CHMP4A, CHMP3, PSMC4, YWHAG, PSMB2, PSMA5, PSMD4, PSMB4, PSMC3, PSMD11, CDC37, PSMB8, FLOT1, CHMP2A, PSMD2, BID, CHMP4B, CHMP2B, PSME2, PSMC2
HWANG_PROSTATE_CANCER_MARKERS	0.00154799	0.0183857	0.531374	2.51059	0	18	CLU, LGALS1, LGALS3, TXN, RAN, PARK7, PGK1, MIF, ILK, CALR, PHB, KPNB1, CTNNB1	CLU, LGALS1, LGALS3, TXN, RAN, PARK7, PGK1, MIF, ILK, CALR, PHB
NAGASHIMA_NRG1_SIGNALING_UP	0.00125313	0.0183857	0.274361	2.50673	0	91	IER3, JUNB, RGS2, PLAUR, SGK1, TNFRSF12A, BHLHE40, CDC42EP3, GADD45B, MIR22HG, PHLDA2, EIF5, TIPARP, ZFP36, MAP2K3, TUBB2A, NR4A1, IFRD1, NAP1L1, IER2, MAP3K8, DUSP10, MYC, EGR1, GEM, NR4A2, PPP1R15A, REL, KDM6B, DNAJB1, TOB2, JMJD6, DDIT3, SPHK1, ARPC5L, ID3, VEGFA, ATF3, KLF10, PDLIM5, AKIRIN1, DST, CSNK1D, HBEGF, SIK1, PCF11, SERTAD3, ETS2, HES1, AQP3, NR4A3, RARA, IL6R, NEDD9, GADD45A, PMAIP1…	IER3, JUNB, RGS2, PLAUR, SGK1, TNFRSF12A, BHLHE40, CDC42EP3, GADD45B, MIR22HG, PHLDA2, EIF5, TIPARP, ZFP36, MAP2K3, TUBB2A, NR4A1, IFRD1, NAP1L1, IER2, MAP3K8, DUSP10, MYC, EGR1, GEM, NR4A2, PPP1R15A, REL, KDM6B, DNAJB1, TOB2, JMJD6, DDIT3, SPHK1, ARPC5L, ID3
REACTOME_TRANSCRIPTIONAL_REGULATION_BY_RUNX1	0.00125	0.0183857	0.269839	2.50553	0	95	LGALS3, UBB, RPS27A, PSMB6, PSMB3, PSMB1, UBA52, PSME1, PSMA7, PSMD8, CSNK2B, PSMB5, PSMA1, PSMA4, UBC, PSMB7, PSMC1, PSMA3, PSMC5, PRMT1, CCND3, PSMC4, PSMB2, PSMA5, PSMD4, PSMB4, PSMC3, DPY30, ELF1, PSMD11, PSMB8, CTSL, PSMD2, RYBP, SMARCB1, TNFRSF18, PSME2, PSMC2, KMT2E, PSMD7, PSMD13, RUNX1, SOCS3, PSMD12, PSMD1, YAF2, PSMF1, PSMD9, HDAC1, PSMD14, MYL9, PSMD3, NR4A3, PSMC6, SMARCE1, CTSK, SMA…	LGALS3, UBB, RPS27A, PSMB6, PSMB3, PSMB1, UBA52, PSME1, PSMA7, PSMD8, CSNK2B, PSMB5, PSMA1, PSMA4, UBC, PSMB7, PSMC1, PSMA3, PSMC5, PRMT1, CCND3, PSMC4, PSMB2, PSMA5, PSMD4, PSMB4, PSMC3, DPY30, ELF1, PSMD11, PSMB8, CTSL, PSMD2, RYBP, SMARCB1, TNFRSF18, PSME2, PSMC2
RAHMAN_TP53_TARGETS_PHOSPHORYLATED	0.0015528	0.0183857	0.547478	2.50493	0	17	ACTB, GSTP1, PARK7, PSMB6, ANXA1, VPS29, PRDX2, PGAM1, CCT6A, PCBP1, PRDX3, PPA1	ACTB, GSTP1, PARK7, PSMB6, ANXA1, VPS29, PRDX2, PGAM1, CCT6A, PCBP1, PRDX3, PPA1
LY_AGING_OLD_DN	0.00145773	0.0183857	0.449165	2.50466	0	26	PTGS2, FBL, PSMA3, RANBP1, PAFAH1B1, HMGN2, PSMD11, CKS1B, DDX39A, PSMC2, HMGB2, SAFB, PPP1CC, HSD17B10, PARP1, PSMD12, CTSC, NASP, PSMC6, CDK4, PCNA	PTGS2, FBL, PSMA3, RANBP1, PAFAH1B1, HMGN2, PSMD11, CKS1B, DDX39A, PSMC2
BERENJENO_TRANSFORMED_BY_RHOA_UP	0.00107066	0.0183857	0.185269	2.50293	0	277	TMSB4X, IER3, CAPG, TPI1, TXN, PRDX6, CDKN1A, PLAUR, RAN, NFKBIA, CYCS, SNRPD2, PSMB3, CCL2, GAPDH, TALDO1, SOD2, STMN1, COX17, PSMA7, GSTO1, TAGLN2, PGK1, CKS2, CCT3, TIMP1, CIB1, PA2G4, PSMB5, FKBP2, PSMA1, C4orf3, PTGS2, FBL, NXT1, EIF6, SF3B5, KPNA2, FHL1, IGFBP6, NR4A1, CD151, ESD, LDHA, MTHFD2, RSL1D1, IFRD1, BANF1, RPL32, RANBP1, ETF1, TGIF1, LSM4, PGAM1, MYC, SNRPD1, HIGD1A, DUSP6, ERRFI1…	TMSB4X, IER3, CAPG, TPI1, TXN, PRDX6, CDKN1A, PLAUR, RAN, NFKBIA, CYCS, SNRPD2, PSMB3, CCL2, GAPDH, TALDO1, SOD2, STMN1, COX17, PSMA7, GSTO1, TAGLN2, PGK1, CKS2, CCT3, TIMP1, CIB1, PA2G4, PSMB5, FKBP2, PSMA1, C4orf3, PTGS2, FBL, NXT1, EIF6, SF3B5, KPNA2, FHL1, IGFBP6, NR4A1, CD151, ESD, LDHA, MTHFD2, RSL1D1, IFRD1, BANF1, RPL32, RANBP1, ETF1, TGIF1, LSM4, PGAM1, MYC, SNRPD1, HIGD1A, DUSP6, ERRFI1…
JIANG_AGING_CEREBRAL_CORTEX_DN	0.00144092	0.0183857	0.418901	2.5027	0	30	CALM2, DAD1, PFN1, TUBB4B, AP2M1, CSNK1A1, PPP2CA, RAB2A, ACTR3, OAZ2, CSDE1, DNAJB11, ATP1A1, SKP1, ATP6AP1, PLD3, ATP6V1E1, ARPP19	CALM2, DAD1, PFN1, TUBB4B, AP2M1, CSNK1A1, PPP2CA, RAB2A, ACTR3, OAZ2, CSDE1, DNAJB11, ATP1A1, SKP1, ATP6AP1, PLD3, ATP6V1E1
LI_LUNG_CANCER	0.00151286	0.0183857	0.487501	2.49842	0	22	LGALS1, PRDX1, TUBB, GSTP1, HSPB1, RHOA, PSMB6, EIF5A, PGK1, P4HB, CALR, CDC42, RABGGTB	LGALS1, PRDX1, TUBB, GSTP1, HSPB1, RHOA, PSMB6, EIF5A, PGK1, P4HB, CALR, CDC42, RABGGTB
MCDOWELL_ACUTE_LUNG_INJURY_UP	0.00154799	0.0183857	0.52809	2.49508	0	18	CDKN1A, CSTB, NFKBIA, ZFP36, NR4A1, MYC, RBM3, LITAF, TGFBI, BTG2, TXNRD1, SPHK1, ANGPTL4	CDKN1A, CSTB, NFKBIA, ZFP36, NR4A1, MYC, RBM3, LITAF, TGFBI, BTG2, TXNRD1, SPHK1
MARCHINI_TRABECTEDIN_RESISTANCE_UP	0.00162866	0.0183857	0.65787	2.4934	0	11	GLUL, YWHAQ, MIF, CRIP2, DUT, ARHGDIB, VBP1, IFI6, DNAJB1	GLUL, YWHAQ, MIF, CRIP2, DUT, ARHGDIB, VBP1, IFI6, DNAJB1
WP_GLYCOLYSIS_AND_GLUCONEOGENESIS	0.00147929	0.0183857	0.47614	2.49292	0	23	ALDOA, TPI1, PKM, LDHB, ENO1, GAPDH, PGK1, LDHA, MPC2, MPC1, PGAM1, MDH1, MDH2	ALDOA, TPI1, PKM, LDHB, ENO1, GAPDH, PGK1, LDHA, MPC2, MPC1, PGAM1, MDH1, MDH2
FLORIO_NEOCORTEX_BASAL_RADIAL_GLIA_DN	0.00144092	0.0183857	0.416863	2.49052	0	30	LUM, ANXA1, CKS2, FN1, KPNA2, HSD17B11, TGIF1, DUSP10, ITM2A, EMP1, GEM, HMGN2, ANP32E, EPB41L2, CKS1B, FSTL1, PTTG1, HMGB2	LUM, ANXA1, CKS2, FN1, KPNA2, HSD17B11, TGIF1, DUSP10, ITM2A, EMP1, GEM, HMGN2, ANP32E, EPB41L2, CKS1B, FSTL1, PTTG1
BLALOCK_ALZHEIMERS_DISEASE_INCIPIENT_DN	0.00124378	0.0183857	0.271389	2.49044	0	92	GLUL, SLC25A6, RPL38, COX7C, CD59, FCER1G, ALOX5AP, NEDD8, DRAP1, REEP5, AP3S1, RPL6, CKS2, COX7A2L, CCT3, PFDN2, SAT1, DNAJC8, FHL1, TMEM147, RPL14, RPN2, PAFAH1B1, PPP3CA, ECH1, GLRX, PDIA6, DNAJA1, GRPEL1, CCT2, NDUFB3, GTF2A2, AHSA1, LAMTOR2, SDHA, PPA1, CCT5, CCT4, HSPA5, PSMC2, CACYBP	GLUL, SLC25A6, RPL38, COX7C, CD59, FCER1G, ALOX5AP, NEDD8, DRAP1, REEP5, AP3S1, RPL6, CKS2, COX7A2L, CCT3, PFDN2, SAT1, DNAJC8, FHL1, TMEM147, RPL14, RPN2, PAFAH1B1, PPP3CA, ECH1, GLRX, PDIA6, DNAJA1, GRPEL1, CCT2, NDUFB3, GTF2A2, AHSA1, LAMTOR2, SDHA, PPA1, CCT5, CCT4, HSPA5, PSMC2
REACTOME_IRON_UPTAKE_AND_TRANSPORT	0.00141643	0.0183857	0.405946	2.49015	0	32	FTL, UBB, ATP6V0E1, ATP6V1G1, ATP6V0B, NEDD8, ATP6V1F, RPS27A, FTH1, UBA52, ATP6V0D1, UBC, SKP1, ATP6AP1, HMOX2, GLRX3, ATP6V1D, ATP6V1E1	FTL, UBB, ATP6V0E1, ATP6V1G1, ATP6V0B, NEDD8, ATP6V1F, RPS27A, FTH1, UBA52, ATP6V0D1, UBC, SKP1, ATP6AP1, HMOX2, GLRX3, ATP6V1D, ATP6V1E1
JECHLINGER_EPITHELIAL_TO_MESENCHYMAL_TRANSITION_UP	0.00138696	0.0183857	0.386326	2.49008	0	36	DCN, VIM, SLC3A2, CCL2, CD68, MTHFD2, PMP22, RNASET2, HTRA1, CXCL2, IFITM3, CYP1B1, SDC2, PCOLCE, CFH, TNXB, INHBA, DAB2, PPIC, MMP2, CTSZ, HIF1A, COL6A2, IRF7, B2M, ACKR3, TNC	DCN, VIM, SLC3A2, CCL2, CD68, MTHFD2, PMP22, RNASET2, HTRA1, CXCL2, IFITM3, CYP1B1, SDC2, PCOLCE, CFH
DELACROIX_RARG_BOUND_MEF	0.00118906	0.0183857	0.237048	2.48785	0	127	RPL13A, S100A4, FTL, RPL10A, NDUFA4, JUNB, CTSD, SQSTM1, PKM, RPL19, DUSP14, SGK1, PARK7, TNFRSF12A, BSG, ANXA1, FTH1, BHLHE40, TIMP3, TAGLN2, RILPL2, NDFIP1, FN1, SAT1, RHOC, UBC, NDUFB10, CTSB, ESD, COQ10B, IFRD1, LSP1, NDUFS8, KIF5B, DUSP6, EMP1, CALR, CNIH4, SKIL, IDH3B, RNF5, NUPR1, MRPL34, ALKBH7, MIDN, DDIT3, PCOLCE, CALU, FSTL1, PIGT, VEGFA	RPL13A, S100A4, FTL, RPL10A, NDUFA4, JUNB, CTSD, SQSTM1, PKM, RPL19, DUSP14, SGK1, PARK7, TNFRSF12A, BSG, ANXA1, FTH1, BHLHE40, TIMP3, TAGLN2, RILPL2, NDFIP1, FN1, SAT1, RHOC, UBC, NDUFB10, CTSB, ESD, COQ10B, IFRD1, LSP1, NDUFS8, KIF5B, DUSP6, EMP1, CALR, CNIH4, SKIL, IDH3B, RNF5, NUPR1, MRPL34, ALKBH7, MIDN, DDIT3, PCOLCE, CALU, FSTL1, PIGT
SOTIRIOU_BREAST_CANCER_GRADE_1_VS_3_UP	0.00134409	0.0183857	0.359292	2.4863	0	43	TUBA1B, TXN, SNRPG, COX7B, STMN1, PSMA7, CKS2, TUBA1C, UBE2N, KPNA2, POLR2K, TUBA1A, SNRPF, DDX39A, TXNRD1, DNAJC9, JMJD6, NUTF2, CCT5, PTTG1, SNRPC, LAGE3, CMC2, NME1, TIMM10, PSMD12, STIP1, ORMDL2, SLC52A2, GTPBP4, PFDN6, HMCES, MRPL12, SHMT2, GMPS, NUDT1, XPOT, MRPL15	TUBA1B, TXN, SNRPG, COX7B, STMN1, PSMA7, CKS2, TUBA1C, UBE2N, KPNA2, POLR2K, TUBA1A, SNRPF, DDX39A, TXNRD1, DNAJC9, JMJD6, NUTF2, CCT5, PTTG1
SCHOEN_NFKB_SIGNALING	0.00155763	0.0183857	0.574409	2.48527	0	15	NFKBIA, CCL2, GADD45B, FN1, CSRNP1, PTGS2, BIRC3, PMP22, CXCL2, KLF4, CTSS	NFKBIA, CCL2, GADD45B, FN1, CSRNP1, PTGS2, BIRC3, PMP22, CXCL2, KLF4, CTSS
TARTE_PLASMA_CELL_VS_B_LYMPHOCYTE_UP	0.00133869	0.0183857	0.33817	2.48496	0	51	LGALS3, SRGN, SEC61B, TMED10, SPCS2, FKBP2, PPIB, MANF, HEXB, ARF4, KDELR2, P4HB, RPN2, PDIA6, CANX, LMAN2, CAV1, PLD3, PRDX4, HSPA5, NUCB2, DDOST, KDELR1, HDLBP, SSR1, YIF1A, RPN1, NEU1, CXCR3, TRAM1, TM9SF2, AQP3, HSP90B1	LGALS3, SRGN, SEC61B, TMED10, SPCS2, FKBP2, PPIB, MANF, HEXB, ARF4, KDELR2, P4HB, RPN2, PDIA6, CANX, LMAN2, CAV1, PLD3, PRDX4, HSPA5
WANG_TUMOR_INVASIVENESS_DN	0.0011976	0.0183857	0.24131	2.48268	0	122	CD9, ID2, VAPA, ITM2B, CCNI, RPL3, YWHAQ, EEF1A1, ATF4, PSMB1, ARF1, PCNP, ANXA4, MYADM, CNBP, EIF3G, UBE2L3, LY6E, ESD, GDI2, CD53, BNIP3L, MYC, APLP2, BUD31, PTGES3, WDR1, DEGS1, TCEA1, CANX, MSN, LITAF, VBP1, CCL3, SKP1, BTG2, LUC7L3, RPL7L1, JMJD6, UGDH, FSTL1, RPL29, SS18L2, CACYBP, CDC123, HSD17B10, RAB11B, HNRNPH2, PBXIP1, ERGIC2, TCF25, DHX15, YME1L1, ATP1B1, STX8, ACTR2, CCNG1, VAMP3, MF…	CD9, ID2, VAPA, ITM2B, CCNI, RPL3, YWHAQ, EEF1A1, ATF4, PSMB1, ARF1, PCNP, ANXA4, MYADM, CNBP, EIF3G, UBE2L3, LY6E, ESD, GDI2, CD53, BNIP3L, MYC, APLP2, BUD31, PTGES3, WDR1, DEGS1, TCEA1, CANX, MSN, LITAF, VBP1, CCL3, SKP1, BTG2, LUC7L3, RPL7L1, JMJD6, UGDH, FSTL1, RPL29
CHIARADONNA_NEOPLASTIC_TRANSFORMATION_KRAS_CDC25_UP	0.00144509	0.0183857	0.428781	2.48018	0	28	TMSB4X, CLIC1, CD9, CAPG, PLP2, FXYD5, TSPO, RAB7A, CDKN1A, PSMB5, SPTSSA, TGFBI, ZNF706, EIF2S1, NUPR1	TMSB4X, CLIC1, CD9, CAPG, PLP2, FXYD5, TSPO, RAB7A, CDKN1A, PSMB5, SPTSSA, TGFBI, ZNF706, EIF2S1, NUPR1
BURTON_ADIPOGENESIS_PEAK_AT_2HR	0.00141643	0.0183857	0.404141	2.47907	0	32	IER3, JUNB, RGS2, PTGS2, ZFP36, MAP2K3, NR4A1, TNFAIP6, MYC, ERRFI1, DNAJB6, CXCL2, NR4A2, KLF4, BTG2, PPP1R15A, DNAJB1, ID3, PHLDA1, CAPN1, ETS2, EMD	IER3, JUNB, RGS2, PTGS2, ZFP36, MAP2K3, NR4A1, TNFAIP6, MYC, ERRFI1, DNAJB6, CXCL2, NR4A2, KLF4, BTG2, PPP1R15A, DNAJB1, ID3
HUMMERICH_SKIN_CANCER_PROGRESSION_UP	0.00131926	0.0183857	0.354073	2.47905	0	44	S100A6, JUNB, RGS2, CDKN1A, CTSD, TNFRSF12A, ENO1, HSPA8, SOD2, GADD45B, PGK1, RHOC, MIF, MT1X, SERPINB1, MYC, CYBA, IFITM3, PERP, PYCARD, HSPA5, ITGB1, RBMS1, TNFRSF1A, PRKCSH, IL4R, HMOX1	S100A6, JUNB, RGS2, CDKN1A, CTSD, TNFRSF12A, ENO1, HSPA8, SOD2, GADD45B, PGK1, RHOC, MIF, MT1X, SERPINB1, MYC, CYBA, IFITM3, PERP, PYCARD, HSPA5
REACTOME_SIGNALING_BY_NOTCH	0.00123153	0.0183857	0.258883	2.47875	0	100	UBB, TMED2, RBX1, RPS27A, PSMB6, PSMB3, PSMB1, UBA52, PSME1, PSMA7, PSMD8, PSMB5, PSMA1, PSMA4, UBC, PSMB7, PSMC1, PSMA3, PSMC5, MYC, APH1A, PSMC4, PSMB2, NCOR1, PSMA5, PSMD4, PSMB4, PSMC3, SKP1, PSMD11, PSMB8, PSENEN, YBX1, PSMD2, RAB6A, PSME2, PSMC2, SNW1, ARRB2, PSMD7, PSMD13, RUNX1, PSMD12, PSMD1, PSMF1, MFNG, PSMD9, CREB1, HIF1A, HDAC1, PSMD14, HES1, RBPJ, CUL1, HDAC2, PSMD3	UBB, TMED2, RBX1, RPS27A, PSMB6, PSMB3, PSMB1, UBA52, PSME1, PSMA7, PSMD8, PSMB5, PSMA1, PSMA4, UBC, PSMB7, PSMC1, PSMA3, PSMC5, MYC, APH1A, PSMC4, PSMB2, NCOR1, PSMA5, PSMD4, PSMB4, PSMC3, SKP1, PSMD11, PSMB8, PSENEN, YBX1, PSMD2, RAB6A, PSME2, PSMC2
YAO_TEMPORAL_RESPONSE_TO_PROGESTERONE_CLUSTER_10	0.0013369	0.0183857	0.331213	2.47857	0	54	PRDX1, TMED2, EDF1, DAD1, POLR2L, DYNLL1, SERP1, SUMO1, VDAC2, COX17, FKBP2, PSMA4, EIF3G, EIF1B, LDHA, MPC2, SSB, OSTC, RPN2, CANX, POLR2F, UFM1, HSPE1, CDK2AP2, CCT7, CACYBP, HNRNPR, RRBP1	PRDX1, TMED2, EDF1, DAD1, POLR2L, DYNLL1, SERP1, SUMO1, VDAC2, COX17, FKBP2, PSMA4, EIF3G, EIF1B, LDHA, MPC2, SSB, OSTC, RPN2, CANX, POLR2F, UFM1, HSPE1, CDK2AP2, CCT7
BASSO_B_LYMPHOCYTE_NETWORK	0.00124069	0.0183857	0.263412	2.47623	0	97	S100A4, LGALS1, MYL12A, LAPTM5, CRIP1, CYCS, SRGN, BHLHE40, ANXA6, SAT1, PSMB5, PSMB7, PSMA3, TCP1, NDUFAB1, SNRPF, ITM2A, HSPA9, BUD31, SAR1A, SERBP1, LSM3, LITAF, PSMB2, SSBP1, POLR2F, EIF2S1, AHSA1, HSPE1, TIMM17A, PRDX4, PRDX3, PSMD2, NOP16, CYC1, HPRT1, SP100, MRPS12, TPP1, MVP, NME1, PSMD1, POLR2H, PSMD14, BIN1, CASP4, CYLD, MRPL3, CTNNA1, TGOLN2, ZNF593, GABARAP, TNFRSF1B, HDDC2, EBNA1BP2,…	S100A4, LGALS1, MYL12A, LAPTM5, CRIP1, CYCS, SRGN, BHLHE40, ANXA6, SAT1, PSMB5, PSMB7, PSMA3, TCP1, NDUFAB1, SNRPF, ITM2A, HSPA9, BUD31, SAR1A, SERBP1, LSM3, LITAF, PSMB2, SSBP1, POLR2F, EIF2S1, AHSA1, HSPE1, TIMM17A, PRDX4, PRDX3, PSMD2, NOP16, CYC1
MARTINEZ_TP53_TARGETS_DN	0.00109769	0.0183857	0.195254	2.47082	0	218	RPL31, RPL21, CLU, RPL27, RPL37A, RPL26, JUNB, RPL23, EIF3E, RPS6, TSPO, SNRPG, CDKN1A, SAP18, LDHB, POLR2L, VAMP8, GSTP1, PRNP, CAP1, RPL34, UBL5, HSPA8, RHOG, TIMP3, TMED10, UAP1, KRTCAP2, TIMP1, MRPL33, PPIB, ZFP36, MT1X, UBC, HSD17B11, CTSB, PCBP2, SIVA1, SLC1A5, RPS18, RPL14, APLP2, RPN2, SAFB2, ERRFI1, PSMC4, NDUFA5, IDI1, CALR, RNASET2, SF3B2, OS9, CANX, NDUFA2, CCT2, TECR, S100A10, RPS7, …	RPL31, RPL21, CLU, RPL27, RPL37A, RPL26, JUNB, RPL23, EIF3E, RPS6, TSPO, SNRPG, CDKN1A, SAP18, LDHB, POLR2L, VAMP8, GSTP1, PRNP, CAP1, RPL34, UBL5, HSPA8, RHOG, TIMP3, TMED10, UAP1, KRTCAP2, TIMP1, MRPL33, PPIB, ZFP36, MT1X, UBC, HSD17B11, CTSB, PCBP2, SIVA1, SLC1A5, RPS18, RPL14, APLP2, RPN2, SAFB2, ERRFI1, PSMC4, NDUFA5, IDI1, CALR, RNASET2, SF3B2, OS9, CANX, NDUFA2, CCT2, TECR, S100A10, RPS7, …
WHITESIDE_CISPLATIN_RESISTANCE_DN	0.00162602	0.0183857	0.682364	2.46675	0	10	RPL13A, RPS5, ACTB, SOD1, RPS9, TIMP1, IFI6, RPS21, RPS16	RPL13A, RPS5, ACTB, SOD1, RPS9, TIMP1, IFI6, RPS21
DIAZ_CHRONIC_MYELOGENOUS_LEUKEMIA_DN	0.00135501	0.0183857	0.349197	2.46558	0	46	RPL23A, RPL41, RPL18A, ANXA5, EEF1A1, PRNP, RPS11, GAPDH, ACTG1, GADD45B, RPS15, ACSL4, NINJ1, CD53, RPL32, RPLP1, KLF4, GPX3, CST7, TGFBI, BTG2	RPL23A, RPL41, RPL18A, ANXA5, EEF1A1, PRNP, RPS11, GAPDH, ACTG1, GADD45B, RPS15, ACSL4, NINJ1, CD53, RPL32, RPLP1, KLF4, GPX3, CST7, TGFBI, BTG2
SCHAEFFER_PROSTATE_DEVELOPMENT_48HR_UP	0.00121507	0.0183857	0.245319	2.46461	0	116	CLU, GLUL, ID2, ITM2B, GABARAPL2, RGS2, HMGN3, VAMP8, DUSP14, SGK1, NFKBIA, ANXA1, CYSTM1, MRPS6, ERP29, GSN, TIPARP, LY6E, MT1X, MANF, TMEM9B, ACSL4, RAB5C, MTHFD2, HPGD, SLC1A5, M6PR, ASPN, SPTSSA, ISCU, EIF2S3, ERP44, ATP1A1, DUSP6, ERRFI1, SSR3, LMO4, EMC4, CYP1B1, VPS37B, TWF2, LEPROT, HSD17B12, RAB11A, RBBP7, EFEMP1, ID3, MIEN1, DYNLT1	CLU, GLUL, ID2, ITM2B, GABARAPL2, RGS2, HMGN3, VAMP8, DUSP14, SGK1, NFKBIA, ANXA1, CYSTM1, MRPS6, ERP29, GSN, TIPARP, LY6E, MT1X, MANF, TMEM9B, ACSL4, RAB5C, MTHFD2, HPGD, SLC1A5, M6PR, ASPN, SPTSSA, ISCU, EIF2S3, ERP44, ATP1A1, DUSP6, ERRFI1, SSR3, LMO4, EMC4, CYP1B1, VPS37B, TWF2, LEPROT, HSD17B12, RAB11A, RBBP7, EFEMP1, ID3
CAVARD_LIVER_CANCER_MALIGNANT_VS_BENIGN	0.00155763	0.0183857	0.568938	2.46159	0	15	RPL13A, PRDX1, GLUL, SLC25A5, ACTB, FTH1, MRFAP1, MYL6	RPL13A, PRDX1, GLUL, SLC25A5, ACTB, FTH1, MRFAP1, MYL6
REACTOME_HEMOSTASIS	0.00109649	0.0183857	0.19679	2.46151	0	206	ALDOA, TMSB4X, CLU, CD63, TUBA1B, CD9, PSAP, CFD, SLC3A2, PFN1, ANXA2, CAPZB, PLAUR, CFL1, FCER1G, ANXA5, ACTB, TUBB4B, RHOA, CAP1, BSG, RAC2, PPP2CA, SRGN, RHOG, TIMP3, SOD1, RAP1A, TAGLN2, GNG5, CAPZA2, TIMP1, FN1, TUBA1C, MIF, MANF, TUBB2A, PPIA, LAT, EHD1, CD47, TUBA1A, MAGED2, RAP1B, APLP2, KIF5B, SLC16A3, ATP1B3, CD99, PRKAR1A, WDR1, AAMP, CDC42, S100A10, SRI, GYPC, CAV1, PTPN1, SDC2, APP, …	ALDOA, TMSB4X, CLU, CD63, TUBA1B, CD9, PSAP, CFD, SLC3A2, PFN1, ANXA2, CAPZB, PLAUR, CFL1, FCER1G, ANXA5, ACTB, TUBB4B, RHOA, CAP1, BSG, RAC2, PPP2CA, SRGN, RHOG, TIMP3, SOD1, RAP1A, TAGLN2, GNG5, CAPZA2, TIMP1, FN1, TUBA1C, MIF, MANF, TUBB2A, PPIA, LAT, EHD1, CD47, TUBA1A, MAGED2, RAP1B, APLP2, KIF5B, SLC16A3, ATP1B3, CD99, PRKAR1A, WDR1, AAMP, CDC42, S100A10, SRI, GYPC, CAV1, PTPN1, SDC2, APP, …
LEE_LIVER_CANCER_MYC_TGFA_UP	0.00144092	0.0183857	0.44747	2.46133	0	25	CD63, CSTB, ANXA2, RPL12, ACTG1, TAGLN2, LY6E, IGFBP6, MTHFD2, AKR1B1, BTG2, MT2A, APP, ICAM1, BTG3, MGMT, ETS2, CBR1, NEDD9, RALB, MFGE8	CD63, CSTB, ANXA2, RPL12, ACTG1, TAGLN2, LY6E, IGFBP6, MTHFD2, AKR1B1, BTG2, MT2A, APP, ICAM1, BTG3
REACTOME_INTERLEUKIN_1_FAMILY_SIGNALING	0.00125	0.0183857	0.278425	2.45999	0	83	UBB, SQSTM1, RBX1, RPS27A, NFKBIA, PSMB6, PSMB3, PSMB1, UBA52, PSME1, PSMA7, PSMD8, PSMB5, PSMA1, PSMA4, UBE2N, UBC, PSMB7, PSMC1, PSMA3, PSMC5, MAP3K8, PSMC4, PSMB2, PSMA5, PSMD4, PSMB4, PSMC3, SKP1, PSMD11, PSMB8, APP, PSMD2, PSME2, PSMC2, PTPN7, PSMD7, PSMD13, SIGIRR, NFKBIB, MAP2K1, PSMD12, PSMD1, PSMF1, PSMD9, PSMD14, CUL1, PSMD3	UBB, SQSTM1, RBX1, RPS27A, NFKBIA, PSMB6, PSMB3, PSMB1, UBA52, PSME1, PSMA7, PSMD8, PSMB5, PSMA1, PSMA4, UBE2N, UBC, PSMB7, PSMC1, PSMA3, PSMC5, MAP3K8, PSMC4, PSMB2, PSMA5, PSMD4, PSMB4, PSMC3, SKP1, PSMD11, PSMB8, APP, PSMD2, PSME2, PSMC2
SHAFFER_IRF4_TARGETS_IN_MYELOMA_VS_MATURE_B_LYMPHOCYTE	0.00132626	0.0183857	0.326028	2.45945	0	55	SLC3A2, DNAJB9, HSPB1, ATF4, CYCS, SEC62, SUMO1, UAP1, PGK1, ZFP36, FHL1, EIF2S2, NR4A1, LDHA, VDAC1, SUB1, MYC, UBE2B, CANX, TIMP2, CCL3, CAV1, DDIT3, PPP1R2, PNP, ATF3, SSR1, ACP1, TRAM1, SLC38A2, UBE2J1, KRAS, HSP90B1, CCPG1, P4HA1, PIM2, PDIA4, CCNC, PAM	SLC3A2, DNAJB9, HSPB1, ATF4, CYCS, SEC62, SUMO1, UAP1, PGK1, ZFP36, FHL1, EIF2S2, NR4A1, LDHA, VDAC1, SUB1, MYC, UBE2B, CANX, TIMP2, CCL3, CAV1, DDIT3, PPP1R2
DESERT_STEM_CELL_HEPATOCELLULAR_CARCINOMA_SUBCLASS_UP	0.0012285	0.0183857	0.253997	2.45944	0	103	ALDOA, S100A6, CLIC1, CAPG, RPLP2, RPL8, LGALS3, PLP2, EIF3E, S100A11, PKM, ANXA5, EIF3H, RPS3, ILF2, ARPC2, ENO1, EIF3D, CKS2, PHLDA2, TUBA1C, FBL, UBE2I, MAPRE1, MTHFD2, RPSA, SSB, NAP1L1, PRMT1, ATP1B3, AMD1, TOMM20, CCT2, TIMP2, CBX3, SOX4, DDX39A, TKT, MAT2A, CALU, SPHK1	ALDOA, S100A6, CLIC1, CAPG, RPLP2, RPL8, LGALS3, PLP2, EIF3E, S100A11, PKM, ANXA5, EIF3H, RPS3, ILF2, ARPC2, ENO1, EIF3D, CKS2, PHLDA2, TUBA1C, FBL, UBE2I, MAPRE1, MTHFD2, RPSA, SSB, NAP1L1, PRMT1, ATP1B3, AMD1, TOMM20, CCT2, TIMP2, CBX3, SOX4, DDX39A, TKT, MAT2A, CALU, SPHK1
CASORELLI_ACUTE_PROMYELOCYTIC_LEUKEMIA_DN	0.00104493	0.0183857	0.172327	2.45581	0	333	ALDOA, GLUL, TPI1, RPL3, TUBB, CD59, SQSTM1, HNRNPA1, LAPTM5, LDHB, ACTB, AP2M1, PSMB6, PDIA3, HNRNPF, SNRPB, ARL6IP4, ENO1, GAPDH, EIF5A, CIRBP, TIMP3, SUMO1, ACTR3, RPS4Y1, INSIG1, PGK1, ATP6V0D1, CAPZA2, PSMB5, PSMA1, PPIB, BCAP31, LMNA, HEXIM1, DNAJC8, CTNNBL1, KPNA2, ACADVL, EIF2S2, LDHA, HNRNPK, VDAC1, EID1, HPGD, TUFM, LAT, ENSA, M6PR, NANS, KDELR2, NDUFS6, NUDC, ARPC4, EIF2S3, EIF5B, RTN3…	ALDOA, GLUL, TPI1, RPL3, TUBB, CD59, SQSTM1, HNRNPA1, LAPTM5, LDHB, ACTB, AP2M1, PSMB6, PDIA3, HNRNPF, SNRPB, ARL6IP4, ENO1, GAPDH, EIF5A, CIRBP, TIMP3, SUMO1, ACTR3, RPS4Y1, INSIG1, PGK1, ATP6V0D1, CAPZA2, PSMB5, PSMA1, PPIB, BCAP31, LMNA, HEXIM1, DNAJC8, CTNNBL1, KPNA2, ACADVL, EIF2S2, LDHA, HNRNPK, VDAC1, EID1, HPGD, TUFM, LAT, ENSA, M6PR, NANS, KDELR2, NDUFS6, NUDC, ARPC4, EIF2S3, EIF5B, RTN3…
FOROUTAN_TGFB_EMT_UP	0.00126263	0.0183857	0.28639	2.45333	0	76	LUM, JUNB, VIM, CD59, PLAUR, ALOX5AP, BHLHE40, TAGLN2, GADD45B, AP1S2, FN1, MAP1LC3B, TNFAIP6, TUBA1A, DUSP10, MAGED2, HTRA1, TIMP2, TGFBI, SKIL, TPM4, PSMD2, LBH, SPHK1, CALD1, ANGPTL4, SLC26A2, TPST2, INHBA, GFPT2, VCAN, ABCA1, SIK1, PEA15, HMOX1, MMP2, ETS2, MYL9, IGFBP7, PMEPA1, GLIPR1, RALA, PDLIM7, ACKR3, NEDD9, IGFBP5, ITGA5, BPGM, TCF4, NRIP3, DAAM1, SEMA3C, BMPR2, TAGLN	LUM, JUNB, VIM, CD59, PLAUR, ALOX5AP, BHLHE40, TAGLN2, GADD45B, AP1S2, FN1, MAP1LC3B, TNFAIP6, TUBA1A, DUSP10, MAGED2, HTRA1, TIMP2, TGFBI, SKIL, TPM4, PSMD2, LBH, SPHK1
REACTOME_PEXOPHAGY	0.00169205	0.0188259	0.797169	2.45287	0	7	UBB, SQSTM1, RPS27A, UBA52, MAP1LC3B, UBC	UBB, SQSTM1, RPS27A, UBA52, MAP1LC3B, UBC
BURTON_ADIPOGENESIS_6	0.00125786	0.0183857	0.272171	2.45203	0	88	LUM, CFD, NDUFB2, LDHB, COX7A2, UQCRQ, REEP5, COX7B, COX5B, NDUFB9, MRPL51, NDUFB7, NNMT, SCP2, CD151, UQCRB, TUFM, EHD1, DDT, NDUFC1, UQCRC2, NDUFB6, SDHC, TANK, NDUFA5, UQCR10, NDUFB5, NDUFB3, DNAJC15, SDHB, TKT, SUCLG1, CYB5A, SDHA, HSD17B12, ARL4A, UQCRC1, NDUFS3, ISCA1, RNF11	LUM, CFD, NDUFB2, LDHB, COX7A2, UQCRQ, REEP5, COX7B, COX5B, NDUFB9, MRPL51, NDUFB7, NNMT, SCP2, CD151, UQCRB, TUFM, EHD1, DDT, NDUFC1, UQCRC2, NDUFB6, SDHC, TANK, NDUFA5, UQCR10, NDUFB5, NDUFB3, DNAJC15, SDHB, TKT, SUCLG1, CYB5A, SDHA, HSD17B12, ARL4A, UQCRC1, NDUFS3
KEGG_SPLICEOSOME	0.0012285	0.0183857	0.252914	2.44895	0	103	U2AF1, SNRPG, HNRNPA1, RBM8A, SNRPB, SNRPD2, EIF4A3, SNRPE, HSPA8, MAGOH, CTNNBL1, SF3B5, SNRPB2, SRSF2, RBMX, HNRNPK, CCDC12, LSM4, PQBP1, SNRPF, SNRPD1, BUD31, SF3B2, PCBP1, LSM3, HNRNPM, SYF2, HSPA1A, BCAS2, PRPF40A, RBM17, PUF60, PHF5A, SLU7, LSM7, LSM5, LSM2, DDX46, SNW1, ZMAT2, SNRPC, HSPA1B, SRSF6, SNRPD3, DHX15, SRSF3, HNRNPA3, SF3B4, NCBP2, SNRPA1, HNRNPC, THOC2, PRPF6, PPIE, PRPF38B, WB…	U2AF1, SNRPG, HNRNPA1, RBM8A, SNRPB, SNRPD2, EIF4A3, SNRPE, HSPA8, MAGOH, CTNNBL1, SF3B5, SNRPB2, SRSF2, RBMX, HNRNPK, CCDC12, LSM4, PQBP1, SNRPF, SNRPD1, BUD31, SF3B2, PCBP1, LSM3, HNRNPM, SYF2, HSPA1A, BCAS2, PRPF40A, RBM17, PUF60, PHF5A, SLU7, LSM7
REACTOME_MHC_CLASS_II_ANTIGEN_PRESENTATION	0.00127551	0.0183857	0.303981	2.44727	0	64	TUBA1B, RAB7A, CTSD, CAPZB, DYNLL1, TUBB4B, AP2M1, ARF1, CAPZA2, AP1S2, TUBA1C, DCTN3, CLTA, TUBB2A, CTSB, TUBA1A, KIF5B, AP2S1, CANX, CTSA, CTSL, CTSS, DCTN6, DCTN2, DYNC1I2, CD74, DYNC1LI1, CAPZA1, ACTR10, ACTR1A, CTSC, HLA-DRA, AP2B1, HLA-DPB1, SEC13, HLA-DRB1, HLA-DMA, HLA-DPA1, CTSK, SAR1B, ACTR1B, HLA-DQB1, KIF22, HLA-DRB5	TUBA1B, RAB7A, CTSD, CAPZB, DYNLL1, TUBB4B, AP2M1, ARF1, CAPZA2, AP1S2, TUBA1C, DCTN3, CLTA, TUBB2A, CTSB, TUBA1A, KIF5B, AP2S1, CANX, CTSA, CTSL, CTSS, DCTN6
TSAI_RESPONSE_TO_IONIZING_RADIATION	0.00126422	0.0183857	0.280849	2.44607	0	80	JUNB, LGALS3, CCNI, CDKN1A, CD59, SGK1, NFKBIA, CD83, GRN, ENO1, COX7B, FN1, AHR, BIRC3, RANBP1, CD164, TGIF1, PRMT1, TNFAIP8, MYC, DUSP6, TANK, IFNGR1, NDUFB5, KLF4, CCL4, CCL3, BTG2, ARL2BP, BATF, MED21, DDIT3, CCT4, PTTG1, CCT7, MAX	JUNB, LGALS3, CCNI, CDKN1A, CD59, SGK1, NFKBIA, CD83, GRN, ENO1, COX7B, FN1, AHR, BIRC3, RANBP1, CD164, TGIF1, PRMT1, TNFAIP8, MYC, DUSP6, TANK, IFNGR1, NDUFB5, KLF4, CCL4, CCL3, BTG2, ARL2BP, BATF, MED21, DDIT3, CCT4, PTTG1, CCT7
CAFFAREL_RESPONSE_TO_THC_24HR_5_UP	0.0015015	0.0183857	0.489721	2.44262	0	20	TUBB, RBX1, ZFP36L1, CKS2, CNBP, EIF2A, ABRACL, TXNRD1, RAB5A, CTSL, RPS2, PNP, NUCB2, NCOA4, RNF10, DDB1, PCNA	TUBB, RBX1, ZFP36L1, CKS2, CNBP, EIF2A, ABRACL, TXNRD1, RAB5A, CTSL, RPS2
RUTELLA_RESPONSE_TO_HGF_VS_CSF2RB_AND_IL4_UP	0.0011274	0.0183857	0.202582	2.43238	0	186	CD63, PRDX1, DDIT4, CD9, LGALS3, ATP6V0E1, CFD, DAD1, SLC3A2, CTSD, SQSTM1, ANXA5, SGK1, PLIN2, FTH1, ASAH1, CCL2, TMBIM6, CXCL3, SOD2, CD55, PSMB5, IFITM2, BCAP31, EMC7, CD52, MT1X, METTL9, HEXB, ACADVL, OAZ2, CTSB, TNFAIP6, LPXN, GTF3A, CNPY2, CD47, APLP2, GPNMB, EGR1, DUSP6, EMP1, AKR1B1, TSC22D1, RNASET2, NR4A2, MDH1, GRPEL1, C1S, TIMP2, ZNF706, CCL3, EIF2S1, HADHA, IFI6, CYP1B1, MT2A, SDC2, …	CD63, PRDX1, DDIT4, CD9, LGALS3, ATP6V0E1, CFD, DAD1, SLC3A2, CTSD, SQSTM1, ANXA5, SGK1, PLIN2, FTH1, ASAH1, CCL2, TMBIM6, CXCL3, SOD2, CD55, PSMB5, IFITM2, BCAP31, EMC7, CD52, MT1X, METTL9, HEXB, ACADVL, OAZ2, CTSB, TNFAIP6, LPXN, GTF3A, CNPY2, CD47, APLP2, GPNMB, EGR1, DUSP6, EMP1, AKR1B1, TSC22D1, RNASET2, NR4A2, MDH1, GRPEL1, C1S, TIMP2, ZNF706, CCL3, EIF2S1, HADHA, IFI6, CYP1B1, MT2A, SDC2, …
SANCHEZ_MDM2_TARGETS	0.00169205	0.0188259	0.790304	2.43175	0	7	CDKN1A, RABAC1, FCGRT, TIMP1, ADIRF, IGFBP6	CDKN1A, RABAC1, FCGRT, TIMP1, ADIRF, IGFBP6
REACTOME_S_PHASE	0.00125	0.0183857	0.261808	2.43096	0	95	UBB, CDKN1A, RBX1, RPS27A, PSMB6, PSMB3, PSMB1, UBA52, PSME1, PSMA7, PSMD8, PSMB5, ANAPC16, PSMA1, PSMA4, ANAPC11, UBC, PSMB7, PSMC1, PSMA3, PSMC5, MYC, PSMC4, CDC26, PSMB2, PSMA5, PSMD4, PSMB4, PSMC3, SKP1, PSMD11, PSMB8, CKS1B, POLE4, PSMD2, POLE3, PSME2, PSMC2, STAG2, MAX, UBE2E1, PSMD7, ANAPC5, PSMD13, SMC3, PSMD12, PSMD1, PSMF1, PSMD9, PSMD14, RAD21, CUL1, PSMD3, PSMC6, CDK4, UBE2D1, PCNA	UBB, CDKN1A, RBX1, RPS27A, PSMB6, PSMB3, PSMB1, UBA52, PSME1, PSMA7, PSMD8, PSMB5, ANAPC16, PSMA1, PSMA4, ANAPC11, UBC, PSMB7, PSMC1, PSMA3, PSMC5, MYC, PSMC4, CDC26, PSMB2, PSMA5, PSMD4, PSMB4, PSMC3, SKP1, PSMD11, PSMB8, CKS1B, POLE4, PSMD2, POLE3, PSME2, PSMC2
BASSO_HAIRY_CELL_LEUKEMIA_UP	0.00139665	0.0183857	0.385207	2.42916	0	34	CD63, GABARAPL2, TMEM59, ACTB, ANXA1, TIMP1, RPLP1, CAMTA1, EMP1, EPB41L2, TACC1, RAB13, S100A13, RNF11, ARRB2, DST, PRSS23, TNFRSF1A, PPIC, VAMP3, PTTG1IP, B2M, CYB5R1, MTSS1, ENG	CD63, GABARAPL2, TMEM59, ACTB, ANXA1, TIMP1, RPLP1, CAMTA1, EMP1, EPB41L2, TACC1, RAB13, S100A13
REACTOME_CHAPERONE_MEDIATED_AUTOPHAGY	0.00155763	0.0183857	0.561319	2.42863	0	15	UBB, VIM, EEF1A1, RPS27A, PARK7, PLIN2, UBA52, HSPA8, UBC	UBB, VIM, EEF1A1, RPS27A, PARK7, PLIN2, UBA52, HSPA8, UBC
WP_NRF2_PATHWAY	0.00138696	0.0183857	0.375992	2.42347	0	36	FTL, PRDX1, TXN, PRDX6, SQSTM1, GSTP1, MGST3, NFE2L2, FTH1, EGR1, GPX3, HSPA1A, DNAJB1, TXNRD1, SLC39A1, GSTM3, SLC39A7, HBEGF, HMOX1, G6PD, CBR1, HSP90AB1, MAFG, PGD, SLC39A3, SLC6A6, SLC39A8, MAFF	FTL, PRDX1, TXN, PRDX6, SQSTM1, GSTP1, MGST3, NFE2L2, FTH1, EGR1, GPX3, HSPA1A, DNAJB1, TXNRD1, SLC39A1, GSTM3
REACTOME_MITOPHAGY	0.00154799	0.0183857	0.512899	2.42331	0	18	UBB, TOMM7, SQSTM1, RPS27A, UBA52, CSNK2B, MAP1LC3B, TOMM22, UBC, VDAC1, TOMM20	UBB, TOMM7, SQSTM1, RPS27A, UBA52, CSNK2B, MAP1LC3B, TOMM22, UBC, VDAC1, TOMM20
REACTOME_GAP_JUNCTION_TRAFFICKING_AND_REGULATION	0.0015674	0.0183857	0.572329	2.42227	0	14	TUBA1B, ACTB, TUBB4B, AP2M1, ACTG1, TUBA1C, CLTA, TUBB2A, TUBA1A	TUBA1B, ACTB, TUBB4B, AP2M1, ACTG1, TUBA1C, CLTA, TUBB2A, TUBA1A
GAZDA_DIAMOND_BLACKFAN_ANEMIA_MYELOID_DN	0.00146843	0.0183857	0.427827	2.41716	0	27	CD59, RPS14, COX5B, MRPL23, DCTN3, EID1, PQBP1, CHMP4A, HADHA, LSM7, RYBP, PHB, MYLIP, POLR2I, RAB4A, LUZP1, RPL36, ARIH2, UROD, COX11, TAX1BP1	CD59, RPS14, COX5B, MRPL23, DCTN3, EID1, PQBP1, CHMP4A, HADHA, LSM7, RYBP, PHB
SESTO_RESPONSE_TO_UV_C6	0.00144092	0.0183857	0.439427	2.41709	0	25	RGS2, HNRNPA1, ATF4, DUT, XRCC6, CD99, ECH1, TSC22D1, HMGN2, TGFBI, CKS1B, CYB5A, ARL4A, FDPS, SND1, COMMD1, ACAT1, TNC, GADD45A, POLD2, ATXN10, STK25, ACO2	RGS2, HNRNPA1, ATF4, DUT, XRCC6, CD99, ECH1, TSC22D1, HMGN2, TGFBI, CKS1B, CYB5A, ARL4A
GALLUZZI_PREVENT_MITOCHONDIAL_PERMEABILIZATION	0.00169205	0.0188259	0.78489	2.41509	0	7	GPX4, TXN, TSPO, SOD2, VDAC2, VDAC1	GPX4, TXN, TSPO, SOD2, VDAC2, VDAC1
MARTINEZ_RB1_AND_TP53_TARGETS_DN	0.00109769	0.0183857	0.190832	2.41487	0	218	RPL31, RPL21, CLU, RPL27, RPL37A, RPL26, JUNB, RPL23, EIF3E, RPS6, RPS25, SNRPG, CDKN1A, SAP18, LDHB, POLR2L, VAMP8, GSTP1, PRNP, CAP1, RPL34, UBL5, HSPA8, RHOG, TIMP3, TMED10, RILPL2, KRTCAP2, MRPL33, PPIB, ZFP36, MT1X, UBC, PCBP2, SIVA1, RPS18, RPL14, APLP2, RPN2, SAFB2, ERRFI1, CCT6A, PSMC4, NDUFA5, IDI1, CALR, RNASET2, SF3B2, OS9, CANX, NDUFA2, CCT2, TECR, RPS7, MRPL52, APP, DNAJC3, UCP2, CLN…	RPL31, RPL21, CLU, RPL27, RPL37A, RPL26, JUNB, RPL23, EIF3E, RPS6, RPS25, SNRPG, CDKN1A, SAP18, LDHB, POLR2L, VAMP8, GSTP1, PRNP, CAP1, RPL34, UBL5, HSPA8, RHOG, TIMP3, TMED10, RILPL2, KRTCAP2, MRPL33, PPIB, ZFP36, MT1X, UBC, PCBP2, SIVA1, RPS18, RPL14, APLP2, RPN2, SAFB2, ERRFI1, CCT6A, PSMC4, NDUFA5, IDI1, CALR, RNASET2, SF3B2, OS9, CANX, NDUFA2, CCT2, TECR, RPS7, MRPL52, APP, DNAJC3, UCP2, CLN…
REACTOME_BUDDING_AND_MATURATION_OF_HIV_VIRION	0.00151286	0.0183857	0.471191	2.41483	0	22	UBB, RPS27A, UBA52, UBC, VPS28, PPIA, CHMP4A, CHMP3, VPS37B, CHMP2A, TSG101, CHMP4B, CHMP2B, CHMP5, VPS4B	UBB, RPS27A, UBA52, UBC, VPS28, PPIA, CHMP4A, CHMP3, VPS37B, CHMP2A, TSG101, CHMP4B, CHMP2B
DIRMEIER_LMP1_RESPONSE_LATE_DN	0.00151286	0.0183857	0.471105	2.41439	0	22	PSAP, COX8A, RPS5, RPS11, ASAH1, GAPDH, UBC, RPLP0, RPS19, FAU, ARHGDIB, ARF5, RPL29, LSM2	PSAP, COX8A, RPS5, RPS11, ASAH1, GAPDH, UBC, RPLP0, RPS19, FAU, ARHGDIB, ARF5, RPL29
TAKEDA_TARGETS_OF_NUP98_HOXA9_FUSION_10D_DN	0.00143678	0.0183857	0.397986	2.41165	0	31	CD9, GLUL, CD59, SGK1, CXCL3, CTSB, GPNMB, EMP1, CXCL2, CST7, TGFBI, CCL4, CCL3, CXCL1, ID3, RIT1, DAB2, SERPINF1, RNASE1, C1QA, HNRNPC	CD9, GLUL, CD59, SGK1, CXCL3, CTSB, GPNMB, EMP1, CXCL2, CST7, TGFBI, CCL4, CCL3, CXCL1, ID3
BIOCARTA_EIF_PATHWAY	0.00155763	0.0183857	0.556959	2.40977	0	15	EIF4A1, EEF2, EIF4E, EIF5, EIF6, EIF2S2, EIF1, EIF1AX, EIF2S3, EIF2S1, EIF4A2	EIF4A1, EEF2, EIF4E, EIF5, EIF6, EIF2S2, EIF1, EIF1AX, EIF2S3, EIF2S1, EIF4A2
SHAFFER_IRF4_TARGETS_IN_PLASMA_CELL_VS_MATURE_B_LYMPHOCYTE	0.00140449	0.0183857	0.381084	2.40871	0	35	SLC3A2, DNAJB9, HSPB1, ATF4, TNFRSF12A, UAP1, ZFP36, NR4A1, SUB1, CANX, TIMP2, CCL3, CAV1, DDIT3, VEGFA, ATF3, SSR1, ACP1, TRAM1, UBE2J1, KRAS, HSP90B1, AGPAT2, CCPG1, PIM2, PDIA4, PAM	SLC3A2, DNAJB9, HSPB1, ATF4, TNFRSF12A, UAP1, ZFP36, NR4A1, SUB1, CANX, TIMP2, CCL3, CAV1, DDIT3
CROONQUIST_STROMAL_STIMULATION_UP	0.00139665	0.0183857	0.380726	2.4009	0	34	TMSB4X, IER3, LUM, RGS2, NFKBIA, CXCL3, RPS4Y1, NNMT, IER2, CXCL2, NR4A2, TGFBI, CCL4, CCL3, NUPR1, PPP1R15A, CXCL1, VCAN, IGFBP7, PIM2, IGFBP4, COL1A2, IL6, COL6A1, SLC25A4, FSCN1, SPARC, COL6A3, ID1, LAMA4, BASP1	TMSB4X, IER3, LUM, RGS2, NFKBIA, CXCL3, RPS4Y1, NNMT, IER2, CXCL2, NR4A2, TGFBI, CCL4, CCL3, NUPR1, PPP1R15A, CXCL1
CHIBA_RESPONSE_TO_TSA	0.00145773	0.0183857	0.430307	2.39951	0	26	CLU, PRDX1, ID2, CDKN1A, SQSTM1, PKM, RHOA, BSG, GRN, ATP6AP2, IFITM3, DNAJB1, TXNRD1, HADHB, ID3	CLU, PRDX1, ID2, CDKN1A, SQSTM1, PKM, RHOA, BSG, GRN, ATP6AP2, IFITM3, DNAJB1, TXNRD1, HADHB, ID3
MOREIRA_RESPONSE_TO_TSA_UP	0.00147929	0.0183857	0.457734	2.39655	0	23	EIF4A1, TMSB4X, COX8A, SSR4, BHLHE40, CD82, PA2G4, MIF, EIF6, HMGN1, MYC, HSPA1A, PSMB4	EIF4A1, TMSB4X, COX8A, SSR4, BHLHE40, CD82, PA2G4, MIF, EIF6, HMGN1, MYC, HSPA1A, PSMB4
WP_AEROBIC_GLYCOLYSIS	0.00162602	0.0183857	0.662779	2.39595	0	10	ALDOA, TPI1, PKM, ENO1, GAPDH, PGK1, LDHA	ALDOA, TPI1, PKM, ENO1, GAPDH, PGK1, LDHA
DARWICHE_SQUAMOUS_CELL_CARCINOMA_UP	0.00127065	0.0183857	0.290964	2.39458	0	67	FTL, TXN, S100A11, DYNLL1, NFE2L2, ENO1, RHOH, COX5B, SOD1, PGK1, LY6E, ARL2, EEF1D, ESD, LDHA, TCP1, RNF181, PGAM1, BZW1, EEF1B2, IFITM3, CAPN2, PDCD5, NHP2, BID, CCT4, FAM162A, ICAM1, CACYBP, SUCLG2, HEXA, CXCL16, PPIC, DNAJC1, HBS1L, BEST1, LTBP4, YWHAB, PMEPA1, CHP1	FTL, TXN, S100A11, DYNLL1, NFE2L2, ENO1, RHOH, COX5B, SOD1, PGK1, LY6E, ARL2, EEF1D, ESD, LDHA, TCP1, RNF181, PGAM1, BZW1, EEF1B2, IFITM3, CAPN2, PDCD5, NHP2, BID, CCT4, FAM162A, ICAM1
IIZUKA_LIVER_CANCER_PROGRESSION_L0_L1_DN	0.00156006	0.0183857	0.537536	2.39382	0	16	CST3, TSPO, SSR4, COX4I1, RHOA, ARPC2, RPS19, ISCU, CYBA, VDAC3, TMX1, PLTP	CST3, TSPO, SSR4, COX4I1, RHOA, ARPC2, RPS19, ISCU, CYBA, VDAC3
DARWICHE_PAPILLOMA_RISK_LOW_UP	0.00127551	0.0183857	0.295293	2.39334	0	65	FTL, TXN, GABARAPL2, S100A11, DYNLL1, NFE2L2, ENO1, EIF5A, RHOH, COX5B, PGK1, ATP6V0D1, LY6E, RPS3A, EEF1D, ESD, LDHA, TCP1, PGAM1, BZW1, SAR1A, EEF1B2, IFITM3, CAPN2, PDCD5, NHP2, MGAT1, APP	FTL, TXN, GABARAPL2, S100A11, DYNLL1, NFE2L2, ENO1, EIF5A, RHOH, COX5B, PGK1, ATP6V0D1, LY6E, RPS3A, EEF1D, ESD, LDHA, TCP1, PGAM1, BZW1, SAR1A, EEF1B2, IFITM3, CAPN2, PDCD5, NHP2, MGAT1, APP
SCHLOSSER_MYC_TARGETS_REPRESSED_BY_SERUM	0.00121803	0.0183857	0.236416	2.39077	0	118	U2AF1, TXN, SLC3A2, HNRNPA1, RAN, LDHB, CYCS, EIF4A3, SERP1, BTF3, EIF4E, CNBP, UBE2N, KPNA2, MTHFD2, SSB, RANBP1, ETF1, PGAM1, NDUFB6, SNRPF, PTGES3, SERBP1, ANP32B, PDIA6, CCT8, TOMM20, CCT2, SSBP1, CBX3, RABGGTB, EIF2S1, HSPE1, YY1, APP, ZC3H15, NOP16, OAT, CCT5, POLE3, BUB3, ISCA1, NGDN, HPRT1, TMX1, DNAJC2, PFDN4, EXOSC8, ACP1, DDX1, G3BP2, DCTD, SEC13, API5, UBE2G1, GNL2, PSMD14, RNF114, HD…	U2AF1, TXN, SLC3A2, HNRNPA1, RAN, LDHB, CYCS, EIF4A3, SERP1, BTF3, EIF4E, CNBP, UBE2N, KPNA2, MTHFD2, SSB, RANBP1, ETF1, PGAM1, NDUFB6, SNRPF, PTGES3, SERBP1, ANP32B, PDIA6, CCT8, TOMM20, CCT2, SSBP1, CBX3, RABGGTB, EIF2S1, HSPE1, YY1, APP, ZC3H15, NOP16, OAT, CCT5, POLE3, BUB3
DORN_ADENOVIRUS_INFECTION_48HR_DN	0.00151286	0.0183857	0.465863	2.38752	0	22	IER3, SDCBP, JUNB, SGK1, NFKBIA, NFE2L2, TNFRSF12A, CD83, MAP2K3, RAB1A, NR4A1	IER3, SDCBP, JUNB, SGK1, NFKBIA, NFE2L2, TNFRSF12A, CD83, MAP2K3, RAB1A, NR4A1
BHATTACHARYA_EMBRYONIC_STEM_CELL	0.00134409	0.0183857	0.344631	2.38485	0	43	RPL7, EIF4A1, RPL4, TUBB, LDHB, RSL24D1, RPL6, KPNA2, RPLP0, PSMA3, MTHFD2, SSB, GNL3, SNRPF, RPL24, SMS, CCT8, IMPDH2, NPM1, CALU, PTTG1, HMGB2	RPL7, EIF4A1, RPL4, TUBB, LDHB, RSL24D1, RPL6, KPNA2, RPLP0, PSMA3, MTHFD2, SSB, GNL3, SNRPF, RPL24, SMS, CCT8, IMPDH2, NPM1, CALU, PTTG1
PETROVA_ENDOTHELIUM_LYMPHATIC_VS_BLOOD_DN	0.00126904	0.0183857	0.280339	2.38349	0	75	CLU, IER3, CAPG, EMP3, SLC3A2, CDKN1A, CD59, LDHB, ARL6IP5, PRNP, RAC2, CCL2, RGS10, SRGN, CDC42EP3, UAP1, ANXA6, NNMT, MT1X, LPXN, BGN, ARHGDIB, ITM2A, TANK, TGFBI, BTG2, CXCL1, ICAM1, EFEMP1, PLTP, MT1E, RNASE1, MVP, ATP1B1, IL4R, VCAN, CTSC, HMOX1, LAMP2, IFI27, ITGAV, MBOAT7, GADD45A, ITGA5, COL1A2, NMT2, IL6, COL6A1, MAPKAPK3, TAGLN, CD44, CXCR4, MT1F, KLHL21, GBP2, TPM1, UPP1	CLU, IER3, CAPG, EMP3, SLC3A2, CDKN1A, CD59, LDHB, ARL6IP5, PRNP, RAC2, CCL2, RGS10, SRGN, CDC42EP3, UAP1, ANXA6, NNMT, MT1X, LPXN, BGN, ARHGDIB, ITM2A, TANK, TGFBI, BTG2, CXCL1, ICAM1, EFEMP1
YAGI_AML_WITH_INV_16_TRANSLOCATION	0.00114155	0.0183857	0.207589	2.3822	0	164	RPL31, RPL13A, RPS20, RPL27A, RPL23A, CD9, RPLP2, RPL37A, ATP6V0E1, RPS6, RPS4X, VIM, RPS13, EEF1A1, PRNP, RPL19, HSPB1, RHOA, RPL34, SPCS2, RPS29, TIMP1, FKBP2, RPS27, LY6E, CD52, UBC, NR4A1, RPLP0, HNRNPK, RPS18, RPL32, ETF1, PMP22, RPLP1, ITM2A, EMP1, CD99, ECH1, RBM3, SAR1A, PCMT1, TSC22D1, MDH2, TMEM109, TAF7, ARID5A, S100A10, HSPA1A, SRP19, RABGGTB, PRPF40A, TACC1, TRAPPC3, RER1, PPM1G, CDK…	RPL31, RPL13A, RPS20, RPL27A, RPL23A, CD9, RPLP2, RPL37A, ATP6V0E1, RPS6, RPS4X, VIM, RPS13, EEF1A1, PRNP, RPL19, HSPB1, RHOA, RPL34, SPCS2, RPS29, TIMP1, FKBP2, RPS27, LY6E, CD52, UBC, NR4A1, RPLP0, HNRNPK, RPS18, RPL32, ETF1, PMP22, RPLP1, ITM2A, EMP1, CD99, ECH1, RBM3, SAR1A, PCMT1, TSC22D1, MDH2, TMEM109, TAF7, ARID5A, S100A10, HSPA1A, SRP19, RABGGTB, PRPF40A, TACC1, TRAPPC3, RER1, PPM1G, CDK…
YAO_TEMPORAL_RESPONSE_TO_PROGESTERONE_CLUSTER_14	0.00124378	0.0183857	0.25949	2.38125	0	92	CTSD, PKM, RAN, SSR2, MORF4L2, PDIA3, PSMB3, SEC61B, CCT3, PSMB5, TMEM14C, FBL, UBE2N, TBCB, BANF1, RWDD1, TMEM147, RANBP1, PRMT1, TUBA1A, TANK, SSR3, CCT8, TCEA1, LMAN2, MRPL20, ARHGDIA, NHP2, PPA1, NOP16, BAX, APEX1, DNAJC2, WDR74, GORASP2, HDLBP, SSR1, SNRPD3, TMEM167A, SLC39A7, RPN1, HNRNPA3, NME1, PSMD1, UQCC2, SEC13, SND1, ASL, SNRPA1, MRPS10, CDK4, SYNCRIP, HTRA2, EBNA1BP2, PSMD6, PDIA4, E…	CTSD, PKM, RAN, SSR2, MORF4L2, PDIA3, PSMB3, SEC61B, CCT3, PSMB5, TMEM14C, FBL, UBE2N, TBCB, BANF1, RWDD1, TMEM147, RANBP1, PRMT1, TUBA1A, TANK, SSR3, CCT8, TCEA1, LMAN2, MRPL20, ARHGDIA, NHP2, PPA1, NOP16
PHONG_TNF_TARGETS_UP	0.00138696	0.0183857	0.369255	2.38004	0	36	IER3, JUNB, NFKBIA, CD83, BHLHE40, CXCL3, ZFP36, BIRC3, IER2, DUSP10, EGR1, GEM, CXCL2, REL, CXCL1, ICAM1, BTG3, ATF3, KLF10, INHBA	IER3, JUNB, NFKBIA, CD83, BHLHE40, CXCL3, ZFP36, BIRC3, IER2, DUSP10, EGR1, GEM, CXCL2, REL, CXCL1, ICAM1, BTG3
BIOCARTA_SM_PATHWAY	0.0015674	0.0183857	0.561775	2.37761	0	14	U2AF1, SNRPG, SNRPB, SNRPD2, SNRPE, SNRPB2, SRSF2, SNRPF, SNRPD1, SNRPC, SNRPD3	U2AF1, SNRPG, SNRPB, SNRPD2, SNRPE, SNRPB2, SRSF2, SNRPF, SNRPD1
WESTON_VEGFA_TARGETS	0.00139665	0.0183857	0.376983	2.37729	0	34	CD9, MGP, RBX1, DYNLL1, NDUFA1, CCL2, NNMT, SAT1, NR4A1, BGN, GEM, C1S, CXCL1, EFEMP1, PNP, HEXA, VCAN, MPHOSPH10, MMP2, IFI27, RALA, HCLS1, COL1A2, COL6A1, TNFSF10, PIM1, GCHFR, THY1, COL6A3	CD9, MGP, RBX1, DYNLL1, NDUFA1, CCL2, NNMT, SAT1, NR4A1, BGN, GEM, C1S, CXCL1, EFEMP1
LIU_BREAST_CANCER	0.0015949	0.0183857	0.583266	2.37365	0	13	HNRNPA0, HNRNPA1, CTSB, EIF1, FAU, NCOR1, ANP32E, ITGB1, KPNB1, CHD9	HNRNPA0, HNRNPA1, CTSB, EIF1, FAU, NCOR1, ANP32E
SAKAI_CHRONIC_HEPATITIS_VS_LIVER_CANCER_UP	0.00131579	0.0183857	0.311912	2.37088	0	56	TXN, HNRNPA1, SOD2, UBE2L3, ST13, UBE2N, UBE2D2, HNRNPK, UBE2A, TCP1, MYC, UBE2D3, CANX, GPX3, CBX3, PRDX3, TACC1, HNRNPDL, CTSS, HNRNPR, ATF6, YME1L1, HAT1, USP14, HLA-DRA, HIF1A, GLRX2, CASP4, CUL1, NCK1, KPNA4, UBE2D1, PCNA, UBE2V2, CAT, ATF6B, UBE3A, LAMTOR3, SRSF1, UPF3A	TXN, HNRNPA1, SOD2, UBE2L3, ST13, UBE2N, UBE2D2, HNRNPK, UBE2A, TCP1, MYC, UBE2D3, CANX, GPX3, CBX3, PRDX3, TACC1, HNRNPDL, CTSS
TOOKER_GEMCITABINE_RESISTANCE_UP	0.00134409	0.0183857	0.337006	2.36872	0	45	RPL15, TPI1, LGALS3, SLC25A6, COX8A, EIF3F, PFDN5, RNH1, ANXA1, SNRPB, FTH1, CIRBP, SLC25A3, SAT1, DHRS7, ADIRF, ILK	RPL15, TPI1, LGALS3, SLC25A6, COX8A, EIF3F, PFDN5, RNH1, ANXA1, SNRPB, FTH1, CIRBP, SLC25A3, SAT1, DHRS7, ADIRF, ILK
JINESH_BLEBBISHIELD_VS_LIVE_CONTROL_DN	0.001221	0.0183857	0.239559	2.36324	0	108	RPL13A, RPL23A, RPL15, PLP2, ANXA2, EEF2, MGST3, SSR2, RGS10, CIRBP, SOD2, RPS9, TAGLN2, RPS29, TIMP1, SAT1, IFITM2, SYPL1, CTSB, RPL22L1, ENSA, SUB1, SERPINB1, RPL14, PET100, CHMP3, EIF4B, RBM3, RPL22, TOMM20, SMYD3, IFITM3, SRI, RPS7, PSMB4, IFI6, ZC3H12A, CXCL1, PYCARD, BID, CHMP2B, PTTG1, CFH, CALD1, HPRT1	RPL13A, RPL23A, RPL15, PLP2, ANXA2, EEF2, MGST3, SSR2, RGS10, CIRBP, SOD2, RPS9, TAGLN2, RPS29, TIMP1, SAT1, IFITM2, SYPL1, CTSB, RPL22L1, ENSA, SUB1, SERPINB1, RPL14, PET100, CHMP3, EIF4B, RBM3, RPL22, TOMM20, SMYD3, IFITM3, SRI, RPS7, PSMB4, IFI6, ZC3H12A, CXCL1, PYCARD, BID, CHMP2B, PTTG1, CFH
LEE_LIVER_CANCER_MYC_UP	0.00149031	0.0183857	0.465995	2.36	0	21	RPL13A, RPLP2, GLUL, CSTB, RPS14, MGST3, RPL12, ACTG1, APRT, LY6E	RPL13A, RPLP2, GLUL, CSTB, RPS14, MGST3, RPL12, ACTG1, APRT, LY6E
NABA_MATRISOME	0.00115741	0.0183857	0.213786	2.35998	0	145	S100A4, S100A6, LGALS1, CST3, MGP, LUM, LGALS3, DCN, S100A11, CTSD, CSTB, ANXA2, ANXA5, COMP, ANXA1, CCL2, SRGN, PRG4, TIMP3, CXCL3, ANXA7, TIMP1, ANXA6, FN1, ANXA4, ANXA11, IGFBP6, CTSB, TNFAIP6, BGN, ASPN, SERPINB1, HTRA1, CXCL2, S100A10, TIMP2, CST7, TGFBI, CCL4, CCL3, CTSA, SDC2, CTSL, CTSS, CXCL1, SERPING1, PCOLCE, SPARCL1, S100A13, EFEMP1, CTSW, FSTL1, ABI3BP, TNXB, VEGFA, ANGPTL4, ZFP91	S100A4, S100A6, LGALS1, CST3, MGP, LUM, LGALS3, DCN, S100A11, CTSD, CSTB, ANXA2, ANXA5, COMP, ANXA1, CCL2, SRGN, PRG4, TIMP3, CXCL3, ANXA7, TIMP1, ANXA6, FN1, ANXA4, ANXA11, IGFBP6, CTSB, TNFAIP6, BGN, ASPN, SERPINB1, HTRA1, CXCL2, S100A10, TIMP2, CST7, TGFBI, CCL4, CCL3, CTSA, SDC2, CTSL, CTSS, CXCL1, SERPING1, PCOLCE, SPARCL1, S100A13, EFEMP1, CTSW, FSTL1, ABI3BP
APPIERTO_RESPONSE_TO_FENRETINIDE_DN	0.00145773	0.0183857	0.422976	2.35862	0	26	TMSB4X, EIF3F, PGK1, IFITM2, LDHA, BANF1, NDUFC1, ISCU, UQCR10, MDH1, MDH2, NDUFA2, CCNDBP1, IFITM3	TMSB4X, EIF3F, PGK1, IFITM2, LDHA, BANF1, NDUFC1, ISCU, UQCR10, MDH1, MDH2, NDUFA2, CCNDBP1, IFITM3
REACTOME_TCR_SIGNALING	0.00125313	0.0183857	0.257375	2.35154	0	91	UBB, RPS27A, NFKBIA, PSMB6, PSMB3, PSMB1, UBA52, PSME1, PSMA7, PSMD8, PSMB5, PSMA1, PSMA4, UBE2N, UBC, PSMB7, PSMC1, UBE2D2, PSMA3, PSMC5, LAT, PSMC4, VASP, PSMB2, PSMA5, PSMD4, PSMB4, PSMC3, SKP1, PSMD11, PSMB8, PAK1, PSMD2, PSME2, PSMC2, PSMD7, GRAP2, LCK, PSMD13, PSMD12, PSMD1, HLA-DRA, PSMF1, HLA-DPB1, PSMD9, HLA-DRB1, PSMD14, CUL1, PSMD3, HLA-DPA1, PSMC6, NCK1, UBE2D1, RIPK2, HLA-DQB1, PSMD6…	UBB, RPS27A, NFKBIA, PSMB6, PSMB3, PSMB1, UBA52, PSME1, PSMA7, PSMD8, PSMB5, PSMA1, PSMA4, UBE2N, UBC, PSMB7, PSMC1, UBE2D2, PSMA3, PSMC5, LAT, PSMC4, VASP, PSMB2, PSMA5, PSMD4, PSMB4, PSMC3, SKP1, PSMD11, PSMB8, PAK1, PSMD2, PSME2, PSMC2
MARKEY_RB1_CHRONIC_LOF_DN	0.00133869	0.0183857	0.322359	2.35143	0	49	DCN, CD59, SQSTM1, TYROBP, ATP6V0B, PLIN2, CCL2, RABAC1, SRGN, TIMP3, PRDX2, HPGD, NINJ1, UBE2A, CD53, HTRA1, ARL5A, CCL3, NUPR1, PLD3, CTSS, DCTN6, CFH, MIEN1	DCN, CD59, SQSTM1, TYROBP, ATP6V0B, PLIN2, CCL2, RABAC1, SRGN, TIMP3, PRDX2, HPGD, NINJ1, UBE2A, CD53, HTRA1, ARL5A, CCL3, NUPR1, PLD3, CTSS, DCTN6, CFH
MATTIOLI_MGUS_VS_PCL	0.0013089	0.0183857	0.301029	2.35088	0	60	TUBA1B, JUNB, RPS6, TUBB, PFN1, RAN, SSR4, EEF1A1, HNRNPF, ENO1, ACTR3, GADD45B, CCT3, TBCB, PSMA3, CORO1A, RPLP1, TUBA1A, SNRPF, PSMC4, PSMD4, PPP1R15A, CKS1B, PRDX3, CCT4, CPQ, PARP1, CDC73, CD74, SNRPD3	TUBA1B, JUNB, RPS6, TUBB, PFN1, RAN, SSR4, EEF1A1, HNRNPF, ENO1, ACTR3, GADD45B, CCT3, TBCB, PSMA3, CORO1A, RPLP1, TUBA1A, SNRPF, PSMC4, PSMD4, PPP1R15A, CKS1B, PRDX3, CCT4
GOLUB_ALL_VS_AML_DN	0.00162075	0.0183857	0.600992	2.34941	0	12	CST3, LGALS3, CFD, CTSD, SQSTM1, NFKBIA, SRGN	CST3, LGALS3, CFD, CTSD, SQSTM1, NFKBIA, SRGN
REACTOME_APOPTOSIS	0.00122549	0.0183857	0.243851	2.349	0	101	UBB, YWHAQ, VIM, DYNLL1, RPS27A, CYCS, PSMB6, PSMB3, PSMB1, UBA52, PSME1, PSMA7, PSMD8, PSMB5, PSMA1, GSN, PSMA4, BCAP31, LMNA, YWHAE, UBC, PSMB7, PSMC1, PSMA3, PSMC5, PSMC4, YWHAG, PSMB2, PSMA5, PSMD4, PSMB4, PSMC3, PSMD11, PSMB8, PSMD2, BID, PSME2, PSMC2, HMGB2, BAX, C1QBP, KPNB1, BAD, CTNNB1, PSMD7, PSMD13, PSMD12, PSMD1, ROCK1, PSMF1, PSMD9, PSMD14, PSMD3, APPL1, YWHAB, PSMC6, GSDMD, DBNL	UBB, YWHAQ, VIM, DYNLL1, RPS27A, CYCS, PSMB6, PSMB3, PSMB1, UBA52, PSME1, PSMA7, PSMD8, PSMB5, PSMA1, GSN, PSMA4, BCAP31, LMNA, YWHAE, UBC, PSMB7, PSMC1, PSMA3, PSMC5, PSMC4, YWHAG, PSMB2, PSMA5, PSMD4, PSMB4, PSMC3, PSMD11, PSMB8, PSMD2, BID, PSME2, PSMC2
REACTOME_PINK1_PRKN_MEDIATED_MITOPHAGY	0.00156006	0.0183857	0.526863	2.3463	0	16	UBB, TOMM7, SQSTM1, RPS27A, UBA52, MAP1LC3B, TOMM22, UBC, VDAC1, TOMM20	UBB, TOMM7, SQSTM1, RPS27A, UBA52, MAP1LC3B, TOMM22, UBC, VDAC1, TOMM20
RORIE_TARGETS_OF_EWSR1_FLI1_FUSION_UP	0.00162075	0.0183857	0.599685	2.3443	0	12	EMP3, ANXA1, CD55, GADD45B, PHLDA2, MYC, HTRA1, HLA-C, DYNLT3, DAB2	EMP3, ANXA1, CD55, GADD45B, PHLDA2, MYC, HTRA1, HLA-C, DYNLT3
KAAB_HEART_ATRIUM_VS_VENTRICLE_UP	0.00124378	0.0183857	0.252916	2.34232	0	94	CD63, PRDX1, ID2, RPL3, VIM, EEF1A1, COMP, CRIP1, GRN, PLA2G2A, RABAC1, MYL6, TIMP3, TAGLN2, RTN4, AKR1A1, SAT1, PPIB, ERGIC3, IGFBP6, TUBB2A, RPSA, NAP1L1, NUCB1, CD47, KDELR2, MAGED2, CALR, OS9, CCDC85B, GPX3, NUPR1, GRB2, RPS2, S100A13, EFEMP1, C1R, BTG3, CFH, CDC123, BAD, PRSS23, PBXIP1, VCAN, ISLR, CREB3L2, VAMP5, TMED3, SND1	CD63, PRDX1, ID2, RPL3, VIM, EEF1A1, COMP, CRIP1, GRN, PLA2G2A, RABAC1, MYL6, TIMP3, TAGLN2, RTN4, AKR1A1, SAT1, PPIB, ERGIC3, IGFBP6, TUBB2A, RPSA, NAP1L1, NUCB1, CD47, KDELR2, MAGED2, CALR, OS9, CCDC85B, GPX3, NUPR1, GRB2, RPS2, S100A13, EFEMP1, C1R, BTG3, CFH
TONG_INTERACT_WITH_PTTG1	0.00143678	0.0183857	0.386523	2.34219	0	31	RPL31, RPL41, RPS10, IER3, ARPC1B, ARL6IP4, RSL24D1, RPS15, C19orf53, EIF2S2, HMGN2, NHP2, GSTM3, ABT1, RPL30, C7orf50, PLK3, TBPL1, NOB1, RPF2, LLPH, CDC42SE1	RPL31, RPL41, RPS10, IER3, ARPC1B, ARL6IP4, RSL24D1, RPS15, C19orf53, EIF2S2, HMGN2, NHP2, GSTM3, ABT1
HELLER_HDAC_TARGETS_SILENCED_BY_METHYLATION_UP	0.00116279	0.0183857	0.213502	2.34128	0	143	RPS20, S100A4, FTL, IER3, CD9, GLUL, ID2, PSAP, CDKN1A, SQSTM1, ARL6IP1, DDAH2, POLR2L, MGST3, GRN, TIMP3, ATP6V0D1, MIR22HG, TIMP1, FN1, PHLDA2, SAT1, GSN, SCP2, AHR, MT1X, ATP6AP2, FHL1, TUBB2A, HSD17B11, NR4A1, HPGD, CRIP2, BIRC3, UQCRFS1, TUBA1A, CAMTA1, APLP2, SLC16A3, EGR1, NR4A2, C1S, HSPA1A, SOX4, IFI6, CYP1B1, MT2A, RAB13, TAOK3, OAT, ATP6V1D, CFH, SWAP70, RRBP1, MT1E, PDLIM5, SERPINF1, …	RPS20, S100A4, FTL, IER3, CD9, GLUL, ID2, PSAP, CDKN1A, SQSTM1, ARL6IP1, DDAH2, POLR2L, MGST3, GRN, TIMP3, ATP6V0D1, MIR22HG, TIMP1, FN1, PHLDA2, SAT1, GSN, SCP2, AHR, MT1X, ATP6AP2, FHL1, TUBB2A, HSD17B11, NR4A1, HPGD, CRIP2, BIRC3, UQCRFS1, TUBA1A, CAMTA1, APLP2, SLC16A3, EGR1, NR4A2, C1S, HSPA1A, SOX4, IFI6, CYP1B1, MT2A, RAB13, TAOK3, OAT, ATP6V1D, CFH
REACTOME_TCF_DEPENDENT_SIGNALING_IN_RESPONSE_TO_WNT	0.00125628	0.0183857	0.262736	2.34123	0	85	UBB, RBX1, RPS27A, PSMB6, CSNK1A1, PSMB3, PSMB1, UBA52, PPP2CA, PSME1, PSMA7, PSMD8, CSNK2B, PSMB5, PSMA1, PSMA4, UBC, PSMB7, PSMC1, PSMA3, PSMC5, MYC, PSMC4, PSMB2, PSMA5, PSMD4, PSMB4, PSMC3, PSMD11, SOX4, PSMB8, CAV1, PSMD2, LEO1, PSME2, PSMC2, CTNNB1, CDC73, PSMD7, PSMD13, PSMD12, PSMD1, PSMF1, PSMD9, HDAC1, PSMD14	UBB, RBX1, RPS27A, PSMB6, CSNK1A1, PSMB3, PSMB1, UBA52, PPP2CA, PSME1, PSMA7, PSMD8, CSNK2B, PSMB5, PSMA1, PSMA4, UBC, PSMB7, PSMC1, PSMA3, PSMC5, MYC, PSMC4, PSMB2, PSMA5, PSMD4, PSMB4, PSMC3, PSMD11, SOX4, PSMB8, CAV1, PSMD2, LEO1, PSME2, PSMC2
REACTOME_ER_TO_GOLGI_ANTEROGRADE_TRANSPORT	0.00125786	0.0183857	0.25982	2.34075	0	88	TUBA1B, TMED2, CD59, CAPZB, DYNLL1, TUBB4B, TMED9, COPE, ARF1, TMED10, CD55, CAPZA2, TUBA1C, DCTN3, ARF4, TUBB2A, RAB1A, ANKRD28, KDELR2, TUBA1A, CNIH1, TFG, STX5, TRAPPC1, LMAN2, ARF5, TRAPPC3, SEC22C, DCTN6, TRAPPC4, DCTN2, DYNC1I2, KDELR1, NAPA, TRAPPC6A, DYNC1LI1, CSNK1D, CAPZA1, ACTR10, PPP6C, ACTR1A, CTSC, MCFD2, SEC13, TMED3, CTSZ, ARFGAP3, TRAPPC2L, GOLGA2, COPA, COPZ1, SAR1B	TUBA1B, TMED2, CD59, CAPZB, DYNLL1, TUBB4B, TMED9, COPE, ARF1, TMED10, CD55, CAPZA2, TUBA1C, DCTN3, ARF4, TUBB2A, RAB1A, ANKRD28, KDELR2, TUBA1A, CNIH1, TFG, STX5, TRAPPC1, LMAN2, ARF5, TRAPPC3, SEC22C, DCTN6
GAJATE_RESPONSE_TO_TRABECTEDIN_UP	0.00140449	0.0183857	0.370261	2.3403	0	35	S100A4, CLU, RGS2, CFD, CDKN1A, ARL6IP1, CRIP1, ANXA1, SRGN, ANXA4, GSN, TUBA1A, GPNMB, HLA-C, TGFBI, NUPR1, C1R, ATF3, NUCB2, TRAPPC6A, CLIC4, CASP4, IGFBP7	S100A4, CLU, RGS2, CFD, CDKN1A, ARL6IP1, CRIP1, ANXA1, SRGN, ANXA4, GSN, TUBA1A, GPNMB, HLA-C, TGFBI, NUPR1, C1R
DORN_ADENOVIRUS_INFECTION_32HR_DN	0.00147929	0.0183857	0.446395	2.33718	0	23	IER3, SDCBP, JUNB, SGK1, NFKBIA, NFE2L2, TNFRSF12A, CD83, MAP2K3, RAB1A, NR4A1	IER3, SDCBP, JUNB, SGK1, NFKBIA, NFE2L2, TNFRSF12A, CD83, MAP2K3, RAB1A, NR4A1
WIELAND_UP_BY_HBV_INFECTION	0.00131234	0.0183857	0.304302	2.33511	0	58	LGALS3, TYROBP, LAPTM5, CFL1, FCER1G, CD83, RAC2, SRGN, PSME1, SOD2, KPNA2, CTSB, LPXN, PPT1, CD53, ARHGDIB, GPNMB, RNASET2, S100A10, UCP2, PSME2, PTTG1, CD74, IFI16, TPP1, CTSC, HLA-DRA, TAPBP, CD48, HLA-DPB1, HLA-DRB1, HLA-DMA, GIMAP5, IFI27, B2M, HLA-DPA1	LGALS3, TYROBP, LAPTM5, CFL1, FCER1G, CD83, RAC2, SRGN, PSME1, SOD2, KPNA2, CTSB, LPXN, PPT1, CD53, ARHGDIB, GPNMB, RNASET2, S100A10, UCP2, PSME2, PTTG1
KAAB_HEART_ATRIUM_VS_VENTRICLE_DN	0.00121951	0.0183857	0.238527	2.33499	0	105	MYL12A, COX8A, LDHB, COX7A2, UQCRQ, PSMB6, COX5A, SLC25A3, COX17, MRPL33, UBE2L3, ACADVL, NDUFS7, VDAC1, UQCRFS1, NDUFS6, SDHD, ISCU, HSPA9, ECH1, NDUFV2, AMD1, POLR2F, CAPN2, IDH3B, HADHA, SDHB, PRDX3, TWF2, CYB5A, SDHA, COPS3, CDK2AP2, CYC1, UQCRC1, NDUFS3, CCT7, ECHS1, TOB1, C1QBP, PFKP, PARP1, OXA1L, PDLIM5, DECR1, ATP1B1, UBE2G1, IDH2, MAP4, CAPNS1, NDUFS2, IFI27, ADH5, ARIH2, RNF10, ACAT1, …	MYL12A, COX8A, LDHB, COX7A2, UQCRQ, PSMB6, COX5A, SLC25A3, COX17, MRPL33, UBE2L3, ACADVL, NDUFS7, VDAC1, UQCRFS1, NDUFS6, SDHD, ISCU, HSPA9, ECH1, NDUFV2, AMD1, POLR2F, CAPN2, IDH3B, HADHA, SDHB, PRDX3, TWF2, CYB5A, SDHA, COPS3, CDK2AP2, CYC1, UQCRC1, NDUFS3, CCT7
YOSHIMURA_MAPK8_TARGETS_DN	0.00227015	0.0242529	0.195896	2.33493	1	183	ALDOA, CST3, PSAP, DBI, DNAJB9, SSR4, BSG, COX5A, TMBIM6, SEC61B, HSPA8, BHLHE40, SERP1, SEC62, MYL6, TIMP3, SLC25A3, TMED10, ACTG1, PGK1, CCT3, FN1, EIF5, PPIB, AHR, IGFBP6, MTDH, CMTM6, PSMC5, PMP22, NUCB1, NDUFAB1, MYC, APLP2, ABRACL, RPN2, PET100, HSPA9, HIGD1A, DUSP6, EMP1, NR4A2, AMD1, MDH2, LITAF, RPL22, CDC42, PSMD4, S100A10, ARL5A, RABGGTB, NUPR1, NAA20, SDC2, APP, DNAJA2, ATP6V1D, C1R, …	ALDOA, CST3, PSAP, DBI, DNAJB9, SSR4, BSG, COX5A, TMBIM6, SEC61B, HSPA8, BHLHE40, SERP1, SEC62, MYL6, TIMP3, SLC25A3, TMED10, ACTG1, PGK1, CCT3, FN1, EIF5, PPIB, AHR, IGFBP6, MTDH, CMTM6, PSMC5, PMP22, NUCB1, NDUFAB1, MYC, APLP2, ABRACL, RPN2, PET100, HSPA9, HIGD1A, DUSP6, EMP1, NR4A2, AMD1, MDH2, LITAF, RPL22, CDC42, PSMD4, S100A10, ARL5A, RABGGTB, NUPR1, NAA20, SDC2, APP, DNAJA2, ATP6V1D, C1R, …
MARKEY_RB1_ACUTE_LOF_DN	0.00120627	0.0183857	0.233302	2.33443	0	111	TYROBP, RAC2, GRN, PLIN2, SRGN, BHLHE40, AP3S1, CXCL3, SOD2, PRDX5, ANXA4, SAT1, CD52, MT1X, DHRS7, CTSB, NR1H2, ACSL4, GMFG, UBE2A, IFI27L2, BNIP3L, EIF2S3, GLRX, TGFBI, CCL3, NUPR1, PSMB8, APP, BID, SERPING1, DDIT3, MKRN1, SPHK1, FAM162A, PSME2, PNP, GGPS1, PFKP, ITGB2, SP100, FERMT3, IFI16, CSNK1D, NCF1, SOCS3, ABCA1, TAPBP, EVI2A, CTSZ, LGALS3BP, CASP4, FNDC3A, IRF7, TAP1, TGOLN2, MID1IP1, TO…	TYROBP, RAC2, GRN, PLIN2, SRGN, BHLHE40, AP3S1, CXCL3, SOD2, PRDX5, ANXA4, SAT1, CD52, MT1X, DHRS7, CTSB, NR1H2, ACSL4, GMFG, UBE2A, IFI27L2, BNIP3L, EIF2S3, GLRX, TGFBI, CCL3, NUPR1, PSMB8, APP, BID, SERPING1, DDIT3, MKRN1, SPHK1, FAM162A, PSME2
YAO_TEMPORAL_RESPONSE_TO_PROGESTERONE_CLUSTER_9	0.00138696	0.0183857	0.361553	2.3304	0	36	RPL36A, SDCBP, LGALS3, EIF3E, TYROBP, VAMP8, CD83, GSTO1, PFDN2, AHR, CD53, EMP1, RNASET2, PSMB8, S100A13, FAM3C, SURF1, CTSC, SUGT1, HES1, CBR1, IRF7, NSA2, TMX2, RTCB, TES	RPL36A, SDCBP, LGALS3, EIF3E, TYROBP, VAMP8, CD83, GSTO1, PFDN2, AHR, CD53, EMP1, RNASET2, PSMB8, S100A13
ALONSO_METASTASIS_EMT_UP	0.00154799	0.0183857	0.49301	2.32934	0	18	CD63, SDCBP, LUM, PFN1, RAN, RAB1A, CTSB, TUBA1A, APLP2, EMP1, VCAN, MMP2, CLIC4, ITGAV, RRAGA	CD63, SDCBP, LUM, PFN1, RAN, RAB1A, CTSB, TUBA1A, APLP2, EMP1
RUTELLA_RESPONSE_TO_HGF_UP	0.00223214	0.0238882	0.191967	2.32872	1	192	CD63, PRDX1, CD9, LGALS3, TXN, ATP6V0E1, YWHAQ, DAD1, SLC3A2, CTSD, CD59, SQSTM1, ANXA2, ANXA5, ARL6IP5, HSPB1, SGK1, FTH1, ASAH1, CCL2, TMBIM6, CXCL3, SOD2, PSMB5, TUBA1C, BCAP31, EMC7, MT1X, HEXB, OAZ2, CTSB, TNFAIP6, LPXN, ENSA, BIRC3, CNPY2, CD47, TNFAIP8, GPNMB, EMP1, RAB9A, ATP1B3, AKR1B1, SMS, TFG, TSC22D1, DNAJB6, MDH1, LITAF, C1S, TIMP2, ZNF706, CCL3, EIF2S1, EPB41L2, IFI6, CYP1B1, MT2A,…	CD63, PRDX1, CD9, LGALS3, TXN, ATP6V0E1, YWHAQ, DAD1, SLC3A2, CTSD, CD59, SQSTM1, ANXA2, ANXA5, ARL6IP5, HSPB1, SGK1, FTH1, ASAH1, CCL2, TMBIM6, CXCL3, SOD2, PSMB5, TUBA1C, BCAP31, EMC7, MT1X, HEXB, OAZ2, CTSB, TNFAIP6, LPXN, ENSA, BIRC3, CNPY2, CD47, TNFAIP8, GPNMB, EMP1, RAB9A, ATP1B3, AKR1B1, SMS, TFG, TSC22D1, DNAJB6, MDH1, LITAF, C1S, TIMP2, ZNF706, CCL3, EIF2S1, EPB41L2, IFI6, CYP1B1, MT2A,…
DEN_INTERACT_WITH_LCA5	0.00151057	0.0183857	0.477011	2.32838	0	19	YWHAQ, DYNLL1, HSPA8, CSNK2B, YWHAE, NAP1L1, HSPA9, YWHAG, HSPA1A, NPM1, HSPA5, C1QBP, HSPA1B	YWHAQ, DYNLL1, HSPA8, CSNK2B, YWHAE, NAP1L1, HSPA9, YWHAG, HSPA1A, NPM1, HSPA5
GROSS_HYPOXIA_VIA_ELK3_DN	0.00127226	0.0183857	0.275645	2.32791	0	73	ATF4, NFKBIA, ENO1, CCL2, SRGN, BHLHE40, CDC42EP3, TXNL1, CXCL3, PRDX5, XBP1, SAT1, SAMSN1, CSRNP1, PTGS2, ZFP36, ACSL4, HAX1, MTHFD2, IFRD1, TGIF1, MYC, EGR1, HIGD1A, ERRFI1, CXCL2, KLF4, SKIL, PPP1R15A	ATF4, NFKBIA, ENO1, CCL2, SRGN, BHLHE40, CDC42EP3, TXNL1, CXCL3, PRDX5, XBP1, SAT1, SAMSN1, CSRNP1, PTGS2, ZFP36, ACSL4, HAX1, MTHFD2, IFRD1, TGIF1, MYC, EGR1, HIGD1A, ERRFI1, CXCL2, KLF4, SKIL, PPP1R15A
NABA_MATRISOME_ASSOCIATED	0.00125	0.0183857	0.250395	2.32499	0	95	S100A4, S100A6, LGALS1, CST3, LGALS3, S100A11, CTSD, CSTB, ANXA2, ANXA5, ANXA1, CCL2, TIMP3, CXCL3, ANXA7, TIMP1, ANXA6, ANXA4, ANXA11, CTSB, SERPINB1, HTRA1, CXCL2, S100A10, TIMP2, CST7, CCL4, CCL3, CTSA, SDC2, CTSL, CTSS, CXCL1, SERPING1, S100A13, CTSW, FSTL1, VEGFA, ANGPTL4, ZFP91, INHBA, SERPINF1, CSF1, HBEGF, CTSC, C1QA, MMP2, SERPINB6, CTSZ	S100A4, S100A6, LGALS1, CST3, LGALS3, S100A11, CTSD, CSTB, ANXA2, ANXA5, ANXA1, CCL2, TIMP3, CXCL3, ANXA7, TIMP1, ANXA6, ANXA4, ANXA11, CTSB, SERPINB1, HTRA1, CXCL2, S100A10, TIMP2, CST7, CCL4, CCL3, CTSA, SDC2, CTSL, CTSS, CXCL1, SERPING1, S100A13, CTSW, FSTL1
REACTOME_PREVENTION_OF_PHAGOSOMAL_LYSOSOMAL_FUSION	0.00165563	0.0185882	0.710977	2.32489	0	8	UBB, RAB7A, RPS27A, UBA52, UBC, CORO1A, RAB5A	UBB, RAB7A, RPS27A, UBA52, UBC, CORO1A, RAB5A
SPIRA_SMOKERS_LUNG_CANCER_UP	0.00149031	0.0183857	0.458968	2.32441	0	21	TMED2, ARL6IP5, CD55, YWHAE, ATP6AP2, RAB1A, CD164, DUSP6, CXCL2, CCT2, RGS1, TOB1, UBXN4, ACTR2, TRAM1, UBE2J1	TMED2, ARL6IP5, CD55, YWHAE, ATP6AP2, RAB1A, CD164, DUSP6, CXCL2, CCT2, RGS1
MIKHAYLOVA_OXIDATIVE_STRESS_RESPONSE_VIA_VHL_DN	0.00171821	0.0188435	0.796005	2.31615	0	6	CTSD, HSPB1, PGAM1, AKR1B1, OAT, CALU	CTSD, HSPB1, PGAM1, AKR1B1, OAT, CALU
WP_NUCLEAR_RECEPTORS_METAPATHWAY	0.00123153	0.0183857	0.241627	2.31353	0	100	FTL, PRDX1, JUNB, TXN, PRDX6, DBI, RGS2, SQSTM1, ALOX5AP, GSTP1, MGST3, NFE2L2, FTH1, CCL2, SRGN, BHLHE40, CDC42EP3, GADD45B, PTGS2, SCP2, AHR, PSMC5, BIRC3, MYC, EGR1, PTGES3, CPEB4, GPX3, HSPA1A, CDC37, CYP1B1, KTN1, DNAJC15, DNAJB1, TXNRD1, SLC39A1, GSTM3, BAX, ANGPTL4, DNAJC7, SLC26A2, PLTP, AIP, SLC39A7, HBEGF, HMOX1, HES1, G6PD, CUL1, CBR1, CDK4, HSP90AB1, ACKR3, MAFG, PGD, FKBP5, SLC39A3, …	FTL, PRDX1, JUNB, TXN, PRDX6, DBI, RGS2, SQSTM1, ALOX5AP, GSTP1, MGST3, NFE2L2, FTH1, CCL2, SRGN, BHLHE40, CDC42EP3, GADD45B, PTGS2, SCP2, AHR, PSMC5, BIRC3, MYC, EGR1, PTGES3, CPEB4, GPX3, HSPA1A, CDC37, CYP1B1, KTN1, DNAJC15, DNAJB1, TXNRD1, SLC39A1, GSTM3
PANGAS_TUMOR_SUPPRESSION_BY_SMAD1_AND_SMAD5_UP	0.00136054	0.0183857	0.347668	2.313	0	39	TMSB4X, EMP3, LAPTM5, ZFP36L1, GSTO1, GSN, GMFG, RPL22L1, RPL14, TNFAIP8, LITAF, RPL22, TGFBI, PTPN1, IL2RG, TAOK3, LBH, FSTL1, PLTP, MVP, NFATC1, PCBD1, C1QA, MMP2	TMSB4X, EMP3, LAPTM5, ZFP36L1, GSTO1, GSN, GMFG, RPL22L1, RPL14, TNFAIP8, LITAF, RPL22, TGFBI, PTPN1, IL2RG, TAOK3, LBH, FSTL1
LEE_AGING_CEREBELLUM_UP	0.00143678	0.0183857	0.380789	2.30744	0	31	LGALS3, CTSD, HSPA8, RHOG, HEXB, ACADVL, NR4A1, CD68, RPSA, CAPN2, CST7, CTSS, HNRNPH3, GNB2, HMOX1, C1QA, CTSZ, LGALS3BP, IFI27, IRF7, B2M, CDK4	LGALS3, CTSD, HSPA8, RHOG, HEXB, ACADVL, NR4A1, CD68, RPSA, CAPN2, CST7, CTSS
DACOSTA_UV_RESPONSE_VIA_ERCC3_UP	0.0022779	0.0242937	0.194983	2.30498	1	180	ALDOA, GLUL, JUNB, RPL23, ITM2B, RGS2, SQSTM1, SAP18, FKBP1A, ATP6V1F, GSTP1, BSG, EIF3I, RABAC1, TMBIM6, PPP1CA, NDUFB7, PSMD8, MRPL23, PHLDA2, SAT1, IFITM2, LY6E, HEXIM1, ICAM3, ERGIC3, OAZ2, EEF1D, IGFBP6, TUBB2A, NR4A1, NDUFS7, GDI2, RSL1D1, SLC1A5, DDT, PQBP1, ZNHIT1, BAG1, ARPC4, EIF2S3, CCND3, AP2S1, CCDC85B, AAMP, TMEM109, HSPA1A, PSMC3, BTG2, CYP1B1, MGAT1, PLD3, SDF2, MAT2A, BRD2, S100A…	ALDOA, GLUL, JUNB, RPL23, ITM2B, RGS2, SQSTM1, SAP18, FKBP1A, ATP6V1F, GSTP1, BSG, EIF3I, RABAC1, TMBIM6, PPP1CA, NDUFB7, PSMD8, MRPL23, PHLDA2, SAT1, IFITM2, LY6E, HEXIM1, ICAM3, ERGIC3, OAZ2, EEF1D, IGFBP6, TUBB2A, NR4A1, NDUFS7, GDI2, RSL1D1, SLC1A5, DDT, PQBP1, ZNHIT1, BAG1, ARPC4, EIF2S3, CCND3, AP2S1, CCDC85B, AAMP, TMEM109, HSPA1A, PSMC3, BTG2, CYP1B1, MGAT1, PLD3, SDF2, MAT2A, BRD2, S100A…
YOSHIMURA_MAPK8_TARGETS_UP	0.0010989	0.0183857	0.181483	2.3045	0	228	MYL12A, IER3, GPX4, RPS25, VIM, COX8A, CDKN1A, PLAUR, EEF2, ALOX5AP, NEDD8, COX4I1, COMP, MGST3, RPS27A, HSPB1, PARK7, RPS27L, PLA2G2A, CCL2, COX7B, COX5B, MYL6, PPP1CA, SOD1, PSME1, RPL6, POMP, PSMB5, PSMA1, MIF, VAMP2, CD52, RPS15, CLTA, HPGD, CD53, RPL32, SSB, TMA7, FAU, NAP1L1, UQCRFS1, NDUFB6, EIF2S3, EIF5B, PPIG, APH1A, CCND3, EGR1, ERRFI1, CYBA, ADRB2, PSMB2, RPL11, NDUFB5, PSMB4, CCL3, CD…	MYL12A, IER3, GPX4, RPS25, VIM, COX8A, CDKN1A, PLAUR, EEF2, ALOX5AP, NEDD8, COX4I1, COMP, MGST3, RPS27A, HSPB1, PARK7, RPS27L, PLA2G2A, CCL2, COX7B, COX5B, MYL6, PPP1CA, SOD1, PSME1, RPL6, POMP, PSMB5, PSMA1, MIF, VAMP2, CD52, RPS15, CLTA, HPGD, CD53, RPL32, SSB, TMA7, FAU, NAP1L1, UQCRFS1, NDUFB6, EIF2S3, EIF5B, PPIG, APH1A, CCND3, EGR1, ERRFI1, CYBA, ADRB2, PSMB2, RPL11, NDUFB5, PSMB4, CCL3, CD…
KAN_RESPONSE_TO_ARSENIC_TRIOXIDE	0.00134409	0.0183857	0.327464	2.30165	0	45	DDIT4, MGP, ID2, GRN, GPR65, INSIG1, MAP1LC3B, MT1X, NAP1L1, BNIP3L, GPNMB, GLRX, HSPA1A, NUPR1, PPP1R15A, MT2A, DDIT3, GSTM3, FAM162A, ATF3, RIT1, HSPA1B, MT1E, GFPT2, VCAN, HMOX1	DDIT4, MGP, ID2, GRN, GPR65, INSIG1, MAP1LC3B, MT1X, NAP1L1, BNIP3L, GPNMB, GLRX, HSPA1A, NUPR1, PPP1R15A, MT2A, DDIT3, GSTM3, FAM162A
WINZEN_DEGRADED_VIA_KHSRP	0.00144509	0.0183857	0.397875	2.30142	0	28	ID2, PLAUR, CXCL3, PTGS2, ZFP36, DUSP6, ERRFI1, GEM, ADRB2, CPEB4, CXCL2, NR4A2, SDC2, CTSL, ZFAND6, NFKBIZ, INHBA	ID2, PLAUR, CXCL3, PTGS2, ZFP36, DUSP6, ERRFI1, GEM, ADRB2, CPEB4, CXCL2, NR4A2, SDC2, CTSL, ZFAND6, NFKBIZ
RUTELLA_RESPONSE_TO_CSF2RB_AND_IL4_DN	0.00116279	0.0183857	0.207514	2.29644	0	148	DDIT4, LGALS3, RGS2, CFD, CTSD, HNRNPA1, ANXA5, SGK1, HERPUD1, PLIN2, ASAH1, CCL2, CXCL3, SOD2, CD55, IFITM2, ZFP36, EMC7, CD52, ICAM3, MT1X, METTL9, HEXB, ACADVL, OAZ2, CTSB, LPXN, GTF3A, CNPY2, APLP2, EGR1, DUSP6, EMP1, AKR1B1, TSC22D1, RNASET2, NR4A2, GRPEL1, RPL22, SYF2, TIMP2, ZNF706, CCL3, HADHA, IFI6, MT2A, CTSL, CXCL1, LEPROT, DNTTIP2, SPHK1, PTGER2, PNP, KLF10, FDX1, NCOA4, PLTP, SIGIRR,…	DDIT4, LGALS3, RGS2, CFD, CTSD, HNRNPA1, ANXA5, SGK1, HERPUD1, PLIN2, ASAH1, CCL2, CXCL3, SOD2, CD55, IFITM2, ZFP36, EMC7, CD52, ICAM3, MT1X, METTL9, HEXB, ACADVL, OAZ2, CTSB, LPXN, GTF3A, CNPY2, APLP2, EGR1, DUSP6, EMP1, AKR1B1, TSC22D1, RNASET2, NR4A2, GRPEL1, RPL22, SYF2, TIMP2, ZNF706, CCL3, HADHA, IFI6, MT2A, CTSL, CXCL1, LEPROT, DNTTIP2, SPHK1, PTGER2
WANG_SMARCE1_TARGETS_DN	0.00114286	0.0183857	0.197346	2.29599	0	174	CD9, CSTB, SGK1, DRAP1, BST2, COX5A, SERF2, SRGN, COX7B, CXCL3, SOD2, PRDX2, CKLF, EIF4E, LY6E, NDUFAF3, EIF1AX, NDUFAB1, ZNHIT1, GNL3, NUDC, HSPA9, HIGD1A, DUSP6, RAB9A, AKR1B1, TMEM14B, SMS, NDUFV2, CXCL2, GRPEL1, CDC42, HSPA1A, PDCD5, GTF2A2, PSMB8, CYP1B1, DNAJC15, CREB3, SDHB, CAV1, PRDX3, TSTD1, CXCL1, MED28, NOP16, HSPB11, GLRX3, DYNLT3, ABI3BP, SHOC2, LSM5, CACYBP, MAPK6, C1QBP, PTP4A1, V…	CD9, CSTB, SGK1, DRAP1, BST2, COX5A, SERF2, SRGN, COX7B, CXCL3, SOD2, PRDX2, CKLF, EIF4E, LY6E, NDUFAF3, EIF1AX, NDUFAB1, ZNHIT1, GNL3, NUDC, HSPA9, HIGD1A, DUSP6, RAB9A, AKR1B1, TMEM14B, SMS, NDUFV2, CXCL2, GRPEL1, CDC42, HSPA1A, PDCD5, GTF2A2, PSMB8, CYP1B1, DNAJC15, CREB3, SDHB, CAV1, PRDX3, TSTD1, CXCL1, MED28, NOP16, HSPB11, GLRX3, DYNLT3, ABI3BP, SHOC2
REACTOME_TICAM1_RIP1_MEDIATED_IKK_COMPLEX_RECRUITMENT	0.00162075	0.0183857	0.585379	2.28838	0	12	UBB, RPS27A, UBA52, UBE2N, UBC, UBE2D2, BIRC3, UBE2D3	UBB, RPS27A, UBA52, UBE2N, UBC, UBE2D2, BIRC3, UBE2D3
PRAMOONJAGO_SOX4_TARGETS_DN	0.00147929	0.0183857	0.436996	2.28797	0	23	GLUL, PEBP1, TMED2, HNRNPA0, HSPA8, LY6E, CANX, UCP2, EFEMP1, LSM2, TMEM14A, ARRB2, PARP1, ANAPC5, MRPS12, CTSC, BIN1	GLUL, PEBP1, TMED2, HNRNPA0, HSPA8, LY6E, CANX, UCP2, EFEMP1
REACTOME_CYTOKINE_SIGNALING_IN_IMMUNE_SYSTEM	0.00104493	0.0183857	0.161	2.2858	0	325	EIF4A1, JUNB, UBB, VIM, CDKN1A, SQSTM1, ANXA2, RBX1, CFL1, RPS27A, NFKBIA, TNFRSF12A, PSMB6, BST2, ANXA1, HNRNPF, PSMB3, PSMB1, EIF4A3, CCL2, ARF1, UBA52, PPP2CA, HSPA8, SOD1, SUMO1, TALDO1, PSME1, SOD2, PSMA7, PSMD8, GSTO1, TIMP1, FN1, EIF4E, PSMB5, PSMA1, PSMA4, PTGS2, MIF, IFITM2, VAMP2, UBE2N, KPNA2, MAP2K3, UBC, PSMB7, PSMC1, RPLP0, PPIA, UBE2D2, PSMA3, PSMC5, BIRC3, TCP1, PIN1, MAP3K8, RAP1…	EIF4A1, JUNB, UBB, VIM, CDKN1A, SQSTM1, ANXA2, RBX1, CFL1, RPS27A, NFKBIA, TNFRSF12A, PSMB6, BST2, ANXA1, HNRNPF, PSMB3, PSMB1, EIF4A3, CCL2, ARF1, UBA52, PPP2CA, HSPA8, SOD1, SUMO1, TALDO1, PSME1, SOD2, PSMA7, PSMD8, GSTO1, TIMP1, FN1, EIF4E, PSMB5, PSMA1, PSMA4, PTGS2, MIF, IFITM2, VAMP2, UBE2N, KPNA2, MAP2K3, UBC, PSMB7, PSMC1, RPLP0, PPIA, UBE2D2, PSMA3, PSMC5, BIRC3, TCP1, PIN1, MAP3K8, RAP1…
BLANCO_MELO_INFLUENZA_A_INFECTION_A594_CELLS_UP	0.00147059	0.0183857	0.426205	2.28533	0	24	RGS2, PLAUR, HERPUD1, CCL2, NDUFC2, SRP9, EGR1, DUSP6, IDI1, DDIT3, HSPA5, KLF10, NME1, HBEGF, MRPL42, ZFAND2A, C1D, CISD2, PMAIP1	RGS2, PLAUR, HERPUD1, CCL2, NDUFC2, SRP9, EGR1, DUSP6, IDI1, DDIT3, HSPA5
HAHTOLA_MYCOSIS_FUNGOIDES_SKIN_UP	0.00120627	0.0183857	0.224726	2.28398	0	119	RPL23, PFN1, HNRNPA1, CAPZB, SSR2, ERH, ARL6IP4, PSMB3, CIRBP, CKLF, CAPZA2, ANXA11, GSN, PPIB, CD52, GMFG, EIF1, RTN3, ITM2A, SAFB2, SMS, CCDC85B, ITGB1BP1, STOML2, SOX4, ARF5, LBH, RPS21, C6orf62, SHOC2, CFH, SAFB, APEX1, ARPP19, TMEM14A, ARPC1A, DAB2, SERPINF1, NDUFA8, SNX6, TNFRSF1A, NME3, SRSF3, UPF2, RPN1, ZNHIT3, CNN3, CERS2, CREB3L2, GID8, ATG12, GLUD1, P4HA1, ARL3, EIF3A, EHD4, IFT20, TC…	RPL23, PFN1, HNRNPA1, CAPZB, SSR2, ERH, ARL6IP4, PSMB3, CIRBP, CKLF, CAPZA2, ANXA11, GSN, PPIB, CD52, GMFG, EIF1, RTN3, ITM2A, SAFB2, SMS, CCDC85B, ITGB1BP1, STOML2, SOX4, ARF5, LBH, RPS21, C6orf62, SHOC2, CFH
BIOCARTA_PRION_PATHWAY	0.00171821	0.0188435	0.784565	2.28286	0	6	PRNP, NFE2L2, RPSA, DNAJB6, DNAJB1, HSPA5	PRNP, NFE2L2, RPSA, DNAJB6, DNAJB1, HSPA5
REACTOME_ASPARAGINE_N_LINKED_GLYCOSYLATION	0.00114548	0.0183857	0.201047	2.28223	0	158	TUBA1B, UBB, TMED2, DAD1, CD59, CAPZB, DYNLL1, TUBB4B, RPS27A, TMED9, PDIA3, COPE, UBXN1, ARF1, UBA52, TMED10, UAP1, CD55, CAPZA2, TUBA1C, DCTN3, UBC, ARF4, PSMC1, TUBB2A, RAB1A, ANKRD28, NANS, KDELR2, TUBA1A, CNIH1, RPN2, DPM1, TFG, CALR, STX5, OS9, CANX, TRAPPC1, LMAN2, RNF5, CTSA, MGAT1, ARF5, TRAPPC3, VCP, SEC22C, DERL1, B4GALT5, DCTN6, TRAPPC4, DCTN2, DYNC1I2, DDOST, KDELR1, NAPA, TRAPPC6A, …	TUBA1B, UBB, TMED2, DAD1, CD59, CAPZB, DYNLL1, TUBB4B, RPS27A, TMED9, PDIA3, COPE, UBXN1, ARF1, UBA52, TMED10, UAP1, CD55, CAPZA2, TUBA1C, DCTN3, UBC, ARF4, PSMC1, TUBB2A, RAB1A, ANKRD28, NANS, KDELR2, TUBA1A, CNIH1, RPN2, DPM1, TFG, CALR, STX5, OS9, CANX, TRAPPC1, LMAN2, RNF5, CTSA, MGAT1, ARF5, TRAPPC3, VCP, SEC22C, DERL1, B4GALT5, DCTN6
ADDYA_ERYTHROID_DIFFERENTIATION_BY_HEMIN	0.00143678	0.0183857	0.376015	2.27851	0	31	IER3, DDIT4, ID2, HERPUD1, FTH1, INSIG1, RTN4, ICAM3, EGR1, CXCL2, MT2A, TXNRD1, CTSL, UCP2, HSPA5, ATF3, PTPN7, HSPA1B	IER3, DDIT4, ID2, HERPUD1, FTH1, INSIG1, RTN4, ICAM3, EGR1, CXCL2, MT2A, TXNRD1, CTSL, UCP2, HSPA5
HU_GENOTOXIC_DAMAGE_24HR	0.00147059	0.0183857	0.424581	2.27663	0	24	RPL10A, RPL3, EEF2, ATF4, HERPUD1, WDR83OS, EIF1B, TUBB2A, NAA38, MTHFD2, BANF1, DNAJA1	RPL10A, RPL3, EEF2, ATF4, HERPUD1, WDR83OS, EIF1B, TUBB2A, NAA38, MTHFD2, BANF1, DNAJA1
REACTOME_RHOH_GTPASE_CYCLE	0.00151057	0.0183857	0.465936	2.27432	0	19	TUBA1B, RAB7A, TMEM59, RHOH, SLC1A5, ARHGDIB, LAMTOR1, ARHGDIA, CAV1, VCP, PAK1, LCK, VAMP3, ROCK1	TUBA1B, RAB7A, TMEM59, RHOH, SLC1A5, ARHGDIB, LAMTOR1, ARHGDIA, CAV1, VCP, PAK1
BLUM_RESPONSE_TO_SALIRASIB_DN	0.00115741	0.0183857	0.205939	2.27336	0	145	TPI1, JUNB, ID2, YWHAQ, RGS2, TUBB, RBX1, PKM, TUBB4B, HSPB1, CD37, ENO1, CCL2, STMN1, CKS2, MRPL23, LMNA, UBE2N, KPNA2, SRSF2, OAZ2, TUBB2A, LDHA, CRIP2, RANBP1, DUT, TUBA1A, PGAM1, SNRPF, SNRPD1, SRP9, CCND3, NR4A2, ITGB1BP1, HNRNPM, NDUFA2, TECR, DEK, CBX3, NDUFB3, SOX4, CYP1B1, DDX39A, PRDX3, CYB5A, VDAC3, RBBP7, B4GALT5, PTTG1, LSM5, CARHSP1, HNRNPR, ARPP19, KPNB1, PARP1, SRSF6, NARF, PRSS23…	TPI1, JUNB, ID2, YWHAQ, RGS2, TUBB, RBX1, PKM, TUBB4B, HSPB1, CD37, ENO1, CCL2, STMN1, CKS2, MRPL23, LMNA, UBE2N, KPNA2, SRSF2, OAZ2, TUBB2A, LDHA, CRIP2, RANBP1, DUT, TUBA1A, PGAM1, SNRPF, SNRPD1, SRP9, CCND3, NR4A2, ITGB1BP1, HNRNPM, NDUFA2, TECR, DEK, CBX3, NDUFB3, SOX4, CYP1B1, DDX39A, PRDX3, CYB5A, VDAC3, RBBP7, B4GALT5, PTTG1
REACTOME_SEALING_OF_THE_NUCLEAR_ENVELOPE_NE_BY_ESCRT_III	0.0015674	0.0183857	0.536995	2.27273	0	14	TUBA1B, TUBB4B, TUBA1C, TUBB2A, TUBA1A, CHMP4A, CHMP3, CHMP2A, CHMP4B, CHMP2B	TUBA1B, TUBB4B, TUBA1C, TUBB2A, TUBA1A, CHMP4A, CHMP3, CHMP2A, CHMP4B, CHMP2B
JOHNSTONE_PARVB_TARGETS_3_UP	0.00220507	0.0236394	0.183167	2.27178	1	203	S100A4, CLU, NPC2, CST3, DDIT4, CD9, PPDPF, ARPC1B, FXYD5, PSAP, VIM, RAB7A, CTSD, SQSTM1, CSTB, VAMP8, ACTB, PRNP, NFKBIA, ANXA1, GRN, PLIN2, ASAH1, RABAC1, BHLHE40, GSTK1, CD55, PRDX5, NDFIP1, TIMP1, FN1, ANXA4, GSN, DPP7, MAP2K3, ACADVL, CTSB, PCBP2, EHD1, NAP1L1, TGIF1, APLP2, P4HB, ATP1A1, ERRFI1, ECH1, RNASET2, HTRA1, LITAF, KLF4, IFITM3, C1S, TIMP2, TGFBI, CTSA, PLD3, TKT, CTSL, CTSS, LEPR…	S100A4, CLU, NPC2, CST3, DDIT4, CD9, PPDPF, ARPC1B, FXYD5, PSAP, VIM, RAB7A, CTSD, SQSTM1, CSTB, VAMP8, ACTB, PRNP, NFKBIA, ANXA1, GRN, PLIN2, ASAH1, RABAC1, BHLHE40, GSTK1, CD55, PRDX5, NDFIP1, TIMP1, FN1, ANXA4, GSN, DPP7, MAP2K3, ACADVL, CTSB, PCBP2, EHD1, NAP1L1, TGIF1, APLP2, P4HB, ATP1A1, ERRFI1, ECH1, RNASET2, HTRA1, LITAF, KLF4, IFITM3, C1S, TIMP2, TGFBI, CTSA, PLD3, TKT, CTSL, CTSS, LEPR…
LEE_CALORIE_RESTRICTION_MUSCLE_UP	0.00154799	0.0183857	0.480315	2.26935	0	18	GLUL, SSR4, ACTB, PLIN2, PSME1, PSMB7, SLC1A5, PSMC3, TKT, DDIT3, PPP1R2, PNP	GLUL, SSR4, ACTB, PLIN2, PSME1, PSMB7, SLC1A5, PSMC3, TKT, DDIT3, PPP1R2
REACTOME_INSERTION_OF_TAIL_ANCHORED_PROTEINS_INTO_THE_ENDOPLASMIC_RETICULUM_MEMBRANE	0.00156006	0.0183857	0.509493	2.26894	0	16	VAPA, SEC61G, PRNP, SEC61B, SERP1, VAMP2, CAMLG, STX5, APP, CYB5A, HMOX1, EMD, BAG6	VAPA, SEC61G, PRNP, SEC61B, SERP1, VAMP2, CAMLG, STX5, APP, CYB5A
YAO_TEMPORAL_RESPONSE_TO_PROGESTERONE_CLUSTER_12	0.00134409	0.0183857	0.321983	2.26313	0	45	RPL13A, EMP3, S100A11, HIGD2A, ARL6IP5, WDR83OS, CIRBP, GSTK1, PSME1, CKS2, PHPT1, ATP6AP2, ERGIC3, RBMX, ENSA, NAP1L1, MAGED2, HMGN2, PDCD6, HSD17B10, ANTXR2, ARPC1A, DECR1, ACP1, LGALS3BP, IDH2, CAPNS1	RPL13A, EMP3, S100A11, HIGD2A, ARL6IP5, WDR83OS, CIRBP, GSTK1, PSME1, CKS2, PHPT1, ATP6AP2, ERGIC3, RBMX, ENSA, NAP1L1, MAGED2, HMGN2, PDCD6
CHIARADONNA_NEOPLASTIC_TRANSFORMATION_KRAS_DN	0.0013089	0.0183857	0.289771	2.26296	0	60	CD9, ASAH1, GUK1, SEC61B, TIMP3, GSN, MAP1LC3B, DHRS7, FHL1, TUBB2A, CD151, SLC1A5, PMP22, AQP1, SRI, NUPR1, ARL2BP, APP, PCOLCE, S100A13, FSTL1, ID3, TNXB, PNP, ATF3, TOB1, PFKP, PLTP, PRSS23, FOXP1, SOCS3, CCDC80	CD9, ASAH1, GUK1, SEC61B, TIMP3, GSN, MAP1LC3B, DHRS7, FHL1, TUBB2A, CD151, SLC1A5, PMP22, AQP1, SRI, NUPR1, ARL2BP, APP, PCOLCE, S100A13, FSTL1, ID3
CUI_GLUCOSE_DEPRIVATION	0.00143472	0.0183857	0.383595	2.26234	0	29	DDIT4, SLC3A2, PDIA3, FKBP2, PPIB, TGIF1, KDELR2, DNAJB11, CALR, PDIA6, CXCL2, CANX, NDUFB3, TXNRD1, DNAJC3, PLK3, NEU1, SEPHS2, CCPG1, RELB, GADD45A, PDIA4	DDIT4, SLC3A2, PDIA3, FKBP2, PPIB, TGIF1, KDELR2, DNAJB11, CALR, PDIA6, CXCL2, CANX, NDUFB3, TXNRD1, DNAJC3
VECCHI_GASTRIC_CANCER_EARLY_UP	0.00117096	0.0183857	0.208805	2.26037	0	138	S100A6, CD9, RPL8, S100A11, HSPB1, TMED9, CRIP1, SNRPB, GRN, ENO1, HSPA8, CXCL3, SOD2, PSMA7, CKS2, CCT3, PFDN2, IFITM2, CTSB, PRELID1, TBCB, RANBP1, PRMT1, ARPC4, SNRPD1, S100A10, IFITM3, ANP32E, PDCD6, IDH3B, IFI6, PSMB8, CKS1B, TIMM13, NPM1, HSPE1, TIMM17A, PHF20, CTSS, CXCL1, BID, NOP16, CYC1, BUB3, NOP56, RPS21, PTTG1, POLR2G, PFKP, INHBA, PFDN4, GPRC5A, RBM42, SHKBP1, RUNX1, MTCH2, RPN1, PI…	S100A6, CD9, RPL8, S100A11, HSPB1, TMED9, CRIP1, SNRPB, GRN, ENO1, HSPA8, CXCL3, SOD2, PSMA7, CKS2, CCT3, PFDN2, IFITM2, CTSB, PRELID1, TBCB, RANBP1, PRMT1, ARPC4, SNRPD1, S100A10, IFITM3, ANP32E, PDCD6, IDH3B, IFI6, PSMB8, CKS1B, TIMM13, NPM1, HSPE1, TIMM17A, PHF20, CTSS, CXCL1, BID, NOP16, CYC1, BUB3, NOP56, RPS21, PTTG1
REACTOME_RHO_GTPASE_EFFECTORS	0.00121065	0.0183857	0.225707	2.25998	0	114	TUBA1B, ARPC1B, YWHAQ, BRK1, PFN1, CFL1, ARPC5, ARPC3, DYNLL1, ACTB, TUBB4B, RHOA, RAC2, ARPC2, PPP2CA, RHOG, MYL6, MYL12B, ACTR3, ACTG1, RHOC, TUBA1C, RPS27, YWHAE, MAPRE1, TUBB2A, PIN1, TUBA1A, WASF2, NUDC, ARPC4, KIF5B, PMF1, PAFAH1B1, CYBA, YWHAG, CDC42	TUBA1B, ARPC1B, YWHAQ, BRK1, PFN1, CFL1, ARPC5, ARPC3, DYNLL1, ACTB, TUBB4B, RHOA, RAC2, ARPC2, PPP2CA, RHOG, MYL6, MYL12B, ACTR3, ACTG1, RHOC, TUBA1C, RPS27, YWHAE, MAPRE1, TUBB2A, PIN1, TUBA1A, WASF2, NUDC, ARPC4, KIF5B, PMF1, PAFAH1B1, CYBA, YWHAG, CDC42
KARLSSON_TGFB1_TARGETS_DN	0.001221	0.0183857	0.228977	2.25885	0	108	NPC2, CST3, GLUL, TPI1, ID2, ITM2B, CCNI, DCN, DBI, TMEM59, VAMP8, ATP6V1F, CRIP1, BSG, GRN, FTH1, SH3BGRL, RGS10, TMBIM6, ZFP36L1, STMN1, NDFIP1, GSN, SCP2, LY6E, CTSB, MAF1, BNIP3L, BLOC1S1, DNAJA1, HMGN2, TECR, TIMP2, CTSA, PAIP2, LEPROT, IAH1, BBX, PSME2, ID3, DCTN6, KMT2E, RNF11	NPC2, CST3, GLUL, TPI1, ID2, ITM2B, CCNI, DCN, DBI, TMEM59, VAMP8, ATP6V1F, CRIP1, BSG, GRN, FTH1, SH3BGRL, RGS10, TMBIM6, ZFP36L1, STMN1, NDFIP1, GSN, SCP2, LY6E, CTSB, MAF1, BNIP3L, BLOC1S1, DNAJA1, HMGN2, TECR, TIMP2, CTSA, PAIP2, LEPROT, IAH1, BBX, PSME2, ID3, DCTN6
PODAR_RESPONSE_TO_ADAPHOSTIN_UP	0.00125786	0.0183857	0.249857	2.2549	0	89	CLU, DDIT4, ID2, RGS2, SLC3A2, SQSTM1, DNAJB9, HSPB1, ATF4, ANXA1, FTH1, ZFP36L1, CD55, MIR22HG, SAT1, MAP1LC3B, HEXIM1, TUBB2A, HBP1, IFRD1, NAP1L1, TUBA1A, RAB9A, GLRX, IFNGR1, HSPA1A, PPP1R15A, SOX4, DNAJB1, DDIT3, VEGFA, ATF3, ARMCX3, HSPA1B, HDLBP, OSER1, STX3, ACTR10, GLA, HMOX1, SLC38A2, CEBPG, FNDC3A, GOLGA2, NFE2L1, CCPG1, ZNF267, MORC3, PLEK, MAFG, GADD45A, PMAIP1, TES	CLU, DDIT4, ID2, RGS2, SLC3A2, SQSTM1, DNAJB9, HSPB1, ATF4, ANXA1, FTH1, ZFP36L1, CD55, MIR22HG, SAT1, MAP1LC3B, HEXIM1, TUBB2A, HBP1, IFRD1, NAP1L1, TUBA1A, RAB9A, GLRX, IFNGR1, HSPA1A, PPP1R15A, SOX4, DNAJB1, DDIT3
REACTOME_PTEN_REGULATION	0.00126422	0.0183857	0.249297	2.25465	0	90	UBB, LAMTOR4, RPS27A, LAMTOR5, PSMB6, PSMB3, PSMB1, UBA52, PSME1, RHEB, PSMA7, PSMD8, CSNK2B, PSMB5, PSMA1, PSMA4, UBC, PSMB7, PSMC1, PSMA3, PSMC5, MAF1, EGR1, PSMC4, LAMTOR1, PSMB2, PSMA5, PSMD4, PSMB4, PSMC3, PSMD11, PSMB8, LAMTOR2, PSMD2, MKRN1, RBBP7, PSME2, PSMC2	UBB, LAMTOR4, RPS27A, LAMTOR5, PSMB6, PSMB3, PSMB1, UBA52, PSME1, RHEB, PSMA7, PSMD8, CSNK2B, PSMB5, PSMA1, PSMA4, UBC, PSMB7, PSMC1, PSMA3, PSMC5, MAF1, EGR1, PSMC4, LAMTOR1, PSMB2, PSMA5, PSMD4, PSMB4, PSMC3, PSMD11, PSMB8, LAMTOR2, PSMD2, MKRN1, RBBP7, PSME2, PSMC2
MORI_LARGE_PRE_BII_LYMPHOCYTE_UP	0.00138696	0.0183857	0.349688	2.25392	0	36	LGALS1, TXN, CALM2, TUBB, CDKN1A, RAN, TUBB4B, STMN1, KPNA2, PSMC1, TUBA1A, NUCKS1, XRCC6, HMGN2, ANP32E, CKS1B, PRDX4, BUB3	LGALS1, TXN, CALM2, TUBB, CDKN1A, RAN, TUBB4B, STMN1, KPNA2, PSMC1, TUBA1A, NUCKS1, XRCC6, HMGN2, ANP32E, CKS1B, PRDX4, BUB3
KEGG_PROTEIN_EXPORT	0.00151057	0.0183857	0.461569	2.25301	0	19	SEC61G, SEC11A, SEC61B, SPCS1, SEC62, SPCS2, SRP14, SRP9, SEC63, SRP19, SRP72, HSPA5, OXA1L	SEC61G, SEC11A, SEC61B, SPCS1, SEC62, SPCS2, SRP14, SRP9, SEC63, SRP19, SRP72, HSPA5
REACTOME_MAPK_FAMILY_SIGNALING_CASCADES	0.00116279	0.0183857	0.205359	2.25198	0	143	UBB, PEBP1, RBX1, ACTB, RPS27A, HSPB1, PSMB6, PSMB3, PSMB1, UBA52, PPP2CA, CDC42EP3, PSME1, RAP1A, PSMA7, PSMD8, ACTG1, FN1, PSMB5, PSMA1, PSMA4, ARL2, UBC, PSMB7, PSMC1, PSMA3, PSMC5, LAT, DUSP10, RAP1B, MYC, CCND3, DUSP6, PSMC4, PSMB2, CDC42, PSMA5, PSMD4, PSMB4, PSMC3, PSMD11, PSMB8, IL2RG, DNAJB1, LAMTOR2, GRB2, PAK1, PSMD2, PSME2, PHB, SHOC2, PSMC2, PPP1CC, MAPK6, PTPN7, ARRB2, PSMD7, TLN1, …	UBB, PEBP1, RBX1, ACTB, RPS27A, HSPB1, PSMB6, PSMB3, PSMB1, UBA52, PPP2CA, CDC42EP3, PSME1, RAP1A, PSMA7, PSMD8, ACTG1, FN1, PSMB5, PSMA1, PSMA4, ARL2, UBC, PSMB7, PSMC1, PSMA3, PSMC5, LAT, DUSP10, RAP1B, MYC, CCND3, DUSP6, PSMC4, PSMB2, CDC42, PSMA5, PSMD4, PSMB4, PSMC3, PSMD11, PSMB8, IL2RG, DNAJB1, LAMTOR2, GRB2, PAK1, PSMD2, PSME2, PHB, SHOC2, PSMC2
NEMETH_INFLAMMATORY_RESPONSE_LPS_UP	0.00135135	0.0183857	0.305854	2.25192	0	52	IER3, CDKN1A, SQSTM1, NFKBIA, SRGN, SAT1, MYADM, RHOC, PTGS2, MT1X, ACSL4, WSB1, IFRD1, EIF1, ETF1, IER2, GLRX, DEGS1, CCL3, TXNRD1, PNP, ATF3, RNF11, DAB2, RGS16, IFI16, MAP2K1, ETS2, CASP4, TAP1, TNFRSF1B, TNIP1, HCLS1, KPNA3, LCP2, NFKB1, MARCKSL1, CD44	IER3, CDKN1A, SQSTM1, NFKBIA, SRGN, SAT1, MYADM, RHOC, PTGS2, MT1X, ACSL4, WSB1, IFRD1, EIF1, ETF1, IER2, GLRX, DEGS1, CCL3, TXNRD1
PAPASPYRIDONOS_UNSTABLE_ATEROSCLEROTIC_PLAQUE_UP	0.00144509	0.0183857	0.389166	2.25104	0	28	GLUL, SGK1, GRN, SRGN, SOD2, SAT1, SAMSN1, CTSB, BAZ1A, RPN2, DUSP6, RNASET2, CXCL2, PLEKHB2, CTSS	GLUL, SGK1, GRN, SRGN, SOD2, SAT1, SAMSN1, CTSB, BAZ1A, RPN2, DUSP6, RNASET2, CXCL2, PLEKHB2, CTSS
KOINUMA_TARGETS_OF_SMAD2_OR_SMAD3	0.00103842	0.0183857	0.155627	2.25051	0	366	CLU, IER3, PRDX1, JUNB, LGALS3, TXN, PLP2, RPL3, CALM2, VIM, TUBB, PFN1, CDKN1A, CD59, DSTN, ANXA2, PKM, FKBP1A, SBDS, PRNP, MGST3, DUSP14, RNH1, DRAP1, TNFRSF12A, ENO1, CCL2, MORF4L1, SNRPE, AP3S1, CIRBP, CDC42EP3, VDAC2, ZFP36L1, CD55, TAGLN2, GNG5, RTN4, AP1S2, PHLDA2, EIF4E, ANXA4, SAT1, FKBP2, EIF4H, RHOC, CSRNP1, TIPARP, AHR, NXT1, MAP2K3, UBC, ACADVL, TUBB2A, HNRNPK, IFRD1, POLR1D, BLOC1S2…	CLU, IER3, PRDX1, JUNB, LGALS3, TXN, PLP2, RPL3, CALM2, VIM, TUBB, PFN1, CDKN1A, CD59, DSTN, ANXA2, PKM, FKBP1A, SBDS, PRNP, MGST3, DUSP14, RNH1, DRAP1, TNFRSF12A, ENO1, CCL2, MORF4L1, SNRPE, AP3S1, CIRBP, CDC42EP3, VDAC2, ZFP36L1, CD55, TAGLN2, GNG5, RTN4, AP1S2, PHLDA2, EIF4E, ANXA4, SAT1, FKBP2, EIF4H, RHOC, CSRNP1, TIPARP, AHR, NXT1, MAP2K3, UBC, ACADVL, TUBB2A, HNRNPK, IFRD1, POLR1D, BLOC1S2…
BONOME_OVARIAN_CANCER_SURVIVAL_OPTIMAL_DEBULKING	0.00124378	0.0183857	0.245232	2.2504	0	92	CLIC1, UBB, TSPO, RBX1, NDUFB2, NEDD8, VAMP8, NDUFA1, ANXA1, ARPC2, WDR83OS, SEC61B, MYL12B, TAGLN2, CKLF, CIB1, SAT1, GSN, GADD45GIP1, LY6E, ICAM3, CLTA, CMTM6, ENSA, NDUFS6, BAG1, CCND3, NDUFB3, RNF5, EIF2S1, KDM6B, FLOT1, ARF5, JMJD6, RAB11A, CCT5, ZFAND6, ISCA1, TM2D3, SNRPD3, SP100, IFI16, RUNX1, FOXN3, TMED3, CYLD, AQP3, SON, MAD2L1BP, ATP6V1H, CYB5R1, OPTN	CLIC1, UBB, TSPO, RBX1, NDUFB2, NEDD8, VAMP8, NDUFA1, ANXA1, ARPC2, WDR83OS, SEC61B, MYL12B, TAGLN2, CKLF, CIB1, SAT1, GSN, GADD45GIP1, LY6E, ICAM3, CLTA, CMTM6, ENSA, NDUFS6, BAG1, CCND3, NDUFB3, RNF5, EIF2S1, KDM6B, FLOT1, ARF5, JMJD6, RAB11A, CCT5, ZFAND6
REACTOME_MITOTIC_G1_PHASE_AND_G1_S_TRANSITION	0.00125786	0.0183857	0.249784	2.25034	0	88	UBB, CDKN1A, RPS27A, PSMB6, PSMB3, PSMB1, UBA52, PPP2CA, PSME1, PSMA7, PSMD8, PSMB5, PSMA1, PSMA4, UBC, PSMB7, PSMC1, PSMA3, PSMC5, MYC, CCND3, PSMC4, PSMB2, PSMA5, PSMD4, PSMB4, PSMC3, SKP1, PSMD11, PSMB8, CKS1B, POLE4, PSMD2, POLE3, PSME2, PSMC2, MAX, PPP2R2A, PSMD7, PSMD13, PSMD12, PSMD1, PSMF1, PSMD9, HDAC1, PSMD14, CUL1, PSMD3, PSMC6, CDK4, PCNA, PPP2R1A, CCND2, PSMD6	UBB, CDKN1A, RPS27A, PSMB6, PSMB3, PSMB1, UBA52, PPP2CA, PSME1, PSMA7, PSMD8, PSMB5, PSMA1, PSMA4, UBC, PSMB7, PSMC1, PSMA3, PSMC5, MYC, CCND3, PSMC4, PSMB2, PSMA5, PSMD4, PSMB4, PSMC3, SKP1, PSMD11, PSMB8, CKS1B, POLE4, PSMD2, POLE3, PSME2, PSMC2
WESTON_VEGFA_TARGETS_3HR	0.00144092	0.0183857	0.408957	2.24949	0	25	CD9, MGP, RBX1, DYNLL1, NDUFA1, CCL2, NNMT, SAT1, NR4A1, BGN, CXCL1, EFEMP1, PNP, HEXA, MPHOSPH10, IFI27, RALA, HCLS1, TNFSF10, PIM1, GCHFR	CD9, MGP, RBX1, DYNLL1, NDUFA1, CCL2, NNMT, SAT1, NR4A1, BGN, CXCL1, EFEMP1
MARTINEZ_RB1_TARGETS_DN	0.00220022	0.0236284	0.181469	2.24767	1	202	RPL31, RPL21, CLU, RPL27, PRDX1, RPL37A, RPL26, UBB, EIF3E, RPS6, RPS25, COX6A1, CDKN1A, TYROBP, CAPZB, LDHB, POLR2L, ALOX5AP, GSTP1, PRNP, TMED9, RPL34, SRGN, HSPA8, TMED10, UAP1, RILPL2, MRPL33, PPIB, AHR, UBC, NDUFS4, HSD17B11, TNFAIP6, ESD, PCBP2, SIVA1, SLC1A5, RPS18, SERPINB1, RPL14, CCT6A, PSMC4, IDI1, CALR, RNASET2, OS9, CANX, LITAF, TMEM109, PRR13, RPS7, TGFBI, MRPL52, CLNS1A, FAM162A, R…	RPL31, RPL21, CLU, RPL27, PRDX1, RPL37A, RPL26, UBB, EIF3E, RPS6, RPS25, COX6A1, CDKN1A, TYROBP, CAPZB, LDHB, POLR2L, ALOX5AP, GSTP1, PRNP, TMED9, RPL34, SRGN, HSPA8, TMED10, UAP1, RILPL2, MRPL33, PPIB, AHR, UBC, NDUFS4, HSD17B11, TNFAIP6, ESD, PCBP2, SIVA1, SLC1A5, RPS18, SERPINB1, RPL14, CCT6A, PSMC4, IDI1, CALR, RNASET2, OS9, CANX, LITAF, TMEM109, PRR13, RPS7, TGFBI, MRPL52, CLNS1A, FAM162A, R…
REACTOME_G2_M_CHECKPOINTS	0.00127065	0.0183857	0.262979	2.24625	0	77	UBB, YWHAQ, RPS27A, PSMB6, PSMB3, PSMB1, UBA52, SUMO1, PSME1, PSMA7, PSMD8, PSMB5, PSMA1, PSMA4, YWHAE, UBE2N, UBC, PSMB7, PSMC1, PSMA3, PSMC5, PSMC4, YWHAG, PSMB2, PSMA5, PSMD4, PSMB4, PSMC3, PSMD11, PSMB8	UBB, YWHAQ, RPS27A, PSMB6, PSMB3, PSMB1, UBA52, SUMO1, PSME1, PSMA7, PSMD8, PSMB5, PSMA1, PSMA4, YWHAE, UBE2N, UBC, PSMB7, PSMC1, PSMA3, PSMC5, PSMC4, YWHAG, PSMB2, PSMA5, PSMD4, PSMB4, PSMC3, PSMD11, PSMB8
DORN_ADENOVIRUS_INFECTION_24HR_DN	0.00144092	0.0183857	0.408173	2.24517	0	25	IER3, SDCBP, JUNB, SGK1, NFKBIA, NFE2L2, TNFRSF12A, CD83, MAP2K3, RAB1A, NR4A1	IER3, SDCBP, JUNB, SGK1, NFKBIA, NFE2L2, TNFRSF12A, CD83, MAP2K3, RAB1A, NR4A1
NABA_ECM_AFFILIATED	0.0015015	0.0183857	0.449474	2.24188	0	20	LGALS1, LGALS3, ANXA2, ANXA5, ANXA1, ANXA7, ANXA6, ANXA4, ANXA11	LGALS1, LGALS3, ANXA2, ANXA5, ANXA1, ANXA7, ANXA6, ANXA4, ANXA11
LEIN_CHOROID_PLEXUS_MARKERS	0.00147929	0.0183857	0.427645	2.23901	0	23	MGP, LUM, ATP6V0E1, CCND3, RNASET2, TGFBI, PERP, FXYD1, PCOLCE, CFH, CPQ, LRP10, PLTP, PBXIP1, CTSC, LGALS3BP	MGP, LUM, ATP6V0E1, CCND3, RNASET2, TGFBI, PERP, FXYD1, PCOLCE, CFH
BRACHAT_RESPONSE_TO_CAMPTOTHECIN_DN	0.00143472	0.0183857	0.379182	2.23631	0	29	ALDOA, RPL3, TUBB, ENO1, GAPDH, ANXA4, IFITM2, PPIA, SSB, OSTF1, BNIP3L, HIGD1A, IFITM3, ANP32E	ALDOA, RPL3, TUBB, ENO1, GAPDH, ANXA4, IFITM2, PPIA, SSB, OSTF1, BNIP3L, HIGD1A, IFITM3, ANP32E
KEGG_VASOPRESSIN_REGULATED_WATER_REABSORPTION	0.00147929	0.0183857	0.426867	2.23494	0	23	DYNLL1, VAMP2, RAB5C, ARHGDIB, ARHGDIA, CREB3, RAB5A, RAB11A, DCTN6, DCTN2, DYNC1I2, STX4, RAB11B, DYNC1LI1, CREB3L2, CREB1, AQP3	DYNLL1, VAMP2, RAB5C, ARHGDIB, ARHGDIA, CREB3, RAB5A, RAB11A, DCTN6
WP_VASOPRESSINREGULATED_WATER_REABSORPTION	0.00147929	0.0183857	0.426867	2.23494	0	23	DYNLL1, VAMP2, RAB5C, ARHGDIB, ARHGDIA, CREB3, RAB5A, RAB11A, DCTN6, DCTN2, DYNC1I2, STX4, RAB11B, DYNC1LI1, CREB3L2, CREB1, AQP3	DYNLL1, VAMP2, RAB5C, ARHGDIB, ARHGDIA, CREB3, RAB5A, RAB11A, DCTN6
WP_SELENIUM_MICRONUTRIENT_NETWORK	0.00146843	0.0183857	0.395481	2.23441	0	27	GPX4, PRDX1, TXN, ALOX5AP, CCL2, SOD1, SOD2, PRDX2, PRDX5, PTGS2, GPX3, PRDX4, PRDX3, TXNRD1, ICAM1	GPX4, PRDX1, TXN, ALOX5AP, CCL2, SOD1, SOD2, PRDX2, PRDX5, PTGS2, GPX3, PRDX4, PRDX3, TXNRD1, ICAM1
MCCLUNG_CREB1_TARGETS_UP	0.00143678	0.0183857	0.368455	2.2327	0	31	ID2, CD59, MGST3, CAP1, SERF2, STMN1, TMEM14C, LMNA, NDUFC1, BZW1, IDI1, HSD17B12, GLRX3, FSTL1, TMEM160, KLF10, HSPA1B, FAM3C, BCAT1, RALA, ACKR3, IFT20, PLS3	ID2, CD59, MGST3, CAP1, SERF2, STMN1, TMEM14C, LMNA, NDUFC1, BZW1, IDI1, HSD17B12, GLRX3, FSTL1
VISALA_RESPONSE_TO_HEAT_SHOCK_AND_AGING_DN	0.00162602	0.0183857	0.617149	2.23099	0	10	DYNLL1, ANXA1, HSPA8, SOD1, PTGES3, SKIL, DNAJB1, CCT4	DYNLL1, ANXA1, HSPA8, SOD1, PTGES3, SKIL, DNAJB1, CCT4
WANG_ESOPHAGUS_CANCER_PROGRESSION_UP	0.00169205	0.0188259	0.724998	2.2308	0	7	PLAUR, TNFRSF12A, SRGN, CXCL3, MYADM, HSPE1	PLAUR, TNFRSF12A, SRGN, CXCL3, MYADM, HSPE1
ROSS_AML_OF_FAB_M7_TYPE	0.00146843	0.0183857	0.394633	2.22962	0	27	DRAP1, CUTA, TIMP3, SOD1, CTNNBL1, LAT, CD164, NDUFB6, HIGD1A, VPS37B, DNAJC9, PDCD10, PDLIM5, MRPS12, RDX, UROD, CMAS, BMP2K, SQLE, PSMD6, TNIK, ARMC8, TPM1, HLTF	DRAP1, CUTA, TIMP3, SOD1, CTNNBL1, LAT, CD164, NDUFB6, HIGD1A, VPS37B, DNAJC9, PDCD10
BRACHAT_RESPONSE_TO_METHOTREXATE_DN	0.0015528	0.0183857	0.486655	2.22664	0	17	ALDOA, ENO1, GAPDH, ANXA4, IFITM2, PPIA, OSTF1, BNIP3L, HIGD1A, IFITM3	ALDOA, ENO1, GAPDH, ANXA4, IFITM2, PPIA, OSTF1, BNIP3L, HIGD1A, IFITM3
CHIBA_RESPONSE_TO_TSA_UP	0.0015528	0.0183857	0.486608	2.22643	0	17	CD9, LUM, JUNB, BSG, RHOG, TIMP3, APRT, ARHGDIB, GLRX, TIMP2	CD9, LUM, JUNB, BSG, RHOG, TIMP3, APRT, ARHGDIB, GLRX, TIMP2
LANDIS_ERBB2_BREAST_PRENEOPLASTIC_UP	0.00172414	0.0188435	0.829391	2.22598	0	5	ID2, CD82, ACSL4, ABRACL, SKP1	ID2, CD82, ACSL4, ABRACL, SKP1
MARTORIATI_MDM4_TARGETS_NEUROEPITHELIUM_UP	0.00125945	0.0183857	0.261833	2.22432	0	74	ALDOA, RPL27A, DDIT4, TPI1, CDKN1A, ENO1, BHLHE40, PGK1, PFDN2, MT1X, SF3B5, POLR2K, LDHA, RPS19, BLOC1S2, NDUFB6, SNRPF, MYC, EIF2S3, SLC16A3, HIGD1A, S100A10, PERP, TIMM17A, FAM162A, VEGFA, BAX, CALD1, MEG3, PFKP, HSPA1B, DCXR, SLC39A7, VCAN, CCNG1, GRHPR, ANKRD37, RPL36, TAP1, LPP, P4HA1, EIF4EBP1, ENG, IFT20, PMAIP1, CCND2	ALDOA, RPL27A, DDIT4, TPI1, CDKN1A, ENO1, BHLHE40, PGK1, PFDN2, MT1X, SF3B5, POLR2K, LDHA, RPS19, BLOC1S2, NDUFB6, SNRPF, MYC, EIF2S3, SLC16A3, HIGD1A, S100A10, PERP, TIMM17A, FAM162A
DAZARD_UV_RESPONSE_CLUSTER_G2	0.0015528	0.0183857	0.485641	2.222	0	17	IER3, JUNB, ATF4, SGK1, CXCL3, PSMD8, PHLDA2, LY6E, CXCL2, ATF3, TOB1	IER3, JUNB, ATF4, SGK1, CXCL3, PSMD8, PHLDA2, LY6E, CXCL2
REACTOME_FC_EPSILON_RECEPTOR_FCERI_SIGNALING	0.00125313	0.0183857	0.243105	2.22115	0	91	UBB, FCER1G, RPS27A, NFKBIA, PSMB6, PSMB3, PSMB1, UBA52, PSME1, PSMA7, PSMD8, PSMB5, PSMA1, PSMA4, UBE2N, UBC, PSMB7, PSMC1, UBE2D2, PSMA3, PSMC5, LAT, PPP3CA, PSMC4, PSMB2, PSMA5, PSMD4, PSMB4, PSMC3, SKP1, PSMD11, PSMB8, GRB2, PAK1, PSMD2, PSME2, PSMC2, PSMD7, GRAP2, PSMD13, NFATC1, PSMD12, PSMD1, PSMF1, PSMD9, PSMD14, KRAS, CUL1, PSMD3	UBB, FCER1G, RPS27A, NFKBIA, PSMB6, PSMB3, PSMB1, UBA52, PSME1, PSMA7, PSMD8, PSMB5, PSMA1, PSMA4, UBE2N, UBC, PSMB7, PSMC1, UBE2D2, PSMA3, PSMC5, LAT, PPP3CA, PSMC4, PSMB2, PSMA5, PSMD4, PSMB4, PSMC3, SKP1, PSMD11, PSMB8, GRB2, PAK1, PSMD2, PSME2, PSMC2
JACKSON_DNMT1_TARGETS_UP	0.00267738	0.0270586	0.303747	2.21965	1	50	JUNB, CDKN1A, HSPB1, NFE2L2, PLIN2, CCL2, REEP5, PTGS2, ZFP36, MAP2K3, IGFBP6, BAG1, IFNGR1, CXCL2, KLF4, TSG101, TDG, CTNNB1, PARP1, PHLDA1, RGS16, SOCS3, CSF1, CEBPZ, HMGA1, HIF1A, BIN1, IRF7, TGOLN2, ACKR3, EIF3A, ENG, SLBP, RPA2, SEMA3C	JUNB, CDKN1A, HSPB1, NFE2L2, PLIN2, CCL2, REEP5, PTGS2, ZFP36, MAP2K3, IGFBP6, BAG1, IFNGR1, CXCL2, KLF4, TSG101
GRAHAM_CML_QUIESCENT_VS_CML_DIVIDING_UP	0.00162866	0.0183857	0.585431	2.21885	0	11	ANXA5, CXCL3, SOD2, EMP1, CXCL2, CCL3, RGS1, CXCL1, NFAT5	ANXA5, CXCL3, SOD2, EMP1, CXCL2, CCL3, RGS1, CXCL1
COLIN_PILOCYTIC_ASTROCYTOMA_VS_GLIOBLASTOMA_UP	0.00162602	0.0183857	0.612597	2.21454	0	10	GLUL, EEF1A1, FTH1, PLA2G2A, SOD2, RTN3, HTRA1	GLUL, EEF1A1, FTH1, PLA2G2A, SOD2, RTN3, HTRA1
ACEVEDO_NORMAL_TISSUE_ADJACENT_TO_LIVER_TUMOR_UP	0.00124844	0.0183857	0.250785	2.21346	0	82	RPL7, RPL27A, RPL23, SUMO2, RGS2, ARPC5, UQCRH, SBDS, RNH1, UAP1, ACTR3, MRPL51, ZFP36L1, GTF3C6, EMC7, RPS3A, ACSL4, GMFG, M6PR, IGBP1, RPL14, RPLP1, RPN2, NUCKS1, PTGES3, SAR1A, OS9, LMAN2, MTPN, PERP, DYNLRB1	RPL7, RPL27A, RPL23, SUMO2, RGS2, ARPC5, UQCRH, SBDS, RNH1, UAP1, ACTR3, MRPL51, ZFP36L1, GTF3C6, EMC7, RPS3A, ACSL4, GMFG, M6PR, IGBP1, RPL14, RPLP1, RPN2, NUCKS1, PTGES3, SAR1A, OS9, LMAN2, MTPN, PERP, DYNLRB1
HINATA_NFKB_TARGETS_KERATINOCYTE_UP	0.00134409	0.0183857	0.319851	2.21337	0	43	CD9, VIM, CDKN1A, NFKBIA, CD83, SOD1, CXCL3, SOD2, GSTO1, FN1, MAP2K3, TNFAIP6, TNFAIP8, ARHGDIB, LITAF, ARHGDIA, ICAM1, VEGFA, ERCC1, TNFAIP2, TAP1, TNIP1, MTSS1, TNC, GADD45A, IL6, NFKB1, TRAF1, BIRC2, RELA, IRF1, BCL2A1, KRT10	CD9, VIM, CDKN1A, NFKBIA, CD83, SOD1, CXCL3, SOD2, GSTO1, FN1, MAP2K3, TNFAIP6, TNFAIP8, ARHGDIB, LITAF, ARHGDIA, ICAM1
REACTOME_SIGNALING_BY_WNT	0.00117925	0.0183857	0.209269	2.21079	0	129	UBB, PFN1, RBX1, AP2M1, RPS27A, RHOA, PSMB6, CSNK1A1, RAC2, PSMB3, PSMB1, UBA52, PPP2CA, VPS29, PSME1, PSMA7, PSMD8, SNX3, GNG5, CSNK2B, PSMB5, PSMA1, PSMA4, CLTA, UBC, PSMB7, PSMC1, PSMA3, PSMC5, MYC, PPP3CA, PSMC4, AP2S1, PSMB2, PSMA5, PSMD4, PSMB4, PSMC3, SKP1, PSMD11, SOX4, PSMB8, CAV1, PSMD2, LEO1, PSME2, PSMC2, CTNNB1, ARRB2, CDC73, PSMD7, VPS35, PSMD13, NFATC1, PSMD12, GNB2, PSMD1, PSMF1, …	UBB, PFN1, RBX1, AP2M1, RPS27A, RHOA, PSMB6, CSNK1A1, RAC2, PSMB3, PSMB1, UBA52, PPP2CA, VPS29, PSME1, PSMA7, PSMD8, SNX3, GNG5, CSNK2B, PSMB5, PSMA1, PSMA4, CLTA, UBC, PSMB7, PSMC1, PSMA3, PSMC5, MYC, PPP3CA, PSMC4, AP2S1, PSMB2, PSMA5, PSMD4, PSMB4, PSMC3, SKP1, PSMD11, SOX4, PSMB8, CAV1, PSMD2, LEO1, PSME2, PSMC2
BIOCARTA_ETC_PATHWAY	0.00165563	0.0185882	0.67582	2.20993	0	8	SLC25A6, NDUFA1, SDHC, SDHD, SDHB, SDHA, UQCRC1	SLC25A6, NDUFA1, SDHC, SDHD, SDHB, SDHA, UQCRC1
LENAOUR_DENDRITIC_CELL_MATURATION_DN	0.00255102	0.0263757	0.274117	2.20685	1	64	S100A4, IER3, EMP3, PLAUR, FCER1G, CD37, NFKBIA, CXCL3, SOD2, PPIB, NINJ1, CORO1A, ARHGDIB, DUSP6, EMP1, TSC22D1, HTRA1, CXCL2, BTG2, IL2RG, SDC2, SDF2, PUF60, BRD2, HSD17B10, SNX17, NCOA4, SERPINF1, NCF1, GLA, BCAT1, EVI2A, SF3B4, IRF7, TNFRSF1B, CTSK, PDLIM7, IL6R, NMB, LST1, NFYC, MARCKSL1, PSEN1, IDS, CD44, PLSCR1, KRT10	S100A4, IER3, EMP3, PLAUR, FCER1G, CD37, NFKBIA, CXCL3, SOD2, PPIB, NINJ1, CORO1A, ARHGDIB, DUSP6, EMP1, TSC22D1, HTRA1, CXCL2, BTG2, IL2RG, SDC2, SDF2, PUF60, BRD2
HOEBEKE_LYMPHOID_STEM_CELL_DN	0.0013369	0.0183857	0.294875	2.20664	0	54	RPL36A, S100A6, RPS6, RGS2, TMEM258, HSPB1, RPS27L, BST2, RPL35, SRGN, PRDX2, CKS2, COX7A2L, RPS27, METTL9, HSPA1A, ELF1, TIMM13, LEPROT, CFH, LSM5, C1QBP, TMEM14A, SUCLG2, IFI16, TCF25, ATP1B1, ACTR2, HSP90B1, UROD, GADD45A, PMAIP1, PLS3, CAT, SLC39A8, MAFF, TNFSF10, PHYH, RALBP1, CXCR4	RPL36A, S100A6, RPS6, RGS2, TMEM258, HSPB1, RPS27L, BST2, RPL35, SRGN, PRDX2, CKS2, COX7A2L, RPS27, METTL9, HSPA1A, ELF1, TIMM13, LEPROT, CFH
REACTOME_UB_SPECIFIC_PROCESSING_PROTEASES	0.00122549	0.0183857	0.228918	2.20516	0	101	UBB, RPS27A, NFKBIA, PSMB6, PSMB3, PSMB1, UBA52, ADRM1, PSME1, VDAC2, PSMA7, PSMD8, SNX3, PSMB5, PSMA1, PSMA4, UBC, PSMB7, PSMC1, VDAC1, PSMA3, PSMC5, BIRC3, FKBP8, MYC, PSMC4, ADRB2, PSMB2, TOMM20, PSMA5, PSMD4, PSMB4, PSMC3, PSMD11, PSMB8, PSMD2, VDAC3, PSME2, PSMC2, ARRB2, PSMD7, PSMD13, USP16, PSMD12, USP14, PSMD1, PSMF1, PSMD9, ATXN7, HIF1A, PSMD14, CYLD, PSMD3, TADA3	UBB, RPS27A, NFKBIA, PSMB6, PSMB3, PSMB1, UBA52, ADRM1, PSME1, VDAC2, PSMA7, PSMD8, SNX3, PSMB5, PSMA1, PSMA4, UBC, PSMB7, PSMC1, VDAC1, PSMA3, PSMC5, BIRC3, FKBP8, MYC, PSMC4, ADRB2, PSMB2, TOMM20, PSMA5, PSMD4, PSMB4, PSMC3, PSMD11, PSMB8, PSMD2, VDAC3, PSME2, PSMC2
REACTOME_TRANSPORT_TO_THE_GOLGI_AND_SUBSEQUENT_MODIFICATION	0.0025	0.0262296	0.237387	2.20421	1	95	TUBA1B, TMED2, CD59, CAPZB, DYNLL1, TUBB4B, TMED9, COPE, ARF1, TMED10, CD55, CAPZA2, TUBA1C, DCTN3, ARF4, TUBB2A, RAB1A, ANKRD28, KDELR2, TUBA1A, CNIH1, TFG, STX5, TRAPPC1, LMAN2, MGAT1, ARF5, TRAPPC3, SEC22C, B4GALT5, DCTN6, TRAPPC4, DCTN2, DYNC1I2, KDELR1, NAPA, TRAPPC6A, DYNC1LI1, CSNK1D, CAPZA1, ACTR10, PPP6C, ACTR1A, CTSC, MCFD2, SEC13, TMED3, CTSZ, ARFGAP3, TRAPPC2L, GOLGA2, COPA, COPZ1, SA…	TUBA1B, TMED2, CD59, CAPZB, DYNLL1, TUBB4B, TMED9, COPE, ARF1, TMED10, CD55, CAPZA2, TUBA1C, DCTN3, ARF4, TUBB2A, RAB1A, ANKRD28, KDELR2, TUBA1A, CNIH1, TFG, STX5, TRAPPC1, LMAN2, MGAT1, ARF5, TRAPPC3, SEC22C, B4GALT5, DCTN6
REACTOME_SARS_COV_INFECTIONS	0.0025	0.0262296	0.237373	2.20407	1	95	UBB, TUBB, DAD1, RBX1, SAP18, FKBP1A, AP2M1, RPS27A, NFE2L2, CSNK1A1, UBA52, SUMO1, MAP1LC3B, UBE2I, UBC, COMT, PRMT1, RPN2, ATP1A1, CHMP4A, CHMP3, PTGES3, ATP1B3, IFNGR1, AP2S1, CANX, IMPDH2, MGAT1, FXYD1, CHMP2A, CTSL, VCP, CHMP4B, RBBP7, CHMP2B, ITGB1, VEGFA, ZCRB1, DDOST, CHD4, PRKCSH, ATP1B1, RPN1, FKBP4, ROCK1, AP2B1, BRMS1, HDAC1, ARID4A, HMG20B, HDAC2	UBB, TUBB, DAD1, RBX1, SAP18, FKBP1A, AP2M1, RPS27A, NFE2L2, CSNK1A1, UBA52, SUMO1, MAP1LC3B, UBE2I, UBC, COMT, PRMT1, RPN2, ATP1A1, CHMP4A, CHMP3, PTGES3, ATP1B3, IFNGR1, AP2S1, CANX, IMPDH2, MGAT1, FXYD1, CHMP2A, CTSL, VCP, CHMP4B, RBBP7, CHMP2B
CHEN_HOXA5_TARGETS_6HR_UP	0.00171821	0.0188435	0.757029	2.20274	0	6	GADD45B, SAT1, TIPARP, IER2, EGR1, KLF10	GADD45B, SAT1, TIPARP, IER2, EGR1
ROSS_AML_WITH_MLL_FUSIONS	0.00136054	0.0183857	0.324476	2.20213	0	41	LGALS1, CAPG, COX8A, ANXA5, ALOX5AP, RNH1, SRGN, MRPL33, HEXB, ACSL4, PGAM1, BLOC1S1, RPL22, MRPL34, PLD3, CTSL, PYCARD, MFSD1, GUSB, TPP1, MVP, SCPEP1, STXBP2	LGALS1, CAPG, COX8A, ANXA5, ALOX5AP, RNH1, SRGN, MRPL33, HEXB, ACSL4, PGAM1, BLOC1S1, RPL22, MRPL34, PLD3, CTSL, PYCARD
REACTOME_COMPLEMENT_CASCADE	0.00162602	0.0183857	0.60916	2.20211	0	10	CLU, CFD, CD59, CD55, C1S, SERPING1, C1R, CFH, C1QA, CD46	CLU, CFD, CD59, CD55, C1S, SERPING1, C1R, CFH
DALESSIO_TSA_RESPONSE	0.00165563	0.0185882	0.672655	2.19958	0	8	CLU, LGALS1, ANXA1, GADD45B, HSPA1A, PPP1R15A, ATF3	CLU, LGALS1, ANXA1, GADD45B, HSPA1A, PPP1R15A
REACTOME_DOWNREGULATION_OF_ERBB4_SIGNALING	0.00178571	0.0194134	0.907346	2.19836	0	4	UBB, RPS27A, UBA52, UBC	UBB, RPS27A, UBA52, UBC
MALONEY_RESPONSE_TO_17AAG_UP	0.00151286	0.0183857	0.428672	2.19692	0	22	SLC25A6, CCNI, EEF2, ARPC3, HSPA8, IFITM2, ST13, STX5, UCP2, PCOLCE, KLF10, HSPA1B, PLTP, PDAP1, CAPN1, MYL9, SMARCC2	SLC25A6, CCNI, EEF2, ARPC3, HSPA8, IFITM2, ST13, STX5, UCP2, PCOLCE
FULCHER_INFLAMMATORY_RESPONSE_LECTIN_VS_LPS_UP	0.00107643	0.0183857	0.163358	2.19395	0	273	RPL10A, VAPA, CCNI, DAD1, SLC3A2, PLAUR, SSR2, RAC2, UBXN1, RHOH, JTB, SMDT1, CXCL3, MRPL51, CD55, TAGLN2, CKLF, CD82, FN1, PHLDA2, ANAPC16, TMEM14C, RHOC, SH3BGRL3, GSN, NSMCE1, MT1X, METTL9, TUBB2A, HAX1, MTHFD2, POLR1D, LAT, BIRC3, GTF3A, MPC2, LSP1, RANBP1, NAP1L1, SUB1, CNPY2, NDUFS8, PMP22, RHBDD2, KIF5B, DUSP6, HINT1, PPP3CA, TMEM14B, TSC22D1, NDUFV2, VASP, CXCL2, GRPEL1, NDUFA2, POLR2F, C…	RPL10A, VAPA, CCNI, DAD1, SLC3A2, PLAUR, SSR2, RAC2, UBXN1, RHOH, JTB, SMDT1, CXCL3, MRPL51, CD55, TAGLN2, CKLF, CD82, FN1, PHLDA2, ANAPC16, TMEM14C, RHOC, SH3BGRL3, GSN, NSMCE1, MT1X, METTL9, TUBB2A, HAX1, MTHFD2, POLR1D, LAT, BIRC3, GTF3A, MPC2, LSP1, RANBP1, NAP1L1, SUB1, CNPY2, NDUFS8, PMP22, RHBDD2, KIF5B, DUSP6, HINT1, PPP3CA, TMEM14B, TSC22D1, NDUFV2, VASP, CXCL2, GRPEL1, NDUFA2, POLR2F, C…
ZHANG_RESPONSE_TO_CANTHARIDIN_DN	0.00135501	0.0183857	0.310482	2.19222	0	46	RPL15, SLC25A6, RPL4, NDUFB2, UQCRH, COX4I1, RPS14, PA2G4, RHOC, EEF1D, RPSA, GTF3A, PGAM1, NDUFB6, MYC, SNRPD1, HADHA, TKT, NOP16, NOP56, NDUFS3, RPL29	RPL15, SLC25A6, RPL4, NDUFB2, UQCRH, COX4I1, RPS14, PA2G4, RHOC, EEF1D, RPSA, GTF3A, PGAM1, NDUFB6, MYC, SNRPD1, HADHA, TKT, NOP16, NOP56, NDUFS3, RPL29
GROSS_HIF1A_TARGETS_DN	0.00318979	0.0305854	0.53815	2.19005	1	13	RPL27, TPI1, LGALS3, LDHB, ENO1, GAPDH, PGK1, JMJD6, FAM162A	RPL27, TPI1, LGALS3, LDHB, ENO1, GAPDH, PGK1, JMJD6, FAM162A
GARY_CD5_TARGETS_DN	0.0021692	0.0233359	0.165867	2.18883	1	259	ATP6V0E1, SAP18, RAN, RBM8A, SBDS, COX5A, SERF2, RHOH, SOD2, NDUFB7, PSMA7, PSMB5, EIF5, PPIB, UBE2L3, MT1X, MANF, KPNA2, SRSF2, ADI1, RBMX, PRELID1, PSMC5, ENSA, ETF1, MRPL32, CNPY2, EIF1AX, TNFAIP8, PQBP1, BZW1, NUDC, PPIG, DNAJB11, PAFAH1B1, HINT1, CCT6A, RBM3, TANK, SERBP1, DNAJB6, PDIA6, DNAJA1, AMD1, HNRNPM, HSPA1A, SRI, MRPL20, PSMC3, PDCD5, EIF2S1, UFM1, DNAJC9, UGDH, DNTTIP2, POLE3, NOP5…	ATP6V0E1, SAP18, RAN, RBM8A, SBDS, COX5A, SERF2, RHOH, SOD2, NDUFB7, PSMA7, PSMB5, EIF5, PPIB, UBE2L3, MT1X, MANF, KPNA2, SRSF2, ADI1, RBMX, PRELID1, PSMC5, ENSA, ETF1, MRPL32, CNPY2, EIF1AX, TNFAIP8, PQBP1, BZW1, NUDC, PPIG, DNAJB11, PAFAH1B1, HINT1, CCT6A, RBM3, TANK, SERBP1, DNAJB6, PDIA6, DNAJA1, AMD1, HNRNPM, HSPA1A, SRI, MRPL20, PSMC3, PDCD5, EIF2S1, UFM1, DNAJC9, UGDH, DNTTIP2, POLE3, NOP5…
LENAOUR_DENDRITIC_CELL_MATURATION_UP	0.00135501	0.0183857	0.320617	2.18763	0	42	PEBP1, CD59, HMGN3, CD83, ARF4, TNFAIP6, BIRC3, CCDC85B, SOX4, CYB5A, OAT, PFKP, INHBA, CD74, RNASE1, CSF1, ATP1B1, PPIC, PCBD1, CTSC, HLA-DPB1, SERPINB6, LGALS3BP, HLA-DPA1, NR4A3, CCR7, HLA-DQB1, CCND2, CAT, SEMA3C, LIPA, SLC11A2, DPP4	PEBP1, CD59, HMGN3, CD83, ARF4, TNFAIP6, BIRC3, CCDC85B, SOX4, CYB5A, OAT
CHIARADONNA_NEOPLASTIC_TRANSFORMATION_KRAS_UP	0.00131234	0.0183857	0.285049	2.18737	0	58	TMSB4X, LUM, NFKBIA, NFE2L2, ERH, ILF2, CCL2, TIMP1, TIPARP, ERGIC3, CTSB, UBE2D2, PSMA3, SPTSSA, NAP1L1, RBM3, SMS, HMGN2, ANP32E, GTF2A2, CKS1B, MED10, HPRT1, MAPK6, MRPL18, FDX1, FAM3C, PHLDA1, RGS16	TMSB4X, LUM, NFKBIA, NFE2L2, ERH, ILF2, CCL2, TIMP1, TIPARP, ERGIC3, CTSB, UBE2D2, PSMA3, SPTSSA, NAP1L1, RBM3, SMS, HMGN2, ANP32E, GTF2A2, CKS1B, MED10
REACTOME_IKK_COMPLEX_RECRUITMENT_MEDIATED_BY_RIP1	0.00318979	0.0305854	0.537401	2.187	1	13	UBB, RPS27A, UBA52, UBE2N, UBC, UBE2D2, BIRC3, UBE2D3	UBB, RPS27A, UBA52, UBE2N, UBC, UBE2D2, BIRC3, UBE2D3
BLANCO_MELO_COVID19_BRONCHIAL_EPITHELIAL_CELLS_SARS_COV_2_INFECTION_UP	0.00133869	0.0183857	0.299389	2.18388	0	49	IER3, PLAUR, NFKBIA, BST2, SOD2, TUBA1C, CORO1A, BIRC3, EHD1, SERPINB1, MAP3K8, ADRB2, CXCL2, IFITM3, C1S, ZC3H12A, CXCL1, ICAM1, NFKBIZ, C1R, INHBA, RHOF, SOCS3, HBEGF, TNFAIP2, IRF7, SLC25A37, TNIP1, RELB, NEDD9, BPGM, IL6, MAFF, TNFSF14	IER3, PLAUR, NFKBIA, BST2, SOD2, TUBA1C, CORO1A, BIRC3, EHD1, SERPINB1, MAP3K8, ADRB2, CXCL2, IFITM3, C1S, ZC3H12A, CXCL1, ICAM1, NFKBIZ, C1R
MOOTHA_ROS	0.00172414	0.0188435	0.813687	2.18383	0	5	GPX4, PRDX6, RHOA, SOD2, PRDX3	GPX4, PRDX6, RHOA, SOD2, PRDX3
WANG_ESOPHAGUS_CANCER_VS_NORMAL_UP	0.00255102	0.0263757	0.268844	2.17897	1	65	LUM, LAPTM5, FCER1G, ANXA5, SSR2, TNFRSF12A, SRGN, GSTO1, FN1, ANXA4, MYADM, NR4A1, EIF1, KDELR2, DUSP6, IFNGR1, ARID5A, IFITM3, C1S, SRI, CCL4, CREB3, HSPE1, UCP2, SERPING1, CALU, C1R, PIGT, ATF3	LUM, LAPTM5, FCER1G, ANXA5, SSR2, TNFRSF12A, SRGN, GSTO1, FN1, ANXA4, MYADM, NR4A1, EIF1, KDELR2, DUSP6, IFNGR1, ARID5A, IFITM3, C1S, SRI, CCL4, CREB3, HSPE1, UCP2, SERPING1, CALU, C1R, PIGT
SMID_BREAST_CANCER_LUMINAL_B_DN	0.00232558	0.0247168	0.199287	2.17823	1	142	DCN, RGS2, LDHB, GSTP1, CD37, ANXA1, RAC2, PLA2G2A, CCL2, SRGN, SOD2, NNMT, SAT1, PTGS2, CD52, MT1X, FHL1, CORO1A, BIRC3, TNFAIP8, ITM2C, ITM2A, GEM, CYBA, CXCL2, AMD1, MSN, AQP1, C1S, ANP32E, LMO4, EPB41L2, CYP1B1, PERP, CAV1, IL2RG, YBX1, APP, CXCL1, BIN2, SERPING1, ICAM1, EFEMP1, CTSW, CALD1, ANGPTL4, ACAP1, PFKP, PLTP, IFI16, DST, RBMS1, LCK, MT1M, NCF1, VCAN, CTSC, HLA-DRA, CD48, CLIC4, BIN1…	DCN, RGS2, LDHB, GSTP1, CD37, ANXA1, RAC2, PLA2G2A, CCL2, SRGN, SOD2, NNMT, SAT1, PTGS2, CD52, MT1X, FHL1, CORO1A, BIRC3, TNFAIP8, ITM2C, ITM2A, GEM, CYBA, CXCL2, AMD1, MSN, AQP1, C1S, ANP32E, LMO4, EPB41L2, CYP1B1, PERP, CAV1, IL2RG, YBX1, APP, CXCL1, BIN2, SERPING1, ICAM1, EFEMP1, CTSW
WILENSKY_RESPONSE_TO_DARAPLADIB	0.00309598	0.0300105	0.46054	2.17592	1	18	PLAUR, CD68, CTSS, UCP2, BIN2, ARRB2, ITGB2, NCF1, EVI2B, CXCR3, HMOX1, CD48, EVI2A, HLA-DMA	PLAUR, CD68, CTSS, UCP2, BIN2
PEDERSEN_METASTASIS_BY_ERBB2_ISOFORM_4	0.00144092	0.0183857	0.363789	2.17344	0	30	S100A6, ANXA1, TIMP1, FN1, PHLDA2, SAT1, MT1X, ADI1, TUBA1A, SLC16A3, EMP1, TIMP2, CYP1B1, MT2A, TACC1	S100A6, ANXA1, TIMP1, FN1, PHLDA2, SAT1, MT1X, ADI1, TUBA1A, SLC16A3, EMP1, TIMP2, CYP1B1, MT2A, TACC1
MISHRA_CARCINOMA_ASSOCIATED_FIBROBLAST_DN	0.00169205	0.0188259	0.706209	2.17299	0	7	FTL, ID2, CD55, C1S, HSPA1A, CTSA	FTL, ID2, CD55, C1S, HSPA1A, CTSA
KEGG_LYSOSOME	0.0026178	0.0267631	0.277558	2.16758	1	60	CD63, NPC2, LAPTM4A, PSAP, CTSD, LAPTM5, ATP6V0B, ASAH1, AP3S1, ATP6V0D1, AP1S2, CLTA, HEXB, CTSB, CD68, PPT1, M6PR, CD164, ATP6AP1, CTSA, CTSL, CTSS, CTSW, HEXA, GUSB, TPP1, NEU1, GLA, GALC, CTSC, DNASE2, LAMP2, CTSZ	CD63, NPC2, LAPTM4A, PSAP, CTSD, LAPTM5, ATP6V0B, ASAH1, AP3S1, ATP6V0D1, AP1S2, CLTA, HEXB, CTSB, CD68, PPT1, M6PR, CD164, ATP6AP1, CTSA, CTSL, CTSS, CTSW
PUJANA_ATM_PCC_NETWORK	0.00101215	0.0183857	0.13131	2.16647	0	659	RPL7, RPL31, RPL13A, RPS20, RPL21, RPL36A, RPL23A, RPL27, RPL17, U2AF1, RPLP2, RPL10A, ARPC1B, RPL23, EIF3E, RPS6, RPL4, RPS25, RPS4X, EIF3F, HNRNPA1, LAPTM5, PKM, ARPC5, RAN, LDHB, ALOX5AP, HMGN3, ARPC3, EIF3H, RBM8A, EEF1A1, COMP, RPL19, RPS27A, CD37, CAP1, ERH, ILF2, RAC2, HNRNPF, SNRPB, ARPC2, RPL34, EIF4A3, RGS10, SNRPE, HSPA8, RHOH, AP3S1, COX7B, SUMO1, PSME1, GPR65, ACTR3, RAP1A, RPL6, TBC…	RPL7, RPL31, RPL13A, RPS20, RPL21, RPL36A, RPL23A, RPL27, RPL17, U2AF1, RPLP2, RPL10A, ARPC1B, RPL23, EIF3E, RPS6, RPL4, RPS25, RPS4X, EIF3F, HNRNPA1, LAPTM5, PKM, ARPC5, RAN, LDHB, ALOX5AP, HMGN3, ARPC3, EIF3H, RBM8A, EEF1A1, COMP, RPL19, RPS27A, CD37, CAP1, ERH, ILF2, RAC2, HNRNPF, SNRPB, ARPC2, RPL34, EIF4A3, RGS10, SNRPE, HSPA8, RHOH, AP3S1, COX7B, SUMO1, PSME1, GPR65, ACTR3, RAP1A, RPL6, TBC…
REACTOME_SARS_COV_1_INFECTION	0.00287356	0.0285183	0.357442	2.16597	1	31	UBB, RPS27A, UBA52, SUMO1, MAP1LC3B, UBE2I, UBC, CHMP4A, CHMP3, CANX, MGAT1, CHMP2A, CTSL, VCP, CHMP4B, CHMP2B, ZCRB1	UBB, RPS27A, UBA52, SUMO1, MAP1LC3B, UBE2I, UBC, CHMP4A, CHMP3, CANX, MGAT1, CHMP2A, CTSL, VCP, CHMP4B, CHMP2B
REACTOME_CARBOXYTERMINAL_POST_TRANSLATIONAL_MODIFICATIONS_OF_TUBULIN	0.00171821	0.0188435	0.744267	2.16561	0	6	TUBA1B, TUBB4B, TUBA1C, TUBB2A, TUBA1A	TUBA1B, TUBB4B, TUBA1C, TUBB2A, TUBA1A
REACTOME_GAP_JUNCTION_ASSEMBLY	0.00171821	0.0188435	0.743691	2.16393	0	6	TUBA1B, TUBB4B, TUBA1C, TUBB2A, TUBA1A	TUBA1B, TUBB4B, TUBA1C, TUBB2A, TUBA1A
REACTOME_TRANSPORT_OF_CONNEXONS_TO_THE_PLASMA_MEMBRANE	0.00171821	0.0188435	0.743691	2.16393	0	6	TUBA1B, TUBB4B, TUBA1C, TUBB2A, TUBA1A	TUBA1B, TUBB4B, TUBA1C, TUBB2A, TUBA1A
BASSO_CD40_SIGNALING_UP	0.0026178	0.0267631	0.277087	2.1639	1	60	TMSB4X, LGALS1, IER3, DDIT4, CAPG, JUNB, LAPTM5, NFKBIA, CD83, RAC2, SRGN, ZFP36L1, GADD45B, EHD1, MAP3K8, TNFAIP8, LITAF, CCL4, CCL3, BATF, RGS1, ICAM1, CD58, CD74, SIK1, ARHGEF2, HLA-DPB1, HLA-DRB1, HLA-DMA, HSP90B1, TNFAIP2, TAP1, SYNGR2, PLEK, SH2B3, CCR7, HLA-DQB1, HLA-F, PTPRE, GPR183, TRAF1, CD44	TMSB4X, LGALS1, IER3, DDIT4, CAPG, JUNB, LAPTM5, NFKBIA, CD83, RAC2, SRGN, ZFP36L1, GADD45B, EHD1, MAP3K8, TNFAIP8, LITAF, CCL4, CCL3, BATF, RGS1, ICAM1
WP_MRNA_PROTEIN_AND_METABOLITE_INDUCATION_PATHWAY_BY_CYCLOSPORIN_A	0.00178571	0.0194134	0.892809	2.16314	0	4	SLC3A2, ATF4, NFE2L2, SLC1A5	SLC3A2, ATF4, NFE2L2, SLC1A5
BIOCARTA_MTA3_PATHWAY	0.00171821	0.0188435	0.743055	2.16208	0	6	ALDOA, CTSD, HSPB1, GAPDH, TUBA1A	ALDOA, CTSD, HSPB1, GAPDH, TUBA1A
MARSON_FOXP3_TARGETS_UP	0.00416089	0.0373995	0.335211	2.16061	2	36	S100A4, S100A6, DDIT4, CAPG, VIM, CRIP1, RAC2, PLIN2, SH3BGRL, CORO1A, ITM2C, S100A10, PSMB8, CYB5A, SWAP70, PNP, RGS16, CSNK1D, PDLIM2, CELF2, ITGAV, SERINC3, SLC9A3R1, CD44, OSBPL9, TNFRSF4, NCF4, MYO1C	S100A4, S100A6, DDIT4, CAPG, VIM, CRIP1, RAC2, PLIN2, SH3BGRL, CORO1A, ITM2C, S100A10, PSMB8, CYB5A
BROWN_MYELOID_CELL_DEVELOPMENT_UP	0.00255102	0.0263757	0.266522	2.16015	1	65	S100A6, CAPG, JUNB, ID2, S100A11, TYROBP, DSTN, PLAUR, ANXA5, CAP1, GRN, ANXA4, SAT1, GSN, CD52, HEXB, CD68, EGR1, GLRX, DEGS1, TGFBI, CTSS, GLIPR2, PLGRKT, ATP6V1E1, ANTXR2, ITGB2, DAB2, SP100, PLK3, TNFRSF1A	S100A6, CAPG, JUNB, ID2, S100A11, TYROBP, DSTN, PLAUR, ANXA5, CAP1, GRN, ANXA4, SAT1, GSN, CD52, HEXB, CD68, EGR1, GLRX, DEGS1, TGFBI, CTSS, GLIPR2, PLGRKT, ATP6V1E1
CREIGHTON_AKT1_SIGNALING_VIA_MTOR_DN	0.00310559	0.0300105	0.471993	2.15956	1	17	ALDOA, ATP6V0B, ATP6V1F, TUBB4B, TNFRSF12A, CIB1, MIF, PPP4C, ATP6AP1, CTSA	ALDOA, ATP6V0B, ATP6V1F, TUBB4B, TNFRSF12A, CIB1, MIF, PPP4C, ATP6AP1, CTSA
HOFMANN_MYELODYSPLASTIC_SYNDROM_LOW_RISK_DN	0.00311526	0.0300105	0.49895	2.15878	1	15	IER3, ANXA2, DUSP14, PSMD8, TUBB2A, PSMD11, TXNRD1, CDK2AP2, GPRC5A, PSMD13, ILF3, CAPNS1, STIP1	IER3, ANXA2, DUSP14, PSMD8, TUBB2A, PSMD11, TXNRD1, CDK2AP2
KAAB_FAILED_HEART_VENTRICLE_DN	0.00145773	0.0183857	0.386302	2.15412	0	26	FCER1G, IFITM2, CD68, LDHA, GTF3A, TMEM147, SERPINB1, PQBP1, RAB9A, IFNGR1, TSC22D1, AMD1, IFITM3	FCER1G, IFITM2, CD68, LDHA, GTF3A, TMEM147, SERPINB1, PQBP1, RAB9A, IFNGR1, TSC22D1, AMD1, IFITM3
SERVITJA_LIVER_HNF1A_TARGETS_UP	0.00144092	0.0183857	0.391192	2.15177	0	25	LGALS1, RGS2, ANXA2, MGST3, TNFRSF12A, CCL2, STMN1, GADD45B, ARHGAP18, SERPINB1, CXCL2, UCP2, SPARCL1, PLTP, RGS16	LGALS1, RGS2, ANXA2, MGST3, TNFRSF12A, CCL2, STMN1, GADD45B, ARHGAP18, SERPINB1, CXCL2, UCP2, SPARCL1
REACTOME_COPI_MEDIATED_ANTEROGRADE_TRANSPORT	0.00262467	0.0267799	0.280315	2.15105	1	58	TUBA1B, TMED2, CD59, CAPZB, DYNLL1, TUBB4B, TMED9, COPE, ARF1, TMED10, CD55, CAPZA2, TUBA1C, DCTN3, ARF4, TUBB2A, RAB1A, KDELR2, TUBA1A, STX5, ARF5, DCTN6, DCTN2, DYNC1I2, KDELR1, NAPA, DYNC1LI1, CAPZA1, ACTR10, ACTR1A, TMED3, ARFGAP3, GOLGA2, COPA, COPZ1	TUBA1B, TMED2, CD59, CAPZB, DYNLL1, TUBB4B, TMED9, COPE, ARF1, TMED10, CD55, CAPZA2, TUBA1C, DCTN3, ARF4, TUBB2A, RAB1A, KDELR2, TUBA1A, STX5, ARF5, DCTN6
GALE_APL_WITH_FLT3_MUTATED_DN	0.00162075	0.0183857	0.550032	2.1502	0	12	DRAP1, RABAC1, ARF1, NDUFB7, PQBP1, P4HB, DEGS1, NDUFV1, BAD	DRAP1, RABAC1, ARF1, NDUFB7, PQBP1, P4HB, DEGS1, NDUFV1
PARK_HSC_MARKERS	0.00151286	0.0183857	0.419359	2.14919	0	22	RGS2, ARL6IP1, LAPTM5, PARK7, SRSF2, LSP1, CCNDBP1, CCL3, ELF1, MEA1, SLC25A39, ARPC1A, SPAG9, TCF4, RBBP6, SSRP1, FLT3LG, ZFAND5, ASH1L	RGS2, ARL6IP1, LAPTM5, PARK7, SRSF2, LSP1, CCNDBP1, CCL3, ELF1
GARY_CD5_TARGETS_UP	0.00215285	0.0232005	0.163406	2.14733	1	249	RPL31, RPL13A, NPC2, DDIT4, SDCBP, JUNB, FXYD5, TSPO, SLC3A2, CDKN1A, SQSTM1, ATF4, CD37, NFKBIA, CD83, ZFP36L1, INSIG1, CD55, CYSTM1, PGK1, SAT1, MYADM, MAP1LC3B, VAMP2, DPP7, CD52, ARL2, CAMLG, YWHAE, DHRS7, METTL9, MAP2K3, NR1H2, ESD, WSB1, IFRD1, SLC1A5, LSP1, BNIP3L, WASF2, CALR, CDC42, CCL4, CCL3, BTG2, ARHGDIA, TPM4, KDM6B, IL2RG, TKT, FLOT1, ALKBH7, MIDN, HCFC1R1, RGS1, TSTD1, UCP2, TM2D1…	RPL31, RPL13A, NPC2, DDIT4, SDCBP, JUNB, FXYD5, TSPO, SLC3A2, CDKN1A, SQSTM1, ATF4, CD37, NFKBIA, CD83, ZFP36L1, INSIG1, CD55, CYSTM1, PGK1, SAT1, MYADM, MAP1LC3B, VAMP2, DPP7, CD52, ARL2, CAMLG, YWHAE, DHRS7, METTL9, MAP2K3, NR1H2, ESD, WSB1, IFRD1, SLC1A5, LSP1, BNIP3L, WASF2, CALR, CDC42, CCL4, CCL3, BTG2, ARHGDIA, TPM4, KDM6B, IL2RG, TKT, FLOT1, ALKBH7, MIDN, HCFC1R1, RGS1, TSTD1, UCP2, TM2D1…
REACTOME_SARS_COV_2_INFECTION	0.00131926	0.0183857	0.306229	2.14407	0	44	UBB, DAD1, RPS27A, CSNK1A1, UBA52, SUMO1, MAP1LC3B, UBE2I, UBC, PRMT1, RPN2, CHMP4A, CHMP3, CANX, MGAT1, CHMP2A, CTSL, VCP, CHMP4B, CHMP2B, ZCRB1, DDOST, PRKCSH, RPN1	UBB, DAD1, RPS27A, CSNK1A1, UBA52, SUMO1, MAP1LC3B, UBE2I, UBC, PRMT1, RPN2, CHMP4A, CHMP3, CANX, MGAT1, CHMP2A, CTSL, VCP, CHMP4B, CHMP2B
BUFFA_HYPOXIA_METAGENE	0.00287356	0.0285183	0.353819	2.14401	1	31	DDIT4, TPI1, CHCHD2, SEC61G, ENO1, GAPDH, PSMA7, PGK1, TUBA1C, MIF, LDHA, TUBA1A, PGAM1	DDIT4, TPI1, CHCHD2, SEC61G, ENO1, GAPDH, PSMA7, PGK1, TUBA1C, MIF, LDHA, TUBA1A, PGAM1
WATANABE_RECTAL_CANCER_RADIOTHERAPY_RESPONSIVE_UP	0.00260078	0.0267218	0.27201	2.14396	1	62	RPL36A, RPL38, RPS13, EEF1A1, FTH1, RAP1A, FCGRT, RPS27, ARF4, POLR2K, NDUFS6, NUDC, TERF2IP, ATP1A1, WDR1, IDH3G, NDUFB5, CTSA, XRCC5, DNAJC7, LAGE3, PDHB, CSNK1D, GOLGA4, DHX15, SURF1, MFSD10, RPL13, TPR, SON, CYB5B, B2M, DDB1, DDX27, AHCYL1, SREK1, GNAI2, TNRC6B, NFKB1, TMEM115, CD44, LYRM1, DRG1, RBL2, MRPL12, VAMP7, PPID, USP10, LAMP1	RPL36A, RPL38, RPS13, EEF1A1, FTH1, RAP1A, FCGRT, RPS27, ARF4, POLR2K, NDUFS6, NUDC, TERF2IP, ATP1A1, WDR1, IDH3G, NDUFB5, CTSA, XRCC5
SESTO_RESPONSE_TO_UV_C7	0.00139665	0.0183857	0.339924	2.14359	0	34	LGALS1, PLP2, RPL3, CIRBP, STMN1, XBP1, AKR1A1, GSN, PPIB, MT1X, ESD, SLC1A5, ATP1B3, BLVRA, HSPA5, ITGB1, MT1E, TPP1, RSU1, CTSC, IDH2	LGALS1, PLP2, RPL3, CIRBP, STMN1, XBP1, AKR1A1, GSN, PPIB, MT1X, ESD, SLC1A5, ATP1B3, BLVRA, HSPA5
HAHTOLA_MYCOSIS_FUNGOIDES_CD4_DN	0.00251572	0.0262296	0.25554	2.14192	1	70	RPL31, PEBP1, HNRNPA1, RBM8A, OSBPL8, PRDX2, NAP1L1, EIF1AX, DUT, NUCKS1, EIF5B, HINT1, PRMT2, ITGB1BP1, CDC42, IMPDH2, TMEM123, KTN1, LUC7L3, SRP72, FAM162A, PPP1R2, ZFAND1, CACYBP, C1QBP, NUCB2, GORASP2, CPSF6, NACA, HNRNPA3, PITPNB, CCNG1, RAD21, OLA1, MRPL3, ATG12, SYNCRIP, COX11, TARDBP, DDX18, CD69, FUBP1, LEPROTL1, ABCE1, LCP2, TTC3, MRPL9, ATIC, DIMT1, SNX1, EBAG9, TTC37	RPL31, PEBP1, HNRNPA1, RBM8A, OSBPL8, PRDX2, NAP1L1, EIF1AX, DUT, NUCKS1, EIF5B, HINT1, PRMT2, ITGB1BP1, CDC42, IMPDH2, TMEM123, KTN1, LUC7L3, SRP72, FAM162A, PPP1R2, ZFAND1
PROVENZANI_METASTASIS_DN	0.00251889	0.0262296	0.25171	2.13832	1	74	FTL, CLU, ITM2B, EIF3K, S100A11, HSPB1, RABAC1, ADRM1, REEP5, MYL6, TMED10, SOD1, TXNL1, ANXA6, IFITM2, COPS6, TUBB2A, CTSB, RPS19, KDELR2, PRMT1, PDIA6, AP2S1, IFITM3, TIMP2, EIF2S1, PSMC2, DNAJC2, LSM14A, MT1E, ARPC1A, TRAPPC6A, RBM42, ERCC1, PPIC, FOXN3, VAMP3	FTL, CLU, ITM2B, EIF3K, S100A11, HSPB1, RABAC1, ADRM1, REEP5, MYL6, TMED10, SOD1, TXNL1, ANXA6, IFITM2, COPS6, TUBB2A, CTSB, RPS19, KDELR2, PRMT1, PDIA6, AP2S1, IFITM3, TIMP2, EIF2S1, PSMC2
DEMAGALHAES_AGING_DN	0.00178571	0.0194134	0.882535	2.13825	0	4	UQCRQ, GHITM, NDUFB11, UQCRFS1	UQCRQ, GHITM, NDUFB11, UQCRFS1
GROSS_HYPOXIA_VIA_HIF1A_DN	0.00133869	0.0183857	0.294819	2.13727	0	48	ARL6IP5, DUSP14, SGK1, NFKBIA, ENO1, GAPDH, BHLHE40, CDC42EP3, PRDX5, SAMSN1, CSRNP1, ZFP36, EIF1B, TGIF1, HIGD1A, ERRFI1, PSMC4, KLF4, SKIL, CAV1, S100A13, VEGFA, KLF10	ARL6IP5, DUSP14, SGK1, NFKBIA, ENO1, GAPDH, BHLHE40, CDC42EP3, PRDX5, SAMSN1, CSRNP1, ZFP36, EIF1B, TGIF1, HIGD1A, ERRFI1, PSMC4, KLF4, SKIL, CAV1, S100A13
KOKKINAKIS_METHIONINE_DEPRIVATION_48HR_UP	0.00517464	0.043006	0.262572	2.13608	3	66	LUM, YWHAQ, DCN, CDKN1A, PLAUR, GSTP1, HSPB1, NFKBIA, TNFRSF12A, TIMP3, GSTO1, TIMP1, BGN, BIRC3, DUT, TANK, IDI1, IFNGR1, LITAF, GPX3, TIMP2, SKIL, BTG2, PERP, CAV1, BID, BTG3, BAX, PNP, POLR2E	LUM, YWHAQ, DCN, CDKN1A, PLAUR, GSTP1, HSPB1, NFKBIA, TNFRSF12A, TIMP3, GSTO1, TIMP1, BGN, BIRC3, DUT, TANK, IDI1, IFNGR1, LITAF, GPX3, TIMP2, SKIL, BTG2, PERP, CAV1, BID, BTG3
VANTVEER_BREAST_CANCER_ESR1_DN	0.00125786	0.0183857	0.236567	2.13496	0	89	CSTB, LDHB, UQCRH, ILF2, ENO1, GAPDH, SRGN, SOD2, LPXN, UGP2, IFRD1, ABRACL, ATP1B3, CYBA, SERBP1, PDIA6, AMD1, MSN, S100A10, LMO4, PDCD5, TMEM123, YBX1, BTG3, PFKP, FDX1, ITGB2, PLTP, RBMS1, TBPL1, RSU1, RDX, RSRC1, CTSC, CREB3L2, NASP, CHIC2, HIF1A, CEBPG, BIN1, RNF114, GLIPR1, NCK1, OPTN, SYNCRIP, DESI2, TES, CCNC, NMB, GOLT1B, UCHL3, CORO1C, C21orf91, PIM1, BIRC2, FSCN1, UBE2E3, PLSCR1, BCL2A…	CSTB, LDHB, UQCRH, ILF2, ENO1, GAPDH, SRGN, SOD2, LPXN, UGP2, IFRD1, ABRACL, ATP1B3, CYBA, SERBP1, PDIA6, AMD1, MSN, S100A10, LMO4, PDCD5, TMEM123, YBX1, BTG3
BENPORATH_PROLIFERATION	0.002574	0.0265249	0.267102	2.13423	1	63	SLC25A5, S100A11, SNRPG, CSTB, RBM8A, ILF2, COX5A, ARF1, STMN1, CKS2, PFDN2, KPNA2, GDI2, PSMA3, RANBP1, KDELR2, SNRPD1, CNIH4, NDUFB5, DEK, PSMB4, PDCD5, CKS1B, PDCD10, PTTG1, CDC123, RIT1, TMEM14A, PARP1, FAM3C	SLC25A5, S100A11, SNRPG, CSTB, RBM8A, ILF2, COX5A, ARF1, STMN1, CKS2, PFDN2, KPNA2, GDI2, PSMA3, RANBP1, KDELR2, SNRPD1, CNIH4, NDUFB5, DEK, PSMB4, PDCD5, CKS1B, PDCD10, PTTG1
LEE_LIVER_CANCER_ACOX1_UP	0.00286944	0.0285183	0.361862	2.13416	1	29	CD63, GPX4, RGS2, CSTB, ANXA2, ANXA5, SGK1, RPL12, PLIN2, TAGLN2, LY6E	CD63, GPX4, RGS2, CSTB, ANXA2, ANXA5, SGK1, RPL12, PLIN2, TAGLN2, LY6E
REACTOME_MITOCHONDRIAL_TRANSLATION	0.00126422	0.0183857	0.244826	2.13232	0	80	MRPL51, MRPS6, MRPL23, MRPS21, MRPL33, GADD45GIP1, MRPL14, TUFM, MRPL32, MRPL54, MRPL20, MRPL34, MRPS18C, MRPL52, AURKAIP1, MRPL47, MRPL41, MRPS36, MRPL27, MRPL18, CHCHD1, OXA1L, MRPS12, MRPL22, MRPL11, MRPS33, MRPS15, MRPL42, MRPL21, MRPL43, MRPS7, MRPL55, MRPL3, MRPL36, DAP3, MRPS34, MRPS10, MRPS5, MTIF3, MRPL17, MRPS18A, MRPS22, MRPS23, MRPS26, MRPL28, MRPL1, MRPL44, MRPS16, MRPS14, MRPL2, MRP…	MRPL51, MRPS6, MRPL23, MRPS21, MRPL33, GADD45GIP1, MRPL14, TUFM, MRPL32, MRPL54, MRPL20, MRPL34, MRPS18C, MRPL52, AURKAIP1, MRPL47
ODONNELL_TFRC_TARGETS_UP	0.00250627	0.0262296	0.233163	2.13032	1	91	EIF4A1, JUNB, ID2, RGS2, CDKN1A, SQSTM1, SGK1, CD37, FTH1, CDC42EP3, ZFP36L1, GADD45B, MIR22HG, ANXA4, SAT1, CSRNP1, C4orf3, ADIRF, RAB1A, TNFAIP6, HAX1, HPGD, IFRD1, EIF1, CAMTA1, PLAC9, TSC22D1, PPP1R15A, RGS1, UCP2, CALD1, KLF10, MYLIP, NACA, IL4R, PPIC, SIK1, HBS1L, BIN1, KRAS, MYO1G, GLIPR1, NR4A3, UBE2F, TOR1AIP2, OFD1, UBE2V2, TNFRSF14, GADD45A, CD69, HLA-DQB1, CREBRF, RBBP6, GPATCH2L, LCP…	EIF4A1, JUNB, ID2, RGS2, CDKN1A, SQSTM1, SGK1, CD37, FTH1, CDC42EP3, ZFP36L1, GADD45B, MIR22HG, ANXA4, SAT1, CSRNP1, C4orf3, ADIRF, RAB1A, TNFAIP6, HAX1, HPGD, IFRD1, EIF1, CAMTA1, PLAC9, TSC22D1, PPP1R15A, RGS1, UCP2
WHITFIELD_CELL_CYCLE_M_G1	0.00255428	0.0263757	0.253735	2.12943	1	72	RPL13A, ZFAS1, DYNLL1, MORF4L2, ILF2, PPP2CA, HSPA8, TAF9, RHEB, UBE2D3, NUCKS1, TSC22D1, DNAJB6, CNIH4, AMD1, GRPEL1, CDC42, ANP32E, CBX3, MTPN, YY1, TOB2, LARP7, PTTG1, DCTN6, PLIN3, ZCCHC10, KPNB1, PPP2R2A, NFIC, DCP1A, SRSF3, DKC1, PCF11, HIF1A, NUDCD2, RAD21, KRAS, CTR9, HMG20B	RPL13A, ZFAS1, DYNLL1, MORF4L2, ILF2, PPP2CA, HSPA8, TAF9, RHEB, UBE2D3, NUCKS1, TSC22D1, DNAJB6, CNIH4, AMD1, GRPEL1, CDC42, ANP32E, CBX3, MTPN, YY1, TOB2, LARP7, PTTG1, DCTN6
HERNANDEZ_MITOTIC_ARREST_BY_DOCETAXEL_2_UP	0.00144509	0.0183857	0.368108	2.12923	0	28	LUM, ARPC1B, SQSTM1, CKS2, MT1X, CD68, SLC1A5, CD47, ITM2A, MT2A, PHLDA1, PRSS23, CSF1, ABCA1, TPR, HMGA1, PRKD3, MBOAT7, GADD45A, CD69, ELMO1, MARCKSL1	LUM, ARPC1B, SQSTM1, CKS2, MT1X, CD68, SLC1A5, CD47, ITM2A, MT2A
PICCALUGA_ANGIOIMMUNOBLASTIC_LYMPHOMA_DN	0.00126422	0.0183857	0.244366	2.12832	0	80	ID2, RGS2, SBDS, PRNP, GADD45B, EIF4E, CSRNP1, EIF5, TIPARP, ZFP36, TUBB2A, IFRD1, EIF1, MAP3K8, DUSP10, PHF1, DNAJB6, NR4A2, AMD1, KLF4, PPP1R15A, REL, KDM6B, RGS1, RNF11, TOB1, KLF10, PTP4A1, MYLIP, FOXP1, PNPLA8, SIK1, G3BP2, TSC22D2, ZFAND2A, CCDC59, SON, NR4A3, TMX4, ING3, GADD45A, PMAIP1, CD69, THAP2, NDUFA10, ZNF331, TRA2B, EPC1, ZFAND5, IDS, ETNK1, RSRC2, STK17B, CLK1, MOAP1, RNF103, RNF1…	ID2, RGS2, SBDS, PRNP, GADD45B, EIF4E, CSRNP1, EIF5, TIPARP, ZFP36, TUBB2A, IFRD1, EIF1, MAP3K8, DUSP10, PHF1, DNAJB6, NR4A2, AMD1, KLF4, PPP1R15A, REL, KDM6B, RGS1
KARLSSON_TGFB1_TARGETS_UP	0.00250313	0.0262296	0.240635	2.12758	1	84	SLC25A5, ANXA2, TNFRSF12A, CYCS, EIF5A, BHLHE40, ACTR3, MIR22HG, CCT3, TIMP1, EIF5, EIF2S2, ESD, COQ10B, RSL1D1, RWDD1, BAZ1A, TCP1, GNL3, MYC, ABRACL, HSPA9, CCT8, MSN, TOMM20, CCT2, EIF2S1, TPM4, CYP1B1, HSPE1, ZC3H15, PPA1, SLTM, PPP1R2, CACYBP, PTP4A1, KPNB1	SLC25A5, ANXA2, TNFRSF12A, CYCS, EIF5A, BHLHE40, ACTR3, MIR22HG, CCT3, TIMP1, EIF5, EIF2S2, ESD, COQ10B, RSL1D1, RWDD1, BAZ1A, TCP1, GNL3, MYC, ABRACL, HSPA9, CCT8, MSN, TOMM20, CCT2, EIF2S1, TPM4, CYP1B1, HSPE1, ZC3H15, PPA1, SLTM, PPP1R2
BROWNE_HCMV_INFECTION_2HR_UP	0.00465839	0.0404156	0.46497	2.12742	2	17	RGS2, CFD, NFKBIA, CXCL3, NR4A1, MAP3K8, ERP44, EGR1, NR4A2, ICAM1, ATF3	RGS2, CFD, NFKBIA, CXCL3, NR4A1, MAP3K8, ERP44, EGR1, NR4A2, ICAM1
CAFFAREL_RESPONSE_TO_THC_24HR_5_DN	0.00291545	0.0287587	0.381464	2.12715	1	26	SLC3A2, NDUFA1, HERPUD1, RAB2A, EIF5, ARF4, PCBP2, RANBP1, SUB1, DUT, TUBA1A, NDUFB3, MT2A, CALM3	SLC3A2, NDUFA1, HERPUD1, RAB2A, EIF5, ARF4, PCBP2, RANBP1, SUB1, DUT, TUBA1A, NDUFB3, MT2A, CALM3
REACTOME_GOLGI_TO_ER_RETROGRADE_TRANSPORT	0.00384615	0.0351331	0.258745	2.12349	2	68	TUBA1B, TMED2, CAPZB, DYNLL1, TUBB4B, TMED9, COPE, ARF1, TMED10, CAPZA2, TUBA1C, DCTN3, ARF4, TUBB2A, RAB1A, KDELR2, TUBA1A, KIF5B, PAFAH1B1, RAB18, ARF5, RAB6A, DCTN6, DCTN2, PAFAH1B2, DYNC1I2, KDELR1, NAPA, USE1, DYNC1LI1, CAPZA1, SURF4, ACTR10, ACTR1A	TUBA1B, TMED2, CAPZB, DYNLL1, TUBB4B, TMED9, COPE, ARF1, TMED10, CAPZA2, TUBA1C, DCTN3, ARF4, TUBB2A, RAB1A, KDELR2, TUBA1A, KIF5B, PAFAH1B1, RAB18, ARF5, RAB6A, DCTN6
CASTELLANO_NRAS_TARGETS_UP	0.00293686	0.0287825	0.375805	2.12325	1	27	MGP, ANXA4, TUBB2A, CRIP2, LSP1, IFI27L2, PSMB8, PERP, CFH, BAX, TMEM43, PLTP, IFI16, YIF1A, CCNG1, PPP1R7, FNDC3A, B2M, TAP1	MGP, ANXA4, TUBB2A, CRIP2, LSP1, IFI27L2, PSMB8, PERP, CFH
MOOTHA_GLUCONEOGENESIS	0.00470219	0.0404156	0.501646	2.12312	2	14	ALDOA, TPI1, LDHB, ENO1, PGK1, LDHA, MDH1, MDH2, BID	ALDOA, TPI1, LDHB, ENO1, PGK1, LDHA, MDH1, MDH2, BID
FOROUTAN_INTEGRATED_TGFB_EMT_UP	0.00135501	0.0183857	0.300687	2.12306	0	46	LUM, JUNB, ALOX5AP, GADD45B, AP1S2, FN1, TNFAIP6, HTRA1, TIMP2, TGFBI, SKIL, SPHK1, CALD1, ANGPTL4, SLC26A2, INHBA, GFPT2, VCAN, HMOX1, MMP2, MYL9, IGFBP7, PMEPA1, GLIPR1, PDLIM7, ACKR3, NEDD9, IGFBP5, ITGA5, TCF4, BMPR2, TAGLN, SPARC, MRC2, COL6A3, TPM1	LUM, JUNB, ALOX5AP, GADD45B, AP1S2, FN1, TNFAIP6, HTRA1, TIMP2, TGFBI, SKIL, SPHK1
FOSTER_TOLERANT_MACROPHAGE_UP	0.00405405	0.0365991	0.287424	2.11622	2	52	ID2, TSPO, SGK1, CYCS, BST2, PRDX5, MTDH, MTHFD2, IFRD1, ETF1, SLC16A3, GEM, TANK, GLRX, RAB10, RNASET2, CST7, LMO4, TGFBI, NUPR1, TXNRD1, RGS1, BTG3, ID3, IFT57, DNAJC1, IRF7, RNF149, SLC25A37, TNFRSF1B, KPNA4, ORAI2, AGTRAP, GOSR1	ID2, TSPO, SGK1, CYCS, BST2, PRDX5, MTDH, MTHFD2, IFRD1, ETF1, SLC16A3, GEM, TANK, GLRX, RAB10, RNASET2, CST7, LMO4, TGFBI, NUPR1, TXNRD1, RGS1, BTG3, ID3
IBRAHIM_NRF2_UP	0.00105485	0.0183857	0.150479	2.11558	0	315	FTL, CLU, PRDX1, SDCBP, TMED2, PRDX6, SLC3A2, SQSTM1, ANXA5, DNAJB9, NFE2L2, TNFRSF12A, PDIA3, CSNK1A1, FTH1, ARPC2, EIF3D, MORF4L1, TMBIM6, PPP2CA, HSPA8, GHITM, SERP1, TMED10, TALDO1, VDAC2, SPCS2, ACTR3, ANXA7, RTN4, EIF5, BCAP31, MANF, CTNNBL1, UBC, ADI1, PSMC1, EIF2S2, MAPRE1, RAB1A, MTDH, VDAC1, MTHFD2, PPT1, IFRD1, EIF2A, SLC1A5, M6PR, SSB, ETF1, CSDE1, RBM27, MYC, ERP44, KIF5B, DNAJB11, H…	FTL, CLU, PRDX1, SDCBP, TMED2, PRDX6, SLC3A2, SQSTM1, ANXA5, DNAJB9, NFE2L2, TNFRSF12A, PDIA3, CSNK1A1, FTH1, ARPC2, EIF3D, MORF4L1, TMBIM6, PPP2CA, HSPA8, GHITM, SERP1, TMED10, TALDO1, VDAC2, SPCS2, ACTR3, ANXA7, RTN4, EIF5, BCAP31, MANF, CTNNBL1, UBC, ADI1, PSMC1, EIF2S2, MAPRE1, RAB1A, MTDH, VDAC1, MTHFD2, PPT1, IFRD1, EIF2A, SLC1A5, M6PR, SSB, ETF1, CSDE1, RBM27, MYC, ERP44, KIF5B, DNAJB11, H…
KUWANO_RNA_STABILIZED_BY_NO	0.00338409	0.0315661	0.687355	2.11497	1	7	RGS2, GADD45B, PTGS2, ID3, KLF10, HMOX1, CHIC2	RGS2, GADD45B, PTGS2, ID3
HOLLEMAN_VINCRISTINE_RESISTANCE_ALL_DN	0.00478469	0.0409217	0.51915	2.11272	2	13	RPL31, RPL23A, RPLP2, VIM, RPL10, RPL12	RPL31, RPL23A, RPLP2, VIM, RPL10, RPL12
KIM_LRRC3B_TARGETS	0.00302572	0.0294233	0.412206	2.11253	1	22	EIF3E, CD59, EEF1A1, FTH1, IFITM2, HLA-C, CXCL1, PSME2, CD74, IFI16, TAPBP, HLA-DPB1, HLA-DRB1, IFI27, B2M, TAP1, HLA-DQB1	EIF3E, CD59, EEF1A1, FTH1, IFITM2, HLA-C, CXCL1, PSME2
REACTOME_E3_UBIQUITIN_LIGASES_UBIQUITINATE_TARGET_PROTEINS	0.00418994	0.0374427	0.334971	2.11236	2	34	UBB, RPS27A, UBA52, UBE2L3, UBE2N, UBC, UBE2D2, UBE2A, RNF181, UBE2D3, UBE2B, VCP, DERL1, LEO1, RTF1, UBE2E1, CDC73, CTR9, RRAGA, UBE2D1, PCNA, UBE2V2, UBE2J2, PAF1	UBB, RPS27A, UBA52, UBE2L3, UBE2N, UBC, UBE2D2, UBE2A, RNF181, UBE2D3, UBE2B, VCP, DERL1, LEO1, RTF1
MA_MYELOID_DIFFERENTIATION_UP	0.00294118	0.0287825	0.393655	2.1108	1	24	EMP3, UBB, DAD1, CDKN1A, RAN, EEF1A1, PPIA, BNIP3L, CALR, VASP, IMPDH2, PPM1G, CCT5	EMP3, UBB, DAD1, CDKN1A, RAN, EEF1A1, PPIA, BNIP3L, CALR, VASP, IMPDH2, PPM1G, CCT5
WP_METAPATHWAY_BIOTRANSFORMATION_PHASE_I_AND_II	0.00294118	0.0287825	0.393259	2.10867	1	24	GPX4, GSTP1, MGST3, GSTK1, GSTO1, NNMT, AKR1A1, COMT, AKR1B1, GPX3, CYP1B1, NAA20, GSTM3	GPX4, GSTP1, MGST3, GSTK1, GSTO1, NNMT, AKR1A1, COMT, AKR1B1, GPX3, CYP1B1, NAA20, GSTM3
POOLA_INVASIVE_BREAST_CANCER_UP	0.00251256	0.0262296	0.236541	2.10781	1	85	LAPTM5, PLAUR, FCER1G, SRGN, GPR65, CKS2, FN1, SAMSN1, CD52, TNFAIP6, LPXN, CD53, AHI1, SLC16A3, CST7, CCL4, CCL3, IL2RG, GRB2, CTSS, CALU, PTTG1, INHBA, ITGB2, CD74, RGS16, LCK, RHOF, VCAN, EVI2B, CXCR3, BCAT1, CTSC, CD48, EVI2A, HLA-DRB1, CCDC88A, CYLD, ARHGAP25, GLIPR1, PLEK, ARHGAP15, CCR7, TNC, SQLE, CD69, HCLS1, LST1, LCP2, GPR183, TRAF1, FKBP11, STK17B, CXCR4, BCL2A1, ISG20, COL6A3, LY96, …	LAPTM5, PLAUR, FCER1G, SRGN, GPR65, CKS2, FN1, SAMSN1, CD52, TNFAIP6, LPXN, CD53, AHI1, SLC16A3, CST7, CCL4, CCL3, IL2RG, GRB2, CTSS, CALU, PTTG1
JIANG_HYPOXIA_NORMAL	0.00121951	0.0183857	0.211653	2.1049	0	110	CD9, SDCBP, SLC3A2, NFKBIA, RSL24D1, PLIN2, SOD2, GADD45B, ANXA4, ZFP36, EIF2S2, UGP2, CORO1A, CSDE1, BNIP3L, P4HB, ATP1B3, TFG, IFNGR1, SERBP1, CANX, CDC42, TOMM20, PPP1R11, NUPR1, PPP1R15A, CAV1, CTSL, RER1, MED10, RYBP, FAM162A, HSPA5, ANGPTL4, CD2BP2, KPNB1, LRP1, UBE2E1, CPNE1, OSER1, GPRC5A, STAU1, STXBP2, PEA15, ARHGEF2, HMOX1, AP2B1, IMP3, HIF1A, ARL1, ORMDL1, RNF114, DCAF6, AGPAT2, PFDN1…	CD9, SDCBP, SLC3A2, NFKBIA, RSL24D1, PLIN2, SOD2, GADD45B, ANXA4, ZFP36, EIF2S2, UGP2, CORO1A, CSDE1, BNIP3L, P4HB, ATP1B3, TFG, IFNGR1, SERBP1, CANX, CDC42, TOMM20, PPP1R11, NUPR1, PPP1R15A, CAV1, CTSL, RER1, MED10, RYBP, FAM162A, HSPA5
BLANCO_MELO_COVID19_SARS_COV_2_LOW_MOI_INFECTION_A594_ACE2_EXPRESSING_CELLS_UP	0.00260756	0.026747	0.270891	2.10488	1	59	IER3, JUNB, NFKBIA, CD83, CCL2, PRG4, CXCL3, CSRNP1, PTGS2, ZFP36, NR4A1, IER2, EGR1, CXCL2, CCL4, PPP1R15A, ZC3H12A, REL, KDM6B, NFKBID, CXCL1, DDIT3, ICAM1, NFKBIZ, C1R, ATF3, KLF10	IER3, JUNB, NFKBIA, CD83, CCL2, PRG4, CXCL3, CSRNP1, PTGS2, ZFP36, NR4A1, IER2, EGR1, CXCL2, CCL4, PPP1R15A, ZC3H12A, REL, KDM6B, NFKBID, CXCL1, DDIT3, ICAM1, NFKBIZ, C1R
BIOCARTA_RAB_PATHWAY	0.00162602	0.0183857	0.582062	2.10416	0	10	RAB7A, RAB2A, RAB1A, RAB9A, RAB5A, RAB11A, RAB6A, RAB4A, RAB8A	RAB7A, RAB2A, RAB1A, RAB9A, RAB5A, RAB11A, RAB6A
JEPSEN_SMRT_TARGETS	0.00162075	0.0183857	0.538249	2.10414	0	12	TNFRSF12A, TIMP1, ESD, EGR1, KDM6B, TCF25, ARL8B, ABCA1, HMOX1, HMGA1	TNFRSF12A, TIMP1, ESD, EGR1, KDM6B
PARK_HSC_AND_MULTIPOTENT_PROGENITORS	0.00291545	0.0287587	0.377237	2.10357	1	26	ATP6V0E1, ITM2B, SERF2, TAGLN2, CNBP, LY6E, PPIA, GDI2, RPSA, CCT8, PSMB2, SKP1, KPNB1, SRSF3, ZNF148, VAMP5, TSN	ATP6V0E1, ITM2B, SERF2, TAGLN2, CNBP, LY6E, PPIA, GDI2, RPSA, CCT8, PSMB2, SKP1
REACTOME_COOPERATION_OF_PDCL_PHLP1_AND_TRIC_CCT_IN_G_PROTEIN_BETA_FOLDING	0.00465839	0.0404156	0.459664	2.10315	2	17	GNG5, CCT3, CSNK2B, TCP1, CCT6A, CCT8, CCT2, CCT5, GNA15, CCT4, CCT7, GNB2, GNAQ	GNG5, CCT3, CSNK2B, TCP1, CCT6A, CCT8, CCT2, CCT5, GNA15, CCT4, CCT7
MORI_IMMATURE_B_LYMPHOCYTE_DN	0.00280899	0.0280218	0.332734	2.1031	1	35	TUBA1B, LGALS1, TXN, TUBB, CDKN1A, TUBB4B, STMN1, GSN, KPNA2, MTHFD2, TUBA1A, XRCC6, HMGN2, ANP32E, CKS1B, PRDX4	TUBA1B, LGALS1, TXN, TUBB, CDKN1A, TUBB4B, STMN1, GSN, KPNA2, MTHFD2, TUBA1A, XRCC6, HMGN2, ANP32E, CKS1B, PRDX4
WENG_POR_TARGETS_LIVER_UP	0.00465839	0.0404156	0.459414	2.102	2	17	LGALS1, ANXA5, PRNP, ACTG1, GADD45B, AHR, IDI1, UGDH, ANTXR2, FDPS, HMOX1, CYB5B, SQLE, PGD, ETHE1	LGALS1, ANXA5, PRNP, ACTG1, GADD45B, AHR, IDI1, UGDH
ONDER_CDH1_TARGETS_3_DN	0.00162602	0.0183857	0.581313	2.10145	0	10	CXCL3, PTGS2, SERPINB1, DUSP6, CXCL2, CXCL1, GPRC5A, HBEGF, ARHGAP25	CXCL3, PTGS2, SERPINB1, DUSP6, CXCL2, CXCL1
GOLDRATH_HOMEOSTATIC_PROLIFERATION	0.0025	0.0262296	0.237534	2.0987	1	83	HNRNPA1, NDUFB2, ATP6V0B, PARK7, CYCS, UBL5, SNRPE, SEC62, VDAC2, MAGOH, CD55, RAB5C, EID1, PSMC5, MPC2, NDUFC1, NDUFAB1, SDHC, PAFAH1B1, PTGES3, RAB18, ITGB1BP1, NDUFB3, NHP2, HSPE1, APP, PPA1, NOP16, FAM162A, CACYBP, RNF11, UBE2E1, VTI1B, LAGE3, PDAP1, YME1L1, NIFK, NME1, MRPS33, ROCK1, CREB1, NUDCD2, GOLIM4, EIF3J, PSMC6, TGOLN2, TMX2, NABP1, PRPS2, FUBP1	HNRNPA1, NDUFB2, ATP6V0B, PARK7, CYCS, UBL5, SNRPE, SEC62, VDAC2, MAGOH, CD55, RAB5C, EID1, PSMC5, MPC2, NDUFC1, NDUFAB1, SDHC, PAFAH1B1, PTGES3, RAB18, ITGB1BP1, NDUFB3, NHP2, HSPE1, APP, PPA1, NOP16, FAM162A
DAZARD_UV_RESPONSE_CLUSTER_G28	0.00478469	0.0409217	0.514802	2.09503	2	13	IER3, ANXA2, CXCL3, GADD45B, PHLDA2, PTGS2, CXCL2, CCDC85B	IER3, ANXA2, CXCL3, GADD45B, PHLDA2, PTGS2, CXCL2, CCDC85B
ICHIBA_GRAFT_VERSUS_HOST_DISEASE_35D_UP	0.00512821	0.043006	0.255164	2.0941	3	68	S100A4, S100A6, TMSB4X, CLIC1, LGALS3, S100A11, TYROBP, LAPTM5, PKM, GRN, CCL2, NNMT, CD52, MT1X, CD68, CD53, ATP1B3, RBM3, CYBA, CXCL2, LITAF, GPX3, BTG2, PLD3, PTPN1, CTSS, NFKBIZ, ITGB2, CD74, STX3, LCK, CTSC, TAPBP, C1QA, HLA-DRB1	S100A4, S100A6, TMSB4X, CLIC1, LGALS3, S100A11, TYROBP, LAPTM5, PKM, GRN, CCL2, NNMT, CD52, MT1X, CD68, CD53, ATP1B3, RBM3, CYBA, CXCL2, LITAF, GPX3, BTG2, PLD3, PTPN1, CTSS, NFKBIZ
GILDEA_METASTASIS	0.00302115	0.0294233	0.428949	2.09379	1	19	BST2, RAC2, SRGN, TIMP3, FN1, ADIRF, ARHGDIB, CPQ, IFI16, VAMP5, MYL9, IFI27, GLIPR1, IGFBP4, IGFBP5, TAGLN, SPARC	BST2, RAC2, SRGN, TIMP3, FN1, ADIRF, ARHGDIB
WP_OXIDATIVE_STRESS_RESPONSE	0.00325733	0.0307554	0.552213	2.09295	1	11	JUNB, NFE2L2, SOD1, SOD2, MT1X, GPX3, TXNRD1, HMOX1, TXN2, CAT, NFKB1	JUNB, NFE2L2, SOD1, SOD2, MT1X, GPX3, TXNRD1
LEE_LIVER_CANCER_E2F1_UP	0.00147929	0.0183857	0.399136	2.08975	0	23	CD63, CSTB, ANXA2, ANXA5, ANXA1, ACTG1, TAGLN2, LY6E, TUBB2A, CTSS, DYNLT1, NUCB2, CD74, ETS2, CASP4, RPL36, MFGE8, SPARC, PLSCR1, BCL2A1	CD63, CSTB, ANXA2, ANXA5, ANXA1, ACTG1, TAGLN2, LY6E, TUBB2A, CTSS
DELLA_RESPONSE_TO_TSA_AND_BUTYRATE	0.00311526	0.0300105	0.48257	2.08791	1	15	PRDX1, CDKN1A, HSPB1, RHOA, RNH1, MAPRE1, NR4A1, HSPA1A, ICAM1, TOB1	PRDX1, CDKN1A, HSPB1, RHOA, RNH1, MAPRE1, NR4A1, HSPA1A, ICAM1
REACTOME_RECYCLING_PATHWAY_OF_L1	0.00302572	0.0294233	0.407049	2.0861	1	22	TUBA1B, ACTB, TUBB4B, AP2M1, ACTG1, TUBA1C, CLTA, TUBB2A, TUBA1A, AP2S1, MSN	TUBA1B, ACTB, TUBB4B, AP2M1, ACTG1, TUBA1C, CLTA, TUBB2A, TUBA1A, AP2S1, MSN
LIU_VAV3_PROSTATE_CARCINOGENESIS_DN	0.00172414	0.0188435	0.777239	2.08601	0	5	CLU, NR4A2, HSPA5, C1R, ITGB1	CLU, NR4A2, HSPA5, C1R
NADERI_BREAST_CANCER_PROGNOSIS_DN	0.00338409	0.0315661	0.676732	2.08229	1	7	DCN, ANXA5, SSR2, REXO2, C1S, SPARCL1	DCN, ANXA5, SSR2, REXO2, C1S, SPARCL1
WATANABE_RECTAL_CANCER_RADIOTHERAPY_RESPONSIVE_DN	0.00262812	0.0267799	0.272184	2.08162	1	57	RPS20, LGALS1, CAPG, LUM, LGALS3, GSTP1, PSMB6, ANXA1, RAC2, PPP2CA, AP3S1, RTN4, PSMB5, TUBB2A, WSB1, ENSA, TMEM147, CCT6A, AHSA1, HSPE1, PCOLCE, ITGB1, KLF10, SNX2, TBCC, TRAM1, SRP54, MAP4, CASP4, CUL1, ITGAV, ATG12, GLUD1	RPS20, LGALS1, CAPG, LUM, LGALS3, GSTP1, PSMB6, ANXA1, RAC2, PPP2CA, AP3S1, RTN4, PSMB5, TUBB2A, WSB1, ENSA, TMEM147, CCT6A, AHSA1, HSPE1, PCOLCE
LEE_NEURAL_CREST_STEM_CELL_UP	0.00134409	0.0183857	0.300783	2.08142	0	43	LGALS1, LUM, DCN, S100A11, ARL6IP5, ANXA1, GRN, AP1S2, SH3BGRL3, GSN, BGN, NAP1L1, PMP22, LITAF, S100A10, TGFBI, GYPC, ARHGDIA	LGALS1, LUM, DCN, S100A11, ARL6IP5, ANXA1, GRN, AP1S2, SH3BGRL3, GSN, BGN, NAP1L1, PMP22, LITAF, S100A10, TGFBI, GYPC, ARHGDIA
VIETOR_IFRD1_TARGETS	0.00162075	0.0183857	0.532224	2.08058	0	12	TOMM7, PPIA, RPL22L1, FUNDC2, UQCR10, ANP32E, MED21, PTTG1, CTSZ, EBP	TOMM7, PPIA, RPL22L1, FUNDC2, UQCR10, ANP32E, MED21, PTTG1
REACTOME_M_PHASE	0.00331858	0.031096	0.168591	2.07953	2	201	TUBA1B, UBB, TUBB, RAN, DYNLL1, TUBB4B, RPS27A, PSMB6, PSMB3, PSMB1, UBA52, PPP2CA, RAB2A, SUMO1, PSME1, PSMA7, PSMD8, CSNK2B, PSMB5, ANAPC16, PSMA1, TUBA1C, PSMA4, RPS27, LMNA, ANAPC11, YWHAE, DCTN3, UBE2I, UBC, PSMB7, PSMC1, MAPRE1, TUBB2A, RAB1A, PSMA3, PSMC5, BANF1, ENSA, TUBA1A, NUDC, CHMP4A, CHMP3, PMF1, PAFAH1B1, PSMC4, CDC26, YWHAG, PSMB2, PSMA5, PSMD4, PSMB4, PSMC3, PSMD11, PSMB8, CHMP2A…	TUBA1B, UBB, TUBB, RAN, DYNLL1, TUBB4B, RPS27A, PSMB6, PSMB3, PSMB1, UBA52, PPP2CA, RAB2A, SUMO1, PSME1, PSMA7, PSMD8, CSNK2B, PSMB5, ANAPC16, PSMA1, TUBA1C, PSMA4, RPS27, LMNA, ANAPC11, YWHAE, DCTN3, UBE2I, UBC, PSMB7, PSMC1, MAPRE1, TUBB2A, RAB1A, PSMA3, PSMC5, BANF1, ENSA, TUBA1A, NUDC, CHMP4A, CHMP3, PMF1, PAFAH1B1, PSMC4, CDC26, YWHAG, PSMB2, PSMA5, PSMD4, PSMB4, PSMC3, PSMD11, PSMB8, CHMP2A…
[truncated: 5,556 more rows]

## Sheet: C3
pathway	pval	padj	ES	NES	nMoreExtreme	size	leadingEdge	leadingEdge_UP	leadingEdge_DOWN
[truncated: 3,703 more rows]

[truncated: 5 more sheets: C4, C5, C6, C7, C8]
