# Supplementary material for: Glycosylation Regulation by TMEM230 in Aging and Autoimmunity
Source: Int J Mol Sci. 2025 Mar 7;26(6):2412. doi: 10.3390/ijms26062412 (PMC11942208; doi:10.3390/ijms26062412)
Supplement: Supplementary file 1 [file ijms-26-02412-s001.zip › OA_vs_RA6_cluster_CXCL12 SF_gsea_results.xlsx]

## Sheet: H
pathway	pval	padj	ES	NES	nMoreExtreme	size	leadingEdge	leadingEdge_UP	leadingEdge_DOWN
HALLMARK_OXIDATIVE_PHOSPHORYLATION	0.00104058	0.00794155	0.521227	5.63534	0	165	SLC25A6, LDHA, MGST3, GPX4, COX7A2, CYB5R3, NDUFA4, COX7C, SLC25A5, ISCU, NDUFC2, NDUFS4, COX4I1, MDH2, UQCRB, VDAC2, NDUFA1, NDUFB6, COX8A, SLC25A3, SDHC, COX7A2L, POLR2F, COX6B1, ATP6V1G1, NDUFB4, COX5B, ATP6V0E1, NDUFS7, PRDX3, HSD17B10, CYB5A, SDHD, NDUFAB1, UQCRQ, NDUFV2, ATP6V0B, ACADVL, NDUFS3, CYC1, NDUFC1, SDHB, ATP6V1F, MDH1, NDUFV1, UQCRH, NDUFB5, COX6A1, ECH1, COX7B, NDUFS8, LDHB, MPC…	SLC25A6, LDHA, MGST3, GPX4, COX7A2, CYB5R3, NDUFA4, COX7C, SLC25A5, ISCU, NDUFC2, NDUFS4, COX4I1, MDH2, UQCRB, VDAC2, NDUFA1, NDUFB6, COX8A, SLC25A3, SDHC, COX7A2L, POLR2F, COX6B1, ATP6V1G1, NDUFB4, COX5B, ATP6V0E1, NDUFS7, PRDX3, HSD17B10, CYB5A, SDHD, NDUFAB1, UQCRQ, NDUFV2, ATP6V0B, ACADVL, NDUFS3, CYC1, NDUFC1, SDHB, ATP6V1F, MDH1, NDUFV1, UQCRH, NDUFB5, COX6A1, ECH1, COX7B, NDUFS8, LDHB, MPC…
HALLMARK_MYC_TARGETS_V1	0.00104712	0.00794155	0.45311	4.90966	0	168	EIF4A1, U2AF1, RPS10, HNRNPA1, RPS3, RPS5, RPS6, LDHA, RPL34, RPL6, MRPL23, ERH, EIF3D, RPL18, PSMB3, RAN, SNRPG, TUFM, IMPDH2, KPNA2, PGK1, SLC25A3, SNRPD2, RPL14, CCT7, ILF2, PPIA, PHB, HSPE1, PRDX3, RPS2, PSMD8, SRSF2, AP3S1, NDUFAB1, PSMA7, CYC1, NME1, NHP2, RPLP0, PSMB2, SNRPB2, FBL, PSMA1, UBE2L3, VDAC3, PSMD3, PRDX4, EIF4E, DUT, LSM2, UBE2E1, POLD2, NOP16, XRCC6, CDK4, MRPS18B, CCT5, SSBP1…	EIF4A1, U2AF1, RPS10, HNRNPA1, RPS3, RPS5, RPS6, LDHA, RPL34, RPL6, MRPL23, ERH, EIF3D, RPL18, PSMB3, RAN, SNRPG, TUFM, IMPDH2, KPNA2, PGK1, SLC25A3, SNRPD2, RPL14, CCT7, ILF2, PPIA, PHB, HSPE1, PRDX3, RPS2, PSMD8, SRSF2, AP3S1, NDUFAB1, PSMA7, CYC1, NME1, NHP2, RPLP0, PSMB2, SNRPB2, FBL, PSMA1, UBE2L3, VDAC3, PSMD3, PRDX4, EIF4E, DUT, LSM2, UBE2E1, POLD2, NOP16, XRCC6, CDK4, MRPS18B, CCT5, SSBP1…
HALLMARK_DNA_REPAIR	0.00110865	0.00794155	0.408282	3.74038	0	101	AK1, GPX4, TMED2, ARL6IP1, RBX1, TAF9, DAD1, IMPDH2, POLD4, POLR2F, ADRM1, SDCBP, POLR2E, SUPT4H1, EDF1, POLR2J, DGUOK, APRT, MPC2, POLR2G, POLR2K, NME1, VPS28, GUK1, MPG, NELFE, GTF2A2, POLE4, TSG101, ITPA, DUT, BCAP31, GTF2H5, POLR2C, POLR1D, GTF2B, COX17, TAF12, PCNA, NME3, MRPL40, POLR3GL, RPA3, ERCC1, SSRP1, POLR1C, POLR2I, POLR2H, CETN2, UPF3B, NT5C, NME4, EIF1B, SURF1, NUDT9, TAF6, RPA2, S…	AK1, GPX4, TMED2, ARL6IP1, RBX1, TAF9, DAD1, IMPDH2, POLD4, POLR2F, ADRM1, SDCBP, POLR2E, SUPT4H1, EDF1, POLR2J, DGUOK, APRT, MPC2, POLR2G, POLR2K, NME1, VPS28, GUK1, MPG, NELFE, GTF2A2, POLE4, TSG101, ITPA, DUT, BCAP31, GTF2H5, POLR2C, POLR1D, GTF2B, COX17, TAF12, PCNA, NME3, MRPL40, POLR3GL, RPA3, ERCC1, SSRP1, POLR1C
HALLMARK_REACTIVE_OXYGEN_SPECIES_PATHWAY	0.00127065	0.00794155	0.536582	3.26417	0	35	FTL, JUNB, MGST1, SOD1, PRDX1, GPX4, LAMTOR5, PDLIM1, GLRX, PRDX6, TXN, NDUFB4, PFKP, GPX3, CAT, PRDX4, NQO1, LSP1, NDUFA6, NDUFS2, PRDX2, STK25, PRNP	FTL, JUNB, MGST1, SOD1, PRDX1, GPX4, LAMTOR5, PDLIM1, GLRX, PRDX6, TXN, NDUFB4, PFKP, GPX3, CAT, PRDX4, NQO1, LSP1, NDUFA6, NDUFS2, PRDX2
HALLMARK_ADIPOGENESIS	0.00107296	0.00794155	0.292005	2.95866	0	138	ALDOA, UBC, SOD1, SSPN, MGST3, GPX4, CD151, RAB34, MDH2, COX8A, SDHC, TALDO1, DNAJB9, PRDX3, GPX3, GHITM, NDUFAB1, UQCRQ, NDUFS3, CYC1, SDHB, COX6A1, ECH1, COX7B, CAT, CDKN2C, TOB1, IDH3G, NDUFB7, DHRS7, ALDH2, DECR1, ECHS1, SLC1A5, TKT, REEP5, DRAM2, ETFB, ATP1B3, SCP2, TANK, DDT, UQCRC1, SUCLG1, PFKL, ANGPTL4, HSPB8, ACAA2, UQCR10, AK2, SAMM50, JAGN1, STOM, RTN3, ENPP2, NDUFA5, CRAT, GRPEL1, PG…	ALDOA, UBC, SOD1, SSPN, MGST3, GPX4, CD151, RAB34, MDH2, COX8A, SDHC, TALDO1, DNAJB9, PRDX3, GPX3, GHITM, NDUFAB1, UQCRQ, NDUFS3, CYC1, SDHB, COX6A1, ECH1, COX7B, CAT, CDKN2C, TOB1, IDH3G, NDUFB7, DHRS7, ALDH2, DECR1, ECHS1, SLC1A5, TKT, REEP5, DRAM2, ETFB, ATP1B3, SCP2, TANK, DDT, UQCRC1, SUCLG1, PFKL, ANGPTL4
HALLMARK_FATTY_ACID_METABOLISM	0.00110619	0.00794155	0.308674	2.8346	0	102	ALDOA, EPHX1, LGALS1, LDHA, MDH2, CBR3, PRDX6, SDHC, HSD17B10, SDHD, ACADVL, HSD17B11, MDH1, ECH1, MIF, PSME1, CBR1, IDH3G, S100A10, HADHB, GRHPR, IDH3B, ERP29, DECR1, ECHS1, ALDH3A2, UROD, OSTC, SUCLG1, IDI1, PCBD1, PDHB, GLUL, ADSL, ACAA2, SUCLA2, SDHA, RDH11, ALDH9A1, PTS, UBE2L6, CRAT, ECI2, FH, ACO2, BLVRA, ACAT2, SMS, SUCLG2, ACADM, HMGCL, UROS, CA2, PDHA1	ALDOA, EPHX1, LGALS1, LDHA, MDH2, CBR3, PRDX6, SDHC, HSD17B10, SDHD, ACADVL, HSD17B11, MDH1, ECH1, MIF, PSME1, CBR1, IDH3G, S100A10, HADHB, GRHPR, IDH3B, ERP29, DECR1, ECHS1, ALDH3A2, UROD, OSTC, SUCLG1, IDI1, PCBD1, PDHB
HALLMARK_UNFOLDED_PROTEIN_RESPONSE	0.00114679	0.00794155	0.266149	2.259	0	82	EIF4A1, EEF2, HERPUD1, RPS14, ATF4, DDIT4, TUBB2A, CCL2, CKS1B, DNAJB9, SPCS1, EIF4A3, EIF4A2, NHP2, BANF1, YIF1A, ATP6V0D1, SERP1, EIF4E, SEC11A, LSM1, LSM4, IMP3, NPM1, NOP56, MTHFD2, EIF2S1, DCP1A, BAG3, CNOT4, DKC1, CXXC1, PDIA6, RRP9, DNAJC3, EXOSC5, XBP1, KDELR3, SDAD1, KIF5B, PREB, EXOSC1, POP4, EIF4EBP1, WIPI1, EXOSC4, SLC30A5, IFIT1, SRPRB, PAIP1, CEBPG, SHC1, EXOSC10, NOLC1, KHSRP	EIF4A1, EEF2, HERPUD1, RPS14, ATF4, DDIT4, TUBB2A, CCL2, CKS1B, DNAJB9, SPCS1, EIF4A3, EIF4A2, NHP2, BANF1, YIF1A, ATP6V0D1, SERP1, EIF4E, SEC11A, LSM1, LSM4
HALLMARK_XENOBIOTIC_METABOLISM	0.0021978	0.00923873	0.23866	2.23149	1	110	EPHX1, IGF1, COMT, CES1, TMEM176B, DDAH2, CDO1, ID2, AKR1C2, TNFRSF1A, AKR1C3, CYB5A, ECH1, ADH5, CYP27A1, CBR1, CAT, DHRS7, ALDH2, SERTAD1, SLC1A5, NQO1, TPST1, DHPS, DDT, GSTO1, TMBIM6, PGRMC1, PTGR1, BLVRB, HMOX1, ACP1, SHMT2, RBP4, NDRG2, ALDH9A1, PTS, SLC35B1, DCXR, PTGES, ACO2, AHCY, POR, CA2, HSD11B1, PROS1, ASL, PYCR1, FAH, PGD, PSMB10, PTGES3, PMM1, GSS, DHRS1, ACP2, SLC6A6, ALAS1, GSTM4…	EPHX1, IGF1, COMT, CES1, TMEM176B, DDAH2, CDO1, ID2, AKR1C2, TNFRSF1A, AKR1C3, CYB5A, ECH1, ADH5, CYP27A1, CBR1, CAT, DHRS7, ALDH2, SERTAD1, SLC1A5, NQO1, TPST1, DHPS, DDT, GSTO1, TMBIM6, PGRMC1, PTGR1, BLVRB
HALLMARK_MTORC1_SIGNALING	0.00216216	0.00923873	0.21278	2.11825	1	131	ALDOA, CD9, GAPDH, TPI1, LDHA, PRDX1, ENO1, DDIT4, CDKN1A, PSMB5, GLRX, PGK1, NUPR1, PPIA, HSPE1, GLA, PSMC2, SERP1, FKBP2, PSMA3, SLC1A5, SEC11A, PSMG1, RAB1A, COPS5, PSMA4, PSMD13, PFKL, IDI1, PSMC4, PPP1R15A, CACYBP, SHMT2, FGL2, SDF2L1, RDH11, INSIG1, CCT6A, LGMN, PGM1, PDAP1, TXNRD1, MTHFD2, EEF1E1, QDPR, DDX39A, EIF2S2, ATP6V1D, CCNG1, M6PR, PPA1, IFRD1, PNO1, PSMC6, RRP9, ARPC5L, PSMD14, R…	ALDOA, CD9, GAPDH, TPI1, LDHA, PRDX1, ENO1, DDIT4, CDKN1A, PSMB5, GLRX, PGK1, NUPR1, PPIA, HSPE1, GLA, PSMC2, SERP1, FKBP2, PSMA3, SLC1A5, SEC11A, PSMG1, RAB1A, COPS5, PSMA4, PSMD13, PFKL, IDI1, PSMC4, PPP1R15A
HALLMARK_E2F_TARGETS	0.00220264	0.00923873	0.227802	2.10996	1	106	CKS2, TUBB, CDKN1A, RAN, CKS1B, KPNA2, SNRPB, HMGB2, SRSF2, NME1, CDKN2C, RAD50, POLE4, PRDX4, DUT, POLD2, XRCC6, CDK4, LUC7L3, USP1, RANBP1, PCNA, KIF22, PHF5A, MYC, EXOSC8, RPA3, SSRP1, RBBP7, PA2G4, POP7, SMC3, PTTG1, AK2, UBE2S, SRSF1, NOP56, CHEK2, DCTPP1, MTHFD2, EIF2S1, DDX39A, RPA2, MCM7, RFC1, LYAR, DEK, TIPIN, STMN1, CDKN1B, ANP32E, RPA1, ASF1A, PRPS1, ILF3, TBRG4, PPP1R8, MCM3, TP53, I…	CKS2, TUBB, CDKN1A, RAN, CKS1B, KPNA2, SNRPB, HMGB2, SRSF2, NME1, CDKN2C, RAD50, POLE4, PRDX4, DUT, POLD2, XRCC6, CDK4, LUC7L3, USP1, RANBP1, PCNA, KIF22, PHF5A, MYC, EXOSC8, RPA3, SSRP1, RBBP7, PA2G4
HALLMARK_UV_RESPONSE_UP	0.00221729	0.00923873	0.23011	2.10727	1	100	ALDOA, EPHX1, JUNB, CDO1, MRPL23, NXF1, MGAT1, GPX3, ATP6V1F, DNAJB1, BSG, PSMC3, HSPA2, PPT1, IL6, CYB5R1, UROD, KLHDC3, AP2S1, AMD1, TMBIM6, PDLIM3, CNP, FGF18, HMOX1, POLR2H, STK25, GGH, FKBP4, EIF5, GRPEL1, PDAP1, CA2, SLC25A4, HYAL2, NR4A1, ACAA1, GRINA, SIGMAR1, PPP1R2, BTG3, POLE3, RXRB, STARD3, POLG2, CCND3, CDKN1C, CYB5B, IRF1, STIP1, ALAS1, TAP1	ALDOA, EPHX1, JUNB, CDO1, MRPL23, NXF1, MGAT1, GPX3, ATP6V1F, DNAJB1, BSG, PSMC3, HSPA2, PPT1, IL6, CYB5R1, UROD, KLHDC3, AP2S1, AMD1, TMBIM6, PDLIM3, CNP, FGF18
HALLMARK_COAGULATION	0.00118343	0.00794155	0.275287	2.09805	0	63	CD9, COMP, CFD, C1S, PRSS23, ISCU, CRIP2, GSN, DUSP14, S100A13, CSRP1, ANG, CPQ, CAPN2, ANXA1, SIRT2, CTSH, CLU, PEF1, C2, WDR1, CFI, C1R, PLAU, LGMN, CTSO	CD9, COMP, CFD, C1S, PRSS23, ISCU, CRIP2, GSN, DUSP14, S100A13, CSRP1, ANG, CPQ, CAPN2, ANXA1, SIRT2
HALLMARK_GLYCOLYSIS	0.00433839	0.0154943	0.210029	2.00863	3	115	ALDOA, PKM, TPI1, LDHA, SOD1, ENO1, DCN, DDIT4, MDH2, GLRX, IER3, PGK1, TXN, SDHC, PPIA, PFKP, TALDO1, CYB5A, AKR1A1, CHST12, MDH1, MIF, HAX1, PGAM1, TGFBI, GUSB, PGLS, TPST1, FAM162A, ANG, RBCK1, B3GAT3, ANGPTL4, PSMC4, QSOX1	ALDOA, PKM, TPI1, LDHA, SOD1, ENO1, DCN, DDIT4, MDH2, GLRX, IER3, PGK1, TXN, SDHC, PPIA, PFKP, TALDO1, CYB5A, AKR1A1, CHST12, MDH1, MIF, HAX1, PGAM1, TGFBI, GUSB, PGLS, TPST1, FAM162A, ANG, RBCK1, B3GAT3, ANGPTL4, PSMC4, QSOX1
HALLMARK_HYPOXIA	0.00867679	0.0241022	0.198737	1.92369	7	121	ALDOA, S100A4, GAPDH, ANXA2, TPI1, LDHA, ENO1, DCN, DDIT4, PRDX5, CDKN1A, HEXA, GLRX, SRPX, IER3, PGK1, PFKP, MIF, ADM, TMEM45A, TGFBI, GRHPR, SELENBP1, IL6, FAM162A, CP, ZFP36, MT1E, GAA, JMJD6, PFKL, ANGPTL4, PPP1R15A, HMOX1, NAGK, P4HA2, ACKR3, ILVBL, PGM1, TGFB3, SDC2, LXN, BGN, WSB1, CDKN1B, GALK1, KDELR3, ISG20, CDKN1C, CSRP2, DDIT3, F3, BNIP3L, SLC6A6, CAV1, ALDOC, RBPJ, XPNPEP1, GBE1, PLI…	ALDOA, S100A4, GAPDH, ANXA2, TPI1, LDHA, ENO1, DCN, DDIT4, PRDX5, CDKN1A, HEXA, GLRX, SRPX, IER3, PGK1, PFKP, MIF, ADM, TMEM45A, TGFBI, GRHPR, SELENBP1, IL6, FAM162A, CP, ZFP36, MT1E, GAA, JMJD6, PFKL, ANGPTL4, PPP1R15A
HALLMARK_MYOGENESIS	0.0181818	0.037037	0.201658	1.78865	15	92	IGF1, CFD, AK1, GABARAPL2, SSPN, CNN3, FHL1, TAGLN, CDKN1A, CRYAB, GPX3, COX7A1, EIF4A2, FXYD1, GSN, FDPS, GADD45B, NQO1, LSP1, SGCA, ATP6AP1, GAA, HSPB2, PDLIM7, SIRT2, HSPB8, MYL6B, PRNP, CLU	IGF1, CFD, AK1, GABARAPL2, SSPN, CNN3, FHL1, TAGLN, CDKN1A, CRYAB, GPX3, COX7A1, EIF4A2, FXYD1, GSN, FDPS, GADD45B, NQO1, LSP1, SGCA, ATP6AP1, GAA, HSPB2, PDLIM7, SIRT2
HALLMARK_MYC_TARGETS_V2	0.0162907	0.0370244	0.262961	1.7614	12	45	PHB, HSPE1, NOP16, CDK4, MYC, PA2G4, IMP4, NPM1, NDUFAF4, NOP56, DCTPP1, GNL3, TFB2M, NOP2, MRTO4, RRP9, PES1, WDR74, RABEPK, BYSL, EXOSC5, AIMP2, TBRG4, FARSA, NOC4L, WDR43, MPHOSPH10, NIP7, LAS1L, NOLC1, PPAN, MCM5, SUPV3L1, RCL1, TMEM97, GRWD1	PHB, HSPE1, NOP16, CDK4, MYC, PA2G4, IMP4
HALLMARK_P53_PATHWAY	0.0238095	0.0440917	0.184086	1.75209	21	113	S100A4, EPHX1, AK1, HEXIM1, DDIT4, ISCU, RPS12, SLC3A2, CDKN1A, RPL18, IER3, TAX1BP3, HINT1, NUPR1, CTSD, LDHB, TOB1, S100A10, RPS27L, SERTAD3, FAM162A, PROCR, TM4SF1, PCNA, RGS16, EI24, ZBTB16, TPRKB, PPP1R15A, HMOX1, BAX, TSC22D1, STOM, IP6K2, DCXR, HDAC3, BLCAP, TPD52L1, CCNG1, RPL36, TRIAP1, PERP, VWA5A, CGRRF1, CDKN2AIP, TCN2, PMM1, CCND3, DDIT3, WRAP73, FUCA1, CASP1, TAP1, TXNIP, CD82, TGFB…	S100A4, EPHX1, AK1, HEXIM1, DDIT4, ISCU, RPS12, SLC3A2, CDKN1A, RPL18, IER3, TAX1BP3, HINT1, NUPR1, CTSD, LDHB, TOB1, S100A10, RPS27L, SERTAD3, FAM162A, PROCR, TM4SF1, PCNA, RGS16, EI24, ZBTB16, TPRKB, PPP1R15A
HALLMARK_PEROXISOME	0.025	0.0446429	0.222386	1.69646	20	64	SOD1, PRDX1, TSPO, PRDX5, FIS1, CRABP2, ITGB1BP1, HSD17B11, GSTK1, ECH1, MVP, CAT, FDPS, DHRS3, SLC35B2, SCP2, CNBP, IDI1, ERCC1, CADM1, RDH11, ALDH9A1, HSD3B7, CRAT, ECI2	SOD1, PRDX1, TSPO, PRDX5, FIS1, CRABP2, ITGB1BP1, HSD17B11, GSTK1, ECH1, MVP, CAT, FDPS, DHRS3, SLC35B2, SCP2, CNBP, IDI1, ERCC1
HALLMARK_APOPTOSIS	0.06	0.0967742	0.169179	1.55678	53	104	LUM, LGALS3, HSPB1, IGFBP6, SOD1, DCN, GPX4, TSPO, CDKN1A, VDAC2, IER3, HMGB2, GPX3, GSN, PPT1, GADD45B, LMNA, BCAP31, IL6, IFITM3, ANXA1, FEZ1, MGMT, HMOX1, BAX, DAP3, CLU, TNFRSF12A, IL1B, RHOT2, CTNNB1, PEA15, BGN, IFNGR1, CDKN1B, BTG3, DNAJC3, ISG20, CASP4, DDIT3, CD14, BNIP3L, IRF1, CASP1, TAP1, CAV1, EBP, TXNIP, DNAJA1	LUM, LGALS3, HSPB1, IGFBP6, SOD1, DCN, GPX4, TSPO, CDKN1A, VDAC2, IER3, HMGB2, GPX3, GSN, PPT1, GADD45B, LMNA, BCAP31, IL6, IFITM3, ANXA1, FEZ1, MGMT
HALLMARK_PI3K_AKT_MTOR_SIGNALING	0.134118	0.197232	0.180832	1.37692	113	62	CFL1, CDKN1A, PFN1, AP2M1, TNFRSF1A, CSNK2B, UBE2N, PIN1, ARPC3, EIF4E, CDK4, PPP1CA, ATF1, ECSIT, ARHGDIA, ARF1, CAB39L, YWHAB, AKT1S1, PLA2G12A, PRKAG1, CDKN1B, RAF1, GRB2, DDIT3, RALB, PRKAR2A, NCK1, NFKBIB, NGF, MAP3K7, MKNK2, MKNK1, THEM4, UBE2D3	CFL1, CDKN1A, PFN1, AP2M1, TNFRSF1A, CSNK2B, UBE2N, PIN1, ARPC3, EIF4E, CDK4, PPP1CA, ATF1, ECSIT, ARHGDIA
HALLMARK_ALLOGRAFT_REJECTION	0.147465	0.204813	0.164294	1.36329	127	77	RPS9, RPL9, RPS3A, EIF3D, RPL39, CCL2, RPS19, NME1, UBE2N, DEGS1, UBE2D1, IL6, CAPG, EIF5A, CD47, BCL3, THY1, CCL4	RPS9, RPL9, RPS3A, EIF3D, RPL39, CCL2, RPS19, NME1, UBE2N, DEGS1, UBE2D1, IL6, CAPG, EIF5A, CD47, BCL3, THY1, CCL4
HALLMARK_CHOLESTEROL_HOMEOSTASIS	0.147095	0.204813	0.197497	1.34738	118	46	CD9, LGALS3, ACTG1, PMVK, S100A11, ECH1, FDPS, GUSB, CXCL16, IDI1, ETHE1, CLU, TNFRSF12A, CTNNB1, LGMN, STX5, ACAT2, PLSCR1	CD9, LGALS3, ACTG1, PMVK, S100A11, ECH1, FDPS, GUSB, CXCL16, IDI1
HALLMARK_PANCREAS_BETA_CELLS	0.180851	0.244393	0.363014	1.28706	118	10	SRP14, SPCS1, SRP9, SEC11A	SRP14, SPCS1, SRP9, SEC11A
HALLMARK_PROTEIN_SECRETION	0.1972	0.259473	0.161342	1.27908	168	69	SOD1, SSPN, TMED2, AP2M1, ERGIC3, COPE, CLTA, AP3S1, GLA, CD63, TSG101, RER1, PPT1, SNX2, AP2S1, CLN5, VAMP3, ARF1, YIPF6, RAB2A, M6PR, NAPA, STX7, ATP1A1, ANP32E, BET1, CAV2, ATP6V1H, TMX1, RAB9A, RAB5A, SCAMP3, VAMP7, COPB2	SOD1, SSPN, TMED2, AP2M1, ERGIC3, COPE, CLTA, AP3S1, GLA, CD63, TSG101, RER1, PPT1, SNX2, AP2S1, CLN5
HALLMARK_TGF_BETA_SIGNALING	0.209657	0.268791	0.209064	1.25711	164	34	JUNB, ID3, FKBP1A, ID2, ID1, RHOA, PPP1CA, ENG, TGIF1, PPP1R15A, CTNNB1, FNTA	JUNB, ID3, FKBP1A, ID2, ID1, RHOA, PPP1CA, ENG, TGIF1, PPP1R15A
HALLMARK_ESTROGEN_RESPONSE_LATE	0.281642	0.343466	0.13673	1.174	246	84	CD9, PRSS23, EMP2, ID2, GLA, TOB1, ALDH3A2, ZFP36, ARL3, ETFB, PDLIM3, BLVRB, HSPB8, FKBP4, DCXR, BAG1, PTGES, CKB, TPD52L1, RAB31, COX6C, CA2, NXT1, DYNLT3, PERP, IDH2, BTG3, XBP1, SLC29A1, ISG20, MOCS2, METTL3, ASS1, CXCL14, FDFT1, CAV1, NAB2, HPRT1	CD9, PRSS23, EMP2, ID2, GLA, TOB1, ALDH3A2, ZFP36, ARL3, ETFB, PDLIM3, BLVRB
HALLMARK_COMPLEMENT	0.349548	0.406451	0.122921	1.10158	308	95	LGALS3, C1S, CD59, PFN1, CTSD, S100A13, CSRP1, IL6, PPP4C, HSPA1A, CP, ANG, CPQ, CALM3, CTSL, PRCP, CTSH, CLU, RHOG, C2, C1R, LGMN, CTSO, CD55, LIPA, PLSCR1, CA2, IRF7, RAF1, CASP4, GRB2, C1QA, LTA4H, F3, IRF1, CASP1, ANXA5, ATOX1, CALM1, MSRB1, XPNPEP1, CXCL1, PLAUR, PSMB9, ZEB1, PSEN1	LGALS3, C1S, CD59, PFN1, CTSD, S100A13, CSRP1, IL6, PPP4C, HSPA1A, CP, ANG, CPQ, CALM3, CTSL, PRCP
HALLMARK_BILE_ACID_METABOLISM	0.533253	0.58519	0.133409	0.944773	440	50	SOD1, PRDX5, HSD17B11, GSTK1, CYP27A1, CAT, SLC35B2, SCP2, IDI1, ALDH9A1, HSD3B7, PFKM, PEX16, IDH2, SLC29A1, PHYH, ABCA8, PEX19, SLC22A18, DIO2, HSD17B4, EPHX2, LONP2, ISOC1, SLC27A5, FADS1, IDH1, AR, HACL1, GNPAT, PEX7, ABCD3, CROT, ABCA5, RXRA, RETSAT, SLC23A2, FDXR, PEX11G, PEX11A, ABCA2, DHCR24, NUDT12	SOD1, PRDX5, HSD17B11, GSTK1, CYP27A1, CAT, SLC35B2, SCP2, IDI1
HALLMARK_HEME_METABOLISM	0.538375	0.58519	0.10255	0.92746	476	98	MGST3, LRP10, SDCBP, RAD23A, BSG, CAT, TMEM9B, SELENBP1, PGLS, UROD, HEBP1, BLVRB, PRDX2, GYPC, ARL2BP, HTRA2, ADIPOR1, MKRN1, P4HA2, FBXO7, PSMD9, BPGM, NARF, GDE1, BLVRA, UROS, CA2, HAGH, CCND3, SLC25A38, BNIP3L, FBXO9, HTATIP2, ALDH6A1, SIDT2, ISCA1, CIR1, SMOX, PIGQ, DCAF10, ALAD, FECH, GMPS, NFE2L1, ENDOD1, MINPP1, CTSB, MPP1, YPEL5, CCDC28A, SLC10A3, HMBS, ASNS, DCAF11, AQP3, VEZF1, RCL1, M…	MGST3, LRP10, SDCBP, RAD23A, BSG, CAT, TMEM9B, SELENBP1, PGLS, UROD, HEBP1, BLVRB, PRDX2, GYPC
HALLMARK_WNT_BETA_CATENIN_SIGNALING	0.576976	0.605732	0.180434	0.906254	415	22	MYC, HDAC2, CTNNB1, DVL2, NCSTN, HDAC5, CSNK1E, RBPJ, TP53, TCF7, WNT5B, HEY2, KAT2A, PSEN2, CUL1, GNAI1	MYC, HDAC2
HALLMARK_APICAL_JUNCTION	0.581503	0.605732	0.104209	0.880411	502	81	ACTB, ACTG1, TSPAN4, MYL12B, PFN1, MYL9, THBS3, TNFRSF11B, SGCE	ACTB, ACTG1, TSPAN4, MYL12B, PFN1, MYL9, THBS3, TNFRSF11B, SGCE
HALLMARK_INTERFERON_ALPHA_RESPONSE	0.742823	0.757983	0.0998321	0.741093	620	58	C1S, IFITM2, PSME1, PSMA3, CD47, IFITM3, PROCR, IFITM1, PSME2, CNP, IFI35, LGALS3BP, UBE2L6, PSMB8, LY6E, PLSCR1, MVB12A, IRF7, ISG20, IRF1, CASP1, TAP1, TXNIP, SP110, UBA7, GBP2, PSMB9	C1S, IFITM2, PSME1, PSMA3, CD47, IFITM3, PROCR, IFITM1, PSME2, CNP, IFI35
HALLMARK_SPERMATOGENESIS	0.945153	0.945153	0.0885248	0.555995	740	38	PEBP1, TALDO1, GSTM3, VDAC3, HSPA2, PSMG1, IL13RA2, ELOVL3, TSN, MLF1, PRKAR2A, MLLT10, PHKG2, RPL39L, LPIN1, GMCL1, IP6K1, PGS1, DBF4, PARP2, NF2, RAD17, TOPBP1, RFC4, IFT88, NPHP1, PHF7, CCT6B, STRBP, MAP7, CLPB, IDE, CSNK2A2, SPATA6, SLC2A5, SIRT1	PEBP1, TALDO1, GSTM3, VDAC3, HSPA2, PSMG1
HALLMARK_NOTCH_SIGNALING	0.370861	0.421433	-0.202341	-1.04421	111	16	CCND1, JAG1, NOTCH3, MAML2, SAP30, NOTCH2, PRKCA
HALLMARK_IL6_JAK_STAT3_SIGNALING	0.292683	0.348432	-0.137073	-1.12214	59	41	IL1R1, IL6ST, CD44, STAT1, OSMR, PTPN1, CSF1, PIM1, JUN, STAT2, SOCS1, IFNAR1, PTPN11, ACVRL1, PTPN2		IL1R1, IL6ST, CD44, STAT1, OSMR
HALLMARK_APICAL_SURFACE	0.247312	0.30914	-0.214057	-1.1942	68	19	B4GALT1, SULF2, DCBLD2, ADAM10, APP, LYN, ATP8B1, SCUBE1, BRCA1, TMEM8B, FLOT2, CX3CL1, ADIPOR2
HALLMARK_G2M_CHECKPOINT	0.0731707	0.110865	-0.106862	-1.39133	8	94	HNRNPU, MARCKS, SFPQ, HIF1A, SRSF10, NCL, GSPT1, CCND1, CUL3, HNRNPD, TOP1, PURA, MT2A, RAD23B, NUMA1, SYNCRIP, SAP30, ATRX, EWSR1, PRPF4B, G3BP1, SMAD3, SS18, ODC1, NOTCH2, RASAL2, NUP98		HNRNPU, MARCKS, SFPQ, HIF1A, SRSF10, NCL
HALLMARK_KRAS_SIGNALING_UP	0.0569106	0.0948509	-0.112015	-1.45843	6	94	ETS1, KLF4, TFPI, USP12, ITGBL1, TRIB1, EMP1, PRRX1, NRP1, SPARCL1, TNFAIP3, ANKH, DCBLD2, PTGS2, EPB41L3, GFPT2, INHBA, HBEGF, NIN, EREG, CCND2, BIRC3, LIF, STRN, CTSS, IGFBP3, DUSP6, BMP2, MMP9, YRDC, PTBP2, ALDH1A2, CBL, MAP3K1, ANO1, PLVAP, MAP7		ETS1, KLF4, TFPI, USP12, ITGBL1, TRIB1, EMP1, PRRX1, NRP1, SPARCL1, TNFAIP3
HALLMARK_KRAS_SIGNALING_DN	0.0629921	0.0984252	-0.247663	-1.54221	15	25	SKIL, SHOX2, SLC16A7, IDUA, ENTPD7, RSAD2, MFSD6, MAST3, FGGY, SLC29A3, SLC25A23, BARD1, OXT, SYNPO, THRB, SPHK2
HALLMARK_ANDROGEN_RESPONSE	0.0549451	0.0947329	-0.167799	-1.60096	9	54	ELL2, ITGAV, STEAP4, SPCS3, PMEPA1, B2M, ANKH, B4GALT1, CCND1, SAT1, LIFR, ELOVL5, LMAN1, NDRG1, SLC38A2, ZBTB10, ELK4, PGM3, RPS6KA3		ELL2, ITGAV, STEAP4, SPCS3, PMEPA1, B2M
HALLMARK_INFLAMMATORY_RESPONSE	0.00826446	0.0241022	-0.157351	-1.90255	0	86	NAMPT, IL1R1, HIF1A, ABCA1, KLF6, NFKB1, PDE4B, OSMR, TIMP1, ITGB8, KIF1B, ATP2B1, ICAM1, DCBLD2, HAS2, TPBG, ATP2A2, INHBA, CSF1, HBEGF, BST2, LDLR, NFKBIA, ITGA5, IFNAR1, EREG, MET, LIF, GCH1, CCL5, SLC7A2, SGMS2, TLR3, IL15, GABBR1, LYN, CD69, ADORA2B, PVR, C5AR1		NAMPT, IL1R1, HIF1A, ABCA1, KLF6, NFKB1, PDE4B, OSMR, TIMP1
HALLMARK_IL2_STAT5_SIGNALING	0.0196078	0.0377074	-0.144522	-1.96732	1	104	CD81, COL6A1, NFKBIZ, NFIL3, PHLDA1, BHLHE40, SLC2A3, ITGAV, KLF6, CD44, RHOB, AHNAK, EMP1, NRP1, MAFF, RORA, MAPKAPK2, CKAP4, IGF2R, PLAGL1, NDRG1, CSF1, PIM1, HIPK2, HUWE1, MYO1E, GBP4, SOCS1, CTSZ, CCND2, ODC1, LIF, HK2, BMP2, P4HA1, BATF3, IGF1R, TIAM1, PNP, NCOA3, TTC39B, LRIG1, CDC42SE2, LRRC8C, NCS1, ADAM19		CD81, COL6A1, NFKBIZ, NFIL3, PHLDA1, BHLHE40, SLC2A3, ITGAV, KLF6, CD44, RHOB, AHNAK, EMP1, NRP1, MAFF, RORA
HALLMARK_HEDGEHOG_SIGNALING	0.0183486	0.037037	-0.449808	-1.99762	5	13	VEGFA, MYH9, NRP1, ETS2, DPYSL2, NF1, TLE1, CDK6, NRP2		VEGFA, MYH9, NRP1
HALLMARK_ESTROGEN_RESPONSE_EARLY	0.00847458	0.0241022	-0.156341	-2.04816	0	95	IL6ST, BHLHE40, UGCG, KLF4, NRIP1, CD44, EGR3, FOXC1, PMAIP1, RHOBTB3, GJA1, IGFBP4, TIPARP, B4GALT1, MED13L, CCND1, SVIL, DLC1, ELOVL5, NBL1, FOS, PAPSS2, AFF1, TPBG, JAK2, KLF10, FARP1, KAZN, MYOF, CA12, PPIF, ELF1, IGF1R, TIAM1, SLC7A2, RBBP8, CHPT1, LRIG1, KCNK15, GAB2, CYP26B1, OPN3, DHCR7, MUC1, SLC1A4, SLC22A5, PEX11A, SNX24		IL6ST, BHLHE40, UGCG, KLF4, NRIP1, CD44, EGR3, FOXC1, PMAIP1, RHOBTB3, GJA1, IGFBP4
HALLMARK_ANGIOGENESIS	0.0037594	0.0144592	-0.389793	-2.20753	0	20	COL3A1, COL5A2, VCAN, FGFR1, VEGFA, ITGAV, NRP1, TIMP1, POSTN, JAG1, FSTL1, APP, CCND2		COL3A1, COL5A2, VCAN, FGFR1, VEGFA, ITGAV, NRP1, TIMP1
HALLMARK_INTERFERON_GAMMA_RESPONSE	0.0117647	0.0294118	-0.172543	-2.41397	0	112	HLA-B, NAMPT, BTG1, HLA-A, HIF1A, CD74, VCAM1, SOD2, NFKB1, PDE4B, STAT1, IFI27, PARP14, HLA-DRB1, B2M, TNFAIP3, ADAR, ICAM1, PTGS2, APOL6, XAF1, MT2A, JAK2, PTPN1, LATS2, PIM1, BST2, STAT2, NFKBIA, GBP4, SOCS1, RNF213, SPPL2A, GCH1, HLA-DQA1, EPSTI1, ARID5B, CCL5, IFIH1, PTPN2, LAP3, ZNFX1, PNP, IL18BP, NCOA3, IL15, PARP12, LYSMD2, NLRC5, NOD1, CD69, RSAD2, OAS2		HLA-B, NAMPT, BTG1, HLA-A, HIF1A, CD74, VCAM1, SOD2, NFKB1, PDE4B, STAT1, IFI27, PARP14, HLA-DRB1, B2M, TNFAIP3
HALLMARK_MITOTIC_SPINDLE	0.0107527	0.0282965	-0.212818	-2.93427	0	108	DST, MARCKS, EPB41L2, AKAP13, MYH9, DYNC1H1, SPTBN1, SPTAN1, ARHGAP5, KIF1B, CLIP1, DYNLL2, ARHGEF12, ARF6, NUMA1, FARP1, HOOK3, VCL, ARFGEF1, PCM1, MYO1E, CCDC88A, TRIO, NIN, BCL2L11, STK38L, NOTCH2, NF1, RASAL2, ARHGEF7, MYO9B, LATS1, ARHGAP29, NCK2, SOS1, RICTOR, TIAM1, ARHGAP10, ABL1, DLG1, CEP192, DOCK4, RASA2, NEDD9, ARHGEF3, PCNT, EPB41, BRCA2, ALMS1, BCR, CENPJ, HDAC6, MAP3K11, GEMIN4, NU…		DST, MARCKS, EPB41L2, AKAP13, MYH9, DYNC1H1
HALLMARK_UV_RESPONSE_DN	0.00787402	0.0241022	-0.289623	-3.59113	0	88	DUSP1, COL3A1, COL5A2, RND3, BHLHE40, RUNX1, TFPI, COL1A1, NFKB1, SYNE1, LTBP1, NRP1, GJA1, PRDM2, LAMC1, FYN, ATP2B1, MAGI2, CDK13, COL1A2, DLC1, AKT3, HAS2, TGFBR2, SYNJ2, DYRK1A, ATRX, DAB2, TGFBR3, LDLR, PHF3, ATXN1, SMAD3, NOTCH2, MET, SCAF8, APBB2, COL11A1, NR1D2, SMAD7, WDR37, IGF1R, PRKCA, KALRN, PTEN, DLG1, RASA2, SIPA1L1, NEK7, ABCC1, SCHIP1		DUSP1, COL3A1, COL5A2, RND3, BHLHE40, RUNX1, TFPI, COL1A1, NFKB1, SYNE1, LTBP1, NRP1, GJA1
HALLMARK_EPITHELIAL_MESENCHYMAL_TRANSITION	0.0185185	0.037037	-0.218451	-3.66651	0	148	COL6A3, ABI3BP, FN1, COL3A1, DST, COL5A2, HTRA1, MXRA5, LRP1, VCAN, PLOD2, FBN1, COL4A1, BASP1, SPARC, VEGFA, ITGAV, TPM4, CD44, ITGB1, MMP2, VCAM1, RHOB, COL4A2, COL1A1, TNC, COL5A1, FAP, COL5A3, MMP3, PRRX1, NID2, PMEPA1, CDH11, TNFAIP3, COL6A2, TIMP1, GJA1, IGFBP4, CALD1, POSTN, LAMC1, MMP1, SAT1, COL12A1, VEGFC, LRRC15, COL1A2, FSTL1, CALU, TIMP3, FBLN1, THBS2, LOX, INHBA, LOXL2, COPA, DAB2, …		COL6A3, ABI3BP, FN1, COL3A1, DST, COL5A2, HTRA1, MXRA5, LRP1, VCAN, PLOD2, FBN1, COL4A1, BASP1, SPARC, VEGFA, ITGAV, TPM4, CD44, ITGB1, MMP2, VCAM1, RHOB, COL4A2, COL1A1, TNC, COL5A1, FAP, COL5A3, MMP3, PRRX1, NID2, PMEPA1, CDH11, TNFAIP3, COL6A2, TIMP1, GJA1, IGFBP4
HALLMARK_TNFA_SIGNALING_VIA_NFKB	0.0151515	0.036075	-0.302317	-4.97239	0	140	CEBPB, PNRC1, DUSP1, NAMPT, BTG1, FOSB, MARCKS, EGR1, KLF9, CEBPD, NFIL3, CCNL1, MCL1, IL6ST, PHLDA1, KLF2, BHLHE40, VEGFA, ABCA1, KDM6B, KLF4, SLC2A3, KLF6, CD44, REL, RHOB, SOD2, NFKB1, EGR3, TNC, PDE4B, TRIB1, DUSP5, PMEPA1, MAFF, TNFAIP3, TIPARP, B4GALT1, ETS2, CCND1, ATP2B1, SAT1, DUSP2, JAG1, ICAM1, PTGS2, ATF3, FOS, PLK2, PER1, IER5, GFPT2, NFAT5, FOSL1, KLF10, INHBA, ZBTB10, CSF1, HBEGF, …		CEBPB, PNRC1, DUSP1, NAMPT, BTG1, FOSB, MARCKS, EGR1, KLF9, CEBPD, NFIL3, CCNL1, MCL1, IL6ST, PHLDA1, KLF2, BHLHE40, VEGFA, ABCA1, KDM6B, KLF4, SLC2A3, KLF6, CD44, REL, RHOB, SOD2, NFKB1, EGR3, TNC, PDE4B, TRIB1, DUSP5, PMEPA1, MAFF, TNFAIP3

## Sheet: C1
pathway	pval	padj	ES	NES	nMoreExtreme	size	leadingEdge	leadingEdge_UP	leadingEdge_DOWN
chr1q21	0.00339367	0.303514	0.283324	2.32441	2	72	S100A4, RPS27, S100A6, PSMD4, CKS1B, SLC39A1, ILF2, JTB, PMVK, S100A11, APH1A, C1orf43, ECM1, NBPF10, HAX1, S100A13, MRPS21, S100A10, ANKRD35, SELENBP1, CERS2, ENSA, RBM8A, POLR3GL, SNAPIN, MRPL9, PSMB4, C1orf54, S100A16	S100A4, RPS27, S100A6, PSMD4, CKS1B, SLC39A1, ILF2, JTB, PMVK, S100A11, APH1A, C1orf43, ECM1, NBPF10, HAX1, S100A13, MRPS21, S100A10, ANKRD35, SELENBP1, CERS2, ENSA, RBM8A, POLR3GL, SNAPIN, MRPL9
chr11p15	0.00331858	0.303514	0.247126	2.11666	2	84	RPLP2, RPL27A, RPS13, LDHA, RNH1, TSPAN4, MRPL23, EIF3F, CD151, POLR2L, IFITM2, TALDO1, ILK, ADM, CTSD, DKK3, PSMA1, TSG101, TMEM9B, LSP1, IFITM3, IFITM1, CHID1, PSMD13, SMPD1, SIGIRR, MOB2, RHOG, C11orf58, PNPLA2, TMEM80, RIC8A	RPLP2, RPL27A, RPS13, LDHA, RNH1, TSPAN4, MRPL23, EIF3F, CD151, POLR2L, IFITM2, TALDO1, ILK, ADM, CTSD, DKK3, PSMA1, TSG101, TMEM9B, LSP1, IFITM3, IFITM1, CHID1, PSMD13, SMPD1, SIGIRR
chr6p21	0.00425985	0.303514	0.208616	2.0237	3	127	RPL10A, RPS10, RPS18, DDAH2, CLIC1, BRD2, TUBB, CDKN1A, PPP1R10, IER3, CUTA, CSNK2B, FLOT1, TNXB, YIPF3, RNF5, NEU1, DNPH1, NELFE, LSM2, HSPA1A, HSPA1B, MRPS18B, SLC35B2, BAG6, MTCH1, PFDN6, MEA1, KLHDC3, RING1, GNL1, WDR46, GLO1, SRSF3, SLC39A7, POLR1C, RGL2, PPP1R18, MRPL2, MRPL14, C2, RPL7L1, ATF6B, UQCC2, PSMB8, PHF1, SNRPC, NFKBIL1, TREM1, SAYSD1, CNPY3, BYSL, RXRB, SLC29A1, CCND3, C6orf89, …	RPL10A, RPS10, RPS18, DDAH2, CLIC1, BRD2, TUBB, CDKN1A, PPP1R10, IER3, CUTA, CSNK2B, FLOT1, TNXB, YIPF3, RNF5, NEU1, DNPH1, NELFE, LSM2, HSPA1A, HSPA1B, MRPS18B, SLC35B2, BAG6, MTCH1, PFDN6, MEA1, KLHDC3, RING1, GNL1, WDR46, GLO1, SRSF3, SLC39A7, POLR1C
chr19p13	0.0102459	0.363985	0.166152	1.85938	9	207	COMP, OAZ1, JUNB, CFD, RPS15, EEF2, RPL18A, UBA52, GPX4, CIRBP, FKBP8, NDUFA13, UBL5, NDUFA11, EIF3G, COPE, NDUFS7, RAD23A, POLR2E, PTPRS, TECR, DNAJB1, GADD45GIP1, BSG, PIN1, ELOF1, C19orf53, WDR83OS, TIMM13, NDUFB7, MRPL34, CRLF1, GADD45B, PLIN3, PGLS, CCDC124, QTRT1, GPR108, DNASE2, BABAM1, RAB11B, PET100, LSM7, TMED1, DHPS, KXD1, LSM4, ANGPTL4, ECSIT, PRDX2, PODNL1, UBXN6, STX10, MRPL4, ALKBH…	COMP, OAZ1, JUNB, CFD, RPS15, EEF2, RPL18A, UBA52, GPX4, CIRBP, FKBP8, NDUFA13, UBL5, NDUFA11, EIF3G, COPE, NDUFS7, RAD23A, POLR2E, PTPRS, TECR, DNAJB1, GADD45GIP1, BSG, PIN1, ELOF1, C19orf53, WDR83OS, TIMM13, NDUFB7, MRPL34, CRLF1, GADD45B, PLIN3, PGLS, CCDC124, QTRT1, GPR108, DNASE2, BABAM1, RAB11B, PET100, LSM7, TMED1, DHPS, KXD1, LSM4, ANGPTL4, ECSIT, PRDX2, PODNL1
chr19q13	0.00709939	0.337221	0.158575	1.82357	6	237	RPL13A, FTL, RPS16, RPS5, RPS9, EIF3K, EMP3, FCGRT, RPL18, PSENEN, SNRPD2, COX6B1, FXYD5, RPS11, TMEM147, ZNF428, PSMD8, RPS19, COX7A1, PLD3, TBCB, CHMP2A, NUCB1, AXL, PEPD, ERF, FXYD1, ECH1, MYADM, PRMT1, FBL, NR1H2, NOSIP, RBM42, SERTAD1, SERTAD3, SLC1A5, PPP2R1A, RABAC1, PIH1D1, PDCD5, ZNF331, ZFP36, CALM3, BCL3, TSEN34, PRPF31, ETFB, CLPTM1, LTBP4, AP2S1, HSPB6, MRPS12, ERCC1, BLVRB, PSMC4, R…	RPL13A, FTL, RPS16, RPS5, RPS9, EIF3K, EMP3, FCGRT, RPL18, PSENEN, SNRPD2, COX6B1, FXYD5, RPS11, TMEM147, ZNF428, PSMD8, RPS19, COX7A1, PLD3, TBCB, CHMP2A, NUCB1, AXL, PEPD, ERF, FXYD1, ECH1, MYADM, PRMT1, FBL, NR1H2, NOSIP, RBM42, SERTAD1, SERTAD3, SLC1A5, PPP2R1A, RABAC1, PIH1D1, PDCD5, ZNF331, ZFP36, CALM3, BCL3, TSEN34, PRPF31, ETFB, CLPTM1, LTBP4, AP2S1, HSPB6, MRPS12, ERCC1, BLVRB, PSMC4, R…
chrXq24	0.0232221	0.482748	0.393476	1.73638	15	15	SLC25A5, RPL39, NDUFA1, UBE2A, C1GALT1C1, PGRMC1, UPF3B, MCTS1, NKAP	SLC25A5, RPL39, NDUFA1, UBE2A, C1GALT1C1, PGRMC1
chr11q12	0.0250597	0.482748	0.238382	1.72761	20	51	SLC3A2, NXF1, TMEM258, TMEM109, TMEM179B, POLR2G, FTH1, UBXN1, LRRN4CL, SLC43A3, TMX2, TIMM10, B3GAT3, SSRP1, MRPL16, UBE2L6, STX5, BEST1, PRPF19, TMEM223, SDHAF2, WDR74, TMEM216, CYB561A3, DDB1, GANAB, MED19, EEF1G, ROM1, CLP1, CCDC86, CPSF7, FADS3, TTC9C, FADS1, RAB3IL1, HNRNPUL2, TMEM138, EML3, MTA2, SLC43A1	SLC3A2, NXF1, TMEM258, TMEM109, TMEM179B, POLR2G, FTH1, UBXN1, LRRN4CL, SLC43A3, TMX2, TIMM10, B3GAT3, SSRP1
chr17p13	0.0290828	0.482748	0.203489	1.70276	25	78	EIF4A1, RPL26, MIR22HG, PSMB6, PFN1, VAMP2, TAX1BP3, TMEM256, SERPINF1, ACADVL, SAT2, TRAPPC1, EIF5A, ITGAE, RNF167, SLC25A11, SPAG7, CXCL16, TXNDC17, STX8, CRK, RANGRF, DERL2, CD68, RPAIN, CYB5D2, TNFSF12, PHF23, MPDU1, DVL2, MED31, EMC6, ELP5, C1QBP, GLOD4, RPA1	EIF4A1, RPL26, MIR22HG, PSMB6, PFN1, VAMP2, TAX1BP3, TMEM256, SERPINF1, ACADVL, SAT2, TRAPPC1, EIF5A, ITGAE, RNF167, SLC25A11, SPAG7, CXCL16, TXNDC17
chr14q23	0.0323887	0.482748	0.306558	1.64419	23	24	ACTR10, HSPA2, DHRS7, PSMA3, CHURC1, TIMM9, MNAT1, JKAMP, SIX1, EIF2S1, ATP6V1D, SNAPC1, MAX, ARID4A, L3HYPDH	ACTR10, HSPA2, DHRS7, PSMA3, CHURC1, TIMM9, MNAT1
chr10q22	0.033877	0.482748	0.261479	1.6419	26	36	DDIT4, PLAC9, VDAC2, ANXA7, PSAP, ANAPC16, ANXA11, PCBD1, MRPS16, DDX50, PLAU, DNAJB12, PPA1, EIF5AL1, KCNMA1, CHCHD1, DNAJC9, FUT11, SRGN, VPS26A, HK1, COMTD1, SAR1A, CAMK2G, ASCC1, SUPV3L1, ZNF503, AIFM2, TSPAN15, DLG5	DDIT4, PLAC9, VDAC2, ANXA7, PSAP, ANAPC16, ANXA11, PCBD1
chr12q13	0.0396913	0.493677	0.186094	1.62273	35	90	RPL41, HNRNPA1, TUBA1B, MYL6, IGFBP6, TUBA1A, CNPY2, BLOC1S1, PFDN5, NACA, DCTN2, CD63, RARG, ATF1, LETMD1, TMBIM6, TMEM106C, NDUFA4L2, COX14, PA2G4, COPZ1, MYL6B, SHMT2, ORMDL2, TUBA1C, ARF3, PRKAG1, PRR13, NABP2, PFKM, HOXC10, NR4A1, NCKAP5L, SPATS2, PTGES3, LMBR1L, MCRS1, CERS5, FKBP11, DDIT3, HOXC9, RAB5B, RND1, NAB2, SMUG1, ESYT1	RPL41, HNRNPA1, TUBA1B, MYL6, IGFBP6, TUBA1A, CNPY2, BLOC1S1, PFDN5, NACA, DCTN2, CD63, RARG, ATF1, LETMD1, TMBIM6, TMEM106C, NDUFA4L2, COX14, PA2G4
chr7q22	0.0497685	0.506572	0.203513	1.57433	42	62	ARPC1B, FIS1, LAMTOR4, COPS6, TRIP6, POLR2J, HBP1, ARPC1A, PSMC2, CNPY4, BUD31, SYPL1, PCOLCE, ZNHIT1, POP7, PMPCB, AP1S1, TAF6, MOSPD3, KMT2E, PDAP1, TSC22D4, PLOD3, MCM7, SRPK2	ARPC1B, FIS1, LAMTOR4, COPS6, TRIP6, POLR2J, HBP1, ARPC1A, PSMC2, CNPY4, BUD31, SYPL1, PCOLCE, ZNHIT1
chrXq28	0.0464241	0.506572	0.250355	1.57205	36	36	RPL10, IDH3G, BCAP31, FUNDC2, ATP6AP1, NAA10, VBP1, LAGE3, CETN2, FAM3A, BGN, DKC1, GDI1, CD99L2, EMD, G6PD, SSR4, IKBKG, VAMP7, DNASE1L1, UBL4A, TMEM185A, TMEM187, PRRG3, MPP1, SLC10A3, NSDHL, CLIC2, HAUS7, BRCC3, TMLHE	RPL10, IDH3G, BCAP31, FUNDC2, ATP6AP1, NAA10, VBP1
chr6q27	0.0496894	0.506572	0.472392	1.56722	31	8	PSMB1, SFT2D1, MPC1, SMOC2, RNASET2	PSMB1, SFT2D1, MPC1
chr3p21	0.0641593	0.537806	0.178735	1.53088	57	84	TMA7, IMPDH2, NDUFAF3, MANF, SPCS1, RPL29, RHOA, GLT8D1, TKT, IFRD2, TEX264, ABHD14A, UQCRC1, EXOSC7, TMEM115, TWF2, ABHD14B, RASSF1, TMEM42, SMIM4, IP6K2, CCDC12, GNL3, DCP1A, DALRD3, TUSC2, LRRC2, ELP6, HYAL2, KIF9, SHISA5, RRP9, ZDHHC3, PCBP4, KIAA1143, CYB561D2, LAMB2, ALAS1, APEH, PRKAR2A, HYAL1, NPRL2, MAPKAPK3, WDR6, UBA7, RFT1, TCTA, IP6K1, USP4, DAG1, QRICH1, HEMK1, P4HTM, PARP3, CLEC3B,…	TMA7, IMPDH2, NDUFAF3, MANF, SPCS1, RPL29, RHOA, GLT8D1, TKT, IFRD2, TEX264, ABHD14A, UQCRC1, EXOSC7, TMEM115, TWF2, ABHD14B
chr3p25	0.0626598	0.537806	0.248222	1.52897	48	34	RPL32, BRK1, ARPC4, EMC3, LSM3, TADA3, FBLN2, SEC13, TMEM43, JAGN1, CAMK1, IL17RC, RAF1, GALNT15, SLC6A6, CCDC174, BTD, CRELD1, MRPS25, FGD5-AS1, MTMR14, RPUSD3, HRH1, THUMPD3, HACL1, MKRN2, OGG1	RPL32, BRK1, ARPC4, EMC3, LSM3, TADA3, FBLN2, SEC13
chr10p15	0.0739645	0.558021	0.369022	1.52663	49	13	AKR1C1, AKR1C2, AKR1C3, PFKP, IDI1, GDI2	AKR1C1, AKR1C2, AKR1C3, PFKP, IDI1
chr17q21	0.0796943	0.558021	0.170063	1.507	72	94	RPL27, HEXIM1, EIF1, ARL4D, RAB5C, PHB, GRN, NME1, TOB1, CDK5RAP3, PSMD3, SMARCE1, LRRC59, FKBP10, SGCA, LUC7L3, COA3, SPOP, MRPL27, CNP, RAMP2, IFI35, NT5C3B, KPNB1, VAT1, SLC25A39, SLC35B1, SCRN2, SNF8, SPATA20, DLX4, DNAJC7, VPS25, MRPL10, COASY, G6PC3, TMEM101, LSM12, GPATCH8, KANSL1-AS1, UTP18, PDK2, HDAC5, ORMDL3, NKIRAS2, MLX, TMUB2, NFE2L1, RSAD1, RARA, DCAKD, DLX3, GHDC, MED24, TUBG1, AC…	RPL27, HEXIM1, EIF1, ARL4D, RAB5C, PHB, GRN, NME1, TOB1, CDK5RAP3, PSMD3, SMARCE1, LRRC59, FKBP10, SGCA, LUC7L3, COA3, SPOP, MRPL27, CNP, RAMP2, IFI35
chr12p13	0.0729167	0.558021	0.192328	1.48781	62	62	CD9, GAPDH, TPI1, C1S, MRPL51, TNFRSF1A, MFAP5, MLF2, NDUFA9, PHB2, C12orf57, HEBP1, PLBD1, LRRC23, FKBP4, C1R, EMG1, M6PR, TULP3, COPS7A, NINJ2, NOP2, CDKN1B, MAGOHB, ING4, USP5, TAPBPL, C1RL, PEX5, KDM5A	CD9, GAPDH, TPI1, C1S, MRPL51, TNFRSF1A, MFAP5, MLF2, NDUFA9, PHB2, C12orf57, HEBP1
chr14q11	0.07289	0.558021	0.241234	1.48593	56	34	PSMB5, LRP10, DAD1, DHRS4L2, ANG, MRPL52, OXA1L, C14orf119, NDRG2, NGDN, TOX4, PRMT5, SLC22A17, OSGEP, EFS, METTL3, CCNB1IP1, RNASE1, APEX1, PCK2	PSMB5, LRP10, DAD1, DHRS4L2, ANG, MRPL52, OXA1L
chr20p13	0.0753968	0.558021	0.259817	1.47632	56	28	FKBP1A, SNRPB, PSMF1, ITPA, IDH3B, RBCK1, DDRGK1, MRPS26, NSFL1C, PRNP, NOP56, C20orf27	FKBP1A, SNRPB, PSMF1, ITPA, IDH3B, RBCK1, DDRGK1, MRPS26, NSFL1C
chr11q13	0.0774947	0.558021	0.152873	1.47378	72	124	RPS3, FAU, CFL1, PRDX5, GSTP1, COX8A, POLD4, TRMT112, CCDC85B, LAMTOR1, ARL2, AIP, NDUFV1, CORO1B, MRGPRF, EFEMP2, BANF1, BAD, NDUFS8, YIF1A, MRPL11, FKBP2, DRAP1, CAPN1, RNASEH2C, FIBP, PPP1CA, MRPL21, VPS51, P4HA3, SF3B2, TSKU, SPCS2, SCYL1, DNAJC4, RTN3, BRMS1, CLCF1, TMEM134, COA4, CDK2AP2, CCS, CDC42EP2, KAT5	RPS3, FAU, CFL1, PRDX5, GSTP1, COX8A, POLD4, TRMT112, CCDC85B, LAMTOR1, ARL2, AIP, NDUFV1, CORO1B, MRGPRF, EFEMP2, BANF1, BAD, NDUFS8, YIF1A, MRPL11, FKBP2, DRAP1, CAPN1, RNASEH2C, FIBP, PPP1CA, MRPL21, VPS51
chr7p11	0.0915033	0.558021	0.500338	1.46185	55	6	CHCHD2, SEC61G, SUMF2, CCT6A	CHCHD2, SEC61G, SUMF2
chr2q35	0.0890688	0.558021	0.270767	1.45223	65	24	RPL37A, AAMP, TMBIM1, CYP27A1, PNKD, ARPC2, DNPEP, STK16, ATIC, CNPPD1, GMPPA, DNAJB2, CTDSP1, ZFAND2B, BCS1L, TUBA4A, XRCC5	RPL37A, AAMP, TMBIM1, CYP27A1, PNKD, ARPC2
chr3q12	0.0943396	0.560142	0.327681	1.44603	64	15	RPL24, TMEM45A, PCNP, TFG, TRMT10C, COL8A1, NIT2, CMSS1	RPL24, TMEM45A, PCNP
chr16p11	0.0891331	0.558021	0.205948	1.44451	72	48	ALDOA, TUFM, NUPR1, TMEM219, MVP, PPP4C, VKORC1, TGFB1I1, KIF22, SEPHS2, CDIPT, CD2BP2, SPNS1, BCKDK, HSD3B7, DCTPP1, PYCARD, KAT8, SRCAP, INO80E, HIRIP3, MAZ, SH2B1, PRRT2, PHKG2, PRR14, MAPK3, RABEP2, ZNF688, ATXN2L, ORAI3	ALDOA, TUFM, NUPR1, TMEM219, MVP, PPP4C, VKORC1, TGFB1I1, KIF22, SEPHS2, CDIPT
chr8q21	0.107776	0.584227	0.269919	1.41572	78	23	RPL7, TERF1, DECR1, CRISPLD1, MRPS28, CPNE3, ZFAND1, ZC2HC1A, CA2, TMEM70, LY96, PEX2, LRRCC1, RDH10, UBE2W, ZFHX4, RUNX1T1, NBN, SNX16	RPL7, TERF1, DECR1, CRISPLD1, MRPS28
chr17q12	0.108668	0.584227	0.230216	1.3988	83	33	RPL19, RPL23, PSMB3, CCL2, DUSP14, CCL3, CCL4, MIEN1, ZNHIT3, SLFN11, AATF, PCGF2, LASP1, GGNBP2, STARD3, MRPL45, CISD3	RPL19, RPL23, PSMB3, CCL2, DUSP14, CCL3, CCL4, MIEN1
chr6p25	0.127095	0.584227	0.280979	1.3957	90	20	TUBB2B, TUBB2A, NQO2, SERPINB1, LYRM4, SERPINB6, GMDS, ECI2, PSMG4, BPHL, SERPINB9, DUSP22, FARS2, NRN1, FAM50B, RPP40	TUBB2B, TUBB2A, NQO2, SERPINB1, LYRM4
chr5q31	0.115297	0.584227	0.175933	1.39359	100	66	HNRNPA0, HINT1, CAMLG, CYSTM1, NDFIP1, UQCRQ, PDLIM4, C5orf15, UBE2D2, RAD50, TGFBI, TAF7, NDUFA2, TXNDC15, VDAC1, PFDN1, SKP1, P4HA2, UBE2B, HDAC3, C5orf24, SPOCK1, PPP2CA, ZMAT2, PAIP2, ZCCHC10, SRA1, CXCL14, CD14, IRF1, KIF3A, YIPF5	HNRNPA0, HINT1, CAMLG, CYSTM1, NDFIP1, UQCRQ, PDLIM4, C5orf15, UBE2D2, RAD50, TGFBI, TAF7, NDUFA2, TXNDC15, VDAC1
chr22q13	0.122494	0.584227	0.161904	1.38953	109	86	RPL3, LGALS1, ATF4, CYB5R3, TSPO, EIF3L, RBX1, POLR2F, SMDT1, TOB2, XRCC6, TOMM22, NDUFA6, RPS19BP1, CBY1, CDC42EP1, A4GALT, PHF5A, LMF2, ADSL, ATXN10, SYNGR1, SAMM50, APOBEC3C, PARVB, CBX6, POLR3H, ACO2, ODF3B, SGSM3, KIAA0930, NCAPH2, ARSA, PRR5, CRELD2, PMM1, KDELR3	RPL3, LGALS1, ATF4, CYB5R3, TSPO, EIF3L, RBX1, POLR2F, SMDT1, TOB2, XRCC6, TOMM22, NDUFA6, RPS19BP1, CBY1, CDC42EP1, A4GALT, PHF5A, LMF2
chr17q25	0.123196	0.584227	0.163729	1.3889	110	81	RPL38, ACTG1, SUMO2, SRSF2, EIF4A3, ANAPC11, P4HB, MRPS7, GAA, JMJD6, ARHGDIA, METTL23, LGALS3BP, CSNK1D, MRPL12, NT5C, SLC38A10, DCXR, WBP2, NARF, OGFOD3, ARL16, FN3KRP, GPS1, RAB40B, CDC42EP4, PYCR1, WDR45B, EXOC7, GALK1, GRB2, NAT9, TNRC6C, MFSD11, FAM104A, UNK, SAP30BP, CHMP6, OXLD1, MIF4GD, SLC16A3, TBC1D16, SLC9A3R1, CBX4, AFMID, ASPSCR1, SRP68, ENDOV, PRPSAP1, TEN1	RPL38, ACTG1, SUMO2, SRSF2, EIF4A3, ANAPC11, P4HB, MRPS7, GAA, JMJD6, ARHGDIA
chr3p14	0.130904	0.592186	0.255392	1.36977	96	24	ARL6IP5, PDHB, THOC7, ATXN7, CCDC66, C3orf14, SUCLG2, ARF4, SLC25A26, FRMD4B, PSMD6, RPP14, APPL1, PXK, UBA3, ACOX2	ARL6IP5, PDHB
chr1q22	0.141509	0.622677	0.245927	1.35458	104	26	KRTCAP2, THBS3, SSR2, FDPS, LAMTOR2, LMNA, PMF1, DPM3, CCT3, DAP3	KRTCAP2, THBS3, SSR2, FDPS, LAMTOR2, LMNA, PMF1, DPM3, CCT3
chr7p14	0.170564	0.626524	0.262871	1.34126	123	21	AQP1, MRPL32, LSM5, FKBP9, SFRP4, MPLKIP, EPDR1, NT5C3A, RALA, GGCT	AQP1, MRPL32, LSM5, FKBP9
chr9q33	0.159244	0.622677	0.248401	1.33227	117	24	RPL35, ANGPTL2, RPL12, PSMB7, GSN, NDUFA8, STOM, PTGS1, FBXW2, PPP6C, ARPC5L, RABEPK	RPL35, ANGPTL2, RPL12, PSMB7, GSN, NDUFA8
chr9p13	0.161125	0.622677	0.213345	1.31414	125	34	IL11RA, DCTN3, CLTA, STOML2, CHMP5, GRHPR, HINT2, GLIPR2, CCDC107, TPM2, CREB3, BAG1, SIGMAR1, VCP, TOMM5, EXOSC3, NUDT2, GALT, POLR1E, DCAF10, RPP25L, UBAP1, AQP3, ZCCHC7, PIGO, RECK, DCAF12, NPR2, TRMT10B, TMEM8B, ALDH1B1	IL11RA, DCTN3, CLTA, STOML2, CHMP5, GRHPR, HINT2, GLIPR2, CCDC107
chr14q13	0.165926	0.622677	0.330163	1.31017	111	12	SPTSSA, EAPP, MBIP, FAM177A1, BAZ1A, PPP2R3C, CFL2, SRP54, BRMS1L	SPTSSA
chr20p12	0.17147	0.626524	0.281717	1.28833	118	17	TMEM230, SNRPB2, MKKS, ISM1, PCNA, DSTN	TMEM230, SNRPB2, MKKS, ISM1, PCNA, DSTN
chr5q35	0.166047	0.622677	0.1902	1.28691	133	44	TMED9, ATP6V0E1, LMAN2, MGAT1, HIGD2A, NHP2, RNF130, NOP16, PDLIM7, SLIT3, FGF18, NPM1, RPL26L1, B4GALT7, DBN1, ERGIC1, PRELID1, PHYKPL, THOC3, DDX41	TMED9, ATP6V0E1, LMAN2, MGAT1, HIGD2A, NHP2, RNF130, NOP16, PDLIM7, SLIT3, FGF18
chr13q21	0.155678	0.622677	0.708028	1.28446	84	2	PCDH9, MZT1
chr2p11	0.189944	0.665985	0.257785	1.28049	135	20	TMSB10, CAPG, RNF181, SUCLG1, VAMP5, KRCC1, CHMP3, RPIA, USP39, TMEM150A, IMMT, THNSL2, TGOLN2, PTCD3, RNF103, RETSAT, ELMOD3, MRPL35, VAMP8	TMSB10, CAPG, RNF181, SUCLG1, VAMP5, KRCC1
chr1q32	0.176829	0.629954	0.182309	1.2729	144	47	PRELP, SNRPE, FMOD, CSRP1, SERTAD4-AS1, CYB5R1, ZBED6, SERTAD4, NSL1, ADIPOR1, TMEM9, CD34, EIF2D, TMEM183A, TIMM17A, CD55, SHISA4	PRELP, SNRPE, FMOD, CSRP1, SERTAD4-AS1, CYB5R1, ZBED6, SERTAD4, NSL1
chr20q11	0.191617	0.665985	0.17535	1.25893	159	50	MYL9, ERGIC3, ID1, EIF6, MAP1LC3A, DYNLRB1, SCAND1, MANBAL, ROMO1, PROCR, CPNE1, RPN2, RALY, CTNNBL1, EIF2S2, BLCAP, AHCY, GGT7, PDRG1, COMMD7, GSS, HM13, DLGAP4, PIGU, MAPRE1, SAMHD1, CHMP4B, EDEM2, PHF20, TGIF2, TRPC4AP, NFS1, NDRG3, DSN1, CDK5RAP1, UQCC1, TGM2, LBP, ACSS2, REM1, POFUT1, ACTR5, AAR2	MYL9, ERGIC3, ID1, EIF6, MAP1LC3A, DYNLRB1, SCAND1, MANBAL, ROMO1, PROCR, CPNE1
chr8q24	0.19422	0.666899	0.161217	1.25674	167	64	RPL8, EEF1D, GPAA1, TNFRSF11B, EIF3H, NDUFB9, CYC1, VPS28, MAF1, MED30, MYC, GSDMD, PUF60, SHARPIN, MRPL13, SLC52A2, ENPP2, HSF1, DERL1, TATDN1, ARC, LY6E, ST3GAL1, COMMD5, GRINA, CYHR1, C8orf33, C8orf76	RPL8, EEF1D, GPAA1, TNFRSF11B, EIF3H, NDUFB9, CYC1, VPS28, MAF1, MED30, MYC, GSDMD
chr9q34	0.230512	0.680447	0.145006	1.23142	206	82	AK1, TUBB4B, RPL7A, DPP7, EDF1, URM1, ENG, SNHG7, AGPAT2, MAN1B1, MRPL41, SWI5, CERCAM, SURF1, PHYHD1, CRAT, TOR1A, PTGES, SSNA1, TMEM141, DPM2, TRUB2, C9orf78, MRPS2, SURF4, ST6GALNAC4, FBXW5, ANAPC2, FPGS, PTRH1, ASS1, NTMT1, COQ4, LRRC8A, BRD3, UCK1, MED27, SURF2, STXBP1, GTF3C5, SLC25A25, CIZ1, DPH7, DOLK, OLFM1, POMT1, TOR1B, PHPT1, PMPCA, TTF1, ZDHHC12, GOLGA2, GLE1, PTGES2	AK1, TUBB4B, RPL7A, DPP7, EDF1, URM1, ENG, SNHG7, AGPAT2
chr1p34	0.243274	0.680447	0.149084	1.22692	216	73	PRDX1, ATP6V0B, AKR1A1, PSMB2, PPT1, EBNA1BP2, TRAPPC3, MRPS15, UROD, CAP1, ZC3H12A, MEAF6, NDUFS5, LSM10, THRAP3, PPIE, HYI, ERI3, PPCS, SMIM12, GNL2, SF3A3, C1orf122, DMAP1, PTPRF, RPS8, PPIH, C1orf216, MED8, RRAGC, ZMPSTE24, TMEM69, POMGNT1, C1orf50, ELOVL1, DPH2, C1orf109, NFYC, COL8A2	PRDX1, ATP6V0B, AKR1A1, PSMB2, PPT1, EBNA1BP2, TRAPPC3, MRPS15, UROD, CAP1, ZC3H12A, MEAF6, NDUFS5, LSM10
chr8q11	0.223856	0.680447	0.419911	1.22686	136	6	MRPL15, UBE2V2, ATP6V1H, SNAI2, LYPLA1
chr11q14	0.242838	0.680447	0.233434	1.22435	177	23	PRSS23, NDUFC2, AAMDC, TMEM126B, CLNS1A, PCF11, PRCP, CCDC90B, TMEM126A, RSF1	PRSS23, NDUFC2, AAMDC, TMEM126B, CLNS1A, PCF11, PRCP
chr2p23	0.213924	0.680447	0.196432	1.22364	168	35	OST4, ATRAID, SNX17, MRPL33, LBH, HADHB, PTRHD1, MPV17, TP53I3, RAB10, HADHA, FAM228B, PREB, EIF2B4, WDR43, PPM1G, ITSN2, GPN1, SUPT7L, SLC4A1AP, YPEL5, TMEM214, SLC35F6, MAPRE3, ADCY3, TRMT61B, ASXL2, CLIP4, FNDC4, GTF3C2	OST4, ATRAID, SNX17, MRPL33, LBH, HADHB
chr13q22	0.242525	0.680447	0.449627	1.21103	145	5	COMMD6, CLN5, UCHL3, MYCBP2, KCTD12	COMMD6, CLN5
chr2p25	0.25419	0.680447	0.242908	1.20659	181	20	RPS7, ID2, ITGB1BP1, IAH1, YWHAQ, ACP1, ADI1, PDIA6, TMEM18, NOL10, RNASEH1	RPS7, ID2, ITGB1BP1, IAH1, YWHAQ
chr8q22	0.257556	0.680447	0.208811	1.20157	195	29	UQCRB, POLR2K, OSR2, RPL30, ZNF706, CPQ, DCAF13, MTDH, SDC2, COX6C, MATN2, GEM, STK3	UQCRB, POLR2K, OSR2, RPL30, ZNF706, CPQ
chr16p13	0.248654	0.680447	0.132558	1.19558	230	98	EMP2, VASN, RPS2, UBE2I, HCFC1R1, MPG, NDUFB10, CARHSP1, FLYWCH2, RSL1D1, NME3, MRPL28, SPSB3, THOC6, TNFRSF12A, MRPS34, NME4, NUBP2, RHOT2, LITAF, NTAN1, UBALD1, SNRNP25, GNPTG, TRAP1, HAGH, C16orf91, TRAF7, HMOX2, PPL, TBL3, MLST8, POLR3K, NPRL3, KCTD5, NMRAL1, MSRB1, TELO2, BFAR, CDIP1, FAHD1, PIGQ, NUDT16L1, GFER, CLUAP1, FLYWCH1, PDPK1, AMDHD2, TMEM204, NUBP1, DECR2, RNPS1, ALG1, ANKS3, ATF7…	EMP2, VASN, RPS2, UBE2I, HCFC1R1, MPG, NDUFB10, CARHSP1, FLYWCH2, RSL1D1, NME3
chr10q24	0.244114	0.680447	0.179262	1.18925	196	42	CRTAC1, CALHM2, PGAM1, CUEDC2, MRPL43, NPM3, ARL3, CUTC, WBP1L, ACTR1A, FBXL15, DPCD, BLOC1S2, ELOVL3, TCTN3, AVPI1, KAZALD1	CRTAC1, CALHM2, PGAM1, CUEDC2, MRPL43, NPM3, ARL3, CUTC
chr16q13	0.266281	0.689909	0.26381	1.18263	183	16	HERPUD1, MT1A, MT1M, MT1E, MT1X, ARL2BP	HERPUD1, MT1A, MT1M, MT1E, MT1X
chr21q22	0.260241	0.680447	0.161904	1.17582	215	52	U2AF1, SOD1, MRPS6, CBR3, CBR1, SUMO3, IL10RB, PSMG1, CSTB, TMEM50B, PIGP, RCAN1, PFKL	U2AF1, SOD1, MRPS6, CBR3, CBR1, SUMO3, IL10RB, PSMG1, CSTB, TMEM50B, PIGP, RCAN1, PFKL
chr11q23	0.258984	0.680447	0.171882	1.16297	208	44	RPS25, REXO2, TAGLN, CRYAB, SDHD, NNMT, TIMM8B, THY1, TRAPPC4, HSPB2, ZBTB16, RBM7, CADM1	RPS25, REXO2, TAGLN, CRYAB, SDHD, NNMT, TIMM8B, THY1, TRAPPC4, HSPB2, ZBTB16
chr15q14	0.295282	0.716928	0.33077	1.15197	193	9	EMC7, EMC4, NOP10	EMC7, EMC4, NOP10
chr7p13	0.284107	0.716928	0.243169	1.14889	201	18	PPIA, POLD2, DBNL, TMED4, BLVRA, COA1, SNHG15, DDX56, TBRG4, UBE2D4, CCM2	PPIA, POLD2, DBNL, TMED4
chr2q11	0.30749	0.716928	0.198559	1.14258	233	29	RPL31, COX5B, UNC50, ARID5A, MRPS5, ACTR1B, PDCL3, TXNDC9, FAHD2A, EIF5B, MITD1, FAHD2B, ANKRD36, COA5, SEMA4C, ANKRD39	RPL31, COX5B, UNC50, ARID5A
chr2p15	0.289216	0.716928	0.389846	1.13902	176	6	MDH1, CCT4, COMMD1	MDH1
chr1q23	0.309463	0.716928	0.182543	1.12441	241	34	CRABP2, SDHC, UFC1, MRPL24, IGSF8, NDUFS2, TAGLN2, DUSP23, PRCC, PEA15, PFDN2, DCAF8, DUSP12, NCSTN, PEX19, GPATCH4, UAP1, ISG20L2, HSD17B7, NIT1, B4GALT3, FCER1G, ATF6, DEDD, PBX1, RGS5	CRABP2, SDHC, UFC1, MRPL24, IGSF8, NDUFS2, TAGLN2
chr17p11	0.332457	0.726018	0.194668	1.12019	252	29	UBB, MFAP4, ALDH3A2, RASD1, COPS3, TMEM11, NCOR1, DHRS7B, DRG2, EPN2, FLCN, LLGL1, PRPSAP2, B9D1, PEMT, ALKBH5, MAP2K3, FLII, ATPAF2, TVP23B, TRPV2, SHMT1, MAPK7	UBB, MFAP4, ALDH3A2, RASD1, COPS3, TMEM11
chr4p11	0.335249	0.726018	0.838755	1.11441	174	1	OCIAD1	OCIAD1
chr5q22	0.321481	0.726018	0.28082	1.11436	216	12	CDO1, AP3S1, EPB41L4A-AS1, REEP5	CDO1, AP3S1, EPB41L4A-AS1, REEP5
chr2p13	0.336261	0.726018	0.175975	1.105	267	36	SNRPG, ANXA4, CCT7, DGUOK, AUP1, NFU1, TPRKB, NAGK, HTRA2, BOLA3, MTHFD2, PRADC1, MCEE, DUSP11, MPHOSPH10, TEX261, PCGF1, SFXN5, LOXL3, STAMBP, FAM136A, GMCL1, INO80B, WDR54, MXD1, RTKN, SPR, RAB11FIP5, C2orf42, CCDC142, MOGS, TTC31, CYP26B1, ALMS1	SNRPG, ANXA4, CCT7, DGUOK, AUP1, NFU1, TPRKB
chr15q25	0.358974	0.726803	0.204416	1.09636	265	24	TMED3, WDR61, MORF4L1, SEC11A, NMB, PSMA4, CTSH, ZFAND6, MRPS11, FAH, MTHFS	TMED3, WDR61, MORF4L1, SEC11A, NMB, PSMA4
chr8p11	0.34663	0.726394	0.214857	1.09628	251	21	SFRP1, VDAC3, SMIM19, LSM1, TM2D2, GOLGA7, TACC1, FNTA	SFRP1, VDAC3, SMIM19, LSM1, TM2D2
chrXp11	0.357968	0.726803	0.143055	1.08964	309	58	PLP2, SRPX, MAGED2, UXT, HSD17B10, NDUFB11, WDR45, ATP6AP2, MAGEH1, PRAF2, PQBP1, WDR13, MID1IP1, MAOB, TSR2, FAM104B, TIMM17B, UBA1, DYNLT3, USP11, FUNDC1, TFE3, ARAF, SLC35A2, RBM10, EBP, RBM3, UBQLN2	PLP2, SRPX, MAGED2, UXT, HSD17B10, NDUFB11, WDR45, ATP6AP2, MAGEH1, PRAF2, PQBP1, WDR13
chr4q24	0.357988	0.726803	0.262913	1.08766	241	13	PPA2, BDH2, CISD2, AIMP1, SLC9B2, UBE2D3, BANK1, MANBA, PPP3CA, DDIT4L
chr3q11	0.362126	0.726803	0.403156	1.08586	217	5	CLDND1, ARL13B, PROS1	CLDND1
chr11p11	0.37247	0.73462	0.201089	1.07851	275	24	NDUFS3, PSMC3, FAM180B, SLC39A13, PTPMT1, EXT2, MTCH2, PEX16, HSD17B12, ALKBH3, ARFGAP2, ACP2, CD82	NDUFS3, PSMC3, FAM180B, SLC39A13
chr4q26	0.373754	0.73462	0.400073	1.07756	224	5	SNHG8, C4orf3	SNHG8, C4orf3
chr8q23	0.365297	0.728039	0.309264	1.07707	239	9	EIF3E, ENY2, EMC2, EBAG9, SYBU, OXR1, ANGPT1, RSPO2	EIF3E
chr19q12	0.38206	0.740728	0.397298	1.07009	229	5	UQCRFS1, POP4, PLEKHF1, C19orf12	UQCRFS1
chr2q31	0.39816	0.761281	0.183651	1.05679	302	29	METTL5, SSB, LINC01116, PRKRA, UBE2E3, PPIG, NFE2L2, MTX2, GORASP2, FKBP7, HAT1	METTL5, SSB, LINC01116, PRKRA, UBE2E3
chrXq22	0.404313	0.761281	0.189771	1.04527	299	26	RPL36A, TSC22D3, GLA, MORF4L2, TCEAL8, HNRNPH2, ARMCX1, TCEAL1, ARMCX6, PRPS1, BEX4, ARMCX2, TCEAL3, TCEAL7, TCEAL2, ARMCX3, PSMD10, TSPAN6	RPL36A, TSC22D3, GLA, MORF4L2, TCEAL8, HNRNPH2, ARMCX1
chr15q23	0.416544	0.761281	0.246416	1.04523	281	14	PKM, RPLP1, HEXA	PKM, RPLP1, HEXA
chr4q25	0.422452	0.761281	0.244397	1.03667	285	14	RPL34, OSTC, PAPSS1, CFI, PLA2G12A, GAR1, LARP7	RPL34, OSTC
chr20p11	0.426883	0.761281	0.24351	1.03291	288	14	NAA20, DTD1, APMAP, NXT1, RIN2, SNX5, SEC23B, PET117, ENTPD6, SYNDIG1, PYGB, POLR3F, NINL, NANP	NAA20, DTD1
chr5p15	0.420908	0.761281	0.200712	1.0241	305	21	PDCD6, MED10, NDUFS6, CCT5, ZNF622, MRPL36, SDHA	PDCD6, MED10, NDUFS6, CCT5, ZNF622
chr16p12	0.431105	0.763136	0.194663	1.021	315	23	RPS15A, ARL6IP1, NDUFAB1, UQCRC2, NSMCE1, METTL9, RBBP6, GDE1, LCMT1	RPS15A, ARL6IP1, NDUFAB1, UQCRC2, NSMCE1, METTL9
chr7q34	0.426667	0.761281	0.256067	1.01613	287	12	GSTK1, SSBP1, NDUFB2, MKRN1, MRPS33	GSTK1, SSBP1, NDUFB2
chr11p12	0.451786	0.76537	0.467249	1.00753	252	3	LRRC4C, TTC17, API5
chr3q24	0.448758	0.76537	0.303647	1.00739	288	8	GYG1, PLSCR1, PLSCR4, ZIC1, AGTR1, HLTF
chr2q14	0.451482	0.76537	0.182573	1.00562	334	26	DBI, GYPC, IL1B, CHCHD5, C2orf76, NIFK, WDR33, TSN, RALB, BIN1, INSIG2, ERCC3, ZC3H6, CBWD2, MARCO, ZC3H8, IWS1, NIFK-AS1, CCDC93, SLC35F5, HS6ST1, RABL2A	DBI, GYPC
chr4q12	0.435414	0.76537	0.226891	1.00125	299	15	CHIC2, SRP72, NOA1, SGCB, LNX1, AASDH, FIP1L1, PPAT, SRD5A3, EXOC1, PAICS, CLOCK	CHIC2
chr22q11	0.459222	0.76537	0.158629	0.996081	365	36	COMT, MIF, UBE2L3, DGCR6L, RANBP1, MRPL40, DDT, SMARCB1, SDF2L1, ATP6V1E1, C22orf39, SNAP29, THAP7, CABIN1, SNRPD3, TRMT2A, TXNRD2, ZDHHC8, GNB1L, KLHL22, DGCR2, TANGO2, GUCD1, CRKL, BID, BCL2L13, IL17RA, LZTR1, SUSD2, SLC2A11, YDJC, SCARF2	COMT, MIF, UBE2L3, DGCR6L, RANBP1, MRPL40, DDT, SMARCB1
chr4q34	0.45469	0.76537	0.315921	0.992434	285	7	SCRG1, HMGB2	SCRG1, HMGB2
chrXq26	0.469719	0.773815	0.231941	0.983838	317	14	FHL1, RBMX, RBMX2, SMIM10, HPRT1, MAP7D3, GPC4, AIFM1, BCORL1, ENOX2, SLC25A14, XPNPEP2, MOSPD1, ZNF280C	FHL1, RBMX
chr5q23	0.502959	0.780541	0.233083	0.964255	339	13	SNX2, PHAX, ALDH7A1, PPIC, HSD17B4, ISOC1, COMMD10, LYRM7, SNCAIP, SRFBP1	SNX2
chr7q33	0.481536	0.780541	0.227183	0.963655	325	14	AKR1B1, PTN, BPGM, CHCHD3, CNOT4, FAM180A, MTPN	AKR1B1, PTN
chr12p12	0.489768	0.780541	0.18322	0.96098	358	23	MGP, MGST1, SSPN, LDHB, STRAP, RERG, DERA	MGP, MGST1, SSPN, LDHB, STRAP
chr7p15	0.503536	0.780541	0.197942	0.956209	355	19	TOMM7, CYCS, HIBADH, IL6, MALSU1, GPNMB	TOMM7, CYCS, HIBADH, IL6
chrXp21	0.578544	0.832753	0.71666	0.952185	301	1	TMEM47
chrXq21	0.52024	0.792879	0.249973	0.945236	346	11	PGK1, COX7B, ITM2A	PGK1, COX7B, ITM2A
chr4q23	0.523256	0.793234	0.350913	0.945153	314	5	ADH5, EIF4E	ADH5, EIF4E
chr9q32	0.506667	0.780541	0.23729	0.941623	341	12	ATP6V1G1, CDC26, RGS3, POLE3, ALAD, SLC31A2, HDHD3, PRPF4, INIP, HSDL2	ATP6V1G1, CDC26
chr15q15	0.520216	0.792879	0.170297	0.938002	385	26	SRP14, MAP1A, CCNDBP1, SERF2, PDIA3, NDUFAF1, RTF1, IVD, RMDN3, SNAP23, TUBGCP4, TMEM87A, EIF2AK4, ZFYVE19, GCHFR, HYPK, CHP1, ADAL, UBR1, DNAJC17, NUSAP1, RPUSD2, RPAP1, MGA, STARD9	SRP14, MAP1A, CCNDBP1, SERF2
chr14q21	0.536023	0.799825	0.204434	0.934902	371	17	RPS29, RPL36AL, FKBP3, KLHDC2, MGAT2, DNAAF2, KLHL28, NEMF, SEC23A, LRR1, GEMIN2, KLHDC1, VCPKMT, CLEC14A, C14orf28	RPS29, RPL36AL, FKBP3
chr4q35	0.532656	0.798984	0.210452	0.928709	366	15	PDLIM3, UFSP2, RWDD4, SLC25A4, DCTD, CDKN2AIP, FRG1, ANKRD37, SORBS2, IRF2	PDLIM3
chr14q12	0.541779	0.800294	0.170639	0.923172	401	25	NEDD8, PSME1, NOVA1, CHMP4A, PSME2, GMPR2, TINF2, DHRS1, SDR39U1, SCFD1, NFATC4, STXBP6, EMC9, MDP1, DCAF11, RABGGTA, IRF9, TM9SF1	NEDD8, PSME1, NOVA1, CHMP4A, PSME2
chr16q23	0.541953	0.800294	0.179353	0.915122	393	21	GABARAPL2, HSBP1, GCSH, TERF2IP, SYCE1L, PSMD7, CMC2, TMEM170A, CFDP1, MPHOSPH6, OSGIN1, NUDT7, CDH13, BCAR1, WWOX, ADAT1, MON1B, CENPN	GABARAPL2, HSBP1
chr10q26	0.566624	0.819735	0.149549	0.908664	437	33	PRDX3, ECHS1, OAT, GLRX3, BUB3, MGMT, RGS10, FAM204A, NSMCE4A, ZNF511, BAG3, UROS, FUOM	PRDX3, ECHS1, OAT, GLRX3, BUB3, MGMT
chr1q25	0.583333	0.835427	0.14934	0.891804	447	32	PRDX6, C1orf21, ANGPTL1, RGS16, ARPC5, QSOX1, GLUL, CACYBP, MRPS14	PRDX6, C1orf21, ANGPTL1, RGS16, ARPC5, QSOX1
chr7q36	0.595687	0.844477	0.15942	0.878093	441	26	TMEM176B, TMEM176A, RHEB, FASTK, GALNT11, INSIG1, DNAJB6, CHPF2, PDIA4, PRKAG2-AS1, SLC4A2, PTPRN2, ATP6V0E2, NOM1, ABCB8, CUL1, REPIN1, PRKAG2	TMEM176B, TMEM176A, RHEB, FASTK
chr3q21	0.604468	0.844477	0.148288	0.876223	459	31	FAM162A, CNBP, SLC41A3, RAB7A, HMCES, TPRA1, ZNF148, ABTB1, SNX4, CSTA, MBD4, COPG1, RUVBL1, ISY1, CHCHD6, SEC22A, PDIA5, EEFSEC, PARP9, ACAD9, OSBPL11, MGLL, PLXNA1, GATA2, HSPBAP1, PODXL2, ZXDC, DTX3L, KPNA1, KALRN	FAM162A, CNBP, SLC41A3, RAB7A
chr2q12	0.601329	0.844477	0.324324	0.873539	361	5	FHL2, UXS1, MRPS9	FHL2
chr12q22	0.60274	0.844477	0.248953	0.867023	395	9	NDUFA12, UBE2N, MRPL42, EEA1, SOCS2, CRADD	NDUFA12, UBE2N
chr11q25	0.635714	0.872636	0.399634	0.861731	355	3	THYN1, NTM, ACAD8	THYN1
chr1p35	0.658025	0.890022	0.123758	0.844121	532	45	EIF3I, YTHDF2, TAF12, IFI6, DNAJC8, ZCCHC17, SNRNP40, PEF1, AK2, RPA2, RCC1, BSDC1, ZBTB8OS, SNHG12, TMEM39B, HDAC1, TRNAU1AP, SESN2, SYNC, PPP1R8, MECR	EIF3I, YTHDF2, TAF12, IFI6, DNAJC8, ZCCHC17
chr6p23	0.658929	0.890022	0.387238	0.835001	368	3	NOL7, CD83, MCUR1
chr7q31	0.671159	0.902266	0.149067	0.821068	497	26	DNAJB9, FAM3C, CAPZA2, NDUFA5, IFRD1, CPED1, IMMP2L, CAV2, DLD, CAV1, ING3, LSMEM1, LRRN3, ZNF277	DNAJB9, FAM3C, CAPZA2
chr15q24	0.697736	0.921481	0.138759	0.805577	523	30	COX5A, COMMD4, IMP3, ETFA, SCAMP2, CLK3, UBL7, SNUPN, FAM219B, CD276, MAN2C1, BBS4, NPTN, ADPGK, MPI, STOML1, TSPAN3, ULK3, RPP25, SCAPER, CSPG4, CYP11A1, PPCDC, LOXL1-AS1, NEIL1, EDC3	COX5A
chr16q24	0.704852	0.921481	0.145155	0.799521	522	26	RPL13, COX4I1, APRT, TRAPPC2L, MAP1LC3B, CYBA, GALNS, CHMP1A, DEF8, MVD, CDK10, CTU2, TCF25, USP10, SPATA2L, KIAA0513, EMC8, SPATA33, ACSF3, ZDHHC7, KLHDC4, GAS8, MC1R	RPL13, COX4I1, APRT, TRAPPC2L, MAP1LC3B
chr16q11	0.760073	0.958361	0.439859	0.797968	414	2	VPS35, DNAJA2
chr5q13	0.702889	0.921481	0.155731	0.794597	510	21	BTF3, HEXB, TAF9, MRPS36, AGGF1, MAP1B, SLC30A5, PIK3R1, MRPS27, CDK7, CCNB1, RAD17, SMN2, SMN1, GTF2H2, MCCC2, CENPH, ENC1, HMGCR, NAIP	BTF3, HEXB, TAF9, MRPS36
chr5q33	0.699068	0.921481	0.141213	0.790114	524	27	RPS14, GPX3, ANXA6, MRPL22, TTC1, C1QTNF2, PTTG1, SLU7	RPS14, GPX3, ANXA6, MRPL22
chr4q22	0.740683	0.949003	0.235311	0.780676	476	8	PYURF, HSD17B11, NUDT9	PYURF, HSD17B11
chr3p22	0.731025	0.942725	0.134228	0.779273	548	30	RPL14, RPSA, HIGD1A, GLB1, SS18L2, EIF1B, CTNNB1, CSRNP1, SEC22C, CMTM6	RPL14, RPSA, HIGD1A
chr10p14	0.756881	0.958361	0.213198	0.767731	494	10	CDC123, CELF2, NUDT5, UPF2, KIN, ITIH5, SFTA1P, DHTKD1, SFMBT2, USP6NL	CDC123
chrYp11	0.815018	0.963687	0.420703	0.763215	444	2	RPS4Y1	RPS4Y1
chr1p36	0.742553	0.949003	0.0775778	0.761797	697	131	ID3, ENO1, RPL11, PLA2G2A, SDHB, PARK7, NUDC, DDOST, RER1, CAPZB, DHRS3, CAMTA1, SH3BGRL3, PITHD1, RPL22, SYF2, MXRA8, WASF2, AURKAIP1, VAMP3, TMEM50A, TMEM222, MAD2L2, AGTRAP, LUZP1, KLHL21, TARDBP, MTFR1L, NOC2L, UBE2J2, HMGCL, CDK11A, AKR7A2, STMN1, PLA2G5, NBPF1, MRTO4, PGD, ZNF593, TCEA3, UBIAD1, MRPL20, C1QA, WRAP73, FUCA1, HMGN2, C1QB, PEX10, MIIP, EMC1, UBXN11, NECAP2, EXOSC10, FBXO44, PL…	ID3, ENO1, RPL11, PLA2G2A, SDHB, PARK7, NUDC, DDOST, RER1, CAPZB, DHRS3, CAMTA1, SH3BGRL3, PITHD1, RPL22, SYF2, MXRA8, WASF2, AURKAIP1
chr2q23	0.781109	0.958361	0.197997	0.748697	520	11	ARL5A, MMADHC, TNFAIP6, ARL6IP6, ORC4	ARL5A, MMADHC
chr3q23	0.781109	0.958361	0.197876	0.748238	520	11	PCOLCE2, ATP1B3, RNF7, MRPS22, SLC25A36, COPB2	PCOLCE2, ATP1B3, RNF7
chrXp22	0.786865	0.958361	0.112334	0.74524	634	42	TMSB4X, SLC25A6, PRDX4, XG, RBBP7, ASMTL, TXLNG, PIR, SMS, PDHA1, EIF1AX, ACOT9, GEMIN8, AP1S2, CA5B, RAB9A, OFD1, APOO, EIF2S3, PRPS2, CD99, HCCS, DHRSX, PDK3	TMSB4X, SLC25A6, PRDX4, XG, RBBP7
chr9p22	0.818874	0.963687	0.212054	0.738516	537	9	RPS6, RRAGA	RPS6, RRAGA
chr4p13	0.821918	0.963687	0.297807	0.732539	479	4	UCHL1, SLC30A9, LIMCH1
chr2p24	0.785374	0.958361	0.23282	0.73138	493	7	LAPTM4A, DDX1, HS1BP3, TTC32, OSR1, SDC1	LAPTM4A, DDX1
chr7q11	0.812114	0.963687	0.110473	0.728458	656	41	HSPB1, MDH2, SBDS, GUSB, RHBDD2, TPST1, EIF4H, FGL2, ELN, RSBN1L, TMEM60, POR, ASL, TBL2, YWHAG, DNAJC30, BCL7B, RFC2, TYW1, STYXL1, CCDC146, CRCP, NSUN5, AUTS2, BAZ1B, ABHD11, VKORC1L1, GTF2IRD2B, POMZP3, GTF2IRD1, ZNF273, ZP3, GTF2IRD2, SRRM3, ZNF736, ZNF117	HSPB1, MDH2, SBDS, GUSB, RHBDD2, TPST1
chr12q23	0.798949	0.962674	0.125174	0.720296	607	29	IGF1, ISCU, SLC25A3, GLT8D2, SNRPF	IGF1, ISCU, SLC25A3, GLT8D2, SNRPF
chr5q34	0.833904	0.963687	0.292098	0.718496	486	4	NUDCD2, CCNG1	NUDCD2
chr3q27	0.800539	0.962674	0.132237	0.715413	593	25	AP2M1, EIF4A2, DNAJB11, PSMD2, PARL, POLR2H, MAGEF1	AP2M1, EIF4A2, DNAJB11, PSMD2, PARL
chr8q12	0.795858	0.962674	0.172153	0.71219	537	13	RPS20, SDCBP, GGH, RAB2A, TGS1	RPS20, SDCBP
chr3q13	0.804582	0.96347	0.131579	0.711855	596	25	NDUFB4, IFT57, CD47, COX17, ATG3, TIMMDC1	NDUFB4, IFT57, CD47, COX17, ATG3, TIMMDC1
chr6q13	0.812112	0.963687	0.214233	0.710748	522	8	EEF1A1, LMBRD1, SMAP1	EEF1A1
chr4q33	0.886447	0.964598	0.385915	0.700106	483	2	NEK1, SH3RF1
chr15q22	0.834887	0.963687	0.120444	0.699252	626	30	ANXA2, RPL4, OAZ2, GTF2A2, RPS27L	ANXA2, RPL4, OAZ2, GTF2A2, RPS27L
chr1q42	0.873606	0.964598	0.101168	0.671158	704	42	EPHX1, SRP9, GUK1, MRPL55, DEGS1, CNIH4, ARF1, GGPS1, PARP1, PYCR2, NTPCR, RAB4A, C1orf35, TSNAX, COA6, ARV1, C1orf198, SNAP47, AGT, ARID4B, GNPAT, SPRTN, PSEN2, C1orf131, JMJD4, WNT9A, SIPA1L2, KCNK1, TBCE, NUP133, NVL, TRIM11, COG2	EPHX1, SRP9, GUK1, MRPL55, DEGS1, CNIH4
chr1p32	0.863757	0.964598	0.116677	0.662976	652	28	TMEM59, MAGOH, CDKN2C, SCP2, ECHDC2, HSPB11, MRPL37, LRRC42, TXNDC12, PODN	TMEM59, MAGOH, CDKN2C, SCP2, ECHDC2, HSPB11
chr4q31	0.85221	0.964598	0.127455	0.661771	616	22	RPS3A, SFRP2, NDUFC1, LSM6, MAB21L2, MGST2, NAA15, PLRG1, ANAPC10, SCOC	RPS3A, SFRP2, NDUFC1
chr12q24	0.867925	0.964598	0.0755051	0.652974	781	88	UBC, TMED2, RPL6, DYNLL1, PEBP1, RAN, VPS29, RPLP0, COX6A1, ARPC3, ALDH2, ERP29, TCTN1	UBC, TMED2, RPL6, DYNLL1, PEBP1, RAN, VPS29, RPLP0, COX6A1, ARPC3, ALDH2, ERP29, TCTN1
chr20q13	0.879096	0.964598	0.0792475	0.652642	777	75	PPDPF, ZFAS1, ADRM1, PIGT, SNAI1, PSMA7, SLPI, RPS21, DPM1, OSER1, PFDN4, CTSA, PLTP, TSHZ2, IFT52, TPD52L2, STMN3, ARFRP1, YWHAB	PPDPF, ZFAS1, ADRM1, PIGT, SNAI1, PSMA7, SLPI, RPS21, DPM1, OSER1, PFDN4, CTSA, PLTP
chr1p31	0.888747	0.964598	0.105628	0.650636	694	34	LEPROT, TM2D1, PTGFR, USP1, TYW3, DIRAS3, RABGGTB, PGM1, ACADM, NEXN, ITGB3BP, NEGR1, FUBP1, GNG12, PIGK, CRYZ, ATG4C, LEPR, LRRC40, TTLL7, EFCAB7, ALG6, HHLA3, FPGT, ANKRD13C	LEPROT, TM2D1, PTGFR, USP1
chr11q24	0.883081	0.964598	0.126699	0.646462	641	21	HSPA8, FEZ1, EI24, STT3A, ST3GAL4, VWA5A, TBRG1, TMEM218, DCPS, RPUSD4, NFRKB, ZBTB44, PUS3, ROBO3, SPA17, FAM118B, FOXRED1, ADAMTS15	HSPA8, FEZ1, EI24
chr1q24	0.875691	0.964598	0.123484	0.641153	633	22	DPT, MGST3, MPC2, ALDH9A1, DCAF6, PIGC, NME7, TMCO1, METTL13, KIFAP3, TIPRL, FMO2	DPT, MGST3, MPC2
chr17q22	0.895332	0.964598	0.131508	0.635283	632	19	SUPT4H1, SCPEP1, TMEM100, SRSF1, COX11, MRPS23, HLF, YPEL2, RAD51C, SKA2, VEZF1, AKAP1, PCTP, MMD, TRIM37, MTMR4, STXBP4	SUPT4H1, SCPEP1, TMEM100
chr10q25	0.908546	0.967997	0.167523	0.633465	605	11	GSTO1, SMC3, BBIP1, ABLIM1, XPNPEP1, GSTO2, SFR1, ZDHHC6	GSTO1
chr14q24	0.919414	0.972998	0.0866665	0.607877	752	48	NPC2, COX16, ERH, SLIRP, AHSA1, IFT43, RDH11, ACTN1, TGFB3, VTI1B, SMOC1, PIGH, ABCD4, SNW1, LTBP2, ALDH6A1, GALNT16, MED6, PSEN1, TMED10, ACYP1, COQ6, ARG2, ZFP36L1, GSTZ1, IRF2BPL, ISCA2, DLST, FCF1, EIF2B2, DNAL1, SLC39A9, SYNJ2BP, VIPAS39, PTGR2, LIN52, DCAF4, EXD2, FAM161B, AREL1	NPC2, COX16, ERH, SLIRP, AHSA1, IFT43
chr4p15	0.921788	0.972998	0.120587	0.598989	659	20	FGFBP2, RAB28, SMIM20, FAM200B, QDPR, DHX15, MED28, RBPJ, CD38, BST1, LDB2, ANAPC4, PACRGL, CC2D2A	FGFBP2, RAB28, SMIM20
chrXq12	0.950342	0.992036	0.239109	0.588157	554	4	YIPF6, LAS1L, AR
chr13q12	0.965379	0.992036	0.0948889	0.550887	724	30	RPL21, SAP18, GTF3A, POLR1D, MPHOSPH8, POMP	RPL21, SAP18, GTF3A, POLR1D, MPHOSPH8, POMP
chr2q21	0.966514	0.992036	0.157275	0.547739	634	9	CCDC115, IMP4, MZT2A, PLEKHB2, CCDC74A, PTPN18, MCM6, MGAT5, CCNT2	CCDC115, IMP4
chr2p14	0.974006	0.992036	0.149982	0.54009	636	10	RAB1A, CNRIP1, C1D	RAB1A, CNRIP1
chr1p33	0.979814	0.992036	0.161491	0.535768	630	8	UQCRH, LRRC41, EFCAB14, MKNK1, BEND5, MOB3C	UQCRH
chr10q23	0.98269	0.992036	0.0931382	0.521125	737	27	ADIRF, PDLIM1, GHITM, RBP4, SNCG, ACTA2, LIPA, RPP30, FRA10AC1, IFIT1, ATAD1, CCSER2, MINPP1, PPP1R3C, PLCE1, SLC35G1, NUTM2A-AS1	ADIRF, PDLIM1, GHITM
chr3p11	0.992674	0.996169	0.285915	0.518692	541	2	CHMP2B, C3orf38
chr6p24	0.982275	0.992036	0.120889	0.51278	664	14	TMEM14C, TMEM14B, EEF1E1, RIOK1, SLC35B3, PAK1IP1, SNRNP48	TMEM14C, TMEM14B
chr3p24	0.982275	0.992036	0.120301	0.510288	664	14	RPL15, UBE2E1	RPL15, UBE2E1
chr7p22	1	1	0.0699302	0.417597	767	32	ACTB, CHST12, KDELR2, C7orf50, NUDT1, FSCN1, CCZ1B, ZDHHC4, AIMP2, PSMG3, CCZ1, BRAT1	ACTB, CHST12, KDELR2
chr6p12	0.985075	0.992036	-0.127974	-0.538999	329	11	DST, ELOVL5, ZNF451, SLC25A27, TNFRSF21, CENPQ, TRAM2, MCM3, FBXO9		DST
chr9p21	0.968391	0.992036	-0.146387	-0.587744	336	10	B4GALT1, ACO1, FOCAD, MTAP, APTX, MLLT3
chr2p12	0.9575	0.992036	-0.207194	-0.591703	382	5	HK2, EVA1A, GCFC2, MRPL19
chr2q34	0.933014	0.981002	-0.249772	-0.628163	389	4	PIKFYVE, RPE, IDH1
chr6q16	0.910256	0.967997	-0.202086	-0.641397	354	6	PNISR, ASCC3, TSTD3, CCNC, UFL1, NDUFAF4
chrXq23	0.88	0.964598	-0.231788	-0.661939	351	5	ACSL4, NXT2, ALG13, PLS3, IL13RA2		ACSL4
chr3p26	0.8725	0.964598	-0.233197	-0.665963	348	5	BHLHE40, SETMAR, CNTN4, CRBN, SUMF1		BHLHE40
chr2q36	0.877301	0.964598	-0.147619	-0.669505	285	13	AGFG1, TRIP12, CUL3, WDFY1, SLC19A3, CCL20, FARSB, MRPL44, SERPINE2, PID1, KCNE4		AGFG1
chr2q37	0.90393	0.967997	-0.0884874	-0.671314	206	33	COL6A3, LRRFIP1, ARL4C, SNED1, NCL, HDLBP, PER2, CAB39, TRAF3IP1, DGKD, GPC1, D2HGDH, HDAC4, IQCA1, ARMC9, RAMP1, COPS7B, ATG4B, PDE6D, THAP4, ILKAP, EIF4E2, UBE2F, SP110, PSMD1, DTYMK, NDUFA10, ACKR3, PPP1R7, STK25, COPS8		COL6A3, LRRFIP1, ARL4C, SNED1, NCL
chr9q31	0.896907	0.964598	-0.12316	-0.67705	260	18	ABCA1, UGCG, KLF4, RAD23B, MSANTD3		ABCA1, UGCG, KLF4
chr5q14	0.936255	0.981002	-0.0981706	-0.679112	234	27	VCAN, LHFPL2, ZFYVE16, JMY, SERINC5, LYSMD3, CMYA5, TMEM161B, CKMT2-AS1, HAPLN1, MEF2C, SCAMP1, XRCC4, CCNH, BHMT2, WDR41, ZCCHC9		VCAN
chr6q25	0.896266	0.964598	-0.0945781	-0.69086	215	31	WTAP, SOD2, SYNE1, ARID1B, IGF2R, SYNJ2, TULP4		WTAP, SOD2, SYNE1
chr15q11	0.77193	0.958361	-0.378882	-0.695183	351	2	SNRPN
chr1p13	0.896175	0.964598	-0.079564	-0.704665	163	48	CHI3L2, CSF1, HIPK1, AHCYL1, CSDE1, GSTM2, SLC16A1-AS1, KCND3, DENND2C, FAM102B, VAV3, LRIG2, WNT2B, HENMT1, AP4B1, TTF2, VANGL1, PHTF1, DDX20, ST7L, PRMT6, MAGI3, WDR47, LRIF1, AMPD2, SIKE1, TSPAN2		CHI3L2
chr12q12	0.835196	0.963687	-0.194406	-0.707221	298	8	ANO6, SLC2A13, LRRK2, PRICKLE1, PDZRN4, YAF2
chr4p16	0.850427	0.964598	-0.0948977	-0.715017	198	32	C4orf48, AFAP1, HTRA3, MXD4, KIAA0232, IDUA, BLOC1S4, UVSSA, GRK4, FGFRL1, NOP14-AS1, MYL5, NELFA, ZFYVE28, POLN, WFS1, RNF212, MAN2B2, TMEM129, CTBP1, STX18
chr4p12	0.839367	0.964595	-0.332864	-0.729113	370	3	GABRA4, GNPDA2, COMMD8
chr17q11	0.826923	0.963687	-0.0933173	-0.747282	171	38	NUFIP2, SUPT6H, TAOK1, NF1, CPD, ZNF207, SUZ12, SPAG5, TEFM, CRLF3, PIGS, LRRC37B, C17orf75, TNFAIP1, BLMH, FLOT2, SSH2, RHOT1, TMEM97, UNC119, NEK8, ERAL1, TMEM199, RNF135, LYRM9, GOSR1, IFT20, ALDOC, UTP6, NSRP1, TP53I13
chr16q21	0.782875	0.958361	-0.171645	-0.750575	255	12	CDH11, CNOT1, CSNK2A2, GOT2, DOK4, KATNB1, CX3CL1		CDH11
chr14q32	0.77551	0.958361	-0.0754176	-0.756852	113	59	DDX24, MEG8, MEG3, IFI27, DYNC1H1, GLRX5, MARK3, EVL, SYNE3, RCOR1, DICER1, CDC42BPB, EML1, TRAF3, BAG5, CCNK, ATG2B, SLC25A29, GSC, MEG9, BEGAIN, EFCAB11, TECPR2, VRK1, WDR25, GOLGA5, SNHG10, CDCA4, MOK, GSKIP, TRIP11, UBR7, TMEM251		DDX24, MEG8, MEG3, IFI27, DYNC1H1
chr8p12	0.768116	0.958361	-0.202765	-0.778403	264	9	PPP2CB, WRN, GSR, RNF122, KIF13B, GTF2E2, LEPROTL1
chr3q28	0.675439	0.903756	-0.432113	-0.792853	307	2	CCDC50, TPRG1
chr9q22	0.758993	0.958361	-0.129618	-0.801836	210	22	NFIL3, SPTLC1, TGFBR1, BARX1, HABP4, ZNF484, NCBP1, GALNT12, SLC35D2, CDK20		NFIL3
chr8q13	0.716418	0.932325	-0.190732	-0.803323	239	11	ARFGEF1, SULF1, NCOA2, SGK3, C8orf44, CSPP1, MTFR1, LACTB2, ARMC1
chr9q21	0.72119	0.934268	-0.128441	-0.812878	193	23	KLF9, ZFAND5, GOLM1, TLE1, PTAR1, VPS13A, DAPK1, CBWD5, C9orf85, ABHD17B, C9orf64, NAA35, GNAQ, IDNK, FXN, NMRK1, ISCA1, OSTF1, RFK		KLF9, ZFAND5, GOLM1
chr16q12	0.691558	0.921001	-0.154695	-0.827313	212	17	MMP2, CYLD, BRD7, N4BP1, HEATR3, RPGRIP1L, CNEP1R1, ADCY7, ZNF423, RBL2, IRX3, LONP2, AKTIP		MMP2
chr12q15	0.636872	0.872636	-0.234995	-0.854881	227	8	MDM2, DYRK2, FRS2, SLC35E3, NUP107, CPSF6, YEATS4
chr7p12	0.607456	0.844512	-0.468592	-0.859786	276	2	IGFBP3, UPP1
chr10p13	0.643077	0.876923	-0.181755	-0.866289	208	14	FAM107B, FRMD4A, BEND7, ITGA8, DCLRE1C, SEPHS1, RPP38, NMT2, PRPF18, VIM-AS1, PHYH, HSPA14, RSU1		FAM107B
chr21q21	0.626437	0.866672	-0.219391	-0.880854	217	10	BACH1, NRIP1, APP, USP25, NCAM2		BACH1, NRIP1
chr18q12	0.562319	0.817657	-0.233893	-0.897899	193	9	GALNT1, TRAPPC8, C18orf21, RNF138, ELP2, ZNF24, SLC39A6, INO80C, TPGS2
chr15q13	0.554825	0.810897	-0.49493	-0.908111	252	2	FAN1, HERC2
chr6q21	0.550186	0.808263	-0.144229	-0.912802	147	23	MARCKS, LAMA4, FYN, REV3L, PPIL6, SMPD2, PDSS2, TRAF3IP2, QRSL1, WASF1, CEP57L1, FIG4, ATG5, TUBE1, CDC40, OSTM1, RPF2, SEC63, GTF3C6, FAM229B, HDAC2, SNX3, AMD1	HDAC2, SNX3, AMD1	MARCKS, LAMA4
chr1q43	0.587179	0.836731	-0.287843	-0.913581	228	6	CEP170, HEATR1, OPN3, LINC01139
chr11p13	0.530909	0.798984	-0.154835	-0.937971	145	21	CD44, TRIM44, HIPK3, QSER1, CAPRIN1, LMO2, FJX1, PDHX, NAT10, ABTB2, LDLRAD3, FBXO3, PRR5L, CSTF3, IMMP1L, RCN1, COMMD9, APIP		CD44, TRIM44
chr12q14	0.495385	0.780541	-0.200221	-0.954302	160	14	SRGAP1, MON2, SLC16A7, GNS, HMGA2, HELB		SRGAP1
chr1p21	0.480519	0.780541	-0.179307	-0.958937	147	17	VCAM1, DPYD, COL11A1, PTBP2, FRRS1, CDC14A, SASS6, ABCD3, DPH5, PALMD, RTCA, SLC44A3, F3, ALG14, EXTL2, SNX7		VCAM1
chr1q44	0.504478	0.780541	-0.227718	-0.959098	168	11	HNRNPU, AKT3, AHCTF1, CNST, ZNF692, ZNF672, SMYD3		HNRNPU
chr18q22	0.5	0.780541	-0.303924	-0.964621	194	6	ZNF407, DSEL, SOCS6, TIMM21, CNDP2
chr9p23	0.493421	0.780541	-0.531549	-0.975302	224	2	LURAP1L, PTPRD
chr2p21	0.467354	0.773815	-0.177875	-0.97784	135	18	EPAS1, ZFP36L2, RHOQ, SOCS5, EML4, SIX3, PKDCC, CAMKMT, MSH2, MTA3, SIX2, PPM1B, CRIPT, HAAO		EPAS1, ZFP36L2, RHOQ
chr6q15	0.493298	0.780541	-0.285271	-0.979267	183	7	PNRC1, SMIM8, PM20D2, UBE2J1, MAP3K7, AKIRIN2, SLC35A1		PNRC1
chr6q22	0.457692	0.76537	-0.147526	-0.983064	118	25	NCOA7, RSPO3, MAN1A1, GJA1, SERINC1, TSPYL4, RNF217, MCM9, CENPW, TRMT11, HINT3, HSF2, PTPRK, LAMA2, HEY2, SMPDL3A, ECHDC1, TSPYL1, NT5DC1		NCOA7, RSPO3, MAN1A1, GJA1
chr13q34	0.457055	0.76537	-0.21752	-0.986534	148	13	COL4A1, COL4A2, LAMP1, ARHGEF7, TFDP1, GRTP1, RAB20, CDC16, ANKRD10, GAS6, UPF3A, TMCO3, PCID2		COL4A1, COL4A2
chrXq13	0.451049	0.76537	-0.167813	-0.990302	128	20	XIST, OGT, FTX, RLIM, TSIX, ZDHHC15, ZMYM3, MED12, UPRT, FOXO4, HDAC8, PJA1, ABCB7, EFNB1		XIST, OGT, FTX
chr17p12	0.448718	0.76537	-0.314262	-0.99743	174	6	ADORA2B, TRIM16, TTC19, ELAC2, ZSWIM7, PMP22
chr5p13	0.417625	0.761281	-0.155631	-0.999396	108	24	OSMR, LIFR, DNAJC21, DAB2, RICTOR, GHR, RAI14, ADAMTS12, PLCXD3, SPEF2, NADK2, CARD6		OSMR
chr3q25	0.427386	0.761281	-0.141087	-1.00024	102	29	CCNL1, MBNL1, TIPARP, WWTR1, KPNA4, SHOX2, TSC22D2, PPM1L, MME		CCNL1, MBNL1
chr21q11	0.497917	0.780541	-0.769187	-1.01237	238	1	SAMSN1
chr22q12	0.416149	0.761281	-0.107796	-1.01617	66	53	MYH9, APOL6, TIMP3, PITPNB, EWSR1, CCDC117, YWHAH, LIF, APOL1, TTC28, MTMR3, C1QTNF6, LIMK2, FOXRED2, KCTD17, DUSP18, APOL3, THOC5, SLC35E4, TPST2, NIPSNAP1, KREMEN1, ZNRF3, RNF185, NF2, PISD, AP1B1, GAS2L1, TFIP11, MCM5, TBC1D10A, APOL4, RHBDD3, SMTN, PIK3IP1, HSCB, ASCC2, ZMAT5, HMGXB4, TCN2, XBP1, PES1, TOM1, DRG1, CHEK2, FBXO7, MPST, UQCR10, RTCB, HMOX1		MYH9
chr4q27	0.425	0.761281	-0.357757	-1.02168	169	5	EXOSC9, BBS7, MAD2L1, NDNF, ANXA5
chr5q12	0.417178	0.761281	-0.227818	-1.03324	135	13	ZSWIM6, SREK1, TRIM23, ADAMTS6, NLN, TRAPPC13, SGTB, PART1, SMIM15, SREK1IP1, CWC27, NDUFAF2, DIMT1
chr2p22	0.334532	0.726018	-0.168485	-1.04227	92	22	LTBP1, BIRC6, STRN, SOS1, MAP4K3, SLC8A1, DHX57, MEMO1, THUMPD2, TTC27, GPATCH11, VIT, HNRNPLL, FAM98A, RMDN2, GEMIN6		LTBP1
chr13q31	0.402715	0.761281	-0.477467	-1.04586	177	3	GPC6, RBM26		GPC6
chr4q21	0.310757	0.716928	-0.153662	-1.06298	77	27	SEC31A, SCARB2, HNRNPD, AFF1, PTPN13, G3BP2, WDFY3, RASGEF1B, MAPK10, BMP2K, PRDM8
chr8p22	0.344828	0.726394	-0.265313	-1.06523	119	10	DLC1, PCM1, PSD3, TUSC3, SLC7A2
chr5q32	0.36	0.726803	-0.374315	-1.06897	143	5	TCERG1, ARSI, ADRB2, SLC26A2
chr6p22	0.306773	0.716928	-0.154749	-1.0705	76	27	HLA-A, ID4, ATXN1, HLA-F, NUP153, HLA-E, JARID2, ZKSCAN8, GABBR1, HCG11, TPMT, CASC15, TRIM26, MRS2, RPP21, ZNF322, GMNN, DTNBP1, TRIM27, ABT1, TDP2, DEK, C6orf62, ZSCAN16-AS1, ACOT13, PPP1R11		HLA-A
chr13q14	0.34359	0.726394	-0.127709	-1.07635	66	42	TPT1, RGCC, FNDC3A, FOXO1, EBPL, DGKH, AKAP11, WDFY2, ELF1, EPSTI1, INTS6, LRCH1, ALG11, UTP14C, RCBTB2, KBTBD7, FAM124A, NEK3, KBTBD6, KPNA3, VPS36, PHF11, SERP2, NUDT15, CCDC122, CDADC1, NUFIP1, SPRYD7, MRPS31, GTF2F2, ZC3H13, TRIM13, DHRS12		TPT1, RGCC
chr4q28	0.34	0.726394	-0.377343	-1.07761	135	5	FGF2, NUDT6, SCLT1, PCDH18, JADE1
chrYq11	0.332579	0.726018	-0.494013	-1.0821	146	3	USP9Y, NLGN4Y, EIF1AY
chr5q21	0.33046	0.726018	-0.269726	-1.08295	114	10	PJA2, MAN2A1, FER, LINC01023, NUDT12, FBXL17, PAM, EFNA5, CHD1		PJA2
chrXq25	0.379386	0.740582	-0.591549	-1.08539	172	2	GRIA3, THOC2
chrXq27	0.351675	0.726803	-0.431774	-1.08589	146	4	CDR1, FMR1, SLITRK4
chr14q31	0.3175	0.7239	-0.381851	-1.09049	126	5	STON2, SPATA7, FLRT2, DIO2, TTC8
chr6q23	0.298969	0.716928	-0.199902	-1.09893	86	18	EPB41L2, BCLAF1, TNFAIP3, TMEM200A, MOXD1, MED23, MAP7, SLC18B1, MTFR2, EYA4		EPB41L2, BCLAF1, TNFAIP3
chr12q21	0.303846	0.716928	-0.16529	-1.10144	78	25	BTG1, PHLDA1, RAB21, ATP2B1, ZFC3H1, ATXN7L3B, DUSP6, THAP2, MGAT4C, ZDHHC17, PAWR, PPFIA2, METTL25, TMEM19, CEP290, NAP1L1, GLIPR1, TBC1D15, PPP1R12A, C12orf29, CSRP2, OSBPL8, CCDC59		BTG1, PHLDA1, RAB21
chr3q22	0.247273	0.680447	-0.185285	-1.12243	67	21	CDV3, DNAJC13, RYK, PLXND1, AMOTL2, MRAS, TOPBP1, NPHP3, ARMC8, NEK11, DBR1, UBA5, PCCB, SRPRB, NCK1, NUDT16, ANAPC13, SLC35G2, TMEM108, FAIM, MRPL3		CDV3
chr10q11	0.311927	0.716928	-0.257051	-1.12404	101	12	CSGALNACT2, PRKG1, VSTM4, PARG, ZNF487, BMS1, RASSF4, TIMM23, NCOA4
chr2q22	0.302564	0.716928	-0.354566	-1.12535	117	6	ZEB2, KYNU, LRP1B, ACVR2A, TEX41, HNMT		ZEB2
chr3p12	0.303167	0.716928	-0.515849	-1.12993	133	3	VGLL3, ROBO1
chr11p14	0.292308	0.716928	-0.356292	-1.13083	113	6	LIN7C, ARL14EP, BDNF, CCDC34, FIBIN
chr1p22	0.257692	0.680447	-0.169272	-1.14422	66	26	LMO4, TMED5, GBP1, ZNF644, TGFBR3, GBP4, SH3GLB1, ARHGAP29, GBP3, COL24A1, LRRC8C
chr7p21	0.255385	0.680447	-0.242795	-1.15722	82	14	TWIST1, ITGB8, ANKMY2, ETV1, GLCCI1, ICA1, BZW2, AHR, TMEM196, MEOX2, TMEM106B		TWIST1
chr2p16	0.246006	0.680447	-0.24018	-1.16158	76	15	REL, SPTBN1, PSME4, CCDC88A, FBXO11, PAPOLG, STON1, VRK2, PPP1R21, FANCL		REL
chrXq11	0.280702	0.716928	-0.639014	-1.17248	127	2	ZC4H2, ARHGEF9
chr6q12	0.252083	0.680447	-0.892832	-1.17511	120	1	PHF3
chr7q21	0.23506	0.680447	-0.162978	-1.18118	58	30	BRI3, STEAP4, SEMA3C, FAM133B, MAGI2, COL1A2, CDK14, SEMA3A, GATAD1, CDK6, SAMD9, CACNA2D1, TFPI2		BRI3, STEAP4
chr1q41	0.235474	0.680447	-0.27049	-1.18281	76	12	TP53BP2, MIA3, TLR5, TAF1A, GPATCH2, BPNT1, HLX, RRP15, IARS2, LYPLAL1, AIDA		TP53BP2
chr11q21	0.236923	0.680447	-0.248786	-1.18577	76	14	MAML2, SESN3, PANX1, AMOTL1, FUT4, JRKL, C11orf54, SLC36A4, ENDOD1, MED17, CCDC82, CEP57
chr16q22	0.211111	0.680447	-0.132066	-1.18748	37	49	EXOSC6, NFAT5, IST1, AP1G1, TERF2, PDPR, KIAA0895L, HSF4, ZNF821, PHLPP2, DHODH, IL34, PSKH1, PLEKHG4, LCAT, PLA2G15, ZFP90, VAC14, B3GNT9, TXNL4B, ENKD1, DDX28, SLC12A4, E2F4, COG8, C16orf86, NOL3, GFOD2, COG4, PRMT7, CES2, CENPT, TRADD, DDX19B, NIP7, ZFHX3, CHTF8, CYB5B, ACD, VPS4A, NFATC3, PSMB10
chr12p11	0.223642	0.680447	-0.24638	-1.19156	69	15	PPFIBP1, ITPR2, STK38L, ARNTL2, AMN1, FGD4, TSPAN11, YARS2, PTHLH, CCDC91, TM7SF3, MED21, FGFR1OP2, MRPS35		PPFIBP1
chr9p24	0.215385	0.680447	-0.25431	-1.2121	69	14	SMARCA2, JAK2, UHRF2, RFX3, RANBP6, KDM4C, IL33, KIAA2026, CDC37L1, RCL1, GLIS3
chr11q22	0.198052	0.668244	-0.227548	-1.21693	60	17	MMP3, MMP1, DYNC2H1, ATM, BIRC2, ARHGAP42, BIRC3		MMP3
chr13q32	0.204893	0.679006	-0.280155	-1.22507	66	12	STK24, MBNL2, FARP1, DOCK9, DCT, PCCA, GPR180, GPR183
chr6q14	0.199301	0.668244	-0.207698	-1.22567	56	20	COL12A1, TPBG, SYNCRIP, ZNF292, TMEM30A, PGM3, UBE3D, CYB5R4, TBX18, ME1, LCA5, MYO6, ELOVL4, BCKDHB, FILIP1, PHIP, SNX14
chr20q12	0.164583	0.622677	-0.933108	-1.22812	78	1	TOP1
chr3p23	0.152083	0.622677	-0.93691	-1.23312	72	1	STT3B
chr2q33	0.160976	0.622677	-0.162119	-1.25525	32	36	BZW1, SF3B1, ZDBF2, RAPH1, INO80D, SPATS2L, FASTKD2, PGAP1, NRP2, TRAK2, ANKRD44, PLCL1, CARF, SATB2, RFTN2, WDR12, FAM126B, KCTD18, PARD3B, BMPR2, C2orf69, CCNYL1, METTL21A, NIF3L1, NDUFS1, CREB1		BZW1, SF3B1, ZDBF2
chr18q11	0.16208	0.622677	-0.288847	-1.26308	52	12	SS18, MIB1, NPC1, RBBP8, RIOK3, TTC39C, KCTD1, ABHD3, TAF4B
chr2q24	0.174847	0.629954	-0.279129	-1.26596	56	13	FAP, RBMS1, GALNT5, IFIH1, TTC21B, CERS6, DPP4, GCA, WDSUB1		FAP
chr5p12	0.153631	0.622677	-0.358754	-1.3051	54	8	NNT, ANXA2R, FGF10-AS1, CCDC152, FGF10, PAIP1, NNT-AS1, MRPS30
chr3p13	0.142091	0.622677	-0.382666	-1.3136	52	7	RYBP, GXYLT2, FOXP1, PDZRN3, SHQ1
chr4p14	0.144615	0.622677	-0.279511	-1.33222	46	14	ARAP2, KLF3, RELL1, N4BP2, KLHL5, PDS5A, WDR19, LIAS, PGM2
chr8p21	0.109091	0.584227	-0.176369	-1.34705	23	34	EGR3, SLC39A14, CSGALNACT1, LOXL2, DPYSL2, ENTPD4, TNFRSF10B, BMP1, LZTS1, POLR3D, NUDT18, FZD3, INTS9, SH2D4A, ELP3, EBF2, PPP3CC, SORBS3, BIN3, CCAR2, HMBOX1, CHMP7, SCARA5, EPHX2, SCARA3, R3HCC1, BNIP3L, CCDC25, KCTD9, ATP6V1B2, PPP2R2A		EGR3, SLC39A14
chr13q33	0.125698	0.584227	-0.373978	-1.36048	44	8	ITGBL1, ARGLU1, EFNB2, FGF14, ABHD13, BIVM, FGF14-AS2, TEX30		ITGBL1
chr5q11	0.110429	0.584227	-0.300006	-1.36064	35	13	IL6ST, PLK2, PARP8, ITGA1, MAP3K1, EMB, SLC38A9, SETD9, FST		IL6ST
chr1p12	0.123077	0.584227	-0.429397	-1.36286	47	6	NOTCH2, WARS2, WDR3, MAN1A2, TBX15, PHGDH
chr7q32	0.124601	0.584227	-0.282304	-1.3653	38	15	UBE2H, CALU, MKLN1, HILPDA, FLNC, METTL2B, ZC3HC1, TNPO3, COPG2, KLHDC10, RBM28, IMPDH1
chr3q26	0.109756	0.584227	-0.195266	-1.36548	26	28	FNDC3B, SKIL, FXR1, TBL1XR1, PHC3, PLD1, ZMAT3, ATP11B, TNIK, GNB4, PIK3CA, MFN1, USP13		FNDC3B
chr6q24	0.121406	0.584227	-0.282595	-1.36671	37	15	HIVEP2, SASH1, HEBP2, PLAGL1, STXBP5, UTRN, HECA
chr4q32	0.118211	0.584227	-0.284783	-1.37729	36	15	FNIP2, RAPGEF2, DDX60L, TLL1, TDO2, MSMO1, C4orf46, CPE, MAP9, TMEM192, PPID, ETFDH, CBR4, TMA16		FNIP2
chr8p23	0.0920245	0.558021	-0.311045	-1.41071	29	13	TDRP, MCPH1, TNKS, ANGPT2, MTMR9, FBXO25, CTSB, CLN8, ERICH1, ARHGEF10, FDFT1, NEIL2, DEFB1
chr3q29	0.0868167	0.558021	-0.279329	-1.4172	26	16	ATP13A3, LRRC15, PAK2, TFRC, OPA1, SENP5, FYTTD1, DLG1, PIGZ, XXYLT1, CEP19, APOD, HES1		ATP13A3
chr10q21	0.0858896	0.558021	-0.315727	-1.43194	27	13	JMJD1C, HERC4, SIRT1, ANK3, CCDC6, ARID5B, REEP3		JMJD1C
chr5q15	0.080597	0.558021	-0.350408	-1.47584	26	11	ELL2, CAST, RHOBTB3, ERAP2, LNPEP, TTC37, POU5F2, RIOK2		ELL2, CAST, RHOBTB3
chr10p12	0.0546624	0.519293	-0.293208	-1.48762	16	16	KIAA1217, PLXDC2, ARHGAP21, DNAJC1, OTUD1, YME1L1, APBB1IP, PIP4K2A, BAMBI, PRTFDC1, ANKRD26, NSUN6		KIAA1217
chr10p11	0.0611621	0.537806	-0.353477	-1.5457	19	12	ITGB1, NRP1, SVIL, EPC1, PARD3, CCDC7, ZNF438, ZNF25		ITGB1, NRP1
chr17q23	0.0576923	0.530397	-0.228965	-1.54772	14	26	VMP1, MRC2, CLTC, ERN1, MED13, DDX42, TLK2, TANC2, HEATR6, TEX2, CD79B, ICAM2, MILR1, PTRH2, TACO1, PPM1D, RNFT1, METTL2A, TUBD1, DCAF7, FTSJ3, CYB561, APPBP2, POLG2		VMP1
chr18q21	0.0528455	0.519293	-0.225014	-1.57351	12	28	PMAIP1, MBD2, TCF4, LMAN1, RNF152, MALT1, CCBE1, SMAD7, ZNF532, NEDD4L, WDR7, PIGN, C18orf25, ATP8B1		PMAIP1
chr15q26	0.0398406	0.493677	-0.218589	-1.58422	9	30	IQGAP1, CHSY1, LRRK1, SLCO3A1, MCTP2, IGF1R, PCSK6, NGRN, SEMA4B, DET1, PEX11A, ACAN, MAN2A2, POLG, LRRC28, CRTC3, FURIN, HDDC3, HAPLN3, FES, RCCD1		IQGAP1
chr19p12	0.0446927	0.506572	-0.44393	-1.61496	15	8	ZNF431, ZNF91, ZNF708, ZNF738, ZNF43, ZNF430, ZNF626
chr13q13	0.0492308	0.506572	-0.344577	-1.64233	15	14	DCLK1, POSTN, STARD13, UFM1, N4BP2L2, PDS5B, BRCA2, MAB21L1, SUPT20H, RFC3
chr18p11	0.033195	0.482748	-0.234235	-1.66063	7	29	COLEC12, ARHGAP28, SMCHD1, YES1, EPB41L3, LPIN2, RNMT, ENOSF1, RAB12, SPIRE1, CHMP1B, AFG3L2, PTPN2, CEP192		COLEC12
chr4q13	0.038806	0.493677	-0.395713	-1.66666	12	11	RUFY3, UBA6, EREG, MOB1B, CENPC, BTC, DCK, CSN1S1, UTP3, CXCL3, CXCL1
chr1q31	0.0229885	0.482748	-0.422589	-1.6967	7	10	PRG4, PTGS2, PTPRC, NEK7, ZBTB41, UCHL5, DENND1B, GLRX2, C1orf53, RGS2		PRG4
chr2q32	0.0314685	0.482748	-0.289149	-1.70633	8	20	COL3A1, COL5A2, GLS, ITGAV, TFPI, STAT1, MYO1B, DNAJC10, STK17B, HECW2, MFSD6, ANKAR, SLC39A10, NUP35, PMS1, PDE1A, HIBCH, ORMDL1, GULP1		COL3A1, COL5A2, GLS, ITGAV, TFPI, STAT1
chr17q24	0.0292208	0.482748	-0.335822	-1.79598	8	17	BPTF, FAM20A, PRKCA, PITPNC1, C17orf58, GNA13, LINC00511, AXIN2, MAP2K6, CEP112, ARSG, ABCA5, NOL11
chr6q26	0.0158371	0.451357	-0.825468	-1.80813	6	3	QKI, AGPAT4, MAP3K4		QKI
chr2q13	0.0187668	0.482748	-0.526854	-1.80856	6	7	RANBP2, RGPD5, BCL2L11, TMEM87B, NPHP1, SH3RF3
chr14q22	0.0114943	0.363985	-0.303939	-1.95177	2	24	TMEM260, FRMD6, NID2, KTN1, SAMD4A, MAP4K5, SAV1, NIN, DDHD1, FERMT2, GCH1, TRIM9, SOCS4, CDKL1		TMEM260, FRMD6, NID2
chr18q23	0.00558659	0.318436	-0.567381	-2.06405	1	8	NFATC1, ADNP2, ATP9B, CTDP1, ZNF516, RBFA, HSBP1L1, TXNL4A
chr15q21	0.00943396	0.363985	-0.304038	-2.35052	1	35	FBN1, B2M, MAPK6, TMOD3, ADAM10, EIF3J, COPS2, BLOC1S6, DMXL2, TRPM7, SPPL2A, NEDD4, MYO5A, FAM214A, PYGO1, SEMA6D, ALDH1A2, LYSMD2, RFX7, PIGB, GABPB1, SORD, GLDN, MNS1, GNB5		FBN1, B2M
MT	0.0030581	0.303514	-0.989422	-4.32658	0	12	MT-ATP6, MT-ND3, MT-CO2, MT-CO3, MT-CO1, MT-ND5, MT-ND4L, MT-CYB, MT-ATP8, MT-ND6, MT-ND4, MT-ND1		MT-ATP6, MT-ND3, MT-CO2, MT-CO3, MT-CO1, MT-ND5, MT-ND4L, MT-CYB, MT-ATP8, MT-ND6, MT-ND4, MT-ND1

## Sheet: C2
pathway	pval	padj	ES	NES	nMoreExtreme	size	leadingEdge	leadingEdge_UP	leadingEdge_DOWN
HSIAO_HOUSEKEEPING_GENES	0.00100402	0.0206079	0.55227	6.82689	0	329	RPL13A, RPL7, RPL31, ALDOA, RPL23A, EIF4A1, RPL41, RPLP2, FTL, RPL21, RPL8, RPL27, RPL10A, TMSB4X, RPL3, RPL27A, RPL36A, OAZ1, GAPDH, RPL35A, RPS10, JUNB, HNRNPA1, RPS25, UBB, RPS16, RPL19, LGALS3, RPS3, LGALS1, SLC25A6, RPL17, RPS5, RPS27, ANXA2, RPS6, MGP, RPS27A, HSPB1, EEF1A1, RPS15, RPS9, EEF2, RPS23, RPL38, RPL18A, UBC, RPS18, RPL32, NPC2, LDHA, RPL37A, SOD1, PRDX1, CALM2, CFL1, ENO1, UBA52…	RPL13A, RPL7, RPL31, ALDOA, RPL23A, EIF4A1, RPL41, RPLP2, FTL, RPL21, RPL8, RPL27, RPL10A, TMSB4X, RPL3, RPL27A, RPL36A, OAZ1, GAPDH, RPL35A, RPS10, JUNB, HNRNPA1, RPS25, UBB, RPS16, RPL19, LGALS3, RPS3, LGALS1, SLC25A6, RPL17, RPS5, RPS27, ANXA2, RPS6, MGP, RPS27A, HSPB1, EEF1A1, RPS15, RPS9, EEF2, RPS23, RPL38, RPL18A, UBC, RPS18, RPL32, NPC2, LDHA, RPL37A, SOD1, PRDX1, CALM2, CFL1, ENO1, UBA52…
REACTOME_EUKARYOTIC_TRANSLATION_ELONGATION	0.00110375	0.0206079	0.800389	6.80493	0	88	RPL13A, RPL7, RPL31, RPL23A, RPS20, RPL10, RPL41, RPLP2, RPL15, RPL21, RPL8, RPL27, RPL10A, RPL3, RPL27A, RPL36A, RPL35A, RPL26, RPS10, RPS25, RPS16, RPL19, RPS3, RPL17, RPS5, RPS13, RPS27, RPS6, FAU, RPS27A, RPS4X, EEF1A1, RPS15, RPS9, EEF2, RPS23, RPL38, RPL18A, RPS18, RPL32, RPL37A, RPL9, UBA52, RPL35, RPL4, RPS14, EEF1D, RPS3A, RPL11, RPL34, RPS7, RPS15A, RPL13, RPS29, RPLP1, RPL6, RPL23, RPL…	RPL13A, RPL7, RPL31, RPL23A, RPS20, RPL10, RPL41, RPLP2, RPL15, RPL21, RPL8, RPL27, RPL10A, RPL3, RPL27A, RPL36A, RPL35A, RPL26, RPS10, RPS25, RPS16, RPL19, RPS3, RPL17, RPS5, RPS13, RPS27, RPS6, FAU, RPS27A, RPS4X, EEF1A1, RPS15, RPS9, EEF2, RPS23, RPL38, RPL18A, RPS18, RPL32, RPL37A, RPL9, UBA52, RPL35, RPL4, RPS14, EEF1D, RPS3A, RPL11, RPL34, RPS7, RPS15A, RPL13, RPS29, RPLP1, RPL6, RPL23, RPL…
REACTOME_SRP_DEPENDENT_COTRANSLATIONAL_PROTEIN_TARGETING_TO_MEMBRANE	0.00108696	0.0206079	0.745033	6.74116	0	102	RPL13A, RPL7, RPL31, RPL23A, RPS20, RPL10, RPL41, RPLP2, RPL15, RPL21, RPL8, RPL27, RPL10A, RPL3, RPL27A, RPL36A, RPL35A, RPL26, RPS10, RPS25, RPS16, RPL19, RPS3, RPL17, RPS5, RPS13, RPS27, RPS6, FAU, RPS27A, RPS4X, RPS15, RPS9, RPS23, RPL38, RPL18A, RPS18, RPL32, RPL37A, RPL9, UBA52, RPL35, RPL4, RPS14, RPS3A, RPL11, RPL34, RPS7, RPS15A, RPL13, RPS29, RPLP1, RPL6, RPL23, RPL12, RPS12, RPL7A, RPL…	RPL13A, RPL7, RPL31, RPL23A, RPS20, RPL10, RPL41, RPLP2, RPL15, RPL21, RPL8, RPL27, RPL10A, RPL3, RPL27A, RPL36A, RPL35A, RPL26, RPS10, RPS25, RPS16, RPL19, RPS3, RPL17, RPS5, RPS13, RPS27, RPS6, FAU, RPS27A, RPS4X, RPS15, RPS9, RPS23, RPL38, RPL18A, RPS18, RPL32, RPL37A, RPL9, UBA52, RPL35, RPL4, RPS14, RPS3A, RPL11, RPL34, RPS7, RPS15A, RPL13, RPS29, RPLP1, RPL6, RPL23, RPL12, RPS12, RPL7A, RPL…
WP_CYTOPLASMIC_RIBOSOMAL_PROTEINS	0.00111359	0.0206079	0.813728	6.73965	0	81	RPL13A, RPL7, RPL31, RPL23A, RPS20, RPL10, RPL41, RPLP2, RPL15, RPL21, RPL8, RPL27, RPL10A, RPL3, RPL27A, RPL36A, RPL35A, RPL26, RPS10, RPS25, RPS16, RPL19, RPS3, RPL17, RPS5, RPS13, RPS27, RPS6, FAU, RPS27A, RPS4X, RPS15, RPS9, RPS23, RPL38, RPL18A, RPS18, RPL32, RPL37A, RPL9, UBA52, RPL35, RPL4, RPS14, RPS3A, RPL11, RPL34, RPS7, RPS15A, RPL13, RPS29, RPLP1, RPL6, RPL23, RPL12, RPS12, RPL7A, RPL…	RPL13A, RPL7, RPL31, RPL23A, RPS20, RPL10, RPL41, RPLP2, RPL15, RPL21, RPL8, RPL27, RPL10A, RPL3, RPL27A, RPL36A, RPL35A, RPL26, RPS10, RPS25, RPS16, RPL19, RPS3, RPL17, RPS5, RPS13, RPS27, RPS6, FAU, RPS27A, RPS4X, RPS15, RPS9, RPS23, RPL38, RPL18A, RPS18, RPL32, RPL37A, RPL9, UBA52, RPL35, RPL4, RPS14, RPS3A, RPL11, RPL34, RPS7, RPS15A, RPL13, RPS29, RPLP1, RPL6, RPL23, RPL12, RPS12, RPL7A, RPL…
KEGG_RIBOSOME	0.00111607	0.0206079	0.802833	6.70793	0	83	RPL13A, RPL7, RPL31, RPL23A, RPS20, RPL10, RPL41, RPLP2, RPL15, RPL21, RPL8, RPL27, RPL10A, RPL3, RPL27A, RPL36A, RPL35A, RPL26, RPS10, RPS25, RPS16, RPL19, RPS3, RPL17, RPS5, RPS13, RPS27, RPS6, FAU, RPS27A, RPS4X, RPS15, RPS9, RPS23, RPL38, RPL18A, RPS18, RPL32, RPL37A, RPL9, UBA52, RPL35, RPL4, RPS3A, RPL11, RPL34, RPS7, RPS15A, RPL13, RPS29, RPLP1, RPL6, RPL23, RPL12, RPS12, RPL7A, RPL18, RPL…	RPL13A, RPL7, RPL31, RPL23A, RPS20, RPL10, RPL41, RPLP2, RPL15, RPL21, RPL8, RPL27, RPL10A, RPL3, RPL27A, RPL36A, RPL35A, RPL26, RPS10, RPS25, RPS16, RPL19, RPS3, RPL17, RPS5, RPS13, RPS27, RPS6, FAU, RPS27A, RPS4X, RPS15, RPS9, RPS23, RPL38, RPL18A, RPS18, RPL32, RPL37A, RPL9, UBA52, RPL35, RPL4, RPS3A, RPL11, RPL34, RPS7, RPS15A, RPL13, RPS29, RPLP1, RPL6, RPL23, RPL12, RPS12, RPL7A, RPL18, RPL…
REACTOME_REGULATION_OF_EXPRESSION_OF_SLITS_AND_ROBOS	0.00106157	0.0206079	0.668727	6.67903	0	140	RPL13A, RPL7, RPL31, RPL23A, RPS20, RPL10, RPL41, RPLP2, RPL15, RPL21, RPL8, RPL27, RPL10A, RPL3, RPL27A, RPL36A, RPL35A, RPL26, RPS10, RPS25, UBB, RPS16, RPL19, RPS3, RPL17, RPS5, RPS13, RPS27, RPS6, FAU, RPS27A, RPS4X, RPS15, RPS9, RPS23, RPL38, RPL18A, UBC, RPS18, RPL32, RPL37A, RPL9, UBA52, RPL35, RPL4, RPS14, RPS3A, RPL11, RPL34, RPS7, RPS15A, RPL13, RPS29, RPLP1, RPL6, RPL23, RPL12, RPS12, …	RPL13A, RPL7, RPL31, RPL23A, RPS20, RPL10, RPL41, RPLP2, RPL15, RPL21, RPL8, RPL27, RPL10A, RPL3, RPL27A, RPL36A, RPL35A, RPL26, RPS10, RPS25, UBB, RPS16, RPL19, RPS3, RPL17, RPS5, RPS13, RPS27, RPS6, FAU, RPS27A, RPS4X, RPS15, RPS9, RPS23, RPL38, RPL18A, UBC, RPS18, RPL32, RPL37A, RPL9, UBA52, RPL35, RPL4, RPS14, RPS3A, RPL11, RPL34, RPS7, RPS15A, RPL13, RPS29, RPLP1, RPL6, RPL23, RPL12, RPS12, …
REACTOME_EUKARYOTIC_TRANSLATION_INITIATION	0.00107875	0.0206079	0.703537	6.61756	0	114	RPL13A, RPL7, RPL31, RPL23A, RPS20, EIF4A1, RPL10, RPL41, RPLP2, RPL15, RPL21, RPL8, RPL27, RPL10A, RPL3, RPL27A, RPL36A, RPL35A, RPL26, RPS10, RPS25, RPS16, RPL19, RPS3, RPL17, RPS5, RPS13, RPS27, RPS6, FAU, RPS27A, RPS4X, RPS15, RPS9, RPS23, RPL38, RPL18A, RPS18, RPL32, RPL37A, RPL9, UBA52, RPL35, RPL4, RPS14, RPS3A, RPL11, RPL34, RPS7, RPS15A, RPL13, RPS29, RPLP1, RPL6, RPL23, RPL12, EIF3K, EI…	RPL13A, RPL7, RPL31, RPL23A, RPS20, EIF4A1, RPL10, RPL41, RPLP2, RPL15, RPL21, RPL8, RPL27, RPL10A, RPL3, RPL27A, RPL36A, RPL35A, RPL26, RPS10, RPS25, RPS16, RPL19, RPS3, RPL17, RPS5, RPS13, RPS27, RPS6, FAU, RPS27A, RPS4X, RPS15, RPS9, RPS23, RPL38, RPL18A, RPS18, RPL32, RPL37A, RPL9, UBA52, RPL35, RPL4, RPS14, RPS3A, RPL11, RPL34, RPS7, RPS15A, RPL13, RPS29, RPLP1, RPL6, RPL23, RPL12, EIF3K, EI…
REACTOME_RESPONSE_OF_EIF2AK4_GCN2_TO_AMINO_ACID_DEFICIENCY	0.00110497	0.0206079	0.748061	6.5129	0	94	RPL13A, RPL7, RPL31, RPL23A, RPS20, RPL10, RPL41, RPLP2, RPL15, RPL21, RPL8, RPL27, RPL10A, RPL3, RPL27A, RPL36A, RPL35A, RPL26, RPS10, RPS25, RPS16, RPL19, RPS3, RPL17, RPS5, RPS13, RPS27, RPS6, FAU, RPS27A, RPS4X, RPS15, RPS9, RPS23, RPL38, RPL18A, RPS18, RPL32, RPL37A, RPL9, UBA52, RPL35, RPL4, RPS14, RPS3A, RPL11, RPL34, RPS7, RPS15A, ATF4, RPL13, RPS29, RPLP1, RPL6, RPL23, RPL12, RPS12, RPL7…	RPL13A, RPL7, RPL31, RPL23A, RPS20, RPL10, RPL41, RPLP2, RPL15, RPL21, RPL8, RPL27, RPL10A, RPL3, RPL27A, RPL36A, RPL35A, RPL26, RPS10, RPS25, RPS16, RPL19, RPS3, RPL17, RPS5, RPS13, RPS27, RPS6, FAU, RPS27A, RPS4X, RPS15, RPS9, RPS23, RPL38, RPL18A, RPS18, RPL32, RPL37A, RPL9, UBA52, RPL35, RPL4, RPS14, RPS3A, RPL11, RPL34, RPS7, RPS15A, ATF4, RPL13, RPS29, RPLP1, RPL6, RPL23, RPL12, RPS12, RPL7…
REACTOME_SELENOAMINO_ACID_METABOLISM	0.00108932	0.0206079	0.721256	6.40145	0	97	RPL13A, RPL7, RPL31, RPL23A, RPS20, RPL10, RPL41, RPLP2, RPL15, RPL21, RPL8, RPL27, RPL10A, RPL3, RPL27A, RPL36A, RPL35A, RPL26, RPS10, RPS25, RPS16, RPL19, RPS3, RPL17, RPS5, RPS13, RPS27, RPS6, FAU, RPS27A, RPS4X, RPS15, RPS9, RPS23, RPL38, RPL18A, RPS18, RPL32, RPL37A, RPL9, UBA52, RPL35, RPL4, RPS14, RPS3A, RPL11, RPL34, RPS7, RPS15A, RPL13, RPS29, RPLP1, RPL6, RPL23, RPL12, RPS12, RPL7A, RPL…	RPL13A, RPL7, RPL31, RPL23A, RPS20, RPL10, RPL41, RPLP2, RPL15, RPL21, RPL8, RPL27, RPL10A, RPL3, RPL27A, RPL36A, RPL35A, RPL26, RPS10, RPS25, RPS16, RPL19, RPS3, RPL17, RPS5, RPS13, RPS27, RPS6, FAU, RPS27A, RPS4X, RPS15, RPS9, RPS23, RPL38, RPL18A, RPS18, RPL32, RPL37A, RPL9, UBA52, RPL35, RPL4, RPS14, RPS3A, RPL11, RPL34, RPS7, RPS15A, RPL13, RPS29, RPLP1, RPL6, RPL23, RPL12, RPS12, RPL7A, RPL…
REACTOME_CELLULAR_RESPONSE_TO_STARVATION	0.00106952	0.0206079	0.654779	6.37676	0	126	RPL13A, RPL7, RPL31, RPL23A, RPS20, RPL10, RPL41, RPLP2, RPL15, RPL21, RPL8, RPL27, RPL10A, RPL3, RPL27A, RPL36A, RPL35A, RPL26, RPS10, RPS25, RPS16, RPL19, RPS3, RPL17, RPS5, RPS13, RPS27, RPS6, FAU, RPS27A, RPS4X, RPS15, RPS9, RPS23, RPL38, RPL18A, RPS18, RPL32, RPL37A, RPL9, UBA52, RPL35, RPL4, RPS14, RPS3A, RPL11, RPL34, RPS7, RPS15A, ATF4, RPL13, LAMTOR5, RPS29, RPLP1, RPL6, RPL23, RPL12, RP…	RPL13A, RPL7, RPL31, RPL23A, RPS20, RPL10, RPL41, RPLP2, RPL15, RPL21, RPL8, RPL27, RPL10A, RPL3, RPL27A, RPL36A, RPL35A, RPL26, RPS10, RPS25, RPS16, RPL19, RPS3, RPL17, RPS5, RPS13, RPS27, RPS6, FAU, RPS27A, RPS4X, RPS15, RPS9, RPS23, RPL38, RPL18A, RPS18, RPL32, RPL37A, RPL9, UBA52, RPL35, RPL4, RPS14, RPS3A, RPL11, RPL34, RPS7, RPS15A, ATF4, RPL13, LAMTOR5, RPS29, RPLP1, RPL6, RPL23, RPL12, RP…
REACTOME_NONSENSE_MEDIATED_DECAY_NMD	0.0010846	0.0206079	0.691618	6.3566	0	106	RPL13A, RPL7, RPL31, RPL23A, RPS20, RPL10, RPL41, RPLP2, RPL15, RPL21, RPL8, RPL27, RPL10A, RPL3, RPL27A, RPL36A, RPL35A, RPL26, RPS10, RPS25, RPS16, RPL19, RPS3, RPL17, RPS5, RPS13, RPS27, RPS6, FAU, RPS27A, RPS4X, RPS15, RPS9, RPS23, RPL38, RPL18A, RPS18, RPL32, RPL37A, RPL9, UBA52, RPL35, RPL4, RPS14, RPS3A, RPL11, RPL34, RPS7, RPS15A, RPL13, RPS29, RPLP1, RPL6, RPL23, RPL12, RPS12, RPL7A, RPL…	RPL13A, RPL7, RPL31, RPL23A, RPS20, RPL10, RPL41, RPLP2, RPL15, RPL21, RPL8, RPL27, RPL10A, RPL3, RPL27A, RPL36A, RPL35A, RPL26, RPS10, RPS25, RPS16, RPL19, RPS3, RPL17, RPS5, RPS13, RPS27, RPS6, FAU, RPS27A, RPS4X, RPS15, RPS9, RPS23, RPL38, RPL18A, RPS18, RPL32, RPL37A, RPL9, UBA52, RPL35, RPL4, RPS14, RPS3A, RPL11, RPL34, RPS7, RPS15A, RPL13, RPS29, RPLP1, RPL6, RPL23, RPL12, RPS12, RPL7A, RPL…
REACTOME_INFLUENZA_INFECTION	0.00107411	0.0206079	0.655094	6.34535	0	125	RPL13A, RPL7, RPL31, RPL23A, RPS20, RPL10, RPL41, RPLP2, RPL15, RPL21, RPL8, RPL27, RPL10A, RPL3, RPL27A, RPL36A, RPL35A, RPL26, RPS10, RPS25, RPS16, RPL19, RPS3, SLC25A6, RPL17, RPS5, RPS13, RPS27, RPS6, FAU, RPS27A, RPS4X, RPS15, RPS9, RPS23, RPL38, RPL18A, RPS18, RPL32, RPL37A, RPL9, UBA52, RPL35, RPL4, RPS14, RPS3A, RPL11, RPL34, RPS7, RPS15A, RPL13, RPS29, RPLP1, RPL6, RPL23, RPL12, RPS12, R…	RPL13A, RPL7, RPL31, RPL23A, RPS20, RPL10, RPL41, RPLP2, RPL15, RPL21, RPL8, RPL27, RPL10A, RPL3, RPL27A, RPL36A, RPL35A, RPL26, RPS10, RPS25, RPS16, RPL19, RPS3, SLC25A6, RPL17, RPS5, RPS13, RPS27, RPS6, FAU, RPS27A, RPS4X, RPS15, RPS9, RPS23, RPL38, RPL18A, RPS18, RPL32, RPL37A, RPL9, UBA52, RPL35, RPL4, RPS14, RPS3A, RPL11, RPL34, RPS7, RPS15A, RPL13, RPS29, RPLP1, RPL6, RPL23, RPL12, RPS12, R…
REACTOME_SIGNALING_BY_ROBO_RECEPTORS	0.00104275	0.0206079	0.591739	6.19006	0	166	RPL13A, RPL7, RPL31, RPL23A, RPS20, RPL10, RPL41, RPLP2, RPL15, RPL21, RPL8, RPL27, RPL10A, RPL3, RPL27A, RPL36A, RPL35A, RPL26, RPS10, RPS25, UBB, RPS16, RPL19, RPS3, RPL17, RPS5, RPS13, RPS27, RPS6, FAU, RPS27A, RPS4X, RPS15, RPS9, RPS23, RPL38, RPL18A, UBC, RPS18, RPL32, RPL37A, RPL9, UBA52, RPL35, RPL4, RPS14, RPS3A, RPL11, RPL34, RPS7, RPS15A, RPL13, RPS29, RPLP1, RPL6, RPL23, RPL12, RPS12, …	RPL13A, RPL7, RPL31, RPL23A, RPS20, RPL10, RPL41, RPLP2, RPL15, RPL21, RPL8, RPL27, RPL10A, RPL3, RPL27A, RPL36A, RPL35A, RPL26, RPS10, RPS25, UBB, RPS16, RPL19, RPS3, RPL17, RPS5, RPS13, RPS27, RPS6, FAU, RPS27A, RPS4X, RPS15, RPS9, RPS23, RPL38, RPL18A, UBC, RPS18, RPL32, RPL37A, RPL9, UBA52, RPL35, RPL4, RPS14, RPS3A, RPL11, RPL34, RPS7, RPS15A, RPL13, RPS29, RPLP1, RPL6, RPL23, RPL12, RPS12, …
PECE_MAMMARY_STEM_CELL_UP	0.00108932	0.0206079	0.66602	5.92617	0	98	RPL13A, RPL23A, RPS20, RPL41, RPLP2, RPL15, RPL8, RPL10A, RPL27A, GAPDH, RPL35A, RPS10, RPS25, RPS16, AK1, RPS3, RPS13, MGP, FAU, RPL18A, RPS18, UBA52, RPS14, TUBB4B, EEF1D, RPS7, ACTG1, COX7A2, RPL13, TUBB2B, RPS29, RPLP1, DYNLL1, EIF3K, RPS12, RPL7A, COX4I1, TUBB2A, AKR1C1, RPL39, UQCRB, TMA7, UBL5, NDUFA11, RPL24, RPL36AL, HINT1, TMSB10, TXN, PPIA, NACA, RPSA, TALDO1, RPS2, RPS19, EDF1, SEC61G…	RPL13A, RPL23A, RPS20, RPL41, RPLP2, RPL15, RPL8, RPL10A, RPL27A, GAPDH, RPL35A, RPS10, RPS25, RPS16, AK1, RPS3, RPS13, MGP, FAU, RPL18A, RPS18, UBA52, RPS14, TUBB4B, EEF1D, RPS7, ACTG1, COX7A2, RPL13, TUBB2B, RPS29, RPLP1, DYNLL1, EIF3K, RPS12, RPL7A, COX4I1, TUBB2A, AKR1C1, RPL39, UQCRB, TMA7, UBL5, NDUFA11, RPL24, RPL36AL, HINT1, TMSB10, TXN, PPIA, NACA, RPSA, TALDO1, RPS2, RPS19, EDF1, SEC61G…
REACTOME_TRANSLATION	0.0010142	0.0206079	0.50588	5.86282	0	242	RPL13A, RPL7, RPL31, RPL23A, RPS20, EIF4A1, RPL10, RPL41, RPLP2, RPL15, RPL21, RPL8, RPL27, RPL10A, RPL3, RPL27A, RPL36A, RPL35A, RPL26, RPS10, RPS25, RPS16, RPL19, RPS3, RPL17, RPS5, RPS13, RPS27, RPS6, FAU, RPS27A, RPS4X, EEF1A1, RPS15, RPS9, EEF2, RPS23, RPL38, RPL18A, RPS18, RPL32, RPL37A, RPL9, UBA52, RPL35, RPL4, RPS14, EEF1D, RPS3A, RPL11, RPL34, RPS7, RPS15A, RPL13, RPS29, RPLP1, RPL6, RP…	RPL13A, RPL7, RPL31, RPL23A, RPS20, EIF4A1, RPL10, RPL41, RPLP2, RPL15, RPL21, RPL8, RPL27, RPL10A, RPL3, RPL27A, RPL36A, RPL35A, RPL26, RPS10, RPS25, RPS16, RPL19, RPS3, RPL17, RPS5, RPS13, RPS27, RPS6, FAU, RPS27A, RPS4X, EEF1A1, RPS15, RPS9, EEF2, RPS23, RPL38, RPL18A, RPS18, RPL32, RPL37A, RPL9, UBA52, RPL35, RPL4, RPS14, EEF1D, RPS3A, RPL11, RPL34, RPS7, RPS15A, RPL13, RPS29, RPLP1, RPL6, RP…
BILANGES_SERUM_AND_RAPAMYCIN_SENSITIVE_GENES	0.00115875	0.0206079	0.744247	5.51288	0	59	RPL13A, RPL7, RPL10, RPL15, RPL21, RPL8, RPL27A, RPL36A, RPL26, RPS10, RPS25, RPS16, RPS3, RPS5, RPS13, RPS6, FAU, RPS27A, RPS4X, EEF1A1, RPS9, EEF2, RPS23, RPL18A, RPL32, UBA52, RPL4, RPS14, RPS3A, RPS7, RPL13, RPL6, RPL23, EIF3L, EIF3F, RPL7A, RPL18, RPL24, COX7A2L, RPL14, EIF3H, RPS19, RPL30, RPL29, RPL5	RPL13A, RPL7, RPL10, RPL15, RPL21, RPL8, RPL27A, RPL36A, RPL26, RPS10, RPS25, RPS16, RPS3, RPS5, RPS13, RPS6, FAU, RPS27A, RPS4X, EEF1A1, RPS9, EEF2, RPS23, RPL18A, RPL32, UBA52, RPL4, RPS14, RPS3A, RPS7, RPL13, RPL6, RPL23, EIF3L, EIF3F, RPL7A, RPL18, RPL24, COX7A2L, RPL14, EIF3H, RPS19, RPL30, RPL29, RPL5
KIM_BIPOLAR_DISORDER_OLIGODENDROCYTE_DENSITY_CORR_UP	0.001	0.0206079	0.408781	5.44157	0	473	RPL7, ALDOA, RPL41, FTL, RPL8, RPL27, RPL10A, RPL3, OAZ1, EPHX1, RPS10, RPS25, UBB, LGALS1, SLC25A6, RPS13, PKM, RPS27, RPS6, TMEM59, FAU, RPS27A, RPS4X, EEF1A1, TPI1, GABARAPL2, UBC, RPS18, RPL32, NPC2, SOD1, PRDX1, CFL1, ENO1, RNH1, RPL35, RPL4, TUBB4B, RPL11, MGST3, CCNI, ACTG1, GPX4, COX7A2, LAMTOR5, RPLP1, COX7C, FKBP1A, CIRBP, SUMO2, FHL1, RPL12, MYL12B, ISCU, PEBP1, NEDD8, EIF3K, SRI, RPS1…	RPL7, ALDOA, RPL41, FTL, RPL8, RPL27, RPL10A, RPL3, OAZ1, EPHX1, RPS10, RPS25, UBB, LGALS1, SLC25A6, RPS13, PKM, RPS27, RPS6, TMEM59, FAU, RPS27A, RPS4X, EEF1A1, TPI1, GABARAPL2, UBC, RPS18, RPL32, NPC2, SOD1, PRDX1, CFL1, ENO1, RNH1, RPL35, RPL4, TUBB4B, RPL11, MGST3, CCNI, ACTG1, GPX4, COX7A2, LAMTOR5, RPLP1, COX7C, FKBP1A, CIRBP, SUMO2, FHL1, RPL12, MYL12B, ISCU, PEBP1, NEDD8, EIF3K, SRI, RPS1…
REACTOME_RESPIRATORY_ELECTRON_TRANSPORT	0.00110988	0.0206079	0.625006	5.33241	0	89	NDUFA4, COX7C, NDUFA13, COX16, NDUFC2, NDUFS4, COX4I1, UQCRB, NDUFA11, NDUFA1, NDUFB6, COX8A, NDUFAF3, SDHC, COX7A2L, COX6B1, NDUFB4, COX5B, NDUFS7, NDUFA12, NDUFB9, SDHD, NDUFB11, NDUFAB1, UQCRQ, NDUFV2, NDUFS3, CYC1, NDUFC1, SDHB, NDUFV1, UQCRH, NDUFB5, COX6A1, COX7B, NDUFS8, CYCS, UQCRC2, NDUFB3, NDUFB10, NDUFA9, NDUFB7, NDUFS6, NDUFA2, TMEM126B, NDUFA6, NDUFA8, COX5A, UQCRFS1, ETFB, NDUFS2, N…	NDUFA4, COX7C, NDUFA13, COX16, NDUFC2, NDUFS4, COX4I1, UQCRB, NDUFA11, NDUFA1, NDUFB6, COX8A, NDUFAF3, SDHC, COX7A2L, COX6B1, NDUFB4, COX5B, NDUFS7, NDUFA12, NDUFB9, SDHD, NDUFB11, NDUFAB1, UQCRQ, NDUFV2, NDUFS3, CYC1, NDUFC1, SDHB, NDUFV1, UQCRH, NDUFB5, COX6A1, COX7B, NDUFS8, CYCS, UQCRC2, NDUFB3, NDUFB10, NDUFA9, NDUFB7, NDUFS6, NDUFA2, TMEM126B, NDUFA6, NDUFA8, COX5A, UQCRFS1, ETFB, NDUFS2, N…
KEGG_HUNTINGTONS_DISEASE	0.00107411	0.0206079	0.566115	5.3299	0	113	SLC25A6, SOD1, COX7A2, NDUFA4, COX7C, SLC25A5, NDUFC2, NDUFS4, COX4I1, AP2M1, UQCRB, VDAC2, POLR2L, NDUFA1, NDUFB6, COX8A, SDHC, COX7A2L, POLR2F, COX6B1, NDUFB4, COX5B, NDUFS7, NDUFB9, CLTA, POLR2E, DCTN2, SDHD, POLR2J, COX7A1, NDUFAB1, UQCRQ, NDUFV2, NDUFS3, CYC1, POLR2G, POLR2K, NDUFC1, SDHB, NDUFV1, UQCRH, NDUFB5, COX6A1, COX7B, NDUFS8, CYCS, UQCRC2, NDUFB3, NDUFB10, VDAC3, NDUFA9, NDUFB7, NDU…	SLC25A6, SOD1, COX7A2, NDUFA4, COX7C, SLC25A5, NDUFC2, NDUFS4, COX4I1, AP2M1, UQCRB, VDAC2, POLR2L, NDUFA1, NDUFB6, COX8A, SDHC, COX7A2L, POLR2F, COX6B1, NDUFB4, COX5B, NDUFS7, NDUFB9, CLTA, POLR2E, DCTN2, SDHD, POLR2J, COX7A1, NDUFAB1, UQCRQ, NDUFV2, NDUFS3, CYC1, POLR2G, POLR2K, NDUFC1, SDHB, NDUFV1, UQCRH, NDUFB5, COX6A1, COX7B, NDUFS8, CYCS, UQCRC2, NDUFB3, NDUFB10, VDAC3, NDUFA9, NDUFB7, NDU…
ENK_UV_RESPONSE_KERATINOCYTE_UP	0.00100301	0.0206079	0.42479	5.31123	0	342	ALDOA, EIF4A1, RPL10, RPL8, RPL10A, OAZ1, RPS10, JUNB, UBB, RPL19, RPS3, LGALS1, RPS5, ANXA2, FAU, HSPB1, RPS15, RPS9, IGFBP6, GABARAPL2, RPL18A, CFL1, ENO1, RNH1, RPL35, TUBB4B, COMT, BTF3, ATF4, CCNI, GPX4, EIF1, TAGLN, RPL12, BRD2, NEDD8, MRPL23, EIF3K, EIF3F, AKR1B1, SLC3A2, EMP3, CDKN1A, PFN1, TUBB2A, RPL18, CRYAB, PSMB3, GSTP1, NXF1, EIF3G, TUFM, POLR2L, PSMB7, IER3, CRABP2, POLD4, MAGED2, …	ALDOA, EIF4A1, RPL10, RPL8, RPL10A, OAZ1, RPS10, JUNB, UBB, RPL19, RPS3, LGALS1, RPS5, ANXA2, FAU, HSPB1, RPS15, RPS9, IGFBP6, GABARAPL2, RPL18A, CFL1, ENO1, RNH1, RPL35, TUBB4B, COMT, BTF3, ATF4, CCNI, GPX4, EIF1, TAGLN, RPL12, BRD2, NEDD8, MRPL23, EIF3K, EIF3F, AKR1B1, SLC3A2, EMP3, CDKN1A, PFN1, TUBB2A, RPL18, CRYAB, PSMB3, GSTP1, NXF1, EIF3G, TUFM, POLR2L, PSMB7, IER3, CRABP2, POLD4, MAGED2, …
WP_ELECTRON_TRANSPORT_CHAIN_OXPHOS_SYSTEM_IN_MITOCHONDRIA	0.00112233	0.0206079	0.646824	5.27949	0	77	SLC25A6, COX7A2, NDUFA4, COX7C, SLC25A5, NDUFC2, NDUFS4, COX4I1, UQCRB, NDUFA1, NDUFB6, COX8A, SDHC, COX7A2L, COX6B1, NDUFB4, COX5B, NDUFS7, NDUFA12, NDUFB9, SDHD, COX7A1, NDUFAB1, UQCRQ, NDUFV2, NDUFS3, NDUFC1, SDHB, NDUFV1, UQCRH, NDUFB5, COX6A1, COX7B, NDUFS8, UQCRC2, NDUFB3, NDUFB10, NDUFA9, NDUFB7, NDUFS6, NDUFA2, NDUFA6, NDUFA8, COX17, COX5A, UQCRFS1, NDUFS2, NDUFB1, NDUFB2, UQCRC1, NDUFS5,…	SLC25A6, COX7A2, NDUFA4, COX7C, SLC25A5, NDUFC2, NDUFS4, COX4I1, UQCRB, NDUFA1, NDUFB6, COX8A, SDHC, COX7A2L, COX6B1, NDUFB4, COX5B, NDUFS7, NDUFA12, NDUFB9, SDHD, COX7A1, NDUFAB1, UQCRQ, NDUFV2, NDUFS3, NDUFC1, SDHB, NDUFV1, UQCRH, NDUFB5, COX6A1, COX7B, NDUFS8, UQCRC2, NDUFB3, NDUFB10, NDUFA9, NDUFB7, NDUFS6, NDUFA2, NDUFA6, NDUFA8, COX17, COX5A, UQCRFS1, NDUFS2, NDUFB1, NDUFB2, UQCRC1, NDUFS5
REACTOME_RESPIRATORY_ELECTRON_TRANSPORT_ATP_SYNTHESIS_BY_CHEMIOSMOTIC_COUPLING_AND_HEAT_PRODUCTION_BY_UNCOUPLING_PROTEINS	0.00110619	0.0206079	0.605308	5.25202	0	93	NDUFA4, COX7C, NDUFA13, COX16, NDUFC2, NDUFS4, COX4I1, UQCRB, NDUFA11, NDUFA1, NDUFB6, COX8A, NDUFAF3, SDHC, COX7A2L, COX6B1, NDUFB4, COX5B, NDUFS7, NDUFA12, NDUFB9, SDHD, NDUFB11, NDUFAB1, UQCRQ, NDUFV2, NDUFS3, CYC1, NDUFC1, SDHB, NDUFV1, UQCRH, NDUFB5, COX6A1, COX7B, NDUFS8, CYCS, UQCRC2, NDUFB3, NDUFB10, NDUFA9, NDUFB7, NDUFS6, NDUFA2, TMEM126B, NDUFA6, NDUFA8, COX5A, UQCRFS1, ETFB, NDUFS2, N…	NDUFA4, COX7C, NDUFA13, COX16, NDUFC2, NDUFS4, COX4I1, UQCRB, NDUFA11, NDUFA1, NDUFB6, COX8A, NDUFAF3, SDHC, COX7A2L, COX6B1, NDUFB4, COX5B, NDUFS7, NDUFA12, NDUFB9, SDHD, NDUFB11, NDUFAB1, UQCRQ, NDUFV2, NDUFS3, CYC1, NDUFC1, SDHB, NDUFV1, UQCRH, NDUFB5, COX6A1, COX7B, NDUFS8, CYCS, UQCRC2, NDUFB3, NDUFB10, NDUFA9, NDUFB7, NDUFS6, NDUFA2, TMEM126B, NDUFA6, NDUFA8, COX5A, UQCRFS1, ETFB, NDUFS2, N…
MOOTHA_VOXPHOS	0.00115075	0.0206079	0.691664	5.21802	0	62	COX7A2, NDUFA4, COX7C, NDUFA13, NDUFC2, NDUFS4, COX4I1, UQCRB, NDUFA1, NDUFB6, COX8A, SDHC, COX7A2L, COX6B1, NDUFB4, COX5B, NDUFS7, CYB5A, SDHD, COX7A1, TBCB, NDUFAB1, UQCRQ, NDUFS3, CYC1, NDUFC1, SDHB, UQCRH, NDUFB5, COX6A1, COX7B, NDUFS8, CYCS, UQCRC2, NDUFB3, NDUFA9, NDUFB7, NDUFS6, NDUFA2, NDUFA6, NDUFA8, COX5A, UQCRFS1, NDUFS2, NDUFB1, NDUFB2, UQCRC1, NDUFA4L2, NDUFS5, UQCR10, NDUFA3, SDHA, …	COX7A2, NDUFA4, COX7C, NDUFA13, NDUFC2, NDUFS4, COX4I1, UQCRB, NDUFA1, NDUFB6, COX8A, SDHC, COX7A2L, COX6B1, NDUFB4, COX5B, NDUFS7, CYB5A, SDHD, COX7A1, TBCB, NDUFAB1, UQCRQ, NDUFS3, CYC1, NDUFC1, SDHB, UQCRH, NDUFB5, COX6A1, COX7B, NDUFS8, CYCS, UQCRC2, NDUFB3, NDUFA9, NDUFB7, NDUFS6, NDUFA2, NDUFA6, NDUFA8, COX5A, UQCRFS1, NDUFS2, NDUFB1, NDUFB2, UQCRC1, NDUFA4L2, NDUFS5
REACTOME_METABOLISM_OF_AMINO_ACIDS_AND_DERIVATIVES	0.00102249	0.0206079	0.461303	5.20577	0	224	RPL13A, RPL7, RPL31, RPL23A, RPS20, RPL10, RPL41, RPLP2, RPL15, RPL21, RPL8, RPL27, RPL10A, RPL3, RPL27A, RPL36A, OAZ1, RPL35A, RPL26, RPS10, RPS25, RPS16, RPL19, RPS3, RPL17, RPS5, RPS13, RPS27, RPS6, FAU, RPS27A, RPS4X, RPS15, RPS9, RPS23, RPL38, RPL18A, RPS18, RPL32, RPL37A, RPL9, UBA52, RPL35, RPL4, RPS14, RPS3A, RPL11, RPL34, RPS7, RPS15A, RPL13, RPS29, RPLP1, RPL6, OAZ2, CDO1, RPL23, RPL12,…	RPL13A, RPL7, RPL31, RPL23A, RPS20, RPL10, RPL41, RPLP2, RPL15, RPL21, RPL8, RPL27, RPL10A, RPL3, RPL27A, RPL36A, OAZ1, RPL35A, RPL26, RPS10, RPS25, RPS16, RPL19, RPS3, RPL17, RPS5, RPS13, RPS27, RPS6, FAU, RPS27A, RPS4X, RPS15, RPS9, RPS23, RPL38, RPL18A, RPS18, RPL32, RPL37A, RPL9, UBA52, RPL35, RPL4, RPS14, RPS3A, RPL11, RPL34, RPS7, RPS15A, RPL13, RPS29, RPLP1, RPL6, OAZ2, CDO1, RPL23, RPL12,…
KEGG_PARKINSONS_DISEASE	0.00110619	0.0206079	0.600695	5.19777	0	92	UBB, SLC25A6, COX7A2, NDUFA4, COX7C, SLC25A5, NDUFC2, NDUFS4, COX4I1, UQCRB, VDAC2, NDUFA1, NDUFB6, COX8A, SDHC, COX7A2L, COX6B1, NDUFB4, COX5B, NDUFS7, NDUFB9, SDHD, COX7A1, NDUFAB1, UQCRQ, NDUFV2, NDUFS3, CYC1, NDUFC1, SDHB, PARK7, NDUFV1, UQCRH, NDUFB5, COX6A1, COX7B, NDUFS8, CYCS, UQCRC2, NDUFB3, NDUFB10, UBE2L3, VDAC3, NDUFA9, NDUFB7, NDUFS6, NDUFA2, NDUFA6, NDUFA8, COX5A, UQCRFS1, NDUFS2, N…	UBB, SLC25A6, COX7A2, NDUFA4, COX7C, SLC25A5, NDUFC2, NDUFS4, COX4I1, UQCRB, VDAC2, NDUFA1, NDUFB6, COX8A, SDHC, COX7A2L, COX6B1, NDUFB4, COX5B, NDUFS7, NDUFB9, SDHD, COX7A1, NDUFAB1, UQCRQ, NDUFV2, NDUFS3, CYC1, NDUFC1, SDHB, PARK7, NDUFV1, UQCRH, NDUFB5, COX6A1, COX7B, NDUFS8, CYCS, UQCRC2, NDUFB3, NDUFB10, UBE2L3, VDAC3, NDUFA9, NDUFB7, NDUFS6, NDUFA2, NDUFA6, NDUFA8, COX5A, UQCRFS1, NDUFS2, N…
KIM_ALL_DISORDERS_OLIGODENDROCYTE_NUMBER_CORR_UP	0.000999001	0.0206079	0.381899	5.14967	0	510	ALDOA, RPL41, FTL, CD9, RPL8, RPL27, RPL10A, RPL3, OAZ1, GAPDH, RPS10, UBB, RPS16, RPS3, LGALS1, SLC25A6, RPS27, TMEM59, FAU, RPS27A, RPS4X, EEF2, TPI1, GABARAPL2, RPL32, NPC2, TUBA1A, SOD1, PRDX1, CFL1, ENO1, RNH1, RPL35, TUBB4B, RPL11, ACTG1, GPX4, COX7A2, RPL13, LAMTOR5, TMED2, RPS29, RPLP1, COX7C, FKBP1A, CIRBP, SUMO2, ISCU, PEBP1, NEDD8, MRPL23, EIF3K, RPS12, EIF3F, AKR1B1, PSMB6, SLC3A2, ND…	ALDOA, RPL41, FTL, CD9, RPL8, RPL27, RPL10A, RPL3, OAZ1, GAPDH, RPS10, UBB, RPS16, RPS3, LGALS1, SLC25A6, RPS27, TMEM59, FAU, RPS27A, RPS4X, EEF2, TPI1, GABARAPL2, RPL32, NPC2, TUBA1A, SOD1, PRDX1, CFL1, ENO1, RNH1, RPL35, TUBB4B, RPL11, ACTG1, GPX4, COX7A2, RPL13, LAMTOR5, TMED2, RPS29, RPLP1, COX7C, FKBP1A, CIRBP, SUMO2, ISCU, PEBP1, NEDD8, MRPL23, EIF3K, RPS12, EIF3F, AKR1B1, PSMB6, SLC3A2, ND…
KEGG_OXIDATIVE_PHOSPHORYLATION	0.00110375	0.0206079	0.598398	5.14114	0	90	COX7A2, NDUFA4, COX7C, NDUFC2, NDUFS4, COX4I1, UQCRB, NDUFA11, NDUFA1, NDUFB6, COX8A, SDHC, COX7A2L, COX6B1, ATP6V1G1, NDUFB4, COX5B, ATP6V0E1, NDUFS7, NDUFB9, SDHD, COX7A1, NDUFAB1, UQCRQ, NDUFV2, ATP6V0B, NDUFS3, CYC1, NDUFC1, SDHB, ATP6V1F, NDUFV1, UQCRH, NDUFB5, COX6A1, COX7B, NDUFS8, UQCRC2, ATP6V0D1, NDUFB3, NDUFB10, NDUFA9, NDUFB7, NDUFS6, NDUFA2, NDUFA6, NDUFA8, COX17, COX5A, UQCRFS1, NDU…	COX7A2, NDUFA4, COX7C, NDUFC2, NDUFS4, COX4I1, UQCRB, NDUFA11, NDUFA1, NDUFB6, COX8A, SDHC, COX7A2L, COX6B1, ATP6V1G1, NDUFB4, COX5B, ATP6V0E1, NDUFS7, NDUFB9, SDHD, COX7A1, NDUFAB1, UQCRQ, NDUFV2, ATP6V0B, NDUFS3, CYC1, NDUFC1, SDHB, ATP6V1F, NDUFV1, UQCRH, NDUFB5, COX6A1, COX7B, NDUFS8, UQCRC2, ATP6V0D1, NDUFB3, NDUFB10, NDUFA9, NDUFB7, NDUFS6, NDUFA2, NDUFA6, NDUFA8, COX17, COX5A, UQCRFS1, NDU…
STARK_PREFRONTAL_CORTEX_22Q11_DELETION_DN	0.001	0.0206079	0.401075	5.12467	0	376	ALDOA, RPL15, RPL8, RPL36A, RPL26, TPI1, SAP18, S100A6, PRDX1, RPL4, MGST3, COMT, RPL34, COX7A2, EIF1, COX7C, DYNLL1, SLC25A5, EIF3K, EIF3L, EIF3F, AKR1B1, PSMB6, NDUFS4, KRTCAP2, EMP2, MDH2, RPL18, PSMB3, AP2M1, TAF9, TMA7, NDUFA11, MRPL51, VDAC2, TRMT112, NDUFAF3, KPNA2, TMSB10, COPS6, TMEM256, SNRPD2, TXN, PDCD6, NDUFB4, CNPY2, COX5B, EIF3H, PFDN5, SLIRP, CYSTM1, NACA, ACTR10, NDUFS7, NDUFA12,…	ALDOA, RPL15, RPL8, RPL36A, RPL26, TPI1, SAP18, S100A6, PRDX1, RPL4, MGST3, COMT, RPL34, COX7A2, EIF1, COX7C, DYNLL1, SLC25A5, EIF3K, EIF3L, EIF3F, AKR1B1, PSMB6, NDUFS4, KRTCAP2, EMP2, MDH2, RPL18, PSMB3, AP2M1, TAF9, TMA7, NDUFA11, MRPL51, VDAC2, TRMT112, NDUFAF3, KPNA2, TMSB10, COPS6, TMEM256, SNRPD2, TXN, PDCD6, NDUFB4, CNPY2, COX5B, EIF3H, PFDN5, SLIRP, CYSTM1, NACA, ACTR10, NDUFS7, NDUFA12,…
LI_AMPLIFIED_IN_LUNG_CANCER	0.00107411	0.0206079	0.525299	5.07309	0	124	RPL7, RPL31, ALDOA, RPL23A, RPS20, RPL8, RPL27, RPL10A, RPL27A, RPL36A, RPS10, RPS16, RPL17, RPS5, PKM, RPS27, HSPB1, RPS4X, RPL38, LDHA, RPL37A, PRDX1, ENO1, RPL35, EEF1D, RPS7, RPL13, ARL6IP1, SUMO2, SNRPE, AKR1C1, RAN, UQCRB, PLP2, TUFM, CRABP2, SNRPD2, PDCD6, PFKP, NACA, HSPE1, TALDO1, RPS2, PSMD8, DPP7, JTB, APRT, UBE2I, NME1, AKR1A1, UQCRH, COX6A1, RPL30, MIF, HAX1, YIF1A, LDHB, RPS21, CYCS…	RPL7, RPL31, ALDOA, RPL23A, RPS20, RPL8, RPL27, RPL10A, RPL27A, RPL36A, RPS10, RPS16, RPL17, RPS5, PKM, RPS27, HSPB1, RPS4X, RPL38, LDHA, RPL37A, PRDX1, ENO1, RPL35, EEF1D, RPS7, RPL13, ARL6IP1, SUMO2, SNRPE, AKR1C1, RAN, UQCRB, PLP2, TUFM, CRABP2, SNRPD2, PDCD6, PFKP, NACA, HSPE1, TALDO1, RPS2, PSMD8, DPP7, JTB, APRT, UBE2I, NME1, AKR1A1, UQCRH, COX6A1, RPL30, MIF, HAX1, YIF1A, LDHB, RPS21, CYCS…
YAO_TEMPORAL_RESPONSE_TO_PROGESTERONE_CLUSTER_13	0.00106157	0.0206079	0.501301	5.00577	0	141	HNRNPA1, LGALS1, ANXA2, S100A6, CES1, GPX4, LAMTOR5, ESD, NDUFA13, COX16, NEDD8, MRPL23, PLAC9, SNRPE, TAF9, UQCRB, UBL5, SNRPG, CUTA, SNRPD2, COX5B, SF3B5, NDUFB11, CHMP2A, SEC61G, VPS29, MRPL18, NDUFC1, PARK7, TMED3, NDUFB5, COX6A1, ECH1, COX7B, GUK1, DYNLRB1, CAT, ELOF1, CUEDC2, GSTM3, UQCRC2, GTF2A2, LSM3, S100A10, MRPL11, NDUFA9, CSRP1, SUMO3, PSMA5, FIBP, TKT, NDUFA2, TIMM8B, DBNL, BUD31, R…	HNRNPA1, LGALS1, ANXA2, S100A6, CES1, GPX4, LAMTOR5, ESD, NDUFA13, COX16, NEDD8, MRPL23, PLAC9, SNRPE, TAF9, UQCRB, UBL5, SNRPG, CUTA, SNRPD2, COX5B, SF3B5, NDUFB11, CHMP2A, SEC61G, VPS29, MRPL18, NDUFC1, PARK7, TMED3, NDUFB5, COX6A1, ECH1, COX7B, GUK1, DYNLRB1, CAT, ELOF1, CUEDC2, GSTM3, UQCRC2, GTF2A2, LSM3, S100A10, MRPL11, NDUFA9, CSRP1, SUMO3, PSMA5, FIBP, TKT, NDUFA2, TIMM8B, DBNL, BUD31, R…
WONG_MITOCHONDRIA_GENE_MODULE	0.00104932	0.0206079	0.478838	4.94151	0	160	TOMM7, GPX4, COX7A2, NDUFA4, TSPO, COX7C, NDUFC2, PRDX5, NDUFS4, COX4I1, UQCRB, VDAC2, TUFM, NDUFA1, NDUFB6, COX8A, COX7A2L, COX6B1, ATP6V1G1, NDUFB4, COX5B, MRPL32, NDUFA12, NDUFB9, HSD17B10, CYB5A, COX7A1, NDUFAB1, UQCRQ, NDUFV2, DCTN6, SEC61G, NDUFS3, CYC1, MRPL18, NDUFC1, SDHB, ATP6V1F, NDUFV1, NDUFB5, COX6A1, HAX1, COX7B, NDUFS8, CYP27A1, NDUFB3, NDUFB10, VDAC3, MRPL11, ACAT1, TIMM13, NDUFA9…	TOMM7, GPX4, COX7A2, NDUFA4, TSPO, COX7C, NDUFC2, PRDX5, NDUFS4, COX4I1, UQCRB, VDAC2, TUFM, NDUFA1, NDUFB6, COX8A, COX7A2L, COX6B1, ATP6V1G1, NDUFB4, COX5B, MRPL32, NDUFA12, NDUFB9, HSD17B10, CYB5A, COX7A1, NDUFAB1, UQCRQ, NDUFV2, DCTN6, SEC61G, NDUFS3, CYC1, MRPL18, NDUFC1, SDHB, ATP6V1F, NDUFV1, NDUFB5, COX6A1, HAX1, COX7B, NDUFS8, CYP27A1, NDUFB3, NDUFB10, VDAC3, MRPL11, ACAT1, TIMM13, NDUFA9…
REACTOME_NERVOUS_SYSTEM_DEVELOPMENT	0.00100402	0.0206079	0.396465	4.88156	0	319	RPL13A, RPL7, RPL31, RPL23A, RPS20, RPL10, RPL41, RPLP2, RPL15, RPL21, RPL8, RPL27, RPL10A, RPL3, RPL27A, RPL36A, RPL35A, RPL26, RPS10, RPS25, UBB, RPS16, TUBA1B, RPL19, RPS3, RPL17, RPS5, RPS13, RPS27, MYL6, RPS6, FAU, RPS27A, RPS4X, RPS15, RPS9, RPS23, RPL38, RPL18A, UBC, RPS18, RPL32, TUBA1A, RPL37A, RPL9, CFL1, UBA52, RPL35, RPL4, RPS14, TUBB4B, ARPC1B, ACTB, RPS3A, RPL11, RPL34, RPS7, RPS15A…	RPL13A, RPL7, RPL31, RPL23A, RPS20, RPL10, RPL41, RPLP2, RPL15, RPL21, RPL8, RPL27, RPL10A, RPL3, RPL27A, RPL36A, RPL35A, RPL26, RPS10, RPS25, UBB, RPS16, TUBA1B, RPL19, RPS3, RPL17, RPS5, RPS13, RPS27, MYL6, RPS6, FAU, RPS27A, RPS4X, RPS15, RPS9, RPS23, RPL38, RPL18A, UBC, RPS18, RPL32, TUBA1A, RPL37A, RPL9, CFL1, UBA52, RPL35, RPL4, RPS14, TUBB4B, ARPC1B, ACTB, RPS3A, RPL11, RPL34, RPS7, RPS15A…
REACTOME_RRNA_PROCESSING	0.00105042	0.0206079	0.468534	4.86476	0	164	RPL13A, RPL7, RPL31, RPL23A, RPS20, RPL10, RPL41, RPLP2, RPL15, RPL21, RPL8, RPL27, RPL10A, RPL3, RPL27A, RPL36A, RPL35A, RPL26, RPS10, RPS25, RPS16, RPL19, RPS3, RPL17, RPS5, RPS13, RPS27, RPS6, FAU, RPS27A, RPS4X, RPS15, RPS9, RPS23, RPL38, RPL18A, RPS18, RPL32, RPL37A, RPL9, UBA52, RPL35, RPL4, RPS14, RPS3A, RPL11, RPL34, RPS7, RPS15A, RPL13, RPS29, RPLP1, RPL6, RPL23, RPL12, RPS12, RPL7A, RPL…	RPL13A, RPL7, RPL31, RPL23A, RPS20, RPL10, RPL41, RPLP2, RPL15, RPL21, RPL8, RPL27, RPL10A, RPL3, RPL27A, RPL36A, RPL35A, RPL26, RPS10, RPS25, RPS16, RPL19, RPS3, RPL17, RPS5, RPS13, RPS27, RPS6, FAU, RPS27A, RPS4X, RPS15, RPS9, RPS23, RPL38, RPL18A, RPS18, RPL32, RPL37A, RPL9, UBA52, RPL35, RPL4, RPS14, RPS3A, RPL11, RPL34, RPS7, RPS15A, RPL13, RPS29, RPLP1, RPL6, RPL23, RPL12, RPS12, RPL7A, RPL…
REACTOME_ACTIVATION_OF_THE_MRNA_UPON_BINDING_OF_THE_CAP_BINDING_COMPLEX_AND_EIFS_AND_SUBSEQUENT_BINDING_TO_43S	0.00118765	0.0206079	0.671422	4.85197	0	56	RPS20, EIF4A1, RPS10, RPS25, RPS16, RPS3, RPS5, RPS13, RPS27, RPS6, FAU, RPS27A, RPS4X, RPS15, RPS9, RPS23, RPS18, RPS14, RPS3A, RPS7, RPS15A, RPS29, EIF3K, EIF3L, RPS12, EIF3F, EIF3D, EIF3G, EIF3I, EIF3H, EIF3E, RPS11, RPSA, RPS2, RPS19, EIF4A2, RPS21, RPS27L, EIF4E	RPS20, EIF4A1, RPS10, RPS25, RPS16, RPS3, RPS5, RPS13, RPS27, RPS6, FAU, RPS27A, RPS4X, RPS15, RPS9, RPS23, RPS18, RPS14, RPS3A, RPS7, RPS15A, RPS29, EIF3K, EIF3L, RPS12, EIF3F, EIF3D, EIF3G, EIF3I, EIF3H, EIF3E, RPS11, RPSA, RPS2, RPS19, EIF4A2, RPS21, RPS27L, EIF4E
CHNG_MULTIPLE_MYELOMA_HYPERPLOID_UP	0.00120627	0.0206079	0.702358	4.79329	0	47	RPL13A, RPLP2, RPL15, RPL21, RPL27A, RPL35A, HNRNPA1, RPS16, RPS3, RPS13, RPS6, RPS15, RPS9, EEF2, RPS23, RPL32, UBA52, RPL35, RPL4, RPS14, RPLP1, EIF3K, RPL7A, RPL18, EIF3G, RPL24, RPL14, RPSA, CLTA, RPS19, EIF4A2, FBL, RPL29, MRPL34, RPL37, DHPS, RSL24D1, IMP3, NPM1	RPL13A, RPLP2, RPL15, RPL21, RPL27A, RPL35A, HNRNPA1, RPS16, RPS3, RPS13, RPS6, RPS15, RPS9, EEF2, RPS23, RPL32, UBA52, RPL35, RPL4, RPS14, RPLP1, EIF3K, RPL7A, RPL18, EIF3G, RPL24, RPL14, RPSA, CLTA, RPS19, EIF4A2, FBL, RPL29, MRPL34, RPL37, DHPS
MARTENS_TRETINOIN_RESPONSE_DN	0.001	0.0206079	0.361066	4.77611	0	456	RPL13A, RPL7, RPL31, RPL23A, RPL10, RPL15, RPL21, RPL27, RPL10A, TMSB4X, RPL3, RPL26, RPS10, HNRNPA1, RPS25, UBB, RPS16, TUBA1B, RPL19, RPS3, RPL17, RPS5, RPS27, RPS6, RPS27A, HSPB1, MGST1, RPS4X, EEF1A1, RPS9, RPS23, RPL18A, CHCHD2, SAP18, RPL32, RPL37A, CALM2, RPL9, HNRNPA0, RNH1, RPL35, RPL4, RPS14, RPL11, RPL34, ATF4, ACTG1, EIF1, ESD, COX7C, CIRBP, CKS2, ZFAS1, RPL23, RPS12, RPL7A, HSPA8, PR…	RPL13A, RPL7, RPL31, RPL23A, RPL10, RPL15, RPL21, RPL27, RPL10A, TMSB4X, RPL3, RPL26, RPS10, HNRNPA1, RPS25, UBB, RPS16, TUBA1B, RPL19, RPS3, RPL17, RPS5, RPS27, RPS6, RPS27A, HSPB1, MGST1, RPS4X, EEF1A1, RPS9, RPS23, RPL18A, CHCHD2, SAP18, RPL32, RPL37A, CALM2, RPL9, HNRNPA0, RNH1, RPL35, RPL4, RPS14, RPL11, RPL34, ATF4, ACTG1, EIF1, ESD, COX7C, CIRBP, CKS2, ZFAS1, RPL23, RPS12, RPL7A, HSPA8, PR…
REACTOME_CELLULAR_RESPONSES_TO_STIMULI	0.001	0.0206079	0.357323	4.76114	0	478	RPL13A, RPL7, RPL31, RPL23A, RPS20, RPL10, RPL41, RPLP2, RPL15, RPL21, RPL8, RPL27, RPL10A, RPL3, RPL27A, RPL36A, RPL35A, RPL26, RPS10, RPS25, UBB, RPS16, TUBA1B, RPL19, RPS3, RPL17, RPS5, RPS13, RPS27, RPS6, FAU, RPS27A, HSPB1, RPS4X, EEF1A1, RPS15, RPS9, RPS23, RPL38, RPL18A, HERPUD1, UBC, RPS18, RPL32, TUBA1A, RPL37A, SOD1, PRDX1, RPL9, UBA52, RPL35, RPL4, RPS14, TUBB4B, RPS3A, RPL11, RPL34, R…	RPL13A, RPL7, RPL31, RPL23A, RPS20, RPL10, RPL41, RPLP2, RPL15, RPL21, RPL8, RPL27, RPL10A, RPL3, RPL27A, RPL36A, RPL35A, RPL26, RPS10, RPS25, UBB, RPS16, TUBA1B, RPL19, RPS3, RPL17, RPS5, RPS13, RPS27, RPS6, FAU, RPS27A, HSPB1, RPS4X, EEF1A1, RPS15, RPS9, RPS23, RPL38, RPL18A, HERPUD1, UBC, RPS18, RPL32, TUBA1A, RPL37A, SOD1, PRDX1, RPL9, UBA52, RPL35, RPL4, RPS14, TUBB4B, RPS3A, RPL11, RPL34, R…
TAKAO_RESPONSE_TO_UVB_RADIATION_UP	0.00112867	0.0206079	0.60718	4.75802	0	68	RPL21, S100A4, RPL10A, RPL27A, RPL36A, RPS25, UBB, RPS5, RPS9, UBC, SAP18, SOD1, EEF1D, GPX4, COX7A2, NDUFA4, DYNLL1, ISCU, SRI, COX4I1, NXF1, PLP2, POLR2L, COX8A, TXN, MANF, COX5B, PFDN5, CCDC85B, PRDX3, GRN, ATP6V0B, RPLP0, COX6A1, ARF5, COX7B, FTH1, UBXN1, RHOA, SNRPF, DBI, RPS4Y1, COX5A, UQCRFS1, SEC13, TCP1	RPL21, S100A4, RPL10A, RPL27A, RPL36A, RPS25, UBB, RPS5, RPS9, UBC, SAP18, SOD1, EEF1D, GPX4, COX7A2, NDUFA4, DYNLL1, ISCU, SRI, COX4I1, NXF1, PLP2, POLR2L, COX8A, TXN, MANF, COX5B, PFDN5, CCDC85B, PRDX3, GRN, ATP6V0B, RPLP0, COX6A1, ARF5, COX7B, FTH1, UBXN1, RHOA, SNRPF, DBI, RPS4Y1, COX5A, UQCRFS1, SEC13, TCP1
KEGG_ALZHEIMERS_DISEASE	0.0010846	0.0206079	0.514468	4.72843	0	106	GAPDH, CALM2, COX7A2, NDUFA4, COX7C, NDUFC2, NDUFS4, COX4I1, UQCRB, TNFRSF1A, NDUFA1, NDUFB6, COX8A, PSENEN, SDHC, COX7A2L, COX6B1, NDUFB4, COX5B, NDUFS7, NDUFB9, HSD17B10, SDHD, COX7A1, NDUFAB1, UQCRQ, NDUFV2, NDUFS3, APH1A, CYC1, NDUFC1, SDHB, NDUFV1, UQCRH, NDUFB5, COX6A1, BAD, COX7B, NDUFS8, CYCS, UQCRC2, NDUFB3, NDUFB10, NDUFA9, NDUFB7, CAPN1, NDUFS6, NDUFA2, NDUFA6, NDUFA8, CALM3, COX5A, UQ…	GAPDH, CALM2, COX7A2, NDUFA4, COX7C, NDUFC2, NDUFS4, COX4I1, UQCRB, TNFRSF1A, NDUFA1, NDUFB6, COX8A, PSENEN, SDHC, COX7A2L, COX6B1, NDUFB4, COX5B, NDUFS7, NDUFB9, HSD17B10, SDHD, COX7A1, NDUFAB1, UQCRQ, NDUFV2, NDUFS3, APH1A, CYC1, NDUFC1, SDHB, NDUFV1, UQCRH, NDUFB5, COX6A1, BAD, COX7B, NDUFS8, CYCS, UQCRC2, NDUFB3, NDUFB10, NDUFA9, NDUFB7, CAPN1, NDUFS6, NDUFA2, NDUFA6, NDUFA8, CALM3, COX5A, UQ…
REACTOME_THE_CITRIC_ACID_TCA_CYCLE_AND_RESPIRATORY_ELECTRON_TRANSPORT	0.00106838	0.0206079	0.476578	4.68457	0	132	LDHA, NDUFA4, COX7C, NDUFA13, COX16, NDUFC2, NDUFS4, COX4I1, MDH2, UQCRB, NDUFA11, NDUFA1, NDUFB6, COX8A, NDUFAF3, SDHC, COX7A2L, COX6B1, NDUFB4, COX5B, NDUFS7, NDUFA12, NDUFB9, SDHD, NDUFB11, NDUFAB1, UQCRQ, NDUFV2, NDUFS3, MPC2, CYC1, NDUFC1, SDHB, NDUFV1, UQCRH, NDUFB5, COX6A1, BSG, COX7B, NDUFS8, LDHB, MPC1, CYCS, IDH3G, UQCRC2, NDUFB3, NDUFB10, NDUFA9, NDUFB7, IDH3B, NDUFS6, NDUFA2, TMEM126B…	LDHA, NDUFA4, COX7C, NDUFA13, COX16, NDUFC2, NDUFS4, COX4I1, MDH2, UQCRB, NDUFA11, NDUFA1, NDUFB6, COX8A, NDUFAF3, SDHC, COX7A2L, COX6B1, NDUFB4, COX5B, NDUFS7, NDUFA12, NDUFB9, SDHD, NDUFB11, NDUFAB1, UQCRQ, NDUFV2, NDUFS3, MPC2, CYC1, NDUFC1, SDHB, NDUFV1, UQCRH, NDUFB5, COX6A1, BSG, COX7B, NDUFS8, LDHB, MPC1, CYCS, IDH3G, UQCRC2, NDUFB3, NDUFB10, NDUFA9, NDUFB7, IDH3B, NDUFS6, NDUFA2, TMEM126B…
WANG_TUMOR_INVASIVENESS_UP	0.00101112	0.0206079	0.387868	4.61709	0	274	RPL13A, RPL7, RPS20, RPLP2, RPL21, RPL8, RPL27, RPL27A, GAPDH, RPS16, TUBA1B, RPL19, RPS3, RPS5, PKM, ANXA2, RPS6, FAU, RPL18A, SAP18, RPL32, NPC2, S100A6, ENO1, RPL35, RPS14, TUBB4B, RPL34, RPS7, RPS15A, ACTG1, COX7A2, TUBB2B, RPS29, COX7C, RPL6, CIRBP, BRD2, NEDD8, TUBB, NDUFC2, HSPA8, PRDX5, NDUFS4, PSMC5, COX4I1, RBX1, VDAC2, MT1A, COX8A, CRABP2, CKS1B, HINT1, KPNA2, TMSB10, SNRPD2, EID1, ERG…	RPL13A, RPL7, RPS20, RPLP2, RPL21, RPL8, RPL27, RPL27A, GAPDH, RPS16, TUBA1B, RPL19, RPS3, RPS5, PKM, ANXA2, RPS6, FAU, RPL18A, SAP18, RPL32, NPC2, S100A6, ENO1, RPL35, RPS14, TUBB4B, RPL34, RPS7, RPS15A, ACTG1, COX7A2, TUBB2B, RPS29, COX7C, RPL6, CIRBP, BRD2, NEDD8, TUBB, NDUFC2, HSPA8, PRDX5, NDUFS4, PSMC5, COX4I1, RBX1, VDAC2, MT1A, COX8A, CRABP2, CKS1B, HINT1, KPNA2, TMSB10, SNRPD2, EID1, ERG…
WP_NONALCOHOLIC_FATTY_LIVER_DISEASE	0.00107991	0.0206079	0.485664	4.48141	0	107	ATF4, COX7A2, NDUFA4, COX7C, NDUFA13, NDUFC2, NDUFS4, COX4I1, UQCRB, NDUFA11, TNFRSF1A, NDUFA1, CCL2, NDUFB6, COX8A, SDHC, COX7A2L, COX6B1, NDUFB4, COX5B, NDUFS7, NDUFA12, NDUFB9, SDHD, NDUFB11, COX7A1, NDUFAB1, UQCRQ, NDUFV2, NDUFS3, CYC1, NDUFC1, SDHB, NDUFV1, UQCRH, NDUFB5, COX6A1, COX7B, NDUFS8, CYCS, UQCRC2, NDUFB3, NDUFB10, NDUFA9, NDUFB7, IL6, NDUFS6, NDUFA2, NDUFA6, NDUFA8, COX5A, UQCRFS1…	ATF4, COX7A2, NDUFA4, COX7C, NDUFA13, NDUFC2, NDUFS4, COX4I1, UQCRB, NDUFA11, TNFRSF1A, NDUFA1, CCL2, NDUFB6, COX8A, SDHC, COX7A2L, COX6B1, NDUFB4, COX5B, NDUFS7, NDUFA12, NDUFB9, SDHD, NDUFB11, COX7A1, NDUFAB1, UQCRQ, NDUFV2, NDUFS3, CYC1, NDUFC1, SDHB, NDUFV1, UQCRH, NDUFB5, COX6A1, COX7B, NDUFS8, CYCS, UQCRC2, NDUFB3, NDUFB10, NDUFA9, NDUFB7, IL6, NDUFS6, NDUFA2, NDUFA6, NDUFA8, COX5A, UQCRFS1…
WP_OXIDATIVE_PHOSPHORYLATION	0.00123305	0.0206079	0.6852	4.4568	0	41	NDUFA4, NDUFC2, NDUFS4, NDUFA11, NDUFB6, NDUFB4, NDUFS7, NDUFB9, NDUFAB1, NDUFV2, NDUFS3, NDUFC1, NDUFV1, NDUFB5, ATP6AP2, NDUFS8, NDUFB10, NDUFA9, NDUFB7, NDUFS6, NDUFA2, NDUFA6, NDUFA8, NDUFS2, NDUFB1, ATP6AP1, NDUFB2, NDUFA4L2, NDUFS5, NDUFA3, NDUFA10, NDUFA5	NDUFA4, NDUFC2, NDUFS4, NDUFA11, NDUFB6, NDUFB4, NDUFS7, NDUFB9, NDUFAB1, NDUFV2, NDUFS3, NDUFC1, NDUFV1, NDUFB5, ATP6AP2, NDUFS8, NDUFB10, NDUFA9, NDUFB7, NDUFS6, NDUFA2, NDUFA6, NDUFA8, NDUFS2, NDUFB1, ATP6AP1, NDUFB2, NDUFA4L2, NDUFS5
YAO_TEMPORAL_RESPONSE_TO_PROGESTERONE_CLUSTER_17	0.00105374	0.0206079	0.431126	4.42395	0	158	ACTB, FKBP1A, TUBB, PSMB6, ERH, KRTCAP2, MDH2, GSTP1, NDUFA11, MRPL51, PSMB7, NDUFB6, IMPDH2, CKS1B, CSNK2B, COPS6, DNAJC19, COPE, SLIRP, NDUFB9, TALDO1, DCTN2, TMEM109, LRPAP1, PSMD8, NDUFAB1, UQCRQ, NDUFV2, LAMTOR1, PSMA7, EIF4A3, NDUFS3, MRPL18, SDHB, SMDT1, DDOST, VDAC3, UFC1, TIMM13, NDUFB7, MRPL34, ALG5, DRAP1, LMNA, ERP29, CDK4, NDUFS6, CYB5R1, SERF2, ROMO1, PSMG1, FAM162A, MRPS15, COPS5, …	ACTB, FKBP1A, TUBB, PSMB6, ERH, KRTCAP2, MDH2, GSTP1, NDUFA11, MRPL51, PSMB7, NDUFB6, IMPDH2, CKS1B, CSNK2B, COPS6, DNAJC19, COPE, SLIRP, NDUFB9, TALDO1, DCTN2, TMEM109, LRPAP1, PSMD8, NDUFAB1, UQCRQ, NDUFV2, LAMTOR1, PSMA7, EIF4A3, NDUFS3, MRPL18, SDHB, SMDT1, DDOST, VDAC3, UFC1, TIMM13, NDUFB7, MRPL34, ALG5, DRAP1, LMNA, ERP29, CDK4, NDUFS6, CYB5R1, SERF2, ROMO1, PSMG1, FAM162A, MRPS15, COPS5, …
HOUNKPE_HOUSEKEEPING_GENES	0.000999001	0.0206079	0.296476	4.35587	0	843	EIF4A1, RPL15, U2AF1, RPL35A, HNRNPA1, TPI1, GABARAPL2, SAP18, SOD1, CFL1, RPL4, EEF1D, BRK1, COMT, BTF3, CCNI, GPX4, LAMTOR5, ARL6IP1, SLC25A5, FKBP8, ISCU, NEDD8, EIF3K, PSMB1, PSMB6, PRDX5, ERH, PSMC5, EIF3D, RBX1, FIS1, PSMD4, AP2M1, HSBP1, NXF1, UBL5, EIF3G, MRPL51, DAD1, PSMB7, TRMT112, CUTA, HINT1, CSNK2B, SLC25A3, COPS6, TMEM256, OST4, EMC7, PDCD6, TMEM258, ERGIC3, ADRM1, COPE, EIF3I, SNR…	EIF4A1, RPL15, U2AF1, RPL35A, HNRNPA1, TPI1, GABARAPL2, SAP18, SOD1, CFL1, RPL4, EEF1D, BRK1, COMT, BTF3, CCNI, GPX4, LAMTOR5, ARL6IP1, SLC25A5, FKBP8, ISCU, NEDD8, EIF3K, PSMB1, PSMB6, PRDX5, ERH, PSMC5, EIF3D, RBX1, FIS1, PSMD4, AP2M1, HSBP1, NXF1, UBL5, EIF3G, MRPL51, DAD1, PSMB7, TRMT112, CUTA, HINT1, CSNK2B, SLC25A3, COPS6, TMEM256, OST4, EMC7, PDCD6, TMEM258, ERGIC3, ADRM1, COPE, EIF3I, SNR…
REACTOME_INFECTIOUS_DISEASE	0.001	0.0206079	0.326225	4.34677	0	478	RPL13A, RPL7, RPL31, RPL23A, RPS20, RPL10, RPL41, RPLP2, RPL15, RPL21, CD9, RPL8, RPL27, RPL10A, RPL3, RPL27A, RPL36A, RPL35A, RPL26, RPS10, RPS25, UBB, RPS16, TUBA1B, RPL19, RPS3, SLC25A6, RPL17, RPS5, RPS13, RPS27, RPS6, FAU, RPS27A, RPS4X, RPS15, RPS9, EEF2, RPS23, RPL38, RPL18A, UBC, SAP18, RPS18, RPL32, TUBA1A, RPL37A, RPL9, ENO1, UBA52, RPL35, RPL4, RPS14, TUBB4B, ARPC1B, BRK1, ACTB, RPS3A,…	RPL13A, RPL7, RPL31, RPL23A, RPS20, RPL10, RPL41, RPLP2, RPL15, RPL21, CD9, RPL8, RPL27, RPL10A, RPL3, RPL27A, RPL36A, RPL35A, RPL26, RPS10, RPS25, UBB, RPS16, TUBA1B, RPL19, RPS3, SLC25A6, RPL17, RPS5, RPS13, RPS27, RPS6, FAU, RPS27A, RPS4X, RPS15, RPS9, EEF2, RPS23, RPL38, RPL18A, UBC, SAP18, RPS18, RPL32, TUBA1A, RPL37A, RPL9, ENO1, UBA52, RPL35, RPL4, RPS14, TUBB4B, ARPC1B, BRK1, ACTB, RPS3A,…
REACTOME_CELLULAR_RESPONSE_TO_CHEMICAL_STRESS	0.00107991	0.0206079	0.45965	4.33473	0	115	UBB, RPS27A, UBC, SOD1, PRDX1, UBA52, NDUFA4, COX7C, COX16, PSMB1, PSMB6, PRDX5, PSMC5, COX4I1, PSMB5, RBX1, PSMB3, PSMD4, GSTP1, PSMB7, COX8A, CSNK2B, PRDX6, TXN, COX7A2L, COX6B1, COX5B, PRDX3, GPX3, PSMD8, PSMA7, COX6A1, PSME1, COX7B, PSMC2, PSMF1, PSMB2, CAT, CYCS, PSMA1, PSMC3, PSMD3, PSMA5, PSMA3, P4HB, TXN2, PSMD2, PSMA4, PSMD13, COX5A, PSME2, BLVRB, PRDX2, PSMC4, COX14, PSMB4, HMOX1, PSMC1…	UBB, RPS27A, UBC, SOD1, PRDX1, UBA52, NDUFA4, COX7C, COX16, PSMB1, PSMB6, PRDX5, PSMC5, COX4I1, PSMB5, RBX1, PSMB3, PSMD4, GSTP1, PSMB7, COX8A, CSNK2B, PRDX6, TXN, COX7A2L, COX6B1, COX5B, PRDX3, GPX3, PSMD8, PSMA7, COX6A1, PSME1, COX7B, PSMC2, PSMF1, PSMB2, CAT, CYCS, PSMA1, PSMC3, PSMD3, PSMA5, PSMA3, P4HB, TXN2, PSMD2, PSMA4, PSMD13, COX5A, PSME2, BLVRB, PRDX2, PSMC4, COX14
REACTOME_COMPLEX_I_BIOGENESIS	0.00119048	0.0206079	0.607556	4.26207	0	51	NDUFA13, NDUFC2, NDUFS4, NDUFA11, NDUFA1, NDUFB6, NDUFAF3, NDUFB4, NDUFS7, NDUFA12, NDUFB9, NDUFB11, NDUFAB1, NDUFV2, NDUFS3, NDUFC1, NDUFV1, NDUFB5, NDUFS8, NDUFB3, NDUFB10, NDUFA9, NDUFB7, NDUFS6, NDUFA2, TMEM126B, NDUFA6, NDUFA8, NDUFS2, NDUFB1, NDUFB2, TIMMDC1, ECSIT, NDUFS5, NDUFA3, NDUFAF4, NDUFA10, NDUFA5	NDUFA13, NDUFC2, NDUFS4, NDUFA11, NDUFA1, NDUFB6, NDUFAF3, NDUFB4, NDUFS7, NDUFA12, NDUFB9, NDUFB11, NDUFAB1, NDUFV2, NDUFS3, NDUFC1, NDUFV1, NDUFB5, NDUFS8, NDUFB3, NDUFB10, NDUFA9, NDUFB7, NDUFS6, NDUFA2, TMEM126B, NDUFA6, NDUFA8, NDUFS2, NDUFB1, NDUFB2, TIMMDC1, ECSIT, NDUFS5
TIEN_INTESTINE_PROBIOTICS_6HR_UP	0.00123001	0.0206079	0.64441	4.25812	0	43	RPL23A, RPL41, FTL, RPL27A, GAPDH, RPS27, RPS6, EEF1A1, RPS23, UBC, RPL37A, RPL4, RPS14, ACTB, RPS3A, RPS7, RPL13, RPL23, HSPA8, RPL39, PGK1, PPIA, RPS11, RPS2, RPS19, RPLP0, RPL5, HSPA1A, EIF5A	RPL23A, RPL41, FTL, RPL27A, GAPDH, RPS27, RPS6, EEF1A1, RPS23, UBC, RPL37A, RPL4, RPS14, ACTB, RPS3A, RPS7, RPL13, RPL23, HSPA8, RPL39, PGK1, PPIA, RPS11, RPS2, RPS19, RPLP0, RPL5, HSPA1A, EIF5A
DAZARD_UV_RESPONSE_CLUSTER_G1	0.00121803	0.0206079	0.618148	4.17232	0	46	RPL31, RPL36A, PKM, RPS27, MYL6, ANXA2, RPS23, RPL38, HEXIM1, RPL37A, RPL34, COX7A2, COX7C, DYNLL1, GPAA1, SNRPE, TUBB2A, UQCRB, NDUFA1, PGK1, TXN, SEC61G, NDUFC1, RPL30, MVP, GUK1, RPS21, IL6, RPL37, COX17, RANBP1	RPL31, RPL36A, PKM, RPS27, MYL6, ANXA2, RPS23, RPL38, HEXIM1, RPL37A, RPL34, COX7A2, COX7C, DYNLL1, GPAA1, SNRPE, TUBB2A, UQCRB, NDUFA1, PGK1, TXN, SEC61G, NDUFC1, RPL30, MVP, GUK1, RPS21, IL6, RPL37, COX17, RANBP1
MOOTHA_HUMAN_MITODB_6_2002	0.00100705	0.0206079	0.346441	4.1685	0	285	RPLP2, RPL3, RPS3A, GPX4, COX7A2, CYB5R3, NDUFA4, TSPO, REXO2, COX7C, SLC25A5, NDUFC2, NDUFS4, COX4I1, MDH2, UQCRB, VDAC2, TUFM, NDUFA1, NDUFB6, COX8A, SLC25A3, TXN, SDHC, COX7A2L, COX6B1, NDUFB4, COX5B, NDUFS7, HSPE1, PRDX3, CYB5A, SDHD, COX7A1, TBCB, DGUOK, NDUFAB1, NDUFV2, ACADVL, NDUFS3, CYC1, MRPL18, NDUFC1, SDHB, UQCRH, NDUFB5, COX6A1, PIN4, HAX1, BAD, COX7B, NDUFS8, CYP27A1, MRPL33, CYCS, …	RPLP2, RPL3, RPS3A, GPX4, COX7A2, CYB5R3, NDUFA4, TSPO, REXO2, COX7C, SLC25A5, NDUFC2, NDUFS4, COX4I1, MDH2, UQCRB, VDAC2, TUFM, NDUFA1, NDUFB6, COX8A, SLC25A3, TXN, SDHC, COX7A2L, COX6B1, NDUFB4, COX5B, NDUFS7, HSPE1, PRDX3, CYB5A, SDHD, COX7A1, TBCB, DGUOK, NDUFAB1, NDUFV2, ACADVL, NDUFS3, CYC1, MRPL18, NDUFC1, SDHB, UQCRH, NDUFB5, COX6A1, PIN4, HAX1, BAD, COX7B, NDUFS8, CYP27A1, MRPL33, CYCS, …
MARTINEZ_RESPONSE_TO_TRABECTEDIN_UP	0.00118765	0.0206079	0.575887	4.16159	0	56	LAPTM4A, JUNB, RPS27, IGFBP6, SOD1, UBA52, COX7A2, FKBP1A, NDUFA13, ID2, HSBP1, UQCRB, NDUFA1, COX8A, PGK1, COX6B1, ATP6V1G1, ATRAID, IFITM2, ITM2B, ARL2, DKK3, GUK1, CYCS, S100A10, GADD45B, SERTAD1, VKORC1, NDUFA2, RHBDD2, IFITM3, IFITM1, ITGAE, ANXA1, CTSA, GLO1, PRDX2	LAPTM4A, JUNB, RPS27, IGFBP6, SOD1, UBA52, COX7A2, FKBP1A, NDUFA13, ID2, HSBP1, UQCRB, NDUFA1, COX8A, PGK1, COX6B1, ATP6V1G1, ATRAID, IFITM2, ITM2B, ARL2, DKK3, GUK1, CYCS, S100A10, GADD45B, SERTAD1, VKORC1, NDUFA2, RHBDD2, IFITM3, IFITM1, ITGAE, ANXA1, CTSA, GLO1, PRDX2
ZHONG_SECRETOME_OF_LUNG_CANCER_AND_FIBROBLAST	0.00109051	0.0206079	0.462386	4.15609	0	100	ALDOA, CD9, RPL10A, PKM, EEF2, TPI1, RPL18A, NPC2, LDHA, PRDX1, ENO1, UBA52, ACTB, PEBP1, AKR1B1, PSMB1, PSMB6, MDH2, PSMB5, PSMB3, GSTP1, RAN, PRDX6, PGK1, ANXA4, TNXB, NUCB1, PSMA7, PARK7, ATP6AP2, ECM1, CTSD, PSMB2, PSMA1, RHOA, PSMA5, PSMA3, LMNA, CAPG, P4HB, CP, PSMA4, FAM3C, KXD1, GSTO1, GLO1, ARHGDIA, QSOX1, YWHAQ, PSMB4, LGALS3BP, NPM1, SERPINB6, CLU, C2, WDR1, ENPP2, YWHAB, DNPEP, ACTN1	ALDOA, CD9, RPL10A, PKM, EEF2, TPI1, RPL18A, NPC2, LDHA, PRDX1, ENO1, UBA52, ACTB, PEBP1, AKR1B1, PSMB1, PSMB6, MDH2, PSMB5, PSMB3, GSTP1, RAN, PRDX6, PGK1, ANXA4, TNXB, NUCB1, PSMA7, PARK7, ATP6AP2, ECM1, CTSD, PSMB2, PSMA1, RHOA, PSMA5, PSMA3, LMNA, CAPG, P4HB, CP, PSMA4, FAM3C, KXD1, GSTO1, GLO1, ARHGDIA, QSOX1, YWHAQ
LUI_THYROID_CANCER_PAX8_PPARG_DN	0.00125628	0.0206079	0.659823	4.15097	0	38	RPL21, RPL10A, RPL17, RPS5, RPL18A, FKBP1A, EIF3K, RPS12, EIF3F, AKR1B1, HSPA8, RAN, HINT1, NUPR1, ERGIC3, TMEM147, RPS2, TMEM109, PSMD8, ITM2B, FBL, PPT1, DDT, TMBIM6, UBE2E3, BLVRB, SRSF3, ETHE1, ATXN10, SKP1	RPL21, RPL10A, RPL17, RPS5, RPL18A, FKBP1A, EIF3K, RPS12, EIF3F, AKR1B1, HSPA8, RAN, HINT1, NUPR1, ERGIC3, TMEM147, RPS2, TMEM109, PSMD8, ITM2B, FBL, PPT1, DDT, TMBIM6, UBE2E3, BLVRB, SRSF3
DAZARD_RESPONSE_TO_UV_NHEK_UP	0.00106838	0.0206079	0.421137	4.13961	0	132	RPL31, RPL36A, JUNB, PKM, RPS27, MYL6, ANXA2, IGFBP6, RPS23, RPL38, HEXIM1, RPL37A, TUBB4B, RPL34, ATF4, COX7A2, COX7C, DYNLL1, TAGLN, BRD2, GPAA1, PFN1, SNRPE, TUBB2A, ID2, UQCRB, EIF3G, NDUFA1, IER3, PGK1, TXN, ERGIC3, CCDC85B, RPSA, RPS2, PSMD8, APRT, NUCB1, SEC61G, NDUFC1, NEU1, RPL30, ADM, MVP, GUK1, RAP1A, RPS21, TOB1, HSPA2, CSRP1, GADD45B, IL6, ECHS1, PPP2R1A, RPL37, ZFP36, TM4SF1, COX17,…	RPL31, RPL36A, JUNB, PKM, RPS27, MYL6, ANXA2, IGFBP6, RPS23, RPL38, HEXIM1, RPL37A, TUBB4B, RPL34, ATF4, COX7A2, COX7C, DYNLL1, TAGLN, BRD2, GPAA1, PFN1, SNRPE, TUBB2A, ID2, UQCRB, EIF3G, NDUFA1, IER3, PGK1, TXN, ERGIC3, CCDC85B, RPSA, RPS2, PSMD8, APRT, NUCB1, SEC61G, NDUFC1, NEU1, RPL30, ADM, MVP, GUK1, RAP1A, RPS21, TOB1, HSPA2, CSRP1, GADD45B, IL6, ECHS1, PPP2R1A, RPL37, ZFP36, TM4SF1, COX17,…
HILLION_HMGA1B_TARGETS	0.00120627	0.0206079	0.603571	4.11911	0	47	RPL10, RPL21, RPL19, MGST1, SOD1, ID3, RPS3A, GPX4, COX7A2, RPL13, SLC25A5, RPS12, PSMB6, COX4I1, ID2, TNFRSF1A, COX5B, RPS11, CRIP2, ACADVL, ID1, NME1, AKR1A1, ARF5, PTMA, MIF, PSMA1, ALDH3A2, COX5A, PCOLCE, PCNA, ANXA1	RPL10, RPL21, RPL19, MGST1, SOD1, ID3, RPS3A, GPX4, COX7A2, RPL13, SLC25A5, RPS12, PSMB6, COX4I1, ID2, TNFRSF1A, COX5B, RPS11, CRIP2, ACADVL, ID1, NME1, AKR1A1, ARF5, PTMA, MIF, PSMA1, ALDH3A2, COX5A, PCOLCE, PCNA, ANXA1
REACTOME_MITOCHONDRIAL_TRANSLATION	0.00111857	0.0206079	0.490138	4.10444	0	84	MRPL23, MRPS6, MRPL51, TUFM, MRPL32, MRPL18, GADD45GIP1, MRPL55, MRPL33, MRPS21, MRPL43, MRPL11, MRPL34, MRPL22, MRPL24, MRPS18B, MRPS36, MRPS15, MRPS7, MRPS18C, MRPL47, MRPL40, MRPL27, MRPL21, MRPS26, MRPL52, OXA1L, MRPS12, AURKAIP1, MRPS28, MRPL9, MRPS16, MRPL16, MRPL4, MRPL28, MRPS14, MRPL2, MRPL41, MRPL3, DAP3, MRPL36, MRPL12, MRPL14, MRPS34, MRPL54, MRPL13, MRPS33, MRPL37, MRPS22, MTIF3, MRP…	MRPL23, MRPS6, MRPL51, TUFM, MRPL32, MRPL18, GADD45GIP1, MRPL55, MRPL33, MRPS21, MRPL43, MRPL11, MRPL34, MRPL22, MRPL24, MRPS18B, MRPS36, MRPS15, MRPS7, MRPS18C, MRPL47, MRPL40, MRPL27, MRPL21, MRPS26, MRPL52, OXA1L, MRPS12, AURKAIP1, MRPS28, MRPL9
MOOTHA_MITOCHONDRIA	0.00100806	0.0206079	0.339602	4.10051	0	293	LGALS3, GPX4, COX7A2, CYB5R3, NDUFA4, TSPO, COX7C, PLA2G2A, SLC25A5, NDUFC2, NDUFS4, COX4I1, MDH2, RAN, UQCRB, VDAC2, TUFM, NDUFA1, NDUFB6, COX8A, SLC25A3, SDHC, COX6B1, NDUFB4, COX5B, ANXA7, HSPE1, PRDX3, CYB5A, SDHD, COX7A1, TBCB, DGUOK, NDUFAB1, NDUFV2, ACADVL, DCTN6, NDUFS3, CYC1, MRPL18, NDUFC1, SDHB, UQCRH, NDUFB5, COX6A1, PIN4, HAX1, COX7B, NDUFS8, CYP27A1, CAT, MRPL33, CYCS, UQCRC2, NDUFB…	LGALS3, GPX4, COX7A2, CYB5R3, NDUFA4, TSPO, COX7C, PLA2G2A, SLC25A5, NDUFC2, NDUFS4, COX4I1, MDH2, RAN, UQCRB, VDAC2, TUFM, NDUFA1, NDUFB6, COX8A, SLC25A3, SDHC, COX6B1, NDUFB4, COX5B, ANXA7, HSPE1, PRDX3, CYB5A, SDHD, COX7A1, TBCB, DGUOK, NDUFAB1, NDUFV2, ACADVL, DCTN6, NDUFS3, CYC1, MRPL18, NDUFC1, SDHB, UQCRH, NDUFB5, COX6A1, PIN4, HAX1, COX7B, NDUFS8, CYP27A1, CAT, MRPL33, CYCS, UQCRC2, NDUFB…
BLALOCK_ALZHEIMERS_DISEASE_DN	0.000999001	0.0206079	0.281879	4.07995	0	768	RPL31, RPL15, GAPDH, RPL35A, IGF1, SLC25A6, TPI1, RPL38, UBC, CHCHD2, SAP18, LDHA, TUBB4B, MGST3, COX7A2, LAMTOR5, NDUFA4, TMED2, ESD, COX7C, RPL6, DYNLL1, SUMO2, OAZ2, CD59, CKS2, FHL1, SLC25A5, HEXB, CDO1, MYL12B, ISCU, NEDD8, EIF3K, NDUFC2, HSPA8, PSMB6, NDUFS4, GPAA1, COX4I1, MDH2, TUBB2A, VAMP2, PSMB5, EIF3D, RBX1, PSMB3, AP2M1, TAF9, GLRX, UBL5, TUFM, COX8A, CUTA, MYL12A, HINT1, KPNA2, PGK1…	RPL31, RPL15, GAPDH, RPL35A, IGF1, SLC25A6, TPI1, RPL38, UBC, CHCHD2, SAP18, LDHA, TUBB4B, MGST3, COX7A2, LAMTOR5, NDUFA4, TMED2, ESD, COX7C, RPL6, DYNLL1, SUMO2, OAZ2, CD59, CKS2, FHL1, SLC25A5, HEXB, CDO1, MYL12B, ISCU, NEDD8, EIF3K, NDUFC2, HSPA8, PSMB6, NDUFS4, GPAA1, COX4I1, MDH2, TUBB2A, VAMP2, PSMB5, EIF3D, RBX1, PSMB3, AP2M1, TAF9, GLRX, UBL5, TUFM, COX8A, CUTA, MYL12A, HINT1, KPNA2, PGK1…
REACTOME_SCF_SKP2_MEDIATED_DEGRADATION_OF_P27_P21	0.00120627	0.0206079	0.596543	4.07114	0	47	UBB, RPS27A, UBC, UBA52, PSMB1, PSMB6, CDKN1A, PSMC5, PSMB5, PSMB3, PSMD4, PSMB7, CKS1B, PSMD8, PSMA7, PSME1, PSMC2, PSMF1, PSMB2, PSMA1, PSMC3, PSMD3, PSMA5, PSMA3, CDK4, PSMD2, PSMA4, PSMD13, PSME2, PSMC4, PSMB4, PSMC1, SKP1, PSMD9, PSMD11, PSMB8, CDKN1B, PSMD6, PSMB10, PSMC6, PSMD14, PSMD7	UBB, RPS27A, UBC, UBA52, PSMB1, PSMB6, CDKN1A, PSMC5, PSMB5, PSMB3, PSMD4, PSMB7, CKS1B, PSMD8, PSMA7, PSME1, PSMC2, PSMF1, PSMB2, PSMA1, PSMC3, PSMD3, PSMA5, PSMA3, CDK4, PSMD2, PSMA4, PSMD13, PSME2, PSMC4
REACTOME_DEVELOPMENTAL_BIOLOGY	0.001001	0.0206079	0.309193	4.06437	0	434	RPL13A, RPL7, RPL31, RPL23A, RPS20, RPL10, RPL41, RPLP2, RPL15, RPL21, RPL8, RPL27, RPL10A, RPL3, RPL27A, RPL36A, RPL35A, RPL26, ADIRF, RPS10, RPS25, UBB, RPS16, TUBA1B, RPL19, RPS3, RPL17, RPS5, RPS13, RPS27, MYL6, RPS6, FAU, RPS27A, RPS4X, RPS15, RPS9, RPS23, RPL38, RPL18A, UBC, RPS18, RPL32, TUBA1A, RPL37A, RPL9, CFL1, UBA52, RPL35, RPL4, RPS14, TUBB4B, ARPC1B, ACTB, RPS3A, RPL11, RPL34, RPS7,…	RPL13A, RPL7, RPL31, RPL23A, RPS20, RPL10, RPL41, RPLP2, RPL15, RPL21, RPL8, RPL27, RPL10A, RPL3, RPL27A, RPL36A, RPL35A, RPL26, ADIRF, RPS10, RPS25, UBB, RPS16, TUBA1B, RPL19, RPS3, RPL17, RPS5, RPS13, RPS27, MYL6, RPS6, FAU, RPS27A, RPS4X, RPS15, RPS9, RPS23, RPL38, RPL18A, UBC, RPS18, RPL32, TUBA1A, RPL37A, RPL9, CFL1, UBA52, RPL35, RPL4, RPS14, TUBB4B, ARPC1B, ACTB, RPS3A, RPL11, RPL34, RPS7,…
REACTOME_METABOLISM_OF_RNA	0.001	0.0206079	0.300017	4.02479	0	495	RPL13A, RPL7, RPL31, RPL23A, RPS20, EIF4A1, RPL10, RPL41, RPLP2, RPL15, RPL21, RPL8, RPL27, RPL10A, RPL3, RPL27A, U2AF1, RPL36A, RPL35A, RPL26, RPS10, HNRNPA1, RPS25, UBB, RPS16, RPL19, RPS3, RPL17, RPS5, RPS13, RPS27, RPS6, FAU, RPS27A, HSPB1, RPS4X, RPS15, RPS9, RPS23, RPL38, RPL18A, UBC, RPS18, RPL32, RPL37A, RPL9, HNRNPA0, UBA52, RPL35, RPL4, RPS14, RPS3A, RPL11, RPL34, RPS7, RPS15A, RPL13, R…	RPL13A, RPL7, RPL31, RPL23A, RPS20, EIF4A1, RPL10, RPL41, RPLP2, RPL15, RPL21, RPL8, RPL27, RPL10A, RPL3, RPL27A, U2AF1, RPL36A, RPL35A, RPL26, RPS10, HNRNPA1, RPS25, UBB, RPS16, RPL19, RPS3, RPL17, RPS5, RPS13, RPS27, RPS6, FAU, RPS27A, HSPB1, RPS4X, RPS15, RPS9, RPS23, RPL38, RPL18A, UBC, RPS18, RPL32, RPL37A, RPL9, HNRNPA0, UBA52, RPL35, RPL4, RPS14, RPS3A, RPL11, RPL34, RPS7, RPS15A, RPL13, R…
REACTOME_CYTOPROTECTION_BY_HMOX1	0.00110619	0.0206079	0.464402	4.01843	0	92	UBB, RPS27A, UBC, UBA52, NDUFA4, COX7C, COX16, PSMB1, PSMB6, PSMC5, COX4I1, PSMB5, RBX1, PSMB3, PSMD4, PSMB7, COX8A, CSNK2B, COX7A2L, COX6B1, COX5B, PSMD8, PSMA7, COX6A1, PSME1, COX7B, PSMC2, PSMF1, PSMB2, CYCS, PSMA1, PSMC3, PSMD3, PSMA5, PSMA3, PSMD2, PSMA4, PSMD13, COX5A, PSME2, BLVRB, PSMC4, COX14, PSMB4, HMOX1, PSMC1, NFE2L2, COX20, SKP1, KEAP1, PSMD9, SURF1, PSMD11, NCOR1, PSMB8, HDAC3, COX…	UBB, RPS27A, UBC, UBA52, NDUFA4, COX7C, COX16, PSMB1, PSMB6, PSMC5, COX4I1, PSMB5, RBX1, PSMB3, PSMD4, PSMB7, COX8A, CSNK2B, COX7A2L, COX6B1, COX5B, PSMD8, PSMA7, COX6A1, PSME1, COX7B, PSMC2, PSMF1, PSMB2, CYCS, PSMA1, PSMC3, PSMD3, PSMA5, PSMA3, PSMD2, PSMA4, PSMD13, COX5A, PSME2, BLVRB, PSMC4, COX14
MOOTHA_PGC	0.0010101	0.0206079	0.329795	3.97731	0	292	GAPDH, AK1, PKM, TPI1, UBC, LDHA, ENO1, COMT, GPX4, COX7A2, DDIT4, PRSS23, COX7C, CKS2, SLC25A5, EIF3L, MDH2, PSMB5, ID2, GLRX, UQCRB, TUFM, PSMB7, NDUFB6, COX8A, PGK1, MANF, PDCD6, POLR2F, COX5B, PFKP, HSPE1, DNAJB9, PRDX3, POLR2E, HSD17B10, SUMO1, COX7A1, GHITM, NDUFAB1, NDUFV2, NDUFS3, MPC2, EIF4A2, CYC1, MRPL18, NDUFC1, RNF5, SDHB, NDUFB5, COX6A1, NOP10, BSG, COX7B, PGAM1, GUK1, LDHB, TMEM45A…	GAPDH, AK1, PKM, TPI1, UBC, LDHA, ENO1, COMT, GPX4, COX7A2, DDIT4, PRSS23, COX7C, CKS2, SLC25A5, EIF3L, MDH2, PSMB5, ID2, GLRX, UQCRB, TUFM, PSMB7, NDUFB6, COX8A, PGK1, MANF, PDCD6, POLR2F, COX5B, PFKP, HSPE1, DNAJB9, PRDX3, POLR2E, HSD17B10, SUMO1, COX7A1, GHITM, NDUFAB1, NDUFV2, NDUFS3, MPC2, EIF4A2, CYC1, MRPL18, NDUFC1, RNF5, SDHB, NDUFB5, COX6A1, NOP10, BSG, COX7B, PGAM1, GUK1, LDHB, TMEM45A…
LEE_LIVER_CANCER_SURVIVAL_DN	0.00107527	0.0206079	0.413137	3.96218	0	121	RPL31, RPL27, TMSB4X, RPL36A, HNRNPA1, TUBA1B, RPS3, RPL17, RPS5, RPS6, RPS9, RPL38, RPS18, S100A6, CALM2, RPL9, RPL35, RPS3A, RPS7, DYNLL1, SUMO2, CKS2, RPL12, CLIC1, RBX1, RAN, PLP2, SNRPG, IER3, ANXA4, RPSA, HMGB2, SFT2D1, ITGB1BP1, EIF4A3, MFSD10, PTMA, PRMT1, SNRPB2, FBL, UBE2D1, CDK4, CCT5, METTL5, PDCD5, PFDN4, HDDC2, USP1, PCNA, BUB3, DYNLT1, PDLIM7, RWDD1, HDAC2, TPRKB, YWHAQ, NPM1, UBA2…	RPL31, RPL27, TMSB4X, RPL36A, HNRNPA1, TUBA1B, RPS3, RPL17, RPS5, RPS6, RPS9, RPL38, RPS18, S100A6, CALM2, RPL9, RPL35, RPS3A, RPS7, DYNLL1, SUMO2, CKS2, RPL12, CLIC1, RBX1, RAN, PLP2, SNRPG, IER3, ANXA4, RPSA, HMGB2, SFT2D1, ITGB1BP1, EIF4A3, MFSD10, PTMA, PRMT1, SNRPB2, FBL, UBE2D1, CDK4, CCT5, METTL5, PDCD5, PFDN4, HDDC2, USP1, PCNA, BUB3, DYNLT1, PDLIM7, RWDD1, HDAC2, TPRKB, YWHAQ
WONG_EMBRYONIC_STEM_CELL_CORE	0.00101729	0.0206079	0.346567	3.96019	0	233	EIF4A1, RPL10A, RPL27A, U2AF1, HNRNPA1, RPS16, RPS3, RPS5, RPS27, EEF2, RPS23, PRDX1, ENO1, BTF3, RPL13, CKS2, SLC25A5, EIF3K, EIF3L, RPS12, PSMB6, RAB34, PSMB5, NDUFA11, CRABP2, CKS1B, KPNA2, SDHC, POLR2F, EIF3I, COX5B, PHB, RPSA, HMGB2, HSPE1, SDHD, RPS19, TRIP6, SUMO1, STOML2, NDUFAB1, PSMA7, NHP2, UQCRH, LSM5, EIF6, NOP10, BANF1, ADH5, PRMT1, FBL, NUDCD2, CYCS, TERF1, FDPS, NDUFB10, MRPL11, T…	EIF4A1, RPL10A, RPL27A, U2AF1, HNRNPA1, RPS16, RPS3, RPS5, RPS27, EEF2, RPS23, PRDX1, ENO1, BTF3, RPL13, CKS2, SLC25A5, EIF3K, EIF3L, RPS12, PSMB6, RAB34, PSMB5, NDUFA11, CRABP2, CKS1B, KPNA2, SDHC, POLR2F, EIF3I, COX5B, PHB, RPSA, HMGB2, HSPE1, SDHD, RPS19, TRIP6, SUMO1, STOML2, NDUFAB1, PSMA7, NHP2, UQCRH, LSM5, EIF6, NOP10, BANF1, ADH5, PRMT1, FBL, NUDCD2, CYCS, TERF1, FDPS, NDUFB10, MRPL11, T…
CHIANG_LIVER_CANCER_SUBCLASS_UNANNOTATED_DN	0.00105374	0.0206079	0.39129	3.93023	0	143	ALDOA, RPS16, CHCHD2, HNRNPA0, LAMTOR5, CNN3, NDUFA4, SLC25A5, RPL7A, HSPA8, RAN, DAD1, PGK1, SNRPD2, MANF, ILF2, EMC4, DCTN3, UXT, DNAJB9, PSMD8, STOML2, ARPC1A, NEU1, ADH5, WDR61, PSMC3, DPM1, ATP6V0D1, WDR83OS, S100A10, VDAC3, RHOA, C1GALT1C1, PRDX4, LSM2, PSMA5, SEC11A, CDK4, CCNDBP1, PSMG1, SYPL1, CLNS1A, DBI, UQCRFS1, SNX2, PCNA, ATF1, OSTC, ATG3, CAPZA2, RPA3, MRPS12, UBE2E3, CTNNAL1, COPS…	ALDOA, RPS16, CHCHD2, HNRNPA0, LAMTOR5, CNN3, NDUFA4, SLC25A5, RPL7A, HSPA8, RAN, DAD1, PGK1, SNRPD2, MANF, ILF2, EMC4, DCTN3, UXT, DNAJB9, PSMD8, STOML2, ARPC1A, NEU1, ADH5, WDR61, PSMC3, DPM1, ATP6V0D1, WDR83OS, S100A10, VDAC3, RHOA, C1GALT1C1, PRDX4, LSM2, PSMA5, SEC11A, CDK4, CCNDBP1, PSMG1, SYPL1, CLNS1A, DBI, UQCRFS1, SNX2, PCNA, ATF1, OSTC, ATG3, CAPZA2, RPA3, MRPS12, UBE2E3, CTNNAL1, COPS…
REACTOME_THE_ROLE_OF_GTSE1_IN_G2_M_PROGRESSION_AFTER_G2_CHECKPOINT	0.00117233	0.0206079	0.544763	3.92158	0	54	UBB, TUBA1B, RPS27A, UBC, TUBA1A, UBA52, TUBB4B, TUBB2B, PSMB1, PSMB6, CDKN1A, PSMC5, TUBB2A, PSMB5, PSMB3, PSMD4, PSMB7, PSMD8, PSMA7, PSME1, PSMC2, PSMF1, PSMB2, PSMA1, PSMC3, PSMD3, PSMA5, PSMA3, PSMD2, PSMA4, PSMD13, PSME2, PSMC4, PSMB4, PSMC1, PSMD9, PSMD11, TUBA1C, PSMB8, TUBB6, PSMD6, PSMB10, PSMC6, PSMD14, PSMD7	UBB, TUBA1B, RPS27A, UBC, TUBA1A, UBA52, TUBB4B, TUBB2B, PSMB1, PSMB6, CDKN1A, PSMC5, TUBB2A, PSMB5, PSMB3, PSMD4, PSMB7, PSMD8, PSMA7, PSME1, PSMC2, PSMF1, PSMB2, PSMA1, PSMC3, PSMD3, PSMA5, PSMA3, PSMD2, PSMA4, PSMD13, PSME2, PSMC4
RHEIN_ALL_GLUCOCORTICOID_THERAPY_DN	0.00101215	0.0206079	0.331207	3.9156	0	267	RPL31, CD9, RPL3, GAPDH, TUBA1B, HSPB1, TPI1, SAP18, LDHA, TUBA1A, PRDX1, ENO1, HNRNPA0, ESD, DYNLL1, CKS2, FHL1, PDLIM1, RPL23, TUBB, HSPA8, SNRPE, TUFM, DAD1, IMPDH2, CKS1B, CSNK2B, PRDX6, PGK1, COPS6, SNRPD2, EID1, SDHC, CCT7, CNPY2, PPIA, PCMT1, TMEM14A, TALDO1, PRDX3, CYB5A, STOML2, SPTSSA, NME1, NHP2, AKR1A1, PARK7, MDH1, RPLP0, NDUFB5, LSM5, PIN4, MIF, KDELR2, PSMB2, PRMT1, CAT, LDHB, FBL,…	RPL31, CD9, RPL3, GAPDH, TUBA1B, HSPB1, TPI1, SAP18, LDHA, TUBA1A, PRDX1, ENO1, HNRNPA0, ESD, DYNLL1, CKS2, FHL1, PDLIM1, RPL23, TUBB, HSPA8, SNRPE, TUFM, DAD1, IMPDH2, CKS1B, CSNK2B, PRDX6, PGK1, COPS6, SNRPD2, EID1, SDHC, CCT7, CNPY2, PPIA, PCMT1, TMEM14A, TALDO1, PRDX3, CYB5A, STOML2, SPTSSA, NME1, NHP2, AKR1A1, PARK7, MDH1, RPLP0, NDUFB5, LSM5, PIN4, MIF, KDELR2, PSMB2, PRMT1, CAT, LDHB, FBL,…
REACTOME_NEGATIVE_REGULATION_OF_NOTCH4_SIGNALING	0.00120773	0.0206079	0.577297	3.90705	0	45	UBB, RPS27A, UBC, UBA52, PSMB1, PSMB6, PSMC5, PSMB5, RBX1, PSMB3, PSMD4, PSMB7, PSMD8, PSMA7, PSME1, PSMC2, PSMF1, PSMB2, PSMA1, PSMC3, PSMD3, PSMA5, PSMA3, PSMD2, PSMA4, PSMD13, PSME2, PSMC4, PSMB4, PSMC1, SKP1, PSMD9, PSMD11, PSMB8, PSMD6, PSMB10, PSMC6, PSMD14, PSMD7	UBB, RPS27A, UBC, UBA52, PSMB1, PSMB6, PSMC5, PSMB5, RBX1, PSMB3, PSMD4, PSMB7, PSMD8, PSMA7, PSME1, PSMC2, PSMF1, PSMB2, PSMA1, PSMC3, PSMD3, PSMA5, PSMA3, PSMD2, PSMA4, PSMD13, PSME2, PSMC4
KIM_ALL_DISORDERS_DURATION_CORR_DN	0.0010846	0.0206079	0.418068	3.87838	0	110	TPI1, RNH1, RPL13, RPS29, COX7C, MRPL23, AKR1B1, COX4I1, PSMB5, CRYAB, UQCRB, EIF3G, TUFM, NDUFA1, IMPDH2, COX8A, NDUFAF3, CCT7, PPIA, NDUFS7, TMEM147, TALDO1, CLTA, DCTN2, COX7A1, CHMP2A, UQCRQ, ATP6V0B, NDUFC1, AKR1A1, VPS28, HCFC1R1, EIF6, HAX1, NDUFS8, PIN1, DEGS1, NELFE, NUDC, GRHPR, ARPC2, SUMO3, BCAP31, RABAC1, AHSA1, ETFB, SLC25A11, NDUFB1, ATP6AP1, DHPS, SPAG7, VPS51, SUCLG1, ECSIT, RUVB…	TPI1, RNH1, RPL13, RPS29, COX7C, MRPL23, AKR1B1, COX4I1, PSMB5, CRYAB, UQCRB, EIF3G, TUFM, NDUFA1, IMPDH2, COX8A, NDUFAF3, CCT7, PPIA, NDUFS7, TMEM147, TALDO1, CLTA, DCTN2, COX7A1, CHMP2A, UQCRQ, ATP6V0B, NDUFC1, AKR1A1, VPS28, HCFC1R1, EIF6, HAX1, NDUFS8, PIN1, DEGS1, NELFE, NUDC, GRHPR, ARPC2, SUMO3, BCAP31, RABAC1, AHSA1, ETFB, SLC25A11, NDUFB1, ATP6AP1, DHPS, SPAG7, VPS51, SUCLG1, ECSIT, RUVB…
LUI_THYROID_CANCER_CLUSTER_3	0.00136054	0.0206079	0.747008	3.86927	0	23	RPL21, RPL10A, RPL17, RPS5, RPL18A, EIF3K, RPS12, EIF3F, HSPA8, RPL18, EIF3G, HINT1, ERGIC3, TMEM147, RPS2, PSMD8, ITM2B, FBL, TMBIM6, UBE2E3, ATXN10	RPL21, RPL10A, RPL17, RPS5, RPL18A, EIF3K, RPS12, EIF3F, HSPA8, RPL18, EIF3G, HINT1, ERGIC3, TMEM147, RPS2, PSMD8, ITM2B, FBL, TMBIM6, UBE2E3
REACTOME_AUF1_HNRNP_D0_BINDS_AND_DESTABILIZES_MRNA	0.00120627	0.0206079	0.566418	3.86556	0	47	UBB, RPS27A, HSPB1, UBC, UBA52, PSMB1, HSPA8, PSMB6, PSMC5, PSMB5, PSMB3, PSMD4, PSMB7, PSMD8, PSMA7, PSME1, PSMC2, PSMF1, PSMB2, PSMA1, PSMC3, PSMD3, PSMA5, PSMA3, HSPA1A, PSMD2, PSMA4, PSMD13, PSME2, PSMC4, PSMB4, PSMC1, PSMD9, PSMD11, PSMB8, PSMD6, PSMB10, PSMC6, PSMD14, PSMD7	UBB, RPS27A, HSPB1, UBC, UBA52, PSMB1, HSPA8, PSMB6, PSMC5, PSMB5, PSMB3, PSMD4, PSMB7, PSMD8, PSMA7, PSME1, PSMC2, PSMF1, PSMB2, PSMA1, PSMC3, PSMD3, PSMA5, PSMA3, HSPA1A, PSMD2, PSMA4, PSMD13, PSME2, PSMC4
REACTOME_DEFECTIVE_CFTR_CAUSES_CYSTIC_FIBROSIS	0.00120773	0.0206079	0.560342	3.84385	0	48	UBB, RPS27A, UBC, UBA52, PSMB1, PSMB6, PSMC5, PSMB5, PSMB3, PSMD4, PSMB7, PSMD8, PSMA7, RNF5, PSME1, PSMC2, PSMF1, PSMB2, PSMA1, PSMC3, PSMD3, PSMA5, PSMA3, PSMD2, PSMA4, PSMD13, PSME2, PSMC4, PSMB4, PSMC1, DERL2, PSMD9, PSMD11, ERLEC1, PSMB8, DERL1, PSMD6, PSMB10, PSMC6, PSMD14, PSMD7	UBB, RPS27A, UBC, UBA52, PSMB1, PSMB6, PSMC5, PSMB5, PSMB3, PSMD4, PSMB7, PSMD8, PSMA7, RNF5, PSME1, PSMC2, PSMF1, PSMB2, PSMA1, PSMC3, PSMD3, PSMA5, PSMA3, PSMD2, PSMA4, PSMD13, PSME2, PSMC4
HILLION_HMGA1_TARGETS	0.00121803	0.0206079	0.569329	3.84281	0	46	ALDOA, RPL21, RPL36A, RPL19, HSPB1, MGST1, EEF2, SOD1, ID3, CFL1, RPS3A, RPL13, SLC25A5, RPS12, PSMB6, COX4I1, ID2, COX5B, RPS11, GPX3, CRIP2, ID1, NME1, AKR1A1, MIF, PSMA1	ALDOA, RPL21, RPL36A, RPL19, HSPB1, MGST1, EEF2, SOD1, ID3, CFL1, RPS3A, RPL13, SLC25A5, RPS12, PSMB6, COX4I1, ID2, COX5B, RPS11, GPX3, CRIP2, ID1, NME1, AKR1A1, MIF, PSMA1
WP_MITOCHONDRIAL_COMPLEX_I_ASSEMBLY_MODEL_OXPHOS_SYSTEM	0.00120337	0.0206079	0.556186	3.83874	0	49	NDUFA13, NDUFC2, NDUFS4, NDUFA1, NDUFB6, NDUFAF3, NDUFB4, NDUFA12, NDUFB9, NDUFB11, NDUFAB1, NDUFV2, NDUFS3, NDUFC1, NDUFV1, NDUFB5, NDUFB3, NDUFB10, NDUFB7, NDUFS6, NDUFA2, TMEM126B, NDUFA6, NDUFA8, NDUFS2, NDUFB1, NDUFB2, TIMMDC1, ECSIT, NDUFS5, NDUFA3, NDUFAF4, NDUFA10, NDUFA5	NDUFA13, NDUFC2, NDUFS4, NDUFA1, NDUFB6, NDUFAF3, NDUFB4, NDUFA12, NDUFB9, NDUFB11, NDUFAB1, NDUFV2, NDUFS3, NDUFC1, NDUFV1, NDUFB5, NDUFB3, NDUFB10, NDUFB7, NDUFS6, NDUFA2, TMEM126B, NDUFA6, NDUFA8, NDUFS2, NDUFB1, NDUFB2, TIMMDC1, ECSIT, NDUFS5
REACTOME_REGULATION_OF_HMOX1_EXPRESSION_AND_ACTIVITY	0.00117233	0.0206079	0.531152	3.8236	0	54	UBB, RPS27A, UBC, UBA52, PSMB1, PSMB6, PSMC5, PSMB5, RBX1, PSMB3, PSMD4, PSMB7, CSNK2B, PSMD8, PSMA7, PSME1, PSMC2, PSMF1, PSMB2, PSMA1, PSMC3, PSMD3, PSMA5, PSMA3, PSMD2, PSMA4, PSMD13, PSME2, PSMC4, PSMB4, HMOX1, PSMC1, NFE2L2, SKP1, KEAP1, PSMD9, PSMD11, PSMB8	UBB, RPS27A, UBC, UBA52, PSMB1, PSMB6, PSMC5, PSMB5, RBX1, PSMB3, PSMD4, PSMB7, CSNK2B, PSMD8, PSMA7, PSME1, PSMC2, PSMF1, PSMB2, PSMA1, PSMC3, PSMD3, PSMA5, PSMA3, PSMD2, PSMA4, PSMD13, PSME2, PSMC4
REACTOME_HEDGEHOG_LIGAND_BIOGENESIS	0.00120627	0.0206079	0.558627	3.81239	0	47	UBB, RPS27A, UBC, UBA52, PSMB1, PSMB6, PSMC5, PSMB5, PSMB3, PSMD4, PSMB7, PSMD8, PSMA7, PSME1, PSMC2, PSMF1, PSMB2, PSMA1, PSMC3, PSMD3, PSMA5, PSMA3, P4HB, PSMD2, PSMA4, PSMD13, PSME2, PSMC4, PSMB4, PSMC1, DERL2, PSMD9, PSMD11, ERLEC1, PSMB8, PSMD6, PSMB10, PSMC6, PSMD14, PSMD7	UBB, RPS27A, UBC, UBA52, PSMB1, PSMB6, PSMC5, PSMB5, PSMB3, PSMD4, PSMB7, PSMD8, PSMA7, PSME1, PSMC2, PSMF1, PSMB2, PSMA1, PSMC3, PSMD3, PSMA5, PSMA3, P4HB, PSMD2, PSMA4, PSMD13, PSME2, PSMC4
MALONEY_RESPONSE_TO_17AAG_DN	0.00115875	0.0206079	0.514155	3.80851	0	59	EIF4A1, TMSB4X, RPL27A, HNRNPA1, RPS16, TPI1, LDHA, CALM2, RPL35, DYNLL1, SNRPE, SNRPG, POLR2L, RPL36AL, KPNA2, SNRPB, ILF2, NACA, PRDX3, CLTA, SRSF2, PSMA7, MDH1, RPL30, PTMA, CYCS, GTF2A2, VDAC3, PRDX4, PSMA5, SNRPF, PDCD5, SSB, RBMX, SRSF3, PA2G4	EIF4A1, TMSB4X, RPL27A, HNRNPA1, RPS16, TPI1, LDHA, CALM2, RPL35, DYNLL1, SNRPE, SNRPG, POLR2L, RPL36AL, KPNA2, SNRPB, ILF2, NACA, PRDX3, CLTA, SRSF2, PSMA7, MDH1, RPL30, PTMA, CYCS, GTF2A2, VDAC3, PRDX4, PSMA5, SNRPF, PDCD5, SSB, RBMX, SRSF3, PA2G4
REACTOME_APC_C_CDH1_MEDIATED_DEGRADATION_OF_CDC20_AND_OTHER_APC_C_CDH1_TARGETED_PROTEINS_IN_LATE_MITOSIS_EARLY_G1	0.00118064	0.0206079	0.525627	3.79447	0	55	UBB, RPS27A, UBC, UBA52, PSMB1, PSMB6, PSMC5, PSMB5, PSMB3, PSMD4, PSMB7, PSMD8, PSMA7, PSME1, ANAPC11, PSMC2, PSMF1, PSMB2, PSMA1, PSMC3, ANAPC16, PSMD3, PSMA5, UBE2E1, PSMA3, UBE2D1, CDC26, PSMD2, PSMA4, PSMD13, PSME2, PSMC4, PSMB4, PSMC1, PTTG1, PSMD9, UBE2S, PSMD11, PSMB8	UBB, RPS27A, UBC, UBA52, PSMB1, PSMB6, PSMC5, PSMB5, PSMB3, PSMD4, PSMB7, PSMD8, PSMA7, PSME1, ANAPC11, PSMC2, PSMF1, PSMB2, PSMA1, PSMC3, ANAPC16, PSMD3, PSMA5, UBE2E1, PSMA3, UBE2D1, CDC26, PSMD2, PSMA4, PSMD13, PSME2, PSMC4
REACTOME_CDT1_ASSOCIATION_WITH_THE_CDC6_ORC_ORIGIN_COMPLEX	0.00121212	0.0206079	0.566605	3.79073	0	44	UBB, RPS27A, UBC, UBA52, PSMB1, PSMB6, PSMC5, PSMB5, PSMB3, PSMD4, PSMB7, PSMD8, PSMA7, PSME1, PSMC2, PSMF1, PSMB2, PSMA1, PSMC3, PSMD3, PSMA5, PSMA3, PSMD2, PSMA4, PSMD13, PSME2, PSMC4, PSMB4, PSMC1, PSMD9, PSMD11, PSMB8, PSMD6, PSMB10, PSMC6, PSMD14, PSMD7, ORC4	UBB, RPS27A, UBC, UBA52, PSMB1, PSMB6, PSMC5, PSMB5, PSMB3, PSMD4, PSMB7, PSMD8, PSMA7, PSME1, PSMC2, PSMF1, PSMB2, PSMA1, PSMC3, PSMD3, PSMA5, PSMA3, PSMD2, PSMA4, PSMD13, PSME2, PSMC4
REACTOME_ABC_TRANSPORTER_DISORDERS	0.00118203	0.0206079	0.536588	3.78763	0	52	UBB, RPS27A, UBC, UBA52, PSMB1, PSMB6, PSMC5, PSMB5, PSMB3, PSMD4, PSMB7, PSMD8, PSMA7, RNF5, PSME1, PSMC2, PSMF1, PSMB2, PSMA1, PSMC3, PSMD3, PSMA5, PSMA3, PSMD2, PSMA4, PSMD13, PSME2, PSMC4, PSMB4, PSMC1, DERL2, PSMD9, PSMD11, LMBRD1, ERLEC1, PSMB8, DERL1, PSMD6, PSMB10, PSMC6, PSMD14, PSMD7, ABCD4	UBB, RPS27A, UBC, UBA52, PSMB1, PSMB6, PSMC5, PSMB5, PSMB3, PSMD4, PSMB7, PSMD8, PSMA7, RNF5, PSME1, PSMC2, PSMF1, PSMB2, PSMA1, PSMC3, PSMD3, PSMA5, PSMA3, PSMD2, PSMA4, PSMD13, PSME2, PSMC4
DANG_MYC_TARGETS_UP	0.00109051	0.0206079	0.421058	3.78462	0	100	RPS20, EIF4A1, RPL10, RPL27, RPL3, RPL27A, GAPDH, RPL26, HNRNPA1, RPS16, RPL19, RPS5, RPS13, MGST1, RPL32, LDHA, RPL9, ENO1, RPL13, CKS2, PSMB1, HSPA8, ID2, SLC25A3, TXN, SNRPB, PPIA, PHB, UXT, HSPE1, PRDX3, RPS19, SRSF2, NME1, PTMA, DPY30, RPL5, EIF4E, POLD2, CDK4, PSMG1, CCT5, DBI, CSTB, RPL22, PCNA	RPS20, EIF4A1, RPL10, RPL27, RPL3, RPL27A, GAPDH, RPL26, HNRNPA1, RPS16, RPL19, RPS5, RPS13, MGST1, RPL32, LDHA, RPL9, ENO1, RPL13, CKS2, PSMB1, HSPA8, ID2, SLC25A3, TXN, SNRPB, PPIA, PHB, UXT, HSPE1, PRDX3, RPS19, SRSF2, NME1, PTMA, DPY30, RPL5, EIF4E, POLD2, CDK4, PSMG1, CCT5, DBI, CSTB, RPL22, PCNA
REACTOME_DEGRADATION_OF_DVL	0.00121803	0.0206079	0.560461	3.78296	0	46	UBB, RPS27A, UBC, UBA52, PSMB1, PSMB6, PSMC5, PSMB5, RBX1, PSMB3, PSMD4, PSMB7, PSMD8, PSMA7, PSME1, PSMC2, PSMF1, PSMB2, PSMA1, PSMC3, PSMD3, PSMA5, PSMA3, PSMD2, PSMA4, PSMD13, PSME2, PSMC4, PSMB4, PSMC1, PSMD9, PSMD11, PSMB8, DVL2, PSMD6, PSMB10, PSMC6, PSMD14, PSMD7	UBB, RPS27A, UBC, UBA52, PSMB1, PSMB6, PSMC5, PSMB5, RBX1, PSMB3, PSMD4, PSMB7, PSMD8, PSMA7, PSME1, PSMC2, PSMF1, PSMB2, PSMA1, PSMC3, PSMD3, PSMA5, PSMA3, PSMD2, PSMA4, PSMD13, PSME2, PSMC4
KEGG_PROTEASOME	0.00125945	0.0206079	0.612809	3.75832	0	36	PSMB1, PSMB6, PSMC5, PSMB5, PSMB3, PSMD4, PSMB7, PSMD8, PSMA7, PSME1, PSMC2, PSMF1, PSMB2, PSMA1, PSMC3, PSMD3, PSMA5, PSMA3, PSMD2, PSMA4, PSMD13, PSME2, PSMC4, POMP, PSMB4, PSMC1, PSMD11, PSMB8, PSMD6, PSMB10, PSMC6, PSMD14, PSMD7	PSMB1, PSMB6, PSMC5, PSMB5, PSMB3, PSMD4, PSMB7, PSMD8, PSMA7, PSME1, PSMC2, PSMF1, PSMB2, PSMA1, PSMC3, PSMD3, PSMA5, PSMA3, PSMD2, PSMA4, PSMD13, PSME2, PSMC4, POMP
YAMASHITA_LIVER_CANCER_WITH_EPCAM_UP	0.00125628	0.0206079	0.596178	3.75057	0	38	RPL13A, RPL31, RPL23A, RPS10, HNRNPA1, RPS3, RPL17, RPS27A, RPS4X, RPL9, RPL35, RPS3A, RPS7, RPL6, RPS12, EIF3F, RPL7A, RPSA, POLR2E, RPLP0, FMOD, RPL29	RPL13A, RPL31, RPL23A, RPS10, HNRNPA1, RPS3, RPL17, RPS27A, RPS4X, RPL9, RPL35, RPS3A, RPS7, RPL6, RPS12, EIF3F, RPL7A, RPSA, POLR2E, RPLP0, FMOD, RPL29
REACTOME_DEGRADATION_OF_GLI1_BY_THE_PROTEASOME	0.00120627	0.0206079	0.545363	3.72186	0	47	UBB, RPS27A, UBC, UBA52, PSMB1, PSMB6, PSMC5, PSMB5, RBX1, PSMB3, PSMD4, PSMB7, PSMD8, PSMA7, PSME1, PSMC2, PSMF1, PSMB2, PSMA1, PSMC3, PSMD3, PSMA5, PSMA3, PSMD2, PSMA4, PSMD13, PSME2, PSMC4, PSMB4, PSMC1, SKP1, PSMD9, PSMD11, PSMB8, PSMD6, PSMB10, PSMC6, PSMD14, PSMD7	UBB, RPS27A, UBC, UBA52, PSMB1, PSMB6, PSMC5, PSMB5, RBX1, PSMB3, PSMD4, PSMB7, PSMD8, PSMA7, PSME1, PSMC2, PSMF1, PSMB2, PSMA1, PSMC3, PSMD3, PSMA5, PSMA3, PSMD2, PSMA4, PSMD13, PSME2, PSMC4
JISON_SICKLE_CELL_DISEASE_DN	0.00107759	0.0206079	0.390549	3.71602	0	118	RPL13A, RPL7, RPL23A, RPS20, EIF4A1, RPL41, RPL21, RPL10A, RPL19, SLC25A6, RPL17, RPS13, RPS6, TOMM7, RPS27A, EEF1A1, EEF2, RPL4, RPL11, RPS7, BTF3, RPL13, RPLP1, RPL6, CIRBP, EIF3K, EIF3F, HSPA8, EIF3D, IMPDH2, RPL24, RPL14, EIF3H, EIF3E, NACA, GPX3, SRSF2, TSC22D3, EIF4A2, RPLP0, RPL30, PTMA	RPL13A, RPL7, RPL23A, RPS20, EIF4A1, RPL41, RPL21, RPL10A, RPL19, SLC25A6, RPL17, RPS13, RPS6, TOMM7, RPS27A, EEF1A1, EEF2, RPL4, RPL11, RPS7, BTF3, RPL13, RPLP1, RPL6, CIRBP, EIF3K, EIF3F, HSPA8, EIF3D, IMPDH2, RPL24, RPL14, EIF3H, EIF3E, NACA, GPX3, SRSF2, TSC22D3, EIF4A2, RPLP0, RPL30, PTMA
ALONSO_METASTASIS_UP	0.0010582	0.0206079	0.3704	3.70788	0	142	RPL10A, LUM, RPL35A, LAPTM4A, RPS10, CHCHD2, NPC2, TUBA1A, ENO1, BRK1, BTF3, LAMTOR5, FHL1, SRI, HSPA8, PRDX5, CDKN1A, PFN1, RAN, UBL5, DAD1, COX8A, CKS1B, TMEM258, COX6B1, ATRAID, EIF3H, IFITM2, SDCBP, LRPAP1, SDHD, NDUFB11, GHITM, NDUFAB1, ATP6V0B, SPCS1, CYC1, NHP2, SMDT1, MDH1, RRAGA, UBE2D2, CD63, ATP6V0D1, NDUFB3, S100A10, HIBADH, TMEM9B, RABAC1, VKORC1, CCT5, RAB1A, TIMM10, TMEM50B, MMADHC…	RPL10A, LUM, RPL35A, LAPTM4A, RPS10, CHCHD2, NPC2, TUBA1A, ENO1, BRK1, BTF3, LAMTOR5, FHL1, SRI, HSPA8, PRDX5, CDKN1A, PFN1, RAN, UBL5, DAD1, COX8A, CKS1B, TMEM258, COX6B1, ATRAID, EIF3H, IFITM2, SDCBP, LRPAP1, SDHD, NDUFB11, GHITM, NDUFAB1, ATP6V0B, SPCS1, CYC1, NHP2, SMDT1, MDH1, RRAGA, UBE2D2, CD63, ATP6V0D1, NDUFB3, S100A10, HIBADH, TMEM9B, RABAC1, VKORC1, CCT5, RAB1A, TIMM10, TMEM50B, MMADHC…
REACTOME_REGULATION_OF_RUNX3_EXPRESSION_AND_ACTIVITY	0.00121212	0.0206079	0.554106	3.70711	0	44	UBB, RPS27A, UBC, UBA52, PSMB1, PSMB6, PSMC5, PSMB5, PSMB3, PSMD4, PSMB7, PSMD8, PSMA7, PSME1, PSMC2, PSMF1, PSMB2, PSMA1, PSMC3, PSMD3, PSMA5, PSMA3, PSMD2, PSMA4, PSMD13, PSME2, PSMC4, PSMB4, PSMC1, PSMD9, PSMD11, PSMB8, PSMD6, PSMB10, PSMC6, PSMD14, PSMD7	UBB, RPS27A, UBC, UBA52, PSMB1, PSMB6, PSMC5, PSMB5, PSMB3, PSMD4, PSMB7, PSMD8, PSMA7, PSME1, PSMC2, PSMF1, PSMB2, PSMA1, PSMC3, PSMD3, PSMA5, PSMA3, PSMD2, PSMA4, PSMD13, PSME2, PSMC4
REACTOME_CELLULAR_RESPONSE_TO_HYPOXIA	0.00118064	0.0206079	0.519006	3.70302	0	53	UBB, RPS27A, UBC, UBA52, PSMB1, PSMB6, PSMC5, PSMB5, RBX1, PSMB3, PSMD4, PSMB7, PSMD8, PSMA7, PSME1, PSMC2, PSMF1, PSMB2, UBE2D2, PSMA1, PSMC3, HIGD1A, PSMD3, PSMA5, PSMA3, UBE2D1, PSMD2, PSMA4, PSMD13, PSME2, PSMC4, PSMB4, PSMC1, PSMD9, PSMD11, PSMB8	UBB, RPS27A, UBC, UBA52, PSMB1, PSMB6, PSMC5, PSMB5, RBX1, PSMB3, PSMD4, PSMB7, PSMD8, PSMA7, PSME1, PSMC2, PSMF1, PSMB2, UBE2D2, PSMA1, PSMC3, HIGD1A, PSMD3, PSMA5, PSMA3, UBE2D1, PSMD2, PSMA4, PSMD13, PSME2, PSMC4
REACTOME_ORC1_REMOVAL_FROM_CHROMATIN	0.00119617	0.0206079	0.528611	3.68888	0	50	UBB, RPS27A, UBC, UBA52, PSMB1, PSMB6, PSMC5, PSMB5, RBX1, PSMB3, PSMD4, PSMB7, PSMD8, PSMA7, PSME1, PSMC2, PSMF1, PSMB2, PSMA1, PSMC3, PSMD3, PSMA5, PSMA3, PSMD2, PSMA4, PSMD13, PSME2, PSMC4, PSMB4, PSMC1, SKP1, PSMD9, PSMD11, PSMB8, MCM7, PSMD6, PSMB10, PSMC6, PSMD14, PSMD7, ORC4	UBB, RPS27A, UBC, UBA52, PSMB1, PSMB6, PSMC5, PSMB5, RBX1, PSMB3, PSMD4, PSMB7, PSMD8, PSMA7, PSME1, PSMC2, PSMF1, PSMB2, PSMA1, PSMC3, PSMD3, PSMA5, PSMA3, PSMD2, PSMA4, PSMD13, PSME2, PSMC4
REACTOME_SYNTHESIS_OF_DNA	0.00112233	0.0206079	0.450008	3.67304	0	77	UBB, RPS27A, UBC, UBA52, PSMB1, PSMB6, PSMC5, PSMB5, RBX1, PSMB3, PSMD4, PSMB7, POLD4, PSMD8, PSMA7, PSME1, ANAPC11, PSMC2, PSMF1, PSMB2, PSMA1, PSMC3, ANAPC16, POLE4, PSMD3, PSMA5, UBE2E1, POLD2, PSMA3, UBE2D1, CDC26, PSMD2, PSMA4, PSMD13, PCNA, PSME2, RPA3, PSMC4, PSMB4, PSMC1, SKP1, PSMD9, UBE2S, PSMD11, PSMB8, RPA2, MCM7, RFC1, PSMD6, PSMB10, PSMC6, POLE3, PSMD14, RPA1, PSMD7, ORC4, ANAPC2	UBB, RPS27A, UBC, UBA52, PSMB1, PSMB6, PSMC5, PSMB5, RBX1, PSMB3, PSMD4, PSMB7, POLD4, PSMD8, PSMA7, PSME1, ANAPC11, PSMC2, PSMF1, PSMB2, PSMA1, PSMC3, ANAPC16, POLE4, PSMD3, PSMA5, UBE2E1, POLD2, PSMA3, UBE2D1, CDC26, PSMD2, PSMA4, PSMD13, PCNA, PSME2, RPA3, PSMC4
REACTOME_G1_S_DNA_DAMAGE_CHECKPOINTS	0.00119617	0.0206079	0.525478	3.66701	0	50	UBB, RPS27A, UBC, UBA52, PSMB1, PSMB6, CDKN1A, PSMC5, PSMB5, PSMB3, PSMD4, PSMB7, PSMD8, PSMA7, PSME1, PSMC2, PSMF1, PSMB2, PSMA1, PSMC3, PSMD3, PSMA5, PSMA3, PSMD2, PSMA4, PSMD13, PSME2, PSMC4, PSMB4, PSMC1, PSMD9, PSMD11, CHEK2, PSMB8, CDKN1B, PSMD6, PSMB10, PSMC6, PSMD14, PSMD7, PCBP4	UBB, RPS27A, UBC, UBA52, PSMB1, PSMB6, CDKN1A, PSMC5, PSMB5, PSMB3, PSMD4, PSMB7, PSMD8, PSMA7, PSME1, PSMC2, PSMF1, PSMB2, PSMA1, PSMC3, PSMD3, PSMA5, PSMA3, PSMD2, PSMA4, PSMD13, PSME2, PSMC4
REACTOME_METABOLISM_OF_POLYAMINES	0.00121803	0.0206079	0.541963	3.6581	0	46	OAZ1, OAZ2, PSMB1, PSMB6, PSMC5, PSMB5, PSMB3, PSMD4, PSMB7, PSMD8, PSMA7, PSME1, PSMC2, PSMF1, PSMB2, PSMA1, PSMC3, PSMD3, PSMA5, PSMA3, NQO1, PSMD2, PSMA4, PSMD13, PSME2, AMD1, PSMC4, PSMB4, PSMC1, PSMD9, PSMD11, PSMB8, SMS, PSMD6, PSMB10, PSMC6, PSMD14, PSMD7	OAZ1, OAZ2, PSMB1, PSMB6, PSMC5, PSMB5, PSMB3, PSMD4, PSMB7, PSMD8, PSMA7, PSME1, PSMC2, PSMF1, PSMB2, PSMA1, PSMC3, PSMD3, PSMA5, PSMA3, NQO1, PSMD2, PSMA4, PSMD13, PSME2, AMD1, PSMC4
REACTOME_DEGRADATION_OF_AXIN	0.00121803	0.0206079	0.541227	3.65313	0	46	UBB, RPS27A, UBC, UBA52, PSMB1, PSMB6, PSMC5, PSMB5, PSMB3, PSMD4, PSMB7, PSMD8, PSMA7, PSME1, PSMC2, PSMF1, PSMB2, PSMA1, PSMC3, PSMD3, PSMA5, PSMA3, PSMD2, PSMA4, PSMD13, PSME2, PSMC4, PSMB4, PSMC1, PSMD9, PSMD11, RNF146, PSMB8, PSMD6, PSMB10, PSMC6, PSMD14, PSMD7	UBB, RPS27A, UBC, UBA52, PSMB1, PSMB6, PSMC5, PSMB5, PSMB3, PSMD4, PSMB7, PSMD8, PSMA7, PSME1, PSMC2, PSMF1, PSMB2, PSMA1, PSMC3, PSMD3, PSMA5, PSMA3, PSMD2, PSMA4, PSMD13, PSME2, PSMC4
WP_PROTEASOME_DEGRADATION	0.00119048	0.0206079	0.520578	3.6519	0	51	UBB, UBC, PSMB1, PSMB6, PSMC5, PSMB5, PSMB3, PSMD4, PSMB7, PSMD8, PSMA7, PSME1, PSMC2, PSMB2, UBE2D2, PSMA1, PSMC3, PSMD3, PSMA5, PSMA3, UBE2D1, PSMD2, PSMA4, PSMD13, PSME2, PSMC4, PSMB4, RPN2, PSMC1, UBE2B, PSMD9, PSMD11, PSMB8, UCHL1, UBA1, PSMD6, PSMB10, PSMC6, UCHL3, PSMD7	UBB, UBC, PSMB1, PSMB6, PSMC5, PSMB5, PSMB3, PSMD4, PSMB7, PSMD8, PSMA7, PSME1, PSMC2, PSMB2, UBE2D2, PSMA1, PSMC3, PSMD3, PSMA5, PSMA3, UBE2D1, PSMD2, PSMA4, PSMD13, PSME2, PSMC4
REACTOME_DNA_REPLICATION_PRE_INITIATION	0.00117647	0.0206079	0.500616	3.64849	0	57	UBB, RPS27A, UBC, UBA52, PSMB1, PSMB6, PSMC5, PSMB5, PSMB3, PSMD4, PSMB7, PSMD8, PSMA7, PSME1, PSMC2, PSMF1, PSMB2, PSMA1, PSMC3, POLE4, PSMD3, PSMA5, PSMA3, PSMD2, PSMA4, PSMD13, PSME2, RPA3, PSMC4, PSMB4, KPNB1, PSMC1, PSMD9, PSMD11, PSMB8, RPA2, MCM7, PSMD6, PSMB10, PSMC6, POLE3, PSMD14, RPA1, PSMD7, ORC4	UBB, RPS27A, UBC, UBA52, PSMB1, PSMB6, PSMC5, PSMB5, PSMB3, PSMD4, PSMB7, PSMD8, PSMA7, PSME1, PSMC2, PSMF1, PSMB2, PSMA1, PSMC3, POLE4, PSMD3, PSMA5, PSMA3, PSMD2, PSMA4, PSMD13, PSME2, RPA3, PSMC4
REACTOME_APC_C_MEDIATED_DEGRADATION_OF_CELL_CYCLE_PROTEINS	0.00115075	0.0206079	0.482914	3.64318	0	62	UBB, RPS27A, UBC, UBA52, PSMB1, PSMB6, PSMC5, PSMB5, PSMB3, PSMD4, PSMB7, PSMD8, PSMA7, PSME1, ANAPC11, PSMC2, PSMF1, PSMB2, PSMA1, PSMC3, ANAPC16, PSMD3, PSMA5, UBE2E1, PSMA3, UBE2D1, CDC26, PSMD2, PSMA4, PSMD13, BUB3, PSME2, PSMC4, PSMB4, PSMC1, PTTG1, SKP1, PSMD9, UBE2S, PSMD11, PSMB8	UBB, RPS27A, UBC, UBA52, PSMB1, PSMB6, PSMC5, PSMB5, PSMB3, PSMD4, PSMB7, PSMD8, PSMA7, PSME1, ANAPC11, PSMC2, PSMF1, PSMB2, PSMA1, PSMC3, ANAPC16, PSMD3, PSMA5, UBE2E1, PSMA3, UBE2D1, CDC26, PSMD2, PSMA4, PSMD13, BUB3, PSME2, PSMC4
ZHONG_SECRETOME_OF_LUNG_CANCER_AND_MACROPHAGE	0.00119048	0.0206079	0.519096	3.64151	0	51	ALDOA, RPL10A, ANXA2, TPI1, NPC2, LDHA, PRDX1, ENO1, ACTB, PEBP1, PSMB6, MDH2, PSMB5, RAN, PSMB7, PGK1, TALDO1, PSMA7, AKR1A1, MDH1, CTSD, FDPS, DUT, CP, PSMA4, CTSA, GSTO1, LGALS3BP, CTSH, CLU, C2	ALDOA, RPL10A, ANXA2, TPI1, NPC2, LDHA, PRDX1, ENO1, ACTB, PEBP1, PSMB6, MDH2, PSMB5, RAN, PSMB7, PGK1, TALDO1, PSMA7, AKR1A1, MDH1, CTSD, FDPS, DUT, CP, PSMA4, CTSA, GSTO1
REACTOME_CROSS_PRESENTATION_OF_SOLUBLE_EXOGENOUS_ANTIGENS_ENDOSOMES	0.00125628	0.0206079	0.575517	3.6206	0	38	PSMB1, PSMB6, PSMC5, PSMB5, PSMB3, PSMD4, PSMB7, PSMD8, PSMA7, PSME1, PSMC2, PSMF1, PSMB2, PSMA1, PSMC3, PSMD3, PSMA5, PSMA3, PSMD2, PSMA4, PSMD13, PSME2, PSMC4, PSMB4, PSMC1, PSMD9, PSMD11, PSMB8, PSMD6, PSMB10, PSMC6, PSMD14, PSMD7	PSMB1, PSMB6, PSMC5, PSMB5, PSMB3, PSMD4, PSMB7, PSMD8, PSMA7, PSME1, PSMC2, PSMF1, PSMB2, PSMA1, PSMC3, PSMD3, PSMA5, PSMA3, PSMD2, PSMA4, PSMD13, PSME2, PSMC4
NATSUME_RESPONSE_TO_INTERFERON_BETA_DN	0.00123916	0.0206079	0.56247	3.61004	0	40	FTL, GAPDH, LGALS1, ANXA2, IGFBP6, SOD1, PRDX1, RPLP1, COX4I1, GSTP1, HINT1, PRDX6, TMSB10, TXN, SLIRP, RPS2, COX6A1, FTH1, PIN1, CD63, SEC61B, NDUFB3, CAPN1, GSTO1, YWHAQ, SKP1, TPM2, BAG1, TP53I3, COX6C, PPP2CA	FTL, GAPDH, LGALS1, ANXA2, IGFBP6, SOD1, PRDX1, RPLP1, COX4I1, GSTP1, HINT1, PRDX6, TMSB10, TXN, SLIRP, RPS2, COX6A1, FTH1, PIN1, CD63, SEC61B, NDUFB3, CAPN1, GSTO1, YWHAQ
CHAUHAN_RESPONSE_TO_METHOXYESTRADIOL_DN	0.00112233	0.0206079	0.441443	3.60314	0	77	TMSB4X, LGALS1, SLC25A6, PKM, EEF1A1, HERPUD1, UBC, NPC2, BTF3, ARL6IP1, PDLIM1, RPL12, EIF3K, EIF3F, TUBB2A, VAMP2, PGK1, TMSB10, COPE, AP3S1, NUCB1, SEC61G, UBE2I, ATP6V1F, MDH1, COX6A1, ADM, VIM, CCL3, DDOST, FDPS, S100A10, MORF4L2, ERP29, LSP1	TMSB4X, LGALS1, SLC25A6, PKM, EEF1A1, HERPUD1, UBC, NPC2, BTF3, ARL6IP1, PDLIM1, RPL12, EIF3K, EIF3F, TUBB2A, VAMP2, PGK1, TMSB10, COPE, AP3S1, NUCB1, SEC61G, UBE2I, ATP6V1F, MDH1, COX6A1, ADM, VIM, CCL3, DDOST, FDPS, S100A10, MORF4L2, ERP29, LSP1
REACTOME_STABILIZATION_OF_P53	0.00120627	0.0206079	0.527757	3.60171	0	47	UBB, RPS27A, UBC, UBA52, PSMB1, PSMB6, PSMC5, PSMB5, PSMB3, PSMD4, PSMB7, PSMD8, PSMA7, PSME1, PSMC2, PSMF1, PSMB2, PSMA1, PSMC3, PSMD3, PSMA5, PSMA3, PSMD2, PSMA4, PSMD13, PSME2, PSMC4, PSMB4, PSMC1, PSMD9, PSMD11, CHEK2, PSMB8, PSMD6, PSMB10, PSMC6, PSMD14, PSMD7	UBB, RPS27A, UBC, UBA52, PSMB1, PSMB6, PSMC5, PSMB5, PSMB3, PSMD4, PSMB7, PSMD8, PSMA7, PSME1, PSMC2, PSMF1, PSMB2, PSMA1, PSMC3, PSMD3, PSMA5, PSMA3, PSMD2, PSMA4, PSMD13, PSME2, PSMC4
NUTT_GBM_VS_AO_GLIOMA_DN	0.00126904	0.0206079	0.619966	3.59825	0	31	RPL23A, RPS20, RPLP2, RPL27A, RPS13, RPS6, RPL4, CIRBP, ANGPTL2, EIF3F, UQCRB, VDAC2, RPL24, RPL36AL, POLR2F, EIF3E, ID1, RPL30, YIF1A	RPL23A, RPS20, RPLP2, RPL27A, RPS13, RPS6, RPL4, CIRBP, ANGPTL2, EIF3F, UQCRB, VDAC2, RPL24, RPL36AL, POLR2F, EIF3E, ID1, RPL30, YIF1A
REACTOME_DECTIN_1_MEDIATED_NONCANONICAL_NF_KB_SIGNALING	0.00120627	0.0206079	0.525322	3.58509	0	47	UBB, RPS27A, UBC, UBA52, PSMB1, PSMB6, PSMC5, PSMB5, PSMB3, PSMD4, PSMB7, PSMD8, PSMA7, PSME1, PSMC2, PSMF1, PSMB2, PSMA1, PSMC3, PSMD3, PSMA5, PSMA3, PSMD2, PSMA4, PSMD13, PSME2, PSMC4, PSMB4, PSMC1, SKP1, PSMD9, PSMD11, PSMB8, PSMD6, PSMB10, PSMC6, PSMD14, PSMD7	UBB, RPS27A, UBC, UBA52, PSMB1, PSMB6, PSMC5, PSMB5, PSMB3, PSMD4, PSMB7, PSMD8, PSMA7, PSME1, PSMC2, PSMF1, PSMB2, PSMA1, PSMC3, PSMD3, PSMA5, PSMA3, PSMD2, PSMA4, PSMD13, PSME2, PSMC4
REACTOME_SWITCHING_OF_ORIGINS_TO_A_POST_REPLICATIVE_STATE	0.00114679	0.0206079	0.46999	3.58023	0	63	UBB, RPS27A, UBC, UBA52, PSMB1, PSMB6, PSMC5, PSMB5, RBX1, PSMB3, PSMD4, PSMB7, PSMD8, PSMA7, PSME1, ANAPC11, PSMC2, PSMF1, PSMB2, PSMA1, PSMC3, ANAPC16, PSMD3, PSMA5, UBE2E1, PSMA3, UBE2D1, CDC26, PSMD2, PSMA4, PSMD13, PSME2, PSMC4, PSMB4, PSMC1, SKP1, PSMD9, UBE2S, PSMD11, PSMB8, MCM7, PSMD6, PSMB10, PSMC6, PSMD14, PSMD7, ORC4, ANAPC2	UBB, RPS27A, UBC, UBA52, PSMB1, PSMB6, PSMC5, PSMB5, RBX1, PSMB3, PSMD4, PSMB7, PSMD8, PSMA7, PSME1, ANAPC11, PSMC2, PSMF1, PSMB2, PSMA1, PSMC3, ANAPC16, PSMD3, PSMA5, UBE2E1, PSMA3, UBE2D1, CDC26, PSMD2, PSMA4, PSMD13, PSME2, PSMC4
LOPEZ_MBD_TARGETS	0.000999001	0.0206079	0.259544	3.57927	0	589	RPL31, ALDOA, EIF4A1, RPL10A, RPL35A, LAPTM4A, JUNB, PKM, TOMM7, EEF2, NPC2, LDHA, TUBA1A, SOD1, PRDX1, CFL1, ENO1, UBA52, RPS14, EEF1D, RPL11, RPS7, BTF3, ATF4, CCNI, COMMD6, TUBB2B, EIF1, FKBP8, EIF3K, HSPA8, CDKN1A, PFN1, RBX1, RPL18, PSMB3, GSTP1, HSBP1, RAN, PPP1R10, GLRX, PSMB7, RAB5C, COX8A, RPL24, POLD4, RHOC, RPL36AL, TMEM258, POLR2F, ANXA4, ATP6V1G1, EIF3I, ILF2, ATRAID, EIF3H, EIF3E, P…	RPL31, ALDOA, EIF4A1, RPL10A, RPL35A, LAPTM4A, JUNB, PKM, TOMM7, EEF2, NPC2, LDHA, TUBA1A, SOD1, PRDX1, CFL1, ENO1, UBA52, RPS14, EEF1D, RPL11, RPS7, BTF3, ATF4, CCNI, COMMD6, TUBB2B, EIF1, FKBP8, EIF3K, HSPA8, CDKN1A, PFN1, RBX1, RPL18, PSMB3, GSTP1, HSBP1, RAN, PPP1R10, GLRX, PSMB7, RAB5C, COX8A, RPL24, POLD4, RHOC, RPL36AL, TMEM258, POLR2F, ANXA4, ATP6V1G1, EIF3I, ILF2, ATRAID, EIF3H, EIF3E, P…
BILANGES_SERUM_RESPONSE_TRANSLATION	0.0013459	0.0206079	0.678041	3.56696	0	24	RPL10, RPL21, RPS3, RPS5, RPS6, RPS4X, EEF1A1, RPL18A, RPL4, RPS7, RPL6, EIF3F, RPL14, EIF3H, RPS19, RPL29	RPL10, RPL21, RPS3, RPS5, RPS6, RPS4X, EEF1A1, RPL18A, RPL4, RPS7, RPL6, EIF3F, RPL14, EIF3H, RPS19, RPL29
GAVIN_FOXP3_TARGETS_CLUSTER_T7	0.00112613	0.0206079	0.447039	3.56341	0	72	RPL10, FTL, OAZ1, LGALS1, MYL6, RPS9, CHCHD2, RPL32, ENO1, RPS7, PPDPF, EIF3L, AKR1B1, RPL18, FIS1, SNRPB, EIF3H, DCTN3, SUPT4H1, LRPAP1, ITM2B, HNRNPF, MDH1, ECH1, VIM, GUK1, ANXA6, TIMM13, NDUFA9, ALG5, STRAP, REEP5, CD47, AMD1, EIF3M, GDI2, MKRN1, RTCB, KLHDC2, CCT2, CYBA, PSMB8, USE1	RPL10, FTL, OAZ1, LGALS1, MYL6, RPS9, CHCHD2, RPL32, ENO1, RPS7, PPDPF, EIF3L, AKR1B1, RPL18, FIS1, SNRPB, EIF3H, DCTN3, SUPT4H1, LRPAP1, ITM2B, HNRNPF, MDH1, ECH1, VIM, GUK1, ANXA6, TIMM13, NDUFA9, ALG5, STRAP, REEP5, CD47, AMD1, EIF3M
OUELLET_OVARIAN_CANCER_INVASIVE_VS_LMP_UP	0.00110619	0.0206079	0.431016	3.55979	0	79	CD9, HERPUD1, LDHA, SUMO2, CKS2, SLC25A5, CKS1B, CSNK2B, HMGN3, SDCBP, HMGB2, SUMO1, NDUFV2, POLR2K, SDHB, MDH1, COX6A1, KDELR2, COX7B, PSMB2, SNRPB2, CYCS, DPM1, PSMA3, CAPG, CD47, CSTB, COPS5, TM4SF1, RANBP1, OAT, ATP1B3, GLO1, PSMB4, MRPL3, ACP1, CFI, RALY, SPCS2, PTS, SLC35B1, PARP1, DDX5, FH, DDX39A, PLSCR1, ARF4, UBA1, PTGS1, UBE2V2, PSMC6, BTG3, RAF1	CD9, HERPUD1, LDHA, SUMO2, CKS2, SLC25A5, CKS1B, CSNK2B, HMGN3, SDCBP, HMGB2, SUMO1, NDUFV2, POLR2K, SDHB, MDH1, COX6A1, KDELR2, COX7B, PSMB2, SNRPB2, CYCS, DPM1, PSMA3, CAPG, CD47, CSTB, COPS5, TM4SF1, RANBP1, OAT, ATP1B3, GLO1
REACTOME_CYCLIN_A_CDK2_ASSOCIATED_EVENTS_AT_S_PHASE_ENTRY	0.00115875	0.0206079	0.480437	3.55875	0	59	UBB, RPS27A, UBC, UBA52, PSMB1, PSMB6, CDKN1A, PSMC5, PSMB5, PSMB3, PSMD4, PSMB7, CKS1B, PSMD8, PSMA7, PSME1, PSMC2, PSMF1, PSMB2, PSMA1, PSMC3, PSMD3, PSMA5, PSMA3, CDK4, PSMD2, PSMA4, PSMD13, PSME2, MYC, PSMC4, MNAT1, PSMB4, PSMC1, SKP1, PSMD9, PSMD11, PSMB8, CDKN1B, PSMD6, PSMB10, PSMC6, PSMD14, PSMD7, MAX	UBB, RPS27A, UBC, UBA52, PSMB1, PSMB6, CDKN1A, PSMC5, PSMB5, PSMB3, PSMD4, PSMB7, CKS1B, PSMD8, PSMA7, PSME1, PSMC2, PSMF1, PSMB2, PSMA1, PSMC3, PSMD3, PSMA5, PSMA3, CDK4, PSMD2, PSMA4, PSMD13, PSME2, MYC, PSMC4, MNAT1
REACTOME_HEDGEHOG_OFF_STATE	0.00112867	0.0206079	0.44998	3.55252	0	70	UBB, TUBA1B, RPS27A, UBC, TUBA1A, UBA52, TUBB4B, TUBB2B, PSMB1, PSMB6, PSMC5, TUBB2A, PSMB5, RBX1, PSMB3, PSMD4, PSMB7, PSMD8, PSMA7, PSME1, PSMC2, PSMF1, PSMB2, PSMA1, PSMC3, PSMD3, PSMA5, PSMA3, IFT57, PSMD2, PSMA4, PSMD13, PSME2, PSMC4, PSMB4, IFT52, PSMC1, SKP1, PSMD9, PSMD11, TUBA1C, PSMB8, TULP3, TUBB6, PSMD6, PSMB10, PSMC6, FUZ, PSMD14, PSMD7	UBB, TUBA1B, RPS27A, UBC, TUBA1A, UBA52, TUBB4B, TUBB2B, PSMB1, PSMB6, PSMC5, TUBB2A, PSMB5, RBX1, PSMB3, PSMD4, PSMB7, PSMD8, PSMA7, PSME1, PSMC2, PSMF1, PSMB2, PSMA1, PSMC3, PSMD3, PSMA5, PSMA3, IFT57, PSMD2, PSMA4, PSMD13, PSME2, PSMC4
REACTOME_NEUTROPHIL_DEGRANULATION	0.00101317	0.0206079	0.300764	3.54018	0	261	ALDOA, FTL, CFD, LGALS3, PKM, ANXA2, MGST1, EEF1A1, EEF2, NPC2, TUBB4B, CYB5R3, DYNLL1, CD59, HEXB, TUBB, NDUFC2, PSMB1, HSPA8, GSTP1, PSMB7, RAB5C, IMPDH2, CSNK2B, PRDX6, ILF2, SRP14, CYSTM1, PPIA, ACTR10, SDCBP, PSAP, DPP7, GRN, TMEM179B, APRT, LAMTOR1, GLA, S100A11, ERP44, ATP6AP2, SLPI, NEU1, TMBIM1, MIF, CTSD, MVP, FTH1, GSN, PSMC2, PGAM1, RAP1A, CAT, DEGS1, PSMC3, CD63, DDOST, ASAH1, RHOA, …	ALDOA, FTL, CFD, LGALS3, PKM, ANXA2, MGST1, EEF1A1, EEF2, NPC2, TUBB4B, CYB5R3, DYNLL1, CD59, HEXB, TUBB, NDUFC2, PSMB1, HSPA8, GSTP1, PSMB7, RAB5C, IMPDH2, CSNK2B, PRDX6, ILF2, SRP14, CYSTM1, PPIA, ACTR10, SDCBP, PSAP, DPP7, GRN, TMEM179B, APRT, LAMTOR1, GLA, S100A11, ERP44, ATP6AP2, SLPI, NEU1, TMBIM1, MIF, CTSD, MVP, FTH1, GSN, PSMC2, PGAM1, RAP1A, CAT, DEGS1, PSMC3, CD63, DDOST, ASAH1, RHOA, …
FLOTHO_PEDIATRIC_ALL_THERAPY_RESPONSE_UP	0.00123305	0.0206079	0.543314	3.53393	0	41	RPL13A, RPL7, RPS20, RPL27, RPS16, RPL17, RPS5, RPS6, FAU, RPS9, EEF2, RPL37A, TMED2, RPL6, EIF3L, EIF3D, FXYD5, RPS19, RPLP0, RPL5, SYPL1, RAB1A, RPL22	RPL13A, RPL7, RPS20, RPL27, RPS16, RPL17, RPS5, RPS6, FAU, RPS9, EEF2, RPL37A, TMED2, RPL6, EIF3L, EIF3D, FXYD5, RPS19, RPLP0, RPL5, SYPL1, RAB1A, RPL22
REACTOME_REGULATION_OF_PTEN_STABILITY_AND_ACTIVITY	0.00118064	0.0206079	0.491128	3.50412	0	53	UBB, RPS27A, UBC, UBA52, PSMB1, PSMB6, PSMC5, PSMB5, PSMB3, PSMD4, PSMB7, CSNK2B, PSMD8, PSMA7, PSME1, PSMC2, PSMF1, PSMB2, PSMA1, PSMC3, PSMD3, PSMA5, PSMA3, PSMD2, PSMA4, PSMD13, PSME2, PSMC4, PSMB4, MKRN1, PSMC1, PSMD9, PSMD11, RNF146, PSMB8	UBB, RPS27A, UBC, UBA52, PSMB1, PSMB6, PSMC5, PSMB5, PSMB3, PSMD4, PSMB7, CSNK2B, PSMD8, PSMA7, PSME1, PSMC2, PSMF1, PSMB2, PSMA1, PSMC3, PSMD3, PSMA5, PSMA3, PSMD2, PSMA4, PSMD13, PSME2, PSMC4
REACTOME_ANTIGEN_PROCESSING_CROSS_PRESENTATION	0.00113895	0.0206079	0.4518	3.49432	0	66	UBB, RPS27A, UBC, UBA52, PSMB1, PSMB6, PSMC5, PSMB5, PSMB3, PSMD4, PSMB7, PSMD8, PSMA7, SEC61G, PSME1, PSMC2, PSMF1, PSMB2, PSMA1, PSMC3, SEC61B, PSMD3, PSMA5, PSMA3, PSMD2, PSMA4, PSMD13, CTSL, PSME2, PSMC4, PSMB4, VAMP3, PSMC1, PSMD9, PSMD11, CYBA, PSMB8, PDIA3, PSMD6, PSMB10, PSMC6, LY96, PSMD14, PSMD7, CD14, HMGB1, PSMD1, IKBKG, TAP1	UBB, RPS27A, UBC, UBA52, PSMB1, PSMB6, PSMC5, PSMB5, PSMB3, PSMD4, PSMB7, PSMD8, PSMA7, SEC61G, PSME1, PSMC2, PSMF1, PSMB2, PSMA1, PSMC3, SEC61B, PSMD3, PSMA5, PSMA3, PSMD2, PSMA4, PSMD13, CTSL, PSME2, PSMC4
REACTOME_DNA_REPLICATION	0.00111732	0.0206079	0.419924	3.48846	0	82	UBB, RPS27A, UBC, UBA52, PSMB1, PSMB6, PSMC5, PSMB5, RBX1, PSMB3, PSMD4, PSMB7, POLD4, PSMD8, PSMA7, PSME1, ANAPC11, PSMC2, PSMF1, PSMB2, PSMA1, PSMC3, ANAPC16, POLE4, PSMD3, PSMA5, UBE2E1, POLD2, PSMA3, UBE2D1, CDC26, PSMD2, PSMA4, PSMD13, PCNA, PSME2, RPA3, PSMC4, PSMB4, KPNB1, PSMC1, SKP1, PSMD9, UBE2S, PSMD11, PSMB8, RPA2, MCM7, RFC1, PSMD6, PSMB10, PSMC6, POLE3, PSMD14, RPA1, PSMD7, ORC4, AN…	UBB, RPS27A, UBC, UBA52, PSMB1, PSMB6, PSMC5, PSMB5, RBX1, PSMB3, PSMD4, PSMB7, POLD4, PSMD8, PSMA7, PSME1, ANAPC11, PSMC2, PSMF1, PSMB2, PSMA1, PSMC3, ANAPC16, POLE4, PSMD3, PSMA5, UBE2E1, POLD2, PSMA3, UBE2D1, CDC26, PSMD2, PSMA4, PSMD13, PCNA, PSME2, RPA3, PSMC4
REACTOME_ASYMMETRIC_LOCALIZATION_OF_PCP_PROTEINS	0.00120773	0.0206079	0.508466	3.48799	0	48	UBB, RPS27A, UBC, UBA52, PSMB1, PSMB6, PSMC5, PSMB5, PSMB3, PSMD4, PSMB7, PSMD8, PSMA7, PSME1, PSMC2, PSMF1, PSMB2, PSMA1, PSMC3, PSMD3, PSMA5, PSMA3, PSMD2, PSMA4, PSMD13, PSME2, PSMC4, PSMB4, PSMC1, PSMD9, PSMD11, PSMB8, DVL2, PSMD6, PSMB10, PSMC6, PSMD14, PSMD7	UBB, RPS27A, UBC, UBA52, PSMB1, PSMB6, PSMC5, PSMB5, PSMB3, PSMD4, PSMB7, PSMD8, PSMA7, PSME1, PSMC2, PSMF1, PSMB2, PSMA1, PSMC3, PSMD3, PSMA5, PSMA3, PSMD2, PSMA4, PSMD13, PSME2, PSMC4
ACEVEDO_LIVER_TUMOR_VS_NORMAL_ADJACENT_TISSUE_UP	0.000999001	0.0206079	0.252161	3.47716	0	586	RPL23A, RPL15, CD9, RPL10A, RPL35A, RPL26, EPHX1, RPS25, UBB, RPS5, RPS13, RPS27A, RPS4X, GABARAPL2, TUBA1A, TUBB4B, MGST3, CES1, RPS7, BTF3, RPS15A, COX7A2, CNN3, REXO2, DYNLL1, DDAH2, CD59, CKS2, NEDD8, EIF3F, GPAA1, PFN1, PSMB5, UQCRB, TMEM14C, DAD1, NDUFB6, AKR1C3, TRMT112, RPL36AL, CKS1B, KPNA2, PGK1, SLC39A1, DNAJC19, SDHC, TMEM258, COPE, PCOLCE2, SNRPB, ILF2, ATP6V0E1, CYSTM1, EMC4, TMEM14…	RPL23A, RPL15, CD9, RPL10A, RPL35A, RPL26, EPHX1, RPS25, UBB, RPS5, RPS13, RPS27A, RPS4X, GABARAPL2, TUBA1A, TUBB4B, MGST3, CES1, RPS7, BTF3, RPS15A, COX7A2, CNN3, REXO2, DYNLL1, DDAH2, CD59, CKS2, NEDD8, EIF3F, GPAA1, PFN1, PSMB5, UQCRB, TMEM14C, DAD1, NDUFB6, AKR1C3, TRMT112, RPL36AL, CKS1B, KPNA2, PGK1, SLC39A1, DNAJC19, SDHC, TMEM258, COPE, PCOLCE2, SNRPB, ILF2, ATP6V0E1, CYSTM1, EMC4, TMEM14…
REACTOME_S_PHASE	0.00108932	0.0206079	0.389411	3.45619	0	97	UBB, RPS27A, UBC, UBA52, PSMB1, PSMB6, CDKN1A, PSMC5, PSMB5, RBX1, PSMB3, PSMD4, PSMB7, POLD4, CKS1B, PSMD8, PSMA7, PSME1, ANAPC11, PSMC2, PSMF1, PSMB2, PSMA1, PSMC3, ANAPC16, POLE4, PSMD3, PSMA5, UBE2E1, POLD2, PSMA3, UBE2D1, CDK4, CDC26, PSMD2, PSMA4, PSMD13, PCNA, PSME2, MYC, RPA3, PSMC4, MNAT1, PSMB4, PSMC1, SMC3, SKP1, PSMD9, UBE2S, PSMD11, PSMB8, RPA2, MCM7, RFC1, CDKN1B, PSMD6, PSMB10, PSM…	UBB, RPS27A, UBC, UBA52, PSMB1, PSMB6, CDKN1A, PSMC5, PSMB5, RBX1, PSMB3, PSMD4, PSMB7, POLD4, CKS1B, PSMD8, PSMA7, PSME1, ANAPC11, PSMC2, PSMF1, PSMB2, PSMA1, PSMC3, ANAPC16, POLE4, PSMD3, PSMA5, UBE2E1, POLD2, PSMA3, UBE2D1, CDK4, CDC26, PSMD2, PSMA4, PSMD13, PCNA, PSME2, MYC, RPA3, PSMC4, MNAT1
REACTOME_REGULATION_OF_RUNX2_EXPRESSION_AND_ACTIVITY	0.00118203	0.0206079	0.489424	3.45471	0	52	UBB, RPS27A, UBC, UBA52, PSMB1, PSMB6, PSMC5, PSMB5, RBX1, PSMB3, PSMD4, PSMB7, PSMD8, PSMA7, PSME1, PSMC2, PSMF1, PSMB2, PSMA1, PSMC3, PSMD3, PSMA5, PSMA3, PSMD2, PSMA4, PSMD13, PSME2, PSMC4, PSMB4, PSMC1, SKP1, PSMD9, PSMD11, PSMB8	UBB, RPS27A, UBC, UBA52, PSMB1, PSMB6, PSMC5, PSMB5, RBX1, PSMB3, PSMD4, PSMB7, PSMD8, PSMA7, PSME1, PSMC2, PSMF1, PSMB2, PSMA1, PSMC3, PSMD3, PSMA5, PSMA3, PSMD2, PSMA4, PSMD13, PSME2, PSMC4
LUI_TARGETS_OF_PAX8_PPARG_FUSION	0.00129702	0.0206079	0.619544	3.44809	0	28	RPL21, RPL17, RPS5, RPL18A, EIF3K, RPS12, HSPA8, RPL18, RAN, EIF3G, HINT1, ERGIC3, TMEM147, RPS2, ITM2B, FBL, TMBIM6, UBE2E3, SRSF3, ATXN10, SKP1	RPL21, RPL17, RPS5, RPL18A, EIF3K, RPS12, HSPA8, RPL18, RAN, EIF3G, HINT1, ERGIC3, TMEM147, RPS2, ITM2B, FBL, TMBIM6, UBE2E3, SRSF3
REACTOME_RUNX1_REGULATES_TRANSCRIPTION_OF_GENES_INVOLVED_IN_DIFFERENTIATION_OF_HSCS	0.00119617	0.0206079	0.493999	3.44734	0	50	UBB, RPS27A, UBC, UBA52, PSMB1, PSMB6, PSMC5, PSMB5, PSMB3, PSMD4, PSMB7, PSMD8, PSMA7, PSME1, PSMC2, PSMF1, PSMB2, PSMA1, PSMC3, PSMD3, PSMA5, PSMA3, PSMD2, PSMA4, PSMD13, PSME2, PSMC4, MNAT1, PSMB4, PSMC1, PSMD9, PSMD11, PSMB8	UBB, RPS27A, UBC, UBA52, PSMB1, PSMB6, PSMC5, PSMB5, PSMB3, PSMD4, PSMB7, PSMD8, PSMA7, PSME1, PSMC2, PSMF1, PSMB2, PSMA1, PSMC3, PSMD3, PSMA5, PSMA3, PSMD2, PSMA4, PSMD13, PSME2, PSMC4, MNAT1
HOLLEMAN_ASPARAGINASE_RESISTANCE_B_ALL_UP	0.0013587	0.0206079	0.697333	3.44129	0	20	RPL13A, RPL3, RPS3, RPS5, RPL4, RPL11, RPL6, EIF3K, EIF3L, RPL7A, EIF3D, RPLP0, FBL, RPL5	RPL13A, RPL3, RPS3, RPS5, RPL4, RPL11, RPL6, EIF3K, EIF3L, RPL7A, EIF3D, RPLP0, FBL, RPL5
BENPORATH_MYC_MAX_TARGETS	0.001	0.0206079	0.257606	3.43217	0	477	RPL31, RPS20, RPL15, RPL8, RPL27, TMSB4X, RPL27A, U2AF1, OAZ1, HNRNPA1, RPS25, TUBA1B, RPL19, RPS5, RPS13, PKM, RPS6, RPS27A, SAP18, RPL32, LDHA, SOD1, CALM2, RPL9, RPL35, ATF4, RPL13, LAMTOR5, RPS29, RPLP1, COX7C, CKS2, EIF3K, SRI, PSMB1, PRDX5, PSMC5, PFN1, PSMB5, RPL18, VDAC2, NDUFA1, PSMB7, NDUFB6, POLD4, CUTA, MANF, COX7A2L, NDUFB4, EIF3I, CCT7, CNPY2, PPIA, NACA, PCMT1, DCTN3, UXT, HSPE1, P…	RPL31, RPS20, RPL15, RPL8, RPL27, TMSB4X, RPL27A, U2AF1, OAZ1, HNRNPA1, RPS25, TUBA1B, RPL19, RPS5, RPS13, PKM, RPS6, RPS27A, SAP18, RPL32, LDHA, SOD1, CALM2, RPL9, RPL35, ATF4, RPL13, LAMTOR5, RPS29, RPLP1, COX7C, CKS2, EIF3K, SRI, PSMB1, PRDX5, PSMC5, PFN1, PSMB5, RPL18, VDAC2, NDUFA1, PSMB7, NDUFB6, POLD4, CUTA, MANF, COX7A2L, NDUFB4, EIF3I, CCT7, CNPY2, PPIA, NACA, PCMT1, DCTN3, UXT, HSPE1, P…
TIEN_INTESTINE_PROBIOTICS_24HR_UP	0.001001	0.0206079	0.269548	3.43009	0	373	MYL6, HNRNPA0, MGST3, CYB5R3, PRSS23, DYNLL1, CKS2, NDUFA13, TAGLN, NEDD8, ERH, SNRPE, TUBB2A, ID2, RBX1, HSBP1, RAN, TMA7, UBL5, SNRPG, POLR2L, PSMB7, NDUFB6, TAX1BP3, EID1, SDHC, POLR2F, CNPY2, ATP6V0E1, HMGN3, SLIRP, PHB, PCMT1, TMEM14A, HSPE1, TMEM109, LRPAP1, SRSF2, SUMO1, NDUFV2, EIF4A3, PEPD, NME1, NDUFC1, CHMP5, LSM5, SIVA1, PIN4, UBE2N, C5orf15, ADM, UNC50, PGAM1, WDR61, NUDC, FDPS, NDUF…	MYL6, HNRNPA0, MGST3, CYB5R3, PRSS23, DYNLL1, CKS2, NDUFA13, TAGLN, NEDD8, ERH, SNRPE, TUBB2A, ID2, RBX1, HSBP1, RAN, TMA7, UBL5, SNRPG, POLR2L, PSMB7, NDUFB6, TAX1BP3, EID1, SDHC, POLR2F, CNPY2, ATP6V0E1, HMGN3, SLIRP, PHB, PCMT1, TMEM14A, HSPE1, TMEM109, LRPAP1, SRSF2, SUMO1, NDUFV2, EIF4A3, PEPD, NME1, NDUFC1, CHMP5, LSM5, SIVA1, PIN4, UBE2N, C5orf15, ADM, UNC50, PGAM1, WDR61, NUDC, FDPS, NDUF…
REACTOME_COOPERATION_OF_PREFOLDIN_AND_TRIC_CCT_IN_ACTIN_AND_TUBULIN_FOLDING	0.0013459	0.0206079	0.65168	3.42828	0	24	TUBA1B, TUBA1A, TUBB4B, ACTB, TUBB2B, TUBB2A, CCT7, PFDN5, CCT8, CCT5, PFDN4, PFDN6, TCP1, CCT3, VBP1, CCT4, PFDN1, CCT2, TUBA1C, CCT6A, PFDN2	TUBA1B, TUBA1A, TUBB4B, ACTB, TUBB2B, TUBB2A, CCT7, PFDN5, CCT8, CCT5, PFDN4, PFDN6, TCP1, CCT3, VBP1
WP_MITOCHONDRIAL_COMPLEX_IV_ASSEMBLY	0.00127065	0.0206079	0.596866	3.42772	0	30	COX7A2, NDUFA4, COX7C, COX16, COX4I1, COX8A, COX6B1, COX5B, COX6A1, COX7B, HIGD1A, PNKD, PET100, COX17, COX5A, COA3, SMIM20, COX14, COX20, SURF1, CMC1, COX11, COX6C	COX7A2, NDUFA4, COX7C, COX16, COX4I1, COX8A, COX6B1, COX5B, COX6A1, COX7B, HIGD1A, PNKD, PET100, COX17, COX5A, COA3, SMIM20, COX14
SANA_RESPONSE_TO_IFNG_DN	0.00115075	0.0206079	0.453982	3.42491	0	62	RPL10A, LGALS1, PRDX1, RPS3A, MGST3, NDUFA4, PRSS23, RPL6, ANGPTL2, RAN, RHOC, SLC25A3, SNRPD2, ILF2, RPSA, SSR2, RPLP0, KDELR2, PRMT1, MORF4L2, POLD2, NQO1, CCT5, OAT, CCT3, EI24, CTNNAL1, HDAC2, PRCP, YWHAQ, PA2G4, METTL9, CCT4, PON2, UQCR10	RPL10A, LGALS1, PRDX1, RPS3A, MGST3, NDUFA4, PRSS23, RPL6, ANGPTL2, RAN, RHOC, SLC25A3, SNRPD2, ILF2, RPSA, SSR2, RPLP0, KDELR2, PRMT1, MORF4L2, POLD2, NQO1, CCT5, OAT, CCT3, EI24, CTNNAL1, HDAC2, PRCP, YWHAQ, PA2G4, METTL9
KIM_ALL_DISORDERS_CALB1_CORR_UP	0.00100301	0.0206079	0.274216	3.41201	0	336	ALDOA, OAZ1, UBB, PKM, TMEM59, EEF2, UBC, CALM2, HNRNPA0, TUBB4B, MGST3, GPX4, COX7A2, TMED2, CIRBP, SUMO2, OAZ2, FHL1, BRD2, ISCU, AKR1B1, PSMB6, SCG2, TUBB2A, RAN, VDAC2, COX8A, HINT1, PGK1, SLC25A3, EID1, SERPINF1, COX7A2L, ADRM1, SNRPB, PFKP, ANXA7, PCMT1, DCTN3, SNX17, POLR2E, PSAP, PSMD8, SRSF2, SUMO1, PLD3, FHL2, NDUFAB1, ATP6V0B, NDUFS3, MPC2, EIF4A2, CYC1, ARPC1A, TECR, ATP6V1F, MDH1, ND…	ALDOA, OAZ1, UBB, PKM, TMEM59, EEF2, UBC, CALM2, HNRNPA0, TUBB4B, MGST3, GPX4, COX7A2, TMED2, CIRBP, SUMO2, OAZ2, FHL1, BRD2, ISCU, AKR1B1, PSMB6, SCG2, TUBB2A, RAN, VDAC2, COX8A, HINT1, PGK1, SLC25A3, EID1, SERPINF1, COX7A2L, ADRM1, SNRPB, PFKP, ANXA7, PCMT1, DCTN3, SNX17, POLR2E, PSAP, PSMD8, SRSF2, SUMO1, PLD3, FHL2, NDUFAB1, ATP6V0B, NDUFS3, MPC2, EIF4A2, CYC1, ARPC1A, TECR, ATP6V1F, MDH1, ND…
REACTOME_TNFR2_NON_CANONICAL_NF_KB_PATHWAY	0.00115875	0.0206079	0.456799	3.38366	0	59	UBB, RPS27A, UBC, UBA52, PSMB1, PSMB6, PSMC5, PSMB5, PSMB3, PSMD4, TNFRSF1A, PSMB7, TNFRSF11B, PSMD8, PSMA7, PSME1, PSMC2, PSMF1, PSMB2, PSMA1, PSMC3, PSMD3, PSMA5, PSMA3, PSMD2, PSMA4, PSMD13, PSME2, PSMC4, PSMB4, PSMC1, SKP1, TNFRSF12A, PSMD9, PSMD11, PSMB8, TNFSF12, CD40, PSMD6, PSMB10, PSMC6, PSMD14, PSMD7	UBB, RPS27A, UBC, UBA52, PSMB1, PSMB6, PSMC5, PSMB5, PSMB3, PSMD4, TNFRSF1A, PSMB7, TNFRSF11B, PSMD8, PSMA7, PSME1, PSMC2, PSMF1, PSMB2, PSMA1, PSMC3, PSMD3, PSMA5, PSMA3, PSMD2, PSMA4, PSMD13, PSME2, PSMC4
REACTOME_FCERI_MEDIATED_NF_KB_ACTIVATION	0.00117647	0.0206079	0.463696	3.37942	0	57	UBB, RPS27A, UBC, UBA52, PSMB1, PSMB6, PSMC5, PSMB5, PSMB3, PSMD4, PSMB7, PSMD8, PSMA7, UBE2N, PSME1, PSMC2, PSMF1, PSMB2, UBE2D2, PSMA1, PSMC3, PSMD3, PSMA5, PSMA3, UBE2D1, PSMD2, PSMA4, PSMD13, PSME2, PSMC4, PSMB4, PSMC1, SKP1, PSMD9, PSMD11, PSMB8	UBB, RPS27A, UBC, UBA52, PSMB1, PSMB6, PSMC5, PSMB5, PSMB3, PSMD4, PSMB7, PSMD8, PSMA7, UBE2N, PSME1, PSMC2, PSMF1, PSMB2, UBE2D2, PSMA1, PSMC3, PSMD3, PSMA5, PSMA3, UBE2D1, PSMD2, PSMA4, PSMD13, PSME2, PSMC4
REACTOME_MITOTIC_G1_PHASE_AND_G1_S_TRANSITION	0.00110375	0.0206079	0.397065	3.37586	0	88	UBB, RPS27A, UBC, UBA52, PSMB1, PSMB6, CDKN1A, PSMC5, PSMB5, PSMB3, PSMD4, PSMB7, CKS1B, PSMD8, PSMA7, PSME1, PSMC2, PSMF1, PSMB2, CDKN2C, PSMA1, PSMC3, POLE4, PSMD3, PSMA5, PSMA3, PPP2R1A, CDK4, PSMD2, PSMA4, PSMD13, PCNA, PSME2, MYC, RPA3, PSMC4, MNAT1, PSMB4, PSMC1, SKP1, PSMD9, PSMD11, PSMB8, RPA2, MCM7, PPP2CA, PPP2R2A, CDKN1B, PSMD6, PSMB10, PSMC6, POLE3, PSMD14, HDAC1, RPA1, PSMD7, ORC4, M…	UBB, RPS27A, UBC, UBA52, PSMB1, PSMB6, CDKN1A, PSMC5, PSMB5, PSMB3, PSMD4, PSMB7, CKS1B, PSMD8, PSMA7, PSME1, PSMC2, PSMF1, PSMB2, CDKN2C, PSMA1, PSMC3, POLE4, PSMD3, PSMA5, PSMA3, PPP2R1A, CDK4, PSMD2, PSMA4, PSMD13, PCNA, PSME2, MYC, RPA3, PSMC4, MNAT1
REACTOME_REGULATION_OF_RAS_BY_GAPS	0.00119048	0.0206079	0.481046	3.37459	0	51	UBB, RPS27A, UBC, UBA52, PSMB1, PSMB6, PSMC5, PSMB5, RBX1, PSMB3, PSMD4, PSMB7, PSMD8, PSMA7, PSME1, PSMC2, PSMF1, PSMB2, PSMA1, PSMC3, PSMD3, PSMA5, PSMA3, PSMD2, PSMA4, PSMD13, PSME2, PSMC4, PSMB4, PSMC1, PSMD9, PSMD11, PSMB8	UBB, RPS27A, UBC, UBA52, PSMB1, PSMB6, PSMC5, PSMB5, RBX1, PSMB3, PSMD4, PSMB7, PSMD8, PSMA7, PSME1, PSMC2, PSMF1, PSMB2, PSMA1, PSMC3, PSMD3, PSMA5, PSMA3, PSMD2, PSMA4, PSMD13, PSME2, PSMC4
CHICAS_RB1_TARGETS_LOW_SERUM	0.00119048	0.0206079	0.479949	3.36689	0	51	RPL36A, TOMM7, RPL38, COX7C, ZFAS1, SNRPE, SNRPG, POLR2L, NDUFA1, RPL36AL, OST4, TMEM258, COX6B1, NDUFB4, SNRPB, COX5B, NNMT, RPS21, ROMO1, PTN, PET100, LSM7, MT1E, NDUFB1, NDUFB2, MT1X, RPA3, CKLF, NDUFA3, UQCC2, RPS28, NFIB	RPL36A, TOMM7, RPL38, COX7C, ZFAS1, SNRPE, SNRPG, POLR2L, NDUFA1, RPL36AL, OST4, TMEM258, COX6B1, NDUFB4, SNRPB, COX5B, NNMT, RPS21, ROMO1, PTN, PET100, LSM7, MT1E, NDUFB1, NDUFB2, MT1X, RPA3, CKLF
DANG_BOUND_BY_MYC	0.000999001	0.0206079	0.239158	3.36028	0	644	RPL13A, RPL31, RPS20, EIF4A1, RPL10, RPL15, RPL8, RPL27, RPL3, RPL27A, U2AF1, OAZ1, GAPDH, RPL26, EPHX1, JUNB, HNRNPA1, RPS25, RPS16, RPL19, RPS5, RPS13, PKM, RPS6, RPS27A, MGST1, RPS15, HERPUD1, SAP18, RPL32, LDHA, SOD1, CALM2, RPL9, ID3, ENO1, UBA52, ATF4, ACTG1, RPL13, LAMTOR5, ESD, RPS29, COX7C, CKS2, EIF3K, SRI, PSMB1, HSPA8, PRDX5, PSMC5, PFN1, VAMP2, PSMB5, ID2, RPL18, GSTP1, VDAC2, NDUFA1…	RPL13A, RPL31, RPS20, EIF4A1, RPL10, RPL15, RPL8, RPL27, RPL3, RPL27A, U2AF1, OAZ1, GAPDH, RPL26, EPHX1, JUNB, HNRNPA1, RPS25, RPS16, RPL19, RPS5, RPS13, PKM, RPS6, RPS27A, MGST1, RPS15, HERPUD1, SAP18, RPL32, LDHA, SOD1, CALM2, RPL9, ID3, ENO1, UBA52, ATF4, ACTG1, RPL13, LAMTOR5, ESD, RPS29, COX7C, CKS2, EIF3K, SRI, PSMB1, HSPA8, PRDX5, PSMC5, PFN1, VAMP2, PSMB5, ID2, RPL18, GSTP1, VDAC2, NDUFA1…
REACTOME_DEGRADATION_OF_BETA_CATENIN_BY_THE_DESTRUCTION_COMPLEX	0.00114811	0.0206079	0.446587	3.34882	0	61	UBB, RPS27A, UBC, UBA52, PSMB1, PSMB6, PSMC5, PSMB5, RBX1, PSMB3, PSMD4, PSMB7, PSMD8, PSMA7, PSME1, PSMC2, PSMF1, PSMB2, PSMA1, PSMC3, PSMD3, PSMA5, PSMA3, PPP2R1A, PSMD2, PSMA4, PSMD13, PSME2, MYC, PSMC4, PSMB4, PSMC1, SKP1, PSMD9, CTNNB1, PSMD11, PSMB8, PPP2CA, PSMD6, PSMB10, PSMC6, PSMD14, HDAC1, PSMD7	UBB, RPS27A, UBC, UBA52, PSMB1, PSMB6, PSMC5, PSMB5, RBX1, PSMB3, PSMD4, PSMB7, PSMD8, PSMA7, PSME1, PSMC2, PSMF1, PSMB2, PSMA1, PSMC3, PSMD3, PSMA5, PSMA3, PPP2R1A, PSMD2, PSMA4, PSMD13, PSME2, MYC, PSMC4
REACTOME_HEDGEHOG_ON_STATE	0.00117233	0.0206079	0.465021	3.34754	0	54	UBB, RPS27A, UBC, UBA52, PSMB1, PSMB6, PSMC5, PSMB5, RBX1, PSMB3, PSMD4, PSMB7, PSMD8, PSMA7, PSME1, PSMC2, PSMF1, PSMB2, PSMA1, PSMC3, PSMD3, PSMA5, PSMA3, PSMD2, PSMA4, PSMD13, PSME2, SPOP, PSMC4, PSMB4, PSMC1, PSMD9, PSMD11, PSMB8, PSMD6, PSMB10, PSMC6, PSMD14, PSMD7, BOC, PSMD1, KIF3A	UBB, RPS27A, UBC, UBA52, PSMB1, PSMB6, PSMC5, PSMB5, RBX1, PSMB3, PSMD4, PSMB7, PSMD8, PSMA7, PSME1, PSMC2, PSMF1, PSMB2, PSMA1, PSMC3, PSMD3, PSMA5, PSMA3, PSMD2, PSMA4, PSMD13, PSME2, SPOP, PSMC4
BORCZUK_MALIGNANT_MESOTHELIOMA_UP	0.00102041	0.0206079	0.293953	3.31486	0	220	LUM, PKM, ANXA2, TUBA1A, RPS15A, LAMTOR5, FKBP1A, CKS2, HSPA8, PSMB6, RAN, PSMB7, CRABP2, MAGED2, CKS1B, KPNA2, PGK1, SLC25A3, PDCD6, ERGIC3, EIF3I, ILF2, EIF3H, PCMT1, PSMD8, JTB, PLD3, SEC61G, MPC2, S100A11, NME1, NHP2, SDHB, PARK7, UBE2A, UBE2N, RAP1A, ARPC4, FBL, CDKN2C, TERF1, UBE2D2, GTF2A2, DDOST, MORF4L2, PPT1, PRDX4, SNRPF, UBE2D1, PPP4C, CDK4, CCT5, PSMD2, RAB1A, SSBP1, DBI, CPQ, COPS5,…	LUM, PKM, ANXA2, TUBA1A, RPS15A, LAMTOR5, FKBP1A, CKS2, HSPA8, PSMB6, RAN, PSMB7, CRABP2, MAGED2, CKS1B, KPNA2, PGK1, SLC25A3, PDCD6, ERGIC3, EIF3I, ILF2, EIF3H, PCMT1, PSMD8, JTB, PLD3, SEC61G, MPC2, S100A11, NME1, NHP2, SDHB, PARK7, UBE2A, UBE2N, RAP1A, ARPC4, FBL, CDKN2C, TERF1, UBE2D2, GTF2A2, DDOST, MORF4L2, PPT1, PRDX4, SNRPF, UBE2D1, PPP4C, CDK4, CCT5, PSMD2, RAB1A, SSBP1, DBI, CPQ, COPS5,…
BIOCARTA_PROTEASOME_PATHWAY	0.00142653	0.0206079	0.773024	3.307	0	15	PSMB1, PSMB6, PSMB5, PSMB3, PSMB7, PSMA7, UBE2A, PSMB2, PSMA1, PSMA5, PSMA3, PSMA4, PSMB4, RPN2	PSMB1, PSMB6, PSMB5, PSMB3, PSMB7, PSMA7, UBE2A, PSMB2, PSMA1, PSMA5, PSMA3, PSMA4
LI_DCP2_BOUND_MRNA	0.0011274	0.0206079	0.410343	3.29191	0	74	RPS5, ENO1, EEF1D, NDUFA13, MRPL23, PSMC5, EIF3G, POLR2L, NDUFS7, RPSA, HSD17B10, EDF1, CHMP2A, APRT, WDR45, CYC1, NDUFS8, CUEDC2, PSMC3, IDH3G, LSM3, UFC1, NDUFB7, NQO2, ETFB, NAA10, AP2S1, UQCRC1, JMJD6, MRPS12, TRAPPC2L, RUVBL2, UBXN6, SMC3, MRPL12, PPP1R7, NOP56, DCXR, NARF, TSPAN31, MTX1, MRPS11, BAZ1A, NOL7, MRTO4, ZNF593, WDR74, FAHD2A, HMOX2, NAA15	RPS5, ENO1, EEF1D, NDUFA13, MRPL23, PSMC5, EIF3G, POLR2L, NDUFS7, RPSA, HSD17B10, EDF1, CHMP2A, APRT, WDR45, CYC1, NDUFS8, CUEDC2, PSMC3, IDH3G, LSM3, UFC1, NDUFB7, NQO2, ETFB, NAA10, AP2S1, UQCRC1, JMJD6, MRPS12, TRAPPC2L, RUVBL2
DIRMEIER_LMP1_RESPONSE_LATE_DN	0.0013587	0.0206079	0.665561	3.2845	0	20	GAPDH, RPS5, FAU, UBC, COX8A, RPS11, PSAP, RPS19, RPLP0, ARF5, RPL29, ASAH1, LSM2, IFITM1	GAPDH, RPS5, FAU, UBC, COX8A, RPS11, PSAP, RPS19, RPLP0, ARF5, RPL29, ASAH1, LSM2, IFITM1
REACTOME_REGULATION_OF_MRNA_STABILITY_BY_PROTEINS_THAT_BIND_AU_RICH_ELEMENTS	0.00112867	0.0206079	0.418646	3.28062	0	68	UBB, RPS27A, HSPB1, UBC, UBA52, PSMB1, HSPA8, PSMB6, PSMC5, PSMB5, PSMB3, PSMD4, PSMB7, PSMD8, PSMA7, PSME1, PSMC2, PSMF1, PSMB2, PSMA1, PSMC3, PSMD3, PSMA5, PSMA3, HSPA1A, PSMD2, ZFP36, PSMA4, PSMD13, PSME2, EXOSC8, EXOSC7, PSMC4, PSMB4, PSMC1, PSMD9, PSMD11, YWHAB, PSMB8, DCP1A, PSMD6, PSMB10, PSMC6, PSMD14, EXOSC5, PSMD7	UBB, RPS27A, HSPB1, UBC, UBA52, PSMB1, HSPA8, PSMB6, PSMC5, PSMB5, PSMB3, PSMD4, PSMB7, PSMD8, PSMA7, PSME1, PSMC2, PSMF1, PSMB2, PSMA1, PSMC3, PSMD3, PSMA5, PSMA3, HSPA1A, PSMD2, ZFP36, PSMA4, PSMD13, PSME2, EXOSC8, EXOSC7, PSMC4
MODY_HIPPOCAMPUS_PRENATAL	0.00126743	0.0206079	0.559357	3.27988	0	32	RPL13A, RPL23A, RPL8, RPL19, RPS27, RPS18, RPL9, HNRNPA0, RPL34, BTF3, RPL13, CKS2, RPL12, EIF4A3, RPL30, SNRPB2, CDK4, RPL37, PCNA, LSM4, POLR1C	RPL13A, RPL23A, RPL8, RPL19, RPS27, RPS18, RPL9, HNRNPA0, RPL34, BTF3, RPL13, CKS2, RPL12, EIF4A3, RPL30, SNRPB2, CDK4, RPL37, PCNA, LSM4, POLR1C
REACTOME_PROTEIN_LOCALIZATION	0.0010846	0.0206079	0.357007	3.25734	0	104	UBB, SLC25A6, TOMM7, RPS27A, UBC, CHCHD2, UBA52, VAMP2, FIS1, CAMLG, DNAJC19, CYB5A, SEC61G, CYC1, GSTK1, ECH1, CAT, UBE2D2, IDH3G, SEC61B, TIMM13, SERP1, UBE2D1, TOMM22, TIMM8B, ALDH3A2, BAG6, TIMM10, COX17, SCP2, TIMM9, VDAC1, HMOX1, PRNP, TIMM50, MTX2, SAMM50, PMPCB, ZFAND6, CHCHD5, MPV17, CRAT, GRPEL1, TIMM17A, ECI2, CHCHD3, STX5, UBE2J2, COA4, ACO2, MTX1, VAPA, TIMM17B, SGTA, HMGCL, TIMM44, …	UBB, SLC25A6, TOMM7, RPS27A, UBC, CHCHD2, UBA52, VAMP2, FIS1, CAMLG, DNAJC19, CYB5A, SEC61G, CYC1, GSTK1, ECH1, CAT, UBE2D2, IDH3G, SEC61B, TIMM13, SERP1, UBE2D1, TOMM22, TIMM8B, ALDH3A2, BAG6, TIMM10, COX17, SCP2, TIMM9, VDAC1
KAAB_FAILED_HEART_ATRIUM_DN	0.00108108	0.0206079	0.348839	3.25163	0	111	LAPTM4A, LDHA, PRDX1, ACTB, CNN3, FKBP1A, CD59, TAGLN, SRI, PSMB1, PSMB5, PSMB3, GSTP1, RAN, HINT1, PGK1, TXN, PDCD6, ADRM1, EIF3I, ATP6V0E1, TMEM147, SUMO1, DGUOK, ITM2B, UBE2I, SPTSSA, COX6A1, RRAGA, FKBP9, GSTM3, PSMA3, GTF3A, SDF2, RAB1A, IFITM3, IFITM1, LSM7, AMD1, EI24, BLVRB, PSMB4, LAGE3, ACP1, MPST, TSC22D1, PSMD9, VAT1, ACOT13, LGMN, PGM1, TPM2, NUTF2, ACTN1, PARVB, GDE1, ZNF22, PIR, ST…	LAPTM4A, LDHA, PRDX1, ACTB, CNN3, FKBP1A, CD59, TAGLN, SRI, PSMB1, PSMB5, PSMB3, GSTP1, RAN, HINT1, PGK1, TXN, PDCD6, ADRM1, EIF3I, ATP6V0E1, TMEM147, SUMO1, DGUOK, ITM2B, UBE2I, SPTSSA, COX6A1, RRAGA, FKBP9, GSTM3, PSMA3, GTF3A, SDF2, RAB1A, IFITM3, IFITM1, LSM7, AMD1, EI24, BLVRB
TIEN_INTESTINE_PROBIOTICS_24HR_DN	0.00106045	0.0206079	0.320956	3.24624	0	147	RPL13A, RPL23A, RPL10, RPL41, FTL, RPL3, RPL27A, RPS3, RPS27, RPS6, EEF1A1, EEF2, RPS23, HERPUD1, UBC, RPS18, RPL37A, RPL4, RPS14, RPS3A, RPL34, RPS7, ACTG1, RPL13, EIF1, DDIT4, TMED2, RPL23, RPL12, HSPA8, SLC3A2, AKR1C1, RPL39, GLRX, MANF, RPS11, DNAJB9, RPS2, RPS19, WDR45, RPLP0, FTH1, SERP1, RPL5, SLC1A5, NQO1, P4HB, EIF5A, TANK, PPP1R15A, TFG, PRNP, SDF2L1, LARP6, NCOR1, VASP, TSPAN31, RAB2A,…	RPL13A, RPL23A, RPL10, RPL41, FTL, RPL3, RPL27A, RPS3, RPS27, RPS6, EEF1A1, EEF2, RPS23, HERPUD1, UBC, RPS18, RPL37A, RPL4, RPS14, RPS3A, RPL34, RPS7, ACTG1, RPL13, EIF1, DDIT4, TMED2, RPL23, RPL12, HSPA8, SLC3A2, AKR1C1, RPL39, GLRX, MANF, RPS11, DNAJB9, RPS2, RPS19, WDR45, RPLP0, FTH1, SERP1, RPL5, SLC1A5, NQO1, P4HB, EIF5A, TANK, PPP1R15A
DIAZ_CHRONIC_MYELOGENOUS_LEUKEMIA_UP	0.000999001	0.0206079	0.218109	3.24609	0	942	RPL31, TMEM59, TPI1, S100A6, SOD1, HNRNPA0, COMT, CCNI, TSPAN4, TMED2, OAZ2, CD59, PEBP1, SRI, NDUFC2, CRIP1, PSMB1, EMP3, NDUFS4, PFN1, MDH2, PSMB5, AP2M1, TAF9, PLP2, SNRPG, DAD1, NDUFB6, AKR1C3, PRDX6, PGK1, CAMLG, TXN, EID1, PDCD6, ERGIC3, ANXA4, EIF3I, CNPY2, ILF2, ARL5A, ATP6V0E1, PFKP, ANXA7, PCMT1, IFITM2, LEPROT, SDCBP, NDFIP1, PRDX3, POLR2E, ITGB1BP1, SDHD, PSMD8, SRSF2, TM2D1, SUMO1, T…	RPL31, TMEM59, TPI1, S100A6, SOD1, HNRNPA0, COMT, CCNI, TSPAN4, TMED2, OAZ2, CD59, PEBP1, SRI, NDUFC2, CRIP1, PSMB1, EMP3, NDUFS4, PFN1, MDH2, PSMB5, AP2M1, TAF9, PLP2, SNRPG, DAD1, NDUFB6, AKR1C3, PRDX6, PGK1, CAMLG, TXN, EID1, PDCD6, ERGIC3, ANXA4, EIF3I, CNPY2, ILF2, ARL5A, ATP6V0E1, PFKP, ANXA7, PCMT1, IFITM2, LEPROT, SDCBP, NDFIP1, PRDX3, POLR2E, ITGB1BP1, SDHD, PSMD8, SRSF2, TM2D1, SUMO1, T…
TARTE_PLASMA_CELL_VS_PLASMABLAST_DN	0.00103093	0.0206079	0.29753	3.2433	0	195	IGF1, LGALS1, TUBA1A, SUMO2, CKS2, PDLIM1, CLIC1, MRPL23, CDKN1A, PSMC5, PSMD4, SNRPG, TAX1BP3, CKS1B, KPNA2, PGK1, TMSB10, TXN, CCT7, PFKP, PHB, HMGB2, HSPE1, HSD17B10, SUMO1, TBCB, NDUFV2, NME1, SDHB, UQCRH, COX7B, MVP, PSMB2, SNRPB2, LDHB, ANXA6, CYCS, PSMA1, UQCRC2, FDPS, UBE2L3, S100A10, NDUFA9, DUT, PSMA5, POLD2, SNRPF, PSMA3, XRCC6, PPP4C, LSP1, TKT, EBNA1BP2, CCT5, ANG, DBI, CDC123, COPS5…	IGF1, LGALS1, TUBA1A, SUMO2, CKS2, PDLIM1, CLIC1, MRPL23, CDKN1A, PSMC5, PSMD4, SNRPG, TAX1BP3, CKS1B, KPNA2, PGK1, TMSB10, TXN, CCT7, PFKP, PHB, HMGB2, HSPE1, HSD17B10, SUMO1, TBCB, NDUFV2, NME1, SDHB, UQCRH, COX7B, MVP, PSMB2, SNRPB2, LDHB, ANXA6, CYCS, PSMA1, UQCRC2, FDPS, UBE2L3, S100A10, NDUFA9, DUT, PSMA5, POLD2, SNRPF, PSMA3, XRCC6, PPP4C, LSP1, TKT, EBNA1BP2, CCT5, ANG, DBI, CDC123, COPS5…
REACTOME_PCP_CE_PATHWAY	0.00114679	0.0206079	0.425718	3.24299	0	63	UBB, RPS27A, UBC, UBA52, PSMB1, PSMB6, PSMC5, PFN1, PSMB5, PSMB3, PSMD4, AP2M1, PSMB7, CLTA, PSMD8, PSMA7, PSME1, PSMC2, PSMF1, PSMB2, PSMA1, PSMC3, RHOA, PSMD3, PSMA5, PSMA3, PSMD2, PSMA4, PSMD13, PSME2, AP2S1, PSMC4, PSMB4, PSMC1, PSMD9, PSMD11, PSMB8	UBB, RPS27A, UBC, UBA52, PSMB1, PSMB6, PSMC5, PFN1, PSMB5, PSMB3, PSMD4, AP2M1, PSMB7, CLTA, PSMD8, PSMA7, PSME1, PSMC2, PSMF1, PSMB2, PSMA1, PSMC3, RHOA, PSMD3, PSMA5, PSMA3, PSMD2, PSMA4, PSMD13, PSME2, AP2S1, PSMC4
YAO_TEMPORAL_RESPONSE_TO_PROGESTERONE_CLUSTER_10	0.00117233	0.0206079	0.448465	3.22836	0	54	LDHA, PRDX1, TMED2, DYNLL1, EIF3G, VDAC2, POLR2L, DAD1, POLR2F, CCT7, HSPE1, EDF1, SUMO1, MPC2, SERP1, FKBP2, CERS2, PSMA4, COX17, SSB, PCNA, ATF1, MRPL40, OSTC, SSRP1, TMEM11, RPN2, CACYBP, GCSH, APMAP, EIF1B, FKBP4	LDHA, PRDX1, TMED2, DYNLL1, EIF3G, VDAC2, POLR2L, DAD1, POLR2F, CCT7, HSPE1, EDF1, SUMO1, MPC2, SERP1, FKBP2, CERS2, PSMA4, COX17, SSB, PCNA, ATF1, MRPL40, OSTC, SSRP1, TMEM11
REACTOME_SIGNALING_BY_NOTCH4	0.00115075	0.0206079	0.427535	3.22539	0	62	UBB, RPS27A, UBC, UBA52, PSMB1, PSMB6, PSMC5, PSMB5, RBX1, PSMB3, PSMD4, PSMB7, PSENEN, PSMD8, PSMA7, APH1A, PSME1, PSMC2, PSMF1, PSMB2, PSMA1, PSMC3, PSMD3, PSMA5, PSMA3, PSMD2, PSMA4, PSMD13, PSME2, PSMC4, PSMB4, PSMC1, SKP1, PSMD9, PSMD11, PSMB8, ACTA2, PSMD6, PSMB10, PSMC6, PSMD14, PSMD7, SNW1, NCSTN	UBB, RPS27A, UBC, UBA52, PSMB1, PSMB6, PSMC5, PSMB5, RBX1, PSMB3, PSMD4, PSMB7, PSENEN, PSMD8, PSMA7, APH1A, PSME1, PSMC2, PSMF1, PSMB2, PSMA1, PSMC3, PSMD3, PSMA5, PSMA3, PSMD2, PSMA4, PSMD13, PSME2, PSMC4
REACTOME_SIGNALING_BY_HEDGEHOG	0.00111111	0.0206079	0.381361	3.21339	0	85	UBB, TUBA1B, RPS27A, UBC, TUBA1A, UBA52, TUBB4B, TUBB2B, PSMB1, PSMB6, PSMC5, TUBB2A, PSMB5, RBX1, PSMB3, PSMD4, PSMB7, PSMD8, PSMA7, PSME1, PSMC2, PSMF1, PSMB2, PSMA1, PSMC3, PSMD3, PSMA5, PSMA3, P4HB, IFT57, PSMD2, PSMA4, PSMD13, PSME2, SPOP, PSMC4, PSMB4, IFT52, PSMC1, SKP1, DERL2, PSMD9, PSMD11, TUBA1C, ERLEC1, PSMB8	UBB, TUBA1B, RPS27A, UBC, TUBA1A, UBA52, TUBB4B, TUBB2B, PSMB1, PSMB6, PSMC5, TUBB2A, PSMB5, RBX1, PSMB3, PSMD4, PSMB7, PSMD8, PSMA7, PSME1, PSMC2, PSMF1, PSMB2, PSMA1, PSMC3, PSMD3, PSMA5, PSMA3, P4HB, IFT57, PSMD2, PSMA4, PSMD13, PSME2, SPOP, PSMC4
POMEROY_MEDULLOBLASTOMA_DESMOPLASIC_VS_CLASSIC_DN	0.00126743	0.0206079	0.527504	3.20592	0	35	RPL7, RPL21, RPL10A, RPL36A, RPL35A, RPS10, MGP, RPS23, RPS18, RPL34, C1S, RPS29, RPL39, RPL24, RPS11	RPL7, RPL21, RPL10A, RPL36A, RPL35A, RPS10, MGP, RPS23, RPS18, RPL34, C1S, RPS29, RPL39, RPL24, RPS11
REACTOME_ABC_FAMILY_PROTEINS_MEDIATED_TRANSPORT	0.00115075	0.0206079	0.424804	3.20479	0	62	UBB, RPS27A, UBC, UBA52, PSMB1, PSMB6, PSMC5, PSMB5, PSMB3, PSMD4, PSMB7, PSMD8, PSMA7, RNF5, PSME1, PSMC2, PSMF1, PSMB2, PSMA1, PSMC3, PSMD3, PSMA5, PSMA3, PSMD2, PSMA4, PSMD13, PSME2, PSMC4, PSMB4, PSMC1, DERL2, PSMD9, PSMD11, ERLEC1, PSMB8, EIF2S1, DERL1, EIF2S2, PSMD6, PSMB10, PSMC6, PSMD14, PSMD7, ABCA8, PSMD1, PEX19	UBB, RPS27A, UBC, UBA52, PSMB1, PSMB6, PSMC5, PSMB5, PSMB3, PSMD4, PSMB7, PSMD8, PSMA7, RNF5, PSME1, PSMC2, PSMF1, PSMB2, PSMA1, PSMC3, PSMD3, PSMA5, PSMA3, PSMD2, PSMA4, PSMD13, PSME2, PSMC4
CAIRO_HEPATOBLASTOMA_CLASSES_UP	0.00100301	0.0206079	0.249792	3.20211	0	385	EIF4A1, RPL15, RPL8, RPL10A, RPS16, RPL19, RPS3, RPS6, RPS9, TPI1, RPL18A, CHCHD2, RPL37A, ENO1, RPL4, RPS14, EEF1D, RPL11, RPL6, PDGFRL, CKS2, RPL23, CLIC1, EIF3L, EIF3F, PSMB5, RBX1, RPL18, RAN, TAF9, UQCRB, VDAC2, IMPDH2, RPL24, CSNK2B, PRDX6, KPNA2, SLC25A3, ERGIC3, RPL14, CCT7, SNRPB, ILF2, EIF3H, EIF3E, PHB, HMGB2, SUPT4H1, SRSF2, DGUOK, STOML2, APRT, SEC61G, EIF4A3, CYC1, NME1, NHP2, RPLP0…	EIF4A1, RPL15, RPL8, RPL10A, RPS16, RPL19, RPS3, RPS6, RPS9, TPI1, RPL18A, CHCHD2, RPL37A, ENO1, RPL4, RPS14, EEF1D, RPL11, RPL6, PDGFRL, CKS2, RPL23, CLIC1, EIF3L, EIF3F, PSMB5, RBX1, RPL18, RAN, TAF9, UQCRB, VDAC2, IMPDH2, RPL24, CSNK2B, PRDX6, KPNA2, SLC25A3, ERGIC3, RPL14, CCT7, SNRPB, ILF2, EIF3H, EIF3E, PHB, HMGB2, SUPT4H1, SRSF2, DGUOK, STOML2, APRT, SEC61G, EIF4A3, CYC1, NME1, NHP2, RPLP0…
IGLESIAS_E2F_TARGETS_UP	0.0010846	0.0206079	0.344522	3.19611	0	110	CD9, LUM, LAPTM4A, TUBA1B, CFD, LGALS1, ANXA2, TUBA1A, S100A6, CALM2, DCN, CES1, ACTG1, CNN3, ANGPTL2, CDO1, CLIC1, TUBB, CRIP1, SCG2, TUBB2A, CKS1B, SERPINF1, ITM2B, S100A11, ADH5, GSN, ITM2A, TMEM45A, S100A13, S100A10, MORF4L1, CSRP1, LMNA, CD47, PCNA, DSTN, FBLN2, TANK, CAPZA2, RBBP7, CACYBP, BAX, CADM1, SERPINB6, SKP1, ELN, CD34, ENPP2, NFIB	CD9, LUM, LAPTM4A, TUBA1B, CFD, LGALS1, ANXA2, TUBA1A, S100A6, CALM2, DCN, CES1, ACTG1, CNN3, ANGPTL2, CDO1, CLIC1, TUBB, CRIP1, SCG2, TUBB2A, CKS1B, SERPINF1, ITM2B, S100A11, ADH5, GSN, ITM2A, TMEM45A, S100A13, S100A10, MORF4L1, CSRP1, LMNA, CD47, PCNA, DSTN, FBLN2, TANK, CAPZA2, RBBP7
HONMA_DOCETAXEL_RESISTANCE	0.00129702	0.0206079	0.573625	3.19253	0	28	GAPDH, TUBA1B, RPL38, CFL1, ENO1, COX7C, DYNLL1, ANGPTL2, TUBB, MRPS6, GSTP1, SLC25A3, APRT, NDUFS3, S100A10, PDCD5, IFI6, RPN2, MAD2L2, CTNNB1	GAPDH, TUBA1B, RPL38, CFL1, ENO1, COX7C, DYNLL1, ANGPTL2, TUBB, MRPS6, GSTP1, SLC25A3, APRT, NDUFS3, S100A10, PDCD5, IFI6
SPIELMAN_LYMPHOBLAST_EUROPEAN_VS_ASIAN_UP	0.00100402	0.0206079	0.258878	3.18749	0	319	RPLP2, RPL27A, OAZ1, HNRNPA1, RPS25, RPL19, MYL6, FAU, HSPB1, RPS23, HEXIM1, TUBA1A, RPL37A, RPL4, RPS7, ACTG1, GPX4, CYB5R3, CKS2, RPL23, PEBP1, MRPL23, TUBB, ERH, PFN1, COX4I1, TUBB2A, VAMP2, PSMB5, PSMB3, PSMD4, RPL39, UBL5, NDUFA1, TAX1BP3, COX6B1, NDUFB4, BLOC1S1, COX5B, SRP14, NACA, ANXA7, CCDC85B, NDUFB11, TRIP6, UQCRQ, APRT, NDUFV2, S100A11, TECR, AKR1A1, PARK7, COX6A1, MLF2, ARF5, PIN4, …	RPLP2, RPL27A, OAZ1, HNRNPA1, RPS25, RPL19, MYL6, FAU, HSPB1, RPS23, HEXIM1, TUBA1A, RPL37A, RPL4, RPS7, ACTG1, GPX4, CYB5R3, CKS2, RPL23, PEBP1, MRPL23, TUBB, ERH, PFN1, COX4I1, TUBB2A, VAMP2, PSMB5, PSMB3, PSMD4, RPL39, UBL5, NDUFA1, TAX1BP3, COX6B1, NDUFB4, BLOC1S1, COX5B, SRP14, NACA, ANXA7, CCDC85B, NDUFB11, TRIP6, UQCRQ, APRT, NDUFV2, S100A11, TECR, AKR1A1, PARK7, COX6A1, MLF2, ARF5, PIN4, …
POMEROY_MEDULLOBLASTOMA_PROGNOSIS_DN	0.00126103	0.0206079	0.528494	3.17741	0	34	RPL10A, RPL27A, RPL35A, RPS10, RPS25, RPS18, ENO1, RPS14, RPL11, SRI, RPL7A, COX8A, SNRPD2, RPSA, RPS19, LDHB, RPL29, ERP29, TKT	RPL10A, RPL27A, RPL35A, RPS10, RPS25, RPS18, ENO1, RPS14, RPL11, SRI, RPL7A, COX8A, SNRPD2, RPSA, RPS19, LDHB, RPL29, ERP29, TKT
FLECHNER_PBL_KIDNEY_TRANSPLANT_OK_VS_DONOR_UP	0.00109051	0.0206079	0.352528	3.16864	0	100	RPS20, RPL19, RPS23, RPL35, ACTB, RPL11, LAMTOR5, TMED2, RPS29, RPL23, EIF3F, LRP10, TXN, CCT7, RAD23A, UBE2I, CYC1, RPLP0, NDUFB5, CTSD, HAX1, FTH1, PRMT1, LSM2, PSMA5, CAPZB, SMARCE1, TAF7, PLIN3, PCF11, PSMA4, OAT, ARID5A, OXA1L, CPNE1, VAMP5, VDAC1, SRSF3, CDIPT, PPP1R15A, PA2G4, PSMB4, DAP3, CLU, PSMD9, TIMM17A, SF3B4, KLHL21, EEF1B2, ACO2, EMG1, TSFM, RSU1, CD58, ANAPC13, DCTD	RPS20, RPL19, RPS23, RPL35, ACTB, RPL11, LAMTOR5, TMED2, RPS29, RPL23, EIF3F, LRP10, TXN, CCT7, RAD23A, UBE2I, CYC1, RPLP0, NDUFB5, CTSD, HAX1, FTH1, PRMT1, LSM2, PSMA5, CAPZB, SMARCE1, TAF7, PLIN3, PCF11, PSMA4, OAT, ARID5A, OXA1L, CPNE1, VAMP5, VDAC1, SRSF3, CDIPT, PPP1R15A, PA2G4
ZHONG_SECRETOME_OF_LUNG_CANCER_AND_ENDOTHELIUM	0.00119617	0.0206079	0.452113	3.15504	0	50	ALDOA, RPL10A, GAPDH, EEF2, TPI1, LDHA, PRDX1, ENO1, ACTB, PEBP1, TUBB, MDH2, RAN, SRSF2, TNXB, CTSD, VIM, TKT, CP, PCNA, CTSA, GLO1, ARHGDIA, LGALS3BP, SERPINB6, CLU, C2	ALDOA, RPL10A, GAPDH, EEF2, TPI1, LDHA, PRDX1, ENO1, ACTB, PEBP1, TUBB, MDH2, RAN, SRSF2, TNXB, CTSD, VIM, TKT, CP, PCNA, CTSA, GLO1, ARHGDIA
REACTOME_MAPK6_MAPK4_SIGNALING	0.00114679	0.0206079	0.413284	3.14826	0	63	UBB, RPS27A, HSPB1, UBC, UBA52, PSMB1, PSMB6, PSMC5, PSMB5, PSMB3, PSMD4, PSMB7, PSMD8, PSMA7, DNAJB1, PSME1, PSMC2, PSMF1, PSMB2, PSMA1, PSMC3, PSMD3, PSMA5, PSMA3, PSMD2, PSMA4, PSMD13, PSME2, MYC, PSMC4, PSMB4, PSMC1, PSMD9, PSMD11, PSMB8, CDC42EP2, PSMD6, PSMB10, PSMC6, PSMD14, PSMD7, CCND3, TNRC6C, PSMD1	UBB, RPS27A, HSPB1, UBC, UBA52, PSMB1, PSMB6, PSMC5, PSMB5, PSMB3, PSMD4, PSMB7, PSMD8, PSMA7, DNAJB1, PSME1, PSMC2, PSMF1, PSMB2, PSMA1, PSMC3, PSMD3, PSMA5, PSMA3, PSMD2, PSMA4, PSMD13, PSME2, MYC, PSMC4
LEI_MYB_TARGETS	0.00102881	0.0206079	0.285556	3.14294	0	201	LUM, HNRNPA1, ANXA2, HSPB1, UBC, EEF1D, RPS15A, PRSS23, CD59, CKS2, BRD2, CDKN1A, EMP2, TUBB2A, AKR1C1, MYL9, CRYAB, GSTP1, NXF1, MT1A, CCL2, CRABP2, MAGED2, MYL12A, NUPR1, SFRP1, IFITM2, HSPE1, GRN, TRIP6, FLOT1, CRIP2, COX7A1, FHL2, APRT, AXL, GNG11, TSC22D3, NNMT, NME1, NDUFV1, DNAJB1, CTSD, VIM, NDUFS8, LDHB, ATP6V0D1, ASAH1, S100A10, TGFBI, SELENBP1, DHRS3, IL6, HSPA1A, CDK4, IFITM1, TM4SF1,…	LUM, HNRNPA1, ANXA2, HSPB1, UBC, EEF1D, RPS15A, PRSS23, CD59, CKS2, BRD2, CDKN1A, EMP2, TUBB2A, AKR1C1, MYL9, CRYAB, GSTP1, NXF1, MT1A, CCL2, CRABP2, MAGED2, MYL12A, NUPR1, SFRP1, IFITM2, HSPE1, GRN, TRIP6, FLOT1, CRIP2, COX7A1, FHL2, APRT, AXL, GNG11, TSC22D3, NNMT, NME1, NDUFV1, DNAJB1, CTSD, VIM, NDUFS8, LDHB, ATP6V0D1, ASAH1, S100A10, TGFBI, SELENBP1, DHRS3, IL6, HSPA1A, CDK4, IFITM1, TM4SF1,…
REACTOME_HIV_INFECTION	0.00104822	0.0206079	0.302222	3.12571	0	161	UBB, SLC25A6, RPS27A, UBC, UBA52, SLC25A5, PSMB1, PSMB6, PSMC5, PSMB5, RBX1, PSMB3, PSMD4, AP2M1, RAN, TAF9, POLR2L, PSMB7, POLR2F, PPIA, POLR2E, SUPT4H1, PSMD8, POLR2J, CHMP2A, PSMA7, POLR2G, POLR2K, CHMP5, VPS28, BANF1, PSME1, PSMC2, PSMF1, PSMB2, NELFE, PSMA1, PSMC3, GTF2A2, TSG101, PSMD3, PSMA5, PSMA3, TAF7, XRCC6, PSMD2, GTF2H5, POLR2C, CHMP4A, PSMA4, GTF2B, PSMD13, TAF12, RANBP1, SEC13, PSM…	UBB, SLC25A6, RPS27A, UBC, UBA52, SLC25A5, PSMB1, PSMB6, PSMC5, PSMB5, RBX1, PSMB3, PSMD4, AP2M1, RAN, TAF9, POLR2L, PSMB7, POLR2F, PPIA, POLR2E, SUPT4H1, PSMD8, POLR2J, CHMP2A, PSMA7, POLR2G, POLR2K, CHMP5, VPS28, BANF1, PSME1, PSMC2, PSMF1, PSMB2, NELFE, PSMA1, PSMC3, GTF2A2, TSG101, PSMD3, PSMA5, PSMA3, TAF7, XRCC6, PSMD2, GTF2H5, POLR2C, CHMP4A, PSMA4, GTF2B, PSMD13, TAF12, RANBP1, SEC13, PSM…
BURTON_ADIPOGENESIS_5	0.00110375	0.0206079	0.365763	3.10973	0	88	ALDOA, MGST3, MDH2, CBR3, LMAN2, PHB, TALDO1, DNAJB9, PRDX3, SDHD, NDUFAB1, MPC2, CYC1, MRPL18, UQCRH, COX6A1, TOB1, CYCS, PSMA1, NDUFB10, MRPL34, PSMA5, BCAP31, ECHS1, SLC1A5, DBI, NDUFA8, PHB2, COX17, ETFB, MRPS26, RASD1, TIMM9, CISD1, MRPL12, MRPS34, AK2, MTX2, JAGN1, CRAT, GRPEL1, TIMM17A, GINM1, PLA2G12A, ACO2, MRPL15, ACADM, IFNGR1, PRADC1, POR, PPA1, PDIA6, XBP1, MRPL20, TBL2, G6PD, PRPS1	ALDOA, MGST3, MDH2, CBR3, LMAN2, PHB, TALDO1, DNAJB9, PRDX3, SDHD, NDUFAB1, MPC2, CYC1, MRPL18, UQCRH, COX6A1, TOB1, CYCS, PSMA1, NDUFB10, MRPL34, PSMA5, BCAP31, ECHS1, SLC1A5, DBI, NDUFA8, PHB2, COX17, ETFB, MRPS26, RASD1, TIMM9
REACTOME_UCH_PROTEINASES	0.00113379	0.0206079	0.396656	3.10955	0	69	UBB, RPS27A, UBC, UBA52, ACTB, NEDD8, PSMB1, PSMB6, PSMC5, PSMB5, PSMB3, PSMD4, PSMB7, ADRM1, PSMD8, PSMA7, PSME1, PSMC2, PSMF1, PSMB2, PSMA1, PSMC3, PSMD3, PSMA5, PSMA3, PSMD2, PSMA4, PSMD13, PSME2, PSMC4, PSMB4, PSMC1, PSMD9, PSMD11, PSMB8, ACTL6A, INO80C, UCHL1, PSMD6, PSMB10, PSMC6, PSMD14, INO80E, UCHL3, PSMD7, MCRS1	UBB, RPS27A, UBC, UBA52, ACTB, NEDD8, PSMB1, PSMB6, PSMC5, PSMB5, PSMB3, PSMD4, PSMB7, ADRM1, PSMD8, PSMA7, PSME1, PSMC2, PSMF1, PSMB2, PSMA1, PSMC3, PSMD3, PSMA5, PSMA3, PSMD2, PSMA4, PSMD13, PSME2, PSMC4
DAIRKEE_CANCER_PRONE_RESPONSE_BPA_E2	0.00112867	0.0206079	0.386367	3.0924	0	73	EIF4A1, RPL15, S100A4, GAPDH, SLC25A6, RPS6, RPL4, EEF1D, ATF4, C1QTNF3, PLP2, COX8A, PRDX6, TXN, HMGB2, AP3S1, NDUFS3, UQCRH, PSMB2, FBL, RPL29, EIF4E, POLD2, NOP16, TKT, EBNA1BP2, SGCA, POLR2C, TCP1, HSPB2, SRSF3, VBP1, KPNB1, POLR2H, ACAA2, FBXO17	EIF4A1, RPL15, S100A4, GAPDH, SLC25A6, RPS6, RPL4, EEF1D, ATF4, C1QTNF3, PLP2, COX8A, PRDX6, TXN, HMGB2, AP3S1, NDUFS3, UQCRH, PSMB2, FBL, RPL29, EIF4E, POLD2, NOP16, TKT, EBNA1BP2, SGCA, POLR2C, TCP1, HSPB2, SRSF3, VBP1
CHIARADONNA_NEOPLASTIC_TRANSFORMATION_CDC25_DN	0.00109051	0.0206079	0.343741	3.08966	0	100	CD9, AQP1, MGST3, TSPO, PRSS23, FHL1, CLIC1, SRI, CD151, EMP3, POLD4, NUPR1, ANXA4, FXYD5, TALDO1, TNXB, FHL2, ATP6V0B, TMBIM1, ADM, GUK1, TMEM45A, S100A13, TOB1, ASAH1, RHOA, PNKD, CSRP1, ALDH2, ANXA11, RNF13, CAPG, SLC1A5, CARHSP1, CYB5R1, DGCR6L, MEA1, TM2D2, VAMP5, MAP1LC3B, PLTP, SERPINB6, TMEM43, ELN, PNPLA2, NFIC, CD34	CD9, AQP1, MGST3, TSPO, PRSS23, FHL1, CLIC1, SRI, CD151, EMP3, POLD4, NUPR1, ANXA4, FXYD5, TALDO1, TNXB, FHL2, ATP6V0B, TMBIM1, ADM, GUK1, TMEM45A, S100A13, TOB1, ASAH1, RHOA, PNKD, CSRP1, ALDH2, ANXA11, RNF13, CAPG, SLC1A5, CARHSP1, CYB5R1, DGCR6L, MEA1, TM2D2, VAMP5, MAP1LC3B, PLTP
REACTOME_MITOTIC_G2_G2_M_PHASES	0.00108225	0.0206079	0.333562	3.08887	0	109	UBB, TUBA1B, RPS27A, UBC, TUBA1A, UBA52, TUBB4B, TUBB2B, DYNLL1, TUBB, PSMB1, PSMB6, CDKN1A, PSMC5, TUBB2A, PSMB5, RBX1, PSMB3, PSMD4, PSMB7, DCTN3, DCTN2, PSMD8, PSMA7, PSME1, PSMC2, PSMF1, PSMB2, PSMA1, PSMC3, PSMD3, PSMA5, PSMA3, PPP2R1A, PSMD2, PSMA4, PSMD13, PSME2, PSMC4, MNAT1, PSMB4, CETN2, CSNK1D, PSMC1, ACTR1A, SKP1, PSMD9, PSMD11, TUBA1C, PSMB8, SSNA1, LCMT1, PPP2CA, CDK11A, PPP2R2A, TU…	UBB, TUBA1B, RPS27A, UBC, TUBA1A, UBA52, TUBB4B, TUBB2B, DYNLL1, TUBB, PSMB1, PSMB6, CDKN1A, PSMC5, TUBB2A, PSMB5, RBX1, PSMB3, PSMD4, PSMB7, DCTN3, DCTN2, PSMD8, PSMA7, PSME1, PSMC2, PSMF1, PSMB2, PSMA1, PSMC3, PSMD3, PSMA5, PSMA3, PPP2R1A, PSMD2, PSMA4, PSMD13, PSME2, PSMC4, MNAT1
GOLDRATH_ANTIGEN_RESPONSE	0.00104384	0.0206079	0.289253	3.08008	0	179	S100A4, GAPDH, LGALS3, LGALS1, ANXA2, MGST1, TPI1, S100A6, RNH1, CKS2, EMP3, KRTCAP2, ID2, RAN, TAF9, GLRX, PLP2, TMEM14C, MT1A, IER3, CKS1B, KPNA2, TXN, ANXA4, ARL5A, HMGB2, SDHD, FHL2, ITM2B, S100A11, MRPL18, C4orf3, SIVA1, ECH1, SLPI, CTSD, PGAM1, MYADM, S100A13, CDKN2C, CCL3, SCPEP1, S100A10, HSPA2, PRDX4, GADD45B, LMNA, CAPG, CARHSP1, LRRC59, TRAPPC1, SYPL1, REEP5, DBI, IFITM3, ETFB, PCNA, D…	S100A4, GAPDH, LGALS3, LGALS1, ANXA2, MGST1, TPI1, S100A6, RNH1, CKS2, EMP3, KRTCAP2, ID2, RAN, TAF9, GLRX, PLP2, TMEM14C, MT1A, IER3, CKS1B, KPNA2, TXN, ANXA4, ARL5A, HMGB2, SDHD, FHL2, ITM2B, S100A11, MRPL18, C4orf3, SIVA1, ECH1, SLPI, CTSD, PGAM1, MYADM, S100A13, CDKN2C, CCL3, SCPEP1, S100A10, HSPA2, PRDX4, GADD45B, LMNA, CAPG, CARHSP1, LRRC59, TRAPPC1, SYPL1, REEP5, DBI, IFITM3, ETFB, PCNA, D…
HOUSTIS_ROS	0.00130378	0.0206079	0.560044	3.07503	0	27	FTL, SOD1, PRDX1, GPX4, GLRX, MT1A, PRDX6, TXN, PRDX3, GPX3, FTH1, CAT, PRDX4, TXN2, CP, MT1X, PRDX2, HMOX1	FTL, SOD1, PRDX1, GPX4, GLRX, MT1A, PRDX6, TXN, PRDX3, GPX3, FTH1, CAT, PRDX4, TXN2, CP, MT1X, PRDX2
REACTOME_HOST_INTERACTIONS_OF_HIV_FACTORS	0.00110619	0.0206079	0.354869	3.07066	0	92	UBB, SLC25A6, RPS27A, UBC, UBA52, SLC25A5, PSMB1, PSMB6, PSMC5, PSMB5, RBX1, PSMB3, PSMD4, AP2M1, RAN, PSMB7, PPIA, PSMD8, PSMA7, BANF1, PSME1, PSMC2, PSMF1, PSMB2, PSMA1, PSMC3, PSMD3, PSMA5, PSMA3, PSMD2, PSMA4, PSMD13, RANBP1, SEC13, PSME2, AP2S1, PSMC4, PSMB4, NPM1, KPNB1, ARF1, PSMC1, SKP1, PSMD9, PSMD11, AP1S1, PSMB8	UBB, SLC25A6, RPS27A, UBC, UBA52, SLC25A5, PSMB1, PSMB6, PSMC5, PSMB5, RBX1, PSMB3, PSMD4, AP2M1, RAN, PSMB7, PPIA, PSMD8, PSMA7, BANF1, PSME1, PSMC2, PSMF1, PSMB2, PSMA1, PSMC3, PSMD3, PSMA5, PSMA3, PSMD2, PSMA4, PSMD13, RANBP1, SEC13, PSME2, AP2S1, PSMC4
REACTOME_DOWNSTREAM_SIGNALING_EVENTS_OF_B_CELL_RECEPTOR_BCR	0.00115075	0.0206079	0.406985	3.07036	0	62	UBB, RPS27A, UBC, UBA52, FKBP1A, PSMB1, PSMB6, PSMC5, PSMB5, PSMB3, PSMD4, PSMB7, PPIA, PSMD8, PSMA7, PSME1, PSMC2, PSMF1, PSMB2, PSMA1, PSMC3, PSMD3, PSMA5, PSMA3, PSMD2, PSMA4, PSMD13, PSME2, PSMC4, PSMB4, PSMC1, SKP1, PSMD9, PSMD11, PSMB8	UBB, RPS27A, UBC, UBA52, FKBP1A, PSMB1, PSMB6, PSMC5, PSMB5, PSMB3, PSMD4, PSMB7, PPIA, PSMD8, PSMA7, PSME1, PSMC2, PSMF1, PSMB2, PSMA1, PSMC3, PSMD3, PSMA5, PSMA3, PSMD2, PSMA4, PSMD13, PSME2, PSMC4
BILANGES_RAPAMYCIN_SENSITIVE_VIA_TSC1_AND_TSC2	0.00117233	0.0206079	0.423385	3.04782	0	54	RPL31, RPL10A, RPL3, RPL36A, RPL35A, HNRNPA1, BTF3, SLC25A5, TUBB, EIF3K, HSPA8, TUBB2A, IMPDH2, SLC25A3, EIF3E, PRDX3, VIM, RPS21, IGBP1, UQCRFS1, NAA10, TCP1, BLVRB, VDAC1, PRCP, POLR1C, CCT4, SERPINB6, GYG1, CCT2, RPS28	RPL31, RPL10A, RPL3, RPL36A, RPL35A, HNRNPA1, BTF3, SLC25A5, TUBB, EIF3K, HSPA8, TUBB2A, IMPDH2, SLC25A3, EIF3E, PRDX3, VIM, RPS21, IGBP1, UQCRFS1, NAA10, TCP1, BLVRB, VDAC1, PRCP, POLR1C
GRADE_COLON_AND_RECTAL_CANCER_UP	0.00103093	0.0206079	0.279545	3.04725	0	195	EIF4A1, HNRNPA1, PKM, TPI1, CHCHD2, SAP18, LDHA, PRDX1, DDIT4, CKS2, PSMB1, PSMB3, PSMD4, RAN, PSMB7, MAGED2, PDCD6, FXYD5, CCT7, SNRPB, EIF3E, PPIA, CCDC85B, HMGB2, HSPE1, TALDO1, SRSF2, RHEB, ATP6AP2, AAMP, UBE2N, EIF6, LDHB, FBL, PSMA1, DPM1, TGFBI, PRDX4, POLD2, PSMA3, GTF3A, NQO2, CARHSP1, TKT, OSER1, CCT8, PSMG1, CCT5, METTL5, POLR1D, IFITM1, THY1, SSB, PCNA, NAA10, ENG, NOB1, CNBP, MYC, SS…	EIF4A1, HNRNPA1, PKM, TPI1, CHCHD2, SAP18, LDHA, PRDX1, DDIT4, CKS2, PSMB1, PSMB3, PSMD4, RAN, PSMB7, MAGED2, PDCD6, FXYD5, CCT7, SNRPB, EIF3E, PPIA, CCDC85B, HMGB2, HSPE1, TALDO1, SRSF2, RHEB, ATP6AP2, AAMP, UBE2N, EIF6, LDHB, FBL, PSMA1, DPM1, TGFBI, PRDX4, POLD2, PSMA3, GTF3A, NQO2, CARHSP1, TKT, OSER1, CCT8, PSMG1, CCT5, METTL5, POLR1D, IFITM1, THY1, SSB, PCNA, NAA10, ENG, NOB1, CNBP, MYC, SS…
REACTOME_CLEC7A_DECTIN_1_SIGNALING	0.00112867	0.0206079	0.38885	3.04713	0	68	UBB, RPS27A, UBC, UBA52, PSMB1, PSMB6, PSMC5, PSMB5, PSMB3, PSMD4, PSMB7, PSMD8, PSMA7, UBE2N, PSME1, PSMC2, PSMF1, PSMB2, UBE2D2, PSMA1, PSMC3, PSMD3, PSMA5, PSMA3, UBE2D1, PSMD2, PSMA4, PSMD13, PSME2, PSMC4, PSMB4, PSMC1, SKP1, PSMD9, IL1B, PSMD11, PSMB8, PYCARD	UBB, RPS27A, UBC, UBA52, PSMB1, PSMB6, PSMC5, PSMB5, PSMB3, PSMD4, PSMB7, PSMD8, PSMA7, UBE2N, PSME1, PSMC2, PSMF1, PSMB2, UBE2D2, PSMA1, PSMC3, PSMD3, PSMA5, PSMA3, UBE2D1, PSMD2, PSMA4, PSMD13, PSME2, PSMC4
REACTOME_INNATE_IMMUNE_SYSTEM	0.000999001	0.0206079	0.226012	3.04318	0	506	ALDOA, FTL, UBB, CFD, LGALS3, PKM, ANXA2, RPS27A, MGST1, EEF1A1, EEF2, UBC, NPC2, CFL1, UBA52, TUBB4B, ARPC1B, BRK1, ACTB, C1S, ACTG1, CYB5R3, DYNLL1, CD59, PLA2G2A, HEXB, TUBB, NDUFC2, PSMB1, HSPA8, PSMB6, PSMC5, PSMB5, PSMB3, PSMD4, GSTP1, POLR2L, PSMB7, RAB5C, IMPDH2, CSNK2B, PRDX6, TXN, POLR2F, ATP6V1G1, ILF2, ATP6V0E1, SRP14, CYSTM1, PPIA, ACTR10, SDCBP, POLR2E, PSAP, PSMD8, DPP7, GRN, PLD3,…	ALDOA, FTL, UBB, CFD, LGALS3, PKM, ANXA2, RPS27A, MGST1, EEF1A1, EEF2, UBC, NPC2, CFL1, UBA52, TUBB4B, ARPC1B, BRK1, ACTB, C1S, ACTG1, CYB5R3, DYNLL1, CD59, PLA2G2A, HEXB, TUBB, NDUFC2, PSMB1, HSPA8, PSMB6, PSMC5, PSMB5, PSMB3, PSMD4, GSTP1, POLR2L, PSMB7, RAB5C, IMPDH2, CSNK2B, PRDX6, TXN, POLR2F, ATP6V1G1, ILF2, ATP6V0E1, SRP14, CYSTM1, PPIA, ACTR10, SDCBP, POLR2E, PSAP, PSMD8, DPP7, GRN, PLD3,…
SHIPP_DLBCL_VS_FOLLICULAR_LYMPHOMA_UP	0.00125313	0.0206079	0.48545	3.02374	0	37	ALDOA, LGALS3, PKM, LDHA, PRDX1, ENO1, IMPDH2, KPNA2, SNRPB, PFKP, CLTA, NME1, MIF, CTSD, PGAM1, SLC1A5, P4HB, CCT5, PSME2, CCT3, EXOSC7, PSMC1, MTHFD2, MCM7, IDH2, TRAP1, ATIC, SLC29A1, HSP90AB1	ALDOA, LGALS3, PKM, LDHA, PRDX1, ENO1, IMPDH2, KPNA2, SNRPB, PFKP, CLTA, NME1, MIF, CTSD, PGAM1, SLC1A5, P4HB, CCT5, PSME2, CCT3, EXOSC7
REACTOME_SEPARATION_OF_SISTER_CHROMATIDS	0.00107991	0.0206079	0.32296	3.02201	0	112	UBB, TUBA1B, RPS27, RPS27A, UBC, TUBA1A, UBA52, TUBB4B, TUBB2B, DYNLL1, PSMB1, PSMB6, PSMC5, TUBB2A, PSMB5, PSMB3, PSMD4, PSMB7, PSMD8, PSMA7, PSME1, ANAPC11, PSMC2, PSMF1, PSMB2, NUDC, PSMA1, PSMC3, ANAPC16, PSMD3, PSMA5, UBE2E1, PSMA3, UBE2D1, PPP2R1A, CDC26, PSMD2, PSMA4, PSMD13, PMF1, SEC13, BUB3, PSME2, PSMC4, NSL1, PSMB4, PSMC1, SMC3, PTTG1, PSMD9, UBE2S, PSMD11, TUBA1C, PSMB8	UBB, TUBA1B, RPS27, RPS27A, UBC, TUBA1A, UBA52, TUBB4B, TUBB2B, DYNLL1, PSMB1, PSMB6, PSMC5, TUBB2A, PSMB5, PSMB3, PSMD4, PSMB7, PSMD8, PSMA7, PSME1, ANAPC11, PSMC2, PSMF1, PSMB2, NUDC, PSMA1, PSMC3, ANAPC16, PSMD3, PSMA5, UBE2E1, PSMA3, UBE2D1, PPP2R1A, CDC26, PSMD2, PSMA4, PSMD13, PMF1, SEC13, BUB3, PSME2, PSMC4, NSL1
HOLLEMAN_VINCRISTINE_RESISTANCE_B_ALL_DN	0.00143266	0.0206079	0.72572	3.01151	0	14	RPLP2, RPS15A, PDLIM1, RPL12, RPS12, TMSB10, RPS11, VIM, S100A13, LSM3	RPLP2, RPS15A, PDLIM1, RPL12, RPS12, TMSB10, RPS11, VIM, S100A13, LSM3
SCHLOSSER_MYC_TARGETS_REPRESSED_BY_SERUM	0.00107527	0.0206079	0.317047	3.00718	0	116	U2AF1, HNRNPA1, BTF3, SLC3A2, RAN, NDUFB6, KPNA2, TXN, HSPE1, EIF4A3, UBE2N, PGAM1, LDHB, CYCS, SERP1, ITPA, EIF4E, SNRPF, NOP16, CCT8, PSMG1, CCT5, PFDN4, SSBP1, RANBP1, SSB, OAT, SEC13, BUB3, CNBP, EXOSC8, EI24, HDAC2, DDX1, MRPL3, ACP1, ATXN10, UBA2, CCT2, EMC2, PMPCB, SRSF1, NAE1, RABGGTB, NGDN, DIMT1, FH, ACTL6A, COX11, MTHFD2, PWP1, EIF2S1, EEF1E1, GNL2, SLC39A6, PDIA6, DCTD, TRIAP1, PNO1, …	U2AF1, HNRNPA1, BTF3, SLC3A2, RAN, NDUFB6, KPNA2, TXN, HSPE1, EIF4A3, UBE2N, PGAM1, LDHB, CYCS, SERP1, ITPA, EIF4E, SNRPF, NOP16, CCT8, PSMG1, CCT5, PFDN4, SSBP1, RANBP1, SSB, OAT, SEC13, BUB3, CNBP, EXOSC8, EI24, HDAC2, DDX1
PUJANA_BRCA1_PCC_NETWORK	0.000999001	0.0206079	0.202316	3.00562	0	912	RPL13A, RPL7, RPL31, RPL23A, RPS20, EIF4A1, RPLP2, RPL15, RPL21, RPL27, RPL10A, RPL27A, U2AF1, COMP, RPL36A, GAPDH, HNRNPA1, RPS25, TUBA1B, RPL19, RPL17, RPS5, RPS6, RPS27A, EEF1A1, EEF2, RPS23, RPL18A, LDHA, PRDX1, ENO1, RPL35, RPL4, RPS3A, RPL11, RPS7, BTF3, RPS15A, ATF4, LAMTOR5, RPL6, SUMO2, CKS2, SLC25A5, RPL23, RPL12, MRPL23, EIF3K, EIF3F, PSMB1, HSPA8, ERH, SNRPE, EIF3D, HEXA, RAN, TAF9, V…	RPL13A, RPL7, RPL31, RPL23A, RPS20, EIF4A1, RPLP2, RPL15, RPL21, RPL27, RPL10A, RPL27A, U2AF1, COMP, RPL36A, GAPDH, HNRNPA1, RPS25, TUBA1B, RPL19, RPL17, RPS5, RPS6, RPS27A, EEF1A1, EEF2, RPS23, RPL18A, LDHA, PRDX1, ENO1, RPL35, RPL4, RPS3A, RPL11, RPS7, BTF3, RPS15A, ATF4, LAMTOR5, RPL6, SUMO2, CKS2, SLC25A5, RPL23, RPL12, MRPL23, EIF3K, EIF3F, PSMB1, HSPA8, ERH, SNRPE, EIF3D, HEXA, RAN, TAF9, V…
WELCSH_BRCA1_TARGETS_UP	0.00106045	0.0206079	0.300097	2.99523	0	139	CD9, LUM, ANXA2, NPC2, NDUFA4, TMED2, CIRBP, CKS2, HEXB, TUBB, CDKN1A, FCGRT, ID2, RHOC, MYL12A, SDHC, ANXA4, CCT7, HMGN3, ANXA7, NDUFA12, LEPROT, PLD3, ARPC1A, ECH1, NEU1, KDELR2, CAT, DDOST, TSG101, PPP4C, RAB1A, CD47, SERPINB1, CTSL, TAF12, KLHDC3, ANXA1, SEPHS2, TMBIM6, PGRMC1, SUCLG1, PTGR1, PCBD1, PRCP, RAB7A, SRSF3, COPS8, VAMP3, RDX, ATXN10, TCEAL1, MPV17, ENPP2, RABGGTB, CYBA, TIMM17A, R…	CD9, LUM, ANXA2, NPC2, NDUFA4, TMED2, CIRBP, CKS2, HEXB, TUBB, CDKN1A, FCGRT, ID2, RHOC, MYL12A, SDHC, ANXA4, CCT7, HMGN3, ANXA7, NDUFA12, LEPROT, PLD3, ARPC1A, ECH1, NEU1, KDELR2, CAT, DDOST, TSG101, PPP4C, RAB1A, CD47, SERPINB1, CTSL, TAF12, KLHDC3, ANXA1, SEPHS2, TMBIM6, PGRMC1, SUCLG1, PTGR1, PCBD1, PRCP, RAB7A, SRSF3
REACTOME_INTERLEUKIN_1_SIGNALING	0.00113895	0.0206079	0.387247	2.99505	0	66	UBB, RPS27A, UBC, UBA52, PSMB1, PSMB6, PSMC5, PSMB5, RBX1, PSMB3, PSMD4, PSMB7, PSMD8, PSMA7, UBE2N, PSME1, PSMC2, PSMF1, PSMB2, PSMA1, PSMC3, PSMD3, PSMA5, PSMA3, PSMD2, PSMA4, PSMD13, PSME2, PSMC4, PSMB4, PSMC1, SKP1, PSMD9, IL1B, PSMD11, PSMB8, TOLLIP, PSMD6, PSMB10, PSMC6, PSMD14, PSMD7, HMGB1, PSMD1, IKBKG, NKIRAS2, NFKBIB, S100B, MAP3K7	UBB, RPS27A, UBC, UBA52, PSMB1, PSMB6, PSMC5, PSMB5, RBX1, PSMB3, PSMD4, PSMB7, PSMD8, PSMA7, UBE2N, PSME1, PSMC2, PSMF1, PSMB2, PSMA1, PSMC3, PSMD3, PSMA5, PSMA3, PSMD2, PSMA4, PSMD13, PSME2, PSMC4
JIANG_AGING_HYPOTHALAMUS_UP	0.00128866	0.0206079	0.529356	2.99311	0	29	SOD1, PRDX1, ACTB, COX7A2, HEXB, RPS12, NDUFA1, MT1A, HSPE1, NDUFC1, AKR1A1, NDUFB5, TBCA, PSMA4, SNX2, THY1, PPP1R7, CCT6A, M6PR, PPA1, C1QBP, BTG3, PSMD14	SOD1, PRDX1, ACTB, COX7A2, HEXB, RPS12, NDUFA1, MT1A, HSPE1, NDUFC1, AKR1A1, NDUFB5, TBCA, PSMA4, SNX2, THY1
GOTZMANN_EPITHELIAL_TO_MESENCHYMAL_TRANSITION_DN	0.00107296	0.0206079	0.306026	2.98944	0	129	OAZ1, LGALS3, SOD1, CALM2, FHL1, MRPL23, SLC3A2, CDKN1A, PSMC5, PFN1, RPL18, GSTP1, FXYD5, SRP14, ANXA7, HSD17B10, AIP, ECH1, PSME1, HAX1, S100A13, TOB1, DDOST, FKBP2, ANXA11, BCAP31, SLC1A5, TKT, SDF2, CLNS1A, POLR2C, COPS5, POLR1D, TM4SF1, SCP2, AMD1, DYNLT1, SEPHS2, CAPZA2, MYC, CCT3, PFKL, VDAC1, YWHAQ, PA2G4, GDI2, BAX, PSMC1, SERPINB6, RALY, SRSF1, STOM, CTNNB1, FNTA, PIGF, RAB18, ATP6V1E1,…	OAZ1, LGALS3, SOD1, CALM2, FHL1, MRPL23, SLC3A2, CDKN1A, PSMC5, PFN1, RPL18, GSTP1, FXYD5, SRP14, ANXA7, HSD17B10, AIP, ECH1, PSME1, HAX1, S100A13, TOB1, DDOST, FKBP2, ANXA11, BCAP31, SLC1A5, TKT, SDF2, CLNS1A, POLR2C, COPS5, POLR1D, TM4SF1, SCP2, AMD1, DYNLT1, SEPHS2, CAPZA2, MYC, CCT3, PFKL, VDAC1, YWHAQ, PA2G4
HOSHIDA_LIVER_CANCER_SUBCLASS_S1	0.00105374	0.0206079	0.291142	2.98752	0	158	ALDOA, TMSB4X, LUM, OAZ1, LGALS1, MGP, NPC2, AQP1, ID3, ARPC1B, EFEMP1, TAGLN, SRI, CD151, PFN1, HEXA, GSTP1, PLP2, IER3, CRABP2, TAX1BP3, PGK1, ANXA4, DCTN2, GRN, CRIP2, PLD3, ATP6V0B, S100A11, ATP6V1F, ARF5, LDHB, S100A13, CCL3, ASAH1, S100A10, RHOA, ARPC2, DUT, SLC1A5, PPP4C, LSP1, PSMD2, CD47, PROCR, THY1, ATP6AP1, ATP1B3, AP2S1, ANXA1, QSOX1, GYPC, PAPSS1, LGALS3BP, GPNMB, FGL2, CELF2, TRIP1…	ALDOA, TMSB4X, LUM, OAZ1, LGALS1, MGP, NPC2, AQP1, ID3, ARPC1B, EFEMP1, TAGLN, SRI, CD151, PFN1, HEXA, GSTP1, PLP2, IER3, CRABP2, TAX1BP3, PGK1, ANXA4, DCTN2, GRN, CRIP2, PLD3, ATP6V0B, S100A11, ATP6V1F, ARF5, LDHB, S100A13, CCL3, ASAH1, S100A10, RHOA, ARPC2, DUT, SLC1A5, PPP4C, LSP1, PSMD2, CD47, PROCR, THY1, ATP6AP1, ATP1B3, AP2S1, ANXA1, QSOX1, GYPC
RHODES_UNDIFFERENTIATED_CANCER	0.00125313	0.0206079	0.478321	2.97934	0	37	CKS2, TUBB, PSMB7, CKS1B, KPNA2, TMSB10, ADRM1, ILF2, HMGB2, POLR2K, NME1, SEC61B, DPM1, PRDX4, PSMD2, SSBP1, CTSL, PCNA, RPA3, GGH, UBE2S, NUDT1, CCT6A, MTHFD2, EIF2S2	CKS2, TUBB, PSMB7, CKS1B, KPNA2, TMSB10, ADRM1, ILF2, HMGB2, POLR2K, NME1, SEC61B, DPM1, PRDX4, PSMD2, SSBP1, CTSL, PCNA, RPA3
BENPORATH_MYC_TARGETS_WITH_EBOX	0.00105263	0.0206079	0.293083	2.97157	0	146	RPL13A, RPL23A, EIF4A1, RPL10, RPL27A, RPL36A, GAPDH, JUNB, HNRNPA1, RPL19, RPS6, MGST1, RPS15, HERPUD1, ID3, ENO1, UBA52, ACTB, ATF4, ACTG1, PSMB1, HSPA8, VAMP2, GSTP1, TXN, PHB, IL11RA, RPS19, GLA, NME1, AKR1A1, PTMA, BSG, DKK3, CD63, EIF4E, POLD2, ALDH2, PSMA3, LMNA, CDK4, IFRD2, CLNS1A, DBI, CSTB, UROD, RPL22, BCL3, AMD1, BAX, ARF1, RHOG, PPP1R7, PARP1, GOLGA7, HDAC3, TPM2, QDPR, ACO2, GALNS,…	RPL13A, RPL23A, EIF4A1, RPL10, RPL27A, RPL36A, GAPDH, JUNB, HNRNPA1, RPL19, RPS6, MGST1, RPS15, HERPUD1, ID3, ENO1, UBA52, ACTB, ATF4, ACTG1, PSMB1, HSPA8, VAMP2, GSTP1, TXN, PHB, IL11RA, RPS19, GLA, NME1, AKR1A1, PTMA, BSG, DKK3, CD63, EIF4E, POLD2, ALDH2, PSMA3, LMNA, CDK4, IFRD2, CLNS1A, DBI, CSTB, UROD, RPL22, BCL3, AMD1
HOLLEMAN_VINCRISTINE_RESISTANCE_ALL_DN	0.0014245	0.0206079	0.672198	2.96561	0	16	RPL31, RPL23A, RPL10, RPLP2, RPS15A, RPL12, RPS12, TMSB10, RPS2, VIM, LSM7	RPL31, RPL23A, RPL10, RPLP2, RPS15A, RPL12, RPS12, TMSB10, RPS2, VIM, LSM7
WP_PARKINUBIQUITIN_PROTEASOMAL_SYSTEM_PATHWAY	0.00120627	0.0206079	0.434264	2.96366	0	47	TUBA1B, TUBA1A, TUBB4B, TUBB2B, TUBB, HSPA8, PSMC5, TUBB2A, PSMD4, PSMD8, PSMC2, PSMC3, UBE2L3, HSPA2, PSMD3, HSPA1A, HSPA1B, PSMD2, PSMD13, PSMC4, PSMC1, PSMD9, UBE2L6, PSMD11, TUBA1C, UBE2J2, UBA1, TUBB6, PSMD6, PSMC6, HSPA14, PSMD14, PSMD7, PSMD1, CASP1	TUBA1B, TUBA1A, TUBB4B, TUBB2B, TUBB, HSPA8, PSMC5, TUBB2A, PSMD4, PSMD8, PSMC2, PSMC3, UBE2L3, HSPA2, PSMD3, HSPA1A, HSPA1B, PSMD2, PSMD13, PSMC4
MOREAUX_B_LYMPHOCYTE_MATURATION_BY_TACI_DN	0.00119617	0.0206079	0.423506	2.95541	0	50	NDUFA13, RAN, EIF3G, EMC4, PSMD8, TBCB, LSM5, NUDCD2, MRPL43, FIBP, THYN1, EBNA1BP2, CCT5, SSBP1, CHMP4A, LSM4, MRPS12, RNF7, DDX1, MALSU1, PTPMT1, KEAP1, TIMM50, CCT2, RPL26L1, IP6K2, CMC1, TMEM126A, NUDT5, DKC1, C1QBP, CHCHD1, CBWD1, TDP2, ASF1A, AIMP2	NDUFA13, RAN, EIF3G, EMC4, PSMD8, TBCB, LSM5, NUDCD2, MRPL43, FIBP, THYN1, EBNA1BP2, CCT5, SSBP1, CHMP4A, LSM4, MRPS12, RNF7, DDX1
KAAB_HEART_ATRIUM_VS_VENTRICLE_UP	0.00105597	0.0206079	0.292284	2.95171	0	145	RPL3, COMP, DPT, MYL6, EEF1A1, IGFBP6, PRDX1, PRELP, EFEMP1, PRSS23, PLA2G2A, CDO1, TAGLN, CRIP1, TUBB2A, AKR1C1, ID2, POLD4, MAGED2, NUPR1, ERGIC3, SGCE, SFRP1, CCDC85B, RPSA, GPX3, RPS2, GRN, TRIP6, NTRK2, NUCB1, PDLIM4, AKR1A1, TMED3, ADM, KDELR2, BAD, VIM, FMOD, S100A13, CD63, CSRP1, RABAC1, CD47, CDC123, PRAF2, TGFB1I1, FBLN2, FEZ1, VAMP5, TMEM106C, TAGLN2, SLIT3, QSOX1	RPL3, COMP, DPT, MYL6, EEF1A1, IGFBP6, PRDX1, PRELP, EFEMP1, PRSS23, PLA2G2A, CDO1, TAGLN, CRIP1, TUBB2A, AKR1C1, ID2, POLD4, MAGED2, NUPR1, ERGIC3, SGCE, SFRP1, CCDC85B, RPSA, GPX3, RPS2, GRN, TRIP6, NTRK2, NUCB1, PDLIM4, AKR1A1, TMED3, ADM, KDELR2, BAD, VIM, FMOD, S100A13, CD63, CSRP1, RABAC1, CD47, CDC123, PRAF2, TGFB1I1, FBLN2, FEZ1, VAMP5, TMEM106C, TAGLN2, SLIT3, QSOX1
ANDERSEN_LIVER_CANCER_KRT19_UP	0.00130378	0.0206079	0.536006	2.94305	0	27	RPL13A, RPL10A, RPL3, RPL27A, RPL35A, RPS25, RPS18, CALM2, RPL9, RPS14, RPS3A, RPS12, CSTB, DYNLT1, YWHAQ, CCT2, IP6K2, RPIA	RPL13A, RPL10A, RPL3, RPL27A, RPL35A, RPS25, RPS18, CALM2, RPL9, RPS14, RPS3A, RPS12, CSTB, DYNLT1, YWHAQ
MODY_HIPPOCAMPUS_NEONATAL	0.00140449	0.0206079	0.648329	2.93834	0	17	TUBA1B, TUBA1A, ACTG1, TUBB2B, TUBB, CCT7, FDPS, TBCA, CCT8, CCT5, UBE2E3, CCT4	TUBA1B, TUBA1A, ACTG1, TUBB2B, TUBB, CCT7, FDPS, TBCA, CCT8, CCT5, UBE2E3
PELLICCIOTTA_HDAC_IN_ANTIGEN_PRESENTATION_DN	0.00123916	0.0206079	0.456852	2.93216	0	40	ATF4, PSMB6, PSMC5, PSMB5, PSMD8, PSMA7, PSME1, PSMC2, PSMF1, PSMB2, PSMA1, PSMC3, SERP1, PSMA3, PSMA4, PSME2, TMED4, PSMC1, PSMD11, SEC22C, PSMB8, DERL1, PDIA3, PDIA6, PSMB10, PSMC6, PSMD14, PSMD7, TAPBPL, TAP1	ATF4, PSMB6, PSMC5, PSMB5, PSMD8, PSMA7, PSME1, PSMC2, PSMF1, PSMB2, PSMA1, PSMC3, SERP1, PSMA3, PSMA4, PSME2, TMED4
HWANG_PROSTATE_CANCER_MARKERS	0.0013587	0.0206079	0.594146	2.93207	0	20	LGALS3, LGALS1, RAN, PGK1, TXN, PHB, ILK, PARK7, FBLN5, MIF, SELENBP1, KPNB1, RERG, CLU, CTNNB1	LGALS3, LGALS1, RAN, PGK1, TXN, PHB, ILK, PARK7, FBLN5, MIF, SELENBP1
REACTOME_PROGRAMMED_CELL_DEATH	0.00107643	0.0206079	0.306217	2.93153	0	120	UBB, RPS27A, UBC, UBA52, DYNLL1, PSMB1, PSMB6, PSMC5, PSMB5, PSMB3, PSMD4, PSMB7, SDCBP, HMGB2, PSMD8, FLOT1, CHMP2A, PSMA7, PSME1, BAD, VIM, GSN, PSMC2, PSMF1, PSMB2, CYCS, PSMA1, PSMC3, PSMD3, PSMA5, PSMA3, LMNA, BCAP31, DBNL, PSMD2, CHMP4A, PSMA4, PSMD13, PSME2, PSMC4, YWHAQ, GSDMD, PSMB4, CHMP3, BAX, KPNB1, PSMC1, PSMD9, IL1B, CTNNB1, PSMD11, FNTA, YWHAB, PSMB8, DAPK3, CDC37, CHMP2B, PSMD6, C…	UBB, RPS27A, UBC, UBA52, DYNLL1, PSMB1, PSMB6, PSMC5, PSMB5, PSMB3, PSMD4, PSMB7, SDCBP, HMGB2, PSMD8, FLOT1, CHMP2A, PSMA7, PSME1, BAD, VIM, GSN, PSMC2, PSMF1, PSMB2, CYCS, PSMA1, PSMC3, PSMD3, PSMA5, PSMA3, LMNA, BCAP31, DBNL, PSMD2, CHMP4A, PSMA4, PSMD13, PSME2, PSMC4, YWHAQ, GSDMD
DARWICHE_SQUAMOUS_CELL_CARCINOMA_UP	0.00111359	0.0206079	0.354125	2.92864	0	80	FTL, LDHA, SOD1, ENO1, EEF1D, ESD, DYNLL1, RPL39, HEXA, MT1A, PGK1, TXN, COX5B, AXL, S100A11, ID1, ARL2, NHP2, SLPI, PGAM1, FAM162A, PDCD5, IFITM3, LTBP4, ENG, RNF181, TCP1, CAPN2, CXCL16, PFKL, CACYBP, CCT4, NFE2L2, IL1B, EXT2, SRSF1, YWHAB, EEF1B2, QDPR, BEST1, LY6E, CDC42EP2, SUCLG2	FTL, LDHA, SOD1, ENO1, EEF1D, ESD, DYNLL1, RPL39, HEXA, MT1A, PGK1, TXN, COX5B, AXL, S100A11, ID1, ARL2, NHP2, SLPI, PGAM1, FAM162A, PDCD5, IFITM3, LTBP4, ENG, RNF181, TCP1, CAPN2, CXCL16, PFKL
LI_INDUCED_T_TO_NATURAL_KILLER_UP	0.00105263	0.0206079	0.286716	2.9273	0	152	ALDOA, FTL, CD9, S100A4, JUNB, LGALS3, LGALS1, MYL6, ANXA2, S100A6, COMT, TSPO, CDKN1A, ID2, GLRX, PLP2, MT1A, IER3, FXYD5, TNFRSF11B, IFITM2, NDFIP1, FHL2, ARL6IP5, S100A11, VPS29, MFSD10, VIM, MVP, C1orf21, S100A13, CCL3, CD63, SEC61B, ASAH1, S100A10, MED10, PRDX4, CAPZB, SERTAD1, LMNA, CAPG, SH3BGRL3, GLIPR2, SYPL1, IFITM3, CSTB, IFITM1, ITGAE, CTSL, CAPN2, PDLIM7, CLDND1, PLTP, LGALS3BP, SCCP…	ALDOA, FTL, CD9, S100A4, JUNB, LGALS3, LGALS1, MYL6, ANXA2, S100A6, COMT, TSPO, CDKN1A, ID2, GLRX, PLP2, MT1A, IER3, FXYD5, TNFRSF11B, IFITM2, NDFIP1, FHL2, ARL6IP5, S100A11, VPS29, MFSD10, VIM, MVP, C1orf21, S100A13, CCL3, CD63, SEC61B, ASAH1, S100A10, MED10, PRDX4, CAPZB, SERTAD1, LMNA, CAPG, SH3BGRL3, GLIPR2, SYPL1, IFITM3, CSTB, IFITM1, ITGAE, CTSL, CAPN2, PDLIM7, CLDND1, PLTP
REACTOME_TRANSCRIPTIONAL_REGULATION_BY_RUNX3	0.00112867	0.0206079	0.373043	2.92326	0	68	UBB, RPS27A, UBC, UBA52, BRD2, PSMB1, PSMB6, CDKN1A, PSMC5, PSMB5, PSMB3, PSMD4, PSMB7, PSMD8, PSMA7, PSME1, PSMC2, PSMF1, PSMB2, PSMA1, PSMC3, PSMD3, PSMA5, PSMA3, PSMD2, PSMA4, PSMD13, PSME2, MYC, PSMC4, PSMB4, PSMC1, PSMD9, CTNNB1, PSMD11, PSMB8	UBB, RPS27A, UBC, UBA52, BRD2, PSMB1, PSMB6, CDKN1A, PSMC5, PSMB5, PSMB3, PSMD4, PSMB7, PSMD8, PSMA7, PSME1, PSMC2, PSMF1, PSMB2, PSMA1, PSMC3, PSMD3, PSMA5, PSMA3, PSMD2, PSMA4, PSMD13, PSME2, MYC, PSMC4
DACOSTA_UV_RESPONSE_VIA_ERCC3_UP	0.00101937	0.0206079	0.259774	2.91609	0	215	ALDOA, EPHX1, JUNB, IGFBP6, HEXIM1, SAP18, EEF1D, RPS15A, FKBP1A, OAZ2, CDO1, RPL23, BRD2, MRPL23, TUBB2A, GSTP1, NXF1, CBR3, ERGIC3, EIF3I, IFITM2, NDUFS7, MGAT1, CCDC85B, IL11RA, TMEM109, PSMD8, PLD3, ITM2B, OSR2, ATP6V1F, NDUFV1, NEU1, AAMP, BSG, BAD, ARPC4, S100A13, CDKN2C, TOB1, PSMC3, NDUFB7, HSPA2, GRHPR, SLC1A5, HSPA1A, RABAC1, SDF2, CYB5R1, DNASE2, PPP1CA, UROD, MEA1, RSL1D1, PCNA, NME3,…	ALDOA, EPHX1, JUNB, IGFBP6, HEXIM1, SAP18, EEF1D, RPS15A, FKBP1A, OAZ2, CDO1, RPL23, BRD2, MRPL23, TUBB2A, GSTP1, NXF1, CBR3, ERGIC3, EIF3I, IFITM2, NDUFS7, MGAT1, CCDC85B, IL11RA, TMEM109, PSMD8, PLD3, ITM2B, OSR2, ATP6V1F, NDUFV1, NEU1, AAMP, BSG, BAD, ARPC4, S100A13, CDKN2C, TOB1, PSMC3, NDUFB7, HSPA2, GRHPR, SLC1A5, HSPA1A, RABAC1, SDF2, CYB5R1, DNASE2, PPP1CA, UROD, MEA1, RSL1D1, PCNA, NME3,…
HEDENFALK_BREAST_CANCER_BRACX_UP	0.00144928	0.0206079	0.720733	2.91588	0	13	RPL31, RPL15, JUNB, RPL19, RPS5, RPS13, RPS4X, UBA52	RPL31, RPL15, JUNB, RPL19, RPS5, RPS13, RPS4X, UBA52
ZHANG_RESPONSE_TO_CANTHARIDIN_DN	0.00119617	0.0206079	0.417748	2.91523	0	50	RPL15, SLC25A6, RPL4, RPS14, EEF1D, COX4I1, NDUFB6, RHOC, RPSA, NDUFS3, UQCRH, PGAM1, RPL29, POLD2, NOP16, GTF3A, CDK4, TKT, NDUFB2, MYC, PFKL, RUVBL2, PA2G4, SNRPD1, POLR2H, MRPL3, NOP56, SNRPC, QDPR, MCM7, TIMM17B, TRAP1, HADHA, SNRPA	RPL15, SLC25A6, RPL4, RPS14, EEF1D, COX4I1, NDUFB6, RHOC, RPSA, NDUFS3, UQCRH, PGAM1, RPL29, POLD2, NOP16, GTF3A, CDK4, TKT, NDUFB2, MYC, PFKL, RUVBL2, PA2G4
REACTOME_NUCLEOTIDE_EXCISION_REPAIR	0.00111359	0.0206079	0.351365	2.90581	0	80	UBB, RPS27A, UBC, UBA52, ACTB, SUMO2, RBX1, POLR2L, POLD4, COPS6, POLR2F, RAD23A, POLR2E, POLR2J, SUMO1, UBE2I, POLR2G, POLR2K, UBE2N, POLE4, SUMO3, POLD2, GTF2H5, POLR2C, COPS5, PCNA, RPA3, ERCC1, COPS3, MNAT1, COPS8, COPS4, POLR2I, POLR2H, CETN2, PPIE, PARP1, ACTL6A, INO80C, XPA, GPS1, RPA2, PRPF19, RFC1, COPS7A, UBE2V2, POLE3, RPA1, INO80E, MCRS1, DDB1, XAB2	UBB, RPS27A, UBC, UBA52, ACTB, SUMO2, RBX1, POLR2L, POLD4, COPS6, POLR2F, RAD23A, POLR2E, POLR2J, SUMO1, UBE2I, POLR2G, POLR2K, UBE2N, POLE4, SUMO3, POLD2, GTF2H5, POLR2C, COPS5, PCNA, RPA3, ERCC1, COPS3, MNAT1
FU_INTERACT_WITH_ALKBH8	0.00149254	0.0208278	0.775772	2.89902	0	11	TRMT112, CCT7, CCT8, CCT5, DBI, TCP1, CCT3, ECSIT, CCT4, CCT2, CCT6A	TRMT112, CCT7, CCT8, CCT5, DBI, TCP1, CCT3, ECSIT
KEGG_SPLICEOSOME	0.0010929	0.0206079	0.328089	2.89871	0	96	U2AF1, HNRNPA1, HSPA8, SNRPE, SNRPG, SNRPD2, SNRPB, SF3B5, SRSF2, EIF4A3, MAGOH, LSM5, SNRPB2, LSM3, HSPA2, LSM2, SNRPF, HSPA1A, HSPA1B, BUD31, LSM7, PRPF31, RBM8A, SYF2, PQBP1, PHF5A, LSM4, RBMX, SRSF3, PUF60, SNRPD1, SF3B2, SNRNP40, PPIE, CTNNBL1, SRSF1, CWC15, DDX5, SLU7, LSM6, CCDC12, SF3B4, SNRPC, PRPF19, SF3A3, ZMAT2, MAGOHB, PPIH, BCAS2, SNRPA, DHX15, THOC3, NCBP2, PLRG1, SNW1, U2AF2, XAB2…	U2AF1, HNRNPA1, HSPA8, SNRPE, SNRPG, SNRPD2, SNRPB, SF3B5, SRSF2, EIF4A3, MAGOH, LSM5, SNRPB2, LSM3, HSPA2, LSM2, SNRPF, HSPA1A, HSPA1B, BUD31, LSM7, PRPF31, RBM8A, SYF2, PQBP1, PHF5A, LSM4, RBMX, SRSF3
REACTOME_MITOTIC_METAPHASE_AND_ANAPHASE	0.0010582	0.0206079	0.289515	2.89818	0	142	UBB, TUBA1B, RPS27, RPS27A, UBC, TUBA1A, UBA52, TUBB4B, TUBB2B, DYNLL1, PSMB1, PSMB6, PSMC5, TUBB2A, PSMB5, PSMB3, PSMD4, RAN, PSMB7, PSMD8, SUMO1, CHMP2A, PSMA7, UBE2I, BANF1, PSME1, ANAPC11, PSMC2, PSMF1, PSMB2, NUDC, PSMA1, PSMC3, ANAPC16, PSMD3, PSMA5, UBE2E1, PSMA3, UBE2D1, LMNA, PPP2R1A, CDC26, PSMD2, CHMP4A, PSMA4, PSMD13, PMF1, SEC13, BUB3, PSME2, PSMC4, NSL1, SIRT2, PSMB4, CHMP3, KPNB1, …	UBB, TUBA1B, RPS27, RPS27A, UBC, TUBA1A, UBA52, TUBB4B, TUBB2B, DYNLL1, PSMB1, PSMB6, PSMC5, TUBB2A, PSMB5, PSMB3, PSMD4, RAN, PSMB7, PSMD8, SUMO1, CHMP2A, PSMA7, UBE2I, BANF1, PSME1, ANAPC11, PSMC2, PSMF1, PSMB2, NUDC, PSMA1, PSMC3, ANAPC16, PSMD3, PSMA5, UBE2E1, PSMA3, UBE2D1, LMNA, PPP2R1A, CDC26, PSMD2, CHMP4A, PSMA4, PSMD13, PMF1, SEC13, BUB3, PSME2, PSMC4, NSL1, SIRT2
REACTOME_TCR_SIGNALING	0.00112613	0.0206079	0.362775	2.89172	0	72	UBB, RPS27A, UBC, UBA52, PSMB1, PSMB6, PSMC5, PSMB5, PSMB3, PSMD4, PSMB7, PSMD8, PSMA7, UBE2N, PSME1, PSMC2, PSMF1, PSMB2, UBE2D2, PSMA1, PSMC3, PSMD3, PSMA5, PSMA3, UBE2D1, PSMD2, PSMA4, PSMD13, PSME2, PSMC4, PSMB4, PSMC1, SKP1, PSMD9, PSMD11, VASP, PSMB8	UBB, RPS27A, UBC, UBA52, PSMB1, PSMB6, PSMC5, PSMB5, PSMB3, PSMD4, PSMB7, PSMD8, PSMA7, UBE2N, PSME1, PSMC2, PSMF1, PSMB2, UBE2D2, PSMA1, PSMC3, PSMD3, PSMA5, PSMA3, UBE2D1, PSMD2, PSMA4, PSMD13, PSME2, PSMC4
REN_ALVEOLAR_RHABDOMYOSARCOMA_DN	0.00100503	0.0206079	0.23346	2.8876	0	330	EPHX1, ANXA2, TMEM59, IGFBP6, S100A6, ID3, ARPC1B, C1S, EFEMP1, TSPAN4, TSPO, HEXB, CLIC1, CD151, AP2M1, GLRX, TNFRSF1A, RAB5C, RHOC, PDCD6, PDLIM2, FXYD5, TNFRSF11B, ATP6V0E1, ANXA7, LEPROT, CLTA, GRN, FHL2, NUCB1, WDR45, ACADVL, AXL, NNMT, TMED3, CORO1B, ATP6AP2, NEU1, UBE2A, FBLN5, EFEMP2, ECM1, GSN, CBR1, DUSP14, CAT, TMEM45A, S100A13, SCPEP1, SEC61B, ATP6V0D1, S100A10, RHOA, TGFBI, C1GALT1C1…	EPHX1, ANXA2, TMEM59, IGFBP6, S100A6, ID3, ARPC1B, C1S, EFEMP1, TSPAN4, TSPO, HEXB, CLIC1, CD151, AP2M1, GLRX, TNFRSF1A, RAB5C, RHOC, PDCD6, PDLIM2, FXYD5, TNFRSF11B, ATP6V0E1, ANXA7, LEPROT, CLTA, GRN, FHL2, NUCB1, WDR45, ACADVL, AXL, NNMT, TMED3, CORO1B, ATP6AP2, NEU1, UBE2A, FBLN5, EFEMP2, ECM1, GSN, CBR1, DUSP14, CAT, TMEM45A, S100A13, SCPEP1, SEC61B, ATP6V0D1, S100A10, RHOA, TGFBI, C1GALT1C1…
CREIGHTON_AKT1_SIGNALING_VIA_MTOR_DN	0.00137363	0.0206079	0.603895	2.88589	0	19	ALDOA, TUBB4B, ATP6V0B, ATP6V1F, MIF, CIB1, PPP2R1A, PPP4C, MRPS7, ATP6AP1, CTSA, PFKL, RGL2, TNFRSF12A, YWHAB, TOM1	ALDOA, TUBB4B, ATP6V0B, ATP6V1F, MIF, CIB1, PPP2R1A, PPP4C, MRPS7, ATP6AP1, CTSA, PFKL
BENPORATH_PROLIFERATION	0.00112867	0.0206079	0.367496	2.8798	0	68	CKS2, SLC25A5, SNRPG, CKS1B, KPNA2, TMSB10, ILF2, TMEM14A, S100A11, NDUFB5, KDELR2, PSMA3, CNIH4, PDCD5, CDC123, CSTB, COX5A, FAM3C, RBM8A, RANBP1, PCNA, HDAC2, MRPL9, PSMB4, SNRPD1, GDI2, RDX, ARF1, DAP3, PTTG1, PTS, PARP1, PFDN2, NUDT5, DTYMK, DEK, GGCT, STMN1, IDH2, MAGOHB, CMSS1, HSPA14, CMC2, ASF1A, DCUN1D5	CKS2, SLC25A5, SNRPG, CKS1B, KPNA2, TMSB10, ILF2, TMEM14A, S100A11, NDUFB5, KDELR2, PSMA3, CNIH4, PDCD5, CDC123, CSTB, COX5A, FAM3C, RBM8A, RANBP1, PCNA, HDAC2, MRPL9
YAO_TEMPORAL_RESPONSE_TO_PROGESTERONE_CLUSTER_12	0.00117647	0.0206079	0.394871	2.87782	0	57	RPL13A, CIRBP, CKS2, EMP3, TMEM176A, MAGED2, PDCD6, ERGIC3, HIGD2A, HSD17B10, ARL6IP5, GNG11, S100A11, ARPC1A, GSTK1, ATP6AP2, PSME1, FKBP9, WDR83OS, ALDH2, DECR1, ENSA, PTGR1, RPA3, RBMX, LGALS3BP, ACP1, GGH, FKBP7, SNAPC2, NTPCR, NTAN1, MPDU1, AHCY, IDH2, CYHR1, OXCT1, FDFT1, HMGN2, C1QB, RRAS, MCM3	RPL13A, CIRBP, CKS2, EMP3, TMEM176A, MAGED2, PDCD6, ERGIC3, HIGD2A, HSD17B10, ARL6IP5, GNG11, S100A11, ARPC1A, GSTK1, ATP6AP2, PSME1, FKBP9, WDR83OS, ALDH2, DECR1, ENSA, PTGR1, RPA3, RBMX
REACTOME_TP53_REGULATES_METABOLIC_GENES	0.00115875	0.0206079	0.388412	2.8771	0	59	PRDX1, LAMTOR5, DDIT4, NDUFA4, COX7C, COX16, PRDX5, COX4I1, LAMTOR4, COX8A, TXN, COX7A2L, COX6B1, COX5B, LAMTOR1, RHEB, COX6A1, COX7B, RRAGA, CYCS, LAMTOR2, COX5A, PRDX2, COX14, YWHAQ, COX20, SURF1, YWHAB, TXNRD1, COX11, PRKAG1, COX6C, SESN2, G6PD, YWHAG, TNRC6C, RRAGC, LAMTOR3, MLST8	PRDX1, LAMTOR5, DDIT4, NDUFA4, COX7C, COX16, PRDX5, COX4I1, LAMTOR4, COX8A, TXN, COX7A2L, COX6B1, COX5B, LAMTOR1, RHEB, COX6A1, COX7B, RRAGA, CYCS, LAMTOR2, COX5A, PRDX2, COX14, YWHAQ
LAIHO_COLORECTAL_CANCER_SERRATED_UP	0.00111111	0.0206079	0.341079	2.87398	0	85	LGALS1, MYL6, ANXA2, TOMM7, C1S, SUMO2, MYL12B, NEDD8, HSPA8, EMP3, SNRPE, RBX1, PSMD4, AP2M1, DAD1, RPL36AL, EMC7, ATP6V0E1, SRP14, SDCBP, NDUFV2, C5orf15, NOP10, EMC3, LSM3, VDAC3, MORF4L2, ARPC2, COMMD3, SERF2, CNIH4, TM4SF1	LGALS1, MYL6, ANXA2, TOMM7, C1S, SUMO2, MYL12B, NEDD8, HSPA8, EMP3, SNRPE, RBX1, PSMD4, AP2M1, DAD1, RPL36AL, EMC7, ATP6V0E1, SRP14, SDCBP, NDUFV2, C5orf15, NOP10, EMC3, LSM3, VDAC3, MORF4L2, ARPC2, COMMD3, SERF2, CNIH4, TM4SF1
REACTOME_TRANSCRIPTIONAL_REGULATION_BY_RUNX2	0.0011236	0.0206079	0.351102	2.87094	0	78	UBB, LGALS3, RPS27A, UBC, UBA52, PSMB1, PSMB6, CDKN1A, PSMC5, PSMB5, RBX1, PSMB3, PSMD4, PSMB7, PSMD8, PSMA7, PSME1, PSMC2, PSMF1, PSMB2, PSMA1, PSMC3, PSMD3, PSMA5, PSMA3, CDK4, PSMD2, PSMA4, PSMD13, PSME2, PSMC4, PSMB4, BAX, PSMC1, SKP1, PSMD9, PSMD11, PSMB8, HDAC3	UBB, LGALS3, RPS27A, UBC, UBA52, PSMB1, PSMB6, CDKN1A, PSMC5, PSMB5, RBX1, PSMB3, PSMD4, PSMB7, PSMD8, PSMA7, PSME1, PSMC2, PSMF1, PSMB2, PSMA1, PSMC3, PSMD3, PSMA5, PSMA3, CDK4, PSMD2, PSMA4, PSMD13, PSME2, PSMC4
KEGG_CARDIAC_MUSCLE_CONTRACTION	0.00123916	0.0206079	0.450826	2.87082	0	39	COX7A2, COX7C, COX4I1, UQCRB, COX8A, COX7A2L, COX6B1, COX5B, COX7A1, UQCRQ, CYC1, UQCRH, COX6A1, COX7B, UQCRC2, COX5A, UQCRFS1, ATP1B3, UQCRC1	COX7A2, COX7C, COX4I1, UQCRB, COX8A, COX7A2L, COX6B1, COX5B, COX7A1, UQCRQ, CYC1, UQCRH, COX6A1, COX7B, UQCRC2, COX5A, UQCRFS1, ATP1B3, UQCRC1
PUJANA_CHEK2_PCC_NETWORK	0.001	0.0206079	0.215316	2.86162	0	468	RPL27, U2AF1, TUBA1B, RPS6, RPS27A, LDHA, PRDX1, RPL4, RPS7, BTF3, RPL6, CKS2, SLC25A5, RPL23, HSPA8, ERH, SNRPE, RAN, TAF9, SNRPG, CKS1B, KPNA2, PGK1, SNRPD2, SNRPB, ILF2, HMGN3, EIF3H, PPIA, NACA, PCMT1, HMGB2, HSPE1, PRDX3, SRSF2, POLR2J, SUMO1, AP3S1, DGUOK, NDUFV2, SEC61G, EIF4A3, MAGOH, UBE2I, HNRNPF, POLR2G, NME1, NHP2, SRP9, LSM5, UBE2N, PTMA, MIF, COX7B, PSMC2, PRMT1, SNRPB2, LDHB, TMEM2…	RPL27, U2AF1, TUBA1B, RPS6, RPS27A, LDHA, PRDX1, RPL4, RPS7, BTF3, RPL6, CKS2, SLC25A5, RPL23, HSPA8, ERH, SNRPE, RAN, TAF9, SNRPG, CKS1B, KPNA2, PGK1, SNRPD2, SNRPB, ILF2, HMGN3, EIF3H, PPIA, NACA, PCMT1, HMGB2, HSPE1, PRDX3, SRSF2, POLR2J, SUMO1, AP3S1, DGUOK, NDUFV2, SEC61G, EIF4A3, MAGOH, UBE2I, HNRNPF, POLR2G, NME1, NHP2, SRP9, LSM5, UBE2N, PTMA, MIF, COX7B, PSMC2, PRMT1, SNRPB2, LDHB, TMEM2…
REACTOME_FORMATION_OF_TUBULIN_FOLDING_INTERMEDIATES_BY_CCT_TRIC	0.00140449	0.0206079	0.629877	2.85471	0	17	TUBA1B, TUBA1A, TUBB4B, TUBB2B, TUBB2A, CCT7, CCT8, CCT5, TCP1, CCT3, CCT4, CCT2, TUBA1C, CCT6A	TUBA1B, TUBA1A, TUBB4B, TUBB2B, TUBB2A, CCT7, CCT8, CCT5, TCP1, CCT3
LU_EZH2_TARGETS_UP	0.00104384	0.0206079	0.269044	2.84651	0	175	S100A4, CFD, S100A6, DDIT4, PRSS23, KRTCAP2, PSMD4, LAMTOR4, AKR1C2, PSMB7, IER3, CUTA, SDHC, TRIP6, FLOT1, PMVK, WDR45, HCFC1R1, CBR1, S100A13, MPG, SCAND1, PSMC3, PRDX4, LMNA, TOMM22, PIH1D1, ENSA, SERF2, REEP5, CCDC107, NDUFA8, POLR2C, RPS19BP1, PFDN6, TM4SF1, AHSA1, LSM7, CBY1, ETFB, NME3, KLHDC3, IFT43, PHF5A, MIEN1, DPM3, PFKL, MGMT, ZNHIT1, COX14, JOSD2, IFI35, SIGIRR, SHARPIN, MYL6B, UQCR…	S100A4, CFD, S100A6, DDIT4, PRSS23, KRTCAP2, PSMD4, LAMTOR4, AKR1C2, PSMB7, IER3, CUTA, SDHC, TRIP6, FLOT1, PMVK, WDR45, HCFC1R1, CBR1, S100A13, MPG, SCAND1, PSMC3, PRDX4, LMNA, TOMM22, PIH1D1, ENSA, SERF2, REEP5, CCDC107, NDUFA8, POLR2C, RPS19BP1, PFDN6, TM4SF1, AHSA1, LSM7, CBY1, ETFB, NME3, KLHDC3, IFT43, PHF5A, MIEN1, DPM3, PFKL, MGMT, ZNHIT1, COX14, JOSD2, IFI35, SIGIRR
BOUDOUKHA_BOUND_BY_IGF2BP2	0.00110619	0.0206079	0.344244	2.84313	0	79	RPL36A, RPS10, RPS16, AK1, FAU, RPS27A, RPS4X, RPS15, S100A6, COX7C, DYNLL1, CRYAB, NDUFA1, COX8A, NACA, TMEM147, HIGD2A, TRIP6, VPS29, RPLP0, LSM5, UNC50, FTH1, UBE2D2, SEC61B, HSPA1B, SDF2, ROMO1, RPL22, SPOP, MAP1LC3B, LSM10, VBP1	RPL36A, RPS10, RPS16, AK1, FAU, RPS27A, RPS4X, RPS15, S100A6, COX7C, DYNLL1, CRYAB, NDUFA1, COX8A, NACA, TMEM147, HIGD2A, TRIP6, VPS29, RPLP0, LSM5, UNC50, FTH1, UBE2D2, SEC61B, HSPA1B, SDF2, ROMO1, RPL22, SPOP, MAP1LC3B, LSM10, VBP1
ABE_INNER_EAR	0.00134771	0.0206079	0.554921	2.83891	0	22	RPL21, RPS5, MGP, RPS15, IGFBP6, RPL32, UBA52, RPL35, RPS11, C19orf53, S100A13, UBXN1, VAMP5, CLU, HYI	RPL21, RPS5, MGP, RPS15, IGFBP6, RPL32, UBA52, RPL35, RPS11, C19orf53, S100A13, UBXN1, VAMP5
MOREAUX_MULTIPLE_MYELOMA_BY_TACI_DN	0.00108225	0.0206079	0.305406	2.82813	0	109	NDUFA13, RAN, EIF3G, PDCD6, EMC4, MYLIP, PSMD8, TBCB, LSM5, WDR61, NUDCD2, TERF1, MRPL43, PSMA3, GLT8D1, FIBP, THYN1, EBNA1BP2, IFT57, CCT5, PFDN4, SSBP1, CHMP4A, BUB3, EIF3M, LSM4, MRPS12, ERCC1, RNF7, PSMC4, RUVBL2, DDX1, COMMD4, SNRPD1, MALSU1, SF3B2, GCSH, PTPMT1, KEAP1, TIMM50, CCT2, RPL26L1, IP6K2, CMC1, ACTL6A, TMEM126A, TATDN1, NUDT5, RSF1, DKC1, C1QBP, MRPL50, ZCCHC10, KRIT1, CHCHD1, PHY…	NDUFA13, RAN, EIF3G, PDCD6, EMC4, MYLIP, PSMD8, TBCB, LSM5, WDR61, NUDCD2, TERF1, MRPL43, PSMA3, GLT8D1, FIBP, THYN1, EBNA1BP2, IFT57, CCT5, PFDN4, SSBP1, CHMP4A, BUB3, EIF3M, LSM4, MRPS12, ERCC1, RNF7, PSMC4, RUVBL2, DDX1
REACTOME_APOPTOSIS	0.00108696	0.0206079	0.312395	2.8266	0	102	UBB, RPS27A, UBC, UBA52, DYNLL1, PSMB1, PSMB6, PSMC5, PSMB5, PSMB3, PSMD4, PSMB7, HMGB2, PSMD8, PSMA7, PSME1, BAD, VIM, GSN, PSMC2, PSMF1, PSMB2, CYCS, PSMA1, PSMC3, PSMD3, PSMA5, PSMA3, LMNA, BCAP31, DBNL, PSMD2, PSMA4, PSMD13, PSME2, PSMC4, YWHAQ, GSDMD, PSMB4, BAX, KPNB1, PSMC1, PSMD9, CTNNB1, PSMD11, FNTA, YWHAB, PSMB8	UBB, RPS27A, UBC, UBA52, DYNLL1, PSMB1, PSMB6, PSMC5, PSMB5, PSMB3, PSMD4, PSMB7, HMGB2, PSMD8, PSMA7, PSME1, BAD, VIM, GSN, PSMC2, PSMF1, PSMB2, CYCS, PSMA1, PSMC3, PSMD3, PSMA5, PSMA3, LMNA, BCAP31, DBNL, PSMD2, PSMA4, PSMD13, PSME2, PSMC4, YWHAQ, GSDMD
BLANCO_MELO_COVID19_SARS_COV_2_INFECTION_A594_ACE2_EXPRESSING_CELLS_RUXOLITINIB_DN	0.0012285	0.0206079	0.430912	2.8242	0	42	EPHX1, PRDX1, CES1, PDGFRL, AKR1B1, CRYAB, PSMB3, TXN, PHB, IFITM2, NDUFS7, PSAP, CTSD, NDUFA2, ROMO1, C12orf57, CTSL, ETFB, OLFML3, RBP4, CFI, CYBA, PBXIP1, SERPINI1, ISOC2, AHCY, TRAPPC6A, PSMB10, CCND3, G6PD	EPHX1, PRDX1, CES1, PDGFRL, AKR1B1, CRYAB, PSMB3, TXN, PHB, IFITM2, NDUFS7, PSAP, CTSD, NDUFA2, ROMO1, C12orf57, CTSL, ETFB, OLFML3
REACTOME_G2_M_CHECKPOINTS	0.00111857	0.0206079	0.337227	2.82395	0	84	UBB, RPS27A, UBC, UBA52, PSMB1, PSMB6, PSMC5, PSMB5, PSMB3, PSMD4, PSMB7, PSMD8, SUMO1, PSMA7, UBE2N, PSME1, PSMC2, PSMF1, PSMB2, PSMA1, RAD50, PSMC3, PSMD3, PSMA5, PSMA3, PSMD2, BABAM1, PSMA4, PSMD13, PSME2, RPA3, PSMC4, YWHAQ, PSMB4, PSMC1, PSMD9, PSMD11, CHEK2, YWHAB, PSMB8, RPA2, MCM7, KAT5, UBE2V2, PSMD6, PSMB10, PSMC6, PSMD14, RPA1, PSMD7, ORC4	UBB, RPS27A, UBC, UBA52, PSMB1, PSMB6, PSMC5, PSMB5, PSMB3, PSMD4, PSMB7, PSMD8, SUMO1, PSMA7, UBE2N, PSME1, PSMC2, PSMF1, PSMB2, PSMA1, RAD50, PSMC3, PSMD3, PSMA5, PSMA3, PSMD2, BABAM1, PSMA4, PSMD13, PSME2, RPA3, PSMC4, YWHAQ
REACTOME_NEDDYLATION	0.00107181	0.0206079	0.28392	2.80563	0	135	UBB, RPS27A, UBC, UBA52, COMMD6, NEDD8, PSMB1, PSMB6, PSMC5, PSMB5, RBX1, PSMB3, PSMD4, PSMB7, COPS6, PSMD8, PSMA7, PSME1, PSMC2, PSMF1, PSMB2, UBE2D2, PSMA1, PSMC3, PSMD3, PSMA5, PSMA3, UBE2D1, COMMD3, PSMD2, COPS5, PSMA4, PSMD13, PSME2, ZBTB16, RNF7, COPS3, RBBP7, PSMC4, PSMB4, COMMD4, COPS8, COPS4, COMMD1, SPSB3, PSMC1, DCAF13, FBXO17, SKP1, KEAP1, FBXO7, PSMD9, FBXL15, NAE1, DCAF6, PSMD11, KL…	UBB, RPS27A, UBC, UBA52, COMMD6, NEDD8, PSMB1, PSMB6, PSMC5, PSMB5, RBX1, PSMB3, PSMD4, PSMB7, COPS6, PSMD8, PSMA7, PSME1, PSMC2, PSMF1, PSMB2, UBE2D2, PSMA1, PSMC3, PSMD3, PSMA5, PSMA3, UBE2D1, COMMD3, PSMD2, COPS5, PSMA4, PSMD13, PSME2, ZBTB16, RNF7, COPS3, RBBP7, PSMC4
WP_GLYCOLYSIS_AND_GLUCONEOGENESIS	0.00129702	0.0206079	0.502329	2.79573	0	28	ALDOA, GAPDH, PKM, TPI1, LDHA, ENO1, MDH2, PGK1, PFKP, MPC2, MDH1, PGAM1, LDHB, MPC1	ALDOA, GAPDH, PKM, TPI1, LDHA, ENO1, MDH2, PGK1, PFKP, MPC2, MDH1, PGAM1, LDHB, MPC1
GNATENKO_PLATELET_SIGNATURE	0.00128866	0.0206079	0.494248	2.7946	0	29	RPL41, TMSB4X, OAZ1, PKM, MYL6, UBC, CFL1, ACTB, DYNLL1, MYL12A, ITM2B, PTMA, FTH1, PGRMC1, TAGLN2, CLU, RGS10	RPL41, TMSB4X, OAZ1, PKM, MYL6, UBC, CFL1, ACTB, DYNLL1, MYL12A, ITM2B, PTMA, FTH1, PGRMC1, TAGLN2
FLECHNER_BIOPSY_KIDNEY_TRANSPLANT_REJECTED_VS_OK_DN	0.00100301	0.0206079	0.225992	2.7932	0	325	CD9, HSPB1, AQP1, SOD1, COMT, CYB5R3, LAMTOR5, ESD, PEBP1, HSPA8, SLC3A2, NDUFS4, TUBB2A, AKR1C1, CRYAB, GLRX, VDAC2, AKR1C3, PGK1, TXN, SDHC, EIF3I, TNFRSF11B, ATP6V0E1, PHB, ANXA7, HSPE1, DNAJB9, PRDX3, GPX3, LRPAP1, CYB5A, COX7A1, GHITM, NDUFAB1, UQCRQ, ITM2B, MPC2, PEPD, SPTSSA, TECR, AKR1A1, SDHB, MDH1, NDUFB5, COX6A1, ECH1, ADH5, COX7B, NDUFS8, RRAGA, CAT, TOB1, CYCS, TERF1, DNPH1, UQCRC2, …	CD9, HSPB1, AQP1, SOD1, COMT, CYB5R3, LAMTOR5, ESD, PEBP1, HSPA8, SLC3A2, NDUFS4, TUBB2A, AKR1C1, CRYAB, GLRX, VDAC2, AKR1C3, PGK1, TXN, SDHC, EIF3I, TNFRSF11B, ATP6V0E1, PHB, ANXA7, HSPE1, DNAJB9, PRDX3, GPX3, LRPAP1, CYB5A, COX7A1, GHITM, NDUFAB1, UQCRQ, ITM2B, MPC2, PEPD, SPTSSA, TECR, AKR1A1, SDHB, MDH1, NDUFB5, COX6A1, ECH1, ADH5, COX7B, NDUFS8, RRAGA, CAT, TOB1, CYCS, TERF1, DNPH1, UQCRC2, …
BERENJENO_TRANSFORMED_BY_RHOA_DN	0.00101112	0.0206079	0.234607	2.79271	0	274	LUM, LAPTM4A, TMEM59, MGP, NPC2, ID3, SSPN, DCN, ACTB, MGST3, CNN3, CDO1, ITM2C, ID2, SFRP2, MT1A, MAGED2, MYL12A, EID1, SDHC, ERGIC3, ANXA4, CNPY2, TNFRSF11B, ATRAID, IL11RA, NDFIP1, CLTA, DCTN2, CYB5A, PSAP, DPP7, GRN, AP3S1, PLD3, CHMP2A, ITM2B, NNMT, MPC2, HSD17B11, VPS28, TMED3, HCFC1R1, ECH1, ARF5, DKK3, GSN, MAP1LC3A, FKBP9, TMEM45A, ANXA6, S100A13, GSTM3, ATP6V0D1, HSPA2, LAMTOR2, CSRP1, …	LUM, LAPTM4A, TMEM59, MGP, NPC2, ID3, SSPN, DCN, ACTB, MGST3, CNN3, CDO1, ITM2C, ID2, SFRP2, MT1A, MAGED2, MYL12A, EID1, SDHC, ERGIC3, ANXA4, CNPY2, TNFRSF11B, ATRAID, IL11RA, NDFIP1, CLTA, DCTN2, CYB5A, PSAP, DPP7, GRN, AP3S1, PLD3, CHMP2A, ITM2B, NNMT, MPC2, HSD17B11, VPS28, TMED3, HCFC1R1, ECH1, ARF5, DKK3, GSN, MAP1LC3A, FKBP9, TMEM45A, ANXA6, S100A13, GSTM3, ATP6V0D1, HSPA2, LAMTOR2, CSRP1, …
FERNANDEZ_BOUND_BY_MYC	0.0010846	0.0206079	0.301036	2.79269	0	110	RPL13A, EIF4A1, RPL27A, EPHX1, JUNB, HNRNPA1, RPL19, RPS6, HERPUD1, ID3, ENO1, UBA52, ATF4, ACTG1, PSMB1, HSPA8, VAMP2, ID2, GSTP1, TXN, PHB, IL11RA, HSPE1, NME1, AKR1A1, PTMA, BSG, CD63, EIF4E, POLD2, ALDH2, LMNA, IFRD2, CLNS1A, CSTB, UROD, RPL22, BCL3	RPL13A, EIF4A1, RPL27A, EPHX1, JUNB, HNRNPA1, RPL19, RPS6, HERPUD1, ID3, ENO1, UBA52, ATF4, ACTG1, PSMB1, HSPA8, VAMP2, ID2, GSTP1, TXN, PHB, IL11RA, HSPE1, NME1, AKR1A1, PTMA, BSG, CD63, EIF4E, POLD2, ALDH2, LMNA, IFRD2, CLNS1A, CSTB, UROD, RPL22, BCL3
REACTOME_PTEN_REGULATION	0.00108342	0.0206079	0.308549	2.78942	0	101	UBB, RPS27A, UBC, UBA52, LAMTOR5, PSMB1, PSMB6, PSMC5, PSMB5, PSMB3, PSMD4, LAMTOR4, PSMB7, CSNK2B, SNAI1, PSMD8, LAMTOR1, PSMA7, RHEB, PSME1, PSMC2, PSMF1, PSMB2, RRAGA, PSMA1, PSMC3, PSMD3, LAMTOR2, PSMA5, PSMA3, PSMD2, PSMA4, PSMD13, MAF1, PSME2, RING1, HDAC2, RBBP7, PSMC4, PSMB4, MKRN1, PSMC1, PSMD9, PSMD11, RNF146, PSMB8, HDAC3, CBX6	UBB, RPS27A, UBC, UBA52, LAMTOR5, PSMB1, PSMB6, PSMC5, PSMB5, PSMB3, PSMD4, LAMTOR4, PSMB7, CSNK2B, SNAI1, PSMD8, LAMTOR1, PSMA7, RHEB, PSME1, PSMC2, PSMF1, PSMB2, RRAGA, PSMA1, PSMC3, PSMD3, LAMTOR2, PSMA5, PSMA3, PSMD2, PSMA4, PSMD13, MAF1, PSME2, RING1, HDAC2, RBBP7, PSMC4
SWEET_KRAS_ONCOGENIC_SIGNATURE	0.00115473	0.0206079	0.372489	2.77832	0	60	RPL8, RPL3, HNRNPA1, LGALS3, EEF2, NPC2, EEF1D, RPL6, SLC25A5, CDKN1A, ID2, GLRX, MANF, RPL14, EIF3E, RPS2, BSG, UBXN1, FEZ2, TGFBI, FKBP2, PHB2, FAM3C, TANK, PCBD1, PON2, CD68, SND1, RABGGTB, VASP, EEF1B2	RPL8, RPL3, HNRNPA1, LGALS3, EEF2, NPC2, EEF1D, RPL6, SLC25A5, CDKN1A, ID2, GLRX, MANF, RPL14, EIF3E, RPS2, BSG, UBXN1, FEZ2, TGFBI, FKBP2, PHB2, FAM3C, TANK, PCBD1
WP_AEROBIC_GLYCOLYSIS	0.00152439	0.0208278	0.7974	2.77451	0	9	ALDOA, GAPDH, PKM, TPI1, LDHA, ENO1, PGK1	ALDOA, GAPDH, PKM, TPI1, LDHA, ENO1, PGK1
BERENJENO_TRANSFORMED_BY_RHOA_UP	0.00100402	0.0206079	0.224893	2.7741	0	324	TMSB4X, GAPDH, IGFBP6, TPI1, RPL32, LDHA, AQP1, TMEM176B, ESD, CKS2, FHL1, PDLIM1, TAGLN, CD151, CDKN1A, PSMB5, PSMB3, RAN, TMEM176A, CCL2, IER3, CKS1B, PRDX6, KPNA2, PGK1, SNRPD2, TXN, CCT7, SF3B5, HMGB2, TALDO1, POLR2E, PSMA7, MRPL18, NME1, NHP2, C4orf3, EIF6, ADM, BANF1, PSMC2, PGAM1, CIB1, FBL, NUDCD2, CYCS, DNPH1, PSMA1, FEZ2, LSM3, HIGD1A, MRPL34, FKBP2, LSM2, NOP16, CAPG, RNASEH2C, IFRD2, …	TMSB4X, GAPDH, IGFBP6, TPI1, RPL32, LDHA, AQP1, TMEM176B, ESD, CKS2, FHL1, PDLIM1, TAGLN, CD151, CDKN1A, PSMB5, PSMB3, RAN, TMEM176A, CCL2, IER3, CKS1B, PRDX6, KPNA2, PGK1, SNRPD2, TXN, CCT7, SF3B5, HMGB2, TALDO1, POLR2E, PSMA7, MRPL18, NME1, NHP2, C4orf3, EIF6, ADM, BANF1, PSMC2, PGAM1, CIB1, FBL, NUDCD2, CYCS, DNPH1, PSMA1, FEZ2, LSM3, HIGD1A, MRPL34, FKBP2, LSM2, NOP16, CAPG, RNASEH2C, IFRD2, …
YAO_TEMPORAL_RESPONSE_TO_PROGESTERONE_CLUSTER_14	0.00108578	0.0206079	0.303498	2.7718	0	105	PKM, TUBA1A, RAB34, PSMB5, PSMB3, RAN, TMEM14C, LMAN2, TMEM147, SSR2, TBCB, NME1, NHP2, UBE2N, BANF1, CTSD, PRMT1, FBL, SEC61B, MORF4L2, NOP16, CDK4, EBNA1BP2, CCT8, MRPS18B, RANBP1, SEC13, TANK, PDLIM3, CCT3, RWDD1, ARHGDIA, SLC39A7, BAX, HTRA2, CISD1, MRPL12, ATF6B, GORASP2, SND1, SRSF1, UQCC2, DCTPP1, GPS1, DTYMK, PDIA3, ERGIC1, PPA1, GALM, ASL, TUBB6, PSMD6, PES1, GALK1, WDR74, PDIA4, MRPL20,…	PKM, TUBA1A, RAB34, PSMB5, PSMB3, RAN, TMEM14C, LMAN2, TMEM147, SSR2, TBCB, NME1, NHP2, UBE2N, BANF1, CTSD, PRMT1, FBL, SEC61B, MORF4L2, NOP16, CDK4, EBNA1BP2, CCT8, MRPS18B, RANBP1, SEC13, TANK, PDLIM3, CCT3, RWDD1, ARHGDIA, SLC39A7
REACTOME_INSERTION_OF_TAIL_ANCHORED_PROTEINS_INTO_THE_ENDOPLASMIC_RETICULUM_MEMBRANE	0.00140449	0.0206079	0.610584	2.76727	0	17	VAMP2, CAMLG, CYB5A, SEC61G, SEC61B, SERP1, ALDH3A2, BAG6, HMOX1, PRNP, STX5, UBE2J2, VAPA, SGTA, EMD	VAMP2, CAMLG, CYB5A, SEC61G, SEC61B, SERP1, ALDH3A2, BAG6
PURBEY_TARGETS_OF_CTBP1_AND_SATB1_UP	0.00120773	0.0206079	0.408768	2.76647	0	45	RPS10, RPS6, EEF2, LDHA, TUBA1A, ACTB, RPL34, CCNI, RPL7A, RPSA, DCTN2, DGUOK, TMEM45A, PSMA1, TBCA, PPP1CA, CPNE1, PSMD11, CHEK2, KATNA1, WSB1, UCHL1, PDHA1, COA1, KCNMA1, IDH2, PAIP2	RPS10, RPS6, EEF2, LDHA, TUBA1A, ACTB, RPL34, CCNI, RPL7A, RPSA, DCTN2, DGUOK, TMEM45A, PSMA1, TBCA, PPP1CA, CPNE1
BASSO_B_LYMPHOCYTE_NETWORK	0.0010846	0.0206079	0.302222	2.75748	0	104	S100A4, LGALS1, CRIP1, PSMB5, PSMB7, MYL12A, POLR2F, HSPE1, PRDX3, NDUFAB1, CYC1, NME1, MVP, ITM2A, PSMB2, ANXA6, CYCS, LSM3, PRDX4, POLD2, SNRPF, PSMA3, NOP16, EBNA1BP2, BUD31, PSMD2, SSBP1, IFITM1, HDDC2, AHSA1, PCNA, TCP1, MRPS12, SSRP1, RUVBL2, POLR2H, ETHE1, MRPL3, CTSH, MRPL12, UBE2S, SRSF1, TIMM17A, EIF2S1, N4BP2L1, WDR18, EEF1E1, EMG1, LITAF, RCC1, MAP1B, UCHL1, SLC25A4, ZNF593, PES1, PSM…	S100A4, LGALS1, CRIP1, PSMB5, PSMB7, MYL12A, POLR2F, HSPE1, PRDX3, NDUFAB1, CYC1, NME1, MVP, ITM2A, PSMB2, ANXA6, CYCS, LSM3, PRDX4, POLD2, SNRPF, PSMA3, NOP16, EBNA1BP2, BUD31, PSMD2, SSBP1, IFITM1, HDDC2, AHSA1, PCNA, TCP1, MRPS12, SSRP1, RUVBL2
WP_CORI_CYCLE	0.00152439	0.0208278	0.767342	2.75683	0	10	ALDOA, GAPDH, TPI1, LDHA, PGK1, PFKP, TALDO1, PGAM1	ALDOA, GAPDH, TPI1, LDHA, PGK1, PFKP, TALDO1, PGAM1
CONCANNON_APOPTOSIS_BY_EPOXOMICIN_DN	0.00110988	0.0206079	0.322984	2.75563	0	89	S100A4, TMSB4X, LUM, MFAP4, LDHA, PDGFRL, PEBP1, SNRPG, POLR2L, NDUFB6, TMSB10, EID1, HMGN3, PFKP, HMGB2, CYB5A, APRT, GNG11, MFSD10, SPTSSA, NHP2, ADM, DNPH1, LSM2, NDUFA2, GTF2H5, DBI, COX17, LSM7, PCOLCE, NDUFB1, ABHD14A, MYC, RPA3, LAGE3, CADM1, PTTG1, NME4, TNFAIP6, NUDT1, INSIG1, NFIB	S100A4, TMSB4X, LUM, MFAP4, LDHA, PDGFRL, PEBP1, SNRPG, POLR2L, NDUFB6, TMSB10, EID1, HMGN3, PFKP, HMGB2, CYB5A, APRT, GNG11, MFSD10, SPTSSA, NHP2, ADM, DNPH1, LSM2, NDUFA2, GTF2H5, DBI, COX17, LSM7, PCOLCE, NDUFB1, ABHD14A, MYC, RPA3
DARWICHE_PAPILLOMA_RISK_LOW_UP	0.00112233	0.0206079	0.33727	2.75285	0	77	FTL, GABARAPL2, LDHA, ENO1, EEF1D, RPS3A, ESD, DYNLL1, RPL39, HEXA, PGK1, TXN, COX5B, MGAT1, AXL, S100A11, ID1, NHP2, SLPI, PGAM1, ATP6V0D1, FAM162A, EIF5A, PDCD5, IFITM3, ENG, TCP1, CAPN2, PFKL, CACYBP, NFE2L2, IL1B, EXT2, SRSF1, SLC35B1, YWHAB, EEF1B2, QDPR, LY6E, SUCLG2	FTL, GABARAPL2, LDHA, ENO1, EEF1D, RPS3A, ESD, DYNLL1, RPL39, HEXA, PGK1, TXN, COX5B, MGAT1, AXL, S100A11, ID1, NHP2, SLPI, PGAM1, ATP6V0D1, FAM162A, EIF5A, PDCD5, IFITM3, ENG, TCP1, CAPN2, PFKL
RHODES_CANCER_META_SIGNATURE	0.00120627	0.0206079	0.402782	2.74881	0	47	LDHA, CKS2, TUBB, SNRPE, KPNA2, MANF, SDHC, ILF2, HSPE1, CRIP2, EIF4A3, NME1, PTMA, KDELR2, PRDX4, SNRPF, CCT5, SSBP1, PSME2, TGIF1, MRPS12, PSMC4, CCT4, MRPL3	LDHA, CKS2, TUBB, SNRPE, KPNA2, MANF, SDHC, ILF2, HSPE1, CRIP2, EIF4A3, NME1, PTMA, KDELR2, PRDX4, SNRPF, CCT5, SSBP1, PSME2, TGIF1, MRPS12, PSMC4
WP_METABOLIC_REPROGRAMMING_IN_COLON_CANCER	0.00126743	0.0206079	0.467741	2.74267	0	32	GAPDH, PKM, LDHA, ENO1, MDH2, PGK1, TALDO1, SDHB, PGAM1, SLC1A5, TKT, PFKL, PDHB, SHMT2, PYCR2, RPIA, FH, ACO2, SUCLG2, PDHA1, PYCR1, IDH2, PGD	GAPDH, PKM, LDHA, ENO1, MDH2, PGK1, TALDO1, SDHB, PGAM1, SLC1A5, TKT, PFKL, PDHB
OSMAN_BLADDER_CANCER_DN	0.00102249	0.0206079	0.242778	2.73973	0	224	RPL13A, RPL23A, RPS20, RPL10, RPLP2, RPL15, RPL10A, RPL3, RPL36A, RPL35A, RPS10, RPS25, RPS16, RPL19, RPS3, RPS5, RPS13, RPS27, RPS6, FAU, RPS4X, RPS15, RPL38, RPL18A, RPS18, RPL32, UBA52, RPL35, RPL4, RPS3A, RPL34, RPS7, RPL13, ZFAS1, RPL12, RPL7A, MRPS6, RPL24, MYL12A, OST4, RPL14, RPS11, RPSA, PRDX3, CYB5A, EDF1, EIF4A2, RPLP0, EPB41L4A-AS1, TMEM243, FBL, RPS21, RPL29, RAD50, NOSIP, LBH, TM2D3…	RPL13A, RPL23A, RPS20, RPL10, RPLP2, RPL15, RPL10A, RPL3, RPL36A, RPL35A, RPS10, RPS25, RPS16, RPL19, RPS3, RPS5, RPS13, RPS27, RPS6, FAU, RPS4X, RPS15, RPL38, RPL18A, RPS18, RPL32, UBA52, RPL35, RPL4, RPS3A, RPL34, RPS7, RPL13, ZFAS1, RPL12, RPL7A, MRPS6, RPL24, MYL12A, OST4, RPL14, RPS11, RPSA, PRDX3, CYB5A, EDF1, EIF4A2, RPLP0, EPB41L4A-AS1, TMEM243, FBL, RPS21, RPL29, RAD50, NOSIP, LBH, TM2D3…
SWEET_LUNG_CANCER_KRAS_UP	0.0010101	0.0206079	0.228865	2.73815	0	281	ALDOA, CD9, RPL8, RPL10A, RPL3, GAPDH, AK1, LGALS3, PKM, EEF2, TPI1, RPS18, NPC2, LDHA, ENO1, EEF1D, CYB5R3, RPL6, CKS2, CLIC1, ITM2C, HSPA8, PRDX5, ERH, CDKN1A, VAMP2, PSMB5, ID2, PSMD4, HEXA, GLRX, PLP2, MT1A, PGK1, MANF, ANXA4, EIF3E, POLR2E, RPS2, PSAP, PLD3, AXL, SIVA1, SLPI, CTSD, PSME1, BSG, TOB1, CD63, ATP6V0D1, UBXN1, HIBADH, TGFBI, GRHPR, PRDX4, FKBP2, CRLF1, PGLS, RPL37, HSPA1B, CYB5R1…	ALDOA, CD9, RPL8, RPL10A, RPL3, GAPDH, AK1, LGALS3, PKM, EEF2, TPI1, RPS18, NPC2, LDHA, ENO1, EEF1D, CYB5R3, RPL6, CKS2, CLIC1, ITM2C, HSPA8, PRDX5, ERH, CDKN1A, VAMP2, PSMB5, ID2, PSMD4, HEXA, GLRX, PLP2, MT1A, PGK1, MANF, ANXA4, EIF3E, POLR2E, RPS2, PSAP, PLD3, AXL, SIVA1, SLPI, CTSD, PSME1, BSG, TOB1, CD63, ATP6V0D1, UBXN1, HIBADH, TGFBI, GRHPR, PRDX4, FKBP2, CRLF1, PGLS, RPL37, HSPA1B, CYB5R1…
CHIARADONNA_NEOPLASTIC_TRANSFORMATION_KRAS_DN	0.00110742	0.0206079	0.317715	2.73807	0	91	CD9, EPHX1, AQP1, ID3, TSPAN4, PRSS23, FHL1, SRI, CD151, EMP2, TUBB2A, MFAP5, NUPR1, PFKP, TNXB, SLPI, ADM, GSN, GUK1, TMEM45A, S100A13, TOB1, SEC61B, ASAH1, CRLF1, DHRS7, DHRS3, SLC1A5, FKBP10, PCOLCE, TM2D2, VAMP5, MAP1LC3B, IFI35, PLTP, ARL2BP	CD9, EPHX1, AQP1, ID3, TSPAN4, PRSS23, FHL1, SRI, CD151, EMP2, TUBB2A, MFAP5, NUPR1, PFKP, TNXB, SLPI, ADM, GSN, GUK1, TMEM45A, S100A13, TOB1, SEC61B, ASAH1, CRLF1, DHRS7, DHRS3, SLC1A5, FKBP10, PCOLCE, TM2D2, VAMP5, MAP1LC3B, IFI35, PLTP
ZHOU_TNF_SIGNALING_30MIN	0.0012285	0.0206079	0.417669	2.7374	0	42	RPL10, JUNB, HSPB1, EEF2, TUBB4B, ATF4, NDUFA13, CLIC1, PRDX5, PLP2, PSMB7, SLC39A1, ERGIC3, PHB, PPP2R1A, CDC123, TAGLN2, PRDX2, SF3B2, MRPL36, CTNNB1, PIR, MCM7, SIGMAR1, TRAP1, DDX56	RPL10, JUNB, HSPB1, EEF2, TUBB4B, ATF4, NDUFA13, CLIC1, PRDX5, PLP2, PSMB7, SLC39A1, ERGIC3, PHB, PPP2R1A, CDC123, TAGLN2, PRDX2
PAL_PRMT5_TARGETS_UP	0.00106724	0.0206079	0.276668	2.73271	0	134	HNRNPA1, CKS2, NDUFA13, ERH, EMP3, TUBB2A, PSMB5, ID2, SFRP2, TUFM, CKS1B, KPNA2, SLIRP, HMGB2, MRPL18, SPTSSA, NME1, ECH1, ELOF1, CUEDC2, MRPS21, PSMC3, LSM3, TGFBI, GUSB, LSM2, SMARCE1, STRAP, CAPG, ECHS1, CDK4, DTD1, SERF2, PTN, CALM3, TSEN34, LUC7L3, AMD1, CPNE1, UBE2E3, AURKAIP1, COPS3, LAGE3, ARL2BP, CETN2, PPA2, PPP1R7, SPCS2, FKBP4, SRSF1, CD34, C1R, YWHAB, NFIB, HAT1, TARDBP, RPA2, SF3A3…	HNRNPA1, CKS2, NDUFA13, ERH, EMP3, TUBB2A, PSMB5, ID2, SFRP2, TUFM, CKS1B, KPNA2, SLIRP, HMGB2, MRPL18, SPTSSA, NME1, ECH1, ELOF1, CUEDC2, MRPS21, PSMC3, LSM3, TGFBI, GUSB, LSM2, SMARCE1, STRAP, CAPG, ECHS1, CDK4, DTD1, SERF2, PTN, CALM3, TSEN34, LUC7L3, AMD1, CPNE1, UBE2E3, AURKAIP1, COPS3
NGO_MALIGNANT_GLIOMA_1P_LOH	0.00144928	0.0206079	0.674924	2.73055	0	13	GAPDH, ANXA2, ENO1, PGK1, RPSA, PARK7, VIM, ECHS1, P4HB	GAPDH, ANXA2, ENO1, PGK1, RPSA, PARK7, VIM, ECHS1, P4HB
REACTOME_MRNA_SPLICING	0.00105374	0.0206079	0.270317	2.71514	0	143	U2AF1, HNRNPA1, HNRNPA0, HSPA8, SNRPE, SNRPG, POLR2L, SNRPD2, POLR2F, SNRPB, SF3B5, POLR2E, SRSF2, POLR2J, EIF4A3, MAGOH, HNRNPF, POLR2G, POLR2K, LSM5, SNRPB2, LSM3, LSM2, SNRPF, ZCRB1, BUD31, POLR2C, PCF11, LSM7, PRPF31, RBM8A, HNRNPH2, SYF2, PQBP1, PHF5A, LSM4, RBMX, SRSF3, DNAJC8, PUF60, SNRPD1, CD2BP2, SF3B2, POLR2I, POLR2H, UPF3B, SNRNP40, WBP4, PPIE, CTNNBL1, SRSF1, CWC15, DDX5, SLU7, LSM6,…	U2AF1, HNRNPA1, HNRNPA0, HSPA8, SNRPE, SNRPG, POLR2L, SNRPD2, POLR2F, SNRPB, SF3B5, POLR2E, SRSF2, POLR2J, EIF4A3, MAGOH, HNRNPF, POLR2G, POLR2K, LSM5, SNRPB2, LSM3, LSM2, SNRPF, ZCRB1, BUD31, POLR2C, PCF11, LSM7, PRPF31, RBM8A, HNRNPH2, SYF2, PQBP1, PHF5A, LSM4, RBMX, SRSF3, DNAJC8
REACTOME_FORMATION_OF_TC_NER_PRE_INCISION_COMPLEX	0.00123305	0.0206079	0.417369	2.71473	0	41	UBB, RPS27A, UBC, UBA52, RBX1, POLR2L, COPS6, POLR2F, POLR2E, POLR2J, POLR2G, POLR2K, GTF2H5, POLR2C, COPS5, COPS3, MNAT1, COPS8, COPS4, POLR2I, POLR2H, PPIE, XPA, GPS1, PRPF19	UBB, RPS27A, UBC, UBA52, RBX1, POLR2L, COPS6, POLR2F, POLR2E, POLR2J, POLR2G, POLR2K, GTF2H5, POLR2C, COPS5, COPS3, MNAT1
REACTOME_IRON_UPTAKE_AND_TRANSPORT	0.00126103	0.0206079	0.450699	2.70969	0	34	FTL, UBB, RPS27A, UBC, UBA52, NEDD8, ATP6V1G1, ATP6V0E1, ATP6V0B, ATP6V1F, FTH1, ATP6V0D1, CP, ATP6AP1, GLRX3, HMOX1, SKP1, ATP6V1E1, ATP6V1D, SLC22A17, MCOLN1, ATP6V1B2, ATP6V1H, HMOX2, TCIRG1	FTL, UBB, RPS27A, UBC, UBA52, NEDD8, ATP6V1G1, ATP6V0E1, ATP6V0B, ATP6V1F, FTH1, ATP6V0D1, CP, ATP6AP1, GLRX3
PROVENZANI_METASTASIS_DN	0.00110375	0.0206079	0.318566	2.70845	0	88	FTL, MYL6, HSPB1, SOD1, TUBB2B, EIF3K, TUBB2A, COPS6, ADRM1, IFITM2, RPS19, TRIP6, ITM2B, S100A11, ARPC1A, PDLIM4, KDELR2, PSMC2, PRMT1, ANXA6, RBM42, TXNL1, RABAC1, REEP5, IFITM3, TSEN34, MT1E, CLPTM1, AP2S1, PFN2, ERCC1, BLVRB, VAMP3, ETHE1, PON2, P4HA2, CLU, MAOB, TNFAIP2, EIF2S1, PLOD3, LSM14A, CKB	FTL, MYL6, HSPB1, SOD1, TUBB2B, EIF3K, TUBB2A, COPS6, ADRM1, IFITM2, RPS19, TRIP6, ITM2B, S100A11, ARPC1A, PDLIM4, KDELR2, PSMC2, PRMT1, ANXA6, RBM42, TXNL1, RABAC1, REEP5, IFITM3, TSEN34, MT1E, CLPTM1, AP2S1, PFN2, ERCC1, BLVRB
CHIARADONNA_NEOPLASTIC_TRANSFORMATION_KRAS_CDC25_UP	0.00126743	0.0206079	0.445448	2.70722	0	35	CD9, TMSB4X, TSPO, ANGPTL2, CLIC1, CDKN1A, PSMB5, PLP2, POLD4, NUPR1, FXYD5, SPTSSA, TGFBI, CAPG, ZNF706, RGS16, VAMP5, RAB7A	CD9, TMSB4X, TSPO, ANGPTL2, CLIC1, CDKN1A, PSMB5, PLP2, POLD4, NUPR1, FXYD5, SPTSSA, TGFBI, CAPG, ZNF706, RGS16, VAMP5, RAB7A
REACTOME_TRANSCRIPTION_COUPLED_NUCLEOTIDE_EXCISION_REPAIR_TC_NER	0.00117647	0.0206079	0.371262	2.70576	0	57	UBB, RPS27A, UBC, UBA52, RBX1, POLR2L, POLD4, COPS6, POLR2F, POLR2E, POLR2J, POLR2G, POLR2K, POLE4, POLD2, GTF2H5, POLR2C, COPS5, PCNA, RPA3, ERCC1, COPS3, MNAT1, COPS8, COPS4, POLR2I, POLR2H, PPIE, XPA, GPS1, RPA2, PRPF19, RFC1	UBB, RPS27A, UBC, UBA52, RBX1, POLR2L, POLD4, COPS6, POLR2F, POLR2E, POLR2J, POLR2G, POLR2K, POLE4, POLD2, GTF2H5, POLR2C, COPS5, PCNA, RPA3, ERCC1, COPS3, MNAT1
KYNG_RESPONSE_TO_H2O2	0.00119617	0.0206079	0.386852	2.69963	0	50	RPL31, RPL21, HNRNPA1, CFD, COMMD6, TSPAN4, OAZ2, CD59, RPL7A, CRYAB, EID1, PFDN5, HCFC1R1, DNAJB1, RPL5, DUT, IL10RB, PPP1CA, ATP6AP1, ENG, PSMC4, SLC39A7, HMOX1, CD68, CTNNB1, MPV17, PDIA3, RCC1, COX6C	RPL31, RPL21, HNRNPA1, CFD, COMMD6, TSPAN4, OAZ2, CD59, RPL7A, CRYAB, EID1, PFDN5, HCFC1R1, DNAJB1, RPL5, DUT, IL10RB, PPP1CA, ATP6AP1, ENG, PSMC4, SLC39A7
REACTOME_INTERLEUKIN_1_FAMILY_SIGNALING	0.0011236	0.0206079	0.32981	2.69684	0	78	UBB, RPS27A, UBC, UBA52, PSMB1, PSMB6, PSMC5, PSMB5, RBX1, PSMB3, PSMD4, PSMB7, PSMD8, PSMA7, UBE2N, PSME1, PSMC2, PSMF1, PSMB2, PSMA1, PSMC3, PSMD3, PSMA5, PSMA3, PSMD2, PSMA4, PSMD13, PSME2, PSMC4, SIGIRR, GSDMD, PSMB4, PSMC1, SKP1, PSMD9, IL1B, PSMD11, PSMB8	UBB, RPS27A, UBC, UBA52, PSMB1, PSMB6, PSMC5, PSMB5, RBX1, PSMB3, PSMD4, PSMB7, PSMD8, PSMA7, UBE2N, PSME1, PSMC2, PSMF1, PSMB2, PSMA1, PSMC3, PSMD3, PSMA5, PSMA3, PSMD2, PSMA4, PSMD13, PSME2, PSMC4, SIGIRR, GSDMD
ZHOU_TNF_SIGNALING_4HR	0.00123916	0.0206079	0.420925	2.68041	0	39	RPL10, RPL27A, OAZ1, MYL6, EEF2, RPS23, PRDX1, CD59, PPP1R10, PLP2, PSMB7, CCL2, MYL12A, PCMT1	RPL10, RPL27A, OAZ1, MYL6, EEF2, RPS23, PRDX1, CD59, PPP1R10, PLP2, PSMB7, CCL2, MYL12A, PCMT1
REACTOME_SIGNALING_BY_THE_B_CELL_RECEPTOR_BCR	0.00112867	0.0206079	0.33467	2.67863	0	73	UBB, RPS27A, UBC, UBA52, FKBP1A, PSMB1, PSMB6, PSMC5, PSMB5, PSMB3, PSMD4, PSMB7, PPIA, PSMD8, PSMA7, PSME1, PSMC2, PSMF1, PSMB2, PSMA1, PSMC3, PSMD3, PSMA5, PSMA3, PSMD2, PSMA4, PSMD13, PSME2, PSMC4, PSMB4, PSMC1, SKP1, PSMD9, PSMD11, PSMB8, PSMD6, PSMB10, PSMC6, PSMD14, NFATC3, PSMD7, ORAI2, GRB2, PSMD1, IKBKG, CALM1, NCK1, NFKBIB, MAP3K7, KRAS	UBB, RPS27A, UBC, UBA52, FKBP1A, PSMB1, PSMB6, PSMC5, PSMB5, PSMB3, PSMD4, PSMB7, PPIA, PSMD8, PSMA7, PSME1, PSMC2, PSMF1, PSMB2, PSMA1, PSMC3, PSMD3, PSMA5, PSMA3, PSMD2, PSMA4, PSMD13, PSME2, PSMC4
REACTOME_AUTOPHAGY	0.00110742	0.0206079	0.310454	2.67549	0	91	UBB, TUBA1B, TOMM7, RPS27A, EEF1A1, GABARAPL2, UBC, TUBA1A, UBA52, TUBB4B, LAMTOR5, TUBB2B, DYNLL1, HSPA8, TUBB2A, LAMTOR4, CSNK2B, CHMP2A, LAMTOR1, WDR45, PARK7, VPS28, RHEB, UBE2N, VIM, MAP1LC3A, RRAGA, TSG101, LAMTOR2, PLIN3, TOMM22, CHMP4A, ATG3, VDAC1, MAP1LC3B, CHMP3, TUBA1C, HSF1, PRKAG1, ARL13B, CHMP2B, MVB12A, TUBB6, WDR45B, DYNC1I2, FUNDC1, HSP90AB1, PEX5, RRAGC, LAMTOR3, MLST8, RNASE1,…	UBB, TUBA1B, TOMM7, RPS27A, EEF1A1, GABARAPL2, UBC, TUBA1A, UBA52, TUBB4B, LAMTOR5, TUBB2B, DYNLL1, HSPA8, TUBB2A, LAMTOR4, CSNK2B, CHMP2A, LAMTOR1, WDR45, PARK7, VPS28, RHEB, UBE2N, VIM, MAP1LC3A, RRAGA, TSG101, LAMTOR2, PLIN3, TOMM22, CHMP4A, ATG3, VDAC1, MAP1LC3B
BOQUEST_STEM_CELL_UP	0.00104275	0.0206079	0.251212	2.6704	0	178	S100A4, LUM, IGF1, CFD, DPT, MGP, MFAP4, IGFBP6, PRELP, SSPN, DCN, CES1, C1S, EFEMP1, TMEM176B, PDGFRL, PLA2G2A, CDO1, CRIP1, EMP3, AKR1C1, CRYAB, MFAP5, SRPX, CRABP2, SERPINF1, PCOLCE2, SGCE, NTRK2, AXL, OSR2, TMED3, FXYD1, FBLN5, C5orf15, NBPF10, GLT8D2, GSN, FMOD, TMEM45A, CDKN2C, GSTM3, PTGFR, NOVA1, ANG, STEAP1, PCOLCE, MXRA8, CILP, FEZ1, PDLIM3, OLFML3, SLIT3, PLTP, PCDH9, HSPB8, PLBD1, SFR…	S100A4, LUM, IGF1, CFD, DPT, MGP, MFAP4, IGFBP6, PRELP, SSPN, DCN, CES1, C1S, EFEMP1, TMEM176B, PDGFRL, PLA2G2A, CDO1, CRIP1, EMP3, AKR1C1, CRYAB, MFAP5, SRPX, CRABP2, SERPINF1, PCOLCE2, SGCE, NTRK2, AXL, OSR2, TMED3, FXYD1, FBLN5, C5orf15, NBPF10, GLT8D2, GSN, FMOD, TMEM45A, CDKN2C, GSTM3, PTGFR, NOVA1, ANG, STEAP1, PCOLCE, MXRA8, CILP, FEZ1, PDLIM3, OLFML3, SLIT3, PLTP
GALE_APL_WITH_FLT3_MUTATED_DN	0.00149254	0.0208278	0.714433	2.6698	0	11	NDUFV1, BAD, DEGS1, NDUFB7, DRAP1, P4HB, RABAC1, PQBP1, ARF1	NDUFV1, BAD, DEGS1, NDUFB7, DRAP1, P4HB, RABAC1, PQBP1
REACTOME_AGGREPHAGY	0.00129702	0.0206079	0.479062	2.66624	0	28	UBB, TUBA1B, RPS27A, UBC, TUBA1A, UBA52, TUBB4B, TUBB2B, DYNLL1, TUBB2A, PARK7, UBE2N, VIM	UBB, TUBA1B, RPS27A, UBC, TUBA1A, UBA52, TUBB4B, TUBB2B, DYNLL1, TUBB2A, PARK7, UBE2N, VIM
TARTE_PLASMA_CELL_VS_PLASMABLAST_UP	0.00104712	0.0206079	0.255121	2.66487	0	167	RPL23A, FTL, CD9, OAZ1, RPS16, AK1, HSPB1, RPS15, RPL18A, HERPUD1, RPS18, RPL37A, RPS14, ACTB, CES1, RPL34, C1S, RPS15A, RPLP1, CIRBP, RPL7A, FCGRT, CRYAB, RPL39, HEXA, CRABP2, RPL24, RPS11, RPSA, GPX3, RPS2, PSAP, GRN, TNXB, TSC22D3, RPLP0, ADM, FMOD, RPS21, ALDH2, HSPA1B, SYPL1, IFITM3, PHB2, IFITM1, CTSL, PCOLCE, SMPD1, GAA, TGIF1, FEZ1, PFN2	RPL23A, FTL, CD9, OAZ1, RPS16, AK1, HSPB1, RPS15, RPL18A, HERPUD1, RPS18, RPL37A, RPS14, ACTB, CES1, RPL34, C1S, RPS15A, RPLP1, CIRBP, RPL7A, FCGRT, CRYAB, RPL39, HEXA, CRABP2, RPL24, RPS11, RPSA, GPX3, RPS2, PSAP, GRN, TNXB, TSC22D3, RPLP0, ADM, FMOD, RPS21, ALDH2, HSPA1B, SYPL1, IFITM3, PHB2, IFITM1, CTSL, PCOLCE, SMPD1, GAA, TGIF1, FEZ1, PFN2
REACTOME_PIWI_INTERACTING_RNA_PIRNA_BIOGENESIS	0.00152439	0.0208278	0.740828	2.66157	0	10	POLR2L, POLR2F, POLR2E, POLR2J, POLR2G, POLR2K, POLR2C, POLR2I, POLR2H	POLR2L, POLR2F, POLR2E, POLR2J, POLR2G, POLR2K, POLR2C
GROSS_HIF1A_TARGETS_DN	0.0014245	0.0206079	0.601748	2.65479	0	16	RPL27, GAPDH, LGALS3, TPI1, ENO1, PGK1, ADM, LDHB, FAM162A, JMJD6, PFKL	RPL27, GAPDH, LGALS3, TPI1, ENO1, PGK1, ADM, LDHB, FAM162A, JMJD6, PFKL
BURTON_ADIPOGENESIS_6	0.00107527	0.0206079	0.275725	2.65341	0	122	LUM, CFD, MGST1, COX7A2, CD151, UQCRB, MRPL51, TUFM, NDUFB6, SDHC, COX5B, NDUFB9, CYB5A, UQCRQ, NDUFS3, NNMT, NDUFC1, SDHB, NDUFB5, COX7B, CBR1, CAT, LDHB, CDKN2C, UQCRC2, NDUFB3, HIBADH, NDUFA9, NDUFB7, GRHPR, DECR1, TKT, REEP5, NDUFB2, SCP2, TANK, DDT, UQCRC1, SUCLG1, PDHB, GCSH, PON2, ACAA2, UQCR10, APMAP, SDHA, SAMM50, PNPLA2, NDUFA5, C20orf27, CHCHD3, PDAP1, DHRS7B, PLA2G12A, QDPR, DNAJC15, …	LUM, CFD, MGST1, COX7A2, CD151, UQCRB, MRPL51, TUFM, NDUFB6, SDHC, COX5B, NDUFB9, CYB5A, UQCRQ, NDUFS3, NNMT, NDUFC1, SDHB, NDUFB5, COX7B, CBR1, CAT, LDHB, CDKN2C, UQCRC2, NDUFB3, HIBADH, NDUFA9, NDUFB7, GRHPR, DECR1, TKT, REEP5, NDUFB2, SCP2, TANK, DDT, UQCRC1, SUCLG1, PDHB
WP_METAPATHWAY_BIOTRANSFORMATION_PHASE_I_AND_II	0.00121212	0.0206079	0.396017	2.64945	0	44	EPHX1, MGST1, MGST3, COMT, GPX4, AKR1B1, AKR1C1, GSTP1, AKR1C2, AKR1C3, NAA20, GPX3, NNMT, AKR1A1, CHST12, GSTK1, CYP27A1, GSTM3	EPHX1, MGST1, MGST3, COMT, GPX4, AKR1B1, AKR1C1, GSTP1, AKR1C2, AKR1C3, NAA20, GPX3, NNMT, AKR1A1, CHST12, GSTK1, CYP27A1, GSTM3
REACTOME_MICRORNA_MIRNA_BIOGENESIS	0.00142653	0.0206079	0.61589	2.63478	0	15	RAN, POLR2L, POLR2F, POLR2E, POLR2J, POLR2G, POLR2K, POLR2C, PRKRA, POLR2I, POLR2H	RAN, POLR2L, POLR2F, POLR2E, POLR2J, POLR2G, POLR2K, POLR2C, PRKRA
IRITANI_MAD1_TARGETS_DN	0.00127065	0.0206079	0.458504	2.63313	0	30	RPL10A, EEF2, RPL13, RPL12, RPL18, RPSA, FBL, RPL5, DUT, DTD1, MRPS18B, BABAM1, RPL22, HNRNPH2, UQCRC1, NPM1, DCTPP1, AHCY, PPA1, C1QBP, WDR74, ASS1, EEF1G, APEX1	RPL10A, EEF2, RPL13, RPL12, RPL18, RPSA, FBL, RPL5, DUT, DTD1, MRPS18B, BABAM1, RPL22, HNRNPH2, UQCRC1
BHATTACHARYA_EMBRYONIC_STEM_CELL	0.00120773	0.0206079	0.383567	2.6312	0	48	RPL7, EIF4A1, MGST1, RPL4, RPL6, TUBB, SFRP2, IMPDH2, RPL24, KPNA2, HMGB2, RPLP0, LDHB, SNRPF, PSMA3, CCT8, IFITM1, SSB, HDAC2, RSL24D1, NPM1, PTTG1, MAD2L2, GNL3, MTHFD2, BRIX1, SMS	RPL7, EIF4A1, MGST1, RPL4, RPL6, TUBB, SFRP2, IMPDH2, RPL24, KPNA2, HMGB2, RPLP0, LDHB, SNRPF, PSMA3, CCT8, IFITM1, SSB, HDAC2
SESTO_RESPONSE_TO_UV_C0	0.00111359	0.0206079	0.317474	2.62945	0	81	RPS27, SAP18, TUBA1A, NDUFA4, DYNLL1, ARL6IP1, BRD2, ISCU, TAF9, KPNA2, CAMLG, CLTA, EIF4A3, POLR2K, NEU1, ADM, RRAGA, GTF2A2, PSMA3, TAF7, HSPA1A, ZFP36, PSMA4, GTF2B, HNRNPH2, PCNA, CNBP, TCP1, ANXA1, PGRMC1, QSOX1, HMOX1, PRNP, EIF5, BPGM, EIF2S1, EIF2B1, BAG1, SLC39A6, CDC37, CHMP1A, M6PR	RPS27, SAP18, TUBA1A, NDUFA4, DYNLL1, ARL6IP1, BRD2, ISCU, TAF9, KPNA2, CAMLG, CLTA, EIF4A3, POLR2K, NEU1, ADM, RRAGA, GTF2A2, PSMA3, TAF7, HSPA1A, ZFP36, PSMA4, GTF2B, HNRNPH2, PCNA, CNBP, TCP1, ANXA1, PGRMC1, QSOX1
BHATI_G2M_ARREST_BY_2METHOXYESTRADIOL_DN	0.00115075	0.0206079	0.348103	2.62614	0	62	RPL31, RPL10A, RPL3, RPL36A, RPL26, EEF2, HERPUD1, DCN, RPL34, ATF4, CIRBP, RPL12, NUPR1, SCRG1, RPS2, IGBP1, PGLS, AIG1, DNASE2, ABHD14B, KRCC1, METTL9, C1orf54, ZFAND1, MID1IP1, LARP6, SMOC2, MTHFD2, NOA1, BAG1, PRKAG1, SNAPC5, IFRD1, PYCR1, ZNF581	RPL31, RPL10A, RPL3, RPL36A, RPL26, EEF2, HERPUD1, DCN, RPL34, ATF4, CIRBP, RPL12, NUPR1, SCRG1, RPS2, IGBP1, PGLS, AIG1, DNASE2, ABHD14B, KRCC1, METTL9
KEGG_GLYCOLYSIS_GLUCONEOGENESIS	0.00126103	0.0206079	0.436102	2.62194	0	34	ALDOA, GAPDH, PKM, TPI1, LDHA, ENO1, PGK1, PFKP, AKR1A1, ADH5, PGAM1, LDHB, ALDH2, ALDH3A2, PFKL, PDHB, ALDH9A1, BPGM, PGM1, GALM, PDHA1, PFKM, ALDH7A1, DLD	ALDOA, GAPDH, PKM, TPI1, LDHA, ENO1, PGK1, PFKP, AKR1A1, ADH5, PGAM1, LDHB, ALDH2, ALDH3A2, PFKL, PDHB
REACTOME_GLOBAL_GENOME_NUCLEOTIDE_EXCISION_REPAIR_GG_NER	0.00114679	0.0206079	0.343787	2.61886	0	63	UBB, RPS27A, UBC, UBA52, ACTB, SUMO2, RBX1, POLD4, COPS6, RAD23A, SUMO1, UBE2I, UBE2N, POLE4, SUMO3, POLD2, GTF2H5, COPS5, PCNA, RPA3, ERCC1, COPS3, MNAT1, COPS8, COPS4, CETN2, PARP1, ACTL6A, INO80C, XPA, GPS1, RPA2, RFC1, COPS7A, UBE2V2, POLE3, RPA1, INO80E, MCRS1, DDB1	UBB, RPS27A, UBC, UBA52, ACTB, SUMO2, RBX1, POLD4, COPS6, RAD23A, SUMO1, UBE2I, UBE2N, POLE4, SUMO3, POLD2, GTF2H5, COPS5, PCNA, RPA3, ERCC1, COPS3, MNAT1
REACTOME_MITOCHONDRIAL_PROTEIN_IMPORT	0.00123001	0.0206079	0.396011	2.61675	0	43	SLC25A6, TOMM7, CHCHD2, DNAJC19, CYC1, IDH3G, TIMM13, TOMM22, TIMM8B, TIMM10, COX17, TIMM9, VDAC1, TIMM50, MTX2, SAMM50, PMPCB, CHCHD5, GRPEL1, TIMM17A, CHCHD3, COA4, ACO2, MTX1, TIMM17B, TIMM44, SLC25A4, CMC2, COA6, HSCB	SLC25A6, TOMM7, CHCHD2, DNAJC19, CYC1, IDH3G, TIMM13, TOMM22, TIMM8B, TIMM10, COX17, TIMM9, VDAC1
BUFFA_HYPOXIA_METAGENE	0.00126743	0.0206079	0.445846	2.61429	0	32	GAPDH, TPI1, CHCHD2, LDHA, TUBA1A, ENO1, DDIT4, PGK1, PFKP, PSMA7, SEC61G, MIF, ADM, PGAM1, MAD2L2, MCTS1, MRPL13, TUBA1C, MRPL15, LRRC42, TUBB6	GAPDH, TPI1, CHCHD2, LDHA, TUBA1A, ENO1, DDIT4, PGK1, PFKP, PSMA7, SEC61G, MIF, ADM, PGAM1
NADLER_OBESITY_DN	0.00126103	0.0206079	0.434052	2.60961	0	34	ALDOA, UBB, CFD, EEF1A1, SOD1, COX8A, GNG11, CYC1, SDHB, LDHB, CDKN2C, UQCRC2, ALDH2, ECHS1, DBI, DDT, RASD1	ALDOA, UBB, CFD, EEF1A1, SOD1, COX8A, GNG11, CYC1, SDHB, LDHB, CDKN2C, UQCRC2, ALDH2, ECHS1, DBI, DDT, RASD1
REACTOME_DISORDERS_OF_TRANSMEMBRANE_TRANSPORTERS	0.00111111	0.0206079	0.30957	2.60848	0	85	UBB, RPS27A, UBC, UBA52, PSMB1, PSMB6, SLC3A2, PSMC5, PSMB5, PSMB3, PSMD4, PSMB7, PSMD8, PSMA7, RNF5, PSME1, BSG, PSMC2, PSMF1, PSMB2, PSMA1, PSMC3, PSMD3, PSMA5, PSMA3, PSMD2, CP, PSMA4, PSMD13, SEC13, PSME2, PSMC4, PSMB4, PSMC1, DERL2, PSMD9, PSMD11, LMBRD1, ERLEC1, PSMB8, DERL1, SLC35A1, PSMD6, PSMB10, PSMC6, PSMD14, PSMD7, ABCD4, SLC35A2, PSMD1, VCP, SLC33A1, SLC17A5, HK1, ERLIN1, PSMB9, SLC2…	UBB, RPS27A, UBC, UBA52, PSMB1, PSMB6, SLC3A2, PSMC5, PSMB5, PSMB3, PSMD4, PSMB7, PSMD8, PSMA7, RNF5, PSME1, BSG, PSMC2, PSMF1, PSMB2, PSMA1, PSMC3, PSMD3, PSMA5, PSMA3, PSMD2, CP, PSMA4, PSMD13, SEC13, PSME2, PSMC4
REACTOME_BETA_CATENIN_INDEPENDENT_WNT_SIGNALING	0.00110988	0.0206079	0.304289	2.59612	0	89	UBB, RPS27A, UBC, UBA52, PSMB1, PSMB6, PSMC5, PFN1, PSMB5, PSMB3, PSMD4, AP2M1, PSMB7, CLTA, PSMD8, PSMA7, GNG11, PSME1, PSMC2, PSMF1, PSMB2, PSMA1, PSMC3, RHOA, PSMD3, PSMA5, PSMA3, PSMD2, PSMA4, PSMD13, GNG5, PSME2, AP2S1, MYC, PSMC4, PSMB4, PSMC1, PSMD9, CTNNB1, PSMD11, PSMB8	UBB, RPS27A, UBC, UBA52, PSMB1, PSMB6, PSMC5, PFN1, PSMB5, PSMB3, PSMD4, AP2M1, PSMB7, CLTA, PSMD8, PSMA7, GNG11, PSME1, PSMC2, PSMF1, PSMB2, PSMA1, PSMC3, RHOA, PSMD3, PSMA5, PSMA3, PSMD2, PSMA4, PSMD13, GNG5, PSME2, AP2S1, MYC, PSMC4
REACTOME_FGFR2_ALTERNATIVE_SPLICING	0.00142653	0.0206079	0.606814	2.59595	0	15	HNRNPA1, POLR2L, POLR2F, POLR2E, POLR2J, HNRNPF, POLR2G, POLR2K, POLR2C, POLR2I, POLR2H	HNRNPA1, POLR2L, POLR2F, POLR2E, POLR2J, HNRNPF, POLR2G, POLR2K, POLR2C
NADLER_OBESITY_UP	0.00120627	0.0206079	0.380308	2.59544	0	47	LGALS3, CFL1, NEDD8, PFN1, CRYAB, DAD1, SERPINF1, FXYD5, PSAP, GRN, PLD3, MIF, CTSD, CAPG, CSTB, FBLN2, SEC13, DYNLT1, MT1X, CTSA, PLTP, CD68, LGMN, PEA15, CKB, BGN	LGALS3, CFL1, NEDD8, PFN1, CRYAB, DAD1, SERPINF1, FXYD5, PSAP, GRN, PLD3, MIF, CTSD, CAPG, CSTB, FBLN2, SEC13, DYNLT1, MT1X, CTSA, PLTP
BRACHAT_RESPONSE_TO_CAMPTOTHECIN_DN	0.00130378	0.0206079	0.470401	2.58283	0	27	ALDOA, RPL3, GAPDH, ENO1, TUBB, MT1A, ANXA4, PPIA, IFITM2, BAD, HIGD1A, IFITM3, SSB, FKBP3, SWI5, EMC2, RSU1, ANP32E, OSTF1, BNIP3L, RCN1, ESYT1	ALDOA, RPL3, GAPDH, ENO1, TUBB, MT1A, ANXA4, PPIA, IFITM2, BAD, HIGD1A, IFITM3, SSB, FKBP3
HUANG_GATA2_TARGETS_UP	0.00113122	0.0206079	0.320968	2.58165	0	75	LGALS1, ANXA2, RPS6, TSPO, PRDX5, EMP3, CDKN1A, FIS1, UBL5, PSENEN, MYL12A, BLOC1S1, ATP6V0E1, AP3S1, HBP1, ARPC1A, COX6A1, GSN, RNF130, SCAND1, ATP6V0D1, SH3BGRL3, CD47, NDUFA6, IFITM1, C12orf57, DYNLT1, TGIF1, GSTO1, C1orf54, TMEM50A, RHOG, GYG1	LGALS1, ANXA2, RPS6, TSPO, PRDX5, EMP3, CDKN1A, FIS1, UBL5, PSENEN, MYL12A, BLOC1S1, ATP6V0E1, AP3S1, HBP1, ARPC1A, COX6A1, GSN, RNF130, SCAND1, ATP6V0D1, SH3BGRL3, CD47, NDUFA6, IFITM1, C12orf57, DYNLT1, TGIF1, GSTO1
ALCALA_APOPTOSIS	0.00118064	0.0206079	0.361723	2.58084	0	53	RPL10A, GAPDH, SLC25A6, EEF1A1, EIF3F, HSPA8, COX4I1, SLC25A3, SDHC, PFKP, ANXA7, TALDO1, ARL6IP5, RPLP0, RHOA, CCT5, MTCH1, OXA1L, TMEM106C, VDAC1, BAX, CYTH2, SCCPDH, MFF, RTN3, TIMM17A, MTCH2, ATP1A1, HADHA, CASP4, BNIP3L, RALB, CASP1, FAM104A, BCAT2	RPL10A, GAPDH, SLC25A6, EEF1A1, EIF3F, HSPA8, COX4I1, SLC25A3, SDHC, PFKP, ANXA7, TALDO1, ARL6IP5, RPLP0, RHOA, CCT5, MTCH1, OXA1L, TMEM106C, VDAC1
SEMENZA_HIF1_TARGETS	0.00134771	0.0206079	0.503995	2.57838	0	22	ALDOA, GAPDH, PKM, TPI1, LDHA, ENO1, CDKN1A, PGK1, ADM, CP, PFKL, HMOX1, P4HA2, TGFB3, AK3	ALDOA, GAPDH, PKM, TPI1, LDHA, ENO1, CDKN1A, PGK1, ADM, CP, PFKL
SESTO_RESPONSE_TO_UV_C6	0.00128866	0.0206079	0.455927	2.57792	0	29	HNRNPA1, ATF4, CKS1B, CYB5A, ECH1, FDPS, TGFBI, ACAT1, DUT, POLD2, XRCC6, PTGR1, COMMD1, STK25, ATXN10, TSC22D1, SND1	HNRNPA1, ATF4, CKS1B, CYB5A, ECH1, FDPS, TGFBI, ACAT1, DUT, POLD2, XRCC6, PTGR1
BIOCARTA_SM_PATHWAY	0.00144928	0.0206079	0.635633	2.57159	0	13	U2AF1, SNRPE, SNRPG, SNRPD2, SNRPB, SRSF2, SNRPB2, SNRPF, SNRPD1, SNRPC, SNRPA, SNRPD3, SNRPA1	U2AF1, SNRPE, SNRPG, SNRPD2, SNRPB, SRSF2, SNRPB2, SNRPF
TIEN_INTESTINE_PROBIOTICS_2HR_UP	0.00134771	0.0206079	0.501826	2.56729	0	22	GAPDH, RPS6, EEF1A1, UBC, RPS3A, RPL23, HSPA8, PGK1, RPS11, RPLP0, EIF5A	GAPDH, RPS6, EEF1A1, UBC, RPS3A, RPL23, HSPA8, PGK1, RPS11, RPLP0, EIF5A
HAHTOLA_MYCOSIS_FUNGOIDES_SKIN_UP	0.00107527	0.0206079	0.26674	2.56694	0	122	HNRNPA1, EIF1, CNN3, CIRBP, RPL23, ERH, PFN1, PSMB3, TNFRSF1A, SERPINF1, TMEM14A, CCDC85B, ITGB1BP1, SSR2, STOML2, NTRK2, TSC22D3, ARPC1A, ARF5, GSN, ITM2A, RPS21, LBH, CAPZB, ANXA11, CERS2, THYN1, NDUFA8, TM4SF1, ARL3, NME3, CUTC, CAPZA2, FEZ1, ARL6IP4, SRSF3, CKLF, NSL1, ETHE1, CTSH, ZNHIT3, RTN3, SAFB2, NUDT1, IP6K2, NFIB, PWP1, EAPP, ZNF22, MGAT2, CRBN, UPF2, SMS, C6orf62, JAM2	HNRNPA1, EIF1, CNN3, CIRBP, RPL23, ERH, PFN1, PSMB3, TNFRSF1A, SERPINF1, TMEM14A, CCDC85B, ITGB1BP1, SSR2, STOML2, NTRK2, TSC22D3, ARPC1A, ARF5, GSN, ITM2A, RPS21, LBH, CAPZB, ANXA11, CERS2, THYN1, NDUFA8, TM4SF1, ARL3, NME3, CUTC, CAPZA2, FEZ1, ARL6IP4, SRSF3, CKLF, NSL1
WANG_ADIPOGENIC_GENES_REPRESSED_BY_SIRT1	0.00142653	0.0206079	0.599722	2.56561	0	15	ALDOA, GAPDH, TPI1, ENO1, PGK1, PFKP, COX7A1, CBR1, HIGD1A	ALDOA, GAPDH, TPI1, ENO1, PGK1, PFKP, COX7A1, CBR1, HIGD1A
KEGG_METABOLISM_OF_XENOBIOTICS_BY_CYTOCHROME_P450	0.00137363	0.0206079	0.53673	2.56492	0	19	EPHX1, MGST1, MGST3, AKR1C1, GSTP1, AKR1C2, AKR1C3, GSTK1, ADH5, GSTM3, GSTO1, GSTA4, GSTM5	EPHX1, MGST1, MGST3, AKR1C1, GSTP1, AKR1C2, AKR1C3, GSTK1, ADH5, GSTM3, GSTO1, GSTA4
STEIN_ESRRA_TARGETS_UP	0.00101317	0.0206079	0.220294	2.5638	0	245	AK1, MGST3, ISCU, EIF3K, NDUFS4, MDH2, NXF1, UQCRB, VDAC2, SLC25A3, MANF, COX5B, PFKP, NDUFS7, SDHD, NUCB1, WDR45, NDUFS3, MPC2, RNF5, SDHB, GSTK1, MDH1, NDUFV1, NDUFB5, COX7B, NDUFS8, ANXA6, MPC1, CYCS, UQCRC2, EMC3, VDAC3, HIGD1A, MRPL11, ACAT1, NPM3, NDUFA9, MRPL34, IDH3B, PLIN3, DECR1, NQO2, ALDH3A2, FAM162A, NDUFA8, COX5A, UQCRFS1, CTSL, NDUFS2, LETMD1, OXA1L, UQCRC1, IFT27, JMJD6, NFU1, SUC…	AK1, MGST3, ISCU, EIF3K, NDUFS4, MDH2, NXF1, UQCRB, VDAC2, SLC25A3, MANF, COX5B, PFKP, NDUFS7, SDHD, NUCB1, WDR45, NDUFS3, MPC2, RNF5, SDHB, GSTK1, MDH1, NDUFV1, NDUFB5, COX7B, NDUFS8, ANXA6, MPC1, CYCS, UQCRC2, EMC3, VDAC3, HIGD1A, MRPL11, ACAT1, NPM3, NDUFA9, MRPL34, IDH3B, PLIN3, DECR1, NQO2, ALDH3A2, FAM162A, NDUFA8, COX5A, UQCRFS1, CTSL, NDUFS2, LETMD1, OXA1L, UQCRC1, IFT27, JMJD6, NFU1, SUC…
FLECHNER_BIOPSY_KIDNEY_TRANSPLANT_OK_VS_DONOR_UP	0.00100301	0.0206079	0.199174	2.5625	0	391	CD9, LUM, HNRNPA1, TUBA1B, LGALS1, PKM, HERPUD1, SAP18, TUBA1A, EEF1D, COMT, C1S, ACTG1, CYB5R3, TSPO, DYNLL1, FHL1, EIF3F, HSPA8, PSMC5, AKR1C1, ID2, CRYAB, HSBP1, RAN, NXF1, GLRX, AKR1C3, RPL36AL, KPNA2, PGK1, PDCD6, ANXA4, EIF3I, TNFRSF11B, ATP6V0E1, HMGN3, SFRP1, NACA, ANXA7, LEPROT, SDCBP, HMGB2, HSPE1, JTB, SRSF2, AP3S1, TBCB, ID1, SPTSSA, PARK7, MDH1, UBE2N, PTMA, VIM, ADH5, MVP, GSN, ITM2…	CD9, LUM, HNRNPA1, TUBA1B, LGALS1, PKM, HERPUD1, SAP18, TUBA1A, EEF1D, COMT, C1S, ACTG1, CYB5R3, TSPO, DYNLL1, FHL1, EIF3F, HSPA8, PSMC5, AKR1C1, ID2, CRYAB, HSBP1, RAN, NXF1, GLRX, AKR1C3, RPL36AL, KPNA2, PGK1, PDCD6, ANXA4, EIF3I, TNFRSF11B, ATP6V0E1, HMGN3, SFRP1, NACA, ANXA7, LEPROT, SDCBP, HMGB2, HSPE1, JTB, SRSF2, AP3S1, TBCB, ID1, SPTSSA, PARK7, MDH1, UBE2N, PTMA, VIM, ADH5, MVP, GSN, ITM2…
WHITESIDE_CISPLATIN_RESISTANCE_DN	0.00148588	0.0208278	0.659997	2.55713	0	12	RPL13A, RPS16, RPS5, RPS9, SOD1, ACTB, RPS21, IFI6	RPL13A, RPS16, RPS5, RPS9, SOD1, ACTB, RPS21, IFI6
ACEVEDO_LIVER_CANCER_UP	0.000999001	0.0206079	0.183968	2.55529	0	604	RPL13A, RPL7, RPL23A, CD9, RPL17, MGP, RPS27A, HSPB1, TUBA1A, RNH1, BRK1, CES1, RPS7, RPLP1, SUMO2, CKS2, RPL23, NEDD8, RPL7A, GPAA1, RBX1, UQCRB, LRP10, TMEM14C, MRPL51, DAD1, POLD4, CKS1B, KPNA2, DNAJC19, SDHC, RPL14, ILF2, ATP6V0E1, EIF3H, LMAN2, CYSTM1, TMEM14A, SDCBP, HMGB2, TALDO1, MYLIP, PIGT, SSR2, TMEM109, GRN, TM2D1, AP3S1, GNG11, SPCS1, EIF4A3, TMEM14B, HBP1, CHMP5, HSD17B11, RHEB, UQC…	RPL13A, RPL7, RPL23A, CD9, RPL17, MGP, RPS27A, HSPB1, TUBA1A, RNH1, BRK1, CES1, RPS7, RPLP1, SUMO2, CKS2, RPL23, NEDD8, RPL7A, GPAA1, RBX1, UQCRB, LRP10, TMEM14C, MRPL51, DAD1, POLD4, CKS1B, KPNA2, DNAJC19, SDHC, RPL14, ILF2, ATP6V0E1, EIF3H, LMAN2, CYSTM1, TMEM14A, SDCBP, HMGB2, TALDO1, MYLIP, PIGT, SSR2, TMEM109, GRN, TM2D1, AP3S1, GNG11, SPCS1, EIF4A3, TMEM14B, HBP1, CHMP5, HSD17B11, RHEB, UQC…
WIERENGA_PML_INTERACTOME	0.0013587	0.0206079	0.516329	2.54805	0	20	RPL3, RPS3, RPS27, EEF1A1, RPS18, TUBA1A, ACTG1, HNRNPF, YTHDF2, OAT, POLDIP2, KPNB1, MCM7, ARF4, EMD	RPL3, RPS3, RPS27, EEF1A1, RPS18, TUBA1A, ACTG1, HNRNPF, YTHDF2, OAT, POLDIP2
POMEROY_MEDULLOBLASTOMA_DESMOPLASIC_VS_CLASSIC_UP	0.00126904	0.0206079	0.438565	2.54541	0	31	ALDOA, LDHA, PRDX1, GPX4, ARL6IP1, ARL4D, PSMB5, CRABP2, POLR2F, POLR2J, NUCB1, BSG, BCAP31, TMEM11, RPN2, SURF1, ILVBL, TGFB3, DLX4, THBS4	ALDOA, LDHA, PRDX1, GPX4, ARL6IP1, ARL4D, PSMB5, CRABP2, POLR2F, POLR2J, NUCB1, BSG, BCAP31, TMEM11
RAHMAN_TP53_TARGETS_PHOSPHORYLATED	0.00138696	0.0206079	0.546873	2.54176	0	18	ACTB, PSMB6, GSTP1, PRDX3, VPS29, NME1, PARK7, PGAM1, ANXA1, PRDX2, RUVBL2, CCT6A, PPA1, MAGOHB, DLD	ACTB, PSMB6, GSTP1, PRDX3, VPS29, NME1, PARK7, PGAM1, ANXA1, PRDX2, RUVBL2
REACTOME_HSP90_CHAPERONE_CYCLE_FOR_STEROID_HORMONE_RECEPTORS_SHR_IN_THE_PRESENCE_OF_LIGAND	0.00126743	0.0206079	0.417654	2.5383	0	35	TUBA1B, TUBA1A, TUBB4B, TUBB2B, DYNLL1, HSPA8, TUBB2A, ACTR10, DCTN3, DCTN2, DCTN6, DNAJB1, HSPA2, CAPZB, HSPA1A, HSPA1B, CAPZA2, ACTR1A, FKBP4, TUBA1C	TUBA1B, TUBA1A, TUBB4B, TUBB2B, DYNLL1, HSPA8, TUBB2A, ACTR10, DCTN3, DCTN2, DCTN6, DNAJB1, HSPA2, CAPZB, HSPA1A, HSPA1B, CAPZA2
WOOD_EBV_EBNA1_TARGETS_UP	0.00113895	0.0206079	0.327357	2.53185	0	66	S100A4, EPHX1, TUBA1A, HNRNPA0, C1S, FHL1, EMP2, AKR1C1, ID2, AKR1C2, AKR1C3, HSPE1, DNAJB1, CTSD, DUSP14, ANXA6, NQO1, HSPA1A, HSPA1B, CALM3, PRKRA, MYC, UBE2E3, ARHGDIA, GLUL, LGALS3BP, NFE2L2, CLU, MTX2, SPON2, TXNRD1, PIR, BAG3	S100A4, EPHX1, TUBA1A, HNRNPA0, C1S, FHL1, EMP2, AKR1C1, ID2, AKR1C2, AKR1C3, HSPE1, DNAJB1, CTSD, DUSP14, ANXA6, NQO1, HSPA1A, HSPA1B, CALM3, PRKRA, MYC, UBE2E3, ARHGDIA
GUTIERREZ_MULTIPLE_MYELOMA_UP	0.00135318	0.0206079	0.478002	2.5317	0	25	COX7C, TAF9, VDAC2, PSENEN, EMC7, EID1, ILF2, ATP6V0E1, MORF4L1, CD47, UQCRFS1, IFI6, VDAC1, ARF1, SRP72, SUCLG2, DCTD, CNIH1	COX7C, TAF9, VDAC2, PSENEN, EMC7, EID1, ILF2, ATP6V0E1, MORF4L1, CD47, UQCRFS1, IFI6, VDAC1
REACTOME_DETOXIFICATION_OF_REACTIVE_OXYGEN_SPECIES	0.0013459	0.0206079	0.480909	2.52991	0	24	SOD1, PRDX1, PRDX5, GSTP1, PRDX6, TXN, PRDX3, GPX3, CAT, CYCS, P4HB, TXN2, PRDX2, CYBA, TXNRD1, CCS	SOD1, PRDX1, PRDX5, GSTP1, PRDX6, TXN, PRDX3, GPX3, CAT, CYCS, P4HB, TXN2, PRDX2
REACTOME_MRNA_SPLICING_MINOR_PATHWAY	0.0012285	0.0206079	0.385594	2.52719	0	42	SNRPE, SNRPG, POLR2L, SNRPD2, POLR2F, SNRPB, SF3B5, POLR2E, SRSF2, POLR2J, POLR2G, POLR2K, LSM2, SNRPF, ZCRB1, POLR2C, SNRPD1, SF3B2, POLR2I, POLR2H, SNRNP40, SRSF1, SF3B4	SNRPE, SNRPG, POLR2L, SNRPD2, POLR2F, SNRPB, SF3B5, POLR2E, SRSF2, POLR2J, POLR2G, POLR2K, LSM2, SNRPF, ZCRB1, POLR2C
CHEN_LUNG_CANCER_SURVIVAL	0.0014245	0.0206079	0.572588	2.52615	0	16	EPHX1, PKM, ACTB, ACTG1, PEBP1, GSTP1, PGK1, PGAM1, P4HB, ANXA1	EPHX1, PKM, ACTB, ACTG1, PEBP1, GSTP1, PGK1, PGAM1, P4HB, ANXA1
LIU_SMARCA4_TARGETS	0.00132802	0.0206079	0.467223	2.52576	0	26	IGF1, ID3, TAGLN, CRYAB, CCL2, NUPR1, IFITM2, ECM1, S100A13, DHRS3, IFITM1, ANGPTL4, LGALS3BP, LPCAT2	IGF1, ID3, TAGLN, CRYAB, CCL2, NUPR1, IFITM2, ECM1, S100A13, DHRS3, IFITM1, ANGPTL4
GRUETZMANN_PANCREATIC_CANCER_DN	0.00216216	0.0265302	0.270564	2.52201	1	111	RPS10, RPL17, RPS9, EEF2, HERPUD1, RPL32, RPS7, RPL13, SLC25A5, CDO1, PEBP1, RPL7A, CRYAB, IMPDH2, SRPX, SLC25A3, ANXA4, GPX3, CYB5A, NTRK2, NUCB1, PEPD, TOB1, SEC61B, IGBP1, PRDX4, FKBP2, P4HB, LSP1, DSTN, DDT, AMD1, SMPD1, MT1X, MYC, PCBD1, ZNF32, LMF2, GYPC, RDX, CLU, CRAT, CYBA, NFIB, PWP1, ZNF22, SEC62, NFKBIL1, NUCB2, RFC1, ACADM	RPS10, RPL17, RPS9, EEF2, HERPUD1, RPL32, RPS7, RPL13, SLC25A5, CDO1, PEBP1, RPL7A, CRYAB, IMPDH2, SRPX, SLC25A3, ANXA4, GPX3, CYB5A, NTRK2, NUCB1, PEPD, TOB1, SEC61B, IGBP1, PRDX4, FKBP2, P4HB, LSP1, DSTN, DDT, AMD1, SMPD1, MT1X, MYC, PCBD1, ZNF32, LMF2, GYPC
WEST_ADRENOCORTICAL_TUMOR_DN	0.00100402	0.0206079	0.204414	2.51785	0	320	RPL23A, EIF4A1, RPL10, RPL27, LUM, JUNB, UBB, CFD, DPT, MGP, RPS4X, EEF1A1, RPS9, IGFBP6, RPL38, PRELP, SSPN, DCN, EEF1D, C1S, ACTG1, TSPO, ASPN, FHL1, TAGLN, RPL23, COX16, PEBP1, EIF3L, AKR1B1, VAMP2, RPL39, MFAP5, CCL2, IER3, NUPR1, IFITM2, CCDC85B, TALDO1, MYLIP, NDUFB11, COX7A1, ACADVL, AXL, CALHM2, FXYD1, FBLN5, EFEMP2, DKK3, MVP, ITM2A, CAT, FKBP9, TOB2, CUEDC2, MPG, TOB1, DNPH1, RPL29, UBX…	RPL23A, EIF4A1, RPL10, RPL27, LUM, JUNB, UBB, CFD, DPT, MGP, RPS4X, EEF1A1, RPS9, IGFBP6, RPL38, PRELP, SSPN, DCN, EEF1D, C1S, ACTG1, TSPO, ASPN, FHL1, TAGLN, RPL23, COX16, PEBP1, EIF3L, AKR1B1, VAMP2, RPL39, MFAP5, CCL2, IER3, NUPR1, IFITM2, CCDC85B, TALDO1, MYLIP, NDUFB11, COX7A1, ACADVL, AXL, CALHM2, FXYD1, FBLN5, EFEMP2, DKK3, MVP, ITM2A, CAT, FKBP9, TOB2, CUEDC2, MPG, TOB1, DNPH1, RPL29, UBX…
REACTOME_DUAL_INCISION_IN_TC_NER	0.00120627	0.0206079	0.368756	2.5166	0	47	UBB, RPS27A, UBC, UBA52, RBX1, POLR2L, POLD4, POLR2F, POLR2E, POLR2J, POLR2G, POLR2K, POLE4, POLD2, GTF2H5, POLR2C, PCNA, RPA3, ERCC1, MNAT1, POLR2I, POLR2H, PPIE, XPA, RPA2, PRPF19, RFC1	UBB, RPS27A, UBC, UBA52, RBX1, POLR2L, POLD4, POLR2F, POLR2E, POLR2J, POLR2G, POLR2K, POLE4, POLD2, GTF2H5, POLR2C, PCNA, RPA3, ERCC1, MNAT1
REACTOME_GAP_JUNCTION_TRAFFICKING_AND_REGULATION	0.00137363	0.0206079	0.52661	2.51656	0	19	TUBA1B, TUBA1A, TUBB4B, ACTB, ACTG1, TUBB2B, TUBB2A, AP2M1, CLTA	TUBA1B, TUBA1A, TUBB4B, ACTB, ACTG1, TUBB2B, TUBB2A, AP2M1, CLTA
WP_BENZOAPYRENE_METABOLISM	0.0015456	0.0209355	0.929548	2.51548	0	5	EPHX1, AKR1C1, AKR1C2, AKR1C3, AKR1A1	EPHX1, AKR1C1, AKR1C2, AKR1C3, AKR1A1
CASORELLI_ACUTE_PROMYELOCYTIC_LEUKEMIA_DN	0.001001	0.0206079	0.19297	2.51104	0	408	ALDOA, RPL3, GAPDH, HNRNPA1, TPI1, HEXIM1, LDHA, ENO1, ACTB, TMEM176B, TUBB2B, PRSS23, CIRBP, CD59, TUBB, SRI, AKR1B1, PSMB6, PSMB5, AKR1C1, AP2M1, PPP1R10, TUFM, CKS1B, KPNA2, PGK1, EID1, CCT7, SNRPB, LMAN2, PFKP, TMEM14A, SNX17, TRIP6, FLOT1, SUMO1, FHL2, ACADVL, HNRNPF, CYC1, NME1, TECR, NDUFV1, PIN4, TMBIM1, KDELR2, CBR1, ARPC4, LDHB, DNPH1, NUDC, PSMA1, PSMC3, ATP6V0D1, FDPS, ACAT1, CSRP1, P…	ALDOA, RPL3, GAPDH, HNRNPA1, TPI1, HEXIM1, LDHA, ENO1, ACTB, TMEM176B, TUBB2B, PRSS23, CIRBP, CD59, TUBB, SRI, AKR1B1, PSMB6, PSMB5, AKR1C1, AP2M1, PPP1R10, TUFM, CKS1B, KPNA2, PGK1, EID1, CCT7, SNRPB, LMAN2, PFKP, TMEM14A, SNX17, TRIP6, FLOT1, SUMO1, FHL2, ACADVL, HNRNPF, CYC1, NME1, TECR, NDUFV1, PIN4, TMBIM1, KDELR2, CBR1, ARPC4, LDHB, DNPH1, NUDC, PSMA1, PSMC3, ATP6V0D1, FDPS, ACAT1, CSRP1, P…
SOTIRIOU_BREAST_CANCER_GRADE_1_VS_3_UP	0.00118765	0.0206079	0.346927	2.50704	0	56	TUBA1B, TUBA1A, CKS2, SNRPG, KPNA2, TXN, PSMA7, POLR2K, NME1, UBE2N, COX7B, SNRPF, CCT5, TIMM10, PFDN6, JMJD6, LAGE3, SHMT2, PTTG1, MRPL12, ORMDL2, UBE2S, SLC52A2, NUDT1, TUBA1C, NUTF2, TXNRD1, SNRPC, HMCES, DDX39A, MRPL15	TUBA1B, TUBA1A, CKS2, SNRPG, KPNA2, TXN, PSMA7, POLR2K, NME1, UBE2N, COX7B, SNRPF, CCT5, TIMM10, PFDN6, JMJD6
MUNSHI_MULTIPLE_MYELOMA_UP	0.00119617	0.0206079	0.358628	2.50266	0	50	S100A4, UBB, ANXA2, EEF1A1, UBC, CALM2, PSMB1, RAN, DAD1, NACA, HSPE1, AXL, HAX1, LDHB, CD63, UBE2L3, FKBP2, DBI, IFITM1, PSME2	S100A4, UBB, ANXA2, EEF1A1, UBC, CALM2, PSMB1, RAN, DAD1, NACA, HSPE1, AXL, HAX1, LDHB, CD63, UBE2L3, FKBP2, DBI, IFITM1, PSME2
MORI_MATURE_B_LYMPHOCYTE_DN	0.00123916	0.0206079	0.389915	2.50254	0	40	COX7A2, TAX1BP3, CKS1B, TXN, SNRPB, HMGB2, PSMD8, NDUFC1, CYCS, UFC1, PRDX4, PGLS, DGCR6L, CAPN2, PTGR1, PSMC1, NUDT1, MTHFD2, PLA2G12A, SNRPC, LITAF, LXN, STMN1, IDH2, CCND3, NCBP2, PRPS1	COX7A2, TAX1BP3, CKS1B, TXN, SNRPB, HMGB2, PSMD8, NDUFC1, CYCS, UFC1, PRDX4, PGLS, DGCR6L, CAPN2, PTGR1
JISON_SICKLE_CELL_DISEASE_UP	0.00107643	0.0206079	0.261298	2.5015	0	120	CD9, ANXA2, PRDX1, CLIC1, CD151, EMP3, CDKN1A, TUBB2A, MYL9, NDUFAF3, TXN, BLOC1S1, LEPROT, TALDO1, TRIP6, NUCB1, AXL, GNG11, EIF4A3, AKR1A1, ADM, PSMB2, UBE2L3, RHOA, NDUFB7, PRDX4, GADD45B, PSMA3, PLIN3, P4HB, GTF2B, COX17, GNG5, CTSL, NDUFS2, TMED1, PSME2, DYNLT1, CTSA, GSTO1, VAMP5, BLVRB, IFI35	CD9, ANXA2, PRDX1, CLIC1, CD151, EMP3, CDKN1A, TUBB2A, MYL9, NDUFAF3, TXN, BLOC1S1, LEPROT, TALDO1, TRIP6, NUCB1, AXL, GNG11, EIF4A3, AKR1A1, ADM, PSMB2, UBE2L3, RHOA, NDUFB7, PRDX4, GADD45B, PSMA3, PLIN3, P4HB, GTF2B, COX17, GNG5, CTSL, NDUFS2, TMED1, PSME2, DYNLT1, CTSA, GSTO1, VAMP5, BLVRB, IFI35
DARWICHE_PAPILLOMA_RISK_HIGH_UP	0.00112867	0.0206079	0.312535	2.50146	0	73	FTL, LDHA, ENO1, EEF1D, RPS3A, ESD, DYNLL1, RPL39, HEXA, MT1A, PGK1, TXN, COX5B, MGAT1, AXL, S100A11, ID1, NHP2, SLPI, PGAM1, FAM162A, PDCD5, IFITM3, ENG, CXCL16, PFKL, CACYBP, CCT4, NFE2L2, IL1B, EXT2, SRSF1, EEF1B2, QDPR, LY6E, SUCLG2	FTL, LDHA, ENO1, EEF1D, RPS3A, ESD, DYNLL1, RPL39, HEXA, MT1A, PGK1, TXN, COX5B, MGAT1, AXL, S100A11, ID1, NHP2, SLPI, PGAM1, FAM162A, PDCD5, IFITM3, ENG, CXCL16, PFKL
BAE_BRCA1_TARGETS_UP	0.00121803	0.0206079	0.370126	2.49825	0	46	TMSB4X, LGALS3, MGST1, ATF4, NDUFA4, COX7C, HINT1, CAMLG, UBE2N, ADH5, GTF2A2, PRDX4, DRAP1, CTSL, CNBP, ANXA1, GAA, LSM1, IDI1, PRDX2	TMSB4X, LGALS3, MGST1, ATF4, NDUFA4, COX7C, HINT1, CAMLG, UBE2N, ADH5, GTF2A2, PRDX4, DRAP1, CTSL, CNBP, ANXA1, GAA, LSM1, IDI1, PRDX2
OUELLET_CULTURED_OVARIAN_CANCER_INVASIVE_VS_LMP_UP	0.00120773	0.0206079	0.368658	2.49501	0	45	UBB, CKS2, SRI, ARL4D, PSMD4, TNFRSF1A, NDUFS8, LDHB, POLD2, CAPG, XRCC6, PROCR, GTF2B, SEPHS2, CAPZA2, RBBP7, GCSH, DUSP4, ACAA2, GGH, SRP72, RAB11A, EMG1, ACADM, DNAJC7, AHCY	UBB, CKS2, SRI, ARL4D, PSMD4, TNFRSF1A, NDUFS8, LDHB, POLD2, CAPG, XRCC6, PROCR, GTF2B, SEPHS2, CAPZA2, RBBP7
WP_ALZHEIMERS_DISEASE	0.00106045	0.0206079	0.24972	2.49242	0	139	GAPDH, TUBA1B, SLC25A6, TUBA1A, CALM2, TUBB4B, ATF4, TUBB2B, SLC25A5, TUBB, PSMB1, PSMB6, PSMC5, TUBB2A, PSMB5, PSMB3, PSMD4, VDAC2, TNFRSF1A, PSMB7, PSENEN, CSNK2B, ADRM1, HSD17B10, PSMD8, PSMA7, APH1A, BAD, PSMC2, PSMB2, CYCS, PSMA1, PSMC3, VDAC3, PSMD3, PSMA5, CAPN1, PSMA3, IL6, PSMD2, CALM3, PSMA4, PSMD13	GAPDH, TUBA1B, SLC25A6, TUBA1A, CALM2, TUBB4B, ATF4, TUBB2B, SLC25A5, TUBB, PSMB1, PSMB6, PSMC5, TUBB2A, PSMB5, PSMB3, PSMD4, VDAC2, TNFRSF1A, PSMB7, PSENEN, CSNK2B, ADRM1, HSD17B10, PSMD8, PSMA7, APH1A, BAD, PSMC2, PSMB2, CYCS, PSMA1, PSMC3, VDAC3, PSMD3, PSMA5, CAPN1, PSMA3, IL6, PSMD2, CALM3, PSMA4, PSMD13
REACTOME_FOLDING_OF_ACTIN_BY_CCT_TRIC	0.00152439	0.0208278	0.693553	2.49173	0	10	ACTB, CCT7, CCT8, CCT5, TCP1, CCT3, CCT4, CCT2, CCT6A	ACTB, CCT7, CCT8, CCT5, TCP1, CCT3
REACTOME_SELECTIVE_AUTOPHAGY	0.00120337	0.0206079	0.360651	2.48918	0	49	UBB, TUBA1B, TOMM7, RPS27A, UBC, TUBA1A, UBA52, TUBB4B, TUBB2B, DYNLL1, HSPA8, TUBB2A, CSNK2B, PARK7, UBE2N, VIM, MAP1LC3A, PLIN3, TOMM22	UBB, TUBA1B, TOMM7, RPS27A, UBC, TUBA1A, UBA52, TUBB4B, TUBB2B, DYNLL1, HSPA8, TUBB2A, CSNK2B, PARK7, UBE2N, VIM, MAP1LC3A, PLIN3, TOMM22
ONKEN_UVEAL_MELANOMA_DN	0.00100402	0.0206079	0.198006	2.48474	0	348	RPL31, RPL15, RPL10A, RPL3, RPL35A, SLC25A6, RPS5, RPS27A, RPS9, RPL18A, RPL32, RPS14, RPL11, RPL13, CNN3, CIRBP, RPL23, EIF3L, ID2, GSTP1, AP2M1, EIF3G, IMPDH2, RPL24, NDUFAF3, RPL36AL, CUTA, COX7A2L, RPL14, PCOLCE2, NDUFB4, IL11RA, RPSA, TRIP6, FHL2, GNG11, EIF4A2, PEPD, ARL2, AIP, NDUFB5, LSM5, EFEMP2, BSG, ADH5, ITM2A, ARPC4, DEGS1, FBL, GSTM3, RPL29, DDOST, ASAH1, LSM3, RHOA, SERP1, RPL5, HS…	RPL31, RPL15, RPL10A, RPL3, RPL35A, SLC25A6, RPS5, RPS27A, RPS9, RPL18A, RPL32, RPS14, RPL11, RPL13, CNN3, CIRBP, RPL23, EIF3L, ID2, GSTP1, AP2M1, EIF3G, IMPDH2, RPL24, NDUFAF3, RPL36AL, CUTA, COX7A2L, RPL14, PCOLCE2, NDUFB4, IL11RA, RPSA, TRIP6, FHL2, GNG11, EIF4A2, PEPD, ARL2, AIP, NDUFB5, LSM5, EFEMP2, BSG, ADH5, ITM2A, ARPC4, DEGS1, FBL, GSTM3, RPL29, DDOST, ASAH1, LSM3, RHOA, SERP1, RPL5, HS…
BARRIER_COLON_CANCER_RECURRENCE_UP	0.00130378	0.0206079	0.452133	2.48252	0	27	ANXA2, CNPY2, PSMC2, ITM2A, ANG, PDHB, METTL9, RPN2, COPS8, ARL1, EXT2, SRP72, ERGIC2, TIMM17A, YIPF6, PWP1, SEC62, AHI1	ANXA2, CNPY2, PSMC2, ITM2A, ANG, PDHB, METTL9
FERRANDO_T_ALL_WITH_MLL_ENL_FUSION_DN	0.00117233	0.0206079	0.343141	2.47017	0	54	S100A4, GAPDH, EEF1D, PLP2, COX8A, HINT1, PRDX6, TXN, HMGB2, AP3S1, PGAM1, PSMB2, DUT, POLD2, SLC1A5, RPS4Y1, RANBP1, PCNA, MYC, SRSF3, VBP1, GLUL, KPNB1, ACAA2, SDHA, UBE2S	S100A4, GAPDH, EEF1D, PLP2, COX8A, HINT1, PRDX6, TXN, HMGB2, AP3S1, PGAM1, PSMB2, DUT, POLD2, SLC1A5, RPS4Y1, RANBP1, PCNA, MYC, SRSF3, VBP1
GAZDA_DIAMOND_BLACKFAN_ANEMIA_MYELOID_DN	0.00127065	0.0206079	0.42925	2.46513	0	30	RPS14, CD59, MRPL23, EID1, COX5B, PHB, DCTN3, MYLIP, UROD, CHMP4A, LSM7, THY1, PQBP1, POLR2I, RBBP6, LUZP1, COX11, RAB4A, RPL36, HADHA	RPS14, CD59, MRPL23, EID1, COX5B, PHB, DCTN3, MYLIP, UROD, CHMP4A, LSM7, THY1, PQBP1
TONG_INTERACT_WITH_PTTG1	0.00126422	0.0206079	0.416741	2.46177	0	33	RPL31, RPL41, RPS10, RPS15, ARPC1B, IER3, NHP2, RPL30, C19orf53, GSTM3, NOB1, ARL6IP4, CNP, RSL24D1, C7orf50, TBPL1, TMEM237, RPL26L1, EIF2S2, DDX54, RPF2, ABT1, PTRH1, HMGN2	RPL31, RPL41, RPS10, RPS15, ARPC1B, IER3, NHP2, RPL30, C19orf53, GSTM3, NOB1, ARL6IP4, CNP
KAYO_CALORIE_RESTRICTION_MUSCLE_DN	0.00120627	0.0206079	0.360519	2.46038	0	47	MRPL23, COX4I1, UQCRB, VDAC2, COX8A, RPSA, NDUFV2, CYC1, MDH1, ECH1, UQCRC2, HADHB, DBI, RANBP1, RCAN1, DYNLT1, MNAT1, COMMD1, POLR2I, ACAA2, ATF6B, RAB2A, ACTN1, RGS3, KAT5, RRS1, RAB4A, TSNAX	MRPL23, COX4I1, UQCRB, VDAC2, COX8A, RPSA, NDUFV2, CYC1, MDH1, ECH1, UQCRC2, HADHB, DBI, RANBP1, RCAN1, DYNLT1, MNAT1
TOOKER_GEMCITABINE_RESISTANCE_UP	0.00118765	0.0206079	0.340407	2.45993	0	56	RPL15, ADIRF, LGALS3, SLC25A6, TPI1, RNH1, CIRBP, EIF3F, COX8A, SLC25A3, SNRPB, PFDN5, ILK, TMED3, FTH1, ITPA, GRHPR, DHRS7, ABHD14A, ANXA1, IFI6, BLVRB, IFT52, PON2, BDH2	RPL15, ADIRF, LGALS3, SLC25A6, TPI1, RNH1, CIRBP, EIF3F, COX8A, SLC25A3, SNRPB, PFDN5, ILK, TMED3, FTH1, ITPA, GRHPR, DHRS7, ABHD14A, ANXA1, IFI6, BLVRB
LEE_CALORIE_RESTRICTION_MUSCLE_UP	0.0014245	0.0206079	0.557204	2.45827	0	16	ACTB, PSMB7, PSME1, PSMC3, SLC1A5, TKT, GLUL, PPP1R2, SSR4, DDIT3, PRKCSH, PEX5, ALDOC, EEF1G, PLIN2	ACTB, PSMB7, PSME1, PSMC3, SLC1A5, TKT
REACTOME_C_TYPE_LECTIN_RECEPTORS_CLRS	0.00111732	0.0206079	0.29552	2.45499	0	82	UBB, RPS27A, UBC, UBA52, PSMB1, PSMB6, PSMC5, PSMB5, PSMB3, PSMD4, PSMB7, PSMD8, PSMA7, UBE2N, PSME1, PSMC2, PSMF1, PSMB2, UBE2D2, PSMA1, PSMC3, PSMD3, PSMA5, PSMA3, UBE2D1, PSMD2, PSMA4, PSMD13, PSME2, PSMC4, PSMB4, PSMC1, SKP1, PSMD9, IL1B, PSMD11, PSMB8, PYCARD	UBB, RPS27A, UBC, UBA52, PSMB1, PSMB6, PSMC5, PSMB5, PSMB3, PSMD4, PSMB7, PSMD8, PSMA7, UBE2N, PSME1, PSMC2, PSMF1, PSMB2, UBE2D2, PSMA1, PSMC3, PSMD3, PSMA5, PSMA3, UBE2D1, PSMD2, PSMA4, PSMD13, PSME2, PSMC4
MATTIOLI_MGUS_VS_PCL	0.00115473	0.0206079	0.321498	2.45488	0	64	JUNB, TUBA1B, RPS6, EEF1A1, TUBA1A, ENO1, RPLP1, TUBB, PFN1, PSMD4, RAN, CKS1B, PRDX3, TBCB, HNRNPF, ITPA, SNRPF, GADD45B, PSMA3, CPQ, PCNA, CCT3, PSMC4, PPP1R15A, CPNE3, CCT4	JUNB, TUBA1B, RPS6, EEF1A1, TUBA1A, ENO1, RPLP1, TUBB, PFN1, PSMD4, RAN, CKS1B, PRDX3, TBCB, HNRNPF, ITPA, SNRPF, GADD45B, PSMA3, CPQ, PCNA, CCT3, PSMC4, PPP1R15A
BRACHAT_RESPONSE_TO_METHOTREXATE_DN	0.00142653	0.0206079	0.573615	2.45392	0	15	ALDOA, GAPDH, ENO1, MT1A, ANXA4, PPIA, IFITM2, HIGD1A, IFITM3, FKBP3	ALDOA, GAPDH, ENO1, MT1A, ANXA4, PPIA, IFITM2, HIGD1A, IFITM3, FKBP3
REACTOME_HSF1_DEPENDENT_TRANSACTIVATION	0.00135318	0.0206079	0.463126	2.45291	0	25	UBB, HSPB1, HSPA8, CRYAB, HSBP1, MRPL18, DNAJB1, HSPA2, HSPA1A, HSPA1B, HSPB2, HSPB8, FKBP4, HSF1, DNAJB6, AKT1S1	UBB, HSPB1, HSPA8, CRYAB, HSBP1, MRPL18, DNAJB1, HSPA2, HSPA1A, HSPA1B, HSPB2
WP_ALZHEIMERS_DISEASE_AND_MIRNA_EFFECTS	0.00106157	0.0206079	0.245618	2.45263	0	141	GAPDH, TUBA1B, SLC25A6, TUBA1A, CALM2, TUBB4B, ATF4, TUBB2B, SLC25A5, TUBB, PSMB1, PSMB6, PSMC5, TUBB2A, PSMB5, PSMB3, PSMD4, VDAC2, TNFRSF1A, PSMB7, PSENEN, CSNK2B, ADRM1, HSD17B10, PSMD8, PSMA7, APH1A, BAD, PSMC2, PSMB2, CYCS, PSMA1, PSMC3, VDAC3, PSMD3, PSMA5, CAPN1, PSMA3, IL6, PSMD2, CALM3, PSMA4, PSMD13	GAPDH, TUBA1B, SLC25A6, TUBA1A, CALM2, TUBB4B, ATF4, TUBB2B, SLC25A5, TUBB, PSMB1, PSMB6, PSMC5, TUBB2A, PSMB5, PSMB3, PSMD4, VDAC2, TNFRSF1A, PSMB7, PSENEN, CSNK2B, ADRM1, HSD17B10, PSMD8, PSMA7, APH1A, BAD, PSMC2, PSMB2, CYCS, PSMA1, PSMC3, VDAC3, PSMD3, PSMA5, CAPN1, PSMA3, IL6, PSMD2, CALM3, PSMA4, PSMD13
REACTOME_INHIBITION_OF_DNA_RECOMBINATION_AT_TELOMERE	0.0014245	0.0206079	0.555784	2.45201	0	16	POLR2L, POLR2F, POLR2E, POLR2J, POLR2G, POLR2K, TERF1, POLR2C, POLR2I, POLR2H, TERF2IP, TINF2, ACD, DAXX	POLR2L, POLR2F, POLR2E, POLR2J, POLR2G, POLR2K, TERF1, POLR2C
DIAZ_CHRONIC_MYELOGENOUS_LEUKEMIA_DN	0.00119617	0.0206079	0.350925	2.44891	0	50	RPL23A, RPL41, GAPDH, EEF1A1, RPS15, RPL18A, RPL32, ACTG1, RPLP1, RPS12, RPL39, RPS11, GPX3, RPL30, MVP, TGFBI, GADD45B	RPL23A, RPL41, GAPDH, EEF1A1, RPS15, RPL18A, RPL32, ACTG1, RPLP1, RPS12, RPL39, RPS11, GPX3, RPL30, MVP, TGFBI, GADD45B
JOSEPH_RESPONSE_TO_SODIUM_BUTYRATE_UP	0.00136054	0.0206079	0.472487	2.44734	0	23	PRDX1, GSTP1, POLR2L, PCMT1, PSAP, UQCRQ, COX6A1, SEC61B, RHOA, HADHB, CETN2, CLU, RAB11A, SPOCK1, GDI1, NR4A1	PRDX1, GSTP1, POLR2L, PCMT1, PSAP, UQCRQ, COX6A1, SEC61B, RHOA, HADHB
REACTOME_FORMATION_OF_INCISION_COMPLEX_IN_GG_NER	0.00126904	0.0206079	0.421341	2.44545	0	31	UBB, RPS27A, UBC, UBA52, SUMO2, RBX1, RAD23A, SUMO1, UBE2I, UBE2N, SUMO3, GTF2H5, RPA3, ERCC1, MNAT1, CETN2, PARP1, XPA, RPA2	UBB, RPS27A, UBC, UBA52, SUMO2, RBX1, RAD23A, SUMO1, UBE2I, UBE2N, SUMO3, GTF2H5, RPA3, ERCC1, MNAT1
SPIELMAN_LYMPHOBLAST_EUROPEAN_VS_ASIAN_DN	0.001001	0.0206079	0.188273	2.4388	0	400	RPL15, LAPTM4A, IGF1, ANXA2, OAZ2, CD59, SLC25A5, PSMB1, HSPA8, NDUFS4, MDH2, TAF9, PDCD6, COX7A2L, ERGIC3, ATP6V1G1, SNRPB, ARL5A, ATP6V0E1, PFKP, DCTN3, DNAJB9, PRDX3, MYLIP, SSR2, PSAP, JTB, GHITM, STOML2, NDUFAB1, DCTN6, ITM2B, ILK, PEPD, AIP, TMED3, NEU1, UBE2N, ADM, ADH5, SNRPB2, CAT, UBE2D2, PSMA1, RAD50, CD63, MKKS, DDOST, EMC3, ASAH1, ITPA, HADHB, ALG5, PPT1, PRDX4, SUMO3, PSMA5, PSMA3, …	RPL15, LAPTM4A, IGF1, ANXA2, OAZ2, CD59, SLC25A5, PSMB1, HSPA8, NDUFS4, MDH2, TAF9, PDCD6, COX7A2L, ERGIC3, ATP6V1G1, SNRPB, ARL5A, ATP6V0E1, PFKP, DCTN3, DNAJB9, PRDX3, MYLIP, SSR2, PSAP, JTB, GHITM, STOML2, NDUFAB1, DCTN6, ITM2B, ILK, PEPD, AIP, TMED3, NEU1, UBE2N, ADM, ADH5, SNRPB2, CAT, UBE2D2, PSMA1, RAD50, CD63, MKKS, DDOST, EMC3, ASAH1, ITPA, HADHB, ALG5, PPT1, PRDX4, SUMO3, PSMA5, PSMA3, …
KIM_MYC_AMPLIFICATION_TARGETS_UP	0.00107181	0.0206079	0.252141	2.43553	0	123	RPS4X, RPS23, RPL18A, ENO1, RPL11, RPS15A, SLC25A5, ANGPTL2, RPL12, AKR1B1, PRDX6, COX6B1, PCOLCE2, RPSA, ARL6IP5, NME1, PARK7, COX7B, LDHB, FBL, CYCS, RPL5, RPS27L, PSMG1, ALDH3A2, SSBP1, SSB, NOB1, MYC, PGRMC1, PDLIM3, SUCLG1, CTNNAL1, RSL24D1, DAP3, ETFA, MRPL36, MRPS34, MCTS1, SLC25A39, RGS10, MRPL13, NOP56, TRMT10C, MRPS33, DRG1, EEF1E1, EIF2S2, MRPS23, LYAR, DKC1, TIPIN, PDHA1, NIFK, NDUFAF…	RPS4X, RPS23, RPL18A, ENO1, RPL11, RPS15A, SLC25A5, ANGPTL2, RPL12, AKR1B1, PRDX6, COX6B1, PCOLCE2, RPSA, ARL6IP5, NME1, PARK7, COX7B, LDHB, FBL, CYCS, RPL5, RPS27L, PSMG1, ALDH3A2, SSBP1, SSB, NOB1, MYC, PGRMC1, PDLIM3, SUCLG1, CTNNAL1
DARWICHE_SKIN_TUMOR_PROMOTER_UP	0.00112867	0.0206079	0.30338	2.42819	0	73	FTL, GABARAPL2, LDHA, SOD1, ENO1, RPS3A, ESD, DYNLL1, PGK1, COX5B, AXL, ID1, ARL2, NHP2, SLPI, PGAM1, MAP1LC3A, ATP6V0D1, PDCD5, IFITM3, LTBP4, ENG, RNF181, TCP1, CAPN2, CXCL16, PFKL, CCT4, EXT2, SRSF1, YWHAB, EEF1B2, QDPR, LY6E, ACTA2	FTL, GABARAPL2, LDHA, SOD1, ENO1, RPS3A, ESD, DYNLL1, PGK1, COX5B, AXL, ID1, ARL2, NHP2, SLPI, PGAM1, MAP1LC3A, ATP6V0D1, PDCD5, IFITM3, LTBP4, ENG, RNF181, TCP1, CAPN2, CXCL16, PFKL
REACTOME_TRANSCRIPTIONAL_REGULATION_BY_RUNX1	0.0021692	0.0265302	0.26388	2.4253	1	106	UBB, LGALS3, RPS27A, UBC, UBA52, PSMB1, PSMB6, PSMC5, PSMB5, MYL9, PSMB3, PSMD4, PSMB7, CSNK2B, PSMD8, PSMA7, PSME1, DPY30, PSMC2, PSMF1, PSMB2, PRMT1, PSMA1, PSMC3, PSMD3, PSMA5, PSMA3, SMARCE1, PSMD2, PSMA4, PSMD13, CTSL, PSME2, RING1, SMARCB1, PSMC4, MNAT1, PSMB4, PSMC1, PSMD9, PSMD11, PSMB8, KMT2E, ACTL6A, CBX6	UBB, LGALS3, RPS27A, UBC, UBA52, PSMB1, PSMB6, PSMC5, PSMB5, MYL9, PSMB3, PSMD4, PSMB7, CSNK2B, PSMD8, PSMA7, PSME1, DPY30, PSMC2, PSMF1, PSMB2, PRMT1, PSMA1, PSMC3, PSMD3, PSMA5, PSMA3, SMARCE1, PSMD2, PSMA4, PSMD13, CTSL, PSME2, RING1, SMARCB1, PSMC4, MNAT1
REACTOME_HSF1_ACTIVATION	0.00134771	0.0206079	0.47394	2.42462	0	22	UBB, HSPB1, EEF1A1, HSBP1, MRPL18, DNAJB1, HSPA1A, HSPA1B, HSPB2, RPA3, FKBP4, HSF1, DNAJB6, RPA2, PTGES3, RPA1, HSP90AB1, VCP	UBB, HSPB1, EEF1A1, HSBP1, MRPL18, DNAJB1, HSPA1A, HSPA1B, HSPB2, RPA3
REACTOME_HIV_ELONGATION_ARREST_AND_RECOVERY	0.00137363	0.0206079	0.506532	2.42061	0	19	POLR2L, POLR2F, POLR2E, SUPT4H1, POLR2J, POLR2G, POLR2K, NELFE, POLR2C, SSRP1, POLR2I, POLR2H	POLR2L, POLR2F, POLR2E, SUPT4H1, POLR2J, POLR2G, POLR2K, NELFE, POLR2C, SSRP1
REACTOME_PROTEIN_FOLDING	0.00116822	0.0206079	0.328326	2.41655	0	58	TUBA1B, TUBA1A, TUBB4B, ACTB, TUBB2B, TUBB2A, CSNK2B, CCT7, PFDN5, TBCB, GNG11, ARL2, FKBP9, TBCA, CCT8, CCT5, PFDN4, PFDN6, GNG5, TCP1, CCT3, VBP1, CCT4, PFDN1, CCT2, NOP56, TUBA1C, CCT6A, HDAC3	TUBA1B, TUBA1A, TUBB4B, ACTB, TUBB2B, TUBB2A, CSNK2B, CCT7, PFDN5, TBCB, GNG11, ARL2, FKBP9, TBCA, CCT8, CCT5, PFDN4, PFDN6, GNG5, TCP1, CCT3, VBP1
LOCKWOOD_AMPLIFIED_IN_LUNG_CANCER	0.00211193	0.0265302	0.237681	2.41369	1	149	RPS27, S100A6, MRPL23, GPAA1, AP2M1, POLD4, CKS1B, SLC39A1, COPS6, PDCD6, ILF2, RAD23A, SSR2, JTB, POLR2J, PMVK, LAMTOR1, SEC61G, S100A11, AIP, NDUFB5, CORO1B, SIVA1, HAX1, CAT, FKBP9, S100A13, MRPL11, MANBAL, CERS2, CDK4, NDUFS6, CCT5, IGSF8, CCDC107, PPP1CA, PMF1, NDUFS2, MAF1, CAPZA2, MYC, FASTK, SNAPIN, MRPL9, PSMB4, PUF60, POLR2H, MRPL36, MAGEF1, SDHA, PCID2, NUDT1, CCT6A, PRCC, TAF6, TMEM13…	RPS27, S100A6, MRPL23, GPAA1, AP2M1, POLD4, CKS1B, SLC39A1, COPS6, PDCD6, ILF2, RAD23A, SSR2, JTB, POLR2J, PMVK, LAMTOR1, SEC61G, S100A11, AIP, NDUFB5, CORO1B, SIVA1, HAX1, CAT, FKBP9, S100A13, MRPL11, MANBAL, CERS2, CDK4, NDUFS6, CCT5, IGSF8, CCDC107, PPP1CA, PMF1, NDUFS2, MAF1, CAPZA2, MYC, FASTK, SNAPIN, MRPL9
REACTOME_RECOGNITION_OF_DNA_DAMAGE_BY_PCNA_CONTAINING_REPLICATION_COMPLEX	0.00134771	0.0206079	0.471543	2.41236	0	22	UBB, RPS27A, UBC, UBA52, RBX1, POLD4, POLE4, POLD2, USP1, PCNA, RPA3, UBE2B, RPA2, RFC1, POLE3, RPA1, DDB1	UBB, RPS27A, UBC, UBA52, RBX1, POLD4, POLE4, POLD2, USP1, PCNA, RPA3
MOOTHA_TCA	0.00143266	0.0206079	0.581122	2.41147	0	14	MDH2, SDHC, SDHD, SDHB, IDH3G, IDH3B, SUCLG1, SUCLA2, SDHA, FH, ACO2, IDH2	MDH2, SDHC, SDHD, SDHB, IDH3G, IDH3B, SUCLG1
REACTOME_ATTENUATION_PHASE	0.00137363	0.0206079	0.504263	2.40977	0	19	UBB, HSPB1, HSPA8, HSBP1, MRPL18, DNAJB1, HSPA2, HSPA1A, HSPA1B, HSPB2, FKBP4, HSF1, DNAJB6	UBB, HSPB1, HSPA8, HSBP1, MRPL18, DNAJB1, HSPA2, HSPA1A, HSPA1B, HSPB2
YAGI_AML_WITH_INV_16_TRANSLOCATION	0.00102564	0.0206079	0.217285	2.40261	0	206	RPL13A, RPL31, RPL23A, RPS20, RPLP2, CD9, RPL27A, RPS16, RPL19, RPS13, RPS27, RPS6, HSPB1, RPS4X, EEF1A1, UBC, RPS18, RPL32, RPL37A, ID3, RPL34, RPL13, TUBB2B, RPS29, RPLP1, MDH2, MFAP5, TMSB10, ATP6V0E1, PFKP, NACA, PCMT1, TMEM109, COX7A1, RPLP0, ECH1, PTMA, VIM, ITM2A, CAT, S100A10, RHOA, RER1, HADHB, FKBP2, DHRS3, TAF7, HSPA1A, RPL37, IFRD2, MRPS18B, TRAPPC3	RPL13A, RPL31, RPL23A, RPS20, RPLP2, CD9, RPL27A, RPS16, RPL19, RPS13, RPS27, RPS6, HSPB1, RPS4X, EEF1A1, UBC, RPS18, RPL32, RPL37A, ID3, RPL34, RPL13, TUBB2B, RPS29, RPLP1, MDH2, MFAP5, TMSB10, ATP6V0E1, PFKP, NACA, PCMT1, TMEM109, COX7A1, RPLP0, ECH1, PTMA, VIM, ITM2A, CAT, S100A10, RHOA, RER1, HADHB, FKBP2, DHRS3, TAF7, HSPA1A, RPL37, IFRD2, MRPS18B, TRAPPC3
KEGG_PATHOGENIC_ESCHERICHIA_COLI_INFECTION	0.00251889	0.028403	0.391593	2.40161	1	36	TUBA1B, TUBA1A, TUBB4B, ARPC1B, ACTB, ACTG1, TUBB2B, TUBB, TUBB2A, ARPC1A, ARPC4, RHOA, ARPC3, ARPC2, ARPC5, YWHAQ, CTNNB1, TUBA1C, TUBB6, LY96, ARPC5L, ARHGEF2, CD14, CTTN	TUBA1B, TUBA1A, TUBB4B, ARPC1B, ACTB, ACTG1, TUBB2B, TUBB, TUBB2A, ARPC1A, ARPC4, RHOA, ARPC3, ARPC2, ARPC5, YWHAQ
WP_PATHOGENIC_ESCHERICHIA_COLI_INFECTION	0.00251889	0.028403	0.391593	2.40161	1	36	TUBA1B, TUBA1A, TUBB4B, ARPC1B, ACTB, ACTG1, TUBB2B, TUBB, TUBB2A, ARPC1A, ARPC4, RHOA, ARPC3, ARPC2, ARPC5, YWHAQ, CTNNB1, TUBA1C, TUBB6, LY96, ARPC5L, ARHGEF2, CD14, CTTN	TUBA1B, TUBA1A, TUBB4B, ARPC1B, ACTB, ACTG1, TUBB2B, TUBB, TUBB2A, ARPC1A, ARPC4, RHOA, ARPC3, ARPC2, ARPC5, YWHAQ
REACTOME_PINK1_PRKN_MEDIATED_MITOPHAGY	0.00144928	0.0206079	0.591641	2.39361	0	13	UBB, TOMM7, RPS27A, UBC, UBA52, MAP1LC3A, TOMM22, VDAC1, MAP1LC3B	UBB, TOMM7, RPS27A, UBC, UBA52, MAP1LC3A, TOMM22, VDAC1, MAP1LC3B
GUO_HEX_TARGETS_DN	0.00127065	0.0206079	0.416418	2.39144	0	30	IGF1, BRK1, ACTB, POLR2J, ARL6IP5, GSTK1, PSME1, IFITM3, MEA1, ENG, TMED4, RAMP2, ACP1, PTTG1, RALY, JKAMP, DCTPP1	IGF1, BRK1, ACTB, POLR2J, ARL6IP5, GSTK1, PSME1, IFITM3, MEA1, ENG, TMED4, RAMP2
WP_TCA_CYCLE_AKA_KREBS_OR_CITRIC_ACID_CYCLE	0.00140449	0.0206079	0.526009	2.38396	0	17	MDH2, SDHC, SDHD, SDHB, IDH3G, IDH3B, SUCLG1, SUCLA2, SDHA, FH, ACO2, SUCLG2, IDH2, DLD	MDH2, SDHC, SDHD, SDHB, IDH3G, IDH3B, SUCLG1
GOLDRATH_HOMEOSTATIC_PROLIFERATION	0.00109051	0.0206079	0.265104	2.38285	0	100	HNRNPA1, PSMC5, SNRPE, UBL5, VDAC2, RAB5C, EID1, SDHC, HSPE1, ITGB1BP1, NDUFAB1, ATP6V0B, MAGOH, MPC2, NME1, NDUFC1, NHP2, PARK7, NUDCD2, CYCS, NDUFB3, NPM3, UBE2E1, NOP16, IL10RB, TMX2, FAM162A, NDUFB2, ITFG1, MRPL9, LAGE3, CACYBP, CHEK2, MRPS33, RPIA, RAB18, PDAP1, CD55, QDPR, SEC62, STT3A, VTI1B, AMZ2, PPA1, NIFK, PCGF2, GOLIM4, PSMC6, PTGES3, GALK1, BYSL	HNRNPA1, PSMC5, SNRPE, UBL5, VDAC2, RAB5C, EID1, SDHC, HSPE1, ITGB1BP1, NDUFAB1, ATP6V0B, MAGOH, MPC2, NME1, NDUFC1, NHP2, PARK7, NUDCD2, CYCS, NDUFB3, NPM3, UBE2E1, NOP16, IL10RB, TMX2, FAM162A, NDUFB2, ITFG1, MRPL9
REACTOME_PROCESSING_OF_CAPPED_INTRON_CONTAINING_PRE_MRNA	0.0010395	0.0206079	0.223867	2.37758	0	177	U2AF1, HNRNPA1, HNRNPA0, HSPA8, SNRPE, NXF1, SNRPG, POLR2L, SNRPD2, POLR2F, SNRPB, SF3B5, POLR2E, SRSF2, POLR2J, EIF4A3, MAGOH, HNRNPF, POLR2G, POLR2K, LSM5, SNRPB2, LSM3, EIF4E, LSM2, SNRPF, ZCRB1, BUD31, POLR2C, PCF11, LSM7, PRPF31, RBM8A, HNRNPH2, SYF2, SEC13, PQBP1, PHF5A, LSM4, RBMX, SRSF3, DNAJC8, PUF60, SNRPD1, THOC7, CD2BP2, SF3B2, POLR2I, POLR2H, UPF3B, SNRNP40, THOC6, WBP4, PPIE, CTNNBL…	U2AF1, HNRNPA1, HNRNPA0, HSPA8, SNRPE, NXF1, SNRPG, POLR2L, SNRPD2, POLR2F, SNRPB, SF3B5, POLR2E, SRSF2, POLR2J, EIF4A3, MAGOH, HNRNPF, POLR2G, POLR2K, LSM5, SNRPB2, LSM3, EIF4E, LSM2, SNRPF, ZCRB1, BUD31, POLR2C, PCF11, LSM7, PRPF31, RBM8A, HNRNPH2, SYF2, SEC13, PQBP1, PHF5A, LSM4, RBMX, SRSF3, DNAJC8
WP_PHOTODYNAMIC_THERAPYINDUCED_NFE2L2_NRF2_SURVIVAL_SIGNALING	0.00152439	0.0208278	0.661716	2.37734	0	10	EPHX1, CES1, GSTP1, NQO1, NQO2, HMOX1, NFE2L2, KEAP1	EPHX1, CES1, GSTP1, NQO1, NQO2
REACTOME_MODULATION_BY_MTB_OF_HOST_IMMUNE_SYSTEM	0.0015456	0.0209355	0.878347	2.37693	0	5	UBB, RPS27A, UBC, UBA52	UBB, RPS27A, UBC, UBA52
CAVARD_LIVER_CANCER_MALIGNANT_VS_BENIGN	0.00134771	0.0206079	0.474372	2.37394	0	21	RPL13A, MYL6, PRDX1, ACTB, CES1, SLC25A5, AKR1C1, MRFAP1, FTH1, PTGR1, GLUL, GGH	RPL13A, MYL6, PRDX1, ACTB, CES1, SLC25A5, AKR1C1, MRFAP1, FTH1, PTGR1
KEGG_RNA_POLYMERASE	0.00137363	0.0206079	0.496002	2.37029	0	19	POLR2L, POLR2F, POLR2E, POLR2J, POLR2G, POLR2K, POLR2C, POLR1D, POLR3GL, POLR1C, POLR2I, POLR2H	POLR2L, POLR2F, POLR2E, POLR2J, POLR2G, POLR2K, POLR2C, POLR1D, POLR3GL, POLR1C
BIOCARTA_ETC_PATHWAY	0.00152207	0.0208278	0.713843	2.36742	0	8	SLC25A6, NDUFA1, SDHC, SDHD, SDHB, UQCRC1, SDHA, SLC25A4	SLC25A6, NDUFA1, SDHC, SDHD, SDHB, UQCRC1
REACTOME_CHAPERONE_MEDIATED_AUTOPHAGY	0.0014245	0.0206079	0.536003	2.36474	0	16	UBB, RPS27A, EEF1A1, UBC, UBA52, HSPA8, PARK7, VIM, PLIN3	UBB, RPS27A, EEF1A1, UBC, UBA52, HSPA8, PARK7, VIM, PLIN3
REACTOME_TELOMERE_MAINTENANCE	0.002457	0.028403	0.360107	2.36014	1	42	POLR2L, POLD4, POLR2F, POLR2E, POLR2J, POLR2G, POLR2K, NHP2, NOP10, TERF1, POLD2, POLR2C, PCNA, RPA3, RUVBL2, POLR2I, POLR2H, TERF2IP, RPA2, GAR1, RFC1, DKC1, TINF2, PPP6C, RPA1, ACD, CHTF8, DAXX	POLR2L, POLD4, POLR2F, POLR2E, POLR2J, POLR2G, POLR2K, NHP2, NOP10, TERF1, POLD2, POLR2C, PCNA, RPA3, RUVBL2
CHIBA_RESPONSE_TO_TSA	0.00128866	0.0206079	0.417351	2.35981	0	29	PKM, PRDX1, ID3, CDKN1A, ID2, GRN, ATP6AP2, DNAJB1, BSG, RHOA, HADHB, IFITM3, PRKRA	PKM, PRDX1, ID3, CDKN1A, ID2, GRN, ATP6AP2, DNAJB1, BSG, RHOA, HADHB, IFITM3, PRKRA
REACTOME_INTERCONVERSION_OF_NUCLEOTIDE_DI_AND_TRIPHOSPHATES	0.00140449	0.0206079	0.520207	2.35767	0	17	AK1, GLRX, TXN, NME1, GUK1, DUT, NME3, NME4, AK2, DCTPP1, TXNRD1, DTYMK, DCTD	AK1, GLRX, TXN, NME1, GUK1, DUT, NME3
ONGUSAHA_BRCA1_TARGETS_UP	0.00152439	0.0208278	0.676915	2.35529	0	9	DDIT4, ECM1, TGFBI, MAGEH1, HMOX1, RBP4, ENPP2	DDIT4, ECM1, TGFBI, MAGEH1
NAKAJIMA_MAST_CELL	0.00135318	0.0206079	0.444547	2.35451	0	25	LGALS3, PRDX1, TSPAN4, PEBP1, MT1A, CCL2, DUSP14, CAPG, MT1E, GPNMB, CLU, VAT1, RGS10, MAOB, ENPP2, VWA5A, GDF15, HSP90AB1, ALAS1	LGALS3, PRDX1, TSPAN4, PEBP1, MT1A, CCL2, DUSP14, CAPG, MT1E
CHOW_RASSF1_TARGETS_DN	0.0013587	0.0206079	0.476168	2.34986	0	20	EEF1D, LRPAP1, POLR2K, NDUFS8, P4HB, PSMG1, PPP1CA, BCL3, SNRPD1, ARL1, KLHL21, LY6E, EBAG9, PYCR1, RNF114, PRKCSH, EXOSC4	EEF1D, LRPAP1, POLR2K, NDUFS8, P4HB, PSMG1, PPP1CA, BCL3
REACTOME_MITOPHAGY	0.0014245	0.0206079	0.532626	2.34984	0	16	UBB, TOMM7, RPS27A, UBC, UBA52, CSNK2B, MAP1LC3A, TOMM22, VDAC1, MAP1LC3B	UBB, TOMM7, RPS27A, UBC, UBA52, CSNK2B, MAP1LC3A, TOMM22, VDAC1, MAP1LC3B
WP_FERROPTOSIS	0.00123916	0.0206079	0.365632	2.34669	0	40	FTL, HSPB1, GPX4, SLC3A2, AKR1C1, AKR1C2, VDAC2, AKR1C3, CHMP5, SAT2, FTH1, MAP1LC3A, VDAC3, SLC1A5, CP, MAP1LC3B, HMOX1, CISD1, PRNP	FTL, HSPB1, GPX4, SLC3A2, AKR1C1, AKR1C2, VDAC2, AKR1C3, CHMP5, SAT2, FTH1, MAP1LC3A, VDAC3, SLC1A5, CP, MAP1LC3B
BERENJENO_TRANSFORMED_BY_RHOA_FOREVER_UP	0.00140449	0.0206079	0.517707	2.34634	0	17	AQP1, DCN, TMEM176B, CDO1, TMEM176A, MT1A, IL11RA, HSD17B11, DHRS7	AQP1, DCN, TMEM176B, CDO1, TMEM176A, MT1A, IL11RA, HSD17B11, DHRS7
PELLICCIOTTA_HDAC_IN_ANTIGEN_PRESENTATION_UP	0.00118765	0.0206079	0.323982	2.34123	0	56	HERPUD1, PSMB1, PSMB3, PSMD4, PSMB7, ERGIC3, COPE, TMED9, TBCB, KDELR2, PSMD3, PSMA5, BCAP31, TRAPPC1, PSMD2, TRAPPC3, PSMD13, CBY1, TRAPPC4, PSMC4, POMP, PPP1R15A, PSMB4, COPZ1, PSMD9, PDIA3, ERGIC1, TRAPPC6A, TXNDC12, GOPC, PSMD6, PDIA4, DDIT3, PSMD1, YIPF5, COPG1, COPB2, BCAP29, TMED10, SAR1B	HERPUD1, PSMB1, PSMB3, PSMD4, PSMB7, ERGIC3, COPE, TMED9, TBCB, KDELR2, PSMD3, PSMA5, BCAP31, TRAPPC1, PSMD2, TRAPPC3, PSMD13, CBY1, TRAPPC4, PSMC4, POMP, PPP1R15A
REACTOME_RRNA_MODIFICATION_IN_THE_NUCLEUS_AND_CYTOSOL	0.00246609	0.028403	0.359505	2.33836	1	41	RPS6, RPS9, RPS14, RPS7, TRMT112, RPS2, NHP2, NOP10, FBL, WDR46, IMP4, IMP3, DCAF13, NOP56, DIMT1, EMG1, GAR1, DKC1, NOP2, PNO1, RRP9, UTP18, DDX49, UTP6, TBL3, NOC4L, WDR43, MPHOSPH10, THUMPD1	RPS6, RPS9, RPS14, RPS7, TRMT112, RPS2, NHP2, NOP10, FBL, WDR46, IMP4
GERHOLD_ADIPOGENESIS_DN	0.002457	0.028403	0.356687	2.33773	1	42	CD9, ANXA2, EEF2, TUBA1A, TUBB, AKR1B1, HSPA8, CRYAB, CCL2, IER3, DNAJB1, ECM1, CDK4, CCT5, ATF1, BAX, CCT2, TNFAIP2, CDC37, ZNF148, IFRD1, SAE1, DDB1, ANXA5, FGF7, GAS6, SAMHD1	CD9, ANXA2, EEF2, TUBA1A, TUBB, AKR1B1, HSPA8, CRYAB, CCL2, IER3, DNAJB1, ECM1, CDK4, CCT5, ATF1
PEART_HDAC_PROLIFERATION_CLUSTER_UP	0.00128866	0.0206079	0.413375	2.33732	0	29	PRDX1, ID3, CKS2, ID2, KPNA2, DCTN3, RAP1A, TOB1, QSOX1, SIRT2, CETN2, TPD52L2, INSIG1, HDAC3, CDC37, CCNG1, TUSC2, CGRRF1, ORC4, HDAC5, MLX, PPP1CC, STAMBP	PRDX1, ID3, CKS2, ID2, KPNA2, DCTN3, RAP1A, TOB1, QSOX1, SIRT2
STEIN_ESRRA_TARGETS	0.00100503	0.0206079	0.189629	2.33549	0	322	AK1, HEXIM1, MGST3, ISCU, EIF3K, NDUFS4, MDH2, NXF1, UQCRB, VDAC2, IER3, TRMT112, SLC25A3, MANF, TNFRSF11B, COX5B, PFKP, PHB, NDUFS7, SDHD, DGUOK, NUCB1, WDR45, NDUFS3, MPC2, RNF5, SDHB, GSTK1, MDH1, NDUFV1, NDUFB5, COX7B, NDUFS8, ANXA6, MPC1, CYCS, TERF1, UQCRC2, EMC3, VDAC3, HIGD1A, MRPL11, ACAT1, NPM3, NDUFA9, MRPL34, IDH3B, PLIN3, DECR1, NQO2, ALDH3A2, FAM162A, NDUFA8, GTF2B, COX5A, UQCRFS1, …	AK1, HEXIM1, MGST3, ISCU, EIF3K, NDUFS4, MDH2, NXF1, UQCRB, VDAC2, IER3, TRMT112, SLC25A3, MANF, TNFRSF11B, COX5B, PFKP, PHB, NDUFS7, SDHD, DGUOK, NUCB1, WDR45, NDUFS3, MPC2, RNF5, SDHB, GSTK1, MDH1, NDUFV1, NDUFB5, COX7B, NDUFS8, ANXA6, MPC1, CYCS, TERF1, UQCRC2, EMC3, VDAC3, HIGD1A, MRPL11, ACAT1, NPM3, NDUFA9, MRPL34, IDH3B, PLIN3, DECR1, NQO2, ALDH3A2, FAM162A, NDUFA8, GTF2B, COX5A, UQCRFS1, …
REACTOME_TCF_DEPENDENT_SIGNALING_IN_RESPONSE_TO_WNT	0.00108932	0.0206079	0.262978	2.33404	0	97	UBB, RPS27A, UBC, UBA52, PSMB1, PSMB6, PSMC5, PSMB5, SFRP2, RBX1, PSMB3, PSMD4, PSMB7, CSNK2B, SFRP1, PSMD8, PSMA7, PSME1, PSMC2, PSMF1, PSMB2, PSMA1, PSMC3, PSMD3, PSMA5, PSMA3, PPP2R1A, PSMD2, PSMA4, PSMD13, CBY1, PSME2, MYC, PSMC4, PSMB4, PSMC1, PSMD9, CTNNB1, PSMD11, RNF146, PSMB8	UBB, RPS27A, UBC, UBA52, PSMB1, PSMB6, PSMC5, PSMB5, SFRP2, RBX1, PSMB3, PSMD4, PSMB7, CSNK2B, SFRP1, PSMD8, PSMA7, PSME1, PSMC2, PSMF1, PSMB2, PSMA1, PSMC3, PSMD3, PSMA5, PSMA3, PPP2R1A, PSMD2, PSMA4, PSMD13, CBY1, PSME2, MYC, PSMC4
IIZUKA_LIVER_CANCER_PROGRESSION_L0_L1_DN	0.00143266	0.0206079	0.561122	2.32848	0	14	TSPO, ISCU, COX4I1, RPS19, VDAC3, RHOA, ARPC2, PRCP, PLTP, CYBA	TSPO, ISCU, COX4I1, RPS19, VDAC3, RHOA, ARPC2, PRCP, PLTP
REACTOME_POST_CHAPERONIN_TUBULIN_FOLDING_PATHWAY	0.00144928	0.0206079	0.574789	2.32543	0	13	TUBA1B, TUBA1A, TUBB4B, TUBB2B, TUBB2A, TBCB, ARL2, TBCA	TUBA1B, TUBA1A, TUBB4B, TUBB2B, TUBB2A, TBCB, ARL2, TBCA
BOYAULT_LIVER_CANCER_SUBCLASS_G3_UP	0.00214362	0.0265302	0.240721	2.32522	1	123	RPL8, ENO1, CLIC1, SRI, PGK1, SNRPD2, TXN, EIF3H, PHB, ITGB1BP1, SEC61G, EIF4A3, GLA, POLR2K, NME1, FTH1, ARPC4, EBNA1BP2, LRRC59, CCT5, COPS5, TGIF1, PFN2, TPRKB, PSMC4, CKLF, CCT4, ADSL, KPNB1, CSNK1D, TPD52L2, CCT2, SLC52A2, PSMD11, MPV17, PIGF, ACTL6A, GNL3, PWP1, EIF2S1, SNX7, DKC1, PRMT5, TIPIN, SUB1, STMN1, UBE2V2, MRTO4, WDR45B, TDG, PGD, TSN, PSMC6, ANP32E, PTGES3, ATIC, PSMD14, MRPL42, …	RPL8, ENO1, CLIC1, SRI, PGK1, SNRPD2, TXN, EIF3H, PHB, ITGB1BP1, SEC61G, EIF4A3, GLA, POLR2K, NME1, FTH1, ARPC4, EBNA1BP2, LRRC59, CCT5, COPS5, TGIF1, PFN2, TPRKB, PSMC4, CKLF
KRIGE_RESPONSE_TO_TOSEDOSTAT_24HR_DN	0.000999001	0.0206079	0.167247	2.32303	0	604	RPL27A, HSPB1, LDHA, PRDX1, FKBP1A, CD59, CKS2, COX16, PEBP1, MRPL23, TUBB2A, UBL5, NDUFA11, PGK1, POLR2F, PCOLCE2, ARL5A, HMGN3, SLIRP, PHB, IFITM2, CCDC85B, TMEM147, NAA20, HSPE1, POLR2E, MYLIP, TMEM109, CYB5A, DPP7, SUMO1, PMVK, NDUFAB1, PSMA7, NDUFS3, GLA, NME1, NHP2, C4orf3, TMED3, SIVA1, DNAJB1, GADD45GIP1, PTMA, MIF, COX7B, PSMC2, ITM2A, PRMT1, ELOF1, FBL, WDR61, C19orf53, NUDC, NDUFB10, A…	RPL27A, HSPB1, LDHA, PRDX1, FKBP1A, CD59, CKS2, COX16, PEBP1, MRPL23, TUBB2A, UBL5, NDUFA11, PGK1, POLR2F, PCOLCE2, ARL5A, HMGN3, SLIRP, PHB, IFITM2, CCDC85B, TMEM147, NAA20, HSPE1, POLR2E, MYLIP, TMEM109, CYB5A, DPP7, SUMO1, PMVK, NDUFAB1, PSMA7, NDUFS3, GLA, NME1, NHP2, C4orf3, TMED3, SIVA1, DNAJB1, GADD45GIP1, PTMA, MIF, COX7B, PSMC2, ITM2A, PRMT1, ELOF1, FBL, WDR61, C19orf53, NUDC, NDUFB10, A…
ZHAN_MULTIPLE_MYELOMA_SUBGROUPS	0.00134771	0.0206079	0.452759	2.31626	0	22	FKBP1A, CKS1B, CSNK2B, SUMO1, POLD2, XRCC6, RANBP1, CCT4, C1D, FNTA, EIF2S1, SNRPC, EIF2B1, ACO2, UBE2V2, PSMD14	FKBP1A, CKS1B, CSNK2B, SUMO1, POLD2, XRCC6, RANBP1
REACTOME_GENE_AND_PROTEIN_EXPRESSION_BY_JAK_STAT_SIGNALING_AFTER_INTERLEUKIN_12_STIMULATION	0.0013459	0.0206079	0.440066	2.31505	0	24	ANXA2, SOD1, CFL1, PPIA, TALDO1, HNRNPF, AIP, RPLP0, MIF, PSME2, TCP1, GSTO1, ARF1	ANXA2, SOD1, CFL1, PPIA, TALDO1, HNRNPF, AIP, RPLP0, MIF, PSME2, TCP1, GSTO1
VECCHI_GASTRIC_CANCER_ADVANCED_VS_EARLY_DN	0.00120773	0.0206079	0.337453	2.31487	0	48	AK1, CRIP1, AKR1C1, AKR1C3, COX8A, POLD4, EIF3H, CYSTM1, CYC1, SMDT1, VPS28, SLPI, RER1, RPS27L, IFT57, SERPINB1, DDT, PCBD1, BLVRB, ETHE1, CHCHD5, GMDS, DERL1, SSNA1, PRADC1, CA2, SNRNP25	AK1, CRIP1, AKR1C1, AKR1C3, COX8A, POLD4, EIF3H, CYSTM1, CYC1, SMDT1, VPS28, SLPI, RER1, RPS27L, IFT57, SERPINB1, DDT, PCBD1, BLVRB
DACOSTA_LOW_DOSE_UV_RESPONSE_VIA_ERCC3_XPCS_DN	0.0015674	0.0210045	0.742084	2.31017	0	7	EIF4A1, GAPDH, ACTB, MIR22HG, ID1	EIF4A1, GAPDH, ACTB, MIR22HG, ID1
BLALOCK_ALZHEIMERS_DISEASE_INCIPIENT_DN	0.00217155	0.0265302	0.252928	2.30995	1	105	SLC25A6, RPL38, COX7C, RPL6, CD59, CKS2, FHL1, NEDD8, GLRX, COX7A2L, RPL14, TMEM147, AP3S1, ECH1, PSMC2, MKKS, GTF2A2, NDUFB3, LAMTOR2, DRAP1, ALDH2, CCT5, REEP5, COPS5, AHSA1, CCT3, DNAJC8, NSFL1C, RPN2, GLUL, CACYBP, CCT4, SDHA, CCT2, PARP1, DDX5, MPV17, GRPEL1, ARF3, ACTN1, EIF2B1, PFDN2, MRPL15, RSU1, UROS, PPA1, PDHA1, ACTR1B, PDIA6	SLC25A6, RPL38, COX7C, RPL6, CD59, CKS2, FHL1, NEDD8, GLRX, COX7A2L, RPL14, TMEM147, AP3S1, ECH1, PSMC2, MKKS, GTF2A2, NDUFB3, LAMTOR2, DRAP1, ALDH2, CCT5, REEP5, COPS5, AHSA1, CCT3, DNAJC8, NSFL1C
WEI_MYCN_TARGETS_WITH_E_BOX	0.001	0.0206079	0.173156	2.30814	0	479	ALDOA, ANXA2, MGST1, CALM2, ENO1, REXO2, TUBB, HSPA8, SCG2, TAF9, PGK1, MANF, PDCD6, POLR2F, CCT7, ARL5A, ATP6V0E1, SLIRP, PHB, PCMT1, SF3B5, GHITM, ATP6V0B, MRPL18, SIVA1, UBE2N, DNAJB11, PRMT1, DUSP14, NDUFB3, POLE4, MED10, MRPL22, PSMA5, SNRPF, PSMA3, NOP16, HSPA1A, NDUFS6, HSPA1B, CCT8, TMEM126B, PSMG1, PSMD2, FAM162A, MRPS36, MRPS15, DBI, TIMM10, CDC123, STEAP1, RPS19BP1, CALM3, BCL3, AHSA1,…	ALDOA, ANXA2, MGST1, CALM2, ENO1, REXO2, TUBB, HSPA8, SCG2, TAF9, PGK1, MANF, PDCD6, POLR2F, CCT7, ARL5A, ATP6V0E1, SLIRP, PHB, PCMT1, SF3B5, GHITM, ATP6V0B, MRPL18, SIVA1, UBE2N, DNAJB11, PRMT1, DUSP14, NDUFB3, POLE4, MED10, MRPL22, PSMA5, SNRPF, PSMA3, NOP16, HSPA1A, NDUFS6, HSPA1B, CCT8, TMEM126B, PSMG1, PSMD2, FAM162A, MRPS36, MRPS15, DBI, TIMM10, CDC123, STEAP1, RPS19BP1, CALM3, BCL3, AHSA1,…
SAKAI_TUMOR_INFILTRATING_MONOCYTES_DN	0.00118765	0.0206079	0.31902	2.30537	0	56	PRDX1, PSMB5, RAN, PRDX6, TXN, PPIA, PRDX3, SNRPB2, SCAND1, CD63, PSMA5, SNRPF, CCT8, COPS5, RBM8A, PCNA, IFI6, UBE2E3, FKBP3, PRDX2, CCT4, TBPL1, SRSF1, NCOR1, LSM6, SEC63, STX5, MGST2, SUB1, PPP6C, PTGES3, PPIC	PRDX1, PSMB5, RAN, PRDX6, TXN, PPIA, PRDX3, SNRPB2, SCAND1, CD63, PSMA5, SNRPF, CCT8, COPS5, RBM8A, PCNA, IFI6, UBE2E3, FKBP3, PRDX2
KEGG_BUTANOATE_METABOLISM	0.0014245	0.0206079	0.521347	2.30008	0	16	ACAT1, ALDH2, ECHS1, ALDH3A2, PDHB, BDH2, ALDH9A1, ACAT2, HMGCL, PDHA1, ALDH7A1, HADHA, OXCT1, ACADS	ACAT1, ALDH2, ECHS1, ALDH3A2, PDHB
WP_NRF2_PATHWAY	0.00118765	0.0206079	0.318219	2.29958	0	56	FTL, PRDX1, MGST3, CES1, GSTP1, CBR3, PRDX6, SLC39A1, TXN, GPX3, DNAJB1, FTH1, CBR1, GSTM3, NQO1, HSPA1A, SLC39A13, PTGR1, BLVRB, SLC39A7, GSTA4, HMOX1, NFE2L2, KEAP1, GSTM5, TXNRD1, SLC39A6, SLC39A3, MGST2, PGD, G6PD, HSP90AB1, SLC6A6, GSTM4	FTL, PRDX1, MGST3, CES1, GSTP1, CBR3, PRDX6, SLC39A1, TXN, GPX3, DNAJB1, FTH1, CBR1, GSTM3, NQO1, HSPA1A, SLC39A13, PTGR1, BLVRB, SLC39A7, GSTA4
ENK_UV_RESPONSE_EPIDERMIS_UP	0.00210526	0.0265302	0.224438	2.29427	1	153	HEXIM1, TMSB10, NUPR1, MANF, FXYD5, CCT7, SFRP1, PFKP, PHB, PRDX3, MYLIP, POLR2G, PIN4, DKK3, FTH1, PGAM1, PSMB2, NELFE, MKKS, PSMD3, PSMA5, CERS2, SLC1A5, CARHSP1, EBNA1BP2, CD47, IFITM3, CSTB, SERPINB1, PROCR, MRPS7, BCL3, ITGAE, CTSL, NME3, KXD1, CAPN2, GSTO1, PDLIM7, CPNE1, PDHB, ANGPTL4, RUVBL2, ADSL, STK25, SHMT2, TPD52L2, SLC35B1, ACTL6A, ACTN1, FSCN1, TP53I3, TOLLIP, PRKAG1, SMS, SNX7, RC…	HEXIM1, TMSB10, NUPR1, MANF, FXYD5, CCT7, SFRP1, PFKP, PHB, PRDX3, MYLIP, POLR2G, PIN4, DKK3, FTH1, PGAM1, PSMB2, NELFE, MKKS, PSMD3, PSMA5, CERS2, SLC1A5, CARHSP1, EBNA1BP2, CD47, IFITM3, CSTB, SERPINB1, PROCR, MRPS7, BCL3, ITGAE, CTSL, NME3, KXD1, CAPN2, GSTO1, PDLIM7, CPNE1, PDHB, ANGPTL4, RUVBL2
KAYO_AGING_MUSCLE_DN	0.00111359	0.0206079	0.277372	2.29389	0	80	RPL31, TMSB4X, RPS25, UBB, LGALS3, RPS18, COMT, RPS7, VDAC2, COX8A, RPL36AL, TMSB10, POLR2F, NDUFV2, POLR2G, ERF, SDHB, MDH1, UQCRH, COX6A1, NEU1, UBE2D2, DYNLT1, PTGR1, EXOSC7, RBBP6, ACP1, CTSH, PON2, ALDH9A1, SURF1, PIGF, FH, EIF2S1	RPL31, TMSB4X, RPS25, UBB, LGALS3, RPS18, COMT, RPS7, VDAC2, COX8A, RPL36AL, TMSB10, POLR2F, NDUFV2, POLR2G, ERF, SDHB, MDH1, UQCRH, COX6A1, NEU1, UBE2D2, DYNLT1, PTGR1, EXOSC7
HOLLEMAN_ASPARAGINASE_RESISTANCE_ALL_UP	0.00149254	0.0208278	0.613798	2.29373	0	11	RPL3, RPS3, RPL11, RPL6, EIF3K, RPL7A	RPL3, RPS3, RPL11, RPL6, EIF3K, RPL7A
DITTMER_PTHLH_TARGETS_UP	0.00111359	0.0206079	0.276801	2.29258	0	81	TPI1, GPX4, PRSS23, CKS2, NDUFA13, RBX1, AP2M1, VDAC2, ANXA7, FLOT1, NUCB1, HSD17B11, LSM5, ECM1, BSG, HAX1, CYCS, GRHPR, ANXA11, UROD, USP1, AP2S1, ANXA1, CAPZA2, UQCRC1, SRSF3, TSC22D1, RANGRF, LARP6, PTS, CTNNB1, AP1S1, PLAU, TIMM17A	TPI1, GPX4, PRSS23, CKS2, NDUFA13, RBX1, AP2M1, VDAC2, ANXA7, FLOT1, NUCB1, HSD17B11, LSM5, ECM1, BSG, HAX1, CYCS, GRHPR, ANXA11, UROD, USP1, AP2S1, ANXA1, CAPZA2, UQCRC1, SRSF3
KIM_TIAL1_TARGETS	0.00142653	0.0206079	0.53559	2.29125	0	15	COX4I1, NOP10, RPL5, SNRPF, SMARCE1, NSMCE1, CSTB, TGFB1I1, ADSL, SHMT2, ARF3	COX4I1, NOP10, RPL5, SNRPF, SMARCE1, NSMCE1, CSTB, TGFB1I1
MA_MYELOID_DIFFERENTIATION_UP	0.00136054	0.0206079	0.442223	2.29058	0	23	UBB, EEF1A1, EMP3, CDKN1A, RAN, DAD1, MT1A, IMPDH2, PPIA	UBB, EEF1A1, EMP3, CDKN1A, RAN, DAD1, MT1A, IMPDH2, PPIA
YANAGISAWA_LUNG_CANCER_RECURRENCE	0.0015674	0.0210045	0.73533	2.28914	0	7	TMSB4X, FAU, S100A6, RPL39, TMSB10	TMSB4X, FAU, S100A6, RPL39, TMSB10
REACTOME_RHO_GTPASES_ACTIVATE_IQGAPS	0.0014245	0.0206079	0.518796	2.28883	0	16	TUBA1B, TUBA1A, TUBB4B, ACTB, ACTG1, TUBB2B, TUBB2A	TUBA1B, TUBA1A, TUBB4B, ACTB, ACTG1, TUBB2B, TUBB2A
HU_ANGIOGENESIS_DN	0.00132802	0.0206079	0.423287	2.28825	0	26	SOD1, CKS2, PSMB1, NDUFB6, ATP6V1G1, ANXA7, POLR2K, MDH1, ITM2A, GTF2A2, EIF3M, PFN2, RPA3	SOD1, CKS2, PSMB1, NDUFB6, ATP6V1G1, ANXA7, POLR2K, MDH1, ITM2A, GTF2A2, EIF3M, PFN2, RPA3
BLANCO_MELO_COVID19_SARS_COV_2_INFECTION_A594_ACE2_EXPRESSING_CELLS_DN	0.00247831	0.028403	0.356499	2.28808	1	40	EPHX1, ANXA2, TPPP3, PRDX1, NDUFA13, NDUFS7, PSAP, NDUFB10, NDUFA2, ALDH3A2, ETFB, SLC25A11, SFRP4, ADI1, RERG, SWI5, CYBA, PBXIP1, WDR18, TCTN3, TPD52L1, SERPINI1, AHCY	EPHX1, ANXA2, TPPP3, PRDX1, NDUFA13, NDUFS7, PSAP, NDUFB10, NDUFA2, ALDH3A2, ETFB, SLC25A11
DAZARD_UV_RESPONSE_CLUSTER_G4	0.00152439	0.0208278	0.635464	2.28303	0	10	TUBB4B, PFN1, APRT, GADD45B, PPP2R1A, ZFP36, ARHGDIA, XBP1, CDKN1C	TUBB4B, PFN1, APRT, GADD45B, PPP2R1A, ZFP36, ARHGDIA
MULLIGHAN_NPM1_MUTATED_SIGNATURE_2_DN	0.00242424	0.028403	0.340954	2.28106	1	44	ALDOA, LDHA, EEF1D, FHL1, EIF3F, EIF3D, TUFM, SERPINF1, FXYD5, UXT, EIF6, UBE2L3, GRHPR, XRCC6, FAM162A, PHB2, LTBP4, GDI2, WDR1, SURF1, CD34	ALDOA, LDHA, EEF1D, FHL1, EIF3F, EIF3D, TUFM, SERPINF1, FXYD5, UXT, EIF6, UBE2L3, GRHPR, XRCC6, FAM162A, PHB2, LTBP4
MALONEY_RESPONSE_TO_17AAG_UP	0.0013459	0.0206079	0.433483	2.28042	0	24	SLC25A6, EEF2, CCNI, HSPA8, MYL9, IFITM2, ARPC3, CAPN1, HSPA1B, PCOLCE, PLTP, CTSH, PDAP1, STX5, UBA1	SLC25A6, EEF2, CCNI, HSPA8, MYL9, IFITM2, ARPC3, CAPN1, HSPA1B, PCOLCE, PLTP
KAAB_HEART_ATRIUM_VS_VENTRICLE_DN	0.00210305	0.0265302	0.223735	2.27953	1	150	COX7A2, PDLIM1, ISCU, PSMB6, COX8A, MYL12A, SLC25A3, POLR2F, CCT7, PFKP, NDUFS7, PRDX3, CYB5A, SDHD, FHL2, UQCRQ, NDUFV2, ACADVL, NDUFS3, CYC1, SDHB, ECH1, ADH5, LDHB, TOB1, MRPL33, UBE2L3, ACAT1, NDUFA9, IDH3B, UBE2D1, DECR1, ECHS1, NDUFS6, CYB5R1, MRPS18B, COX17, COX5A, UQCRFS1, NDUFS2, RCAN1, AMD1, CAPN2, HSPB6, OXA1L, UQCRC1, VDAC1, COPS3, TWF2, FGF18	COX7A2, PDLIM1, ISCU, PSMB6, COX8A, MYL12A, SLC25A3, POLR2F, CCT7, PFKP, NDUFS7, PRDX3, CYB5A, SDHD, FHL2, UQCRQ, NDUFV2, ACADVL, NDUFS3, CYC1, SDHB, ECH1, ADH5, LDHB, TOB1, MRPL33, UBE2L3, ACAT1, NDUFA9, IDH3B, UBE2D1, DECR1, ECHS1, NDUFS6, CYB5R1, MRPS18B, COX17, COX5A, UQCRFS1, NDUFS2, RCAN1, AMD1, CAPN2, HSPB6, OXA1L, UQCRC1, VDAC1, COPS3, TWF2, FGF18
KYNG_ENVIRONMENTAL_STRESS_RESPONSE_UP	0.00247831	0.028403	0.355059	2.27883	1	40	OAZ1, SOD1, ARPC1B, PRSS23, EIF3L, RPL7A, GLRX, FLOT1, VIM, CYCS, PRDX4, EIF4E, TBCA, PDCD5, ANXA1, MT1X	OAZ1, SOD1, ARPC1B, PRSS23, EIF3L, RPL7A, GLRX, FLOT1, VIM, CYCS, PRDX4, EIF4E, TBCA, PDCD5, ANXA1, MT1X
CHEMELLO_SOLEUS_VS_EDL_MYOFIBERS_UP	0.0015674	0.0210045	0.731134	2.27608	0	7	HSPB1, FHL1, PDLIM1, CRYAB, FHL2	HSPB1, FHL1, PDLIM1, CRYAB, FHL2
REACTOME_E3_UBIQUITIN_LIGASES_UBIQUITINATE_TARGET_PROTEINS	0.00126103	0.0206079	0.377661	2.27057	0	34	UBB, RPS27A, UBC, UBA52, UBE2A, UBE2N, RRAGA, WDR61, UBE2D2, UBE2L3, UBE2E1, UBE2D1, PCNA, RNF181, UBE2B, DERL1, UBE2J2, RTF1, UBE2V2, CTR9, PEX2, PEX5, VCP, PEX10, PAF1, UBE2D3, HLTF, LEO1, TMEM129	UBB, RPS27A, UBC, UBA52, UBE2A, UBE2N, RRAGA, WDR61, UBE2D2, UBE2L3, UBE2E1, UBE2D1, PCNA, RNF181
WANG_BARRETTS_ESOPHAGUS_UP	0.00137363	0.0206079	0.474939	2.26963	0	19	TMSB4X, PFN1, GLRX, AKR1C3, POLD4, KDELR2, CLU, CA2, TCN2, ISG20, FUCA1, RALB, ACADS, PCSK7, DDX19B, RGS2	TMSB4X, PFN1, GLRX, AKR1C3, POLD4, KDELR2
REACTOME_SIGNALING_BY_FGFR2_IIIA_TM	0.00144928	0.0206079	0.5607	2.26844	0	13	POLR2L, POLR2F, POLR2E, POLR2J, POLR2G, POLR2K, POLR2C, POLR2I, POLR2H	POLR2L, POLR2F, POLR2E, POLR2J, POLR2G, POLR2K, POLR2C
DIRMEIER_LMP1_RESPONSE_EARLY	0.00120773	0.0206079	0.334884	2.26644	0	45	RPS10, JUNB, RPS16, EEF1A1, RPS9, EEF2, HERPUD1, ACTB, EIF1, FTH1, CCL3, GADD45B, ZFP36, CCL4, ZC3H12A, MYC, PPP1R15A	RPS10, JUNB, RPS16, EEF1A1, RPS9, EEF2, HERPUD1, ACTB, EIF1, FTH1, CCL3, GADD45B, ZFP36, CCL4, ZC3H12A, MYC, PPP1R15A
JOHANSSON_GLIOMAGENESIS_BY_PDGFB_UP	0.00243605	0.028403	0.334999	2.26115	1	46	FTL, CD9, HNRNPA1, LGALS1, EEF1A1, TMEM176B, OST4, HMGB2, RPLP0, CD63, RPS27L, CDK4, DBI, PCNA, DYNLT1, TAGLN2, PPP1R18, HMOX1	FTL, CD9, HNRNPA1, LGALS1, EEF1A1, TMEM176B, OST4, HMGB2, RPLP0, CD63, RPS27L, CDK4, DBI, PCNA, DYNLT1, TAGLN2
REACTOME_EPH_EPHRIN_SIGNALING	0.00118064	0.0206079	0.31322	2.26112	0	55	MYL6, CFL1, ARPC1B, ACTB, ACTG1, MYL12B, MYL9, AP2M1, PSENEN, MYL12A, SDCBP, CLTA, APH1A, ARPC1A, ARPC4, RHOA, ARPC3, ARPC2	MYL6, CFL1, ARPC1B, ACTB, ACTG1, MYL12B, MYL9, AP2M1, PSENEN, MYL12A, SDCBP, CLTA, APH1A, ARPC1A, ARPC4, RHOA, ARPC3, ARPC2
REACTOME_RESPONSE_TO_ELEVATED_PLATELET_CYTOSOLIC_CA2	0.00115075	0.0206079	0.299644	2.26056	0	62	ALDOA, CD9, TMSB4X, IGF1, CFD, SOD1, CFL1, PFN1, MAGED2, MANF, PPIA, PSAP, ECM1, CD63, CYB5R1, TEX264, CHID1, FAM3C, CAP1, TAGLN2, QSOX1, LGALS3BP, SCCPDH, CLU, WDR1	ALDOA, CD9, TMSB4X, IGF1, CFD, SOD1, CFL1, PFN1, MAGED2, MANF, PPIA, PSAP, ECM1, CD63, CYB5R1, TEX264, CHID1, FAM3C, CAP1, TAGLN2, QSOX1
WP_PROSTAGLANDIN_SYNTHESIS_AND_REGULATION	0.00132802	0.0206079	0.417929	2.25928	0	26	ANXA2, S100A6, AKR1B1, AKR1C1, AKR1C2, AKR1C3, ANXA4, CBR1, ANXA6, S100A10, PTGFR, ANXA1, PTGES, HSD11B1, PTGS1, ANXA5, PTGIR, MITF, PTGER4, PTGER2, PTGFRN	ANXA2, S100A6, AKR1B1, AKR1C1, AKR1C2, AKR1C3, ANXA4, CBR1, ANXA6, S100A10, PTGFR, ANXA1
KEGG_PROTEIN_EXPORT	0.0013587	0.0206079	0.457515	2.25781	0	20	SRP14, SEC61G, SPCS1, SRP9, SEC61B, SEC11A, OXA1L, SPCS2, SRP72, SEC63, SEC62, SRP19, SEC11C, IMMP2L, IMMP1L, SRPRB, SRP54, SRP68	SRP14, SEC61G, SPCS1, SRP9, SEC61B, SEC11A, OXA1L
REACTOME_DNA_DAMAGE_RECOGNITION_IN_GG_NER	0.00126743	0.0206079	0.384573	2.255	0	32	UBB, RPS27A, UBC, UBA52, ACTB, RBX1, COPS6, RAD23A, COPS5, COPS3, COPS8, COPS4, CETN2, PARP1, ACTL6A, INO80C, GPS1, COPS7A, INO80E, MCRS1, DDB1, TFPT, RUVBL1	UBB, RPS27A, UBC, UBA52, ACTB, RBX1, COPS6, RAD23A, COPS5, COPS3
REACTOME_INLA_MEDIATED_ENTRY_OF_LISTERIA_MONOCYTOGENES_INTO_HOST_CELLS	0.0015456	0.0209355	0.832938	2.25404	0	5	UBB, RPS27A, UBC, UBA52, CTNNB1	UBB, RPS27A, UBC, UBA52
RODWELL_AGING_KIDNEY_UP	0.00101626	0.0206079	0.192746	2.25339	0	253	RPL13A, RPL10, RPLP2, RPL27, COMP, LUM, RPL35A, RPS10, RPS25, ANXA2, FAU, TUBA1A, RPL35, ARPC1B, C1S, ZFAS1, CDO1, TAGLN, RPL12, CLIC1, ITM2C, CRIP1, RAB34, EMP3, PFN1, KRTCAP2, RPL18, CCL2, TMSB10, FXYD5, TNFRSF11B, MGAT1, LEPROT, RPS2, RPS19, GRN, TRIP6, TBCB, APRT, AXL, NNMT, TMED3, CALHM2, VIM, DKK3, MVP, TMEM243, DEGS1, UBXN1, FEZ2, RHOA, TGFBI, RPS27L, CARHSP1, PGLS, P4HB, TKT, GLIPR2, CD47…	RPL13A, RPL10, RPLP2, RPL27, COMP, LUM, RPL35A, RPS10, RPS25, ANXA2, FAU, TUBA1A, RPL35, ARPC1B, C1S, ZFAS1, CDO1, TAGLN, RPL12, CLIC1, ITM2C, CRIP1, RAB34, EMP3, PFN1, KRTCAP2, RPL18, CCL2, TMSB10, FXYD5, TNFRSF11B, MGAT1, LEPROT, RPS2, RPS19, GRN, TRIP6, TBCB, APRT, AXL, NNMT, TMED3, CALHM2, VIM, DKK3, MVP, TMEM243, DEGS1, UBXN1, FEZ2, RHOA, TGFBI, RPS27L, CARHSP1, PGLS, P4HB, TKT, GLIPR2, CD47…
HARRIS_HYPOXIA	0.00117233	0.0206079	0.313017	2.25332	0	54	ALDOA, FTL, GAPDH, PKM, LDHA, ENO1, TAGLN, CDKN1A, CCL2, PGK1, TXN, PFKP, MIF, ADM, VIM, IL6, XRCC6, CP	ALDOA, FTL, GAPDH, PKM, LDHA, ENO1, TAGLN, CDKN1A, CCL2, PGK1, TXN, PFKP, MIF, ADM, VIM, IL6, XRCC6, CP
PARK_HSC_AND_MULTIPOTENT_PROGENITORS	0.00253485	0.028403	0.370604	2.25235	1	35	ATP6V0E1, PPIA, RPSA, ITM2B, PTMA, PSMB2, SMARCE1, CCT8, SERF2, CNBP, VAMP5, RAMP2, TAGLN2, SRSF3, MRPL4, GDI2, KPNB1, SKP1, C5orf24, LY6E, ZNF148, TSN	ATP6V0E1, PPIA, RPSA, ITM2B, PTMA, PSMB2, SMARCE1, CCT8, SERF2, CNBP, VAMP5, RAMP2, TAGLN2, SRSF3
LI_LUNG_CANCER	0.00134771	0.0206079	0.439825	2.2501	0	22	LGALS1, HSPB1, PRDX1, TUBB, PSMB6, GSTP1, PGK1, RHOA, P4HB, EIF5A	LGALS1, HSPB1, PRDX1, TUBB, PSMB6, GSTP1, PGK1, RHOA, P4HB, EIF5A
SHEN_SMARCA2_TARGETS_UP	0.00100806	0.0206079	0.186135	2.24981	0	297	LAPTM4A, TMEM59, CD59, ISCU, SRI, NDUFB6, EID1, ATP6V0E1, SRP14, ANXA7, ACTR10, PCMT1, TMEM14A, LEPROT, TMEM230, NDFIP1, SDHD, SUMO1, TMEM14B, PSMG2, CHMP5, SRP9, ATP6AP2, UBE2A, UNC50, PSMF1, WDR61, RNF130, UQCRC2, MKKS, DPM1, MORF4L1, TAF7, RSBN1, TMEM126B, GTF2H5, RAB1A, METTL5, PCNP, LUC7L3, SNX2, USP1, SSB, HNRNPH2, ATF1, RAB28, BUB3, CNBP, TANK, ATG3, PRKRA, TRAPPC4, CAPZA2, NFU1, SUCLG1, P…	LAPTM4A, TMEM59, CD59, ISCU, SRI, NDUFB6, EID1, ATP6V0E1, SRP14, ANXA7, ACTR10, PCMT1, TMEM14A, LEPROT, TMEM230, NDFIP1, SDHD, SUMO1, TMEM14B, PSMG2, CHMP5, SRP9, ATP6AP2, UBE2A, UNC50, PSMF1, WDR61, RNF130, UQCRC2, MKKS, DPM1, MORF4L1, TAF7, RSBN1, TMEM126B, GTF2H5, RAB1A, METTL5, PCNP, LUC7L3, SNX2, USP1, SSB, HNRNPH2, ATF1, RAB28, BUB3, CNBP, TANK, ATG3, PRKRA, TRAPPC4, CAPZA2, NFU1, SUCLG1, P…
REACTOME_ABORTIVE_ELONGATION_OF_HIV_1_TRANSCRIPT_IN_THE_ABSENCE_OF_TAT	0.00277393	0.0288644	0.483428	2.24688	1	18	POLR2L, POLR2F, POLR2E, SUPT4H1, POLR2J, POLR2G, POLR2K, NELFE, POLR2C, POLR2I, POLR2H	POLR2L, POLR2F, POLR2E, SUPT4H1, POLR2J, POLR2G, POLR2K, NELFE, POLR2C
MARKEY_RB1_ACUTE_LOF_UP	0.00214362	0.0265302	0.229348	2.23877	1	128	EPHX1, CKS2, TUBB, CKS1B, KPNA2, HMGB2, SRSF2, CRIP2, PTMA, BANF1, ANAPC11, DNPH1, LSM3, NQO1, IFRD2, SERF2, LUC7L3, ETFB, RANBP1, PCNA, DSTN, KIF22, NAA10, AMD1, LSM4, EI24, VAMP5, HDAC2, TMEM106C, RBMX, PRDX2, LAGE3, ADSL, SMC3, TSC22D1, UBE2S, CD34, PARP1, DCTPP1, NSMCE4A, TPGS2, HAT1, TARDBP, CBX6, PRPF19, SLC39A6, MCM7, DTYMK, PDIA3, ST3GAL4, RFC1, PRADC1, DEK, AHCY, TIPIN, STMN1, SAE1, PERP…	EPHX1, CKS2, TUBB, CKS1B, KPNA2, HMGB2, SRSF2, CRIP2, PTMA, BANF1, ANAPC11, DNPH1, LSM3, NQO1, IFRD2, SERF2, LUC7L3, ETFB, RANBP1, PCNA, DSTN, KIF22, NAA10, AMD1, LSM4, EI24, VAMP5, HDAC2, TMEM106C, RBMX, PRDX2
KEGG_VIBRIO_CHOLERAE_INFECTION	0.00259403	0.028403	0.402227	2.23861	1	28	ACTB, ACTG1, ATP6V1G1, ATP6V0E1, ATP6V0B, SEC61G, ATP6V1F, KDELR2, SEC61B, ATP6V0D1, ATP6AP1, ARF1, ATP6V1E1, ATP6V1D, ATP6V1B2, PDIA4, ATP6V1H, KDELR3, TCIRG1	ACTB, ACTG1, ATP6V1G1, ATP6V0E1, ATP6V0B, SEC61G, ATP6V1F, KDELR2, SEC61B, ATP6V0D1, ATP6AP1
REACTOME_FC_EPSILON_RECEPTOR_FCERI_SIGNALING	0.00110497	0.0206079	0.26447	2.23856	0	86	UBB, RPS27A, UBC, UBA52, PSMB1, PSMB6, PSMC5, PSMB5, PSMB3, PSMD4, PSMB7, PSMD8, PSMA7, UBE2N, PSME1, PSMC2, PSMF1, PSMB2, UBE2D2, PSMA1, PSMC3, PSMD3, PSMA5, PSMA3, UBE2D1, PSMD2, PSMA4, PSMD13, PSME2, PSMC4, PSMB4, PSMC1, SKP1, PSMD9	UBB, RPS27A, UBC, UBA52, PSMB1, PSMB6, PSMC5, PSMB5, PSMB3, PSMD4, PSMB7, PSMD8, PSMA7, UBE2N, PSME1, PSMC2, PSMF1, PSMB2, UBE2D2, PSMA1, PSMC3, PSMD3, PSMA5, PSMA3, UBE2D1, PSMD2, PSMA4, PSMD13, PSME2, PSMC4
ALFANO_MYC_TARGETS	0.00211193	0.0265302	0.221601	2.23789	1	145	LAPTM4A, MYL6, EEF1A1, HERPUD1, NPC2, ID3, CCNI, ARL6IP1, CD59, TUFM, CCL2, MYL12A, ANXA7, SDCBP, TRIP6, FLOT1, CRIP2, PDLIM4, SLPI, ADM, DKK3, MVP, GSN, S100A10, RER1, CSRP1, EBNA1BP2, PSMG1, RSL1D1, TGFB1I1, SMPD1, ANXA1, MYC, MMADHC, RBBP7, ARPC5, QSOX1, PPP1R15A, IMP4, SNRPD1, CPNE3, RSL24D1, WBP1L, ACTR1A, FKBP4, ACKR3, STOM, NOP56, PLAU, DNAJB6, AATF, EIF2B1, QDPR, CDK2AP2, SLC39A6, BMP4, L…	LAPTM4A, MYL6, EEF1A1, HERPUD1, NPC2, ID3, CCNI, ARL6IP1, CD59, TUFM, CCL2, MYL12A, ANXA7, SDCBP, TRIP6, FLOT1, CRIP2, PDLIM4, SLPI, ADM, DKK3, MVP, GSN, S100A10, RER1, CSRP1, EBNA1BP2, PSMG1, RSL1D1, TGFB1I1, SMPD1, ANXA1, MYC, MMADHC, RBBP7, ARPC5, QSOX1, PPP1R15A, IMP4
REACTOME_RECYCLING_PATHWAY_OF_L1	0.00136054	0.0206079	0.431301	2.234	0	23	TUBA1B, TUBA1A, TUBB4B, ACTB, ACTG1, TUBB2B, TUBB2A, AP2M1, CLTA	TUBA1B, TUBA1A, TUBB4B, ACTB, ACTG1, TUBB2B, TUBB2A, AP2M1, CLTA
REACTOME_M_PHASE	0.00102881	0.0206079	0.202752	2.23198	0	204	UBB, TUBA1B, RPS27, RPS27A, UBC, TUBA1A, UBA52, TUBB4B, TUBB2B, DYNLL1, TUBB, PSMB1, PSMB6, PSMC5, TUBB2A, PSMB5, PSMB3, PSMD4, RAN, PSMB7, CSNK2B, DCTN3, DCTN2, PSMD8, SUMO1, CHMP2A, PSMA7, UBE2I, BANF1, PSME1, ANAPC11, PSMC2, PSMF1, PSMB2, NUDC, PSMA1, PSMC3, ANAPC16, PSMD3, PSMA5, UBE2E1, PSMA3, UBE2D1, LMNA, PPP2R1A, CDC26, ENSA, PSMD2, RAB1A, CHMP4A, PSMA4, PSMD13, PMF1, SEC13, BUB3, PSME2, …	UBB, TUBA1B, RPS27, RPS27A, UBC, TUBA1A, UBA52, TUBB4B, TUBB2B, DYNLL1, TUBB, PSMB1, PSMB6, PSMC5, TUBB2A, PSMB5, PSMB3, PSMD4, RAN, PSMB7, CSNK2B, DCTN3, DCTN2, PSMD8, SUMO1, CHMP2A, PSMA7, UBE2I, BANF1, PSME1, ANAPC11, PSMC2, PSMF1, PSMB2, NUDC, PSMA1, PSMC3, ANAPC16, PSMD3, PSMA5, UBE2E1, PSMA3, UBE2D1, LMNA, PPP2R1A, CDC26, ENSA, PSMD2, RAB1A, CHMP4A, PSMA4, PSMD13, PMF1, SEC13, BUB3, PSME2, …
REACTOME_SIGNALING_BY_FGFR2	0.00246609	0.028403	0.34288	2.23022	1	41	HNRNPA1, UBB, RPS27A, UBC, UBA52, FGFBP2, POLR2L, POLR2F, POLR2E, POLR2J, HNRNPF, POLR2G, POLR2K, PPP2R1A, POLR2C, FGF18, POLR2I, POLR2H	HNRNPA1, UBB, RPS27A, UBC, UBA52, FGFBP2, POLR2L, POLR2F, POLR2E, POLR2J, HNRNPF, POLR2G, POLR2K, PPP2R1A, POLR2C, FGF18
REACTOME_SENESCENCE_ASSOCIATED_SECRETORY_PHENOTYPE_SASP	0.00126422	0.0206079	0.377397	2.22936	0	33	UBB, RPS27A, UBC, UBA52, CDKN1A, ANAPC11, CDKN2C, ANAPC16, UBE2E1, UBE2D1, IL6, CDK4, CDC26	UBB, RPS27A, UBC, UBA52, CDKN1A, ANAPC11, CDKN2C, ANAPC16, UBE2E1, UBE2D1, IL6, CDK4, CDC26
MARTORIATI_MDM4_TARGETS_NEUROEPITHELIUM_UP	0.00217391	0.0265302	0.246278	2.22836	1	102	ALDOA, RPL27A, AK1, TPI1, LDHA, ENO1, DDIT4, CDKN1A, MT1A, NDUFB6, PGK1, PFKP, SF3B5, SNAI1, RPS19, ID1, POLR2K, ADM, S100A10, HIGD1A, GRHPR, SNRPF, HSPA1B, FAM162A, ENG, MT1X, MYC, EI24, PFKL, SLC39A7, BAX, NME4, DCXR, TIMM17A, PGM1, ACTN1, BLOC1S2, PLA2G12A, C3orf14, PFDN2, TPD52L1, CCNG1, GGCT, PROS1, RPL36	ALDOA, RPL27A, AK1, TPI1, LDHA, ENO1, DDIT4, CDKN1A, MT1A, NDUFB6, PGK1, PFKP, SF3B5, SNAI1, RPS19, ID1, POLR2K, ADM, S100A10, HIGD1A, GRHPR, SNRPF, HSPA1B, FAM162A, ENG, MT1X, MYC, EI24, PFKL, SLC39A7
CHUNG_BLISTER_CYTOTOXICITY_UP	0.00110865	0.0206079	0.262352	2.22621	0	87	TPI1, SOD1, TUBB4B, CKS2, CRIP1, CDKN1A, TMED9, CLTA, CYB5A, AKR1A1, HCFC1R1, ANAPC11, PSMB2, CUEDC2, SLC43A3, THYN1, PSMD2, SLC35B2, CHID1, PSMD13, COX5A, CTSL, MT1E, ETFB, MRPL9, COPS8, NANS, PSMC1, SDHA, PPP1R7, ASMTL, CHCHD3, ILVBL, SMIM12, NTAN1, RALA, LCMT1, CHTOP, CISD2, PSMD14, USP11, PHYH, TBL2, RFK, C1QB, COQ5, ATOX1, MED27, ALDH6A1, PCK2, PLIN2, PBDC1, SNX5, SNAP47, PAIP1, MIF4GD	TPI1, SOD1, TUBB4B, CKS2, CRIP1, CDKN1A, TMED9, CLTA, CYB5A, AKR1A1, HCFC1R1, ANAPC11, PSMB2, CUEDC2, SLC43A3, THYN1, PSMD2, SLC35B2, CHID1, PSMD13, COX5A, CTSL, MT1E, ETFB, MRPL9
CHICAS_RB1_TARGETS_CONFLUENT	0.00100705	0.0206079	0.183583	2.22363	0	298	CD9, S100A4, TUBA1B, AK1, PKM, ANXA2, HSPB1, MFAP4, IGFBP6, TUBA1A, S100A6, SSPN, DCN, TUBB4B, ACTB, C1S, GPX4, TUBB2B, CNN3, TSPO, PRSS23, PDGFRL, PDLIM1, ANGPTL2, TAGLN, TUBB, SRI, EMP3, TUBB2A, MYL9, TMEM176A, PRDX6, NUPR1, SERPINF1, SFRP1, IFITM2, DCTN3, CYB5A, FLOT1, TBCB, FHL2, AXL, NNMT, HCFC1R1, MRGPRF, EFEMP2, ECM1, VIM, MVP, GSN, FKBP9, ANXA6, MAP1A, S100A10, LBH, CAPZB, LMNA, DHRS3, PL…	CD9, S100A4, TUBA1B, AK1, PKM, ANXA2, HSPB1, MFAP4, IGFBP6, TUBA1A, S100A6, SSPN, DCN, TUBB4B, ACTB, C1S, GPX4, TUBB2B, CNN3, TSPO, PRSS23, PDGFRL, PDLIM1, ANGPTL2, TAGLN, TUBB, SRI, EMP3, TUBB2A, MYL9, TMEM176A, PRDX6, NUPR1, SERPINF1, SFRP1, IFITM2, DCTN3, CYB5A, FLOT1, TBCB, FHL2, AXL, NNMT, HCFC1R1, MRGPRF, EFEMP2, ECM1, VIM, MVP, GSN, FKBP9, ANXA6, MAP1A, S100A10, LBH, CAPZB, LMNA, DHRS3, PL…
WP_EUKARYOTIC_TRANSCRIPTION_INITIATION	0.00126904	0.0206079	0.382586	2.22051	0	31	TAF9, POLR2F, POLR2E, POLR2J, ILK, POLR2G, POLR2K, GTF2A2, TAF7, POLR2C, POLR1D, GTF2B, TAF12, MNAT1, POLR2I, POLR2H, TAF6, POLR3H	TAF9, POLR2F, POLR2E, POLR2J, ILK, POLR2G, POLR2K, GTF2A2, TAF7, POLR2C, POLR1D, GTF2B, TAF12, MNAT1
KEGG_FATTY_ACID_METABOLISM	0.00134771	0.0206079	0.443351	2.2187	0	21	ACADVL, ADH5, ACAT1, HADHB, ALDH2, ECHS1, ALDH3A2, ACAA2, ALDH9A1, ECI2, ACAT2, ACADM, ACAA1, ALDH7A1, HADHA	ACADVL, ADH5, ACAT1, HADHB, ALDH2, ECHS1, ALDH3A2
AGUIRRE_PANCREATIC_CANCER_COPY_NUMBER_UP	0.0010395	0.0206079	0.206742	2.21869	0	184	RPL13A, RPL27, MYL6, RPS9, EEF1D, ARPC1B, EIF3K, GPAA1, RPL18, FIS1, RAB5C, SNRPD2, PDCD6, PHB, ACTR10, CLTA, PSMD8, GRN, TRIP6, NUCB1, PSMA7, CYC1, ID1, NME1, ARPC1A, VPS28, PRMT1, RPS21, NR1H2, NUDC, NOSIP, SMARCE1, SLC1A5, NDUFS6, LRRC59, SYPL1, ZNF331, TSEN34, LUC7L3, COA3, DDT, AP2S1, SPOP, LSM1, MYC, MRPS12, ZNHIT1, RUVBL2, SIRT2, GSDMD, SHARPIN, BAX, KPNB1, PON2, FBXO17, SDHA, TPD52L2, RCN…	RPL13A, RPL27, MYL6, RPS9, EEF1D, ARPC1B, EIF3K, GPAA1, RPL18, FIS1, RAB5C, SNRPD2, PDCD6, PHB, ACTR10, CLTA, PSMD8, GRN, TRIP6, NUCB1, PSMA7, CYC1, ID1, NME1, ARPC1A, VPS28, PRMT1, RPS21, NR1H2, NUDC, NOSIP, SMARCE1, SLC1A5, NDUFS6, LRRC59, SYPL1, ZNF331, TSEN34, LUC7L3, COA3, DDT, AP2S1, SPOP, LSM1, MYC, MRPS12, ZNHIT1, RUVBL2, SIRT2, GSDMD
RODWELL_AGING_KIDNEY_NO_BLOOD_UP	0.00215983	0.0265302	0.232668	2.21828	1	119	RPL27, LUM, RPL35A, RPS10, RPS25, ANXA2, RPL35, C1S, FHL1, ZFAS1, HEXB, CDO1, TAGLN, RPL12, ITM2C, RAB34, CCL2, TNFRSF11B, LEPROT, TBCB, AXL, NNMT, TMED3, DKK3, TMEM243, DEGS1, POLE4, FEZ2, RPS27L, P4HB	RPL27, LUM, RPL35A, RPS10, RPS25, ANXA2, RPL35, C1S, FHL1, ZFAS1, HEXB, CDO1, TAGLN, RPL12, ITM2C, RAB34, CCL2, TNFRSF11B, LEPROT, TBCB, AXL, NNMT, TMED3, DKK3, TMEM243, DEGS1, POLE4, FEZ2, RPS27L, P4HB
SIMBULAN_PARP1_TARGETS_UP	0.00132802	0.0206079	0.410027	2.21657	0	26	AK1, MGP, EEF2, IGFBP6, S100A6, DCN, CDKN1A, MFAP5, GPX3	AK1, MGP, EEF2, IGFBP6, S100A6, DCN, CDKN1A, MFAP5, GPX3
MISHRA_CARCINOMA_ASSOCIATED_FIBROBLAST_DN	0.00140449	0.0206079	0.489038	2.2164	0	17	FTL, MGST1, MFAP4, C1S, ID2, SFRP2, CAT, HSPA1A, CTSA, TCEAL1, CD55	FTL, MGST1, MFAP4, C1S, ID2, SFRP2, CAT, HSPA1A, CTSA
GRUETZMANN_PANCREATIC_CANCER_UP	0.00102354	0.0206079	0.194596	2.21496	0	232	CD9, LUM, PKM, MGP, LDHA, TUBA1A, SOD1, PRDX1, ENO1, GPX4, TSPO, ARL6IP1, CKS2, CLIC1, TUBB, SRI, EMP3, PFN1, EMP2, MYL9, PSMB3, CRABP2, MYL12A, CKS1B, PGK1, TMSB10, PHB, IFITM2, HMGB2, ITGB1BP1, GRN, SUMO1, CRIP2, TBCB, NNMT, S100A11, MFSD10, SLPI, ECM1, CBR1, SNRPB2, S100A10, RHOA, NDUFA9, NDUFB7, PSMA5, PSMA3, PPP2R1A, CD47, CSTB, CTSL, PCOLCE, ETFB, ATP6AP1, ATP1B3, FBLN2, TANK, ANXA1, RGS16,…	CD9, LUM, PKM, MGP, LDHA, TUBA1A, SOD1, PRDX1, ENO1, GPX4, TSPO, ARL6IP1, CKS2, CLIC1, TUBB, SRI, EMP3, PFN1, EMP2, MYL9, PSMB3, CRABP2, MYL12A, CKS1B, PGK1, TMSB10, PHB, IFITM2, HMGB2, ITGB1BP1, GRN, SUMO1, CRIP2, TBCB, NNMT, S100A11, MFSD10, SLPI, ECM1, CBR1, SNRPB2, S100A10, RHOA, NDUFA9, NDUFB7, PSMA5, PSMA3, PPP2R1A, CD47, CSTB, CTSL, PCOLCE, ETFB, ATP6AP1, ATP1B3, FBLN2, TANK, ANXA1, RGS16,…
REACTOME_UB_SPECIFIC_PROCESSING_PROTEASES	0.00216685	0.0265302	0.23995	2.21438	1	108	UBB, RPS27A, UBC, UBA52, FKBP8, PSMB1, PSMB6, PSMC5, PSMB5, PSMB3, PSMD4, VDAC2, PSMB7, ADRM1, PSMD8, PSMA7, PSME1, PSMC2, PSMF1, PSMB2, PSMA1, PSMC3, VDAC3, PSMD3, PSMA5, PSMA3, TADA3, PSMD2, PSMA4, PSMD13, PSME2, MYC, SNX3, VDAC1, PSMC4, PSMB4, ATXN7, PSMC1, KEAP1, PSMD9, PSMD11, RNF146, PSMB8	UBB, RPS27A, UBC, UBA52, FKBP8, PSMB1, PSMB6, PSMC5, PSMB5, PSMB3, PSMD4, VDAC2, PSMB7, ADRM1, PSMD8, PSMA7, PSME1, PSMC2, PSMF1, PSMB2, PSMA1, PSMC3, VDAC3, PSMD3, PSMA5, PSMA3, TADA3, PSMD2, PSMA4, PSMD13, PSME2, MYC, SNX3, VDAC1, PSMC4
HUMMERICH_SKIN_CANCER_PROGRESSION_UP	0.00117233	0.0206079	0.307249	2.2118	0	54	JUNB, S100A6, ENO1, SSPN, HSPA8, CDKN1A, TNFRSF1A, MT1A, CRABP2, RHOC, PGK1, MIF, CTSD, GADD45B, IFITM3, SERPINB1, RCAN1, MT1X, MYC, HMOX1, TNFRSF12A, OSBPL1A, CYBA, PYCARD	JUNB, S100A6, ENO1, SSPN, HSPA8, CDKN1A, TNFRSF1A, MT1A, CRABP2, RHOC, PGK1, MIF, CTSD, GADD45B, IFITM3, SERPINB1, RCAN1, MT1X, MYC
REACTOME_DOWNREGULATION_OF_ERBB4_SIGNALING	0.00161812	0.0211432	0.760037	2.20664	0	6	UBB, RPS27A, UBC, UBA52	UBB, RPS27A, UBC, UBA52
REACTOME_TRANSPORT_OF_SMALL_MOLECULES	0.0010101	0.0206079	0.186616	2.2054	0	264	FTL, UBB, SLC25A6, RPS27A, UBC, NPC2, AQP1, UBA52, SLC25A5, NEDD8, SRI, PSMB1, PSMB6, SLC3A2, PSMC5, PSMB5, PSMB3, PSMD4, AP2M1, VDAC2, PSMB7, SLC39A1, ATP6V1G1, ATP6V0E1, PHB, CLTA, MYLIP, PSMD8, STOML2, ATP6V0B, PSMA7, GNG11, TSC22D3, ARL2, RNF5, SMDT1, ATP6V1F, FXYD1, PSME1, BSG, FTH1, PSMC2, PSMF1, PSMB2, NR1H2, PSMA1, PSMC3, ATP6V0D1, VDAC3, PSMD3, PSMA5, PSMA3, SLC1A5, P4HB, CYB5R1, PSMD2, …	FTL, UBB, SLC25A6, RPS27A, UBC, NPC2, AQP1, UBA52, SLC25A5, NEDD8, SRI, PSMB1, PSMB6, SLC3A2, PSMC5, PSMB5, PSMB3, PSMD4, AP2M1, VDAC2, PSMB7, SLC39A1, ATP6V1G1, ATP6V0E1, PHB, CLTA, MYLIP, PSMD8, STOML2, ATP6V0B, PSMA7, GNG11, TSC22D3, ARL2, RNF5, SMDT1, ATP6V1F, FXYD1, PSME1, BSG, FTH1, PSMC2, PSMF1, PSMB2, NR1H2, PSMA1, PSMC3, ATP6V0D1, VDAC3, PSMD3, PSMA5, PSMA3, SLC1A5, P4HB, CYB5R1, PSMD2, …
JIANG_HYPOXIA_CANCER	0.002457	0.028403	0.336276	2.20395	1	42	UBE2I, AUP1, HAX1, ARPC3, SERP1, PPT1, SH3BGRL3, RPL22, ITGAE, COA3, TGIF1, ARPC5, RPN2, HMG20B, FBXO17, MRPS34, PGM1, PLOD3, SUCLG2, ERGIC1, PRMT5, UBL7, VAPB, MRTO4	UBE2I, AUP1, HAX1, ARPC3, SERP1, PPT1, SH3BGRL3, RPL22, ITGAE, COA3, TGIF1, ARPC5
REACTOME_GLUTATHIONE_CONJUGATION	0.00137363	0.0206079	0.460872	2.20241	0	19	MGST1, MGST3, ESD, GSTP1, AKR1A1, GSTK1, GSTM3, GSTO1, GSTA4, GSTM5, GGCT, GGT7, MGST2, GSS, GSTM4	MGST1, MGST3, ESD, GSTP1, AKR1A1, GSTK1, GSTM3, GSTO1, GSTA4
NAKAMURA_TUMOR_ZONE_PERIPHERAL_VS_CENTRAL_UP	0.00208551	0.0265302	0.210055	2.19734	1	166	TUBA1B, MGST1, TUBA1A, TUBB4B, EFEMP1, PRSS23, TUBB2A, TMA7, MFAP5, KPNA2, PHB, NDUFS7, HSPE1, AXL, NME1, UBE2N, DKK3, ANAPC11, PSMC2, PSMB2, UBE2D2, PSMA1, UBE2L3, TGFBI, MRPL22, PSMA3, NDUFS6, EBNA1BP2, PSMD2, UROD, PSMA4, COX17, MRPL47, PSME2, ATG3, TRAPPC4, RPA3, CTNNAL1, AURKAIP1, TPRKB, LSM10, POMP, PSMB4, PUF60, STX10, POP7, PSMC1, CCT2, TACC1, PSMD11, EIF5, TUBA1C, DCTPP1, FH, EIF2S1, AAT…	TUBA1B, MGST1, TUBA1A, TUBB4B, EFEMP1, PRSS23, TUBB2A, TMA7, MFAP5, KPNA2, PHB, NDUFS7, HSPE1, AXL, NME1, UBE2N, DKK3, ANAPC11, PSMC2, PSMB2, UBE2D2, PSMA1, UBE2L3, TGFBI, MRPL22, PSMA3, NDUFS6, EBNA1BP2, PSMD2, UROD, PSMA4, COX17, MRPL47, PSME2, ATG3, TRAPPC4, RPA3, CTNNAL1, AURKAIP1, TPRKB, LSM10, POMP
JIANG_AGING_CEREBRAL_CORTEX_DN	0.00128866	0.0206079	0.387298	2.18988	0	29	CALM2, TUBB4B, OAZ2, PFN1, AP2M1, DAD1, PLD3, NME1, DNAJB11, ATP6AP1, SKP1, RAB2A, ATP6V1E1, ACO2, PPP2CA, KCNMA1, ATP1A1, HSP90AB1, EEF1G	CALM2, TUBB4B, OAZ2, PFN1, AP2M1, DAD1, PLD3, NME1, DNAJB11, ATP6AP1
WP_CELLULAR_PROTEOSTASIS	0.00161812	0.0211432	0.754087	2.18936	0	6	PFDN5, PFDN4, PFDN6, VBP1, PFDN1, PFDN2	PFDN5, PFDN4, PFDN6, VBP1
FAELT_B_CLL_WITH_VH_REARRANGEMENTS_DN	0.00253485	0.028403	0.359966	2.1877	1	35	SOD1, MAGED2, EID1, ATP6V1G1, PFKP, TMEM147, DCTN3, PSMD8, NDUFC1, UBE2D2, GTF3A, MRPL40, PFN2, GLO1, YWHAQ, DDX1	SOD1, MAGED2, EID1, ATP6V1G1, PFKP, TMEM147, DCTN3, PSMD8, NDUFC1, UBE2D2, GTF3A, MRPL40, PFN2, GLO1, YWHAQ, DDX1
KRIGE_RESPONSE_TO_TOSEDOSTAT_6HR_DN	0.000999001	0.0206079	0.160242	2.1876	0	546	RPL27A, HSPB1, LDHA, PRDX1, FKBP1A, CD59, CKS2, COX16, PEBP1, MRPL23, TUBB2A, UBL5, NDUFA11, PGK1, POLR2F, PCOLCE2, ARL5A, HMGN3, SLIRP, PHB, IFITM2, CCDC85B, TMEM147, NAA20, HSPE1, DNAJB9, POLR2E, MYLIP, TMEM109, CYB5A, DPP7, SUMO1, WDR45, PSMA7, NDUFS3, GLA, NDUFC1, NHP2, C4orf3, SIVA1, DNAJB1, GADD45GIP1, PTMA, MIF, COX7B, PSMC2, ELOF1, C19orf53, NUDC, NDUFB10, ASAH1, MORF4L2, TIMM13, NDUFB7, …	RPL27A, HSPB1, LDHA, PRDX1, FKBP1A, CD59, CKS2, COX16, PEBP1, MRPL23, TUBB2A, UBL5, NDUFA11, PGK1, POLR2F, PCOLCE2, ARL5A, HMGN3, SLIRP, PHB, IFITM2, CCDC85B, TMEM147, NAA20, HSPE1, DNAJB9, POLR2E, MYLIP, TMEM109, CYB5A, DPP7, SUMO1, WDR45, PSMA7, NDUFS3, GLA, NDUFC1, NHP2, C4orf3, SIVA1, DNAJB1, GADD45GIP1, PTMA, MIF, COX7B, PSMC2, ELOF1, C19orf53, NUDC, NDUFB10, ASAH1, MORF4L2, TIMM13, NDUFB7, …
KYNG_RESPONSE_TO_H2O2_VIA_ERCC6_DN	0.00252207	0.028403	0.363492	2.18539	1	34	RPL31, RPL21, RPS5, OAZ2, RPL7A, PSMB6, PFN1, CRYAB, ITM2B, COX6A1, DNAJB1, ELOF1	RPL31, RPL21, RPS5, OAZ2, RPL7A, PSMB6, PFN1, CRYAB, ITM2B, COX6A1, DNAJB1, ELOF1
YAMAZAKI_TCEB3_TARGETS_DN	0.00215983	0.0265302	0.236515	2.18242	1	107	ALDOA, HNRNPA1, TUBA1B, LGALS3, S100A6, TUBB4B, TUBB2B, ARL6IP1, CKS2, TUBB, AKR1B1, MT1A, CBR3, KPNA2, PHB, TALDO1, STOML2, PARK7, MIF, ADH5, ITM2A, LDHB, ALDH2, EBNA1BP2, AHSA1, LTBP4, ANXA1, TGIF1, MT1X, SEPHS2, CCT3, FKBP3, VDAC1, RUVBL2, VBP1	ALDOA, HNRNPA1, TUBA1B, LGALS3, S100A6, TUBB4B, TUBB2B, ARL6IP1, CKS2, TUBB, AKR1B1, MT1A, CBR3, KPNA2, PHB, TALDO1, STOML2, PARK7, MIF, ADH5, ITM2A, LDHB, ALDH2, EBNA1BP2, AHSA1, LTBP4, ANXA1, TGIF1, MT1X, SEPHS2, CCT3, FKBP3, VDAC1, RUVBL2, VBP1
REACTOME_HIV_TRANSCRIPTION_INITIATION	0.00253485	0.028403	0.372073	2.18171	1	32	TAF9, POLR2L, POLR2F, POLR2E, POLR2J, POLR2G, POLR2K, GTF2A2, TAF7, GTF2H5, POLR2C, GTF2B, TAF12, MNAT1, POLR2I, POLR2H	TAF9, POLR2L, POLR2F, POLR2E, POLR2J, POLR2G, POLR2K, GTF2A2, TAF7, GTF2H5, POLR2C, GTF2B, TAF12, MNAT1
LIANG_HEMATOPOIESIS_STEM_CELL_NUMBER_LARGE_VS_TINY_UP	0.00135318	0.0206079	0.41189	2.18155	0	25	TUBA1A, S100A6, FKBP1A, MANF, ITGB1BP1, PGAM1, GTF3A, PTTG1, JKAMP, TMEM183A, TMEM141, SMIM7, ST6GALNAC4, FKBP11, BEX4, LTV1, GBA, GNG12, DIO2, SERPINE2, FADS1, GCAT	TUBA1A, S100A6, FKBP1A, MANF, ITGB1BP1, PGAM1, GTF3A
KEGG_PROPANOATE_METABOLISM	0.00134771	0.0206079	0.435896	2.18139	0	21	LDHA, LDHB, ACAT1, ALDH2, ECHS1, ALDH3A2, SUCLG1, SUCLA2, ALDH9A1, ACAT2, SUCLG2, ACADM, ALDH7A1, HADHA, MCEE, ALDH6A1, HIBCH	LDHA, LDHB, ACAT1, ALDH2, ECHS1, ALDH3A2, SUCLG1
MIKHAYLOVA_OXIDATIVE_STRESS_RESPONSE_VIA_VHL_DN	0.00161812	0.0211432	0.751176	2.18091	0	6	HSPB1, AKR1B1, CTSD, PGAM1, OAT	HSPB1, AKR1B1, CTSD, PGAM1, OAT
REACTOME_FGFR2_MUTANT_RECEPTOR_ACTIVATION	0.0014245	0.0206079	0.494257	2.18056	0	16	POLR2L, POLR2F, POLR2E, POLR2J, POLR2G, POLR2K, POLR2C, FGF18, POLR2I, POLR2H	POLR2L, POLR2F, POLR2E, POLR2J, POLR2G, POLR2K, POLR2C, FGF18
WP_TRANSLATION_FACTORS	0.00246609	0.028403	0.334935	2.17855	1	41	EIF4A1, EEF1A1, EEF2, EEF1D, EIF1, EIF3F, EIF3D, EIF3G, EIF3I, EIF3H, EIF3E, EIF4A2, EIF6, EIF4E, EIF5A, EIF4H, EIF5, EIF2S1, EEF1B2, EIF2B1, EIF2S2	EIF4A1, EEF1A1, EEF2, EEF1D, EIF1, EIF3F, EIF3D, EIF3G, EIF3I, EIF3H, EIF3E, EIF4A2, EIF6, EIF4E, EIF5A
HSIAO_LIVER_SPECIFIC_GENES	0.00223714	0.0271436	0.259837	2.17589	1	84	EPHX1, MGST1, SOD1, CES1, C1S, CDO1, AKR1C1, SERPINF1, SUPT4H1, CYB5A, NNMT, CYP27A1, CAT, ACAT1, PRDX4, ALDH2, DECR1, CP, ANG, DDT, SEPHS2, GSTO1, PGRMC1, PTGR1, PCBD1, SSRP1, RGL2, ACAA2, RBP4, CFI, C1R, TAF6, HMGCL, POR, HSD11B1, PROS1, MGST2, ASL, ACAA1, FAH, ASS1, HNMT, ALAS1, ALDH6A1, AGTR1, PCK2, PLIN2, AOX1, CES2, HSD17B4, RGN, ACOX2, AGT, RBM4, CRADD, MTHFD1, PCCB	EPHX1, MGST1, SOD1, CES1, C1S, CDO1, AKR1C1, SERPINF1, SUPT4H1, CYB5A, NNMT, CYP27A1, CAT, ACAT1, PRDX4, ALDH2, DECR1, CP, ANG, DDT, SEPHS2, GSTO1, PGRMC1, PTGR1, PCBD1, SSRP1
WP_MRNA_PROTEIN_AND_METABOLITE_INDUCATION_PATHWAY_BY_CYCLOSPORIN_A	0.0015456	0.0209355	0.804002	2.17574	0	5	ATF4, SLC3A2, SLC1A5, NFE2L2, KEAP1	ATF4, SLC3A2, SLC1A5
REACTOME_PTK6_REGULATES_RTKS_AND_THEIR_EFFECTORS_AKT1_AND_DOK1	0.00161812	0.0211432	0.749274	2.17539	0	6	UBB, RPS27A, UBC, UBA52	UBB, RPS27A, UBC, UBA52
ROSS_AML_WITH_MLL_FUSIONS	0.00242424	0.028403	0.325056	2.17471	1	44	LGALS1, RNH1, CES1, HEXB, COX8A, BLOC1S1, PLD3, MVP, PGAM1, MRPL33, SCPEP1, MRPL34, GUSB, CAPG, ALDH3A2, RPL22, CTSL, FEZ1	LGALS1, RNH1, CES1, HEXB, COX8A, BLOC1S1, PLD3, MVP, PGAM1, MRPL33, SCPEP1, MRPL34, GUSB, CAPG, ALDH3A2, RPL22, CTSL, FEZ1
FLECHNER_PBL_KIDNEY_TRANSPLANT_REJECTED_VS_OK_DN	0.00253485	0.028403	0.37084	2.17448	1	32	GAPDH, RPL11, COX7C, EIF3K, SLC3A2, LRP10, RPS2, FTH1, GTF2B, SRSF3, PPP1R15A, POLR2H, SAFB2, RABGGTB, ACO2, MCM7, ZNF148, ANAPC13, CDKN1B	GAPDH, RPL11, COX7C, EIF3K, SLC3A2, LRP10, RPS2, FTH1, GTF2B, SRSF3, PPP1R15A
KAAB_FAILED_HEART_VENTRICLE_DN	0.00128866	0.0206079	0.384261	2.1727	0	29	LDHA, IFITM2, TMEM147, GTF3A, NQO2, IFITM3, SERPINB1, IFITM1, PSME2, AMD1, PQBP1, TSC22D1, VAT1, CD68, IFNGR1, CSRP2, CD14, C1QB, EBP, PTDSS1, RAB9A	LDHA, IFITM2, TMEM147, GTF3A, NQO2, IFITM3, SERPINB1, IFITM1, PSME2, AMD1, PQBP1
WP_HIF1A_AND_PPARG_REGULATION_OF_GLYCOLYSIS	0.00162866	0.0211929	0.879371	2.1721	0	4	GAPDH, TPI1, LDHA	GAPDH, TPI1, LDHA
BERENJENO_ROCK_SIGNALING_NOT_VIA_RHOA_UP	0.00277393	0.0288644	0.467183	2.17138	1	18	EPHX1, TSPO, TNXB, PTGFR, ALDH2, NQO1, CP, PTGR1, ACAA2, CD34, PTGES, PRR13	EPHX1, TSPO, TNXB, PTGFR, ALDH2, NQO1, CP, PTGR1
DAZARD_RESPONSE_TO_UV_SCC_UP	0.00114943	0.0206079	0.282283	2.16903	0	65	ANXA2, HEXIM1, SRI, MIR22HG, ID2, PGK1, PRDX3, SDHD, PSMD8, TM2D1, ITM2B, TSC22D3, ATP6AP2, TOB1, UQCRC2, UBE2E1, IL6, SSBP1, PFDN6, SNX3, SKP1, IL1B, SRSF1, TPGS2, PLSCR1, DYNC2LI1, PDIA6, DYNLT3, ALDH7A1, PTGES3, AIMP1, CDKN1C, HSP90AB1, AP1S2, RALB, SCFD1, HPRT1, CXCL1, CXCL3, CCNC, RAD51C, UBE2D3, EIF2S3, NAP1L1	ANXA2, HEXIM1, SRI, MIR22HG, ID2, PGK1, PRDX3, SDHD, PSMD8, TM2D1, ITM2B, TSC22D3, ATP6AP2, TOB1, UQCRC2, UBE2E1, IL6, SSBP1, PFDN6, SNX3
MARCHINI_TRABECTEDIN_RESISTANCE_UP	0.00280899	0.0291188	0.47851	2.16869	1	17	AKR1C1, AKR1C2, CRIP2, DNAJB1, MIF, DUT, IFI6, YWHAQ, VBP1, GLUL, GDI1, ZNF24, IFIT1, RAD51C, AGT, AKAP12	AKR1C1, AKR1C2, CRIP2, DNAJB1, MIF, DUT, IFI6, YWHAQ, VBP1
REACTOME_INTERLEUKIN_12_SIGNALING	0.00128866	0.0206079	0.383351	2.16756	0	29	ANXA2, SOD1, CFL1, PPIA, TALDO1, HNRNPF, AIP, RPLP0, MIF, P4HB, PSME2, TCP1, GSTO1, ARF1	ANXA2, SOD1, CFL1, PPIA, TALDO1, HNRNPF, AIP, RPLP0, MIF, P4HB, PSME2, TCP1, GSTO1
REACTOME_FLT3_SIGNALING_BY_CBL_MUTANTS	0.00161812	0.0211432	0.746499	2.16733	0	6	UBB, RPS27A, UBC, UBA52	UBB, RPS27A, UBC, UBA52
WINTER_HYPOXIA_UP	0.00115473	0.0206079	0.290534	2.16704	0	60	ALDOA, GAPDH, TPI1, LDHA, TUBB4B, RAN, PSMB7, RHOC, PGK1, SLIRP, PSMA7, NME1, MIF, PGAM1, S100A10, CNIH4, PSMD2, ANGPTL4, NDUFA4L2, RUVBL2, MNAT1, PDZD11, MRPL14, TPD52L2, PLAU, EIF2S1, MTX1, GPN3, DPM2, VAPB, RNF24	ALDOA, GAPDH, TPI1, LDHA, TUBB4B, RAN, PSMB7, RHOC, PGK1, SLIRP, PSMA7, NME1, MIF, PGAM1, S100A10, CNIH4, PSMD2, ANGPTL4, NDUFA4L2, RUVBL2, MNAT1, PDZD11
REACTOME_SIGNALING_BY_NOTCH1_HD_DOMAIN_MUTANTS_IN_CANCER	0.0015674	0.0210045	0.695585	2.16541	0	7	UBB, RPS27A, UBC, UBA52	UBB, RPS27A, UBC, UBA52
NAKAYAMA_SOFT_TISSUE_TUMORS_PCA2_DN	0.0025413	0.028403	0.376972	2.1649	1	30	ADIRF, IGF1, CFD, CES1, PLA2G2A, AKR1C1, AKR1C3, SFRP1, GPX3, NTRK2, SELENBP1, ANGPTL4, DUSP4, RBP4, MAOB	ADIRF, IGF1, CFD, CES1, PLA2G2A, AKR1C1, AKR1C3, SFRP1, GPX3, NTRK2, SELENBP1, ANGPTL4
BOCHKIS_FOXA2_TARGETS	0.00205761	0.0263383	0.196444	2.16253	1	204	FTL, RPL21, CD9, JUNB, PRDX1, ID3, CES1, ATF4, TNFRSF1A, DAD1, PRDX6, IL11RA, HMGB2, CYB5A, AP3S1, GHITM, ITM2B, EIF4A2, CHMP5, DNAJB11, BANF1, PSME1, NDUFS8, CAT, MKKS, DPM1, DHRS7, IL6, NQO2, NDUFA2, OSER1, CD47, NDUFA8, POLR2C, DRAM2, MT1X, SEPHS2, NFU1, TIMM9, WDR46, QSOX1, PA2G4, IFI27L2, RDX, PON2, DCAF13, FGL2, MRPL36, MOB2, MTX2, CFI, PNPLA2, NDRG2, UBE2L6, C1R, INSIG1, OSBPL1A, PRCC, GNL…	FTL, RPL21, CD9, JUNB, PRDX1, ID3, CES1, ATF4, TNFRSF1A, DAD1, PRDX6, IL11RA, HMGB2, CYB5A, AP3S1, GHITM, ITM2B, EIF4A2, CHMP5, DNAJB11, BANF1, PSME1, NDUFS8, CAT, MKKS, DPM1, DHRS7, IL6, NQO2, NDUFA2, OSER1, CD47, NDUFA8, POLR2C, DRAM2, MT1X, SEPHS2, NFU1, TIMM9, WDR46, QSOX1, PA2G4
REACTOME_MTORC1_MEDIATED_SIGNALLING	0.00274725	0.0288644	0.452487	2.16234	1	19	RPS6, LAMTOR5, FKBP1A, LAMTOR4, LAMTOR1, RHEB, RRAGA, LAMTOR2, EIF4E, YWHAB, AKT1S1, RRAGC, LAMTOR3, MLST8, EIF4EBP1	RPS6, LAMTOR5, FKBP1A, LAMTOR4, LAMTOR1, RHEB, RRAGA, LAMTOR2, EIF4E
JOHNSTONE_PARVB_TARGETS_2_UP	0.00219539	0.0267404	0.246	2.15927	1	95	RPL36A, EPHX1, PKM, EEF1A1, IGFBP6, CFL1, ACTB, ACTG1, FKBP1A, AKR1B1, CD151, AKR1C1, ERGIC3, PCOLCE2, FXYD5, S100A11, CORO1B, ECM1, BSG, GSTM3, RPL5, TRAPPC1, RAB11B, CALM3, IFITM1, NDUFB1, CLPTM1	RPL36A, EPHX1, PKM, EEF1A1, IGFBP6, CFL1, ACTB, ACTG1, FKBP1A, AKR1B1, CD151, AKR1C1, ERGIC3, PCOLCE2, FXYD5, S100A11, CORO1B, ECM1, BSG, GSTM3, RPL5, TRAPPC1, RAB11B, CALM3, IFITM1, NDUFB1, CLPTM1
REACTOME_CELL_CYCLE	0.00100301	0.0206079	0.173442	2.15847	0	338	UBB, TUBA1B, RPS27, RPS27A, UBC, TUBA1A, UBA52, TUBB4B, TUBB2B, DYNLL1, TUBB, PSMB1, PSMB6, CDKN1A, PSMC5, TUBB2A, PSMB5, RBX1, PSMB3, PSMD4, RAN, POLR2L, PSMB7, POLD4, CKS1B, CSNK2B, POLR2F, DCTN3, POLR2E, DCTN2, PSMD8, POLR2J, SUMO1, CHMP2A, PSMA7, UBE2I, POLR2G, POLR2K, NHP2, UBE2N, NOP10, BANF1, PSME1, ANAPC11, PSMC2, PSMF1, PSMB2, CDKN2C, TERF1, NUDC, PSMA1, RAD50, PSMC3, ANAPC16, POLE4, HSP…	UBB, TUBA1B, RPS27, RPS27A, UBC, TUBA1A, UBA52, TUBB4B, TUBB2B, DYNLL1, TUBB, PSMB1, PSMB6, CDKN1A, PSMC5, TUBB2A, PSMB5, RBX1, PSMB3, PSMD4, RAN, POLR2L, PSMB7, POLD4, CKS1B, CSNK2B, POLR2F, DCTN3, POLR2E, DCTN2, PSMD8, POLR2J, SUMO1, CHMP2A, PSMA7, UBE2I, POLR2G, POLR2K, NHP2, UBE2N, NOP10, BANF1, PSME1, ANAPC11, PSMC2, PSMF1, PSMB2, CDKN2C, TERF1, NUDC, PSMA1, RAD50, PSMC3, ANAPC16, POLE4, HSP…
REACTOME_APC_CDC20_MEDIATED_DEGRADATION_OF_NEK2A	0.00274725	0.0288644	0.45158	2.15801	1	19	UBB, RPS27A, UBC, UBA52, ANAPC11, ANAPC16, UBE2E1, UBE2D1, CDC26, BUB3	UBB, RPS27A, UBC, UBA52, ANAPC11, ANAPC16, UBE2E1, UBE2D1, CDC26, BUB3
REACTOME_AMINO_ACIDS_REGULATE_MTORC1	0.00253485	0.028403	0.367946	2.15751	1	32	LAMTOR5, LAMTOR4, ATP6V1G1, ATP6V0E1, LAMTOR1, ATP6V0B, ATP6V1F, RHEB, RRAGA, ATP6V0D1, LAMTOR2, SEC13, ATP6V1E1, ATP6V1D, ATP6V1B2, ATP6V1H, SESN2, TCIRG1, RRAGC, LAMTOR3, MLST8, NPRL3, NPRL2, ATP6V1C1, FLCN, RRAGB	LAMTOR5, LAMTOR4, ATP6V1G1, ATP6V0E1, LAMTOR1, ATP6V0B, ATP6V1F, RHEB, RRAGA, ATP6V0D1, LAMTOR2, SEC13
REACTOME_CELL_CYCLE_CHECKPOINTS	0.0021164	0.0265302	0.212987	2.15601	1	148	UBB, RPS27, RPS27A, UBC, UBA52, DYNLL1, PSMB1, PSMB6, CDKN1A, PSMC5, PSMB5, PSMB3, PSMD4, PSMB7, PSMD8, SUMO1, PSMA7, UBE2N, PSME1, ANAPC11, PSMC2, PSMF1, PSMB2, NUDC, PSMA1, RAD50, PSMC3, ANAPC16, PSMD3, PSMA5, UBE2E1, PSMA3, UBE2D1, PPP2R1A, CDC26, PSMD2, BABAM1, PSMA4, PSMD13, PMF1, SEC13, BUB3, PSME2, RPA3, PSMC4, NSL1, YWHAQ, PSMB4	UBB, RPS27, RPS27A, UBC, UBA52, DYNLL1, PSMB1, PSMB6, CDKN1A, PSMC5, PSMB5, PSMB3, PSMD4, PSMB7, PSMD8, SUMO1, PSMA7, UBE2N, PSME1, ANAPC11, PSMC2, PSMF1, PSMB2, NUDC, PSMA1, RAD50, PSMC3, ANAPC16, PSMD3, PSMA5, UBE2E1, PSMA3, UBE2D1, PPP2R1A, CDC26, PSMD2, BABAM1, PSMA4, PSMD13, PMF1, SEC13, BUB3, PSME2, RPA3, PSMC4, NSL1, YWHAQ
REACTOME_PROTEIN_UBIQUITINATION	0.00243605	0.028403	0.319236	2.15475	1	46	UBB, RPS27A, UBC, UBA52, UBE2A, UBE2N, RRAGA, WDR61, UBE2D2, UBE2L3, UBE2E1, UBE2D1, PCNA, RNF181, UBE2E3, UBE2B, UBE2S, DERL1, UBE2J2, UBA1, RTF1, UBE2V2, UCHL3, USP5, CTR9, PEX2, PEX5, VCP, PEX10, PAF1, UBE2D3, UBE2W, UBE2G1, HLTF, LEO1, TMEM129	UBB, RPS27A, UBC, UBA52, UBE2A, UBE2N, RRAGA, WDR61, UBE2D2, UBE2L3, UBE2E1, UBE2D1, PCNA, RNF181, UBE2E3
JI_RESPONSE_TO_FSH_UP	0.00242424	0.028403	0.321993	2.15421	1	44	FCGRT, AKR1C3, AXL, CBR1, FDPS, IL10RB, IFITM1, SPOP, IDI1, IFI35, PSMB4, CLU, CTNNB1, C1R, PIR, TRAPPC6A, ZNF148, KAT8, SLC16A4, FDFT1, CTTN, CASP1, PPL, ACADS, EBP, GOSR1, BRD3, MVD, HNRNPDL, PSMB9, PAF1, ME3, CCNG2, FADS1, SRSF6	FCGRT, AKR1C3, AXL, CBR1, FDPS, IL10RB, IFITM1, SPOP, IDI1, IFI35
CASTELLANO_NRAS_TARGETS_UP	0.00246609	0.028403	0.331135	2.15383	1	41	EPHX1, AK1, MGP, TUBB2A, CRABP2, ANXA4, CRIP2, YIF1A, NQO1, LSP1, ZNF32, RAMP2, IFI35, PLTP, IFI27L2, BAX, TMEM43, PPP1R7, PSMB8, CCNG1, ACADM	EPHX1, AK1, MGP, TUBB2A, CRABP2, ANXA4, CRIP2, YIF1A, NQO1, LSP1, ZNF32, RAMP2, IFI35, PLTP
HU_GENOTOXIC_DAMAGE_24HR	0.0013459	0.0206079	0.409094	2.15211	0	24	RPL10A, RPL3, EEF2, HERPUD1, ATF4, TUBB2A, BANF1, WDR83OS, IMP3, EIF1B, MTHFD2, BAG3, TOX4, CASP1, EIF4EBP1, DNAJA1, SERPINB9	RPL10A, RPL3, EEF2, HERPUD1, ATF4, TUBB2A, BANF1, WDR83OS
REACTOME_IRAK2_MEDIATED_ACTIVATION_OF_TAK1_COMPLEX	0.00161812	0.0211432	0.74064	2.15032	0	6	UBB, RPS27A, UBC, UBA52	UBB, RPS27A, UBC, UBA52
WANG_TUMOR_INVASIVENESS_DN	0.00213675	0.0265302	0.218712	2.14986	1	132	CD9, RPL3, EEF1A1, ATF4, CCNI, ESD, PSMB1, ID2, EIF3G, ANXA4, HSD17B10, ITM2B, MYADM, DEGS1, CCL3, RPL29, UBE2L3, DHRS3, BUD31, CP, DNASE2, PCNP, RAB11B, CDC123, LUC7L3, HNRNPH2, TGFB1I1, CNBP, SNHG7, MYC, JMJD6, YWHAQ, VBP1, STX8, VAMP3, CACYBP, GDI2, ARF1, SKP1, WDR1, RPL7L1, SS18L2, PPP1R7, CELF2, SCYL1, ERGIC2, MPV17, PBXIP1, NFIB	CD9, RPL3, EEF1A1, ATF4, CCNI, ESD, PSMB1, ID2, EIF3G, ANXA4, HSD17B10, ITM2B, MYADM, DEGS1, CCL3, RPL29, UBE2L3, DHRS3, BUD31, CP, DNASE2, PCNP, RAB11B, CDC123, LUC7L3, HNRNPH2, TGFB1I1, CNBP, SNHG7, MYC, JMJD6, YWHAQ, VBP1
REACTOME_SYNTHESIS_OF_ACTIVE_UBIQUITIN_ROLES_OF_E1_AND_E2_ENZYMES	0.00134771	0.0206079	0.420183	2.14961	0	22	UBB, RPS27A, UBC, UBA52, UBE2A, UBE2D2, UBE2L3, UBE2E1, UBE2D1, UBE2E3, UBE2B, UBE2S, UBA1, UCHL3, USP5	UBB, RPS27A, UBC, UBA52, UBE2A, UBE2D2, UBE2L3, UBE2E1, UBE2D1, UBE2E3
KYNG_DNA_DAMAGE_DN	0.00216216	0.0265302	0.225981	2.14688	1	117	OAZ1, IGF1, SOD1, PRELP, ARPC1B, ESD, PRSS23, PDGFRL, HEXB, EIF3L, RPL7A, CRYAB, GLRX, NDUFB6, POLR2F, IL11RA, HSD17B10, FLOT1, NNMT, ID1, VIM, PRMT1, CYCS, VDAC3, MORF4L1, PRDX4, EIF4E, TBCA, IL10RB, PDCD5, RAB11B, PCNA, FBLN2, ANXA1, MT1X	OAZ1, IGF1, SOD1, PRELP, ARPC1B, ESD, PRSS23, PDGFRL, HEXB, EIF3L, RPL7A, CRYAB, GLRX, NDUFB6, POLR2F, IL11RA, HSD17B10, FLOT1, NNMT, ID1, VIM, PRMT1, CYCS, VDAC3, MORF4L1, PRDX4, EIF4E, TBCA, IL10RB, PDCD5, RAB11B, PCNA, FBLN2, ANXA1, MT1X
MOOTHA_GLUCONEOGENESIS	0.00280899	0.0291188	0.472905	2.14329	1	17	ALDOA, TPI1, LDHA, ENO1, MDH2, PGK1, MDH1, LDHB	ALDOA, TPI1, LDHA, ENO1, MDH2, PGK1, MDH1, LDHB
REACTOME_HIV_TRANSCRIPTION_ELONGATION	0.00260756	0.028403	0.390116	2.14201	1	27	POLR2L, POLR2F, POLR2E, SUPT4H1, POLR2J, POLR2G, POLR2K, NELFE, GTF2H5, POLR2C, SSRP1, MNAT1, POLR2I, POLR2H	POLR2L, POLR2F, POLR2E, SUPT4H1, POLR2J, POLR2G, POLR2K, NELFE, GTF2H5, POLR2C, SSRP1, MNAT1
WANG_BARRETTS_ESOPHAGUS_AND_ESOPHAGUS_CANCER_DN	0.00277393	0.0288644	0.460642	2.14097	1	18	ARL4D, CRABP2, CBR3, GPX3, ECM1, CSTB, RARG, ANXA1, TPD52L2, VAT1, ST3GAL4, PGD, PPL, CSTA	ARL4D, CRABP2, CBR3, GPX3, ECM1, CSTB, RARG, ANXA1
WP_MIR517_RELATIONSHIP_WITH_ARCN1_AND_USP1	0.00162866	0.0211929	0.866019	2.13912	0	4	CDKN1A, ID2, ID1, USP1	CDKN1A, ID2, ID1, USP1
KEGG_VALINE_LEUCINE_AND_ISOLEUCINE_DEGRADATION	0.00252207	0.028403	0.355725	2.13869	1	34	HSD17B10, HIBADH, ACAT1, HADHB, ALDH2, ECHS1, ALDH3A2, ACAA2, ALDH9A1, ACAT2, ACADM, HMGCL, ACAA1, ALDH7A1, HADHA, DLD, OXCT1, MCEE, ACADS, BCAT2, ALDH6A1, HIBCH, AOX1, IVD, HADH, AUH, BCKDHB, PCCB	HSD17B10, HIBADH, ACAT1, HADHB, ALDH2, ECHS1, ALDH3A2
BLUM_RESPONSE_TO_SALIRASIB_UP	0.00208768	0.0265302	0.203666	2.13516	1	168	LAPTM4A, EEF2, ATF4, EIF1, RPL12, CDKN1A, NUPR1, COX7A2L, EIF3H, ANXA7, MGAT1, RAD23A, DNAJB9, PSMD8, GHITM, VPS28, TMED3, ECH1, CTSD, VIM, YIF1A, RAD50, UBXN1, TSG101, SERP1, ERP29, RNF13, IL6, SLC1A5, P4HB, BUD31, CTSL, CHIC2, SEPHS2, TMBIM6, ERCC1, TIMM9, RNF7, BLVRB, MAP1LC3B, QSOX1, PPP1R15A, RSL24D1, FAM3A, SHMT2, DAP3, PPIE, PPP1R11, EIF1B, SURF1, EIF5, SEC63, STX5, CD55, MTHFD2, CREB3, PE…	LAPTM4A, EEF2, ATF4, EIF1, RPL12, CDKN1A, NUPR1, COX7A2L, EIF3H, ANXA7, MGAT1, RAD23A, DNAJB9, PSMD8, GHITM, VPS28, TMED3, ECH1, CTSD, VIM, YIF1A, RAD50, UBXN1, TSG101, SERP1, ERP29, RNF13, IL6, SLC1A5, P4HB, BUD31, CTSL, CHIC2, SEPHS2, TMBIM6, ERCC1, TIMM9, RNF7, BLVRB, MAP1LC3B, QSOX1, PPP1R15A
REACTOME_APC_C_CDC20_MEDIATED_DEGRADATION_OF_CYCLIN_B	0.00277393	0.0288644	0.459168	2.13412	1	18	UBB, RPS27A, UBC, UBA52, ANAPC11, ANAPC16, UBE2E1, UBE2D1, CDC26	UBB, RPS27A, UBC, UBA52, ANAPC11, ANAPC16, UBE2E1, UBE2D1, CDC26
KEGG_PYRUVATE_METABOLISM	0.00260756	0.028403	0.388558	2.13345	1	27	PKM, LDHA, AKR1B1, MDH2, MDH1, LDHB, ACAT1, GRHPR, ALDH2, ALDH3A2, PDHB, GLO1, ALDH9A1, ACAT2, PDHA1, ALDH7A1, HAGH, DLD	PKM, LDHA, AKR1B1, MDH2, MDH1, LDHB, ACAT1, GRHPR, ALDH2, ALDH3A2, PDHB, GLO1
MORI_PLASMA_CELL_UP	0.0025413	0.028403	0.371486	2.1334	1	30	TMED2, MANF, DNAJB9, SSR2, SPCS1, DDOST, OSTC, NANS, BPGM, DERL1, MGAT2, STT3A, M6PR, TMEM39A, SEC11C, CRELD2, BET1, SURF4, EBP, HTATIP2, FILIP1, CTSB, TRAM2, IP6K1, ARMCX3, GPR89A	TMED2, MANF, DNAJB9, SSR2, SPCS1, DDOST, OSTC
KORKOLA_CHORIOCARCINOMA_UP	0.00161812	0.0211432	0.734144	2.13147	0	6	CD9, GAPDH, TPI1, PHB2, PLBD1	CD9, GAPDH, TPI1, PHB2
REACTOME_REGULATION_OF_PTEN_LOCALIZATION	0.0015674	0.0210045	0.684537	2.13102	0	7	UBB, RPS27A, UBC, UBA52	UBB, RPS27A, UBC, UBA52
DAZARD_UV_RESPONSE_CLUSTER_G24	0.00149254	0.0208278	0.569862	2.12954	0	11	TUBB2A, HBP1, PDLIM4, ECM1, ZFP36, TM4SF1, TSC22D1	TUBB2A, HBP1, PDLIM4, ECM1, ZFP36, TM4SF1
MARTORIATI_MDM4_TARGETS_FETAL_LIVER_UP	0.00214133	0.0265302	0.218149	2.12733	1	127	AK1, RPS18, ENO1, RPL34, COX7A2, DDIT4, TAGLN, RPS12, CDKN1A, SNRPG, RAB5C, IER3, PGK1, TMEM256, PFKP, NDUFB9, NAA20, SEC61G, SIVA1, ADM, TMEM45A, HIGD1A, NPM3, NSMCE1, TIMM8B, FAM162A, IFITM3, LSM7, PIGP, GLRX3, MT1X, DPM3, EI24, PFKL, ZBTB16, MNAT1, PLTP, LAGE3, GLUL, P4HA2, NME4, RALY, HSPBP1, PIGF, DCXR, KMT2E, PGM1, BLOC1S2	AK1, RPS18, ENO1, RPL34, COX7A2, DDIT4, TAGLN, RPS12, CDKN1A, SNRPG, RAB5C, IER3, PGK1, TMEM256, PFKP, NDUFB9, NAA20, SEC61G, SIVA1, ADM, TMEM45A, HIGD1A, NPM3, NSMCE1, TIMM8B, FAM162A, IFITM3, LSM7, PIGP, GLRX3, MT1X, DPM3, EI24, PFKL, ZBTB16, MNAT1, PLTP
BURTON_ADIPOGENESIS_8	0.00230947	0.0278065	0.285115	2.12662	1	60	TUBA1A, PRSS23, EMP3, TMSB10, SERPINF1, FXYD5, LEPROT, PSAP, PLD3, SCPEP1, ASAH1, PRDX4, SERTAD1, CAPG, CPQ, PRAF2, CAP1, DSTN, CTSA, PDLIM7, MAP1LC3B, PLTP, BAX, SERPINB6	TUBA1A, PRSS23, EMP3, TMSB10, SERPINF1, FXYD5, LEPROT, PSAP, PLD3, SCPEP1, ASAH1, PRDX4, SERTAD1, CAPG, CPQ, PRAF2, CAP1, DSTN, CTSA, PDLIM7, MAP1LC3B, PLTP
SCHLOSSER_SERUM_RESPONSE_AUGMENTED_BY_MYC	0.00226501	0.0273545	0.273486	2.12606	1	67	EIF4A1, PKM, RNH1, CSNK2B, TMED9, RAD23A, TMEM109, JTB, UQCRQ, CYC1, ERP44, AIP, NDUFV1, MLF2, GUK1, DNPH1, RBM42, RER1, IDH3B, PPP2R1A, P4HB, CLPTM1, KXD1, ERCC1, ARHGDIA	EIF4A1, PKM, RNH1, CSNK2B, TMED9, RAD23A, TMEM109, JTB, UQCRQ, CYC1, ERP44, AIP, NDUFV1, MLF2, GUK1, DNPH1, RBM42, RER1, IDH3B, PPP2R1A, P4HB, CLPTM1, KXD1, ERCC1, ARHGDIA
WP_NSP1_FROM_SARSCOV2_INHIBITS_TRANSLATION_INITIATION_IN_THE_HOST_CELL	0.00285307	0.0291478	0.494621	2.11599	1	15	EIF1, EIF3F, EIF3D, EIF3G, EIF3I, EIF3H, EIF3E, EIF5, EIF2S1, EIF2S2	EIF1, EIF3F, EIF3D, EIF3G, EIF3I, EIF3H, EIF3E
MARSON_BOUND_BY_E2F4_UNSTIMULATED	0.00100402	0.0206079	0.171765	2.1157	0	320	RPS20, RPL3, UBB, RPL4, RPS3A, CLIC1, ISCU, TUBB, HSPA8, EIF3G, MRPL51, COX8A, CKS1B, CSNK2B, KPNA2, TMEM258, SF3B5, MAGOH, MRPL18, NHP2, LSM5, SIVA1, NEU1, PTMA, DNAJB11, SBDS, NUDCD2, DDOST, POLE4, EMC3, LSM3, LSM2, POLD2, IDH3B, TXN2, TXNL1, NSMCE1, BAG6, RAB11B, USP1, RANBP1, RSL1D1, MRPS18C, KIF22, MRPL27, TCP1, HSPB6, MYC, IFT27, MRPS12, FKBP3, RBMX, NSL1, PDZD11, RPN2, UBXN6, CD2BP2, FAM22…	RPS20, RPL3, UBB, RPL4, RPS3A, CLIC1, ISCU, TUBB, HSPA8, EIF3G, MRPL51, COX8A, CKS1B, CSNK2B, KPNA2, TMEM258, SF3B5, MAGOH, MRPL18, NHP2, LSM5, SIVA1, NEU1, PTMA, DNAJB11, SBDS, NUDCD2, DDOST, POLE4, EMC3, LSM3, LSM2, POLD2, IDH3B, TXN2, TXNL1, NSMCE1, BAG6, RAB11B, USP1, RANBP1, RSL1D1, MRPS18C, KIF22, MRPL27, TCP1, HSPB6, MYC, IFT27, MRPS12, FKBP3, RBMX, NSL1, PDZD11
REACTOME_MYOCLONIC_EPILEPSY_OF_LAFORA	0.00161812	0.0211432	0.728647	2.11551	0	6	UBB, RPS27A, UBC, UBA52	UBB, RPS27A, UBC, UBA52
REACTOME_PYROPTOSIS	0.00277393	0.0288644	0.455121	2.11532	1	18	CHMP2A, CYCS, CHMP4A, GSDMD, CHMP3, BAX, IL1B, CHMP2B, CASP4, HMGB1, IRF1, CASP1, CHMP6, TP53, CHMP4B, CHMP7, IRF2	CHMP2A, CYCS, CHMP4A, GSDMD
REACTOME_REGULATION_OF_BACH1_ACTIVITY	0.00152439	0.0208278	0.588569	2.11455	0	10	UBB, RPS27A, UBC, UBA52, RBX1	UBB, RPS27A, UBC, UBA52, RBX1
BOQUEST_STEM_CELL_CULTURED_VS_FRESH_DN	0.0013587	0.0206079	0.428299	2.11363	0	20	IGF1, CFD, DPT, TPPP3, TMEM176B, PDGFRL, NTRK2	IGF1, CFD, DPT, TPPP3, TMEM176B, PDGFRL, NTRK2
CHESLER_BRAIN_HIGHEST_EXPRESSION	0.0013459	0.0206079	0.401519	2.11227	0	24	FTL, ACTB, PSMB5, UQCRB, HINT1, DCTN3, ATP6V0B, CSRP1, RABAC1, A4GALT, GLO1	FTL, ACTB, PSMB5, UQCRB, HINT1, DCTN3, ATP6V0B, CSRP1, RABAC1, A4GALT, GLO1
THEILGAARD_NEUTROPHIL_AT_SKIN_WOUND_UP	0.00119617	0.0206079	0.30253	2.11119	0	50	EIF4A1, RPS16, SLC25A6, RPS27, EEF1A1, GABARAPL2, CCL2, IER3, CCL3, RAB1A, ZFP36, TANK, GNL1, IDI1, NFE2L2, IL1B, EIF5, PLAU, LGMN, MTHFD2, PHF1, KAT5, M6PR, PPP2R2A, ATP1A1	EIF4A1, RPS16, SLC25A6, RPS27, EEF1A1, GABARAPL2, CCL2, IER3, CCL3, RAB1A, ZFP36, TANK, GNL1, IDI1
REACTOME_INTERLEUKIN_12_FAMILY_SIGNALING	0.00252207	0.028403	0.351111	2.11095	1	34	ANXA2, SOD1, CFL1, PPIA, TALDO1, HNRNPF, AIP, RPLP0, MIF, CRLF1, P4HB, PSME2, TCP1, GSTO1, ARF1	ANXA2, SOD1, CFL1, PPIA, TALDO1, HNRNPF, AIP, RPLP0, MIF, CRLF1, P4HB, PSME2, TCP1, GSTO1
REACTOME_GAP_FILLING_DNA_REPAIR_SYNTHESIS_AND_LIGATION_IN_GG_NER	0.00277393	0.0288644	0.45377	2.10903	1	18	UBB, RPS27A, UBC, UBA52, POLD4, POLE4, POLD2, PCNA, RPA3, RPA2, RFC1, POLE3, RPA1	UBB, RPS27A, UBC, UBA52, POLD4, POLE4, POLD2, PCNA, RPA3
REACTOME_GLUCONEOGENESIS	0.00277393	0.0288644	0.453244	2.10659	1	18	ALDOA, GAPDH, TPI1, ENO1, MDH2, PGK1, MDH1, PGAM1, SLC25A11	ALDOA, GAPDH, TPI1, ENO1, MDH2, PGK1, MDH1, PGAM1, SLC25A11
REACTOME_INSULIN_RECEPTOR_RECYCLING	0.00285307	0.0291478	0.492236	2.10579	1	15	ATP6V1G1, ATP6V0E1, ATP6V0B, ATP6V1F, ATP6V0D1, ATP6AP1, ATP6V1E1, ATP6V1D, ATP6V1B2, ATP6V1H, TCIRG1, INSR	ATP6V1G1, ATP6V0E1, ATP6V0B, ATP6V1F, ATP6V0D1, ATP6AP1
APPIERTO_RESPONSE_TO_FENRETINIDE_DN	0.00377834	0.0332962	0.342783	2.10226	2	36	TMSB4X, LDHA, ISCU, EIF3F, MDH2, PGK1, IFITM2, NDUFC1, MDH1, PTMA, BANF1, NDUFA2, CCNDBP1, IFITM3	TMSB4X, LDHA, ISCU, EIF3F, MDH2, PGK1, IFITM2, NDUFC1, MDH1, PTMA, BANF1, NDUFA2, CCNDBP1, IFITM3
REACTOME_PREVENTION_OF_PHAGOSOMAL_LYSOSOMAL_FUSION	0.00161812	0.0211432	0.723836	2.10154	0	6	UBB, RPS27A, UBC, UBA52, RAB7A	UBB, RPS27A, UBC, UBA52, RAB7A
MORI_IMMATURE_B_LYMPHOCYTE_DN	0.00371747	0.0332962	0.32984	2.10039	2	39	TUBA1B, LGALS1, TUBA1A, TUBB4B, TUBB, CDKN1A, CKS1B, KPNA2, TXN, HMGB2, GSN, CDKN2C, PRDX4, XRCC6, PCNA, PTGR1, MTHFD2, MCM7, STMN1, ANP32E, SLC29A1, HMGB1, HMGN2, MCM3, PCK2, SMC2	TUBA1B, LGALS1, TUBA1A, TUBB4B, TUBB, CDKN1A, CKS1B, KPNA2, TXN, HMGB2, GSN, CDKN2C, PRDX4, XRCC6, PCNA, PTGR1
WP_GLYCOLYSIS_IN_SENESCENCE	0.00304878	0.0295703	0.603632	2.10031	1	9	GAPDH, PKM, LDHA, ENO1, PGK1, G6PD, ALDOC, HK1, TP53	GAPDH, PKM, LDHA, ENO1, PGK1
PETRETTO_CARDIAC_HYPERTROPHY	0.00389105	0.0333632	0.377309	2.09992	2	28	TUBA1A, ACTB, EFEMP1, ASPN, TAGLN, MFAP5, ANXA4, TM4SF1, ANXA1, PDLIM3, CPNE3, ENPP2, TUBA1C, ACTA2, ELP5, OSBPL8	TUBA1A, ACTB, EFEMP1, ASPN, TAGLN, MFAP5, ANXA4, TM4SF1, ANXA1, PDLIM3
REACTOME_HIV_LIFE_CYCLE	0.00434311	0.0360502	0.234236	2.09982	3	99	UBB, RPS27A, UBC, UBA52, RAN, TAF9, POLR2L, POLR2F, PPIA, POLR2E, SUPT4H1, POLR2J, CHMP2A, POLR2G, POLR2K, CHMP5, VPS28, BANF1, NELFE, GTF2A2, TSG101, TAF7, XRCC6, GTF2H5, POLR2C, CHMP4A, GTF2B, TAF12, RANBP1, SEC13, SSRP1, MNAT1, CHMP3, POLR2I, POLR2H	UBB, RPS27A, UBC, UBA52, RAN, TAF9, POLR2L, POLR2F, PPIA, POLR2E, SUPT4H1, POLR2J, CHMP2A, POLR2G, POLR2K, CHMP5, VPS28, BANF1, NELFE, GTF2A2, TSG101, TAF7, XRCC6, GTF2H5, POLR2C, CHMP4A, GTF2B, TAF12, RANBP1, SEC13, SSRP1, MNAT1
REACTOME_SIGNALING_BY_INTERLEUKINS	0.00204082	0.0262839	0.185812	2.09724	1	221	JUNB, UBB, ANXA2, RPS27A, UBC, SOD1, CFL1, UBA52, PSMB1, HSPA8, PSMB6, CDKN1A, PSMC5, VAMP2, PSMB5, RBX1, PSMB3, PSMD4, TNFRSF1A, PSMB7, CCL2, PPIA, IL11RA, TALDO1, PSMD8, PSMA7, HNRNPF, AIP, RPLP0, UBE2N, MIF, PSME1, VIM, PSMC2, PSMF1, PSMB2, CCL3, PSMA1, PSMC3, PSMD3, CRLF1, PSMA5, PSMA3, IL10RB, IL6, PPP2R1A, P4HB, PSMD2, PSMA4, PSMD13, CCL4, ATF1, PSME2, TCP1, ANXA1, GSTO1, MYC, PSMC4, SIGIRR…	JUNB, UBB, ANXA2, RPS27A, UBC, SOD1, CFL1, UBA52, PSMB1, HSPA8, PSMB6, CDKN1A, PSMC5, VAMP2, PSMB5, RBX1, PSMB3, PSMD4, TNFRSF1A, PSMB7, CCL2, PPIA, IL11RA, TALDO1, PSMD8, PSMA7, HNRNPF, AIP, RPLP0, UBE2N, MIF, PSME1, VIM, PSMC2, PSMF1, PSMB2, CCL3, PSMA1, PSMC3, PSMD3, CRLF1, PSMA5, PSMA3, IL10RB, IL6, PPP2R1A, P4HB, PSMD2, PSMA4, PSMD13, CCL4, ATF1, PSME2, TCP1, ANXA1, GSTO1, MYC, PSMC4, SIGIRR…
WP_MITOCHONDRIAL_COMPLEX_III_ASSEMBLY	0.00143266	0.0206079	0.504922	2.09526	0	14	UQCRB, UQCRQ, CYC1, UQCRH, UQCRC2, UQCRFS1, UQCRC1, UQCR10, UQCC2	UQCRB, UQCRQ, CYC1, UQCRH, UQCRC2, UQCRFS1, UQCRC1
CHAUHAN_RESPONSE_TO_METHOXYESTRADIOL_UP	0.00252207	0.028403	0.348469	2.09506	1	34	ATF4, CIRBP, CKS2, HSPA8, SLC3A2, SRSF2, NME1, COX7B, UBE2L3, AHSA1, MYC, PTTG1, UBE2S, TARDBP, CBX6, CKB, EIF5AL1, TIMM44, PSMD1, HMGN2, SNRPD3, RBM3, DNAJA1	ATF4, CIRBP, CKS2, HSPA8, SLC3A2, SRSF2, NME1, COX7B, UBE2L3, AHSA1, MYC
TIEN_INTESTINE_PROBIOTICS_6HR_DN	0.0021575	0.0265302	0.222691	2.09466	1	114	CIRBP, HEXB, MIR22HG, EMP2, ID2, TAX1BP3, DNAJB9, FHL2, RNF5, CHMP5, ADM, ANXA6, NELFE, RAD50, TSG101, NDUFA9, UBE2D1, NDUFA6, STEAP1, POLDIP2, RWDD1, RNF7, DDX1, TTC1, ADSL, MRPS14, CADM1, PSMC1, ACAA2, SUCLA2, APMAP, TSC22D1, RDH11, DERA, SAMM50, EIF1B, PTS, ACOT13, DIMT1, ACTN1, EAPP, DBN1, NTAN1, ATP6V1D, LCMT1, SRP19, TUBB6, ANP32E, RIN2, ARMCX6, MOCS2, DHX29, AIMP2, SNW1, FKBP11, SRRT, CTR9…	CIRBP, HEXB, MIR22HG, EMP2, ID2, TAX1BP3, DNAJB9, FHL2, RNF5, CHMP5, ADM, ANXA6, NELFE, RAD50, TSG101, NDUFA9, UBE2D1, NDUFA6, STEAP1, POLDIP2, RWDD1, RNF7, DDX1
CHENG_RESPONSE_TO_NICKEL_ACETATE	0.00389105	0.0333632	0.376123	2.09332	2	28	CSNK2B, HSPE1, POLR2E, GTF2A2, RNF13, CP, RAB1A, POLR2C, GDI2, PNPLA2, CD68, EIF2D, RABGGTB, ERI3, MAP1B, TXNDC12, TRAP1	CSNK2B, HSPE1, POLR2E, GTF2A2, RNF13, CP, RAB1A, POLR2C
REACTOME_COPI_INDEPENDENT_GOLGI_TO_ER_RETROGRADE_TRAFFIC	0.00257732	0.028403	0.369839	2.09116	1	29	TUBA1B, TUBA1A, TUBB4B, TUBB2B, DYNLL1, TUBB2A, ACTR10, DCTN3, DCTN2, DCTN6, CAPZB, CAPZA2, ACTR1A, TUBA1C, RAB18	TUBA1B, TUBA1A, TUBB4B, TUBB2B, DYNLL1, TUBB2A, ACTR10, DCTN3, DCTN2, DCTN6, CAPZB, CAPZA2
REACTOME_TGF_BETA_RECEPTOR_SIGNALING_IN_EMT_EPITHELIAL_TO_MESENCHYMAL_TRANSITION	0.00149254	0.0208278	0.559556	2.09103	0	11	UBB, RPS27A, UBC, UBA52, FKBP1A, RHOA	UBB, RPS27A, UBC, UBA52, FKBP1A, RHOA
RUTELLA_RESPONSE_TO_HGF_UP	0.0010142	0.0206079	0.178367	2.09023	0	254	CD9, LGALS3, ANXA2, HSPB1, PRDX1, CES1, C1S, OAZ2, CD59, HEXB, AKR1B1, SLC3A2, PSMB5, AKR1C1, DAD1, CCL2, TXN, EMC7, SERPINF1, CNPY2, ATP6V0E1, LEPROT, CYB5A, ARL6IP5, GLA, MDH1, CALHM2, CTSD, FTH1, CYP27A1, CCL3, DNPH1, CD63, ASAH1, ACAT1, RER1, CSRP1, SLC43A3, BCAP31, NQO1, ENSA, ZNF706, TPST1, PSMG1, ALDH3A2, CD47, CTSL, NDUFS2, ATP1B3, PIGP, MT1X, TMBIM6, IFI6, HDAC2, YWHAQ, PLTP, RDX, SCCPDH…	CD9, LGALS3, ANXA2, HSPB1, PRDX1, CES1, C1S, OAZ2, CD59, HEXB, AKR1B1, SLC3A2, PSMB5, AKR1C1, DAD1, CCL2, TXN, EMC7, SERPINF1, CNPY2, ATP6V0E1, LEPROT, CYB5A, ARL6IP5, GLA, MDH1, CALHM2, CTSD, FTH1, CYP27A1, CCL3, DNPH1, CD63, ASAH1, ACAT1, RER1, CSRP1, SLC43A3, BCAP31, NQO1, ENSA, ZNF706, TPST1, PSMG1, ALDH3A2, CD47, CTSL, NDUFS2, ATP1B3, PIGP, MT1X, TMBIM6, IFI6, HDAC2, YWHAQ, PLTP
MORI_LARGE_PRE_BII_LYMPHOCYTE_UP	0.00371747	0.0332962	0.327983	2.08856	2	39	LGALS1, TUBA1A, CALM2, TUBB4B, TUBB, CDKN1A, RAN, CKS1B, KPNA2, TXN, CDKN2C, PRDX4, XRCC6, KIF22, BUB3, PSMC1, UBE2S, MCM7, STMN1, ANP32E, CMC2, SLC29A1, HMGB1, HMGN2, MCM3, SMC2	LGALS1, TUBA1A, CALM2, TUBB4B, TUBB, CDKN1A, RAN, CKS1B, KPNA2, TXN, CDKN2C, PRDX4, XRCC6, KIF22, BUB3
FAELT_B_CLL_WITH_VH3_21_DN	0.00252207	0.028403	0.347381	2.08853	1	34	SAP18, NPC2, COX7A2, TSPO, PLP2, PSMD8, NDUFC1, ASAH1, SERP1, RNF13, IFI6, DDX1, MKRN1, ASMTL, YWHAB, N4BP2L1, RAB31, CDKN1B, CTDSP2, SNW1, MOAP1, POP4	SAP18, NPC2, COX7A2, TSPO, PLP2, PSMD8, NDUFC1, ASAH1, SERP1, RNF13, IFI6, DDX1
REACTOME_RNA_POLYMERASE_III_TRANSCRIPTION_TERMINATION	0.00274725	0.0288644	0.436776	2.08726	1	19	POLR2L, POLR2F, POLR2E, POLR2K, POLR1D, SSB, POLR3GL, POLR1C, POLR2H, NFIC, NFIB, POLR3H	POLR2L, POLR2F, POLR2E, POLR2K, POLR1D, SSB, POLR3GL, POLR1C
ZAMORA_NOS2_TARGETS_DN	0.00243605	0.028403	0.308899	2.08498	1	46	FTL, EEF1A1, EEF2, UBC, ACTB, TSPAN4, CD151, AKR1C1, MGAT1, PPP2R1A, RABAC1, CP, EIF5A, PPP1CA, FKBP3, VDAC1, YWHAQ, HSPB8, PEA15, EIF2S2, PDIA3, ATP1A1, GALK1, PDIA4, EFS, DDB1	FTL, EEF1A1, EEF2, UBC, ACTB, TSPAN4, CD151, AKR1C1, MGAT1, PPP2R1A, RABAC1, CP, EIF5A, PPP1CA, FKBP3, VDAC1, YWHAQ
CUI_TCF21_TARGETS_2_UP	0.00205128	0.0263383	0.187202	2.08456	1	212	RPL41, COMP, LUM, IGF1, LGALS1, MGP, RPS9, DCN, ACTB, TMEM176B, RPL12, FCGRT, SRPX, CKS1B, PRDX6, SERPINF1, SNRPB, RPSA, APRT, NME1, PDLIM4, FBLN5, MIF, BANF1, ECM1, FMOD, GUK1, PIN1, LSM3, TGFBI, TIMM13, NDUFB7, SUMO3, POLD2, RNASEH2C, LSP1, PIH1D1, FKBP10, PTN, IGSF8, DGCR6L, RANBP1, ABHD14A, KIF22, ECHDC2, LSM4, EXOSC8, PFKL, SERTAD4, PRDX2, NSL1, PA2G4, PLTP, MRPL9, PCDH9, CADM1, PRNP, MORN2,…	RPL41, COMP, LUM, IGF1, LGALS1, MGP, RPS9, DCN, ACTB, TMEM176B, RPL12, FCGRT, SRPX, CKS1B, PRDX6, SERPINF1, SNRPB, RPSA, APRT, NME1, PDLIM4, FBLN5, MIF, BANF1, ECM1, FMOD, GUK1, PIN1, LSM3, TGFBI, TIMM13, NDUFB7, SUMO3, POLD2, RNASEH2C, LSP1, PIH1D1, FKBP10, PTN, IGSF8, DGCR6L, RANBP1, ABHD14A, KIF22, ECHDC2, LSM4, EXOSC8, PFKL, SERTAD4, PRDX2, NSL1, PA2G4, PLTP, MRPL9
MOOTHA_FFA_OXYDATION	0.0014245	0.0206079	0.472094	2.08279	0	16	HSD17B10, ACADVL, ACAT1, HADHB, DECR1, ECHS1, LMF2, ACAA2, CRAT, ACADM, NCAPH2, HADHA, ACADS	HSD17B10, ACADVL, ACAT1, HADHB, DECR1, ECHS1, LMF2
REACTOME_AMYLOID_FIBER_FORMATION	0.00272109	0.0288644	0.402028	2.08238	1	23	UBB, RPS27A, UBC, UBA52, PSENEN, ITM2B, APH1A, GSN, TGFBI	UBB, RPS27A, UBC, UBA52, PSENEN, ITM2B, APH1A, GSN, TGFBI
SESTO_RESPONSE_TO_UV_C1	0.00242424	0.028403	0.310904	2.08003	1	44	CNN3, CDKN1A, CRYAB, VDAC2, CSNK2B, SRSF2, UBE2I, PSMC2, UBE2D2, TSG101, PSMA5, TM4SF1, DDX1, EIF4H, COPS8, GLUL, PSMC1, C11orf58, PEA15, PPP2CA, PPP2R2A, ATP6V1B2, PSMC6, HDAC1	CNN3, CDKN1A, CRYAB, VDAC2, CSNK2B, SRSF2, UBE2I, PSMC2, UBE2D2, TSG101, PSMA5, TM4SF1, DDX1
REACTOME_MHC_CLASS_II_ANTIGEN_PRESENTATION	0.00226757	0.0273545	0.265328	2.08002	1	69	TUBA1B, TUBA1A, TUBB4B, TUBB2B, DYNLL1, TUBB2A, AP2M1, ACTR10, DCTN3, CLTA, DCTN2, DCTN6, CTSD, CAPZB, CTSL, SEC13, KIF22, AP2S1, CTSA, CAPZA2, RAB7A, ARF1, CTSH, ACTR1A, AP1S1, OSBPL1A, TUBA1C, LGMN, CTSO	TUBA1B, TUBA1A, TUBB4B, TUBB2B, DYNLL1, TUBB2A, AP2M1, ACTR10, DCTN3, CLTA, DCTN2, DCTN6, CTSD, CAPZB, CTSL, SEC13, KIF22, AP2S1, CTSA, CAPZA2, RAB7A
MANN_RESPONSE_TO_AMIFOSTINE_UP	0.0014245	0.0206079	0.47084	2.07726	0	16	S100A4, NEDD8, CDKN1A, RAD23A, CAT, NME3, MYC, ERCC1, HDAC3, EIF2B1, GDF15, CASP4	S100A4, NEDD8, CDKN1A, RAD23A, CAT, NME3, MYC, ERCC1
BOGNI_TREATMENT_RELATED_MYELOID_LEUKEMIA_UP	0.00144928	0.0206079	0.513414	2.07713	0	13	SLC25A6, RPL17, RPS27A, RPL11, EFEMP1, PGK1, MPST, ATF6B, CLPP	SLC25A6, RPL17, RPS27A, RPL11, EFEMP1, PGK1
REACTOME_SIGNALING_BY_FGFR	0.00241546	0.028403	0.306845	2.07668	1	45	HNRNPA1, UBB, RPS27A, UBC, UBA52, FGFBP2, POLR2L, POLR2F, POLR2E, POLR2J, HNRNPF, POLR2G, POLR2K, PPP2R1A, POLR2C, FGF18, POLR2I, POLR2H	HNRNPA1, UBB, RPS27A, UBC, UBA52, FGFBP2, POLR2L, POLR2F, POLR2E, POLR2J, HNRNPF, POLR2G, POLR2K, PPP2R1A, POLR2C, FGF18
SANA_TNF_SIGNALING_DN	0.00242424	0.028403	0.310171	2.07512	1	44	TMSB4X, RPS3A, EFEMP1, ARL6IP1, ARL5A, CRIP2, FHL2, PDLIM4, C1orf43, NQO1, TM4SF1, ATP1B3, ANXA1, CTNNAL1, HDAC2, UQCR10, CLU, CD34, AHNAK2, NFIB, BGN, NT5E	TMSB4X, RPS3A, EFEMP1, ARL6IP1, ARL5A, CRIP2, FHL2, PDLIM4, C1orf43, NQO1, TM4SF1, ATP1B3, ANXA1, CTNNAL1, HDAC2
REACTOME_SARS_COV_INFECTIONS	0.00215983	0.0265302	0.224868	2.07495	1	107	UBB, RPS27A, UBC, SAP18, UBA52, COMT, FKBP1A, TUBB, RBX1, AP2M1, DAD1, IMPDH2, MGAT1, SUMO1, CHMP2A, UBE2I, FXYD1, PRMT1, DDOST, ZCRB1, CHMP4A, CTSL, ATP1B3, AP2S1, HDAC2, RBBP7, MAP1LC3B, RPN2, CHMP3, MAN1B1, HMG20B, NFE2L2, KEAP1, FKBP4, DDX5, FNTA, BRMS1, MGAT2, CRBN, STT3A, SRPK2, ST3GAL4, ST3GAL1, CHMP2B, IFNGR1	UBB, RPS27A, UBC, SAP18, UBA52, COMT, FKBP1A, TUBB, RBX1, AP2M1, DAD1, IMPDH2, MGAT1, SUMO1, CHMP2A, UBE2I, FXYD1, PRMT1, DDOST, ZCRB1, CHMP4A, CTSL, ATP1B3, AP2S1, HDAC2, RBBP7, MAP1LC3B
REACTOME_RHO_GTPASES_ACTIVATE_WASPS_AND_WAVES	0.0013587	0.0206079	0.420079	2.07306	0	20	ARPC1B, BRK1, ACTB, ACTG1, ARPC1A, ARPC4, ARPC3, ARPC2, WASF2, ARPC5	ARPC1B, BRK1, ACTB, ACTG1, ARPC1A, ARPC4, ARPC3, ARPC2, WASF2, ARPC5
GOERING_BLOOD_HDL_CHOLESTEROL_QTL_CIS	0.00161812	0.0211432	0.713652	2.07197	0	6	UBA52, TMEM176B, RPL14, TIMM10, PPA2	UBA52, TMEM176B, RPL14, TIMM10
TANAKA_METHYLATED_IN_ESOPHAGEAL_CARCINOMA	0.00389105	0.0333632	0.372193	2.07145	2	28	SLC3A2, NXF1, CRABP2, POLR2G, WDR61, MRPL43, MRPL24, BUB3, ETFA, WDR1, NFIB, PRCC, STX5, AATF, KCNMA1, WDR74, NEIL2, NIPSNAP3A, FDFT1	SLC3A2, NXF1, CRABP2, POLR2G, WDR61, MRPL43, MRPL24, BUB3
REACTOME_BIOLOGICAL_OXIDATIONS	0.00225225	0.0272744	0.259836	2.07118	1	72	EPHX1, MGST1, MGST3, COMT, CES1, CYB5R3, ESD, GSTP1, TRMT112, CBR3, NNMT, AIP, AKR1A1, GSTK1, ADH5, CYP27A1, GSTM3, ALDH2, NQO2, TPST1, SLC35B2, GSTO1, ABHD14B, GSTA4, PAPSS1, GSTM5, MAOB, GGCT, AHCY, POR, AKR7A2, GGT7, MGST2, PTGS1, PTGES3, GSS, CYB5B, HSP90AB1, CMBL, SLC35B3, GSTM4, BPHL	EPHX1, MGST1, MGST3, COMT, CES1, CYB5R3, ESD, GSTP1, TRMT112, CBR3, NNMT, AIP, AKR1A1, GSTK1, ADH5, CYP27A1, GSTM3, ALDH2, NQO2, TPST1, SLC35B2, GSTO1, ABHD14B, GSTA4
SCHAEFFER_PROSTATE_DEVELOPMENT_48HR_UP	0.00104603	0.0206079	0.195914	2.07099	0	176	GABARAPL2, ID3, EFEMP1, ASPN, ISCU, EMP2, MRPS6, ID2, SFRP2, NXF1, RAB5C, MANF, PDLIM2, PCOLCE2, HMGN3, CYSTM1, EMC4, LEPROT, ITM2B, TSC22D3, ID1, SPTSSA, ERP44, C5orf15, ECM1, GSN, ZFYVE21, DUSP14, TMEM9B, ERP29, DHRS3, SLC1A5, NQO1, PTN, LYRM4, FAM3C, DRAM2, DYNLT1, MIEN1, ANXA1, MT1X, RASD1, PTGR1, RBBP7, SERTAD4, TWF2, GLUL, PCDH9, BDH2, ACAA2, TBPL1, CLU, ACKR3, PTS, PIGF, DCXR, RAB11A, CTSO…	GABARAPL2, ID3, EFEMP1, ASPN, ISCU, EMP2, MRPS6, ID2, SFRP2, NXF1, RAB5C, MANF, PDLIM2, PCOLCE2, HMGN3, CYSTM1, EMC4, LEPROT, ITM2B, TSC22D3, ID1, SPTSSA, ERP44, C5orf15, ECM1, GSN, ZFYVE21, DUSP14, TMEM9B, ERP29, DHRS3, SLC1A5, NQO1, PTN, LYRM4, FAM3C, DRAM2, DYNLT1, MIEN1, ANXA1, MT1X, RASD1, PTGR1, RBBP7, SERTAD4, TWF2
BARRIER_CANCER_RELAPSE_TUMOR_SAMPLE_UP	0.00148588	0.0208278	0.534446	2.07069	0	12	CKS1B, ATP6V1G1, ATP6V0E1, DCTN3, DNAJB9, MRPL24, COPS4, ZFAND1	CKS1B, ATP6V1G1, ATP6V0E1, DCTN3, DNAJB9, MRPL24
VECCHI_GASTRIC_CANCER_EARLY_UP	0.00103306	0.0206079	0.190598	2.06849	0	192	CD9, RPL8, HSPB1, S100A6, ENO1, CKS2, CRIP1, HSPA8, CKS1B, PDCD6, SNRPB, TMED9, PFKP, IFITM2, HSPE1, GRN, TBCB, PSMA7, S100A11, CYC1, POLR2G, NME1, PTMA, PRMT1, ARPC4, RPS21, RBM42, S100A10, TIMM13, ITPA, SMARCE1, IDH3B, NOP16, EBNA1BP2, PFDN4, IFITM3, IFITM1, TM4SF1, RANBP1, BUB3, PGRMC1, CCT3, IFI6, RPA3, PCBD1, RUVBL2, MRPS28, MRPS16, SNRPD1, NPM1, POP7, DCAF13, ACAA2, PTTG1, GGH, SCYL1, MRPL1…	CD9, RPL8, HSPB1, S100A6, ENO1, CKS2, CRIP1, HSPA8, CKS1B, PDCD6, SNRPB, TMED9, PFKP, IFITM2, HSPE1, GRN, TBCB, PSMA7, S100A11, CYC1, POLR2G, NME1, PTMA, PRMT1, ARPC4, RPS21, RBM42, S100A10, TIMM13, ITPA, SMARCE1, IDH3B, NOP16, EBNA1BP2, PFDN4, IFITM3, IFITM1, TM4SF1, RANBP1, BUB3, PGRMC1, CCT3, IFI6, RPA3, PCBD1, RUVBL2, MRPS28
BANDRES_RESPONSE_TO_CARMUSTIN_MGMT_48HR_DN	0.00118765	0.0206079	0.285396	2.06239	0	56	FTL, EPHX1, FKBP1A, CD151, PFN1, IER3, SRP14, RAD23A, POLR2E, GRN, NDUFC1, EIF6, FTH1, ARPC2, SGCA, PCOLCE, TMBIM6, PCBD1, SHMT2, CD68, ASMTL, INSIG1, CRAT, ACTN1, ADAM15, PFKM, HAGH, IKBKG, HMGN2, PPM1G, MVD, TLE3, ALAD, HADH, SORBS2, DHX16, MAD1L1, TUBG1, GAMT, BECN1, RAD9A, AKT2	FTL, EPHX1, FKBP1A, CD151, PFN1, IER3, SRP14, RAD23A, POLR2E, GRN, NDUFC1, EIF6, FTH1, ARPC2, SGCA, PCOLCE, TMBIM6, PCBD1
BIOCARTA_SUMO_PATHWAY	0.00161812	0.0211432	0.710118	2.06171	0	6	SUMO2, SUMO1, UBE2I, SUMO3, UBA2, SAE1	SUMO2, SUMO1, UBE2I, SUMO3
REACTOME_SUMO_IS_TRANSFERRED_FROM_E1_TO_E2_UBE2I_UBC9	0.00161812	0.0211432	0.710118	2.06171	0	6	SUMO2, SUMO1, UBE2I, SUMO3, UBA2, SAE1	SUMO2, SUMO1, UBE2I, SUMO3
KEGG_PENTOSE_PHOSPHATE_PATHWAY	0.00277393	0.0288644	0.443241	2.0601	1	18	ALDOA, PFKP, TALDO1, PGLS, TKT, PFKL, DERA, RPIA, PGM1, PFKM, PGD, G6PD, PRPS1, ALDOC	ALDOA, PFKP, TALDO1, PGLS, TKT, PFKL
REACTOME_LATE_ENDOSOMAL_MICROAUTOPHAGY	0.00389105	0.0333632	0.369742	2.05781	2	28	UBB, RPS27A, UBC, UBA52, HSPA8, CHMP2A, PARK7, VPS28, VIM, TSG101, PLIN3, CHMP4A	UBB, RPS27A, UBC, UBA52, HSPA8, CHMP2A, PARK7, VPS28, VIM, TSG101, PLIN3, CHMP4A
BIOCARTA_RAB_PATHWAY	0.00304878	0.0295703	0.591287	2.05735	1	9	RAB1A, RAB7A, RAB11A, RAB2A, RAB4A, RAB8A, RAB9A, RAB5A, RAB6A	RAB1A, RAB7A
REACTOME_TRANSCRIPTION_OF_THE_HIV_GENOME	0.00484848	0.0376199	0.307202	2.05526	3	44	TAF9, POLR2L, POLR2F, POLR2E, SUPT4H1, POLR2J, POLR2G, POLR2K, NELFE, GTF2A2, TAF7, GTF2H5, POLR2C, GTF2B, TAF12, SSRP1, MNAT1, POLR2I, POLR2H	TAF9, POLR2L, POLR2F, POLR2E, SUPT4H1, POLR2J, POLR2G, POLR2K, NELFE, GTF2A2, TAF7, GTF2H5, POLR2C, GTF2B, TAF12, SSRP1, MNAT1
NIKOLSKY_BREAST_CANCER_16P13_AMPLICON	0.00362319	0.0330518	0.303663	2.05514	2	45	RPS2, UBE2I, HCFC1R1, MPG, NDUFB10, FLYWCH2, NME3, MRPL28, SPSB3, THOC6, TNFRSF12A, MRPS34, NME4, NUBP2, RHOT2, SNRNP25, GNPTG, HAGH, C16orf91, TRAF7, TBL3, POLR3K, NPRL3, KCTD5, MSRB1, TELO2, FAHD1, PIGQ, GFER, FLYWCH1, TMEM204, DECR2, RPUSD1, LMF1, NTHL1, ZNF205	RPS2, UBE2I, HCFC1R1, MPG, NDUFB10, FLYWCH2, NME3
LEE_LIVER_CANCER_MYC_UP	0.00521512	0.0388957	0.374136	2.05426	3	27	RPL13A, RPLP2, RPS16, RPS14, MGST3, ACTG1, TMEM176B, RPL12, APRT, CSTB, GLUL, LY6E, RPL36, CSRP2, FDFT1, RALB, FBXO21, HTATIP2, PALMD, IDH3A	RPL13A, RPLP2, RPS16, RPS14, MGST3, ACTG1, TMEM176B, RPL12, APRT, CSTB
REACTOME_NOTCH2_ACTIVATION_AND_TRANSMISSION_OF_SIGNAL_TO_THE_NUCLEUS	0.00144928	0.0206079	0.507728	2.05412	0	13	UBB, RPS27A, UBC, UBA52, PSENEN, APH1A	UBB, RPS27A, UBC, UBA52, PSENEN, APH1A
MUELLER_PLURINET	0.0010395	0.0206079	0.191395	2.05399	0	184	U2AF1, ANXA2, CKS2, HSPA8, PFN1, SNRPE, CKS1B, KPNA2, COPS6, SNRPB, PHB, HSPE1, SRSF2, SUMO1, NME1, LSM5, PTMA, FBL, LSM3, HSPA2, POLD2, SNRPF, PSMA3, BAG6, POLR1D, PFDN6, LSM7, LUC7L3, PMF1, SSB, PCNA, LSM1, TGIF1, LSM4, MYC, EXOSC8, RPA3, MRPS12, FKBP3, HDAC2, EXOSC7, COPS3, SRSF3, MNAT1, PA2G4, POLR1C, SNRPD1, NPM1, KPNB1, POP7, PRNP, SRSF1, POP5, PARP1, NOP56, PSMD11, NUDT1, CHEK2, LSM6, DCTP…	U2AF1, ANXA2, CKS2, HSPA8, PFN1, SNRPE, CKS1B, KPNA2, COPS6, SNRPB, PHB, HSPE1, SRSF2, SUMO1, NME1, LSM5, PTMA, FBL, LSM3, HSPA2, POLD2, SNRPF, PSMA3, BAG6, POLR1D, PFDN6, LSM7, LUC7L3, PMF1, SSB, PCNA, LSM1, TGIF1, LSM4, MYC, EXOSC8, RPA3, MRPS12, FKBP3, HDAC2, EXOSC7, COPS3, SRSF3, MNAT1, PA2G4, POLR1C
REACTOME_TRANSPORT_OF_CONNEXONS_TO_THE_PLASMA_MEMBRANE	0.00152439	0.0208278	0.571596	2.05357	0	10	TUBA1B, TUBA1A, TUBB4B, TUBB2B, TUBB2A	TUBA1B, TUBA1A, TUBB4B, TUBB2B, TUBB2A
HOSHIDA_LIVER_CANCER_SUBCLASS_S3	0.00212314	0.0265302	0.205632	2.05334	1	141	EPHX1, IGF1, SOD1, CES1, C1S, PLA2G2A, EMP2, AKR1C1, UQCRB, POLD4, BLOC1S1, COX5B, GPX3, HSD17B10, CYB5A, NDUFV2, ACADVL, NNMT, SDHB, SLPI, SBDS, CYP27A1, CBR1, CAT, ANXA6, TOB1, FKBP2, ALDH2, SELENBP1, DECR1, ECHS1, ALDH3A2, CP, CSTB, GSTO1, TMBIM6, PGRMC1, PTGR1, BLVRB, ACAA2, GGH, MAOB, NFIC, PTS, C1R, NFIB, CTSO, FH, PGM1, QDPR, ACADM, CA2, PROS1, MGST2, ASL, IDH2, FAH, ARSA, ALDH7A1, MTHFS, …	EPHX1, IGF1, SOD1, CES1, C1S, PLA2G2A, EMP2, AKR1C1, UQCRB, POLD4, BLOC1S1, COX5B, GPX3, HSD17B10, CYB5A, NDUFV2, ACADVL, NNMT, SDHB, SLPI, SBDS, CYP27A1, CBR1, CAT, ANXA6, TOB1, FKBP2, ALDH2, SELENBP1, DECR1, ECHS1, ALDH3A2, CP, CSTB, GSTO1, TMBIM6, PGRMC1, PTGR1, BLVRB
REACTOME_ASSEMBLY_OF_THE_HIV_VIRION	0.00143266	0.0206079	0.494238	2.05093	0	14	UBB, RPS27A, UBC, UBA52, PPIA, VPS28, TSG101	UBB, RPS27A, UBC, UBA52, PPIA, VPS28, TSG101
REACTOME_DUAL_INCISION_IN_GG_NER	0.00386598	0.0333302	0.361995	2.0468	2	29	UBB, RPS27A, UBC, UBA52, RBX1, POLD4, POLE4, POLD2, GTF2H5, PCNA, RPA3, ERCC1, PARP1, XPA, RPA2, RFC1, POLE3, RPA1, DDB1	UBB, RPS27A, UBC, UBA52, RBX1, POLD4, POLE4, POLD2, GTF2H5, PCNA, RPA3, ERCC1
BAKKER_FOXO3_TARGETS_DN	0.00554939	0.0404147	0.239871	2.04652	4	89	CFD, MGP, TUBB, COX8A, SRSF2, APRT, SLPI, PSMA1, SEC61B, NDUFB10, MED10, STRAP, RNASEH2C, TIMM10, DGCR6L, RAB28, MRPS26, VPS51, PDLIM7, LSM10, IFI35, COPS8, HSPB8, TSHZ2, CYTH2, CETN2, ALKBH7, SMC3, POP5, PRCC, YIPF6, ARF3, MAB21L2, CCS, PRKAG1, LRRC42, TULP3, POR, COPS7A, GLOD4, POLE3, WDR74, SNRPA, NUDT16, CAV2	CFD, MGP, TUBB, COX8A, SRSF2, APRT, SLPI, PSMA1, SEC61B, NDUFB10, MED10, STRAP, RNASEH2C, TIMM10, DGCR6L, RAB28, MRPS26, VPS51, PDLIM7, LSM10, IFI35
BLUM_RESPONSE_TO_SALIRASIB_DN	0.00104058	0.0206079	0.191298	2.0464	0	182	JUNB, PKM, HSPB1, TPI1, LDHA, TUBA1A, ENO1, TUBB4B, CNN3, PRSS23, OAZ2, CKS2, MRPL23, TUBB, TUBB2A, AKR1C1, ID2, RBX1, CCL2, CRABP2, KPNA2, PRDX3, ITGB1BP1, CYB5A, SRSF2, CRIP2, ID1, TECR, SRP9, CHST12, LSM5, UBE2N, PGAM1, CDKN2C, NDUFB3, VDAC3, HSPA2, DUT, SNRPF, SMARCE1, LMNA, CARHSP1, NDUFA2, USP1, RANBP1, PCNA, KIF22, RPA3, UBE2E3, FKBP3, RBBP7, SRSF3, YWHAQ, SNRPD1, KPNB1, HMG20B, PTTG1, NME4	JUNB, PKM, HSPB1, TPI1, LDHA, TUBA1A, ENO1, TUBB4B, CNN3, PRSS23, OAZ2, CKS2, MRPL23, TUBB, TUBB2A, AKR1C1, ID2, RBX1, CCL2, CRABP2, KPNA2, PRDX3, ITGB1BP1, CYB5A, SRSF2, CRIP2, ID1, TECR, SRP9, CHST12, LSM5, UBE2N, PGAM1, CDKN2C, NDUFB3, VDAC3, HSPA2, DUT, SNRPF, SMARCE1, LMNA, CARHSP1, NDUFA2, USP1, RANBP1, PCNA, KIF22, RPA3, UBE2E3, FKBP3, RBBP7, SRSF3, YWHAQ
WONG_PROTEASOME_GENE_MODULE	0.00252845	0.028403	0.346407	2.0463	1	33	PSMB6, PSMC5, PSMB3, PSMD8, PSMA7, PSME1, PSMB2, UBE2D2, PSMA1, PSMC3, PSMD3, PSMA5, PSMA4, USP1, PSMB4, PSMB8, PSMB10, PSMD14, USP11, UCHL3, PSMD1, FBXO21, UBA3, USP39	PSMB6, PSMC5, PSMB3, PSMD8, PSMA7, PSME1, PSMB2, UBE2D2, PSMA1, PSMC3, PSMD3, PSMA5, PSMA4, USP1
KYNG_RESPONSE_TO_H2O2_VIA_ERCC6	0.00144928	0.0206079	0.505717	2.04599	0	13	RPL31, RPL21, OAZ2, RPL7A, CRYAB, DNAJB1	RPL31, RPL21, OAZ2, RPL7A, CRYAB, DNAJB1
REACTOME_REGULATION_OF_INNATE_IMMUNE_RESPONSES_TO_CYTOSOLIC_DNA	0.0031348	0.0300338	0.657083	2.04555	1	7	UBB, RPS27A, UBC, UBA52	UBB, RPS27A, UBC, UBA52
REACTOME_ALPHA_PROTEIN_KINASE_1_SIGNALING_PATHWAY	0.0031348	0.0300338	0.656763	2.04456	1	7	UBB, RPS27A, UBC, UBA52	UBB, RPS27A, UBC, UBA52
LINDGREN_BLADDER_CANCER_CLUSTER_3_UP	0.00210305	0.0265302	0.198329	2.04418	1	159	EPHX1, PRDX1, CKS2, PEBP1, CKS1B, KPNA2, NUPR1, ANXA4, HMGB2, NTRK2, PEPD, NEU1, COX7B, CDKN2C, NDUFA9, SERP1, PRDX4, NQO2, DBI, TM4SF1, PCNA, RCAN1, POLDIP2, RGS16, SUCLG1, RPA3, MRPS12, BLVRB, TMEM106C, RBBP7, GLO1, PSMC4, YWHAQ, SIRT2, HMOX1, PPA2, TFG, UBA2, MORN2, PTTG1, MAD2L2, AK2, FAM200B, GGH, ALDH9A1, RTN3, PSMD11, INSIG1, PIGC, TXNRD1, SLFN11, MTHFD2, BRIX1, SEC62, NUCB2, ACADM, DEK, G…	EPHX1, PRDX1, CKS2, PEBP1, CKS1B, KPNA2, NUPR1, ANXA4, HMGB2, NTRK2, PEPD, NEU1, COX7B, CDKN2C, NDUFA9, SERP1, PRDX4, NQO2, DBI, TM4SF1, PCNA, RCAN1, POLDIP2, RGS16, SUCLG1, RPA3, MRPS12, BLVRB, TMEM106C, RBBP7, GLO1, PSMC4, YWHAQ, SIRT2
REACTOME_CITRIC_ACID_CYCLE_TCA_CYCLE	0.00271739	0.0288644	0.414146	2.04378	1	20	MDH2, SDHC, SDHD, SDHB, IDH3G, IDH3B, SUCLG1, SUCLA2, SDHA, FH, ACO2, SUCLG2, IDH2, DLD	MDH2, SDHC, SDHD, SDHB, IDH3G, IDH3B, SUCLG1
REACTOME_CELL_CYCLE_MITOTIC	0.00202429	0.0261246	0.172819	2.04095	1	266	UBB, TUBA1B, RPS27, RPS27A, UBC, TUBA1A, UBA52, TUBB4B, TUBB2B, DYNLL1, TUBB, PSMB1, PSMB6, CDKN1A, PSMC5, TUBB2A, PSMB5, RBX1, PSMB3, PSMD4, RAN, PSMB7, POLD4, CKS1B, CSNK2B, DCTN3, DCTN2, PSMD8, SUMO1, CHMP2A, PSMA7, UBE2I, BANF1, PSME1, ANAPC11, PSMC2, PSMF1, PSMB2, CDKN2C, NUDC, PSMA1, PSMC3, ANAPC16, POLE4, PSMD3, PSMA5, UBE2E1, POLD2, PSMA3, UBE2D1, LMNA, PPP2R1A, CDK4, CDC26, ENSA, PSMD2, …	UBB, TUBA1B, RPS27, RPS27A, UBC, TUBA1A, UBA52, TUBB4B, TUBB2B, DYNLL1, TUBB, PSMB1, PSMB6, CDKN1A, PSMC5, TUBB2A, PSMB5, RBX1, PSMB3, PSMD4, RAN, PSMB7, POLD4, CKS1B, CSNK2B, DCTN3, DCTN2, PSMD8, SUMO1, CHMP2A, PSMA7, UBE2I, BANF1, PSME1, ANAPC11, PSMC2, PSMF1, PSMB2, CDKN2C, NUDC, PSMA1, PSMC3, ANAPC16, POLE4, PSMD3, PSMA5, UBE2E1, POLD2, PSMA3, UBE2D1, LMNA, PPP2R1A, CDK4, CDC26, ENSA, PSMD2, …
MULLIGHAN_MLL_SIGNATURE_2_UP	0.00102041	0.0206079	0.178869	2.03798	0	231	S100A4, OAZ1, LGALS1, PKM, S100A6, ENO1, CES1, HEXB, ID2, LRP10, COX8A, POLD4, BLOC1S1, ATP6V0E1, NDUFS7, SDHD, GRN, POLR2J, PLD3, ARL6IP5, NDUFC1, ARPC4, CAT, DNPH1, SCPEP1, RER1, PPT1, ARPC2, IL10RB, PLIN3, CAPG, TADA3, HSPA1A, P4HB, TMEM126B, SERF2, CNIH4, ALDH3A2, RNF167, CTSL, PARL, DDT, SMPD1, ECHDC2, GAA, CTSA, ATG3, SEPHS2, FEZ1, UQCRC1, NSFL1C, COMMD4, CD2BP2, MAGEF1, RANGRF, AK2, SLC52A…	S100A4, OAZ1, LGALS1, PKM, S100A6, ENO1, CES1, HEXB, ID2, LRP10, COX8A, POLD4, BLOC1S1, ATP6V0E1, NDUFS7, SDHD, GRN, POLR2J, PLD3, ARL6IP5, NDUFC1, ARPC4, CAT, DNPH1, SCPEP1, RER1, PPT1, ARPC2, IL10RB, PLIN3, CAPG, TADA3, HSPA1A, P4HB, TMEM126B, SERF2, CNIH4, ALDH3A2, RNF167, CTSL, PARL, DDT, SMPD1, ECHDC2, GAA, CTSA, ATG3, SEPHS2, FEZ1, UQCRC1, NSFL1C
REACTOME_TICAM1_RIP1_MEDIATED_IKK_COMPLEX_RECRUITMENT	0.00143266	0.0206079	0.491049	2.0377	0	14	UBB, RPS27A, UBC, UBA52, UBE2N, UBE2D2, UBE2D1	UBB, RPS27A, UBC, UBA52, UBE2N, UBE2D2, UBE2D1
MULLIGHAN_MLL_SIGNATURE_1_UP	0.00205761	0.0263383	0.18499	2.03644	1	204	S100A4, OAZ1, LGALS1, PKM, S100A6, PRDX1, ENO1, ARPC1B, DYNLL1, HEXB, ID2, COX8A, POLD4, ATP6V0E1, LMAN2, NDUFS7, SNX17, SDHD, GRN, POLR2J, PLD3, ARL6IP5, SPCS1, NDUFC1, SDHB, UNC50, ARPC4, CAT, MRPL33, DNPH1, SCPEP1, MRPL34, ARPC2, SLC43A3, IL10RB, CAPG, TADA3, HSPA1A, P4HB, CNIH4, ALDH3A2, RNF167, SLC25A11, COA3, PARL, RCAN1, TANK, SMPD1, CTSA, ATG3, SEPHS2, UQCRC1, COMMD4, TTC1, CD2BP2, C1orf5…	S100A4, OAZ1, LGALS1, PKM, S100A6, PRDX1, ENO1, ARPC1B, DYNLL1, HEXB, ID2, COX8A, POLD4, ATP6V0E1, LMAN2, NDUFS7, SNX17, SDHD, GRN, POLR2J, PLD3, ARL6IP5, SPCS1, NDUFC1, SDHB, UNC50, ARPC4, CAT, MRPL33, DNPH1, SCPEP1, MRPL34, ARPC2, SLC43A3, IL10RB, CAPG, TADA3, HSPA1A, P4HB, CNIH4, ALDH3A2, RNF167, SLC25A11, COA3, PARL, RCAN1, TANK, SMPD1, CTSA, ATG3, SEPHS2, UQCRC1
REACTOME_PEROXISOMAL_PROTEIN_IMPORT	0.00501253	0.038094	0.326715	2.03502	3	37	UBB, RPS27A, UBC, UBA52, GSTK1, ECH1, CAT, UBE2D2, UBE2D1, SCP2, ZFAND6, MPV17, CRAT, ECI2, HMGCL, ACAA1, PHYH, PEX2, PEX5, PEX10, HSD17B4, EPHX2, UBE2D3, ACOX2, LONP2, DECR2, ACOT8, IDH1, HACL1, GNPAT, PEX14, NUDT7	UBB, RPS27A, UBC, UBA52, GSTK1, ECH1, CAT, UBE2D2, UBE2D1, SCP2
KARLSSON_TGFB1_TARGETS_DN	0.00214823	0.0265302	0.209633	2.03054	1	125	EPHX1, TMEM59, MGST1, TPI1, NPC2, ID3, DCN, CCNI, TMEM176B, TMEM98, CRIP1, ID2, SFRP2, BLOC1S1, LEPROT, NDFIP1, GRN, DCTN6, ITM2B, ID1, IAH1, NME1, TECR, ATP6V1F, BSG, FTH1, GSN, CDKN2C, DBI, MAF1, PCNA, SCP2, PSME2, GAA, CTSA, TMBIM6	EPHX1, TMEM59, MGST1, TPI1, NPC2, ID3, DCN, CCNI, TMEM176B, TMEM98, CRIP1, ID2, SFRP2, BLOC1S1, LEPROT, NDFIP1, GRN, DCTN6, ITM2B, ID1, IAH1, NME1, TECR, ATP6V1F, BSG, FTH1, GSN, CDKN2C, DBI, MAF1, PCNA, SCP2, PSME2, GAA, CTSA, TMBIM6
ACEVEDO_NORMAL_TISSUE_ADJACENT_TO_LIVER_TUMOR_UP	0.00442968	0.0364405	0.235452	2.02913	3	91	RPL7, RPL27A, RNH1, RPS3A, RPLP1, SUMO2, RPL23, RPL7A, MRPL51, EMC7, RPL14, LMAN2, UQCRH, SLPI, PTMA, SBDS, DYNLRB1, IGBP1, ALG5, FAM162A, HDAC2, BLVRB, COX14, ARPC5, GSTA4, RPN2, C7orf50, CISD1, GTF3C6, PON2, TBPL1, ERGIC2, CTSO, GADD45G, NTAN1, M6PR, UBE2V2, PERP, MICU2, PTGES3, LY96, MTPN, SESN2, FRG1	RPL7, RPL27A, RNH1, RPS3A, RPLP1, SUMO2, RPL23, RPL7A, MRPL51, EMC7, RPL14, LMAN2, UQCRH, SLPI, PTMA, SBDS, DYNLRB1, IGBP1, ALG5, FAM162A, HDAC2, BLVRB, COX14, ARPC5, GSTA4
LUI_THYROID_CANCER_CLUSTER_5	0.0031348	0.0300338	0.650758	2.02586	1	7	EPHX1, LGALS1, CRYAB, BLVRB, ETHE1, ACADM	EPHX1, LGALS1, CRYAB, BLVRB
MIKKELSEN_MEF_LCP_WITH_H3K4ME3	0.00347625	0.0323677	0.273343	2.02474	2	59	LUM, TMEM176B, ASPN, FHL1, ANGPTL2, EMP3, GLRX, TMEM176A, CCL2, SERPINF1, NNMT, MRGPRF, ECM1, MRPS21, CAPG, LSP1, CP, PCOLCE, ANXA1, IFI35, LGALS3BP, C1orf54	LUM, TMEM176B, ASPN, FHL1, ANGPTL2, EMP3, GLRX, TMEM176A, CCL2, SERPINF1, NNMT, MRGPRF, ECM1, MRPS21, CAPG, LSP1, CP, PCOLCE, ANXA1, IFI35
IBRAHIM_NRF1_UP	0.00202224	0.0261246	0.170717	2.02385	1	269	ALDOA, FTL, GAPDH, HNRNPA1, PKM, MGST1, PRDX1, AKR1B1, HSPA8, PSMB5, PSMD4, GSTP1, AKR1C3, PRDX6, MANF, FXYD5, CCT7, EIF3H, NACA, SDCBP, TALDO1, GPX3, MRFAP1, PSAP, AAMP, DNAJB11, SBDS, FTH1, LDHB, NUDC, PSMC3, SCPEP1, MAP1A, UBE2L3, EIF4E, ALDH2, UBE2D1, NOP16, XRCC6, SLC1A5, NQO2, LRRC59, CCT8, CCT5, RAB1A, CLNS1A, PITHD1, AHSA1, PRPF31, CTSL, SSB, SEC13, TCP1, TMBIM6, PGRMC1, JMJD6, CCT3, WDR4…	ALDOA, FTL, GAPDH, HNRNPA1, PKM, MGST1, PRDX1, AKR1B1, HSPA8, PSMB5, PSMD4, GSTP1, AKR1C3, PRDX6, MANF, FXYD5, CCT7, EIF3H, NACA, SDCBP, TALDO1, GPX3, MRFAP1, PSAP, AAMP, DNAJB11, SBDS, FTH1, LDHB, NUDC, PSMC3, SCPEP1, MAP1A, UBE2L3, EIF4E, ALDH2, UBE2D1, NOP16, XRCC6, SLC1A5, NQO2, LRRC59, CCT8, CCT5, RAB1A, CLNS1A, PITHD1, AHSA1, PRPF31, CTSL, SSB, SEC13, TCP1, TMBIM6, PGRMC1, JMJD6, CCT3, WDR4…
XU_GH1_AUTOCRINE_TARGETS_UP	0.00445434	0.0365955	0.24427	2.02315	3	81	RPL8, LGALS1, SLC25A6, CHCHD2, SOD1, PRDX1, ID3, PLP2, NDUFA1, MYL12A, SCRG1, SGCE, UQCRQ, APRT, AXL, ID1, BSG, PSMB2, STEAP1, OAT, RCAN1, PTGR1, OLFML3, BLVRB, MRPL28, PPA2, PLBD1, UFSP2, GGH, CSRNP1, ECI2, SNCG, PIR, PPA1, RPL36, SLC25A4, HOXC10, GRINA	RPL8, LGALS1, SLC25A6, CHCHD2, SOD1, PRDX1, ID3, PLP2, NDUFA1, MYL12A, SCRG1, SGCE, UQCRQ, APRT, AXL, ID1, BSG, PSMB2, STEAP1, OAT, RCAN1, PTGR1, OLFML3, BLVRB
JAZAG_TGFB1_SIGNALING_VIA_SMAD4_UP	0.00234467	0.0281763	0.280937	2.02238	1	54	TPPP3, ENO1, ACTB, EIF1, FKBP8, WDR45, APH1A, PTMA, NOSIP, GRHPR, SERTAD1, LSP1, HEBP1, IFI35, CDIPT, COPZ1, MRPL4, STK25, POP7, UBA2, CELF2, TOM1, MPDU1, CNPY3, PCGF2, MRPL48, SRCAP, CNIH1, UBIAD1, DAXX, C1QB, PKIG, MRPS31, NPRL2	TPPP3, ENO1, ACTB, EIF1, FKBP8, WDR45, APH1A, PTMA, NOSIP, GRHPR, SERTAD1, LSP1, HEBP1, IFI35, CDIPT
DESERT_PERIVENOUS_HEPATOCELLULAR_CARCINOMA_SUBCLASS_UP	0.00222222	0.0270148	0.239937	2.02173	1	85	HEXA, TMEM230, AP3S1, PMVK, SPCS1, RHEB, RAD50, GRHPR, DUT, CERS2, BCAP31, MRPL24, OSER1, MRPS18B, PFDN6, OAT, SYF2, TGIF1, CTNNAL1, GLUL, TTC1, CADM1, SYNGR1, SAMM50, GGH, TCEAL1, EIF2D, SPON2, DCXR, PBXIP1, TIMM17A, MRPS33, KLHL21, PARVB, PIR, RAB4A, HSD11B1, ACAA1, PPP1R2, AIMP1, ABLIM1, CYB5B, SDAD1, CTR9, PREB, EIF2B4, PEX19	HEXA, TMEM230, AP3S1, PMVK, SPCS1, RHEB, RAD50, GRHPR, DUT, CERS2, BCAP31, MRPL24, OSER1, MRPS18B, PFDN6, OAT, SYF2, TGIF1, CTNNAL1
KEGG_CITRATE_CYCLE_TCA_CYCLE	0.00398406	0.0340678	0.373266	2.01784	2	26	MDH2, SDHC, SDHD, SDHB, MDH1, IDH3G, IDH3B, SUCLG1, PDHB, SUCLA2, SDHA, FH, ACO2, SUCLG2, PDHA1, IDH2, DLD	MDH2, SDHC, SDHD, SDHB, MDH1, IDH3G, IDH3B, SUCLG1, PDHB
ICHIBA_GRAFT_VERSUS_HOST_DISEASE_35D_UP	0.00564334	0.0407675	0.255489	2.01705	4	70	S100A4, TMSB4X, LGALS3, PKM, S100A6, TSPAN4, CLIC1, MT1A, CCL2, TMSB10, GPX3, GRN, PLD3, NNMT, S100A11, SLPI, PROCR, ATP1B3, MT1X, QSOX1, FGL2, CD68, SMOC2, CYBA, LGMN, LITAF, NOP2, SHISA5, MCRS1, C1QA, SH3GL1, CD14, CASP1, TAP1, C1QB, RBM3, CYB561, SNX12, RRAS, SAMHD1, GBP2, PSMB9	S100A4, TMSB4X, LGALS3, PKM, S100A6, TSPAN4, CLIC1, MT1A, CCL2, TMSB10, GPX3, GRN, PLD3, NNMT, S100A11, SLPI, PROCR, ATP1B3, MT1X, QSOX1
MCBRYAN_PUBERTAL_BREAST_6_7WK_DN	0.00503778	0.0381936	0.328843	2.01677	3	36	RPS10, TAGLN, SFRP1, HMGB2, PDLIM4, SLPI, UNC50, TOB2, IFT57, CAP1, KIF22, TGIF1, MT1X, CISD1, PTTG1, TNFRSF12A, BPGM	RPS10, TAGLN, SFRP1, HMGB2, PDLIM4, SLPI, UNC50, TOB2, IFT57, CAP1, KIF22, TGIF1, MT1X
REACTOME_COPI_DEPENDENT_GOLGI_TO_ER_RETROGRADE_TRAFFIC	0.00361011	0.0330518	0.292153	2.01641	2	49	TUBA1B, TUBA1A, TUBB4B, TUBB2B, TMED2, TUBB2A, COPE, TMED9, TMED3, ARF5, KDELR2, RAB1A, KIF22, COPZ1, ARF1, TUBA1C, ARF3, USE1, ARF4, NAPA, TUBB6, KIF9, SURF4, KDELR3, ARFGAP2, KIF5B, KIF3A, COPG1, COPB2, KDELR1, TMED10, KLC1, KIFAP3, KLC2, TUBA4A, STX18	TUBA1B, TUBA1A, TUBB4B, TUBB2B, TMED2, TUBB2A, COPE, TMED9, TMED3, ARF5, KDELR2, RAB1A, KIF22
REACTOME_FORMATION_OF_THE_EARLY_ELONGATION_COMPLEX	0.00398406	0.0340678	0.372942	2.01609	2	26	POLR2L, POLR2F, POLR2E, SUPT4H1, POLR2J, POLR2G, POLR2K, NELFE, GTF2H5, POLR2C, MNAT1, POLR2I, POLR2H	POLR2L, POLR2F, POLR2E, SUPT4H1, POLR2J, POLR2G, POLR2K, NELFE, GTF2H5, POLR2C, MNAT1
REACTOME_PEXOPHAGY	0.00152207	0.0208278	0.6076	2.01508	0	8	UBB, RPS27A, UBC, UBA52	UBB, RPS27A, UBC, UBA52
REACTOME_IRAK1_RECRUITS_IKK_COMPLEX	0.00457317	0.0369915	0.5789	2.01426	2	9	UBB, RPS27A, UBC, UBA52, UBE2N	UBB, RPS27A, UBC, UBA52, UBE2N
MARKEY_RB1_CHRONIC_LOF_DN	0.003517	0.0326504	0.279737	2.01374	2	54	DCN, CD59, CCL2, NUPR1, ARL5A, PLD3, ATP6V0B, DCTN6, GNG11, UBE2A, CCL3, IL6, RABAC1, CP, MIEN1, PRDX2, HMOX1, CADM1, PON2, SYNGR1, TPD52L1, UCHL1, NPR3, C1QA, CD14, HM13, FBXO9, C1QB, SRGN, MSRB1, PLIN2, NGF, ZDHHC14	DCN, CD59, CCL2, NUPR1, ARL5A, PLD3, ATP6V0B, DCTN6, GNG11, UBE2A, CCL3, IL6, RABAC1, CP, MIEN1, PRDX2
REACTOME_NRIF_SIGNALS_CELL_DEATH_FROM_THE_NUCLEUS	0.00297177	0.0295703	0.519281	2.01193	1	12	UBB, RPS27A, UBC, UBA52, PSENEN, APH1A	UBB, RPS27A, UBC, UBA52, PSENEN, APH1A
REACTOME_SEALING_OF_THE_NUCLEAR_ENVELOPE_NE_BY_ESCRT_III	0.00277393	0.0288644	0.432788	2.01151	1	18	TUBA1B, TUBA1A, TUBB4B, TUBB2B, TUBB2A, CHMP2A, CHMP4A, CHMP3, TUBA1C, CHMP2B, TUBB6, VPS4A, CHMP6, CHMP4B, CHMP7, TUBA4A	TUBA1B, TUBA1A, TUBB4B, TUBB2B, TUBB2A, CHMP2A, CHMP4A
REACTOME_GOLGI_TO_ER_RETROGRADE_TRANSPORT	0.00564334	0.0407675	0.254739	2.01113	4	70	TUBA1B, TUBA1A, TUBB4B, TUBB2B, TMED2, DYNLL1, TUBB2A, COPE, TMED9, ACTR10, DCTN3, DCTN2, DCTN6, TMED3, ARF5, KDELR2, CAPZB, RAB1A, KIF22, CAPZA2, COPZ1, ARF1, ACTR1A, TUBA1C, RAB18, ARF3, USE1, ARF4, NAPA, TUBB6, KIF9, DYNC1I2, SURF4, KDELR3, ARFGAP2, KIF5B, KIF3A, COPG1, COPB2, RAB6A, KDELR1, TMED10, KLC1, KIFAP3, KLC2, DYNC1LI1, TUBA4A, STX18	TUBA1B, TUBA1A, TUBB4B, TUBB2B, TMED2, DYNLL1, TUBB2A, COPE, TMED9, ACTR10, DCTN3, DCTN2, DCTN6, TMED3, ARF5, KDELR2, CAPZB, RAB1A, KIF22, CAPZA2
SASAKI_ADULT_T_CELL_LEUKEMIA	0.00441989	0.0364405	0.230973	2.01093	3	94	ANXA2, PRDX1, UBA52, ARPC1B, DYNLL1, TUBB, HINT1, SGCE, HMGB2, POLR2E, AP3S1, CHMP2A, FHL2, ARL6IP5, NME1, TMED3, PSMB2, ANXA6, PRDX4, LSM2, CD47, PPP1CA, PCNA, MRPS12, VAMP5, VBP1, MYL6B, POLR2H, SCCPDH, CADM1, GLB1, ETFA, PTTG1, MTX2, PARP1, ACOT13	ANXA2, PRDX1, UBA52, ARPC1B, DYNLL1, TUBB, HINT1, SGCE, HMGB2, POLR2E, AP3S1, CHMP2A, FHL2, ARL6IP5, NME1, TMED3, PSMB2, ANXA6, PRDX4, LSM2, CD47, PPP1CA, PCNA, MRPS12, VAMP5, VBP1
JACKSON_DNMT1_TARGETS_UP	0.00238095	0.028403	0.286544	2.01013	1	51	JUNB, HSPB1, IGFBP6, CDKN1A, CRYAB, CCL2, SFRP1, SLPI, TSG101, IL10RB, REEP5, ZFP36, PROCR, ENG, RGS16, NFE2L2, ACKR3, PARP1, CTNNB1, BAG1, RPA2, IFNGR1, AHCY, IRF7, TDG	JUNB, HSPB1, IGFBP6, CDKN1A, CRYAB, CCL2, SFRP1, SLPI, TSG101, IL10RB, REEP5, ZFP36, PROCR, ENG, RGS16
REACTOME_RHO_GTPASES_ACTIVATE_ROCKS	0.00297177	0.0295703	0.518703	2.00969	1	12	MYL6, CFL1, MYL12B, MYL9, RHOC, RHOA	MYL6, CFL1, MYL12B, MYL9, RHOC, RHOA
REACTOME_TRAF6_MEDIATED_IRF7_ACTIVATION_IN_TLR7_8_OR_9_SIGNALING	0.00457317	0.0369915	0.577299	2.00868	2	9	UBB, RPS27A, UBC, UBA52, UBE2N	UBB, RPS27A, UBC, UBA52, UBE2N
HUMMERICH_SKIN_CANCER_PROGRESSION_DN	0.00470588	0.0374205	0.275605	2.00861	3	57	LGALS1, MFAP4, FHL1, RAB34, ID2, MYL9, IL11RA, GPX3, PTPRS, ATP6V0B, ILK, ECH1, UBE2A, DUSP14, HADHB, ECHS1, SCP2, GAA, PDLIM3, ECSIT	LGALS1, MFAP4, FHL1, RAB34, ID2, MYL9, IL11RA, GPX3, PTPRS, ATP6V0B, ILK, ECH1, UBE2A, DUSP14, HADHB, ECHS1, SCP2, GAA, PDLIM3, ECSIT
WP_CILIARY_LANDSCAPE	0.00320171	0.0304294	0.203283	2.00788	2	134	MYL6, CALM2, DYNLL1, COPS6, PSMD8, GLA, ERF, VIM, SNRPB2, DYNLRB1, UBE2D2, NUDC, NDUFA9, ECHS1, IFT57, RHBDD2, COPS5, PSMD13, TMED1, IFT43, DYNLT1, CTSA, LSM4, IFT27, HDAC2, EXOSC7, COPS3, AGPAT2, PSMC4, ARHGDIA, HSPB11, COPS8, COPS4, CD2BP2, MYL6B, HTRA2, IFT52, GLB1, APMAP, DDX5, STOM, CTNNB1, NDUFA5, RAB2A, DNPEP, MCM7, SSNA1, MAEA, COX6C, GDI1, COPS7A, VAPB, DYNLT3, SNAP29, EXOC7, PSMC6, DYNC…	MYL6, CALM2, DYNLL1, COPS6, PSMD8, GLA, ERF, VIM, SNRPB2, DYNLRB1, UBE2D2, NUDC, NDUFA9, ECHS1, IFT57, RHBDD2, COPS5, PSMD13, TMED1, IFT43, DYNLT1, CTSA, LSM4, IFT27, HDAC2, EXOSC7, COPS3, AGPAT2, PSMC4, ARHGDIA, HSPB11
CUI_GLUCOSE_DEPRIVATION	0.00506971	0.0383431	0.342417	2.00782	3	32	DDIT4, SLC3A2, CBR3, NEU1, DNAJB11, KDELR2, NDUFB3, FKBP2, TGIF1, SEPHS2, SLC35B1, TXNRD1, PDIA3, PDIA6, PYCR1, PDIA4, DNAJC3, PREB, TXNIP, PCK2, SLC33A1, CCPG1, GOT1	DDIT4, SLC3A2, CBR3, NEU1, DNAJB11, KDELR2, NDUFB3, FKBP2, TGIF1, SEPHS2
ALONSO_METASTASIS_EMT_UP	0.00271739	0.0288644	0.406547	2.00628	1	20	LUM, TUBA1A, PFN1, RAN, SDCBP, RRAGA, CD63, RAB1A	LUM, TUBA1A, PFN1, RAN, SDCBP, RRAGA, CD63, RAB1A
JIANG_VHL_TARGETS	0.00354191	0.0327475	0.277831	2.00565	2	55	SLC3A2, MRPS6, EIF3G, RPLP0, RNF130, LSM3, PNKD, CAPN1, MRPS36, DGCR6L, PCNA, OXA1L, SLC39A13, TRAPPC2L, HSPB11, TMEM50A, C1D, TMEM222, TRIP10, ACOT13, RPL26L1, RAB11A, PEA15, BRIX1, SGSM3, MRPL15	SLC3A2, MRPS6, EIF3G, RPLP0, RNF130, LSM3, PNKD, CAPN1, MRPS36, DGCR6L, PCNA, OXA1L, SLC39A13, TRAPPC2L, HSPB11
BIOCARTA_MTA3_PATHWAY	0.00297177	0.0295703	0.51717	2.00375	1	12	ALDOA, GAPDH, HSPB1, TUBA1A, SNAI1, CTSD, HSPB2	ALDOA, GAPDH, HSPB1, TUBA1A, SNAI1, CTSD, HSPB2
DELLA_RESPONSE_TO_TSA_AND_BUTYRATE	0.00286533	0.0291478	0.482626	2.00275	1	14	HSPB1, PRDX1, RNH1, CDKN1A, TOB1, RHOA, HSPA1A, POR, NR4A1, NET1, MAPRE1, CDK10	HSPB1, PRDX1, RNH1, CDKN1A, TOB1, RHOA, HSPA1A
BILANGES_RAPAMYCIN_SENSITIVE_GENES	0.00271739	0.0288644	0.405503	2.00113	1	20	RPL23A, RPL27, RPS15, RPL35, RPL11, RPL34, NEU1, RPL22, INSIG1, PRCC, TNFAIP2	RPL23A, RPL27, RPS15, RPL35, RPL11, RPL34, NEU1, RPL22
REACTOME_DOWNREGULATION_OF_ERBB2_ERBB3_SIGNALING	0.00304414	0.0295703	0.60324	2.00062	1	8	UBB, RPS27A, UBC, UBA52	UBB, RPS27A, UBC, UBA52
MODY_HIPPOCAMPUS_POSTNATAL	0.00629723	0.0432547	0.325967	1.99913	4	36	ALDOA, PKM, TPI1, VAMP2, COX8A, PRDX6, AIP, MDH1, LDHB, NDUFS2, ATP6AP1, NDUFB2, PFKL, VDAC1, SDHA, ATP6V1E1, NAPA, KCNMA1, GRINA, ATP6V1B2	ALDOA, PKM, TPI1, VAMP2, COX8A, PRDX6, AIP, MDH1, LDHB, NDUFS2, ATP6AP1, NDUFB2, PFKL, VDAC1
REACTOME_ROS_AND_RNS_PRODUCTION_IN_PHAGOCYTES	0.00286533	0.0291478	0.481187	1.99677	1	14	ATP6V1G1, ATP6V0E1, ATP6V0B, ATP6V1F, ATP6V0D1, CYBA, ATP6V1E1, ATP6V1D, ATP6V1B2, ATP6V1H, TCIRG1	ATP6V1G1, ATP6V0E1, ATP6V0B, ATP6V1F, ATP6V0D1
HOEBEKE_LYMPHOID_STEM_CELL_DN	0.00453001	0.0369915	0.256723	1.99575	3	67	RPL36A, RPS27, RPS6, HSPB1, S100A6, RPL35, CKS2, TAX1BP3, TMEM258, COX7A2L, TMEM14A, LEPROT, FHL2, LSM5, CAT, TMEM45A, TIMM13, RPS27L, HSPA1A, UROD, PRDX2, METTL9, SHMT2, IL1B, NFIB, OGFOD3, ACTN1	RPL36A, RPS27, RPS6, HSPB1, S100A6, RPL35, CKS2, TAX1BP3, TMEM258, COX7A2L, TMEM14A, LEPROT, FHL2, LSM5, CAT, TMEM45A, TIMM13, RPS27L, HSPA1A, UROD, PRDX2, METTL9
CHESLER_BRAIN_QTL_CIS	0.00243605	0.028403	0.295549	1.99487	1	46	SSPN, PPDPF, PSMB6, SRP9, C4orf3, CAP1, ABHD14A, RGS16, OCIAD1, GLO1, PRDX2, PTTG1, ALDH9A1, FAM32A, SPOCK1, TULP3, TOX4, OCEL1, ACAA1, MRPL48, ALDH7A1, DCAF8, RFK, RPP14, BCAT2, SPG21, THUMPD1, SCOC, MAPRE1	SSPN, PPDPF, PSMB6, SRP9, C4orf3, CAP1, ABHD14A, RGS16, OCIAD1, GLO1, PRDX2
TURASHVILI_BREAST_DUCTAL_CARCINOMA_VS_LOBULAR_NORMAL_DN	0.00380711	0.0332962	0.343517	1.99376	2	31	RPL31, CFD, MGP, TAGLN, CRYAB, SFRP1, NTRK2, CRISPLD1, PTN, RCAN1, ANXA1, ZBTB16, CADM1	RPL31, CFD, MGP, TAGLN, CRYAB, SFRP1, NTRK2, CRISPLD1, PTN, RCAN1, ANXA1, ZBTB16
REACTOME_ASPARAGINE_N_LINKED_GLYCOSYLATION	0.0010352	0.0206079	0.183959	1.99218	0	190	UBB, TUBA1B, RPS27A, UBC, TUBA1A, UBA52, TUBB4B, TUBB2B, TMED2, DYNLL1, CD59, TUBB2A, DAD1, COPE, TMED9, LMAN2, ACTR10, MGAT1, DCTN3, DCTN2, DCTN6, RNF5, TMED3, NEU1, ARF5, KDELR2, DPM1, DDOST, UBXN1, ALG5, CAPZB, TRAPPC1, TRAPPC3, RAB1A, SEC13, CTSA, DPM3, TRAPPC4, CAPZA2, TRAPPC2L, TMEM115, RPN2, MAN1B1, COPZ1, NAGK, ARF1, NANS, TFG, GLB1, CSNK1D, PSMC1, ACTR1A, DERL2, GMDS, TUBA1C, SEC22C, ARF…	UBB, TUBA1B, RPS27A, UBC, TUBA1A, UBA52, TUBB4B, TUBB2B, TMED2, DYNLL1, CD59, TUBB2A, DAD1, COPE, TMED9, LMAN2, ACTR10, MGAT1, DCTN3, DCTN2, DCTN6, RNF5, TMED3, NEU1, ARF5, KDELR2, DPM1, DDOST, UBXN1, ALG5, CAPZB, TRAPPC1, TRAPPC3, RAB1A, SEC13, CTSA, DPM3, TRAPPC4, CAPZA2, TRAPPC2L, TMEM115
REACTOME_MAP3K8_TPL2_DEPENDENT_MAPK1_3_ACTIVATION	0.00304414	0.0295703	0.60033	1.99096	1	8	UBB, RPS27A, UBC, UBA52	UBB, RPS27A, UBC, UBA52
REACTOME_SIGNALING_BY_WNT	0.00318134	0.0303871	0.196698	1.98946	2	147	UBB, RPS27A, UBC, UBA52, PSMB1, PSMB6, PSMC5, PFN1, PSMB5, SFRP2, RBX1, PSMB3, PSMD4, AP2M1, PSMB7, CSNK2B, SFRP1, CLTA, PSMD8, PSMA7, GNG11, VPS29, PSME1, PSMC2, PSMF1, PSMB2, PSMA1, PSMC3, RHOA, PSMD3, PSMA5, PSMA3, PPP2R1A, PSMD2, PSMA4, PSMD13, GNG5, CBY1, PSME2, AP2S1, MYC, SNX3	UBB, RPS27A, UBC, UBA52, PSMB1, PSMB6, PSMC5, PFN1, PSMB5, SFRP2, RBX1, PSMB3, PSMD4, AP2M1, PSMB7, CSNK2B, SFRP1, CLTA, PSMD8, PSMA7, GNG11, VPS29, PSME1, PSMC2, PSMF1, PSMB2, PSMA1, PSMC3, RHOA, PSMD3, PSMA5, PSMA3, PPP2R1A, PSMD2, PSMA4, PSMD13, GNG5, CBY1, PSME2, AP2S1, MYC, SNX3
BYSTRYKH_HEMATOPOIESIS_STEM_CELL_AND_BRAIN_QTL_CIS	0.00614251	0.0427527	0.30299	1.98579	4	42	RPL26, ARL6IP1, PSMB6, DPP7, DCTN6, SRP9, NOP10, SNRPB2, MRPS7, GLO1, PRDX2, DAP3, SKP1, ALDH9A1, AGTRAP, KMT2E, TOX4, PTPRF, OCEL1, ACAA1, TRMT1, SPG21, DDA1, THUMPD1, SCOC, GFER, ALAD, NECAP2, KLC1	RPL26, ARL6IP1, PSMB6, DPP7, DCTN6, SRP9, NOP10, SNRPB2, MRPS7, GLO1, PRDX2
YU_MYC_TARGETS_UP	0.00541272	0.0396954	0.374917	1.98572	3	25	TSPAN4, CKS2, CKS1B, KPNA2, TXN, HMGB2, NUDCD2, FDPS, STRAP, PCNA, IDI1, UBE2S, DCTPP1	TSPAN4, CKS2, CKS1B, KPNA2, TXN, HMGB2, NUDCD2, FDPS, STRAP, PCNA, IDI1
KAMIKUBO_MYELOID_CEBPA_NETWORK	0.00304414	0.0295703	0.598525	1.98498	1	8	LGALS1, GLRX, ALDH2, SERPINB1, ANXA1, RAB31, PGD	LGALS1, GLRX, ALDH2, SERPINB1, ANXA1
FLECHNER_PBL_KIDNEY_TRANSPLANT_REJECTED_VS_OK_UP	0.00243605	0.028403	0.294043	1.9847	1	46	TUBB2A, PLP2, TAX1BP3, KPNA2, ANXA4, DCTN6, TSC22D3, ITM2A, REEP5, CD47, UBE2E3, POLR1C, SPCS2, PARP1, MPV17, DNPEP, MTDH, TXNRD1, RPA2, LITAF, PCGF2, PSMD6, ANP32E, PSMD14, CDKN1C, DAXX, ARHGEF1, AGPAT1	TUBB2A, PLP2, TAX1BP3, KPNA2, ANXA4, DCTN6, TSC22D3, ITM2A, REEP5, CD47, UBE2E3, POLR1C
BERTUCCI_INVASIVE_CARCINOMA_DUCTAL_VS_LOBULAR_DN	0.00269542	0.0288644	0.387753	1.9837	1	22	RPL31, IGF1, DPT, MFAP4, RPL34, SFRP1, TNXB, MRGPRF, RBP4, ELN, CD34	RPL31, IGF1, DPT, MFAP4, RPL34, SFRP1, TNXB, MRGPRF
ZHANG_PROLIFERATING_VS_QUIESCENT	0.00380711	0.0332962	0.341683	1.98311	2	31	HSPB1, RPL6, DYNLL1, GSTP1, DAD1, TMSB10, RPS19, AXL, PTMA, RHOA, NDUFB7	HSPB1, RPL6, DYNLL1, GSTP1, DAD1, TMSB10, RPS19, AXL, PTMA, RHOA, NDUFB7
RAMASWAMY_METASTASIS_UP	0.00362319	0.0330518	0.292758	1.98133	2	45	EIF3K, NDUFA1, RAB5C, COX7A2L, COX6B1, TMEM147, NHP2, COX7B, PRMT1, RBM42, ITPA, SNRPF, P4HB, PFDN6, FBLN2, DHPS	EIF3K, NDUFA1, RAB5C, COX7A2L, COX6B1, TMEM147, NHP2, COX7B, PRMT1, RBM42, ITPA, SNRPF, P4HB, PFDN6, FBLN2, DHPS
REACTOME_GAP_JUNCTION_ASSEMBLY	0.00298507	0.0295703	0.530023	1.98067	1	11	TUBA1B, TUBA1A, TUBB4B, TUBB2B, TUBB2A	TUBA1B, TUBA1A, TUBB4B, TUBB2B, TUBB2A
MIKHAYLOVA_OXIDATIVE_STRESS_RESPONSE_VIA_VHL_UP	0.00309119	0.0298894	0.731777	1.98029	1	5	CLIC1, DCTN2, VIM, EIF5A	CLIC1, DCTN2, VIM, EIF5A
REACTOME_SARS_COV_2_INFECTION	0.00591017	0.0418304	0.280508	1.98003	4	52	UBB, RPS27A, UBC, UBA52, DAD1, MGAT1, SUMO1, CHMP2A, UBE2I, PRMT1, DDOST, ZCRB1, CHMP4A, CTSL, MAP1LC3B, RPN2, CHMP3, MAN1B1, DDX5, MGAT2, STT3A, SRPK2, ST3GAL4, ST3GAL1, CHMP2B	UBB, RPS27A, UBC, UBA52, DAD1, MGAT1, SUMO1, CHMP2A, UBE2I, PRMT1, DDOST, ZCRB1, CHMP4A, CTSL, MAP1LC3B
REACTOME_TICAM1_TRAF6_DEPENDENT_INDUCTION_OF_TAK1_COMPLEX	0.00304414	0.0295703	0.596016	1.97666	1	8	UBB, RPS27A, UBC, UBA52	UBB, RPS27A, UBC, UBA52
SASAI_RESISTANCE_TO_NEOPLASTIC_TRANSFROMATION	0.00633714	0.0434339	0.325042	1.97545	4	35	JUNB, ID3, TAGLN, TNFRSF1A, TNFRSF11B, FBLN5, CDKN2C, CSRP1, PCOLCE, TGFB1I1, FBLN2, QSOX1, RGS10, TGFB3, SDC2, BGN, IFNGR1	JUNB, ID3, TAGLN, TNFRSF1A, TNFRSF11B, FBLN5, CDKN2C, CSRP1, PCOLCE, TGFB1I1, FBLN2, QSOX1
REACTOME_JOSEPHIN_DOMAIN_DUBS	0.00304878	0.0295703	0.549444	1.97399	1	10	UBB, RPS27A, UBC, UBA52, RAD23A	UBB, RPS27A, UBC, UBA52, RAD23A
REACTOME_COPI_MEDIATED_ANTEROGRADE_TRANSPORT	0.00451467	0.0369915	0.25184	1.97348	3	68	TUBA1B, TUBA1A, TUBB4B, TUBB2B, TMED2, DYNLL1, CD59, TUBB2A, COPE, TMED9, ACTR10, DCTN3, DCTN2, DCTN6, TMED3, ARF5, KDELR2, CAPZB, RAB1A, CAPZA2, TMEM115, COPZ1, ARF1, ACTR1A, TUBA1C, ARF3, STX5, CD55, ARF4, NAPA, TUBB6, DYNC1I2, BET1, KDELR3, ARFGAP2	TUBA1B, TUBA1A, TUBB4B, TUBB2B, TMED2, DYNLL1, CD59, TUBB2A, COPE, TMED9, ACTR10, DCTN3, DCTN2, DCTN6, TMED3, ARF5, KDELR2, CAPZB, RAB1A, CAPZA2, TMEM115
WINTER_HYPOXIA_METAGENE	0.00315789	0.0302091	0.193153	1.97204	2	152	ALDOA, FTL, RPL36A, GAPDH, LGALS1, PKM, ANXA2, TPI1, HERPUD1, LDHA, ENO1, DDIT4, SLC3A2, CDKN1A, ID2, GLRX, PGK1, TXN, EIF4A3, HBP1, MIF, ADM, CTSD, VIM, PGAM1, LDHB, TGFBI, ACAT1, PSMA3, IL6, XRCC6, CP, ENG, VPS51, ANXA1, PFKL, ANGPTL4, QSOX1, HMOX1, TBPL1, P4HA2, AK2, PSMD9, FKBP4, TCEAL1, INSIG1, PLAU, CCT6A, TIMM17A, PGM1	ALDOA, FTL, RPL36A, GAPDH, LGALS1, PKM, ANXA2, TPI1, HERPUD1, LDHA, ENO1, DDIT4, SLC3A2, CDKN1A, ID2, GLRX, PGK1, TXN, EIF4A3, HBP1, MIF, ADM, CTSD, VIM, PGAM1, LDHB, TGFBI, ACAT1, PSMA3, IL6, XRCC6, CP, ENG, VPS51, ANXA1, PFKL, ANGPTL4, QSOX1
REACTOME_NOTCH3_ACTIVATION_AND_TRANSMISSION_OF_SIGNAL_TO_THE_NUCLEUS	0.00285307	0.0291478	0.460493	1.96999	1	15	UBB, RPS27A, UBC, UBA52, PSENEN, APH1A	UBB, RPS27A, UBC, UBA52, PSENEN, APH1A
REACTOME_VLDLR_INTERNALISATION_AND_DEGRADATION	0.0031348	0.0300338	0.632768	1.96986	1	7	AP2M1, CLTA, MYLIP, NR1H2, AP2S1	AP2M1, CLTA, MYLIP, NR1H2, AP2S1
DAZARD_UV_RESPONSE_CLUSTER_G5	0.0031348	0.0300338	0.632604	1.96935	1	7	EIF3G, RPS2, NUCB1, RALY, ACO2, TOM1	EIF3G, RPS2, NUCB1
WANG_TARGETS_OF_MLL_CBP_FUSION_DN	0.00635324	0.0434969	0.342763	1.96844	4	30	PSMC5, TMEM109, CAT, DEGS1, STRAP, GLRX3, NAA10, VDAC1, KPNB1, RASSF1, TSC22D1, UXS1, RIC8A, OSBPL1A, GGCT, TRIAP1, ALDH7A1, PPIC, G6PD	PSMC5, TMEM109, CAT, DEGS1, STRAP, GLRX3, NAA10, VDAC1
MOOTHA_ROS	0.00323625	0.0306784	0.677763	1.96777	1	6	GPX4, PRDX6, PRDX3, RHOA	GPX4, PRDX6, PRDX3, RHOA
REACTOME_ENDOSOMAL_SORTING_COMPLEX_REQUIRED_FOR_TRANSPORT_ESCRT	0.00672948	0.045235	0.373973	1.96736	4	24	UBB, RPS27A, UBC, UBA52, CHMP2A, CHMP5, VPS28, TSG101, CHMP4A, CHMP3, SNF8, CHMP2B, VPS25, MVB12A, VPS4A, CHMP6, CHMP4B, CHMP7, UBAP1, VPS4B	UBB, RPS27A, UBC, UBA52, CHMP2A, CHMP5, VPS28, TSG101, CHMP4A
REACTOME_P75NTR_RECRUITS_SIGNALLING_COMPLEXES	0.00456621	0.0369915	0.59262	1.96539	2	8	UBB, RPS27A, UBC, UBA52	UBB, RPS27A, UBC, UBA52
ZHAN_V2_LATE_DIFFERENTIATION_GENES	0.00507614	0.0383456	0.338541	1.96488	3	31	LGALS1, PKM, EIF1, AKR1B1, PLP2, TALDO1, DCTN6, EIF4A2, OAT, ATP1B3, RGS16, PCBD1, GLB1, NFE2L2	LGALS1, PKM, EIF1, AKR1B1, PLP2, TALDO1, DCTN6, EIF4A2, OAT, ATP1B3, RGS16, PCBD1
REACTOME_BUDDING_AND_MATURATION_OF_HIV_VIRION	0.00408163	0.0347132	0.379155	1.9639	2	23	UBB, RPS27A, UBC, UBA52, PPIA, CHMP2A, CHMP5, VPS28, TSG101, CHMP4A	UBB, RPS27A, UBC, UBA52, PPIA, CHMP2A, CHMP5, VPS28, TSG101, CHMP4A
REACTOME_NEGATIVE_REGULATION_OF_FLT3	0.00457317	0.0369915	0.564385	1.96375	2	9	UBB, RPS27A, UBC, UBA52	UBB, RPS27A, UBC, UBA52
NAM_FXYD5_TARGETS_DN	0.0042735	0.0357677	0.444313	1.96022	2	16	CCL2, FXYD5, HSPE1, AXL, FTH1, SNRPD1, ARL1, SRP72, EIF2S1, PDHA1, APPBP2, MLF1, RNF11, UBE2W, CRIPT	CCL2, FXYD5, HSPE1, AXL, FTH1
SHEPARD_CRASH_AND_BURN_MUTANT_UP	0.00431034	0.0359291	0.205785	1.95802	3	118	JUNB, REXO2, SLC3A2, ID2, TAF9, MANF, SNAI1, EIF6, FBL, TOB1, HIGD1A, MRPL22, RPS27L, EIF4E, GADD45B, MRPS18B, PHB2, ZNF622, RCAN1, MRPS26, MRPL52, PDLIM3, WDR46, IMP4, BAX, IMP3, HTRA2, DUSP4, RERG, PTPMT1, RBP4, MRPL12, SAMM50, BOLA3, RNASET2, TSR2, PWP1, GAR1, CCNG1, TSFM, RRS1, NOL7, AKR7A2, TRMT1, MAGOHB, ZNF593, RRP9, PES1, LYRM1, RPF2, DRG2, WRAP73, MRPS18A, DDX49, TMA16, POP4, NOC4L, TXNI…	JUNB, REXO2, SLC3A2, ID2, TAF9, MANF, SNAI1, EIF6, FBL, TOB1, HIGD1A, MRPL22, RPS27L, EIF4E, GADD45B, MRPS18B, PHB2, ZNF622, RCAN1, MRPS26, MRPL52, PDLIM3, WDR46, IMP4
WP_VEGFAVEGFR2_SIGNALING_PATHWAY	0.00506073	0.0383213	0.165592	1.95766	4	267	RPL13A, RPL7, ALDOA, RPLP2, RPL27, RPL10A, TMSB4X, GAPDH, RPL26, RPS6, HSPB1, RPL18A, HERPUD1, LDHA, CFL1, ATF4, ACTG1, CLIC1, EIF3F, PFN1, EIF3D, PSMD4, CCL2, RHOC, PRDX6, PGK1, TMSB10, TXN, CCT7, EIF3H, RPS11, SDCBP, DNAJB9, CRIP2, TNXB, FHL2, PTMA, BSG, RAP1A, CYCS, DPM1, ATP6V0D1, RHOA, RPL5, CSRP1, EIF4E, CAPZB, TBCA, DECR1, CCDC124, HSPA1A, P4HB, TKT, SH3BGRL3, LRRC59, PPP1CA, SLC25A11, RCA…	RPL13A, RPL7, ALDOA, RPLP2, RPL27, RPL10A, TMSB4X, GAPDH, RPL26, RPS6, HSPB1, RPL18A, HERPUD1, LDHA, CFL1, ATF4, ACTG1, CLIC1, EIF3F, PFN1, EIF3D, PSMD4, CCL2, RHOC, PRDX6, PGK1, TMSB10, TXN, CCT7, EIF3H, RPS11, SDCBP, DNAJB9, CRIP2, TNXB, FHL2, PTMA, BSG, RAP1A, CYCS, DPM1, ATP6V0D1, RHOA, RPL5, CSRP1, EIF4E, CAPZB, TBCA, DECR1, CCDC124, HSPA1A, P4HB, TKT, SH3BGRL3, LRRC59, PPP1CA, SLC25A11, RCA…
CAIRO_PML_TARGETS_BOUND_BY_MYC_UP	0.0042735	0.0357677	0.443644	1.95727	2	16	LDHA, ID2, PTMA, DNPH1, EIF4E, CDK4, BAX, NPM1, EIF2A	LDHA, ID2, PTMA, DNPH1, EIF4E, CDK4
REACTOME_SIGNALING_BY_NOTCH	0.00539957	0.0396881	0.209127	1.95685	4	112	UBB, RPS27A, UBC, UBA52, TMED2, PSMB1, PSMB6, PSMC5, PSMB5, RBX1, PSMB3, PSMD4, PSMB7, PSENEN, PSMD8, PSMA7, APH1A, PSME1, PSMC2, PSMF1, PSMB2, PSMA1, PSMC3, PSMD3, PSMA5, PSMA3, PSMD2, PSMA4, PSMD13, PSME2, MYC, HDAC2, PSMC4, PSMB4, PSMC1, SKP1, PSMD9, PSMD11, NCOR1, PSMB8, HDAC3	UBB, RPS27A, UBC, UBA52, TMED2, PSMB1, PSMB6, PSMC5, PSMB5, RBX1, PSMB3, PSMD4, PSMB7, PSENEN, PSMD8, PSMA7, APH1A, PSME1, PSMC2, PSMF1, PSMB2, PSMA1, PSMC3, PSMD3, PSMA5, PSMA3, PSMD2, PSMA4, PSMD13, PSME2, MYC, HDAC2, PSMC4
BILANGES_SERUM_SENSITIVE_GENES	0.00484848	0.0376199	0.291813	1.9523	3	44	RPL31, RPL10A, RPS18, AQP1, TUBB, EIF3K, TUBB2A, EIF3E, TERF1, IGBP1, CRLF1, NAA10, BLVRB, TMEM9, MTDH, CDC37, BGN, AHCY, MRPS5, ASL, CDKN1C, TAPBPL, SIDT2, OLA1, ACBD6, TLE3, CRYZ, NAP1L1, AKAP12, KHSRP, PLOD1	RPL31, RPL10A, RPS18, AQP1, TUBB, EIF3K, TUBB2A, EIF3E, TERF1, IGBP1, CRLF1, NAA10, BLVRB
KEGG_PURINE_METABOLISM	0.00448934	0.0368348	0.238996	1.95073	3	77	AK1, PKM, POLR2L, IMPDH2, POLD4, POLR2F, POLR2E, POLR2J, DGUOK, APRT, POLR2G, POLR2K, NME1, GUK1, POLE4, ITPA, POLD2, POLR2C, POLR1D, NME3, POLR3GL, POLR1C, PAPSS1, ADSL, POLR2I, POLR2H, NT5C, NME4, AK2, NUDT9, POLR3H, NUDT5, NT5C3A, GMPR2, NT5E	AK1, PKM, POLR2L, IMPDH2, POLD4, POLR2F, POLR2E, POLR2J, DGUOK, APRT, POLR2G, POLR2K, NME1, GUK1, POLE4, ITPA, POLD2, POLR2C, POLR1D, NME3, POLR3GL, POLR1C
KEGG_PYRIMIDINE_METABOLISM	0.00472255	0.0374205	0.269743	1.94726	3	55	POLR2L, POLD4, POLR2F, POLR2E, POLR2J, POLR2G, POLR2K, NME1, POLE4, ITPA, DUT, POLD2, POLR2C, POLR1D, NME3, POLR3GL, POLR1C, POLR2I, POLR2H, NT5C, NME4, TXNRD1, POLR3H, DTYMK, NT5C3A, AK3, NT5E	POLR2L, POLD4, POLR2F, POLR2E, POLR2J, POLR2G, POLR2K, NME1, POLE4, ITPA, DUT, POLD2, POLR2C, POLR1D, NME3, POLR3GL, POLR1C
LANDIS_BREAST_CANCER_PROGRESSION_UP	0.00412088	0.0349524	0.407273	1.94627	2	19	ID2, ATP6AP2, SERP1, SS18L2, LITAF, NUCB2, CHMP2B, SRP19, CMAS, XBP1, ALDOC, EBP, CYB561, CD82	ID2, ATP6AP2, SERP1
REACTOME_AFLATOXIN_ACTIVATION_AND_DETOXIFICATION	0.00463679	0.0374205	0.719177	1.94619	2	5	MGST1, MGST3, AKR7A2, GGT7, MGST2	MGST1, MGST3
SMITH_TERT_TARGETS_DN	0.003517	0.0326504	0.270134	1.94461	2	54	TAGLN, AKR1C3, ANXA4, GSN, RRAGA, CBR1, CAT, ASAH1, HSPA2, ALDH3A2, CD47, THY1, OAT, PCNA, GSTO1, IDI1, PON2, SERPINB6, NME4, PPP1R7, RAB11A, RAB40B, LIPA, CHMP1A, CCNG1, AHCY, FAH, ALDH7A1	TAGLN, AKR1C3, ANXA4, GSN, RRAGA, CBR1, CAT, ASAH1, HSPA2, ALDH3A2, CD47, THY1, OAT, PCNA, GSTO1, IDI1
REACTOME_L1CAM_INTERACTIONS	0.00598086	0.042162	0.278577	1.94403	4	50	TUBA1B, TUBA1A, TUBB4B, ACTB, ACTG1, TUBB2B, HSPA8, TUBB2A, AP2M1, CSNK2B, SDCBP, CLTA	TUBA1B, TUBA1A, TUBB4B, ACTB, ACTG1, TUBB2B, HSPA8, TUBB2A, AP2M1, CSNK2B, SDCBP, CLTA
REACTOME_SUPPRESSION_OF_PHAGOSOMAL_MATURATION	0.00457317	0.0369915	0.55823	1.94233	2	9	UBB, RPS27A, UBC, UBA52, RAB7A, KPNB1	UBB, RPS27A, UBC, UBA52, RAB7A
SCHUHMACHER_MYC_TARGETS_UP	0.00472255	0.0374205	0.269013	1.94199	3	55	MGST1, LDHA, PEBP1, IMPDH2, HSPE1, NME1, CYCS, PRDX4, POLD2, CDK4, EBNA1BP2, RANBP1, ATP1B3, MYC, EXOSC7, GCSH, POLR2H, MRPL3, FKBP4, RPIA, SLC39A6, RCC1, RRS1, AHCY, PYCR1, PNO1, TRAP1, RABEPK, UCHL3, AIMP2	MGST1, LDHA, PEBP1, IMPDH2, HSPE1, NME1, CYCS, PRDX4, POLD2, CDK4, EBNA1BP2, RANBP1, ATP1B3, MYC, EXOSC7
LY_AGING_MIDDLE_UP	0.0031348	0.0300338	0.623572	1.94123	1	7	COMP, DPT, TNFRSF11B, FMOD	COMP, DPT, TNFRSF11B, FMOD
RUTELLA_RESPONSE_TO_HGF_VS_CSF2RB_AND_IL4_UP	0.00303951	0.0295703	0.16618	1.93837	2	247	CD9, CFD, LGALS3, PRDX1, CES1, C1S, DDIT4, OAZ2, HEXB, AKR1B1, SLC3A2, PSMB5, AKR1C1, DAD1, CCL2, EMC7, CNPY2, ATP6V0E1, IFITM2, LEPROT, ACADVL, GLA, MDH1, CALHM2, CTSD, FTH1, CYP27A1, CCL3, DNPH1, CD63, ASAH1, ACAT1, RER1, SLC43A3, BCAP31, DECR1, GTF3A, NQO1, ZNF706, TPST1, PSMG1, ALDH3A2, CD47, HDDC2, TSEN34, CTSL, NDUFS2, PIGP, MT1X, TMBIM6, IFI6, SIGIRR, PLTP, METTL9, RDX, SCCPDH, GPNMB, ACAA…	CD9, CFD, LGALS3, PRDX1, CES1, C1S, DDIT4, OAZ2, HEXB, AKR1B1, SLC3A2, PSMB5, AKR1C1, DAD1, CCL2, EMC7, CNPY2, ATP6V0E1, IFITM2, LEPROT, ACADVL, GLA, MDH1, CALHM2, CTSD, FTH1, CYP27A1, CCL3, DNPH1, CD63, ASAH1, ACAT1, RER1, SLC43A3, BCAP31, DECR1, GTF3A, NQO1, ZNF706, TPST1, PSMG1, ALDH3A2, CD47, HDDC2, TSEN34, CTSL, NDUFS2, PIGP, MT1X, TMBIM6, IFI6, SIGIRR, PLTP, METTL9
REACTOME_CHROMOSOME_MAINTENANCE	0.00593824	0.0419818	0.2679	1.93596	4	56	POLR2L, POLD4, POLR2F, POLR2E, POLR2J, POLR2G, POLR2K, NHP2, NOP10, TERF1, POLD2, POLR2C, PCNA, RPA3, RBBP7, RUVBL2, POLR2I, NPM1, POLR2H, TERF2IP, RPA2, RSF1, GAR1, RFC1, DKC1, TINF2, PPP6C, ITGB3BP, RPA1, ACD, CHTF8, DAXX	POLR2L, POLD4, POLR2F, POLR2E, POLR2J, POLR2G, POLR2K, NHP2, NOP10, TERF1, POLD2, POLR2C, PCNA, RPA3, RBBP7, RUVBL2
REACTOME_NUCLEAR_ENVELOPE_NE_REASSEMBLY	0.00609013	0.0424869	0.286615	1.93457	4	46	TUBA1B, TUBA1A, TUBB4B, TUBB2B, TUBB2A, RAN, SUMO1, CHMP2A, UBE2I, BANF1, LMNA, PPP2R1A, CHMP4A, SEC13, SIRT2, CHMP3, KPNB1, TUBA1C, RCC1, CHMP2B, PPP2CA, PPP2R2A, TUBB6, EMD	TUBA1B, TUBA1A, TUBB4B, TUBB2B, TUBB2A, RAN, SUMO1, CHMP2A, UBE2I, BANF1, LMNA, PPP2R1A, CHMP4A, SEC13, SIRT2
[truncated: 5,619 more rows]

## Sheet: C3
pathway	pval	padj	ES	NES	nMoreExtreme	size	leadingEdge	leadingEdge_UP	leadingEdge_DOWN
[truncated: 3,715 more rows]

## Sheet: C4
pathway	pval	padj	ES	NES	nMoreExtreme	size	leadingEdge	leadingEdge_UP	leadingEdge_DOWN
[truncated: 853 more rows]

## Sheet: C5
pathway	pval	padj	ES	NES	nMoreExtreme	size	leadingEdge	leadingEdge_UP	leadingEdge_DOWN
[truncated: 15,074 more rows]

[truncated: 3 more sheets: C6, C7, C8]
