# Supplementary material for: Glycosylation Regulation by TMEM230 in Aging and Autoimmunity
Source: Int J Mol Sci. 2025 Mar 7;26(6):2412. doi: 10.3390/ijms26062412 (PMC11942208; doi:10.3390/ijms26062412)
Supplement: Supplementary file 1 [file ijms-26-02412-s001.zip › OA_vs_RA7_cluster_Macrophages_gsea_results.xlsx]

## Sheet: H
pathway	pval	padj	ES	NES	nMoreExtreme	size	leadingEdge	leadingEdge_UP	leadingEdge_DOWN
HALLMARK_OXIDATIVE_PHOSPHORYLATION	0.00108932	0.00831117	0.489133	4.93944	0	134	SLC25A6, COX4I1, COX6B1, NDUFA4, COX7A2, UQCRQ, COX5B, COX8A, COX7C, NDUFA1, COX6A1, MGST3, PDK4, NDUFB2, NDUFB4, UQCRB, ISCU, SLC25A5, NDUFC2, NDUFS7, NDUFB1, SLC25A3, NDUFB7, BAX, COX6C, NDUFS6, NDUFB6, MDH2, ECH1, NDUFB5, COX17, ATP6V0B, COX7A2L, TIMM13, UQCRH, NDUFS4, NDUFV2, POLR2F, NDUFS8, PRDX3, SDHC, MRPL34, NDUFAB1, ACADVL, ETFB, NDUFV1, TOMM22, VDAC2, HSD17B10, COX5A, CYC1, IDH3G, NDUFB…	SLC25A6, COX4I1, COX6B1, NDUFA4, COX7A2, UQCRQ, COX5B, COX8A, COX7C, NDUFA1, COX6A1, MGST3, PDK4, NDUFB2, NDUFB4, UQCRB, ISCU, SLC25A5, NDUFC2, NDUFS7, NDUFB1, SLC25A3, NDUFB7, BAX, COX6C, NDUFS6, NDUFB6, MDH2, ECH1, NDUFB5, COX17, ATP6V0B, COX7A2L, TIMM13, UQCRH, NDUFS4, NDUFV2, POLR2F, NDUFS8, PRDX3, SDHC
HALLMARK_MYC_TARGETS_V1	0.00108932	0.00831117	0.435333	4.39615	0	134	EIF4A1, RPS10, RPS3, RPS6, RPS5, U2AF1, HNRNPA1, RPL34, RPL6, EEF1B2, RPL14, RPL18, RPLP0, RPL22, RPS2, MRPL23, EIF4E, SNRPD2, SNRPG, SLC25A3, PSMB3, PPIA, ERH, HSPE1, EIF3D, TUFM, NPM1, PHB, PRDX3, NHP2, LSM7, FBL, NDUFAB1, SSBP1, DUT, PSMA7, SNRPB2, UBE2E1, COX5A, NOP56, CYC1, RANBP1, MYC, PA2G4, IMPDH2, KPNA2, SRSF2, NME1, CCT7, PSMD8, SNRPD1, VDAC3, CDK4, RAN, AP3S1, ILF2, PRDX4, SSB, HDAC2, …	EIF4A1, RPS10, RPS3, RPS6, RPS5, U2AF1, HNRNPA1, RPL34, RPL6, EEF1B2, RPL14, RPL18, RPLP0, RPL22, RPS2, MRPL23, EIF4E, SNRPD2, SNRPG, SLC25A3, PSMB3, PPIA, ERH, HSPE1, EIF3D, TUFM, NPM1, PHB, PRDX3, NHP2, LSM7, FBL
HALLMARK_ADIPOGENESIS	0.00110988	0.00831117	0.319677	2.99536	0	106	ALDOA, UQCRQ, SOD1, COX8A, COX6A1, LTC4S, MGST3, TALDO1, NDUFB7, GPX3, TKT, CD151, MGLL, MDH2, ECH1, DRAM2, UCP2, UBC, PRDX3, SDHC, NDUFAB1, ETFB, CAT, ME1, CYC1, IDH3G, SLC1A5, SDHB, NDUFS3, FAH, ECHS1, DHRS7, GPX4, RAB34, COX7B, SUCLG1, REEP5, CD36, SPARCL1, SULT1A1, DDT, DNAJC15, SCP2, SAMM50, PHYH, PFKL, JAGN1, IDH1, GADD45A, HADH, UQCRC1, DECR1, CD302, GHITM, UQCR10, STAT5A, AK2, MTCH2, HSPB…	ALDOA, UQCRQ, SOD1, COX8A, COX6A1, LTC4S, MGST3, TALDO1, NDUFB7, GPX3, TKT, CD151, MGLL, MDH2, ECH1, DRAM2, UCP2, UBC, PRDX3, SDHC
HALLMARK_DNA_REPAIR	0.00113895	0.00831117	0.316146	2.77049	0	86	POLD4, RBX1, EDF1, APRT, VPS28, DAD1, AK1, TMED2, COX17, TAF9, GUK1, POLR2F, POLR2G, POLR2J, ITPA, SUPT4H1, ERCC1, DUT, POLR1D, POLR2K, ARL6IP1, SURF1, IMPDH2, ADRM1, DGUOK, NME1, GTF2H5, NME3, POLR3GL, GPX4, MPG, POLE4, POLR2E, POLR2I, TAF12, MPC2, BCAP31, NME4, GTF2B, NT5C, NELFE, RPA3, TSG101, GTF2A2, PCNA, RPA2, SSRP1, POLR2H, POLR2C, TK2, HPRT1, GMPR2, ADA, MRPL40, RAE1, RFC2, CETN2, NUDT21,…	POLD4, RBX1, EDF1, APRT, VPS28, DAD1, AK1, TMED2, COX17, TAF9, GUK1, POLR2F, POLR2G, POLR2J, ITPA
HALLMARK_FATTY_ACID_METABOLISM	0.00114025	0.00831117	0.296394	2.63359	0	90	ALDOA, LTC4S, EPHX1, LGALS1, BLVRA, ERP29, MGLL, MDH2, ECH1, PRDX6, SDHC, PSME1, ACADVL, HSD17B10, ME1, GRHPR, IDH3G, OSTC, HPGD, UROD, ADSL, CBR1, ECHS1, CBR3, MDH1, SDHD, IDH3B, SUCLG1, MIF, IDI1, CD36, HSD17B11, PCBD1, ALDH1A1, IDH1, HADHB, HADH, SUCLG2, DECR1, ECI2, ALDH3A2, S100A10, FH, UROS, NTHL1, APEX1, ACAT2, PDHA1, UGDH, ACADS, PDHB, HMGCL, ACSL5, CRAT, RDH11, CRYZ, PTS, SUCLA2, BPHL	ALDOA, LTC4S, EPHX1, LGALS1, BLVRA, ERP29, MGLL, MDH2, ECH1, PRDX6, SDHC
HALLMARK_COAGULATION	0.00121065	0.00831117	0.316631	2.40796	0	58	CLU, CD9, COMP, PLAU, HTRA1, GSN, CRIP2, CFD, C1QA, ISCU, CSRP1, LGMN, MMP14, S100A13, CAPN2, CTSH, PRSS23, CTSK, DUSP6, TIMP3, C1S, WDR1, PDGFB, SPARC, DUSP14, F3, GNG12, CPQ, SIRT2, ANG, PLEK, C1R, ARF4, PEF1	CLU, CD9, COMP, PLAU, HTRA1, GSN, CRIP2, CFD, C1QA, ISCU, CSRP1, LGMN, MMP14, S100A13, CAPN2
HALLMARK_REACTIVE_OXYGEN_SPECIES_PATHWAY	0.00132979	0.00831117	0.400142	2.40791	0	33	JUNB, GLRX, SOD1, NDUFB4, GPX3, FTL, LAMTOR5, EGLN2, PRDX6, PDLIM1, CAT, PRDX2, NDUFA6, GPX4, PRDX4, FES, HHEX, NDUFS2, PFKP	JUNB, GLRX, SOD1, NDUFB4, GPX3, FTL, LAMTOR5, EGLN2, PRDX6, PDLIM1
HALLMARK_E2F_TARGETS	0.00113122	0.00831117	0.23119	2.07447	0	91	STMN1, CKS2, CDKN1A, SNRPB, TUBB, DUT, HMGB2, NOP56, RANBP1, MYC, PA2G4, LUC7L3, KPNA2, SRSF2, NME1, RAD50, UBE2S, NAA38, POLE4, CDK4, RAN, DCTPP1, PRDX4, PHF5A, SMC3, PTTG1, TIPIN, TRA2B, CKS1B, RPA3, DDX39A, SRSF1, NASP, DCK, RBBP7, PCNA, MCM5, RFC1, RPA2, KIF22, AK2, EIF2S1, SSRP1, RPA1, XRCC6, POP7, POLD2, EXOSC8, PRPS1, CENPE, RFC2, CBX5, ASF1A, USP1, TACC3, NUDT21	STMN1, CKS2, CDKN1A, SNRPB, TUBB
HALLMARK_MYC_TARGETS_V2	0.00260756	0.0144865	0.330149	2.03789	1	35	HSPE1, NPM1, PHB, NOP56, MYC, PA2G4, CDK4, DCTPP1, NOP16, IMP4, MCM5, NDUFAF4, NOP2, TCOF1, FARSA, WDR74, MPHOSPH10, RABEPK, TBRG4, LAS1L, AIMP2, EXOSC5, PES1, MRTO4, RRP9, TFB2M, PPAN, NIP7, NOC4L	HSPE1, NPM1, PHB
HALLMARK_P53_PATHWAY	0.00443951	0.0201796	0.208562	1.97376	3	110	S100A4, IER3, RPS12, RPL18, RPL36, HEXIM1, VAMP8, DDIT4, ISCU, EPHX1, BAX, ZFP36L1, CDKN1A, AK1, HINT1, IFI30, SLC3A2, IL1A, TAX1BP3, PPP1R15A, FOS, TCN2, RGS16, TPRKB, RPS27L, BAIAP2, MAPKAPK3, FUCA1, CCND3, BTG2, PRMT2, LDHB, CASP1, GADD45A, CTSD, RALGDS, CTSF, PLK3, KLF4, PCNA, S100A10, PLK2, SERTAD3, PMM1, MKNK2, RB1, OSGIN1, PROCR, WWP1, DCXR, NUPR1, CCNG1, TM4SF1, TPD52L1, FAM162A, TCHH, AD…	S100A4, IER3, RPS12, RPL18, RPL36, HEXIM1, VAMP8, DDIT4, ISCU, EPHX1, BAX, ZFP36L1, CDKN1A, AK1, HINT1, IFI30, SLC3A2, IL1A, TAX1BP3
HALLMARK_APOPTOSIS	0.0033557	0.0167785	0.207422	1.93081	2	103	IER3, CLU, TNF, DCN, GADD45B, TSPO, LUM, LMNA, SOD1, HSPB1, GSN, PPT1, GPX3, BAX, CDKN1A, IGFBP6, BGN, PMAIP1, EMP1, IL1B, IL1A, HMGB2, VDAC2, CD14, IL6, TIMP3, IL18, TNFRSF12A	IER3, CLU, TNF, DCN, GADD45B, TSPO, LUM, LMNA, SOD1, HSPB1, GSN, PPT1, GPX3, BAX, CDKN1A, IGFBP6, BGN, PMAIP1, EMP1, IL1B, IL1A
HALLMARK_MYOGENESIS	0.00578035	0.0222321	0.227987	1.92009	4	76	CLU, GADD45B, GSN, MEF2C, CFD, GPX3, CDKN1A, AK1, GABARAPL2, FDPS, IGF1, FHL1, BIN1, CD36, COX7A1, COL6A2, ITGB5, GAA, SPARC, TAGLN, IGFBP7, EIF4A2, CRYAB, CNN3, MYO1C, TPM2, OCEL1, SORBS3, SIRT2, HDAC5, NQO1, RB1, HSPB8, SSPN, FXYD1, FABP3, LPIN1, TPD52L1, COL6A3, MYL6B, TGFB1, CRAT, AEBP1, PICK1, CKB, SVIL, FKBP1B, CDH13, KLF5, PFKM, SGCA, AGRN, PSEN2	CLU, GADD45B, GSN, MEF2C, CFD, GPX3, CDKN1A, AK1, GABARAPL2, FDPS
HALLMARK_UNFOLDED_PROTEIN_RESPONSE	0.00732601	0.0261643	0.250241	1.88268	5	57	EIF4A1, RPS14, CCL2, EEF2, EIF4A3, ATF4, EIF4E, DDIT4, TUBB2A, BANF1, NPM1, HERPUD1, LSM4, NHP2, SERP1, NOP56, ATP6V0D1, SPCS1	EIF4A1, RPS14, CCL2, EEF2, EIF4A3, ATF4, EIF4E, DDIT4, TUBB2A, BANF1, NPM1, HERPUD1, LSM4, NHP2
HALLMARK_ALLOGRAFT_REJECTION	0.00912201	0.0274876	0.203293	1.82596	7	93	RPS3A, CCL2, TNF, RPS9, RPL9, STAB1, RPS19, CCL4, RPL39, HLA-DMA, NCF4, HLA-DMB, CAPG, EIF3D, IL1B, NPM1, FCGR2B, IL10, CD4, IL6, IRF8, NME1, IL18, UBE2N, LY86, PSMB10, IGSF6, NLRP3, CCND3, CCL13	RPS3A, CCL2, TNF, RPS9, RPL9, STAB1, RPS19, CCL4, RPL39, HLA-DMA, NCF4, HLA-DMB, CAPG, EIF3D, IL1B, NPM1, FCGR2B
HALLMARK_UV_RESPONSE_UP	0.0137457	0.0343643	0.207922	1.77808	11	79	ALDOA, JUNB, MRPL23, NFKBIA, EPHX1, PPT1, DNAJB1, GPX3, AP2S1, MMP14, HSPA2, NXF1, AMD1, BSG, IL6, FOS, NR4A1, UROD, CXCL2, CDO1, ARRB2, SULT1A1, CCND3, BTG2, CYB5R1, ATP6V1F, SIGMAR1, ICAM1, SPR, DNAJA1, RXRB, POLR2H, HYAL2, SLC25A4, CDKN1C, POLG2, PSMC3, PDLIM3, SQSTM1, TCHH, PDAP1, GGH, STK25, CDKN2B, CNP, PRKCD, FKBP4	ALDOA, JUNB, MRPL23, NFKBIA, EPHX1, PPT1, DNAJB1, GPX3, AP2S1, MMP14, HSPA2, NXF1
HALLMARK_EPITHELIAL_MESENCHYMAL_TRANSITION	0.0144605	0.0344298	0.185002	1.7503	12	111	TGFBI, DCN, GADD45B, MGP, LUM, COMP, ID2, HTRA1, CXCL1, LGALS1, BGN, CAPG, CD59, DAB2, MMP14, PMP22, ECM1, NNMT, PPIB, DPYSL3, GLIPR1, PCOLCE2, IL6, IGFBP4, TIMP3, TNFRSF12A, FMOD, TPM1, COL6A2, MYL9, CXCL12, FUCA1, ITGB5, FSTL1, TNC, PCOLCE, SPARC, GADD45A, TAGLN, TGFBR3	TGFBI, DCN, GADD45B, MGP, LUM, COMP, ID2, HTRA1, CXCL1, LGALS1, BGN, CAPG, CD59, DAB2, MMP14, PMP22, ECM1
HALLMARK_KRAS_SIGNALING_UP	0.0444191	0.0888383	0.178702	1.58242	38	89	F13A1, GLRX, ID2, PLAU, TMEM176B, MAFB, GYPC, TMEM176A, GNG11, LY96, CD37, EMP1, IL1B, FCER1G, PPP1R15A, DUSP6, IRF8, LAT2, RGS16, GADD45G, C3AR1, ETV5, EVI5, SPARCL1, TRAF1, ANKH, FUCA1, SDCCAG8, ST6GAL1, GFPT2, CSF2RA, KLF4, PTGS2, NRP1, CMKLR1, LAPTM5	F13A1, GLRX, ID2, PLAU, TMEM176B, MAFB, GYPC, TMEM176A, GNG11, LY96, CD37, EMP1, IL1B, FCER1G
HALLMARK_XENOBIOTIC_METABOLISM	0.0780712	0.134605	0.165202	1.44901	67	88	BLVRB, COMT, ID2, TMEM176B, DDAH2, PDK4, EPHX1, ECH1, SERTAD1, CAT, IGF1, SLC1A5, IGFBP4, IRF8, FAH, CBR1, DHRS7, SPINT2, PGRMC1, CD36, CDO1, PSMB10, TNFRSF1A, DDT, ADH5, MAN1A1, IDH1, AKR1C2, ACP1, PTGR1, DHPS, NDRG2, SHMT2, AHCY, NQO1, PMM1, HPRT1, DCXR, UGDH, ASL, SLC35B1, ATOH8	BLVRB, COMT, ID2, TMEM176B, DDAH2, PDK4, EPHX1, ECH1
HALLMARK_PI3K_AKT_MTOR_SIGNALING	0.10111	0.168516	0.196668	1.43068	81	53	PFN1, CFL1, EIF4E, ARPC3, CDKN1A, CSNK2B, AP2M1, PPP1CA, PIN1, UBE2N, CDK4, MKNK1, TNFRSF1A, RALB, MAP2K3, SLA, DUSP3, PRKAG1, ATF1, ECSIT, CALR, MKNK2, PIK3R3, PLA2G12A, SQSTM1, NFKBIB, DDIT3	PFN1, CFL1, EIF4E, ARPC3, CDKN1A, CSNK2B, AP2M1, PPP1CA
HALLMARK_NOTCH_SIGNALING	0.104863	0.169134	0.326038	1.38988	68	14	RBX1, HES1, PSENEN, APH1A, ST3GAL6, CCND1	RBX1, HES1, PSENEN, APH1A
HALLMARK_GLYCOLYSIS	0.160894	0.229848	0.144138	1.33478	143	100	ALDOA, TGFBI, IER3, DCN, GLRX, SOD1, TALDO1, STMN1, DDIT4, PGLS, PPIA, PKM, MDH2, AKR1A1, SDHC, ME1, TPI1, HAX1, MDH1, MIF, GALK1, CLN6, CITED2, RBCK1, B3GAT3, IDH1, PFKP, NASP, PAM, PSMC4, UGP2, NOL3, MERTK, POLR3K, GNPDA1, ANG, ALDH7A1, FAM162A, PYGB, PRPS1, ISG20, B4GALT7, PKP2, GMPPA, MED24, PLOD1, FKBP4, KDELR3, ANGPTL4, LHPP, AK3, GOT1, NDUFV3, SLC37A4, SRD5A3, CHST12, AGRN, NT5E, ALG1, G6P…	ALDOA, TGFBI, IER3, DCN, GLRX, SOD1, TALDO1, STMN1, DDIT4, PGLS, PPIA, PKM, MDH2, AKR1A1, SDHC
HALLMARK_TGF_BETA_SIGNALING	0.150418	0.227906	0.244013	1.31863	107	25	JUNB, ID2, FKBP1A, PPP1CA, RAB31, ID3, PPP1R15A, FNTA, LTBP2, ID1, CDKN1C, KLF10, TGIF1, TGFB1	JUNB, ID2, FKBP1A, PPP1CA, RAB31, ID3
HALLMARK_PEROXISOME	0.159653	0.229848	0.182691	1.31833	128	52	TSPO, PRDX5, SOD1, GSTK1, FIS1, ECH1, FDPS, ERCC1, CAT, IDI1, IDH2, HSD17B11, CLN6, FADS1, SCP2, ALDH1A1, IDH1, HSD3B7, ITGB1BP1, ECI2, SLC35B2, SLC25A4, CRABP2, HMGCL, ACSL5, CRAT, RDH11	TSPO, PRDX5, SOD1, GSTK1, FIS1, ECH1, FDPS
HALLMARK_ESTROGEN_RESPONSE_LATE	0.183082	0.254281	0.154358	1.30394	157	77	CD9, BLVRB, ZFP36, ID2, COX6C, RAB31, ARL3, PRSS23, ETFB, IGFBP4, FOS, EMP2, CCND1, IDH2, CXCL12, ATP2B4, KLF4, ALDH3A2, MOCS2, FKBP5, GLA, HPRT1, EGR3, PTPN6, HSPB8, SLC16A1, SCARB1, FDFT1, DCXR, NBL1, UGDH, PDLIM3, TPD52L1, CAV1, RPS6KA2, ISG20, XBP1, NXT1, CKB, FKBP4, SLC2A8, SLC9A3R1, PRKAR2B, ALDH3B1, TFAP2C	CD9, BLVRB, ZFP36, ID2, COX6C, RAB31
HALLMARK_PANCREAS_BETA_CELLS	0.195312	0.263936	0.350518	1.24632	124	9	MAFB, SPCS1, SRP14, SRP9, SEC11A, SRPRB	MAFB
HALLMARK_MTORC1_SIGNALING	0.22602	0.297395	0.127972	1.23784	204	116	ALDOA, CD9, GLRX, CORO1A, DDIT4, CDKN1A, PPIA, HSPE1, GAPDH, IFI30, FKBP2, LGMN, PSMB5, INSIG1, PPP1R15A, SERP1, ME1, SLC1A5, TPI1, IDI1, CTSC, FADS1, PSMD13, BTG2, CCT6A, PFKL, IDH1, DDX39A, SDF2L1, PSMC2, PSMC4, MAP2K3, SEC11A, SHMT2, SLA, COPS5, CALR, FADS2, EBP, GLA, HPRT1, RPA1, PIK3R3, IGFBP5, QDPR, NUPR1, CCNG1, SQSTM1, EEF1E1, NFKBIB, DDIT3, RDH11, XBP1, PDAP1, NFYC, PGM1, SLC9A3R1, GOT1,…	ALDOA, CD9, GLRX, CORO1A, DDIT4, CDKN1A, PPIA, HSPE1, GAPDH, IFI30, FKBP2, LGMN, PSMB5, INSIG1
HALLMARK_CHOLESTEROL_HOMEOSTASIS	0.24349	0.312166	0.188605	1.20954	186	39	CLU, CD9, PMVK, ACTG1, ECH1, LGMN, FDPS, ETHE1, TNFRSF12A, IDI1, ANTXR2, ERRFI1, STX5	CLU, CD9, PMVK, ACTG1, ECH1, LGMN, FDPS, ETHE1
HALLMARK_APICAL_JUNCTION	0.285714	0.357143	0.143889	1.16716	241	69	TGFBI, CD99, PFN1, ACTB, TSPAN4, ACTG1, ARPC2, MYL12B, INSIG1, VASP, CAP1, FSCN1, BAIAP2, ADAM15, RSU1, ICAM4, TRAF1, MYL9, CD209, HADH, ICAM1, THY1, SORBS3, ZYX, SYK, PIK3R3, STX4, LIMA1, RHOF, GAMT, MVD, CRAT, ITGA9, THBS3, CD276, CERCAM, FBN1, TUBG1, PARVA, SGCE	TGFBI, CD99, PFN1, ACTB, TSPAN4, ACTG1, ARPC2, MYL12B, INSIG1
HALLMARK_HYPOXIA	0.335929	0.405625	0.117567	1.1123	301	111	ALDOA, S100A4, TGFBI, IER3, DCN, GLRX, ZFP36, PRDX5, DDIT4, CDKN1A, BGN, ANXA2, GAPDH, ADM, PPP1R15A, GRHPR, IL6, FOS, NAGK, TPI1, MIF, HEXA, JMJD6, GALK1, ERRFI1, CITED2	ALDOA, S100A4, TGFBI, IER3, DCN, GLRX, ZFP36, PRDX5, DDIT4, CDKN1A, BGN, ANXA2, GAPDH, ADM
HALLMARK_PROTEIN_SECRETION	0.342398	0.405625	0.153406	1.10349	276	51	SOD1, COPE, PPT1, ERGIC3, AP2S1, AP2M1, TMED2, ATP1A1, CLTA, SNX2	SOD1, COPE, PPT1, ERGIC3, AP2S1, AP2M1, TMED2, ATP1A1, CLTA, SNX2
HALLMARK_ANGIOGENESIS	0.409567	0.465416	0.234568	1.03053	273	15	S100A4, LUM, LRPAP1, FSTL1, TNFRSF21, NRP1	S100A4, LUM
HALLMARK_BILE_ACID_METABOLISM	0.428387	0.475986	0.155988	1.02935	331	41	PRDX5, SOD1, GSTK1, CAT, IDI1, IDH2, HSD17B11, FADS1, SCP2, ALDH1A1, PHYH, IDH1, HSD3B7, SLC35B2, FADS2, SLC22A18, ACSL5, ABCA6, PEX16, PFKM, LONP2, DHCR24, TFCP2L1, ABCA5, SLC27A5, RETSAT, CH25H, CROT, PECR, NUDT12	PRDX5, SOD1, GSTK1
HALLMARK_SPERMATOGENESIS	0.899449	0.917805	0.118863	0.661215	652	27	PEBP1, TALDO1, HSPA2, VDAC3, GSTM3, MLLT10, MLF1, TLE4, LPIN1, RPL39L, SPATA6, PSMG1, PHKG2, CDK1, SHE, MAP7, POMC, PHF7, COIL, CLPB, ZC3H14	PEBP1, TALDO1, HSPA2
HALLMARK_WNT_BETA_CATENIN_SIGNALING	0.960961	0.960961	-0.122504	-0.587909	319	15	CTNNB1, NUMB, CUL1, PPARD, FRAT1, FZD8, HDAC11, TP53, PSEN2, DVL2, KAT2A, HDAC5, HDAC2, MAML1, MYC		CTNNB1
HALLMARK_UV_RESPONSE_DN	0.651613	0.678763	-0.0753547	-0.816791	100	69	ATP2B1, PRDM2, ATXN1, CDK13, MT1E, NR3C1, NFKB1, DYRK1A, BHLHE40, KCNMA1, ZMIZ1, MET, AKT3, FYN, PHF3, SDC2, SIPA1L1, NIPBL, PDLIM5, ATP2C1, RASA2, SCAF8, NEK7, COL1A1		ATP2B1, PRDM2
HALLMARK_HEDGEHOG_SIGNALING	0.58871	0.626287	-0.253873	-0.897614	218	8	VEGFA, MYH9, NRP2, NF1, RASA1		VEGFA
HALLMARK_G2M_CHECKPOINT	0.440299	0.478585	-0.0875498	-0.993961	58	78	MT2A, HNRNPU, HIF1A, MARCKS, SRSF10, RASAL2, SFPQ, GSPT1, NUP98, SS18, ATF5, RAD21, XPO1, HNRNPD, CCNT1, SYNCRIP, CUL3, CUL4A, E2F3, UPF1, PRPF4B, NUP50, HUS1, RAD23B, CUL1, SLC7A5, SAP30, EWSR1, SMARCC1, SMC1A, LBR, PURA, SLC38A1		MT2A, HNRNPU, HIF1A, MARCKS, SRSF10
HALLMARK_APICAL_SURFACE	0.348837	0.405625	-0.245082	-1.06245	119	12	ADAM10, B4GALT1, SULF2, LYN, IL2RG		ADAM10
HALLMARK_ESTROGEN_RESPONSE_EARLY	0.11194	0.174907	-0.124391	-1.41222	14	78	CD44, NRIP1, ELF1, PAPSS2, MYOF, B4GALT1, UGCG, AREG, BHLHE40, OPN3, IL6ST, MED13L, PPIF, BCL2, AFF1, ELOVL5, GAB2, SH3BP5, SLC2A1, RARA, KDM4B, CHPT1, RBBP8, SLC7A5, FLNB, TIAM1, TGM2, JAK2, SLC19A2, SNX24, INPP5F, IGF1R, CA12, ASB13, WFS1, SLC7A2, ZNF185, TSKU, ABAT, KRT18, TFAP2C, ALDH3B1, AKAP1, SLC9A3R1, FHL2, SVIL, FKBP4, MED24, NXT1, TGIF2, OLFML3, XBP1, RPS6KA2, UNC119, TPD52L1, KLF10, PD…		CD44, NRIP1
HALLMARK_IL6_JAK_STAT3_SIGNALING	0.0740741	0.134605	-0.165588	-1.41705	15	44	CD44, STAT1, GRB2, IFNAR1, PTPN2, PTPN1, MYD88, IL6ST, IRF1, STAT2, IL2RG, TLR2, STAT3, HMOX1, CCL7, TNFRSF1B, CSF3R, PIM1, IL1R1, CD38, CCR1, FAS, CBL, IRF9		CD44, STAT1, GRB2
HALLMARK_HEME_METABOLISM	0.0763359	0.134605	-0.124518	-1.50874	9	88	CAST, BACH1, RIOK3, RNF19A, ELL2, TFRC, KDM7A, CTSB, PICALM, USP15, BNIP3L, RBM5, NR3C1, YPEL5, SDCBP, ATP6V0A1, LAMP2, MXI1, FOXO3, OPTN, SLC11A2, MARK3, SLC25A37, HDGF, GCLM, GLRX5, AGPAT4, FBXO34, BMP2K, SLC30A1, SLC2A1, DCUN1D1, EPB41, NEK7, GAPVD1, EZH1, SLC7A11		CAST, BACH1, RIOK3, RNF19A, ELL2, TFRC, KDM7A
HALLMARK_ANDROGEN_RESPONSE	0.0466321	0.0896772	-0.161722	-1.51943	8	51	B2M, ELL2, SGK1, B4GALT1, SPCS3, SAT1, UBE2J1, TSC22D1, ARID5B, PTK2B, ACSL3, ZMIZ1, PMEPA1, NDRG1, PIAS1, ELOVL5, PDLIM5, SCD, TMEM50A, ZBTB10, IQGAP2, GNAI3, ITGAV, NGLY1, HMGCR		B2M, ELL2, SGK1
HALLMARK_KRAS_SIGNALING_DN	0.0296053	0.0645717	-0.305538	-1.67592	8	20	PTPRJ, SGK1, SKIL, IFI44L, MX1, MTHFR, RSAD2, CDKAL1, MEFV, SYNPO, MAST3, TFCP2L1, PDK2, GPRC5C, GTF3C5, CCDC106, ZBTB16, THRB, GAMT		PTPRJ, SGK1
HALLMARK_IL2_STAT5_SIGNALING	0.029703	0.0645717	-0.135668	-1.77988	2	106	SLC2A3, CD44, SPP1, KLF6, SLC39A8, HK2, CD81, GABARAPL1, ARL4A, MXD1, NFIL3, PLSCR1, P4HA1, AHR, PRNP, BHLHE40, HIPK2, NCS1, SMPDL3A, AHNAK, GSTO1, PLIN2, GBP4, CDC42SE2, ALCAM, IGF2R, ITGA6, BCL2, NDRG1, RRAGD, DENND5A, CD86, TNFRSF1B, SNX9, MYO1E, CKAP4, FAM126B, PIM1, HUWE1, RABGAP1L, TNFSF10, RORA, ITGAV, LRRC8C, TIAM1, TGM2, CD48, CASP3, CST7		SLC2A3, CD44, SPP1, KLF6, SLC39A8, HK2, CD81, GABARAPL1, ARL4A, MXD1, NFIL3, PLSCR1
HALLMARK_COMPLEMENT	0.0409836	0.0853825	-0.149042	-1.86806	4	94	FN1, S100A9, CEBPB, CTSS, TIMP1, SERPINA1, OLR1, APOC1, CTSL, GRB2, PLSCR1, DOCK4, LAP3, LTA4H, CTSB, USP15, GNB4, KYNU, CBLB, FCN1, LYN, DOCK10, IRF1, LAMP2, ADAM9, FDX1, VCPIP1, FYN, GPD2, ANXA5, SERPING1, CCL5, CD46, USP14, PIK3CA, CALM1, HSPA5, GMFB, PIM1, PRCP, PSEN1, GNAI3, C2		FN1, S100A9, CEBPB, CTSS, TIMP1, SERPINA1, OLR1, APOC1, CTSL, GRB2, PLSCR1
HALLMARK_INFLAMMATORY_RESPONSE	0.00934579	0.0274876	-0.203096	-2.60352	0	100	NAMPT, EREG, TIMP1, HIF1A, ATP2B1, ABCA1, OLR1, KLF6, PTGER4, PDE4B, IL7R, MXD1, AQP9, TAPBP, CCL20, MARCO, LY6E, IFNAR1, AHR, NFKB1, GPR183, LYN, ABI1, RIPK2, INHBA, IRF1, CYBB, SLC31A1, NOD2, CD69, MET, TLR2, SLC11A2, SLC31A2, CCL7, CCL5, C5AR1, TNFRSF1B, ATP2C1, CSF3R, RELA, GABBR1, ATP2A2, HBEGF, SEMA4D, PSEN1, GNAI3, IL1R1, EIF2AK2, TNFSF10, ITGB8		NAMPT, EREG, TIMP1, HIF1A, ATP2B1, ABCA1, OLR1, KLF6, PTGER4, PDE4B, IL7R, MXD1, AQP9, TAPBP
HALLMARK_TNFA_SIGNALING_VIA_NFKB	0.0120482	0.0317058	-0.19728	-2.89883	0	129	NAMPT, BTG1, SLC2A3, CEBPB, PNRC1, VEGFA, CD44, FOSL2, ATP2B1, ABCA1, MARCKS, SOD2, OLR1, KLF6, CEBPD, MCL1, PTGER4, PDE4B, IL7R, MXD1, SGK1, NFIL3, CCNL1, DRAM1, CCL20, B4GALT1, ACKR3, KYNU, AREG, SLC16A6, NFKB1, KLF2, BHLHE40, SAT1, GPR183, REL, B4GALT5, RIPK2, TSC22D1, LITAF, INHBA, NFAT5, IL6ST, TAP1, IRF1, CD69, BTG3, RELB, PMEPA1, CFLAR, TLR2, NR4A3, SLC2A6, DENND5A, TNIP2, G0S2		NAMPT, BTG1, SLC2A3, CEBPB, PNRC1, VEGFA, CD44, FOSL2, ATP2B1, ABCA1, MARCKS, SOD2, OLR1, KLF6, CEBPD, MCL1, PTGER4, PDE4B, IL7R, MXD1, SGK1, NFIL3, CCNL1
HALLMARK_INTERFERON_ALPHA_RESPONSE	0.00510204	0.0212585	-0.321147	-3.21429	0	55	B2M, PARP14, IFI27, PLSCR1, LAP3, ELF1, LY6E, IFI44L, ISG15, RIPK2, EPSTI1, GBP4, SAMD9, TAP1, IRF1, STAT2, GBP2, TXNIP, MX1, PARP9, NUB1, LGALS3BP, ADAR, TMEM140, SAMD9L, IFIH1, IFIT3, IFIT2, EIF2AK2, PSME2, RSAD2, TRIM25, OGFR, DDX60, TRIM26, PARP12, IRF9, SLC25A28, GMPR		B2M, PARP14, IFI27, PLSCR1
HALLMARK_MITOTIC_SPINDLE	0.00847458	0.0274876	-0.277731	-3.29944	0	91	MARCKS, DYNC1H1, EZR, CCDC88A, AKAP13, MYO9B, DOCK4, RASAL2, ARL8A, CLIP1, ABI1, CDC42, WASL, NEDD9, ARF6, RICTOR, MYH9, ROCK1, TRIO, SOS1, NCK1, DYNLL2, ARFGEF1, PCM1, CD2AP, ARHGEF11, DST, HOOK3, SPTAN1, ARHGEF7, LATS1, PDLIM5, RABGAP1, RAB3GAP1, MYO1E, TUBGCP2, MAP1S, RASA2, PCGF5, EPB41, RALBP1, TSC1, ARHGAP5, FLNB, TIAM1, NF1, BCL2L11, PPP4R2, SMC1A, ARHGEF3, PCNT, ABR, RANBP9, NCK2, TLK1, C…		MARCKS, DYNC1H1, EZR, CCDC88A, AKAP13, MYO9B
HALLMARK_INTERFERON_GAMMA_RESPONSE	0.0103093	0.0286369	-0.298493	-4.27115	0	120	NAMPT, BTG1, HLA-B, HLA-A, B2M, MT2A, HIF1A, SOD2, PARP14, ARL4A, PDE4B, IFI27, STAT1, PLSCR1, TAPBP, RNF213, LAP3, CIITA, LY6E, IFI44L, ISG15, PTPN2, APOL6, NFKB1, VAMP5, RIPK2, UPP1, PTPN1, EPSTI1, ARID5B, GBP4, SPPL2A, SLAMF7, MYD88, TAP1, IRF1, XAF1, STAT2, CD69, SECTM1, TXNIP, MX1, FCGR1A, LGALS3BP, STAT3, ADAR, CD86, SAMD9L, LYSMD2, HLA-DQA1, CCL7, SERPING1, CCL5, IFIH1, IFIT3, PIM1, IL18BP…		NAMPT, BTG1, HLA-B, HLA-A, B2M, MT2A, HIF1A, SOD2, PARP14, ARL4A, PDE4B, IFI27, STAT1, PLSCR1, TAPBP

## Sheet: C1
pathway	pval	padj	ES	NES	nMoreExtreme	size	leadingEdge	leadingEdge_UP	leadingEdge_DOWN
chr19q13	0.00103627	0.1054	0.214204	2.43977	0	203	RPL13A, RPS16, RPS5, TYROBP, RPS9, RPS19, RPS11, FCGRT, EIF3K, BLVRB, GMFG, FXYD5, RPL18, COX6B1, PEPD, ZFP36, SNRPD2, RABAC1, MYADM, BAX, AP2S1, PSENEN, FTL, CD37, ECH1, RPL28, EGLN2, TMEM147, TBCB, NFKBID, FBL, ETHE1, PPP1R15A, ERCC1, LILRB5, SERTAD1, ETFB, ZNF428, CHMP2A, VASP, SLC1A5, PLD3, PSMD8, PDCD5, ERF, UBE2S, CD33, TMEM160, PPP2R1A, SPINT2, PIH1D1, POLR2I, COX7A1, PRMT1, EMC10, NR1H2, …	RPL13A, RPS16, RPS5, TYROBP, RPS9, RPS19, RPS11, FCGRT, EIF3K, BLVRB, GMFG, FXYD5, RPL18, COX6B1, PEPD, ZFP36, SNRPD2, RABAC1, MYADM, BAX, AP2S1, PSENEN, FTL, CD37, ECH1, RPL28, EGLN2, TMEM147, TBCB, NFKBID, FBL, ETHE1
chr17p13	0.00236407	0.163112	0.300023	2.27931	1	60	EIF4A1, RPL26, PFN1, SERPINF1, TMEM256, PSMB6, GAS7, TAX1BP3, ACADVL, TRAPPC1, MIR22HG, SAT2, TXNDC17, SPAG7, NAA38, SLC25A11, STX8, ARRB2, VAMP2, CLEC10A, TNFSF12, ITGAE, RNF167, KDM6B, CYB5D1, RANGRF, C1QBP, EMC6, EIF5A, MYO1C, TMEM220, RPAIN, NLRP1, ELP5, RPA1	EIF4A1, RPL26, PFN1, SERPINF1, TMEM256, PSMB6, GAS7, TAX1BP3
chr19p13	0.00105708	0.1054	0.203713	2.23148	0	176	RPL18A, RPS15, UBA52, JUNB, GADD45B, OAZ1, COMP, NDUFA13, RPL36, EEF2, RPS28, NDUFA11, UBL5, CIRBP, COPE, CFD, RAD23A, NDUFS7, DNAJB1, EIF3G, NDUFB7, PET100, PGLS, WDR83OS, TRMT1, IFI30, MCOLN1, BST2, TIMM13, LSM4, GADD45GIP1, ACP5, LSM7, MRPL34, FKBP8, TECR, PRDX2, BSG, C19orf53, PIN1, IER2, KANK2, ALKBH7, NFIC, STX10, GPX4, POLR2E, ELOF1, ICAM4, KXD1, BABAM1, TMEM205, GPR108, STXBP2, TRIP10, RA…	RPL18A, RPS15, UBA52, JUNB, GADD45B, OAZ1, COMP, NDUFA13, RPL36, EEF2, RPS28, NDUFA11, UBL5, CIRBP, COPE, CFD, RAD23A, NDUFS7, DNAJB1, EIF3G, NDUFB7, PET100, PGLS, WDR83OS, TRMT1, IFI30, MCOLN1, BST2, TIMM13, LSM4, GADD45GIP1, ACP5, LSM7
chr6p21	0.00111732	0.1054	0.23939	2.20665	0	103	RPS10, RPL10A, IER3, TNF, RPS18, CLIC1, CUTA, DDAH2, HLA-DMA, HLA-DRB5, PPP1R10, CDKN1A, BRD2, HLA-DMB, CSNK2B, AIF1, NEU1, TUBB, RNF5, DNPH1, PFDN6, FLOT1, BAG6, YIPF3, CNPY3, HSPA1B, NUDT3, TNXB, MRPL14, MEA1, SLC39A7, SNRPC, GLO1, LSM2, CCND3, UQCC2, RGL2, PPP1R18, NELFE, GPSM3, LST1, HLA-DPB1, SRSF3, RING1	RPS10, RPL10A, IER3, TNF, RPS18, CLIC1, CUTA, DDAH2, HLA-DMA, HLA-DRB5, PPP1R10, CDKN1A, BRD2, HLA-DMB, CSNK2B, AIF1, NEU1, TUBB, RNF5
chr1q21	0.00706714	0.181236	0.251913	1.95664	5	64	S100A4, RPS27, S100A6, NBPF10, JTB, PMVK, ENSA, MRPS21, PSMD4, C1orf43, ECM1, RBM8A, S100A13, APH1A, SLC39A1, CTSK, RAB13, HAX1, POLR3GL, ADAM15, ILF2, SNAPIN, TNFAIP8L2, CKS1B, MRPL9, C1orf56, SCNM1, CERS2, SLC27A3, C1orf54, S100A10	S100A4, RPS27, S100A6, NBPF10, JTB, PMVK, ENSA, MRPS21, PSMD4, C1orf43, ECM1, RBM8A, S100A13, APH1A, SLC39A1
chr11p15	0.00694444	0.181236	0.234975	1.91986	5	73	RPLP2, RPL27A, RPS13, LYVE1, POLR2L, MRPL23, RNH1, TALDO1, EIF3F, IFITM2, PHLDA2, KCNQ1OT1, CD151, TSPAN4, RHOG, ADM, ILK, CHID1, AP2A2, SIGIRR, C11orf58, DKK3, PSMD13, TSG101, CTSD, AKIP1, PSMA1, MRPL17, PNPLA2, KCNQ1, SWAP70, TOLLIP, HTATIP2, IFITM3, SERGEF, CDKN1C, TSSC4	RPLP2, RPL27A, RPS13, LYVE1, POLR2L, MRPL23, RNH1, TALDO1, EIF3F, IFITM2, PHLDA2, KCNQ1OT1, CD151, TSPAN4, RHOG, ADM, ILK, CHID1
chr11q13	0.0078125	0.181236	0.208944	1.91922	6	100	FOLR2, RPS3, FAU, GSTP1, PRDX5, TRMT112, COX8A, POLD4, CFL1, CCDC85B, BANF1, ARL2, LAMTOR1, FKBP2, SLCO2B1, CORO1B, UCP2, NDUFS8, PPP1CA, NDUFV1, DRAP1, EHD1, BAD, CCND1, MRPL11, AIP, YIF1A, FIBP, CCS, CAPN1, CDK2AP2, BRMS1, FERMT3, VPS51, ANAPC15, DNAJC4, PGM2L1, CTSF, CCDC88B, MRPL21, SF3B2, RNASEH2C, MRPL48, COA4, RPS6KA4, TMEM134, ATL3, FOSL1, ANKRD13D, NAALADL1, NUDT22, MAP3K11, RPS6KB2, MYO…	FOLR2, RPS3, FAU, GSTP1, PRDX5, TRMT112, COX8A, POLD4, CFL1, CCDC85B, BANF1, ARL2, LAMTOR1, FKBP2, SLCO2B1, CORO1B, UCP2, NDUFS8, PPP1CA
chrXq22	0.00848656	0.181236	0.410508	1.8804	5	17	RPL36A, TSC22D3, TCEAL4, ARMCX1, TCEAL3, TCEAL8, TCEAL1, MORF4L2, ARMCX3, BTK, ARMCX6, GLA	RPL36A, TSC22D3, TCEAL4
chr16p11	0.0113065	0.181236	0.286772	1.87066	8	40	ALDOA, PYCARD, CORO1A, TMEM219, TUFM, SRCAP, TGFB1I1, SEPHS2, DCTPP1, VKORC1, SULT1A1, PPP4C, ITGAM, HSD3B7, CDIPT, PRSS36, KIF22, INO80E, KAT8, HIRIP3, STX4, NUPR1, CD2BP2, SULT1A3, PRR14, BOLA2B, ORAI3, ZNF720, MAPK3, PHKG2, ZNF688, ZNF768	ALDOA, PYCARD, CORO1A, TMEM219, TUFM
chr7p11	0.0154639	0.227858	0.632108	1.83795	8	6	CHCHD2, SUMF2, SEC61G, VOPP1, CCT6A	CHCHD2
chr11q12	0.0110024	0.181236	0.259031	1.81903	8	48	MS4A6A, TMEM258, MPEG1, UBXN1, TMEM179B, SLC3A2, MS4A7, POLR2G, NXF1, MS4A4A, BEST1, FADS1, TMEM109, TIMM10, B3GAT3, STX5, EEF1G, MRPL16, GANAB, RAB3IL1, CYB561A3, SSRP1, TMX2, FADS2, PRPF19, TMEM223, WDR74, SDHAF2, SLC43A3, HNRNPUL2, STX3	MS4A6A, TMEM258, MPEG1, UBXN1, TMEM179B, SLC3A2, MS4A7, POLR2G, NXF1
chr12q13	0.0103926	0.181236	0.22026	1.81041	8	74	RPL41, TUBA1B, HNRNPA1, PFDN5, MYL6, TUBA1A, IGFBP6, TUBA1C, BLOC1S1, NACA, RPS26, ORMDL2, CNPY2, PA2G4, DCTN2, NR4A1, SLC48A1, NDUFA4L2, OS9, EIF4B, ARF3, STAT6, TMEM106C, COX14, SHMT2, PRKAG1, ATF1, CD63, MCRS1, HDAC7, ESYT1, LIMA1, GALNT6, STAC3, MYL6B, BIN2, LETMD1, DDIT3, RND1, NABP2, CBX5, SMUG1, RARG, SARNP, MBD6, PFKM, ARHGAP9, CSRNP2, SPRYD3, RPAP3, KRT18, IL23A, CACNB3, ASB8, RAPGEF3, A…	RPL41, TUBA1B, HNRNPA1, PFDN5, MYL6, TUBA1A, IGFBP6, TUBA1C, BLOC1S1, NACA, RPS26
chr14q11	0.023166	0.277778	0.286789	1.75442	17	34	DAD1, MRPL52, MMP14, PSMB5, RNASE6, DHRS4L2, RNASE1, LRP10, C14orf119, SLC7A8, OXA1L, NDRG2, SLC7A7, OSGEP, CCNB1IP1, HAUS4, ANG, DHRS4, APEX1, NGDN	DAD1, MRPL52, MMP14, PSMB5, RNASE6
chr3p21	0.0235571	0.277778	0.224562	1.7442	19	64	STAB1, RPL29, TMA7, TKT, SMIM4, NDUFAF3, TWF2, NISCH, IMPDH2, SPCS1, RASSF1, MANF, TEX264, MAPKAPK3, CLEC3B, KIAA1143, UQCRC1, DALRD3, IFRD2, PPM1M, ABHD14A, HYAL2, LAMB2, CCDC12, TUSC2, CYB561D2, ABHD14B, NT5DC2, GLT8D1, TMEM42, ZDHHC3, DUSP7, KLHL18, SLC25A20, P4HTM, PRKCD, EXOSC7, UBA7, APEH, RRP9, PCBP4, NPRL2, KIF9, SCAP, BAP1, LZTFL1, ELP6, MON1A, HEMK1, RNF123, RFT1, NME6	STAB1, RPL29, TMA7, TKT, SMIM4, NDUFAF3, TWF2
chr1q22	0.0213068	0.274083	0.362339	1.7267	14	19	LMNA, KRTCAP2, LAMTOR2, FDPS, DPM3, SSR2, MTX1, PMF1, DAP3, CCT3, ARHGEF2, SLC25A44, RUSC1, THBS3	LMNA, KRTCAP2, LAMTOR2, FDPS
chr20p12	0.03367	0.325287	0.538783	1.6952	19	7	DSTN, TMEM230, MKKS, SNRPB2	DSTN, TMEM230, MKKS
chr2p13	0.043364	0.350629	0.273525	1.63364	32	32	ANXA4, SNRPG, AUP1, DGUOK, NAGK, CCT7, NFU1, TPRKB, DOK1, PRADC1, ANTXR1, SPR, HTRA2, MRPL53, PCYOX1, RAB11FIP5, BOLA3, MPHOSPH10, INO80B, PCGF1, FBXO48	ANXA4, SNRPG, AUP1
chr17q21	0.0429733	0.350629	0.194806	1.61534	36	76	RPL27, HEXIM1, RAB5C, EIF1, ARL4D, PHB, LUC7L3, IGFBP4, SLC25A39, NME1, SMARCE1, CDK5RAP3, MRPL27, HOXB6, SPOP, KRT10, PSMD3, NR1D1, KPNB1, HOXB7, LRRC59, COA3, DUSP3, STAT5A, PPP1R9B, MLX, HDAC5, COASY, KAT2A, GHDC, THRA, FKBP10, SLC35B1, TMEM101, SCRN2, SNF8, SPATA20, VAT1, NT5C3B, MED24, CBX1, CNP, G6PC3, UTP18, TUBG1, MRPL10, VPS25, IFI35, SGCA, ARHGAP27, PDK2	RPL27, HEXIM1, RAB5C, EIF1, ARL4D, PHB
chr4q22	0.0488959	0.383803	0.457743	1.61107	30	9	HPGDS, SNCA, PYURF, SPARCL1, HSD17B11	HPGDS, SNCA
chr22q11	0.0584958	0.401479	0.29444	1.56055	41	24	COMT, RANBP1, DGCR6L, MIF, DDT, PPM1F, UBE2L3, SDF2L1, SNRPD3, SMARCB1, C22orf39, THAP7, MRPL40, TXNRD2, DGCR6, TANGO2, TRMT2A, TMEM191C, YDJC, LZTR1, GNB1L, SLC2A11, HIC2	COMT
chr20p13	0.0578279	0.401479	0.317596	1.54988	40	20	FKBP1A, SNRPB, ITPA, NOP56, C20orf27, PSMF1, DDRGK1, IDH3B, RBCK1, MRPS26	FKBP1A, SNRPB, ITPA
chr22q13	0.0664294	0.402639	0.19633	1.53322	55	66	RPL3, TSPO, RBX1, ATF4, LGALS1, SMDT1, EIF3L, PARVB, POLR2F, TOMM22, CBX6, CYTH4, ADSL, NDUFA6, TOB2, CYB5R3, PHF5A, RPS19BP1, NAGA, APOBEC3C, SAMM50, KIAA0930, PDGFB, ATXN10, SGSM3, NOL12, MFNG	RPL3, TSPO, RBX1, ATF4, LGALS1, SMDT1, EIF3L, PARVB, POLR2F
chr7q22	0.0628141	0.402639	0.234548	1.52999	49	40	ARPC1B, LAMTOR4, FIS1, POLR2J, COPS6, ZNHIT1, TRIP6, PCOLCE, MUC12, ARPC1A, GAL3ST4, PSMC2, BUD31, AP1S1, MOSPD3, POP7, PMPCB, CNPY4, PDAP1, RASA4, SYPL1, TAF6, MEPCE, MCM7, SRPK2, PRKAR2B, ZCWPW1, AP4M1, SLC12A9	ARPC1B, LAMTOR4, FIS1, POLR2J
chr17q12	0.0772414	0.437186	0.274734	1.50568	55	26	RPL19, RPL23, CCL2, CCL4, CCL3, PSMB3, MIEN1, CISD3, PLXDC1	RPL19, RPL23, CCL2, CCL4, CCL3, PSMB3
chr5p15	0.0958512	0.506749	0.327564	1.46311	66	16	NDUFS6, ZNF622, PDCD6, ANKH, MED10, MRPL36, SLC12A7, CCT5, MIR4458HG, CMBL, DAP	NDUFS6
chr17p11	0.100852	0.509664	0.304968	1.4533	70	19	UBB, MTRNR2L1, RASD1, MFAP4, COPS3, MAP2K3, ALDH3A2, TMEM11, DRG2, EPN2, SPECC1, DHRS7B, TRPV2, PRPSAP2, ATPAF2, PEMT	UBB, MTRNR2L1
chr7q36	0.121379	0.582209	0.252311	1.39763	87	27	TMEM176B, TMEM176A, INSIG1, GIMAP1, GIMAP4, GIMAP7, GIMAP5, DNAJB6, PDIA4, FASTK, PTPRN2, GIMAP6, GIMAP2, GIMAP8, ZNF467, CDK5, SLC4A2	TMEM176B, TMEM176A, INSIG1
chr2p25	0.114243	0.557429	0.330183	1.39168	76	14	RPS7, ID2, IAH1, ADI1, ACP1, ITGB1BP1, PDIA6, HPCAL1, LPIN1	RPS7, ID2
chr13q12	0.139633	0.607491	0.279657	1.36473	98	20	RPL21, ALOX5AP, SAP18, CRYL1, POLR1D, MTIF3, MPHOSPH8, GTF3A	RPL21, ALOX5AP, SAP18, CRYL1
chr9q34	0.133333	0.598942	0.175852	1.36457	111	65	RPL7A, TUBB4B, EDF1, AK1, DPP7, PHPT1, NUP214, SURF1, URM1, AGPAT2, SNHG7, MRPL41, FBXW5, TMEM141, ZDHHC12, SSNA1, RALGDS, DPM2, SLC25A25, COQ4, ARRDC1, MAN1B1, GBGT1, CRAT, NPDC1, TOR1A, FPGS, NSMF, BRD3, ST6GALNAC4, SWI5, NOXA1, CERCAM, GOLGA2, SURF2, GTF3C5, EGFL7, DOLK, TRUB2, REXO4, PTRH1, PTGES2, ANAPC2, ASS1, CIZ1, MED22, CARD9, DPH7, SLC27A4, PHYHD1	RPL7A, TUBB4B, EDF1, AK1, DPP7, PHPT1
chr2p11	0.145686	0.607491	0.297068	1.36077	102	17	VAMP8, CAPG, CHMP3, MAT2A, KRCC1, SUCLG1, RNF181	VAMP8, CAPG, CHMP3
chr3q12	0.129771	0.598942	0.343996	1.35654	84	12	RPL24, FILIP1L, ST3GAL6, PCNP, NIT2, ABI3BP, TFG, TRMT10C	RPL24, FILIP1L
chr6p25	0.139296	0.607491	0.312328	1.34676	94	15	F13A1, TUBB2A, LY86, SERPINB6, SERPINB9, ECI2, SERPINB1, BPHL, FARS2, LYRM4, DUSP22, PSMG4	F13A1, TUBB2A
chr10p14	0.132635	0.598942	0.555456	1.34185	75	4	NUDT5, UPF2, CDC123
chr16p13	0.177624	0.681137	0.155503	1.30656	153	78	RPS2, NDUFB10, TNFRSF12A, NME3, HCFC1R1, MPG, EMP2, SNX29, MRPS34, CARHSP1, MRPL28, UBE2I, NME4, NUBP2, NMRAL1, SPSB3, VASN, THOC6, MLST8, FLYWCH2, SLC9A3R2, STUB1, NUBP1, SNHG9, HAGH, POLR3K, CDIP1, NTHL1, HMOX2, GNPTG, RSL1D1, RHOT2, AMDHD2, SNRNP25, ROGDI, GFER, PIGQ, PDPK1, NAGPA, NUDT16L1, TRAF7, KCTD5, RPUSD1, TRAP1, ALG1, TELO2, CLUAP1, NPRL3, MSRB1, PKD1, ABAT, ZNF205, NOMO1, FLYWCH1, TME…	RPS2, NDUFB10
chr1p32	0.15899	0.633719	0.316353	1.29698	106	13	TMEM59, MAGOH, HSPB11, SCP2, BTF3L4, TXNDC12, ECHDC2, CDKN2C, MRPL37, DHCR24, LRRC42	TMEM59, MAGOH
chr13q22	0.20202	0.685562	0.407933	1.2835	119	7	COMMD6, KCTD12, CLN5, UCHL3, TBC1D4, KLF5	COMMD6
chr1q23	0.188131	0.681137	0.200099	1.27722	148	38	DUSP23, TAGLN2, FCER1G, FCGR2B, SDHC, UFC1, FCGR2A, MNDA, MRPL24, UAP1, IFI16, PFDN2, ARHGAP30, NDUFS2	DUSP23, TAGLN2, FCER1G, FCGR2B, SDHC, UFC1
chr2q11	0.198872	0.685562	0.260812	1.27277	140	20	RPL31, COX5B, EIF5B, ANKRD36, ACTR1B, UNC50, PDCL3, ANKRD36C, MRPS5, COA5, IL1R2, TXNDC9	RPL31, COX5B
chr6q27	0.207071	0.685562	0.403778	1.27043	122	7	SFT2D1, PSMB1, MPC1, RNASET2, RPS6KA2, SMOC2	SFT2D1, PSMB1
chr5q31	0.189698	0.681137	0.19355	1.26255	150	40	TGFBI, UQCRQ, HNRNPA0, NDFIP1, HINT1, CD14, EGR1, UBE2D2, RAD50, CAMLG, NDUFA2, CYSTM1, DDX46	TGFBI, UQCRQ, HNRNPA0, NDFIP1, HINT1
chr3q27	0.200849	0.685562	0.242152	1.25518	141	23	AP2M1, DNAJB11, ETV5, PARL, ST6GAL1, TRA2B, ALG3, EIF4A2, PSMD2, POLR2H, MAP3K13, RPL39L, B3GNT5	AP2M1
chr10q22	0.208333	0.685562	0.196119	1.25182	164	38	PLAU, RPS24, DDIT4, ANAPC16, ANXA7, ANXA11, VDAC2, PLAC9, TSPAN15, PCBD1, EIF5AL1, ZNF503, ZCCHC24, MRPS16, COMTD1	PLAU, RPS24, DDIT4, ANAPC16, ANXA7
chr20p11	0.215453	0.700842	0.298225	1.22265	144	13	CST3, RIN2, NAA20, DTD1, SNX5, PYGB, THBD, CD93, NXT1	CST3
chr9q33	0.223479	0.711266	0.235865	1.22259	157	23	RPL12, RPL35, GSN, PSMB7, ANGPTL2, PTGS1, TRAF1, TNC, NDUFA8	RPL12, RPL35, GSN, PSMB7
chr3p25	0.248357	0.732137	0.201988	1.20638	188	32	RPL32, ARPC4, BRK1, LSM3, CAMK1, HRH1, TADA3, TMEM43, JAGN1, SEC13, ANKRD28, EMC3, ATG7, VGLL4, XPC, RPUSD3, FBLN2, FGD5, IL17RC, GALNT15, CCDC174	RPL32, ARPC4, BRK1
chr2q35	0.240453	0.724594	0.232688	1.20612	169	23	RPL37A, ARPC2, TNS1, TMBIM1, PNKD, AAMP, CNPPD1, IGFBP5, STK16, ZFAND2B, GMPPA, DNPEP, ATIC, BCS1L, CHPF, GPBAR1, RNF25, PECR, TTLL4	RPL37A, ARPC2, TNS1
chr17q25	0.255042	0.74409	0.152197	1.18857	214	66	RPL38, ANAPC11, EIF4A3, ACTG1, SUMO2, SRSF2, JMJD6, BAIAP2, CBX4, MIF4GD, GALK1, MRPS7, GAA, NT5C, MRPL12, METTL23, CD300A, TRIM47, CD300C, GPS1, SAP30BP, DCXR, OXLD1, SLC38A10, FN3KRP, OGFOD3, SLC9A3R1, EXOC7, TEN1, NARF, ARL16, AFMID, UNK, TBC1D16, GPRC5C, ASPSCR1, TRIM65, ENDOV, TNRC6C, TMEM104, CCDC57, CHMP6, CCDC137, LRRC45, PCYT2, CDR2L	RPL38, ANAPC11, EIF4A3, ACTG1, SUMO2
chr10q11	0.268634	0.752706	0.320359	1.17906	172	10	CXCL12, RASSF4, HNRNPF, ZNF32, ARHGAP22, SGMS1
chrXp11	0.266169	0.752706	0.172535	1.17035	213	44	GPR34, NDUFB11, UXT, PLP2, HSD17B10, MAGED2, PQBP1, MID1IP1, MAGEH1, TIMM17B, WDR45, MTRNR2L10, UBA1, EBP, TSR2, PRAF2, FAM104B, WDR13, PIM2, TFE3, FUNDC1, GPKOW, SLC35A2, SYP, MAGED1, CCDC22, RBM10, PORCN, SPIN2B, FAM120C, ZNF81, CXorf38, CHST7, MED14, RPGR, KDM5C, UBQLN2, SMC1A, OTUD5, RP2	GPR34, NDUFB11, UXT, PLP2
chr5q35	0.285714	0.764525	0.190656	1.16633	221	34	LTC4S, TMED9, RNF130, NPM1, NHP2, HIGD2A, ATP6V0E1, LMAN2, MAML1, PRELID1, GFPT2, NOP16, RGS14, RPL26L1	LTC4S, TMED9, RNF130, NPM1, NHP2
chrXp22	0.289757	0.764525	0.200572	1.15723	214	30	TMSB4X, SLC25A6, CD99, AP1S2, ARHGAP6, PRDX4, SH3KBP1, ZRSR2, CSF2RA, RBBP7, EIF1AX, OFD1, PRPS2, PDHA1, ASMTL, CA5B, PNPLA4, PIR, MXRA5, LINC00685, APOO	TMSB4X, SLC25A6, CD99
chr15q25	0.285714	0.764525	0.252144	1.15499	201	17	CTSH, FAH, MORF4L1, TMED3, TM6SF1, SEC11A, WDR61, MRPS11, NMB, MRPL46, MTHFS, IL16
chrXq28	0.306233	0.764525	0.20099	1.14471	225	29	RPL10, BGN, RENBP, SSR4, IDH3G, ARHGAP4, BCAP31, FUNDC2, DNASE1L1, LAGE3, FAM3A, NAA10, CD99L2, CETN2, VBP1, TMEM185A, G6PD, TMEM187, UBL4A, HAUS7, ZNF185, GAB3, MAMLD1, HMGB3, ABCD1	RPL10, BGN, RENBP, SSR4
chr1p33	0.307823	0.764525	0.419544	1.13455	180	5	UQCRH, MKNK1, SPATA6, MOB3C, ATPAF1	UQCRH
chr8q21	0.35402	0.809298	0.224796	1.09701	250	20	RPL7, LY96, MRPS28, TMEM70, DECR1, RDH10, TERF1, CPNE3, ZFAND1	RPL7, LY96
chr16q22	0.346203	0.809298	0.177977	1.08877	268	34	TPPP3, ATP6V0D1, CMTM3, DPEP2, PSMB10, ZFHX3, NUTF2, TMEM208, NOL3, NQO1, NFATC3, FHOD1, PLA2G15, DDX19B, ACD, CHTF8, NAE1, CES2, NIP7, COG4, RRAD, CENPT, C16orf86, PRMT7, ZNF821	TPPP3
chr7q34	0.347697	0.809298	0.263972	1.08223	233	13	NDUFB2, GSTK1, SSBP1, TBXAS1	NDUFB2, GSTK1
chr14q13	0.356467	0.809298	0.30716	1.08108	225	9	NFKBIA, SPTSSA, SNX6, BAZ1A	NFKBIA
chr4q23	0.372134	0.810107	0.503895	1.07146	210	3	EIF4E, ADH5	EIF4E
chr2p14	0.361953	0.809298	0.335555	1.05577	214	7	CNRIP1, PLEK, PPP3R1, LGALSL, SPRED2, CEP68	CNRIP1
chr11q25	0.441118	0.86094	0.792778	1.0487	220	1	THYN1
chrXq24	0.400593	0.837934	0.246627	1.0395	269	14	NDUFA1, RPL39, SLC25A5, UBE2A, PGRMC1	NDUFA1, RPL39, SLC25A5
chr8q23	0.411565	0.837934	0.381549	1.0318	241	5	EIF3E, ENY2, EBAG9, EMC2	EIF3E
chr1p36	0.435028	0.86094	0.112819	1.02242	384	97	C1QC, RPL11, RPL22, PLA2G2A, STMN1, C1QA, PARK7, ID3, C1QB, CAPZB, SDHB, WASF2, NBPF1, DDOST, HMGN2, AURKAIP1, NUDC, ERRFI1, FUCA1, VAMP3, KLHL21, LUZP1, IGSF21, TMEM222, MIIP, PITHD1, CAMTA1, PER3, RER1, MRPL20, MXRA8, RBP7, CDK11A, AKR7A2, NBL1, TPRG1L, HMGCL, UBE2J2, ZNF593, MAD2L2, ARHGEF10L, PDPN, PLOD1, SLC35E2B, PEX10, HSPG2, MTFR1L, CDK11B, KIAA2013, MRTO4, AGRN, NOC2L, SLC9A1, H6PD, MEGF…	C1QC, RPL11, RPL22, PLA2G2A, STMN1, C1QA, PARK7, ID3
chr15q23	0.428793	0.86094	0.267196	1.00574	276	11	RPLP1, PKM, HEXA, CLN6, ANP32A, C15orf61, UACA	RPLP1, PKM
chr1p21	0.435855	0.86094	0.301957	1.0042	264	8	CNN3, F3, DPH5, EXTL2, ALG14, SNX7
chr11q14	0.438472	0.86094	0.217886	0.998064	309	17	NDUFC2, PRSS23, CTSC, CLNS1A, AAMDC, PCF11, TMEM126B, CCDC90B, TMEM126A	NDUFC2
chr10q24	0.467181	0.867736	0.161741	0.989444	362	34	CRTAC1, ARL3, CALHM2, ENTPD1, CUEDC2, HPS1, MRPL43, FBXL15, NPM3, BLNK, ACTR1A, UBTD1, WBP1L, DPCD, BLOC1S2, SH3PXD2A, CUTC, GOT1, SORBS1, EXOSC1, TCTN3, PYROXD2, KAZALD1, BTRC, FRAT1, SLC25A28, FRAT2, DNMBP	CRTAC1
chr12q21	0.450644	0.867736	0.220591	0.985299	314	16	DCN, LUM, GLIPR1, DUSP6	DCN, LUM
chr16q24	0.474286	0.867736	0.19457	0.983802	331	22	RPL13, COX4I1, APRT, CYBA, IRF8, TRAPPC2L	RPL13, COX4I1, APRT, CYBA
chr5q32	0.471609	0.867736	0.279283	0.982967	298	9	CSF1R, RBM27, DPYSL3, ADRB2	CSF1R, RBM27
chr7p13	0.474777	0.867736	0.231179	0.97439	319	14	BLVRA, PPIA, DBNL, COA1, POLD2, AEBP1, UBE2D4, TBRG4, DDX56, CCM2	BLVRA, PPIA
chr14q12	0.488571	0.875099	0.192489	0.973282	341	22	NEDD8, CHMP4A, PSME1, COCH, GMPR2, TINF2, NOVA1, RABGGTA, SDR39U1, EMC9, NYNRIN, DCAF11, NUBPL, MDP1, CIDEB, NFATC4, KHNYN, REC8, IRF9, ARHGAP5, PSME2	NEDD8, CHMP4A
chr2p23	0.491914	0.875545	0.168547	0.972458	364	30	OST4, ATRAID, SNX17, MRPL33, PTRHD1, HADHB, LBH, MPV17, SLC35F6, HADHA, FAM228B, KHK, FKBP1B, PREB, EIF2B4, GTF3C2, PLB1, GPN1, POMC, TP53I3, MAPRE3, DNAJC27, RBKS, EMILIN1	OST4, ATRAID, SNX17, MRPL33
chr10p15	0.478328	0.867736	0.257603	0.969628	308	11	IDI1, GDI2, AKR1C1, AKR1C2, PFKP
chr20q12	0.517495	0.885695	0.531907	0.955351	280	2	MAFB	MAFB
chr11q23	0.504065	0.880558	0.167419	0.953514	371	29	RPS25, FXYD6, REXO2, NNMT, IL18, SDHD, TIMM8B, TAGLN, CRYAB, THY1, IL10RA, ZBTB16, PTS, FXYD2, TRAPPC4, SLC37A4, PHLDB1, CEP164, C11orf1, HMBS, RNF214	RPS25, FXYD6, REXO2
chr15q14	0.497771	0.880433	0.232025	0.951248	334	13	NOP10, SPRED1, EMC7, EMC4, DPH6, KATNBL1, LPCAT4, MEIS2, GOLGA8B, AVEN, AQR, GOLGA8A	NOP10
chr6q14	0.515528	0.885695	0.256519	0.944105	331	10	COX7A2, HMGN3, ME1	COX7A2, HMGN3
chr1p35	0.52168	0.885695	0.163564	0.931557	384	29	SNHG12, EIF3I, DNAJC8, TAF12, ZCCHC17, RPA2, AK2, LAPTM5, PTAFR, RCC1, FABP3, PEF1, ZBTB8OS, THEMIS2, TMEM39B, SNRNP40	SNHG12
chr4q31	0.531298	0.885695	0.236103	0.931067	347	12	RPS3A, MGST2, NDUFC1, RNF150	RPS3A
chr18p11	0.542185	0.886555	0.165776	0.927991	391	28	MYL12A, COLEC12, NDUFV2, MYL12B, RAB31, PSMG2, TUBB6	MYL12A, COLEC12, NDUFV2, MYL12B, RAB31
chr15q24	0.535172	0.885695	0.167374	0.927137	387	27	COX5A, ETFA, PSTPIP1, SCAMP2, RPP25, ISLR, IMP3, UBL7, COMMD4, CSPG4, NPTN, FAM219B, CD276, CSK, CLK3, ULK3, SNUPN, PPCDC, NEIL1, STOML1, FBXO22, ADPGK, TSPAN3, SIN3A, ARID3B
chrXq26	0.529503	0.885695	0.251737	0.926506	340	10	RBMX, FHL1, RBMX2, MAP7D3, HPRT1, SMIM10, PHF6, MMGT1, RAP2C, ELF4
chr8q22	0.545845	0.886555	0.183287	0.911219	380	21	RPL30, UQCRB, COX6C, MTDH, POLR2K	RPL30, UQCRB, COX6C
chr12q24	0.56446	0.891978	0.109807	0.910521	485	76	RPL6, RPLP0, COX6A1, ARL6IP4, DYNLL1, PEBP1, ARPC3, ERP29, TMED2, VPS29, SH2B3, UBC	RPL6, RPLP0, COX6A1, ARL6IP4, DYNLL1, PEBP1, ARPC3, ERP29, TMED2, VPS29, SH2B3, UBC
chr5q11	0.570724	0.891978	0.27068	0.900182	346	8	EMB, NDUFS4, MOCS2, PLK2, SETD9, GPX8	EMB, NDUFS4
chr5q22	0.578009	0.891978	0.218832	0.897161	388	13	EPB41L4A-AS1, REEP5, AP3S1, CDO1, CCDC112
chr7q11	0.569655	0.891978	0.161756	0.896015	412	27	HSPB1, MDH2, LAT2, RHBDD2, TMEM60, SBDS, ASL, ABHD11, EIF4H, NSUN5, RFC2, RSBN1L, TYW1, ELN, CLIP2, ZNF117, TPST1, GTF2IRD2, POMZP3, ZNF138, ZNF736	HSPB1, MDH2
chr22q12	0.584577	0.891978	0.130707	0.886623	469	44	NCF4, EIF3D, AP1B1, TIMP3, TCN2, TXN2, MPST, IFT27, RTCB, ZMAT5, MCM5, UQCR10, TPST2, HSCB, CRYBB1, PISD, DRG1, GAS2L1, XBP1, OSM, APOL4, ASCC2, TBC1D10A, PES1, RBFOX2, FOXRED2, THOC5, SMTN, TTC28, RHBDD3, CHEK2, EMID1, DEPDC5	NCF4, EIF3D
chr4q25	0.598811	0.891978	0.214268	0.878451	402	13	RPL34, OSTC, LARP7, HADH, PLA2G12A, ANK2, GAR1, TIFA, CFI, CASP6, ALPK1	RPL34
chr8q24	0.617896	0.893308	0.119484	0.873887	510	53	RPL8, EEF1D, VPS28, ARC, EIF3H, NDUFB9, GPAA1, CYC1, MYC, PLEC, PUF60, GSDMD, MED30, MRPL13, SHARPIN, SLA, SLC39A4, TATDN1, DEPTOR, COMMD5, MAF1, HSF1, SLC52A2, EXOSC4, COL14A1	RPL8, EEF1D, VPS28, ARC, EIF3H, NDUFB9, GPAA1
chr12p12	0.601707	0.891978	0.185965	0.869759	422	18	MGP, ARHGDIB, DERA, STRAP, LDHB, EPS8, RERG, SSPN, MGST1, CMAS	MGP, ARHGDIB
chr10p13	0.647328	0.901526	0.216678	0.854462	423	12	RSU1, VIM-AS1, PHYH, FRMD4A, HSPA14, RPP38, PTER, TRDMT1, NMT2
chr19q12	0.62415	0.893308	0.315237	0.852473	366	5	UQCRFS1, POP4, TSHZ3, CCNE1, URI1
chr2p15	0.643092	0.900966	0.256308	0.852386	390	8	MDH1, CCT4, UGP2, COMMD1
chr1p34	0.656136	0.901526	0.115784	0.843191	539	55	RPS8, PPT1, NDUFS5, AKR1A1, ATP6V0B, ZC3H12A, UROD, TRAPPC3, CAP1, MFSD2A, MRPS15, LSM10, PPIE, PPCS, MEAF6, EBNA1BP2, NASP, PLK3	RPS8, PPT1, NDUFS5, AKR1A1, ATP6V0B
chr2q37	0.640339	0.900966	0.171313	0.836011	453	20	PTMA, B3GNT7, NDUFA10, DTYMK, PPP1R7, ITM2C, COL6A3, STK25, DGKD, INPP5D, COPS8, D2HGDH, AGAP1, TRAF3IP1, SP140, DUSP28	PTMA
chr3q25	0.67382	0.903749	0.18572	0.829543	470	16	P2RY14, SERP1, EIF2A, MLF1, MFSD1, P2RY13, TM4SF1, RSRC1, LXN, PFN2	P2RY14
chr14q24	0.654902	0.901526	0.137504	0.828477	500	33	SLIRP, COX16, ZFP36L1, NPC2, ERH, FOS, JDP2, LTBP2, PIGH, AHSA1, IFT43, RDH11, VTI1B, PLEK2, ARG2, ACYP1, SLC39A9, VASH1, DNAL1, TGFB3, PGF, PTGR2, ENTPD5, AREL1, DCAF5, FLVCR2, MED6, PSEN1, RBM25, GPATCH2L	SLIRP, COX16, ZFP36L1, NPC2, ERH
chr7p21	0.667192	0.903749	0.232406	0.817976	422	9	NDUFA4, RPA3, PHF14, HDAC9, ICA1	NDUFA4
chr2p12	0.736648	0.93485	0.45488	0.817003	399	2	POLE4
chr8p21	0.697313	0.914022	0.157186	0.814766	492	23	CLU, DOK2, PDLIM2, DPYSL2, SORBS3, EGR3, INTS10, TNFRSF10B, R3HCC1, CCDC25, TNFRSF10D, SLC39A14, SCARA3, REEP4, SCARA5	CLU, DOK2
chr14q21	0.69969	0.914022	0.216009	0.813067	451	11	RPS29, RPL36AL	RPS29, RPL36AL
chr17p12	0.671821	0.903749	0.278262	0.809089	390	6	PMP22, ZSWIM7, ELAC2, MAP2K4, TTC19, HS3ST3B1	PMP22
chr5q14	0.719943	0.921919	0.154037	0.798442	508	23	RPS23, COX7C, MEF2C	RPS23, COX7C, MEF2C
chr16q23	0.702346	0.914022	0.184965	0.797564	478	15	MAF, HSBP1, GABARAPL2, GCSH, OSGIN1, PSMD7, CDH13, SYCE1L, NUDT7, LDHD, ATMIN, CDYL2, ZNRF1	MAF, HSBP1, GABARAPL2
chr5q34	0.741497	0.936802	0.287346	0.777051	435	5	GABRB2, NUDCD2, CCNG1
chr6p23	0.748299	0.93702	0.286579	0.774976	439	5	CD83, MCUR1, SIRT5, GFOD1, RANBP9
chr4p12	0.834331	0.93702	0.582177	0.770113	417	1	COMMD8
chr20q11	0.755051	0.93702	0.11901	0.759636	597	38	ERGIC3, ROMO1, DYNLRB1, SCAND1, EIF6, MYL9, ID1, HCK, RALY, AHCY, RPN2, PROCR, COMMD7, BCL2L1, CPNE1, EDEM2, MAP1LC3A, TGIF2, MANBAL, NDRG3, EPB41L1, GSS, GGT7, POFUT1, PIGU, TM9SF4, CEP250, NCOA6, RALGAPB, PLAGL2, PHF20, TGM2, RPRD1B	ERGIC3, ROMO1, DYNLRB1
chr11p13	0.783206	0.93702	0.191131	0.753721	512	12	CD59, CAT, EIF3M, COMMD9, APIP, IMMP1L	CD59
chr8p11	0.775393	0.93702	0.166272	0.742678	541	16	VDAC3, FNTA, SMIM19, ZNF703, TACC1, LSM1, TM2D2, EIF4EBP1, ASH2L
chr4q26	0.794218	0.93702	0.274267	0.741681	466	5	SNHG8, USP53	SNHG8
chr5q33	0.805398	0.93702	0.154218	0.734913	566	19	RPS14, GPX3, TTC1, PTTG1, MRPL22, SPARC, ANXA6, RBM22, THG1L, FAXDC2, EBF1, SGCD, MFAP3, SYNPO	RPS14, GPX3
chr2q23	0.787829	0.93702	0.219906	0.731326	478	8	MMADHC, ARL5A, TNFAIP6	MMADHC
chr2q14	0.791086	0.93702	0.137019	0.726212	567	24	GYPC, IL1B, DBI, IL1A, BIN1, RALB, TMEM37, CHCHD5, NIFK, C2orf76, CBWD2, IWS1, ZC3H6, TFCP2L1, ERCC3, POLR2D, CLASP1, PSD4, UGGT1	GYPC, IL1B, DBI, IL1A
chr3p24	0.822901	0.93702	0.182142	0.718272	538	12	RPL15, UBE2E1, TGFBR2, CMC1, TBC1D5, THRB, RBMS3, NGLY1, KAT2B, SATB1, RFTN1, TOP2B	RPL15
chr7p22	0.807638	0.93702	0.156601	0.717337	570	17	ACTB, C7orf50, FSCN1, NUDT1, PSMG3, KDELR2, CCZ1B, BRAT1, AIMP2, CHST12, DAGLB, IQCE	ACTB
chr12q22	0.799342	0.93702	0.21496	0.714878	485	8	NDUFA12, UBE2N, EEA1, NTN4, SOCS2, FGD6, PLXNC1, VEZT	NDUFA12
chr2p24	0.835034	0.93702	0.262828	0.710748	490	5	LAPTM4A, DDX1, HS1BP3, SMC6
chr13q31	0.93014	0.974924	0.536464	0.709642	465	1	SPRY2
chr9p22	0.819588	0.93702	0.243246	0.707274	476	6	RPS6, RRAGA, NFIB, ZDHHC21, PSIP1	RPS6
chr5q13	0.839525	0.93702	0.172446	0.706991	564	13	BTF3, TAF9, AGGF1, MRPS36	BTF3, TAF9
chr12p13	0.820543	0.93702	0.0930448	0.700877	694	59	CD9, MRPL51, EMP1, GAPDH, C12orf57, CD4, TPI1, C1S, HEBP1, C3AR1, NDUFA9, TNFRSF1A, PHB2, MLF2, LRRC23, CLEC12A, NOP2, MAGOHB, C1R, PTPN6, LPAR5, IFFO1, CACNA2D4, CHD4, ING4, CD163L1, USP5, EMG1, FKBP4	CD9, MRPL51, EMP1, GAPDH, C12orf57
chrXq12	0.84127	0.93702	0.325435	0.691987	476	3	VSIG4	VSIG4
chr15q22	0.826897	0.93702	0.117646	0.687556	620	31	RPL4, ANXA2, OAZ2, PPIB, RPS27L, RAB11A, TPM1, TIPIN, PLEKHO2, GTF2A2, SPG21	RPL4, ANXA2
chr6q24	0.839771	0.93702	0.153831	0.687106	586	16	SF3B5, ABRACL, RAB32, CITED2, AIG1, FUCA2	SF3B5, ABRACL
chr5q23	0.848684	0.938017	0.204107	0.678785	515	8	PPIC, SNX2	PPIC, SNX2
chr14q23	0.879261	0.947775	0.140421	0.669165	618	19	HSPA2, DAAM1, CHURC1, DHRS7, TIMM9	HSPA2
chr7q21	0.855153	0.938017	0.126043	0.668038	613	24	PDK4, GNG11, SRI, TMEM243, CD36, PON2, FAM133B, AKAP9, COL1A2, TP53TG1	PDK4, GNG11
chr16p12	0.875519	0.947775	0.117587	0.658237	632	28	RPS15A, NDUFAB1, ARL6IP1, RBBP6, GDE1, IGSF6, UQCRC2, ITPRIPL2, NSMCE1, METTL9, KNOP1, HS3ST2, DCUN1D3, LCMT1, COQ7, SYT17, ERI2, CRYM, UBFD1, DCTN5, XPO6, TNRC6A, NPIPB4	RPS15A
chr9p13	0.902439	0.963737	0.108262	0.616595	665	29	CLTA, DCTN3, HINT2, GRHPR, GLIPR2, STOML2, CCDC107, SIGMAR1, TPM2, DCAF12, CHMP5, NUDT2, EXOSC3, GALT, IL11RA, TRMT10B, RPP25L, PIGO, CD72, RUSC2, FAM219A, GNE, RNF38, TESK1, ZCCHC7	CLTA, DCTN3, HINT2
chr16q21	0.929276	0.974924	0.183437	0.610045	564	8	CKLF, POLR2C, TK2, COQ9, KATNB1, CNOT1, KIFC3, CSNK2A2	CKLF
chr21q22	0.913793	0.968552	0.0865875	0.604729	741	47	U2AF1, SOD1, RCAN1, SIK1, SUMO3, CBR1, CBR3, COL6A2, IL10RB, PRMT2, PFKL, MRPS6, YBEY, TTC3, PIGP, TMEM50B, COL6A1, ITSN1	U2AF1, SOD1, RCAN1, SIK1
chr4q34	0.939394	0.976626	0.192195	0.604714	557	7	HMGB2, HPGD
chr9q21	0.961593	0.989567	0.122075	0.570946	675	18	MAMDC2, OSTF1, GNAQ, ALDH1A1, TJP2, TLE4, NMRK1, NTRK2, PGM5, FXN	MAMDC2
chr10q26	0.938562	0.976626	0.0946333	0.570177	717	33	RGS10, HTRA1, PRDX3, ECHS1, MGMT, ZNF511, UROS, FAM204A, OAT, BUB3, GLRX3, FAM53B, NSMCE4A, PLEKHA1, LHPP, FUOM, LRRC27, STK32C, DOCK1, SEC23IP, INPP5F, CTBP2, IKZF5, MCMBP, TUBGCP2, WDR11, CACUL1, EIF3A, PPP2R2D, PDZD8, CHST15, BNIP3, ADAM8	RGS10, HTRA1, PRDX3
chr1q32	0.948212	0.979358	0.0822647	0.567646	768	46	ZC3H11A, PRELP, CSRP1, SNRPE, IL10, NUCKS1, FMOD, NSL1, PLXNA2, BTG2, SRGAP2, CYB5R1, ATP2B4, TMEM183A, TMEM9, ADIPOR1, TATDN3, EIF2D, RABIF, RNPEP, RBBP5, KLHL12, SHISA4, BATF3, FAM72A, SMYD2, SLC41A1, PROX1, UBE2T, TRAF3IP3, YOD1, PPP2R5A, RPS6KC1, MDM4, MIR181A1HG, KDM5B, CAMSAP2, SLC30A1, CD46, TRAF5, G0S2, ZNF281, LPGAT1	ZC3H11A, PRELP, CSRP1, SNRPE
chr17q11	0.976032	0.992182	0.0878312	0.51331	732	31	RPL23A, ADAP2, RAB34, EVI2A, WSB1, NSRP1, FLOT2, POLDIP2, RNF135, IFT20, UNC119, MYO1D, TMEM199, SDF2, TMEM98, KIAA0100, LYRM9, TNFAIP1, NEK8, KSR1, SPAG5, PHF12, BLMH, COPRS, NF1	RPL23A
chr3q21	0.981664	0.992182	0.10368	0.50596	695	20	MGLL, CSTA, RAB7A, ITGB5, ABTB1, TPRA1, FAM162A, SLC41A3, HMCES, SNX4, RUVBL1, CHCHD6, EEFSEC, SLC12A8, ZXDC	MGLL
chr3p22	0.980716	0.992182	0.092295	0.498079	711	25	RPSA, RPL14, CSRNP1, CRTAP, HIGD1A, CMTM7, ENTPD3-AS1, ITGA9, GLB1, ZBTB47, PLCD1, SLC25A38, CTDSPL, TRANK1, CLASP2, UBP1, WDR48, ZNF621, SNRK	RPSA, RPL14
chr1q41	1	1	-0.0998197	-0.386448	357	10	TP53BP2, DUSP10, BROX, MIA3, PTPN14, HLX
chr7p14	1	1	-0.0630409	-0.390955	283	24	RALA, CDK13, INHBA, KBTBD2, ZNRF2, STARD3NL, VPS41, MTURN, AVL9, DPY19L1, PLEKHA8		RALA
chr6q22	0.986441	0.993462	-0.0964827	-0.498151	290	17	SERINC1, DSE, SMPDL3A, PKIB, CEP85L, NUS1, TSPYL4, PTPRK, RNF146, GOPC, HDDC2, ASF1A, TPD52L1
chr1q31	0.980978	0.992182	-0.14919	-0.546173	360	9	PTPRC, CDC73, DENND1B, NEK7		PTPRC
chr4p13	0.977011	0.992182	-0.258577	-0.555334	424	3	TMEM33, UCHL1
chr4p15	0.917933	0.96931	-0.14082	-0.629727	301	13	LAP3, BOD1L1, LCORL, CD38, TAPT1, TBC1D19, RAB28, CC2D2A, ANAPC4, QDPR, LGI2, FAM200B, SMIM20
chrXq23	0.912644	0.968552	-0.299466	-0.643151	396	3	ACSL4, PLS3, ALG13		ACSL4
chr6q23	0.888268	0.952197	-0.172095	-0.66626	317	10	BCLAF1, SGK1, HBS1L, MED23, SLC2A12, MAP7, ENPP1, SLC18B1, TBPL1		BCLAF1, SGK1
chr9q22	0.880795	0.947775	-0.11252	-0.670812	265	22	FBP1, NFIL3, SPTLC1, TBC1D2, SPIN1, SEMA4D, NINJ1, ALG2, ERCC6L2, NCBP1, TMOD1, CENPP, CDC14B		FBP1, NFIL3
chr11p14	0.864802	0.944938	-0.273536	-0.679726	370	4	LIN7C, CCDC34, SVIP, METTL15
chr6q16	0.843823	0.93702	-0.280833	-0.697858	361	4	PNISR, ASCC3, UFL1, NDUFAF4
chr7q35	0.942116	0.976626	-0.525436	-0.704313	471	1	TPK1
chr20q13	0.869565	0.946488	-0.0798149	-0.704656	159	48	CEBPB, GNAS, SULF2, B4GALT5, PTPN1, ADNP, PMEPA1, SRSF6, STK4, YTHDF1, RAB22A, UBE2V1, OGFR, SYS1, ZNF217, MRGBP, DNAJC5, ZMYND8, SLCO4A1, SS18L1, NCOA5, SNX21, IFT52, STMN3, PKIG, ACOT8, TSHZ2, SLC17A9, TFAP2C, SNAI1, ARFRP1, DNTTIP1, CD40, RAE1, UCKL1, ADA		CEBPB, GNAS
chr7q32	0.854103	0.938017	-0.158682	-0.709604	280	13	MKLN1, CALU, UBE2H, TNPO3, HILPDA, ZC3HC1, COPG2, IMPDH1, SND1, TSPAN33
chr6q13	0.816425	0.93702	-0.259073	-0.709713	337	5	CD109, OGFRL1
chr7q33	0.832402	0.93702	-0.184378	-0.713813	297	10	TMEM140, MTPN, TRIM24, DGKI, SLC35B4, FAM180A, CREB3L2, BPGM, CALD1
chr3p13	0.806897	0.93702	-0.339652	-0.729457	350	3	PPP4R2, EIF4E3
chr4p14	0.77809	0.93702	-0.177675	-0.732658	276	11	ARAP2, UBE2K, KLHL5, PDS5A, RELL1, N4BP2
chr16q11	0.749455	0.93702	-0.415051	-0.750753	343	2	C16orf87, VPS35
chr8p12	0.77931	0.93702	-0.351246	-0.754355	338	3	KIF13B, GSR, DCTN6
chr2p16	0.77933	0.93702	-0.197748	-0.765575	278	10	CCDC88A, REL, FBXO11, PSME4, FOXN2, PAPOLG		CCDC88A
chr8q12	0.765363	0.93702	-0.199958	-0.77413	273	10	LYN, YTHDF3, SDCBP, ASPH
chr4q33	0.844311	0.93702	-0.579687	-0.777033	422	1	NEK1
chr6q21	0.728814	0.929073	-0.153656	-0.793346	214	17	MARCKS, SLC16A10, CD164, FOXO3, FYN, OSTM1, ZBTB24, QRSL1, TUBE1, CEP57L1, FAM229B		MARCKS, SLC16A10
chr2q34	0.68599	0.911433	-0.290996	-0.797165	283	5	PIKFYVE, KANSL1L, RPE, SPAG16
chrXq13	0.707317	0.914022	-0.170476	-0.806083	231	14	XIST, FTX, RLIM, OGT, IL2RG		XIST, FTX
chr13q13	0.683824	0.911433	-0.244363	-0.808389	278	7	N4BP2L2, UFM1, POSTN, FRY, STARD13
chr4p11	0.706294	0.914022	-0.326631	-0.811665	302	4	SLAIN2, FRYL, OCIAD2
chr3q24	0.65942	0.901526	-0.299866	-0.821464	272	5	PLSCR1, PLOD2, HPS3		PLSCR1
chr15q12	0.786427	0.93702	-0.613127	-0.821857	393	1	ATP10A
chr9p23	0.770459	0.93702	-0.619175	-0.829964	385	1	PTPRD
chr2p22	0.715232	0.920048	-0.139524	-0.831806	215	22	MAP4K3, SLC8A1, BIRC6, SOS1, STRN, QPCT, RASGRP3, EIF2AK2, ATL2, SPAST
chr3p14	0.671053	0.903749	-0.143123	-0.831809	203	21	TMF1, KBTBD8, DENND6A, PDE12, FLNB, SLMAP, ARHGEF3, ADAMTS9, ABHD6, PTPRG, C3orf14, CCDC66, SLC25A26, RPP14, PDHB, ARF4, THOC7, SUCLG2, ATXN7, ARL6IP5
chr9p21	0.629442	0.894779	-0.238072	-0.840788	247	8	B4GALT1, C9orf72, ACO1, KLHL9
chr13q32	0.632353	0.894779	-0.254644	-0.842401	257	7	STK24, GPR183, MBNL2, TMTC4, TGDS
chr10q23	0.701987	0.914022	-0.141991	-0.846513	211	22	PAPSS2, MYOF, BTAF1, RBP4, TSPAN14, IFIT3, IFIT2, TNKS2, PCGF5
chr9q31	0.65625	0.901526	-0.172138	-0.853556	209	15	ABCA1, UGCG, TMEM38B, MSANTD3, NR4A3, RAD23B, DNAJC25		ABCA1
chr18q12	0.597619	0.891978	-0.284494	-0.858811	250	6	PIK3C3, DSC2, GALNT1, DTNA, TPGS2, INO80C
chr4q21	0.602007	0.891978	-0.160562	-0.862385	179	18	RASGEF1B, G3BP2, CNOT6L, SEC31A, HNRNPD, AFF1		RASGEF1B
chr3q22	0.625	0.893308	-0.183433	-0.867352	204	14	CDV3, PIK3CB, NCK1, MRAS, ATP2C1, DNAJC13		CDV3
chr11p12	0.59695	0.891978	-0.483188	-0.874001	273	2	TRAF6, API5
chr11p11	0.597315	0.891978	-0.159051	-0.878439	177	19	PTPRJ, NR1H3, C11orf96, FNBP4, CELF1, PHF21A, ACP2, MADD, EXT2, ARFGAP2, ALKBH3, PEX16, ARHGAP1, PSMC3, MTCH2, PTPMT1, TP53I11, HSD17B12		PTPRJ, NR1H3
chr1p31	0.612319	0.893308	-0.140885	-0.883075	168	25	PDE4B, JAK1, IFI44L, DOCK7, SRSF11, ZRANB2, L1TD1, AK4, MIER1, ALG6, NEXN, FPGT, ITGB3BP, PGM1, ACADM, USP1, ATG4C, CRYZ, RABGGTB, TYW3, GNG12, TM2D1, GADD45A		PDE4B, JAK1
chr17q22	0.620462	0.893308	-0.175059	-0.887929	187	16	DYNLL2, SCPEP1, TRIM25, C17orf67, COIL, MTMR4, TOM1L1, PCTP, AKAP1, SKA2, MMD, TMEM100, COX11, MRPS23, SRSF1
chr9p24	0.578212	0.891978	-0.230085	-0.890764	206	10	DOCK8, KDM4C, UHRF2, SMARCA2, JAK2, AK3, KANK1, PLGRKT, CBWD1
chr3p26	0.58042	0.891978	-0.359496	-0.893332	248	4	ARL8B, BHLHE40		ARL8B
chr2q31	0.588028	0.891978	-0.144269	-0.894701	166	24	HNRNPA3, WIPF1, PDK1, ITGA6, SP3, SESTD1, ATF2, PLEKHA3, UBR3, DHRS9
chr15q11	0.595402	0.891978	-0.421199	-0.904591	258	3	SNRPN, UBE3A
chr5q21	0.548223	0.886555	-0.256634	-0.906344	215	8	PJA2, CHD1, NUDT12, EFNA5, FBXL17, FER, FAM174A, PAM
chr15q13	0.567816	0.891978	-0.42758	-0.918296	246	3	KLF13, MTMR10, HERC2
chr1q42	0.534247	0.885695	-0.123247	-0.920908	116	35	RHOU, ACBD3, EGLN1, WDR26, GPR137B, ARID4B, CCSAP, SIPA1L2, EXOC8, LYST, LBR, RNF187, SDE2, ITPKB, FBXO28, KCNK1, C1orf198, SNAP47, TBCE, ENAH, C1orf35, PSEN2, C1orf131		RHOU
chr1p12	0.620758	0.893308	-0.690146	-0.925096	310	1	ZNF697
chr2q21	0.539106	0.886555	-0.239378	-0.926741	192	10	CCNT2, PLEKHB2, RAB3GAP1, FAM168B, UBXN4
chr4q28	0.529412	0.885695	-0.512542	-0.927098	242	2	SLC7A11, JADE1
chr1p11	0.612774	0.893308	-0.693525	-0.929626	306	1	FCGR1B
chr2q24	0.52514	0.885695	-0.243458	-0.942537	187	10	CYTIP, GPD2, IFIH1, RBMS1, TTC21B, DPP4, FAP
chr6p12	0.502809	0.880558	-0.230538	-0.950643	178	11	ZNF451, ELOVL5, CD2AP, DST, MCM3, TRAM2, PAQR8, GSTA4, FBXO9
chr11q22	0.481848	0.868554	-0.189941	-0.963416	145	16	MMP3, MMP1, RDX, FDX1, ATM, RAB39A, ANGPTL5, DCUN1D5, PDGFD, KBTBD3, ZC3H12C, CWF19L2, ACAT1, CASP1, CARD16, TMEM123		MMP3
chr13q14	0.454545	0.867736	-0.142893	-0.970886	119	29	LCP1, RGCC, FNDC3A, ELF1, FOXO1, TSC22D1, EPSTI1, WDFY2		LCP1, RGCC
chr6p24	0.478125	0.867736	-0.196203	-0.972886	152	15	RREB1, NEDD9, HIVEP1, PHACTR1, SMIM13, TBC1D7, TMEM170B, ADTRP, SLC35B3, PAK1IP1, RIOK1, EEF1E1, SNRNP48
chr12p11	0.47486	0.867736	-0.253697	-0.982177	169	10	ARNTL2, DNM1L, PTHLH, FAR2, TM7SF3, PKP2, ERGIC2, MRPS35, PPFIBP1, CCDC91
chr5q12	0.463687	0.867736	-0.255114	-0.987663	165	10	SGTB, SREK1, PDE4D, CD180, ELOVL7, ADAMTS6, DIMT1, CWC27, NDUFAF2
chr5p12	0.439614	0.86094	-0.36449	-0.998498	181	5	ZNF131, CCL28, CCDC152, FGF10
chr3p12	0.461078	0.867736	-0.755781	-1.01308	230	1	GBE1
chrXq21	0.411168	0.837934	-0.288039	-1.01725	161	8	SH3BGRL, BRWD3, MAGT1, APOOL, ATP7A
chr16q13	0.388587	0.826925	-0.278716	-1.02036	142	9	MT2A, MT1G, MT1E, MT1X, MT1M		MT2A
chr4q24	0.407295	0.837934	-0.228251	-1.0207	133	13	SLC39A8, TET2, UBE2D3, NFKB1, MANBA, SLC9B2, INTS12, CENPE, BDH2, PPP3CA, BANK1, AIMP1		SLC39A8, TET2, UBE2D3
chr12q23	0.405797	0.837934	-0.163245	-1.02323	111	25	DRAM1, HSP90B1, LTA4H, CHST11, GNPTAB, SLC41A2, CDK17, UHRF1BP1L, CKAP4, CRY1, CHPT1, TCP11L2
chr18q21	0.408451	0.837934	-0.166353	-1.03165	115	24	MBD2, ME2, MALT1, ZCCHC2, BCL2, EPG5, NEDD4L, PSTPIP2, SMAD4, DYM, WDR7, MEX3C, ATP8B1, HDHD2, FECH, TNFRSF11A, CXXC1, ACAA2, HAUS1, TCF4		MBD2
chr5p13	0.365625	0.809298	-0.210116	-1.04187	116	15	PTGER4, IL7R, RICTOR, GOLPH3, NIPBL, DNAJC21, TTC33, C5orf51, RAI14		PTGER4, IL7R
chr6q25	0.347682	0.809298	-0.175408	-1.04574	104	22	SOD2, WTAP, EZR, ARID1B, TULP4, IGF2R, LATS1, SNX9, TAB2, SCAF8		SOD2, WTAP, EZR
chr7q31	0.368902	0.809298	-0.222822	-1.0536	120	14	PNPLA8, TFEC, DOCK4, WASL, MET, MDFIC, ZNF800		PNPLA8, TFEC
chr1p13	0.388626	0.826925	-0.136058	-1.05388	81	37	FAM102B, CD53, CAPZA1, HIPK1, TRIM33, CTTNBP2NL, NRAS, STXBP3, TMEM167B, CD2, AHCYL1, GNAI3, TAF13, VAV3, PTPN22, SLC22A15, LRIG2, TSPAN2, HENMT1, GPSM2, SLC16A4, DCLRE1B, WNT2B, AKNAD1, PTGFRN, GSTM4		FAM102B
chr4q13	0.368902	0.809298	-0.223174	-1.05527	120	14	EREG, AREG, UBA6, RUFY3, CENPC, MOB1B		EREG
chr7p15	0.357349	0.809298	-0.245922	-1.06171	123	12	GPNMB, SNX10, HNRNPA2B1, TAX1BP1, CREB5, TRA2A, NFE2L3		GPNMB, SNX10, HNRNPA2B1
chr13q21	0.381264	0.823646	-0.59082	-1.06869	174	2	TDRD3, PCDH9
chr3q13	0.359322	0.809298	-0.207152	-1.06955	105	17	NAA50, GOLGB1, ATP6V1A, CBLB, ZBTB20, ALCAM, CD86
chr2p21	0.322767	0.780709	-0.251774	-1.08697	111	12	RHOQ, EML4, EPAS1, PPM1B, MCFD2, HAAO, MSH2, DYNC2LI1, PIGF
chr4q35	0.332402	0.797202	-0.28238	-1.09322	118	10	ACSL1, CASP3, TRAPPC11, SORBS2, RWDD4, UFSP2, IRF2, PDLIM3, SLC25A4, DCTD		ACSL1
chr2q33	0.307971	0.764525	-0.176524	-1.10646	84	25	BZW1, SF3B1, HSPD1, INO80D, CLK1, CFLAR, ANKRD44, NRP2, FAM126B, FASTKD2, CYP20A1, C2orf69, CD28, ZDBF2, NIF3L1, FZD7		BZW1
chr10p11	0.317259	0.778366	-0.315085	-1.11277	124	8	CREM, ITGB1, EPC1, CUL2, FZD8, ZNF25, SVIL
chr1q44	0.287709	0.764525	-0.28995	-1.12253	102	10	HNRNPU, AKT3, AHCTF1, CNST, ZBTB18, ZNF692, ZNF669		HNRNPU
chr18q23	0.319048	0.778366	-0.372619	-1.12484	133	6	ATP9B, ADNP2, CTDP1, NFATC1, RBFA, HSBP1L1
chr2q13	0.305361	0.764525	-0.453321	-1.12648	130	4	RANBP2, RGPD5, BCL2L11		RANBP2
chr2q32	0.26257	0.752706	-0.294256	-1.1392	93	10	STAT1, GLS, ITGAV, STAT4, ANKAR, PDE1A, HIBCH, NUP35		STAT1
chr13q34	0.267157	0.752706	-0.347063	-1.14814	108	7	CUL4A, ARHGEF7, RAB20, RASA3, COL4A1
chr8q11	0.3	0.764525	-0.38063	-1.14902	125	6	CEBPD, RB1CC1, ST18, SNAI2, MRPL15, LYPLA1		CEBPD, RB1CC1
chr16q12	0.286517	0.764525	-0.278803	-1.14967	101	11	BRD7, CES1, N4BP1, NOD2, CYLD, SNX20, HEATR3, AKTIP, LONP2
chr19p12	0.302832	0.764525	-0.640455	-1.15847	138	2	ZNF431, ZNF43
chrXq25	0.243513	0.725412	-0.875845	-1.17401	121	1	XIAP
chr18q22	0.278571	0.764525	-0.389532	-1.17589	116	6	CNDP2, ZNF407, TSHZ1, ZADH2, DSEL, SERPINB8
chr3q11	0.291939	0.764525	-0.650952	-1.17746	133	2	CRYBG3, NSUN3
chr11q24	0.228477	0.718433	-0.197839	-1.17947	68	22	APLP2, SORL1, GRAMD1B, ETS1, NRGN, CLMP, CRTAM, ST14, PRDM10, NFRKB, RPUSD4, FAM118B, ST3GAL4, DCPS, EI24, ROBO3, CDON, SENCR, TBRG1, FLI1, TMEM218
chr1p22	0.240678	0.724594	-0.231378	-1.19463	70	17	GBP1, TMED5, GBP4, ZNF644, GBP2, GCLM, BCL10, GBP3, LRRC8C		GBP1
chr1q24	0.223684	0.711266	-0.205644	-1.19518	67	21	PRRC2C, CREG1, MPZL1, SFT2D2, SLC19A2, TIPRL, POU2F1, POGK, BLZF1, TBX19, GPR161, METTL18, NME7, F5, KIFAP3		PRRC2C
chr8p22	0.236041	0.724594	-0.344205	-1.21561	92	8	ASAH1, PCM1, VPS37A, MTUS1, MICU3, SLC7A2		ASAH1
chr8q13	0.23913	0.724594	-0.33562	-1.22868	87	9	TRAM1, VCPIP1, SGK3, ARFGEF1, PDE7A
chr1q25	0.190141	0.681137	-0.198346	-1.23006	53	24	RASAL2, SOAT1, CEP350, TOR1AIP2, RC3H1, GLUL, IVNS1ABP, IER5, ABL2, RABGAP1L, EDEM3, STX6, ZBTB37, RALGPS2, CENPL, KLHL20, KIAA0040
chr3q23	0.188725	0.681137	-0.375374	-1.2418	76	7	ATP1B3, XRN1, RASA2, COPB2, GK5
chr4q12	0.205056	0.685562	-0.302961	-1.24928	72	11	TMEM165, REST, LNX1, SRD5A3, PDGFRA, SGCB, FIP1L1, CLOCK, NOA1, SRP72
chr3q29	0.141914	0.607491	-0.248747	-1.26169	42	16	ATP13A3, TFRC, PAK2, UBXN7, RNF168, SENP5, FYTTD1, ACAP2, OPA1, IQCG, LRRC15, TNK2		ATP13A3, TFRC
chr15q15	0.151625	0.62188	-0.19832	-1.27027	41	26	EHD4, GCHFR, TP53BP1, RMDN3, LRRC57, VPS18, HAUS2, CTDSPL2, MGA, BMF, CHST14, SPINT1, IVD, ADAL, DNAJC17, ZFYVE19, HYPK, NDUFAF1, EIF2AK4, CCNDBP1, ZNF106, RTF1, CHP1
chr17q24	0.18732	0.681137	-0.29493	-1.27329	64	12	GNA13, SLC16A6, PRKAR1A, FAM20A, PSMD12, PITPNC1, KCNJ2, SOX9, ABCA5, AMZ2, ABCA6		GNA13
chr2q22	0.197619	0.685562	-0.423272	-1.27775	82	6	ZEB2, CXCR4, KYNU, SPOPL		ZEB2, CXCR4
chr12q15	0.1875	0.681137	-0.35384	-1.29538	68	9	LYZ, RAP1B, MDM2, CNOT2, SLC35E3, FRS2		LYZ, RAP1B, MDM2
chr21q11	0.0339321	0.325287	-0.985237	-1.32065	16	1	SAMSN1		SAMSN1
chr4q27	0.183007	0.681137	-0.730475	-1.3213	83	2	ANXA5, KIAA1109
chr5q15	0.154412	0.624265	-0.40483	-1.33924	62	7	CAST, ELL2, LNPEP, MCTP1, ERAP1, ARSK		CAST, ELL2
chrXq27	0.145969	0.607491	-0.759829	-1.3744	66	2	FMR1, ATP11C
chr3p11	0.132898	0.598942	-0.774773	-1.40143	60	2	C3orf38, ZNF654
chr4p16	0.0984848	0.506749	-0.21088	-1.43282	25	29	KIAA0232, TNIP2, UVSSA, MXD4, C4orf48, GAK, ZFYVE28, FAM193A, BLOC1S4, MRFAP1L1, ZNF518B, NOP14, ZNF141, TADA2B, DGKQ, WFS1, GRK4, MSX1, SLC2A9, TMEM175, SPON2, TMEM129
chr10q25	0.0972644	0.506749	-0.321221	-1.43645	31	13	GSTO1, MXI1, SHOC2, SMNDC1, ITPRIP, CASP7, TCF7L2, VTI1A, NHLRC2
chr4q32	0.0955056	0.506749	-0.348539	-1.43723	33	11	FNIP2, RAPGEF2, DDX60L, DDX60, KLHL2, C4orf46, MSMO1, PDGFC, TMEM192, PALLD, TMA16		FNIP2
chr12q12	0.097619	0.506749	-0.479719	-1.44815	40	6	SCAF11, TWF1, ARID2, GXYLT1, LRRK2
chr2q12	0.102941	0.511094	-0.44213	-1.46263	41	7	LIMS1, GCC2, C2orf49, NCK2, IL1RL2, FHL2, MRPS9
chr14q31	0.0712644	0.415233	-0.687544	-1.47661	30	3	SEL1L, ZC3H14, GALC
chr6q26	0.0718954	0.415233	-0.828322	-1.49829	32	2	QKI, AGPAT4		QKI
chr21q21	0.0662824	0.402639	-0.351557	-1.51776	22	12	BACH1, NRIP1, CXADR, BTG3, USP25, LTN1, GABPA, MAP3K7CL, JAM2		BACH1, NRIP1
chr15q26	0.0568562	0.401479	-0.286217	-1.53728	16	18	IQGAP1, ANPEP, CHD2, CHSY1, SLCO3A1, ARRDC4, CRTC3, IGF1R, SEMA4B, LRRK1, SV2B, RCCD1, HDDC3		IQGAP1, ANPEP
chr8p23	0.0668693	0.402639	-0.346881	-1.5512	21	13	CTSB, DEFB1, PPP1R3B, ERI1, LONRF1, TNKS, MCPH1, CLDN23, NEIL2, ARHGEF10, FBXO25, MFHAS1, FDFT1
chr6q12	0.0610022	0.401479	-0.85821	-1.55235	27	2	PTP4A1, PHF3		PTP4A1
chr18q11	0.0597826	0.401479	-0.424062	-1.55246	21	9	RIOK3, NPC1, SS18, ROCK1, RBBP8, TTC39C, ESCO1		RIOK3, NPC1
chr9q32	0.0605187	0.401479	-0.364184	-1.57227	20	12	PTBP3, SLC31A1, SLC31A2, SUSD1, FKBP15, ATP6V1G1, AKNA, PRPF4		PTBP3
chr6p22	0.0501792	0.383803	-0.231932	-1.57361	13	28	HLA-A, HLA-E, JARID2, ATXN1, HLA-F, DEK, TRIM38, E2F3, GABBR1, BTN2A2, NUP153, TDP2, TRIM26, BTN2A1, HCG18, CDKAL1, GMPR, ZSCAN9		HLA-A, HLA-E
chrXp21	0.0410628	0.350629	-0.5979	-1.63791	16	5	GK, CYBB, TAB3, PRRG1, TMEM47
chr12q14	0.0421348	0.350629	-0.397897	-1.64076	14	11	IRAK3, USP15, GNS, TBK1, MON2, LEMD3, RASSF3, CAND1
chr1q43	0.0406091	0.350629	-0.465359	-1.64349	15	8	CEP170, CHML, OPN3, LGALS8, KMO
chr7p12	0.0344828	0.325287	-0.770996	-1.65584	14	3	UPP1, HUS1, TNS3
chr10p12	0.028125	0.318375	-0.339676	-1.6843	8	15	OTUD1, MRC1, APBB1IP, ABI1, ARHGAP21, PLXDC2, STAM, RAB18, ACBD5, MASTL, ANKRD26, NSUN6		OTUD1, MRC1
chr11q21	0.031401	0.325287	-0.630829	-1.72812	12	5	MAML2, CCDC82, FUT4, FAM76B, AMOTL1
chr17q23	0.0338983	0.325287	-0.337226	-1.74113	9	17	VMP1, MED13, TLK2, DDX42, TANC2, USP32, ERN1, RPS6KB1, DHX40, LIMD2, STRADA, METTL2A, CYB561, TUBD1		VMP1
chr2q36	0.0168539	0.227858	-0.429997	-1.77313	5	11	CCL20, AGFG1, WDFY1, DOCK10, ACSL3, TRIP12, CUL3
chr13q33	0.0169082	0.227858	-0.659131	-1.80565	6	5	TPP2, ARGLU1, TNFSF13B, LIG4, ITGBL1
chr3q26	0.0108303	0.181236	-0.281951	-1.80594	2	26	FNDC3B, GNB4, SKIL, ATP11B, FXR1, NCEH1, TNIK, PHC3, PDCD10, PIK3CA, DCUN1D1, TNFSF10, PLD1, MFN1, TTC14, ZNF639, ECT2, NAALADL2		FNDC3B
chr10q21	0.0115274	0.181236	-0.439662	-1.89813	3	12	ARID5B, JMJD1C, UBE2D1, HERC4, IPMK, REEP3, CCDC6, ANK3, BICC1, RHOBTB1, CDK1
chr14q32	0.0104712	0.181236	-0.221355	-1.9118	1	46	SERPINA1, DYNC1H1, IFI27, DDX24, RCOR1, DICER1, HSP90AA1, PAPOLA, CCNK, SYNE3, ANKRD9, MARK3, TRAF3, GLRX5, BAG5, CALM1, PPP2R5C, YY1, ATXN3, CDC42BPB, EVL, MOAP1, SLC25A29, SETD3, TMEM251, CLMN, FBLN5, TTC7B, BDKRB2, MTA1, CDCA4, C14orf132		SERPINA1, DYNC1H1, IFI27, DDX24
chr6q15	0.00507614	0.181236	-0.611042	-2.15799	1	8	PNRC1, UBE2J1, RRAGD, AKIRIN2, MDN1, BACH2, PM20D2, SMIM8		PNRC1
chr15q21	0.00362319	0.170894	-0.353464	-2.21554	0	25	B2M, C15orf48, DMXL2, ADAM10, AQP9, TMOD3, SPPL2A, COPS2, EIF3J, TRPM7, BLOC1S6, LYSMD2, MAPK6, SECISBP2L, ARPP19, FAM214A		B2M, C15orf48, DMXL2, ADAM10, AQP9, TMOD3
chr14q22	0.0101695	0.181236	-0.439474	-2.26905	2	17	DDHD1, KTN1, PSMC6, FBXO34, GMFB, CNIH1, MAPK1IP1L, FERMT2, EXOC5, SOCS4, GNPNAT1, ATG14, AP5M1, WDHD1
MT	0.00288184	0.163112	-0.702832	-3.0343	0	12	MT-ATP6, MT-ATP8, MT-ND4L, MT-ND5, MT-ND3, MT-CO2, MT-CO3, MT-ND6, MT-CO1, MT-CYB, MT-ND4		MT-ATP6, MT-ATP8, MT-ND4L, MT-ND5, MT-ND3, MT-CO2, MT-CO3, MT-ND6

## Sheet: C2
pathway	pval	padj	ES	NES	nMoreExtreme	size	leadingEdge	leadingEdge_UP	leadingEdge_DOWN
REACTOME_EUKARYOTIC_TRANSLATION_ELONGATION	0.00114416	0.023567	0.904416	7.80457	0	89	RPL31, RPL13A, RPS20, RPL27, RPLP2, RPL23A, RPL21, RPL7, RPL41, RPS10, RPL36A, RPL27A, RPL10, RPS29, RPL38, RPS27, RPL19, RPLP1, RPL10A, RPS14, RPS16, RPS25, RPS27A, RPL37A, RPL15, RPL35A, RPS3, RPL8, RPS13, RPL26, RPS3A, RPS23, RPS6, RPS5, RPS15A, RPL23, RPL17, RPS12, RPL18A, RPL12, FAU, RPS21, RPL35, RPL3, RPS15, RPL30, RPL32, RPL4, RPS4X, RPS7, UBA52, EEF1D, RPL5, RPS9, RPL9, RPL34, RPL13, RPS…	RPL31, RPL13A, RPS20, RPL27, RPLP2, RPL23A, RPL21, RPL7, RPL41, RPS10, RPL36A, RPL27A, RPL10, RPS29, RPL38, RPS27, RPL19, RPLP1, RPL10A, RPS14, RPS16, RPS25, RPS27A, RPL37A, RPL15, RPL35A, RPS3, RPL8, RPS13, RPL26, RPS3A, RPS23, RPS6, RPS5, RPS15A, RPL23, RPL17, RPS12, RPL18A, RPL12, FAU, RPS21, RPL35, RPL3, RPS15, RPL30, RPL32, RPL4, RPS4X, RPS7, UBA52, EEF1D, RPL5, RPS9, RPL9, RPL34, RPL13, RPS…
WP_CYTOPLASMIC_RIBOSOMAL_PROTEINS	0.00114943	0.023567	0.921081	7.78144	0	82	RPL31, RPL13A, RPS20, RPL27, RPLP2, RPL23A, RPL21, RPL7, RPL41, RPS10, RPL36A, RPL27A, RPL10, RPS29, RPL38, RPS27, RPL19, RPLP1, RPL10A, RPS14, RPS16, RPS25, RPS27A, RPL37A, RPL15, RPL35A, RPS3, RPL8, RPS13, RPL26, RPS3A, RPS23, RPS6, RPS5, RPS15A, RPL23, RPL17, RPS12, RPL18A, RPL12, FAU, RPS21, RPL35, RPL3, RPS15, RPL30, RPL32, RPL4, RPS4X, RPS7, UBA52, RPL5, RPS9, RPL9, RPL34, RPL13, RPS19, RPS…	RPL31, RPL13A, RPS20, RPL27, RPLP2, RPL23A, RPL21, RPL7, RPL41, RPS10, RPL36A, RPL27A, RPL10, RPS29, RPL38, RPS27, RPL19, RPLP1, RPL10A, RPS14, RPS16, RPS25, RPS27A, RPL37A, RPL15, RPL35A, RPS3, RPL8, RPS13, RPL26, RPS3A, RPS23, RPS6, RPS5, RPS15A, RPL23, RPL17, RPS12, RPL18A, RPL12, FAU, RPS21, RPL35, RPL3, RPS15, RPL30, RPL32, RPL4, RPS4X, RPS7, UBA52, RPL5, RPS9, RPL9, RPL34, RPL13, RPS19, RPS…
KEGG_RIBOSOME	0.00114811	0.023567	0.899604	7.65321	0	84	RPL31, RPL13A, RPS20, RPL27, RPLP2, RPL23A, RPL21, RPL7, RPL41, RPS10, RPL36A, RPL27A, RPL10, RPS29, RPL38, RPS27, RPL19, RPLP1, RPL10A, RPS16, RPS25, RPS27A, RPL37A, RPL15, RPL35A, RPS3, RPL8, RPS13, RPL26, RPS3A, RPS23, RPS6, RPS5, RPS15A, RPL23, RPL17, RPS12, RPL18A, RPL12, FAU, RPS21, RPL35, RPL3, RPS15, RPL30, RPL32, RPL4, RPS4X, RPS7, UBA52, RPL5, RPS9, RPL9, RPL34, RPL13, RPS19, RPS11, RPL…	RPL31, RPL13A, RPS20, RPL27, RPLP2, RPL23A, RPL21, RPL7, RPL41, RPS10, RPL36A, RPL27A, RPL10, RPS29, RPL38, RPS27, RPL19, RPLP1, RPL10A, RPS16, RPS25, RPS27A, RPL37A, RPL15, RPL35A, RPS3, RPL8, RPS13, RPL26, RPS3A, RPS23, RPS6, RPS5, RPS15A, RPL23, RPL17, RPS12, RPL18A, RPL12, FAU, RPS21, RPL35, RPL3, RPS15, RPL30, RPL32, RPL4, RPS4X, RPS7, UBA52, RPL5, RPS9, RPL9, RPL34, RPL13, RPS19, RPS11, RPL…
REACTOME_RESPONSE_OF_EIF2AK4_GCN2_TO_AMINO_ACID_DEFICIENCY	0.00114025	0.023567	0.870936	7.60311	0	91	RPL31, RPL13A, RPS20, RPL27, RPLP2, RPL23A, RPL21, RPL7, RPL41, RPS10, RPL36A, RPL27A, RPL10, RPS29, RPL38, RPS27, RPL19, RPLP1, RPL10A, RPS14, RPS16, RPS25, RPS27A, RPL37A, RPL15, RPL35A, RPS3, RPL8, RPS13, RPL26, RPS3A, RPS23, RPS6, RPS5, RPS15A, RPL23, RPL17, RPS12, RPL18A, RPL12, FAU, RPS21, RPL35, RPL3, RPS15, RPL30, RPL32, RPL4, RPS4X, RPS7, UBA52, RPL5, RPS9, RPL9, RPL34, RPL13, RPS19, RPS…	RPL31, RPL13A, RPS20, RPL27, RPLP2, RPL23A, RPL21, RPL7, RPL41, RPS10, RPL36A, RPL27A, RPL10, RPS29, RPL38, RPS27, RPL19, RPLP1, RPL10A, RPS14, RPS16, RPS25, RPS27A, RPL37A, RPL15, RPL35A, RPS3, RPL8, RPS13, RPL26, RPS3A, RPS23, RPS6, RPS5, RPS15A, RPL23, RPL17, RPS12, RPL18A, RPL12, FAU, RPS21, RPL35, RPL3, RPS15, RPL30, RPL32, RPL4, RPS4X, RPS7, UBA52, RPL5, RPS9, RPL9, RPL34, RPL13, RPS19, RPS…
REACTOME_EUKARYOTIC_TRANSLATION_INITIATION	0.00111359	0.023567	0.80147	7.5134	0	108	RPL31, RPL13A, RPS20, RPL27, EIF4A1, RPLP2, RPL23A, RPL21, RPL7, RPL41, RPS10, RPL36A, RPL27A, RPL10, RPS29, RPL38, RPS27, RPL19, RPLP1, RPL10A, RPS14, RPS16, RPS25, RPS27A, RPL37A, RPL15, RPL35A, RPS3, RPL8, RPS13, RPL26, RPS3A, RPS23, RPS6, RPS5, RPS15A, RPL23, RPL17, RPS12, RPL18A, RPL12, FAU, RPS21, RPL35, RPL3, RPS15, RPL30, RPL32, RPL4, RPS4X, RPS7, UBA52, RPL5, RPS9, RPL9, RPL34, RPL13, RP…	RPL31, RPL13A, RPS20, RPL27, EIF4A1, RPLP2, RPL23A, RPL21, RPL7, RPL41, RPS10, RPL36A, RPL27A, RPL10, RPS29, RPL38, RPS27, RPL19, RPLP1, RPL10A, RPS14, RPS16, RPS25, RPS27A, RPL37A, RPL15, RPL35A, RPS3, RPL8, RPS13, RPL26, RPS3A, RPS23, RPS6, RPS5, RPS15A, RPL23, RPL17, RPS12, RPL18A, RPL12, FAU, RPS21, RPL35, RPL3, RPS15, RPL30, RPL32, RPL4, RPS4X, RPS7, UBA52, RPL5, RPS9, RPL9, RPL34, RPL13, RP…
REACTOME_NONSENSE_MEDIATED_DECAY_NMD	0.00112486	0.023567	0.838349	7.49687	0	96	RPL31, RPL13A, RPS20, RPL27, RPLP2, RPL23A, RPL21, RPL7, RPL41, RPS10, RPL36A, RPL27A, RPL10, RPS29, RPL38, RPS27, RPL19, RPLP1, RPL10A, RPS14, RPS16, RPS25, RPS27A, RPL37A, RPL15, RPL35A, RPS3, RPL8, RPS13, RPL26, RPS3A, RPS23, RPS6, RPS5, RPS15A, RPL23, RPL17, RPS12, RPL18A, RPL12, FAU, RPS21, RPL35, RPL3, RPS15, RPL30, RPL32, RPL4, RPS4X, RPS7, UBA52, RPL5, RPS9, RPL9, RPL34, RPL13, RPS19, RPS…	RPL31, RPL13A, RPS20, RPL27, RPLP2, RPL23A, RPL21, RPL7, RPL41, RPS10, RPL36A, RPL27A, RPL10, RPS29, RPL38, RPS27, RPL19, RPLP1, RPL10A, RPS14, RPS16, RPS25, RPS27A, RPL37A, RPL15, RPL35A, RPS3, RPL8, RPS13, RPL26, RPS3A, RPS23, RPS6, RPS5, RPS15A, RPL23, RPL17, RPS12, RPL18A, RPL12, FAU, RPS21, RPL35, RPL3, RPS15, RPL30, RPL32, RPL4, RPS4X, RPS7, UBA52, RPL5, RPS9, RPL9, RPL34, RPL13, RPS19, RPS…
REACTOME_SELENOAMINO_ACID_METABOLISM	0.00113636	0.023567	0.843373	7.47324	0	94	RPL31, RPL13A, RPS20, RPL27, RPLP2, RPL23A, RPL21, RPL7, RPL41, RPS10, RPL36A, RPL27A, RPL10, RPS29, RPL38, RPS27, RPL19, RPLP1, RPL10A, RPS14, RPS16, RPS25, RPS27A, RPL37A, RPL15, RPL35A, RPS3, RPL8, RPS13, RPL26, RPS3A, RPS23, RPS6, RPS5, RPS15A, RPL23, RPL17, RPS12, RPL18A, RPL12, FAU, RPS21, RPL35, RPL3, RPS15, RPL30, RPL32, RPL4, RPS4X, RPS7, UBA52, RPL5, RPS9, RPL9, RPL34, RPL13, RPS19, RPS…	RPL31, RPL13A, RPS20, RPL27, RPLP2, RPL23A, RPL21, RPL7, RPL41, RPS10, RPL36A, RPL27A, RPL10, RPS29, RPL38, RPS27, RPL19, RPLP1, RPL10A, RPS14, RPS16, RPS25, RPS27A, RPL37A, RPL15, RPL35A, RPS3, RPL8, RPS13, RPL26, RPS3A, RPS23, RPS6, RPS5, RPS15A, RPL23, RPL17, RPS12, RPL18A, RPL12, FAU, RPS21, RPL35, RPL3, RPS15, RPL30, RPL32, RPL4, RPS4X, RPS7, UBA52, RPL5, RPS9, RPL9, RPL34, RPL13, RPS19, RPS…
REACTOME_SRP_DEPENDENT_COTRANSLATIONAL_PROTEIN_TARGETING_TO_MEMBRANE	0.00112233	0.023567	0.804809	7.29875	0	99	RPL31, RPL13A, RPS20, RPL27, RPLP2, RPL23A, RPL21, RPL7, RPL41, RPS10, RPL36A, RPL27A, RPL10, RPS29, RPL38, RPS27, RPL19, RPLP1, RPL10A, RPS14, RPS16, RPS25, RPS27A, RPL37A, RPL15, RPL35A, RPS3, RPL8, RPS13, RPL26, RPS3A, RPS23, RPS6, RPS5, RPS15A, RPL23, RPL17, RPS12, RPL18A, RPL12, FAU, RPS21, RPL35, RPL3, RPS15, RPL30, RPL32, RPL4, RPS4X, RPS7, UBA52, RPL5, RPS9, RPL9, RPL34, RPL13, RPS19, RPS…	RPL31, RPL13A, RPS20, RPL27, RPLP2, RPL23A, RPL21, RPL7, RPL41, RPS10, RPL36A, RPL27A, RPL10, RPS29, RPL38, RPS27, RPL19, RPLP1, RPL10A, RPS14, RPS16, RPS25, RPS27A, RPL37A, RPL15, RPL35A, RPS3, RPL8, RPS13, RPL26, RPS3A, RPS23, RPS6, RPS5, RPS15A, RPL23, RPL17, RPS12, RPL18A, RPL12, FAU, RPS21, RPL35, RPL3, RPS15, RPL30, RPL32, RPL4, RPS4X, RPS7, UBA52, RPL5, RPS9, RPL9, RPL34, RPL13, RPS19, RPS…
REACTOME_REGULATION_OF_EXPRESSION_OF_SLITS_AND_ROBOS	0.00109409	0.023567	0.728346	7.15544	0	126	RPL31, RPL13A, RPS20, RPL27, RPLP2, RPL23A, RPL21, RPL7, RPL41, RPS10, RPL36A, RPL27A, RPL10, RPS29, RPL38, RPS27, RPL19, RPLP1, RPL10A, RPS14, RPS16, RPS25, RPS27A, RPL37A, RPL15, RPL35A, RPS3, RPL8, RPS13, RPL26, RPS3A, RPS23, RPS6, RPS5, RPS15A, RPL23, RPL17, RPS12, RPL18A, RPL12, UBB, FAU, RPS21, RPL35, RPL3, RPS15, RPL30, RPL32, RPL4, RPS4X, RPS7, UBA52, RPL5, RPS9, RPL9, RPL34, RPL13, RPS19…	RPL31, RPL13A, RPS20, RPL27, RPLP2, RPL23A, RPL21, RPL7, RPL41, RPS10, RPL36A, RPL27A, RPL10, RPS29, RPL38, RPS27, RPL19, RPLP1, RPL10A, RPS14, RPS16, RPS25, RPS27A, RPL37A, RPL15, RPL35A, RPS3, RPL8, RPS13, RPL26, RPS3A, RPS23, RPS6, RPS5, RPS15A, RPL23, RPL17, RPS12, RPL18A, RPL12, UBB, FAU, RPS21, RPL35, RPL3, RPS15, RPL30, RPL32, RPL4, RPS4X, RPS7, UBA52, RPL5, RPS9, RPL9, RPL34, RPL13, RPS19…
REACTOME_CELLULAR_RESPONSE_TO_STARVATION	0.00109769	0.023567	0.743758	7.11605	0	115	RPL31, RPL13A, RPS20, RPL27, RPLP2, RPL23A, RPL21, RPL7, RPL41, RPS10, RPL36A, RPL27A, RPL10, RPS29, RPL38, RPS27, RPL19, RPLP1, RPL10A, RPS14, RPS16, RPS25, RPS27A, RPL37A, RPL15, RPL35A, RPS3, RPL8, RPS13, RPL26, RPS3A, RPS23, RPS6, RPS5, RPS15A, RPL23, RPL17, RPS12, RPL18A, RPL12, FAU, RPS21, RPL35, RPL3, RPS15, RPL30, RPL32, RPL4, RPS4X, RPS7, UBA52, RPL5, RPS9, RPL9, RPL34, LAMTOR4, RPL13, R…	RPL31, RPL13A, RPS20, RPL27, RPLP2, RPL23A, RPL21, RPL7, RPL41, RPS10, RPL36A, RPL27A, RPL10, RPS29, RPL38, RPS27, RPL19, RPLP1, RPL10A, RPS14, RPS16, RPS25, RPS27A, RPL37A, RPL15, RPL35A, RPS3, RPL8, RPS13, RPL26, RPS3A, RPS23, RPS6, RPS5, RPS15A, RPL23, RPL17, RPS12, RPL18A, RPL12, FAU, RPS21, RPL35, RPL3, RPS15, RPL30, RPL32, RPL4, RPS4X, RPS7, UBA52, RPL5, RPS9, RPL9, RPL34, LAMTOR4, RPL13, R…
REACTOME_INFLUENZA_INFECTION	0.00109649	0.023567	0.718689	6.94458	0	119	RPL31, RPL13A, RPS20, RPL27, RPLP2, RPL23A, RPL21, RPL7, RPL41, RPS10, RPL36A, RPL27A, RPL10, RPS29, RPL38, RPS27, RPL19, RPLP1, RPL10A, RPS14, RPS16, RPS25, RPS27A, RPL37A, RPL15, RPL35A, RPS3, RPL8, RPS13, RPL26, RPS3A, RPS23, RPS6, RPS5, RPS15A, RPL23, RPL17, RPS12, RPL18A, RPL12, FAU, RPS21, RPL35, RPL3, RPS15, RPL30, RPL32, RPL4, RPS4X, RPS7, UBA52, RPL5, SLC25A6, RPS9, RPL9, RPL34, RPL13, R…	RPL31, RPL13A, RPS20, RPL27, RPLP2, RPL23A, RPL21, RPL7, RPL41, RPS10, RPL36A, RPL27A, RPL10, RPS29, RPL38, RPS27, RPL19, RPLP1, RPL10A, RPS14, RPS16, RPS25, RPS27A, RPL37A, RPL15, RPL35A, RPS3, RPL8, RPS13, RPL26, RPS3A, RPS23, RPS6, RPS5, RPS15A, RPL23, RPL17, RPS12, RPL18A, RPL12, FAU, RPS21, RPL35, RPL3, RPS15, RPL30, RPL32, RPL4, RPS4X, RPS7, UBA52, RPL5, SLC25A6, RPS9, RPL9, RPL34, RPL13, R…
HSIAO_HOUSEKEEPING_GENES	0.00101833	0.023567	0.539332	6.82394	0	300	RPL31, RPL13A, RPL27, ALDOA, EIF4A1, RPLP2, RPL23A, RPL21, RPL7, RPL41, RPS10, RPL36A, RPL27A, TMSB4X, RPS29, RPL38, RPS27, RPL19, RPLP1, RPL10A, RPS14, RPS16, RPS25, RPS27A, RPL37A, RPL35A, RPS3, RPL8, RPS3A, RPS23, RPS6, RPS5, RPS15A, RPL23, RPL17, RPL18A, RPL12, CST3, UBB, RPS21, RPL35, RPL3, CLU, RPS15, RPL32, RPL4, RPS7, UBA52, HNRNPA1, EEF1D, CALM2, SLC25A6, RPS9, RPL34, RPL13, RPS19, RPS11…	RPL31, RPL13A, RPL27, ALDOA, EIF4A1, RPLP2, RPL23A, RPL21, RPL7, RPL41, RPS10, RPL36A, RPL27A, TMSB4X, RPS29, RPL38, RPS27, RPL19, RPLP1, RPL10A, RPS14, RPS16, RPS25, RPS27A, RPL37A, RPL35A, RPS3, RPL8, RPS3A, RPS23, RPS6, RPS5, RPS15A, RPL23, RPL17, RPL18A, RPL12, CST3, UBB, RPS21, RPL35, RPL3, CLU, RPS15, RPL32, RPL4, RPS7, UBA52, HNRNPA1, EEF1D, CALM2, SLC25A6, RPS9, RPL34, RPL13, RPS19, RPS11…
REACTOME_SIGNALING_BY_ROBO_RECEPTORS	0.00107759	0.023567	0.643954	6.63993	0	149	RPL31, RPL13A, RPS20, RPL27, RPLP2, RPL23A, RPL21, RPL7, RPL41, RPS10, RPL36A, RPL27A, RPL10, RPS29, RPL38, RPS27, RPL19, RPLP1, RPL10A, RPS14, RPS16, RPS25, RPS27A, RPL37A, RPL15, RPL35A, RPS3, RPL8, RPS13, RPL26, RPS3A, RPS23, RPS6, RPS5, RPS15A, RPL23, RPL17, RPS12, RPL18A, RPL12, UBB, FAU, RPS21, RPL35, RPL3, RPS15, RPL30, RPL32, RPL4, RPS4X, RPS7, UBA52, RPL5, RPS9, RPL9, RPL34, RPL13, RPS19…	RPL31, RPL13A, RPS20, RPL27, RPLP2, RPL23A, RPL21, RPL7, RPL41, RPS10, RPL36A, RPL27A, RPL10, RPS29, RPL38, RPS27, RPL19, RPLP1, RPL10A, RPS14, RPS16, RPS25, RPS27A, RPL37A, RPL15, RPL35A, RPS3, RPL8, RPS13, RPL26, RPS3A, RPS23, RPS6, RPS5, RPS15A, RPL23, RPL17, RPS12, RPL18A, RPL12, UBB, FAU, RPS21, RPL35, RPL3, RPS15, RPL30, RPL32, RPL4, RPS4X, RPS7, UBA52, RPL5, RPS9, RPL9, RPL34, RPL13, RPS19…
REACTOME_RRNA_PROCESSING	0.0010929	0.023567	0.662049	6.57601	0	132	RPL31, RPL13A, RPS20, RPL27, RPLP2, RPL23A, RPL21, RPL7, RPL41, RPS10, RPL36A, RPL27A, RPL10, RPS29, RPL38, RPS27, RPL19, RPLP1, RPL10A, RPS14, RPS16, RPS25, RPS27A, RPL37A, RPL15, RPL35A, RPS3, RPL8, RPS13, RPL26, RPS3A, RPS23, RPS6, RPS5, RPS15A, RPL23, RPL17, RPS12, RPL18A, RPL12, FAU, RPS21, RPL35, RPL3, RPS15, RPL30, RPL32, RPL4, RPS4X, RPS7, UBA52, RPL5, RPS9, RPL9, RPL34, RPL13, RPS19, RPS…	RPL31, RPL13A, RPS20, RPL27, RPLP2, RPL23A, RPL21, RPL7, RPL41, RPS10, RPL36A, RPL27A, RPL10, RPS29, RPL38, RPS27, RPL19, RPLP1, RPL10A, RPS14, RPS16, RPS25, RPS27A, RPL37A, RPL15, RPL35A, RPS3, RPL8, RPS13, RPL26, RPS3A, RPS23, RPS6, RPS5, RPS15A, RPL23, RPL17, RPS12, RPL18A, RPL12, FAU, RPS21, RPL35, RPL3, RPS15, RPL30, RPL32, RPL4, RPS4X, RPS7, UBA52, RPL5, RPS9, RPL9, RPL34, RPL13, RPS19, RPS…
REACTOME_TRANSLATION	0.00105263	0.023567	0.538841	6.19821	0	210	RPL31, RPL13A, RPS20, RPL27, EIF4A1, RPLP2, RPL23A, RPL21, RPL7, RPL41, RPS10, RPL36A, RPL27A, RPL10, RPS29, RPL38, RPS27, RPL19, RPLP1, RPL10A, RPS14, RPS16, RPS25, RPS27A, RPL37A, RPL15, RPL35A, RPS3, RPL8, RPS13, RPL26, RPS3A, RPS23, RPS6, RPS5, RPS15A, RPL23, RPL17, RPS12, RPL18A, RPL12, FAU, RPS21, RPL35, RPL3, RPS15, RPL30, RPL32, RPL4, RPS4X, RPS7, UBA52, EEF1D, RPL5, RPS9, RPL9, RPL34, RP…	RPL31, RPL13A, RPS20, RPL27, EIF4A1, RPLP2, RPL23A, RPL21, RPL7, RPL41, RPS10, RPL36A, RPL27A, RPL10, RPS29, RPL38, RPS27, RPL19, RPLP1, RPL10A, RPS14, RPS16, RPS25, RPS27A, RPL37A, RPL15, RPL35A, RPS3, RPL8, RPS13, RPL26, RPS3A, RPS23, RPS6, RPS5, RPS15A, RPL23, RPL17, RPS12, RPL18A, RPL12, FAU, RPS21, RPL35, RPL3, RPS15, RPL30, RPL32, RPL4, RPS4X, RPS7, UBA52, EEF1D, RPL5, RPS9, RPL9, RPL34, RP…
BILANGES_SERUM_AND_RAPAMYCIN_SENSITIVE_GENES	0.00118906	0.023567	0.807718	6.13061	0	60	RPL13A, RPL21, RPL7, RPS10, RPL36A, RPL27A, RPL10, RPS14, RPS16, RPS25, RPS27A, RPL15, RPS3, RPL8, RPS13, RPL26, RPS3A, RPS23, RPS6, RPS5, RPL23, RPL18A, FAU, RPL30, RPL32, RPL4, RPS4X, RPS7, UBA52, RPL5, RPS9, RPL13, RPS19, RPL7A, RPL24, RPL6, EEF1A1, EEF1B2, RPL14, RPL18, EEF2, RPL29, RPS8, EIF3F, RPS24, EIF3H, EIF3L, RPL28, COX7A2L, TPT1	RPL13A, RPL21, RPL7, RPS10, RPL36A, RPL27A, RPL10, RPS14, RPS16, RPS25, RPS27A, RPL15, RPS3, RPL8, RPS13, RPL26, RPS3A, RPS23, RPS6, RPS5, RPL23, RPL18A, FAU, RPL30, RPL32, RPL4, RPS4X, RPS7, UBA52, RPL5, RPS9, RPL13, RPS19, RPL7A, RPL24, RPL6, EEF1A1, EEF1B2, RPL14, RPL18, EEF2, RPL29, RPS8, EIF3F, RPS24, EIF3H, EIF3L, RPL28, COX7A2L, TPT1
REACTOME_METABOLISM_OF_AMINO_ACIDS_AND_DERIVATIVES	0.00106724	0.023567	0.535325	5.94424	0	187	RPL31, RPL13A, RPS20, RPL27, RPLP2, RPL23A, RPL21, RPL7, RPL41, RPS10, RPL36A, RPL27A, RPL10, RPS29, RPL38, RPS27, RPL19, RPLP1, RPL10A, RPS14, RPS16, RPS25, RPS27A, RPL37A, RPL15, RPL35A, RPS3, RPL8, RPS13, RPL26, RPS3A, RPS23, RPS6, RPS5, RPS15A, RPL23, RPL17, RPS12, RPL18A, RPL12, FAU, RPS21, RPL35, RPL3, RPS15, RPL30, RPL32, RPL4, RPS4X, RPS7, UBA52, RPL5, RPS9, RPL9, RPL34, RPL13, RPS19, RPS…	RPL31, RPL13A, RPS20, RPL27, RPLP2, RPL23A, RPL21, RPL7, RPL41, RPS10, RPL36A, RPL27A, RPL10, RPS29, RPL38, RPS27, RPL19, RPLP1, RPL10A, RPS14, RPS16, RPS25, RPS27A, RPL37A, RPL15, RPL35A, RPS3, RPL8, RPS13, RPL26, RPS3A, RPS23, RPS6, RPS5, RPS15A, RPL23, RPL17, RPS12, RPL18A, RPL12, FAU, RPS21, RPL35, RPL3, RPS15, RPL30, RPL32, RPL4, RPS4X, RPS7, UBA52, RPL5, RPS9, RPL9, RPL34, RPL13, RPS19, RPS…
PECE_MAMMARY_STEM_CELL_UP	0.0011274	0.023567	0.659341	5.92451	0	97	RPL13A, RPS20, RPLP2, RPL23A, RPL41, RPS10, RPL27A, RPS29, RPLP1, RPL10A, RPS14, RPS16, RPS25, RPL15, RPL35A, RPS3, RPL8, RPS13, RPS12, RPL18A, FAU, CLU, RPS7, UBA52, EEF1D, RPL13, RPS19, RPL7A, RPL24, MGP, RPS18, EIF3K, COX4I1, RPSA, RPL22, RPS28, COX7A2, NDUFA11, RPS2, TMA7, TUBB4B, RPL39, UBL5, DYNLL1, NDUFB2, TALDO1, UQCRB, EDF1, PTMA, RPL36AL, TUBB2A, LAMTOR2, PET100, AK1, ACTG1, PPIA, NDUFS…	RPL13A, RPS20, RPLP2, RPL23A, RPL41, RPS10, RPL27A, RPS29, RPLP1, RPL10A, RPS14, RPS16, RPS25, RPL15, RPL35A, RPS3, RPL8, RPS13, RPS12, RPL18A, FAU, CLU, RPS7, UBA52, EEF1D, RPL13, RPS19, RPL7A, RPL24, MGP, RPS18, EIF3K, COX4I1, RPSA, RPL22, RPS28, COX7A2, NDUFA11, RPS2, TMA7, TUBB4B, RPL39, UBL5, DYNLL1, NDUFB2, TALDO1, UQCRB, EDF1, PTMA, RPL36AL, TUBB2A, LAMTOR2, PET100, AK1, ACTG1, PPIA, NDUFS…
REACTOME_NERVOUS_SYSTEM_DEVELOPMENT	0.00102775	0.023567	0.470336	5.8285	0	273	RPL31, RPL13A, RPS20, RPL27, RPLP2, RPL23A, RPL21, RPL7, RPL41, RPS10, RPL36A, RPL27A, RPL10, RPS29, RPL38, RPS27, RPL19, RPLP1, RPL10A, RPS14, RPS16, RPS25, RPS27A, RPL37A, RPL15, RPL35A, RPS3, RPL8, RPS13, RPL26, RPS3A, RPS23, RPS6, RPS5, RPS15A, RPL23, RPL17, RPS12, RPL18A, RPL12, UBB, ARPC1B, FAU, RPS21, RPL35, RPL3, RPS15, TUBA1B, RPL30, RPL32, RPL4, RPS4X, TYROBP, RPS7, UBA52, RPL5, RPS9, R…	RPL31, RPL13A, RPS20, RPL27, RPLP2, RPL23A, RPL21, RPL7, RPL41, RPS10, RPL36A, RPL27A, RPL10, RPS29, RPL38, RPS27, RPL19, RPLP1, RPL10A, RPS14, RPS16, RPS25, RPS27A, RPL37A, RPL15, RPL35A, RPS3, RPL8, RPS13, RPL26, RPS3A, RPS23, RPS6, RPS5, RPS15A, RPL23, RPL17, RPS12, RPL18A, RPL12, UBB, ARPC1B, FAU, RPS21, RPL35, RPL3, RPS15, TUBA1B, RPL30, RPL32, RPL4, RPS4X, TYROBP, RPS7, UBA52, RPL5, RPS9, R…
REACTOME_ACTIVATION_OF_THE_MRNA_UPON_BINDING_OF_THE_CAP_BINDING_COMPLEX_AND_EIFS_AND_SUBSEQUENT_BINDING_TO_43S	0.00121359	0.023567	0.739333	5.36574	0	53	RPS20, EIF4A1, RPS10, RPS29, RPS27, RPS14, RPS16, RPS25, RPS27A, RPS3, RPS13, RPS3A, RPS23, RPS6, RPS5, RPS15A, RPS12, FAU, RPS21, RPS15, RPS4X, RPS7, RPS9, RPS19, RPS11, RPS18, EIF3K, RPSA, RPS28, RPS2, RPS8, EIF3E, EIF4E, EIF3F, RPS24, EIF3G, EIF3H, EIF3L, EIF3D	RPS20, EIF4A1, RPS10, RPS29, RPS27, RPS14, RPS16, RPS25, RPS27A, RPS3, RPS13, RPS3A, RPS23, RPS6, RPS5, RPS15A, RPS12, FAU, RPS21, RPS15, RPS4X, RPS7, RPS9, RPS19, RPS11, RPS18, EIF3K, RPSA, RPS28, RPS2, RPS8, EIF3E, EIF4E, EIF3F, RPS24, EIF3G, EIF3H, EIF3L, EIF3D
CHNG_MULTIPLE_MYELOMA_HYPERPLOID_UP	0.00123457	0.023567	0.758165	5.25874	0	48	RPL13A, RPLP2, RPL21, RPL27A, RPLP1, RPS14, RPS16, RPL15, RPL35A, RPS3, RPS13, RPS23, RPS6, RPL35, RPS15, RPL32, RPL4, UBA52, HNRNPA1, RPS9, RPS19, RPL37, RPL7A, RPL24, EIF3K, EEF1B2, RPSA, RPL14, RPL18, RPL36, EEF2, RPL29, EIF3G, RPL28, CLTA, NPM1, FBL, MRPL34	RPL13A, RPLP2, RPL21, RPL27A, RPLP1, RPS14, RPS16, RPL15, RPL35A, RPS3, RPS13, RPS23, RPS6, RPL35, RPS15, RPL32, RPL4, UBA52, HNRNPA1, RPS9, RPS19, RPL37, RPL7A, RPL24, EIF3K, EEF1B2, RPSA, RPL14, RPL18, RPL36, EEF2, RPL29, EIF3G, RPL28, CLTA, NPM1, FBL
ENK_UV_RESPONSE_KERATINOCYTE_UP	0.00102249	0.023567	0.407173	5.12863	0	295	ALDOA, EIF4A1, RPS10, RPL10, RPL19, RPL10A, RPS3, RPL8, RPS5, IER3, RPL18A, RPL12, UBB, FAU, RPS21, RPL35, RPS15, RPS9, RPS11, POLR2L, JUNB, GADD45B, PFDN5, EIF3K, OAZ1, BLVRB, GSTP1, RPL14, RPL18, COX6B1, COMT, CD99, BTF3, PEPD, RPL29, PFN1, ZFP36, MRPL23, COX5B, TUBB4B, CCNI, POLD4, RNH1, HSPB1, COX6A1, GSN, VAMP8, ITM2B, AKR1B1, COPE, CXCL1, NEDD8, TALDO1, ATF4, CFL1, APRT, EIF3F, TUBB2A, BANF…	ALDOA, EIF4A1, RPS10, RPL10, RPL19, RPL10A, RPS3, RPL8, RPS5, IER3, RPL18A, RPL12, UBB, FAU, RPS21, RPL35, RPS15, RPS9, RPS11, POLR2L, JUNB, GADD45B, PFDN5, EIF3K, OAZ1, BLVRB, GSTP1, RPL14, RPL18, COX6B1, COMT, CD99, BTF3, PEPD, RPL29, PFN1, ZFP36, MRPL23, COX5B, TUBB4B, CCNI, POLD4, RNH1, HSPB1, COX6A1, GSN, VAMP8, ITM2B, AKR1B1, COPE, CXCL1, NEDD8, TALDO1, ATF4, CFL1, APRT, EIF3F, TUBB2A, BANF…
REACTOME_CELLULAR_RESPONSES_TO_STIMULI	0.00100806	0.023567	0.380961	5.12435	0	410	RPL31, RPL13A, RPS20, RPL27, RPLP2, RPL23A, RPL21, RPL7, RPL41, RPS10, RPL36A, RPL27A, RPL10, RPS29, RPL38, RPS27, RPL19, RPLP1, RPL10A, RPS14, RPS16, RPS25, RPS27A, RPL37A, RPL15, RPL35A, RPS3, RPL8, RPS13, RPL26, RPS3A, RPS23, RPS6, RPS5, RPS15A, RPL23, RPL17, RPS12, RPL18A, RPL12, UBB, FAU, RPS21, RPL35, CCL2, RPL3, RPS15, TUBA1B, RPL30, RPL32, RPL4, RPS4X, RPS7, UBA52, RPL5, RPS9, RPL9, RPL34…	RPL31, RPL13A, RPS20, RPL27, RPLP2, RPL23A, RPL21, RPL7, RPL41, RPS10, RPL36A, RPL27A, RPL10, RPS29, RPL38, RPS27, RPL19, RPLP1, RPL10A, RPS14, RPS16, RPS25, RPS27A, RPL37A, RPL15, RPL35A, RPS3, RPL8, RPS13, RPL26, RPS3A, RPS23, RPS6, RPS5, RPS15A, RPL23, RPL17, RPS12, RPL18A, RPL12, UBB, FAU, RPS21, RPL35, CCL2, RPL3, RPS15, TUBA1B, RPL30, RPL32, RPL4, RPS4X, RPS7, UBA52, RPL5, RPS9, RPL9, RPL34…
TAKAO_RESPONSE_TO_UVB_RADIATION_UP	0.00117371	0.023567	0.659655	5.0546	0	61	RPL21, RPL36A, RPL27A, S100A4, RPL10A, RPS25, RPS5, UBB, EEF1D, RPS9, POLR2L, PFDN5, SAP18, COX4I1, CD99, RPLP0, NDUFA4, RPS28, COX7A2, COX5B, SOD1, COX8A, COX6A1, DYNLL1, CCDC85B, ISCU, PLP2, PMAIP1, UBXN1, COX6C, SNRPF, DBI, ATP6V0B, UBC, PRDX3, NXF1, PPIB, PRDX2, COX5A, SRI, IER2, ARF5, GPX4, SPINT2, COX7B, MANF	RPL21, RPL36A, RPL27A, S100A4, RPL10A, RPS25, RPS5, UBB, EEF1D, RPS9, POLR2L, PFDN5, SAP18, COX4I1, CD99, RPLP0, NDUFA4, RPS28, COX7A2, COX5B, SOD1, COX8A, COX6A1, DYNLL1, CCDC85B, ISCU, PLP2, PMAIP1, UBXN1, COX6C, SNRPF, DBI, ATP6V0B, UBC, PRDX3, NXF1
KIM_ALL_DISORDERS_OLIGODENDROCYTE_NUMBER_CORR_UP	0.0010101	0.023567	0.369711	4.98731	0	428	RPL27, ALDOA, RPL41, RPS10, RPS29, RPS27, RPLP1, RPL10A, RPS16, RPS27A, RPS3, RPL8, RPS12, UBB, FAU, RPL35, RPL3, RPL32, RPS4X, SLC25A6, RPL13, RPS19, RPS11, RPL37, CD9, RPL24, RPL11, PFDN5, EIF3K, OAZ1, COX4I1, COX6B1, EEF2, RPL29, PFN1, COX7A2, MRPL23, UQCRQ, RPS8, COX5B, SOD1, COX8A, SERPINF1, TUBB4B, COX7C, NDUFA1, DSTN, RNH1, HTRA1, COX6A1, CIRBP, CORO1A, AKR1B1, PEBP1, COPE, TUBA1A, NEDD8, …	RPL27, ALDOA, RPL41, RPS10, RPS29, RPS27, RPLP1, RPL10A, RPS16, RPS27A, RPS3, RPL8, RPS12, UBB, FAU, RPL35, RPL3, RPL32, RPS4X, SLC25A6, RPL13, RPS19, RPS11, RPL37, CD9, RPL24, RPL11, PFDN5, EIF3K, OAZ1, COX4I1, COX6B1, EEF2, RPL29, PFN1, COX7A2, MRPL23, UQCRQ, RPS8, COX5B, SOD1, COX8A, SERPINF1, TUBB4B, COX7C, NDUFA1, DSTN, RNH1, HTRA1, COX6A1, CIRBP, CORO1A, AKR1B1, PEBP1, COPE, TUBA1A, NEDD8, …
KIM_BIPOLAR_DISORDER_OLIGODENDROCYTE_DENSITY_CORR_UP	0.00100908	0.023567	0.365665	4.89949	0	398	RPL27, ALDOA, RPL7, RPL41, RPS10, RPS27, RPLP1, RPL10A, RPS25, RPS27A, RPL8, RPS13, RPS6, RPS12, RPL12, UBB, FAU, RPL35, RPL3, RPL32, RPL4, RPS4X, SLC25A6, RPS19, RPL37, RPL24, RPL11, RPS18, PFDN5, EIF3K, OAZ1, EEF1A1, COX6B1, CD99, RPL29, PFN1, COX7A2, UQCRQ, SOD1, TUBB4B, CCNI, COX7C, NDUFA1, DSTN, RNH1, HTRA1, COX6A1, CIRBP, EIF3E, MGST3, CORO1A, AKR1B1, PEBP1, NEDD8, TALDO1, UQCRB, CFL1, RPL3…	RPL27, ALDOA, RPL7, RPL41, RPS10, RPS27, RPLP1, RPL10A, RPS25, RPS27A, RPL8, RPS13, RPS6, RPS12, RPL12, UBB, FAU, RPL35, RPL3, RPL32, RPL4, RPS4X, SLC25A6, RPS19, RPL37, RPL24, RPL11, RPS18, PFDN5, EIF3K, OAZ1, EEF1A1, COX6B1, CD99, RPL29, PFN1, COX7A2, UQCRQ, SOD1, TUBB4B, CCNI, COX7C, NDUFA1, DSTN, RNH1, HTRA1, COX6A1, CIRBP, EIF3E, MGST3, CORO1A, AKR1B1, PEBP1, NEDD8, TALDO1, UQCRB, CFL1, RPL3…
REACTOME_DEVELOPMENTAL_BIOLOGY	0.00100908	0.023567	0.366236	4.86214	0	375	RPL31, RPL13A, RPS20, RPL27, RPLP2, RPL23A, RPL21, RPL7, RPL41, RPS10, RPL36A, RPL27A, RPL10, RPS29, RPL38, RPS27, RPL19, RPLP1, RPL10A, RPS14, RPS16, RPS25, RPS27A, RPL37A, RPL15, RPL35A, RPS3, RPL8, RPS13, RPL26, RPS3A, RPS23, RPS6, RPS5, RPS15A, RPL23, RPL17, RPS12, RPL18A, RPL12, UBB, ARPC1B, FAU, RPS21, RPL35, RPL3, RPS15, TUBA1B, RPL30, RPL32, RPL4, RPS4X, TYROBP, RPS7, UBA52, TNF, RPL5, RP…	RPL31, RPL13A, RPS20, RPL27, RPLP2, RPL23A, RPL21, RPL7, RPL41, RPS10, RPL36A, RPL27A, RPL10, RPS29, RPL38, RPS27, RPL19, RPLP1, RPL10A, RPS14, RPS16, RPS25, RPS27A, RPL37A, RPL15, RPL35A, RPS3, RPL8, RPS13, RPL26, RPS3A, RPS23, RPS6, RPS5, RPS15A, RPL23, RPL17, RPS12, RPL18A, RPL12, UBB, ARPC1B, FAU, RPS21, RPL35, RPL3, RPS15, TUBA1B, RPL30, RPL32, RPL4, RPS4X, TYROBP, RPS7, UBA52, TNF, RPL5, RP…
STARK_PREFRONTAL_CORTEX_22Q11_DELETION_DN	0.00101729	0.023567	0.380547	4.85518	0	314	ALDOA, RPL36A, RPL15, RPL8, RPL26, RPL4, RPL5, RPL34, S100A6, PFDN5, EIF3K, SAP18, RPL18, COMT, COX7A2, NDUFA11, TMA7, COX5B, TRMT112, COX7C, KRTCAP2, DYNLL1, MGST3, AKR1B1, SLIRP, NDUFB11, NDUFB2, NDUFB4, NOP10, EIF4E, EIF3F, TMEM256, RAD23A, SNRPD2, SLC25A5, LAMTOR2, PPT1, NDUFS7, BLVRA, EIF1, PET100, PSMB3, PSMB6, LAMTOR1, EIF3H, AP2M1, NDUFA12, SERF2, SMIM4, MRPL51, HSPE1, EIF3L, NDUFAF3, NDU…	ALDOA, RPL36A, RPL15, RPL8, RPL26, RPL4, RPL5, RPL34, S100A6, PFDN5, EIF3K, SAP18, RPL18, COMT, COX7A2, NDUFA11, TMA7, COX5B, TRMT112, COX7C, KRTCAP2, DYNLL1, MGST3, AKR1B1, SLIRP, NDUFB11, NDUFB2, NDUFB4, NOP10, EIF4E, EIF3F, TMEM256, RAD23A, SNRPD2, SLC25A5, LAMTOR2, PPT1, NDUFS7, BLVRA, EIF1, PET100, PSMB3, PSMB6, LAMTOR1, EIF3H, AP2M1, NDUFA12, SERF2, SMIM4, MRPL51, HSPE1, EIF3L, NDUFAF3, NDU…
WP_ELECTRON_TRANSPORT_CHAIN_OXPHOS_SYSTEM_IN_MITOCHONDRIA	0.00117233	0.023567	0.597563	4.80615	0	72	SLC25A6, COX4I1, COX6B1, NDUFA4, COX7A2, UQCRQ, COX5B, COX8A, COX7C, NDUFA1, COX6A1, MT-ND2, NDUFB2, NDUFB4, UQCRB, SLC25A5, NDUFC2, NDUFS7, NDUFB1, NDUFB7, NDUFS5, NDUFA12, COX6C, NDUFS6, NDUFB6, NDUFB5, COX17, NDUFB10, COX7A2L, UQCRH, NDUFS4, UCP2, NDUFV2, NDUFB9, NDUFS8, SDHC, NDUFAB1, NDUFV1, COX5A, NDUFB3, SURF1, NDUFC1, SDHB, NDUFS3, NDUFA6, NDUFA2, SDHD, COX7B, NDUFA9, COX7A1, NDUFA10, NDU…	SLC25A6, COX4I1, COX6B1, NDUFA4, COX7A2, UQCRQ, COX5B, COX8A, COX7C, NDUFA1, COX6A1, MT-ND2, NDUFB2, NDUFB4, UQCRB, SLC25A5, NDUFC2, NDUFS7, NDUFB1, NDUFB7, NDUFS5, NDUFA12, COX6C, NDUFS6, NDUFB6, NDUFB5, COX17, NDUFB10, COX7A2L, UQCRH, NDUFS4, UCP2, NDUFV2, NDUFB9, NDUFS8, SDHC
DAZARD_RESPONSE_TO_UV_NHEK_UP	0.00110132	0.023567	0.50035	4.77276	0	113	RPL31, RPL36A, RPL38, RPS27, RPL37A, RPS23, IER3, RPS21, RPL30, RPL34, JUNB, GADD45B, RPL37, RPSA, MYL6, PFN1, COX7A2, RPS2, ZFP36, ID2, TUBB4B, COX7C, NDUFA1, HEXIM1, DYNLL1, CXCL1, ATF4, UQCRB, APRT, CCDC85B, TUBB2A, EIF3G, ERGIC3, CYBA, PHLDA2, BRD2, IGFBP6, PMAIP1, ANXA2, CSRP1, NEU1, SNRPE, PKM, COX17, RAP1A, ADM, GUK1, GPAA1, HSPA2, PPP1R15A, ERCC1, RANBP1, IL6, SURF1, NDUFC1, IER2, FOS, PS…	RPL31, RPL36A, RPL38, RPS27, RPL37A, RPS23, IER3, RPS21, RPL30, RPL34, JUNB, GADD45B, RPL37, RPSA, MYL6, PFN1, COX7A2, RPS2, ZFP36, ID2, TUBB4B, COX7C, NDUFA1, HEXIM1, DYNLL1, CXCL1, ATF4, UQCRB, APRT, CCDC85B, TUBB2A, EIF3G, ERGIC3, CYBA, PHLDA2, BRD2, IGFBP6, PMAIP1, ANXA2, CSRP1, NEU1, SNRPE, PKM, COX17, RAP1A, ADM, GUK1, GPAA1, HSPA2
WANG_TUMOR_INVASIVENESS_UP	0.00104167	0.023567	0.393568	4.71174	0	242	RPL13A, RPS20, RPL27, RPLP2, RPL21, RPL7, RPL27A, RPS29, RPL19, RPS14, RPS16, RPS3, RPL8, TGFBI, RPS6, RPS5, RPS15A, RPL18A, FAU, RPS21, RPL35, TUBA1B, RPL30, RPL32, RPS7, RPL34, RPS11, S100A6, RPL6, SAP18, COX4I1, RPL14, RPLP0, COX7A2, PRDX5, RPS8, COX8A, TUBB4B, COX7C, NFKBIA, CIRBP, HSPA8, RBX1, NEDD8, IFITM2, SNRPD2, NDUFC2, ARPC3, NDUFB7, ERGIC3, TKT, NPC2, ACTG1, BRD2, PPIA, UBXN1, EIF3H, A…	RPL13A, RPS20, RPL27, RPLP2, RPL21, RPL7, RPL27A, RPS29, RPL19, RPS14, RPS16, RPS3, RPL8, TGFBI, RPS6, RPS5, RPS15A, RPL18A, FAU, RPS21, RPL35, TUBA1B, RPL30, RPL32, RPS7, RPL34, RPS11, S100A6, RPL6, SAP18, COX4I1, RPL14, RPLP0, COX7A2, PRDX5, RPS8, COX8A, TUBB4B, COX7C, NFKBIA, CIRBP, HSPA8, RBX1, NEDD8, IFITM2, SNRPD2, NDUFC2, ARPC3, NDUFB7, ERGIC3, TKT, NPC2, ACTG1, BRD2, PPIA, UBXN1, EIF3H, A…
MOOTHA_VOXPHOS	0.00120337	0.023567	0.628336	4.70033	0	58	COX4I1, NDUFA13, COX6B1, NDUFA4, COX7A2, UQCRQ, COX5B, COX8A, COX7C, NDUFA1, COX6A1, NDUFB2, NDUFB4, UQCRB, NDUFC2, NDUFS7, NDUFB1, NDUFB7, NDUFS5, COX6C, NDUFS6, NDUFB6, NDUFB5, TBCB, COX7A2L, UQCRH, NDUFS4, NDUFS8, SDHC, NDUFAB1, COX5A, CYC1, NDUFB3, SURF1, NDUFC1, SDHB, NDUFS3, NDUFA4L2, NDUFA6, NDUFA2, SDHD, COX7B, NDUFA9, COX7A1, NDUFA10, NDUFS2, NDUFA8, UQCRC2	COX4I1, NDUFA13, COX6B1, NDUFA4, COX7A2, UQCRQ, COX5B, COX8A, COX7C, NDUFA1, COX6A1, NDUFB2, NDUFB4, UQCRB, NDUFC2, NDUFS7, NDUFB1, NDUFB7, NDUFS5, COX6C, NDUFS6, NDUFB6, NDUFB5, TBCB, COX7A2L, UQCRH, NDUFS4, NDUFS8, SDHC
KEGG_HUNTINGTONS_DISEASE	0.00110988	0.023567	0.499346	4.64004	0	105	SLC25A6, POLR2L, COX4I1, COX6B1, NDUFA4, COX7A2, UQCRQ, COX5B, SOD1, COX8A, COX7C, NDUFA1, COX6A1, NDUFB2, NDUFB4, UQCRB, SLC25A5, NDUFC2, NDUFS7, NDUFB1, NDUFB7, BAX, AP2S1, NDUFS5, AP2M1, COX6C, NDUFS6, NDUFB6, NDUFB5, NDUFB10, CLTA, COX7A2L, UQCRH, NDUFS4, NDUFV2, NDUFB9, POLR2F, POLR2G, NDUFS8, POLR2J, SDHC, NDUFAB1, AP2A2, NDUFV1, VDAC2, COX5A, POLR2K, CYC1, NDUFB3, NDUFC1, DCTN2, SDHB, NDUF…	SLC25A6, POLR2L, COX4I1, COX6B1, NDUFA4, COX7A2, UQCRQ, COX5B, SOD1, COX8A, COX7C, NDUFA1, COX6A1, NDUFB2, NDUFB4, UQCRB, SLC25A5, NDUFC2, NDUFS7, NDUFB1, NDUFB7, BAX, AP2S1, NDUFS5, AP2M1, COX6C, NDUFS6, NDUFB6, NDUFB5, NDUFB10, CLTA, COX7A2L, UQCRH, NDUFS4, NDUFV2, NDUFB9, POLR2F, POLR2G, NDUFS8, POLR2J, SDHC
LI_AMPLIFIED_IN_LUNG_CANCER	0.00110254	0.023567	0.488365	4.63057	0	111	RPL31, RPS20, RPL27, ALDOA, RPL23A, RPL7, RPS10, RPL36A, RPL27A, RPL38, RPS27, RPL10A, RPS16, RPL37A, RPL8, RPS5, RPL17, RPS21, RPL35, RPL30, RPS4X, RPS7, EEF1D, RPL13, RPL37, RPS2, PLAU, HSPB1, COX6A1, TALDO1, UQCRB, APRT, SNRPD2, JTB, PHLDA2, TKT, PLP2, BGN, HSPE1, SNRPE, PKM, DPP7, RPL28, AKR1A1, TUFM, SUMO2, UQCRH, NACA, SSR4, ARL6IP1, PDCD6, NME1, PSMD8, HAX1, DDOST, FSCN1, SPINT2, RAN, MIF,…	RPL31, RPS20, RPL27, ALDOA, RPL23A, RPL7, RPS10, RPL36A, RPL27A, RPL38, RPS27, RPL10A, RPS16, RPL37A, RPL8, RPS5, RPL17, RPS21, RPL35, RPL30, RPS4X, RPS7, EEF1D, RPL13, RPL37, RPS2, PLAU, HSPB1, COX6A1, TALDO1, UQCRB, APRT, SNRPD2, JTB, PHLDA2, TKT, PLP2, BGN, HSPE1, SNRPE, PKM, DPP7, RPL28, AKR1A1, TUFM, SUMO2, UQCRH, NACA, SSR4
REACTOME_INFECTIOUS_DISEASE	0.0010101	0.023567	0.343129	4.62664	0	426	RPL31, RPL13A, RPS20, RPL27, RPLP2, RPL23A, RPL21, RPL7, RPL41, RPS10, RPL36A, RPL27A, RPL10, RPS29, RPL38, RPS27, RPL19, RPLP1, RPL10A, RPS14, RPS16, RPS25, RPS27A, RPL37A, RPL15, RPL35A, RPS3, RPL8, RPS13, RPL26, RPS3A, RPS23, RPS6, RPS5, RPS15A, RPL23, RPL17, RPS12, RPL18A, RPL12, UBB, ARPC1B, FAU, RPS21, RPL35, RPL3, RPS15, TUBA1B, RPL30, RPL32, RPL4, RPS4X, RPS7, UBA52, RPL5, SLC25A6, RPS9, …	RPL31, RPL13A, RPS20, RPL27, RPLP2, RPL23A, RPL21, RPL7, RPL41, RPS10, RPL36A, RPL27A, RPL10, RPS29, RPL38, RPS27, RPL19, RPLP1, RPL10A, RPS14, RPS16, RPS25, RPS27A, RPL37A, RPL15, RPL35A, RPS3, RPL8, RPS13, RPL26, RPS3A, RPS23, RPS6, RPS5, RPS15A, RPL23, RPL17, RPS12, RPL18A, RPL12, UBB, ARPC1B, FAU, RPS21, RPL35, RPL3, RPS15, TUBA1B, RPL30, RPL32, RPL4, RPS4X, RPS7, UBA52, RPL5, SLC25A6, RPS9, …
TIEN_INTESTINE_PROBIOTICS_6HR_UP	0.00128041	0.023567	0.718364	4.6087	0	39	RPL23A, RPL41, RPL27A, RPS27, RPS14, RPL37A, RPS3A, RPS23, RPS6, RPL23, RPL4, RPS7, RPL5, RPL13, RPS19, RPS11, EEF1A1, RPLP0, RPS2, RPL39, HSPA8, ACTB, RPS24, PPIA, FTL, GAPDH, TPT1, UBC	RPL23A, RPL41, RPL27A, RPS27, RPS14, RPL37A, RPS3A, RPS23, RPS6, RPL23, RPL4, RPS7, RPL5, RPL13, RPS19, RPS11, EEF1A1, RPLP0, RPS2, RPL39, HSPA8, ACTB, RPS24, PPIA, FTL, GAPDH, TPT1, UBC
REACTOME_RESPIRATORY_ELECTRON_TRANSPORT	0.00114811	0.023567	0.536246	4.54262	0	83	COX4I1, NDUFA13, COX6B1, NDUFA4, NDUFA11, UQCRQ, COX5B, COX8A, COX7C, NDUFA1, COX6A1, MT-ND2, NDUFB11, NDUFB2, NDUFB4, UQCRB, NDUFC2, NDUFS7, NDUFB1, NDUFB7, COX16, NDUFS5, NDUFA12, COX6C, NDUFAF3, NDUFS6, NDUFB6, NDUFB5, NDUFB10, COX7A2L, UQCRH, NDUFS4, NDUFV2, NDUFB9, NDUFS8, SDHC, NDUFAB1, ETFB, NDUFV1, COX5A, CYC1, NDUFB3, SURF1, NDUFC1, SDHB, NDUFS3, NDUFA6, ETFA, NDUFA2, SDHD, COX7B, NDUFA9…	COX4I1, NDUFA13, COX6B1, NDUFA4, NDUFA11, UQCRQ, COX5B, COX8A, COX7C, NDUFA1, COX6A1, MT-ND2, NDUFB11, NDUFB2, NDUFB4, UQCRB, NDUFC2, NDUFS7, NDUFB1, NDUFB7, COX16, NDUFS5, NDUFA12, COX6C, NDUFAF3, NDUFS6, NDUFB6, NDUFB5, NDUFB10, COX7A2L, UQCRH, NDUFS4, NDUFV2, NDUFB9, NDUFS8, SDHC
KEGG_OXIDATIVE_PHOSPHORYLATION	0.00114943	0.023567	0.535789	4.52643	0	82	COX4I1, COX6B1, NDUFA4, COX7A2, NDUFA11, UQCRQ, COX5B, COX8A, COX7C, NDUFA1, COX6A1, MT-ND2, NDUFB2, NDUFB4, UQCRB, NDUFC2, NDUFS7, NDUFB1, NDUFB7, NDUFS5, COX6C, NDUFS6, NDUFB6, NDUFB5, COX17, NDUFB10, ATP6V0B, COX7A2L, UQCRH, NDUFS4, NDUFV2, NDUFB9, NDUFS8, SDHC, NDUFAB1, NDUFV1, COX5A, CYC1, NDUFB3, ATP6V0E1, NDUFC1, ATP6V0D1, SDHB, PPA2, NDUFS3, NDUFA4L2, NDUFA6, NDUFA2, SDHD, COX7B, NDUFA9, …	COX4I1, COX6B1, NDUFA4, COX7A2, NDUFA11, UQCRQ, COX5B, COX8A, COX7C, NDUFA1, COX6A1, MT-ND2, NDUFB2, NDUFB4, UQCRB, NDUFC2, NDUFS7, NDUFB1, NDUFB7, NDUFS5, COX6C, NDUFS6, NDUFB6, NDUFB5, COX17, NDUFB10, ATP6V0B, COX7A2L, UQCRH, NDUFS4, NDUFV2, NDUFB9, NDUFS8, SDHC
REACTOME_RESPIRATORY_ELECTRON_TRANSPORT_ATP_SYNTHESIS_BY_CHEMIOSMOTIC_COUPLING_AND_HEAT_PRODUCTION_BY_UNCOUPLING_PROTEINS	0.00114416	0.023567	0.529768	4.52426	0	86	COX4I1, NDUFA13, COX6B1, NDUFA4, NDUFA11, UQCRQ, COX5B, COX8A, COX7C, NDUFA1, COX6A1, MT-ND2, NDUFB11, NDUFB2, NDUFB4, UQCRB, NDUFC2, NDUFS7, NDUFB1, NDUFB7, COX16, NDUFS5, NDUFA12, COX6C, NDUFAF3, NDUFS6, NDUFB6, NDUFB5, NDUFB10, COX7A2L, UQCRH, NDUFS4, UCP2, NDUFV2, NDUFB9, NDUFS8, SDHC, NDUFAB1, ETFB, NDUFV1, COX5A, CYC1, NDUFB3, SURF1, NDUFC1, SDHB, NDUFS3, NDUFA6, ETFA, NDUFA2, SDHD, COX7B, …	COX4I1, NDUFA13, COX6B1, NDUFA4, NDUFA11, UQCRQ, COX5B, COX8A, COX7C, NDUFA1, COX6A1, MT-ND2, NDUFB11, NDUFB2, NDUFB4, UQCRB, NDUFC2, NDUFS7, NDUFB1, NDUFB7, COX16, NDUFS5, NDUFA12, COX6C, NDUFAF3, NDUFS6, NDUFB6, NDUFB5, NDUFB10, COX7A2L, UQCRH, NDUFS4, UCP2, NDUFV2, NDUFB9, NDUFS8, SDHC
RHEIN_ALL_GLUCOCORTICOID_THERAPY_DN	0.00105263	0.023567	0.3927	4.51717	0	210	RPL31, RPL23, RPL3, TUBA1B, CD9, SAP18, CD99, RPLP0, RPL22, HSPB1, HSPA8, DYNLL1, MEF2C, TUBA1A, TALDO1, STMN1, ESD, SNRPD2, DAD1, HNRNPA0, FRMD4B, CKS2, TKT, PPIA, CSNK2B, TUBA1C, SNRPE, NDUFB5, EMP1, GAPDH, AKR1A1, TCEAL4, PARK7, TUFM, RCAN1, NPM1, PRDX6, TUBB, EID1, RBM8A, PDLIM1, LSM4, PRDX3, NHP2, FBL, SDHC, RBMX, SSBP1, DUT, COPS6, CAT, PCMT1, TBCA, CNPY2, DUSP6, RAB13, FHL1, PIN4, IMPDH2, …	RPL31, RPL23, RPL3, TUBA1B, CD9, SAP18, CD99, RPLP0, RPL22, HSPB1, HSPA8, DYNLL1, MEF2C, TUBA1A, TALDO1, STMN1, ESD, SNRPD2, DAD1, HNRNPA0, FRMD4B, CKS2, TKT, PPIA, CSNK2B, TUBA1C, SNRPE, NDUFB5, EMP1, GAPDH, AKR1A1, TCEAL4, PARK7, TUFM, RCAN1, NPM1, PRDX6, TUBB, EID1, RBM8A, PDLIM1, LSM4, PRDX3, NHP2, FBL, SDHC
YAO_TEMPORAL_RESPONSE_TO_PROGESTERONE_CLUSTER_13	0.00109529	0.023567	0.459603	4.51579	0	127	HNRNPA1, S100A6, NDUFA13, MRPL23, COX5B, CUTA, COX6A1, UBL5, NDUFB11, NEDD8, UQCRB, ESD, SNRPD2, SNRPG, SF3B5, LGALS1, COX16, CYBA, TKT, ANXA2, CSRP1, SNRPE, MRPL52, ECH1, NDUFB5, LAMTOR5, TAF9, VPS29, TAGLN2, PARK7, DBI, GUK1, ROMO1, DYNLRB1, PPIB, ETFB, CAT, LSM3, PRDX2, MIEN1, CHMP2A, TXNDC17, NDUFC1, PDCD5, SUMO3, CUEDC2, NAA38, DGCR6L, PLAC9, NDUFA2, GPX4, DPM3, FKBP3, COX7B, CCND1, MRPL11, …	HNRNPA1, S100A6, NDUFA13, MRPL23, COX5B, CUTA, COX6A1, UBL5, NDUFB11, NEDD8, UQCRB, ESD, SNRPD2, SNRPG, SF3B5, LGALS1, COX16, CYBA, TKT, ANXA2, CSRP1, SNRPE, MRPL52, ECH1, NDUFB5, LAMTOR5, TAF9, VPS29, TAGLN2, PARK7, DBI, GUK1, ROMO1, DYNLRB1
KEGG_PARKINSONS_DISEASE	0.00114416	0.023567	0.525487	4.48125	0	85	UBB, SLC25A6, COX4I1, COX6B1, NDUFA4, COX7A2, UQCRQ, COX5B, COX8A, COX7C, NDUFA1, COX6A1, MT-ND2, NDUFB2, NDUFB4, UQCRB, SLC25A5, NDUFC2, NDUFS7, NDUFB1, NDUFB7, NDUFS5, COX6C, SNCA, NDUFS6, NDUFB6, NDUFB5, NDUFB10, PARK7, COX7A2L, UQCRH, NDUFS4, NDUFV2, NDUFB9, NDUFS8, SDHC, NDUFAB1, NDUFV1, VDAC2, COX5A, CYC1, NDUFB3, NDUFC1, SDHB, NDUFS3, NDUFA4L2, NDUFA6, NDUFA2, VDAC3, SDHD, COX7B, NDUFA9, C…	UBB, SLC25A6, COX4I1, COX6B1, NDUFA4, COX7A2, UQCRQ, COX5B, COX8A, COX7C, NDUFA1, COX6A1, MT-ND2, NDUFB2, NDUFB4, UQCRB, SLC25A5, NDUFC2, NDUFS7, NDUFB1, NDUFB7, NDUFS5, COX6C, SNCA, NDUFS6, NDUFB6, NDUFB5, NDUFB10, PARK7, COX7A2L, UQCRH, NDUFS4, NDUFV2, NDUFB9, NDUFS8, SDHC
KEGG_ALZHEIMERS_DISEASE	0.00112486	0.023567	0.500148	4.47253	0	96	TNF, CALM2, COX4I1, COX6B1, NDUFA4, COX7A2, UQCRQ, COX5B, COX8A, COX7C, NDUFA1, COX6A1, NDUFB2, NDUFB4, UQCRB, NDUFC2, NDUFS7, NDUFB1, NDUFB7, PSENEN, NDUFS5, COX6C, SNCA, NDUFS6, NDUFB6, NDUFB5, NDUFB10, GAPDH, IL1B, COX7A2L, UQCRH, NDUFS4, NDUFV2, NDUFB9, NDUFS8, APH1A, CAPN2, SDHC, NDUFAB1, NDUFV1, HSD17B10, COX5A, CYC1, NDUFB3, NDUFC1, SDHB, NDUFS3, NDUFA4L2, BAD, NDUFA6, NDUFA2, SDHD, COX7B,…	TNF, CALM2, COX4I1, COX6B1, NDUFA4, COX7A2, UQCRQ, COX5B, COX8A, COX7C, NDUFA1, COX6A1, NDUFB2, NDUFB4, UQCRB, NDUFC2, NDUFS7, NDUFB1, NDUFB7, PSENEN, NDUFS5, COX6C, SNCA, NDUFS6, NDUFB6, NDUFB5, NDUFB10, GAPDH, IL1B, COX7A2L, UQCRH, NDUFS4, NDUFV2, NDUFB9, NDUFS8, APH1A, CAPN2, SDHC
MARTENS_TRETINOIN_RESPONSE_DN	0.00100908	0.023567	0.330852	4.43592	0	400	RPL31, RPL13A, RPL27, RPL23A, RPL21, RPL7, RPS10, RPL10, TMSB4X, RPS27, RPL19, RPL10A, RPS14, RPS16, RPS25, RPS27A, RPL37A, RPL15, RPS3, RPL26, RPS23, RPS6, RPS5, RPL23, RPL17, RPS12, RPL18A, UBB, RPL35, RPL3, TUBA1B, RPL30, RPL32, RPL4, RPS4X, HNRNPA1, RPL5, CALM2, RPS9, RPL9, RPL34, RPS19, POLR2L, RPL37, RPL7A, RPL24, RPL11, SAP18, COX4I1, EEF1A1, EEF1B2, RPSA, RPL14, RPL18, RPL36, RPLP0, RPL29…	RPL31, RPL13A, RPL27, RPL23A, RPL21, RPL7, RPS10, RPL10, TMSB4X, RPS27, RPL19, RPL10A, RPS14, RPS16, RPS25, RPS27A, RPL37A, RPL15, RPS3, RPL26, RPS23, RPS6, RPS5, RPL23, RPL17, RPS12, RPL18A, UBB, RPL35, RPL3, TUBA1B, RPL30, RPL32, RPL4, RPS4X, HNRNPA1, RPL5, CALM2, RPS9, RPL9, RPL34, RPS19, POLR2L, RPL37, RPL7A, RPL24, RPL11, SAP18, COX4I1, EEF1A1, EEF1B2, RPSA, RPL14, RPL18, RPL36, RPLP0, RPL29…
REACTOME_METABOLISM_OF_RNA	0.0010101	0.023567	0.334349	4.43099	0	374	RPL31, RPL13A, RPS20, RPL27, EIF4A1, RPLP2, RPL23A, RPL21, RPL7, RPL41, RPS10, RPL36A, RPL27A, RPL10, RPS29, RPL38, RPS27, RPL19, RPLP1, RPL10A, RPS14, RPS16, RPS25, RPS27A, RPL37A, RPL15, RPL35A, RPS3, RPL8, RPS13, RPL26, RPS3A, RPS23, RPS6, RPS5, U2AF1, RPS15A, RPL23, RPL17, RPS12, RPL18A, RPL12, UBB, FAU, RPS21, RPL35, RPL3, RPS15, RPL30, RPL32, RPL4, RPS4X, RPS7, UBA52, HNRNPA1, RPL5, RPS9, R…	RPL31, RPL13A, RPS20, RPL27, EIF4A1, RPLP2, RPL23A, RPL21, RPL7, RPL41, RPS10, RPL36A, RPL27A, RPL10, RPS29, RPL38, RPS27, RPL19, RPLP1, RPL10A, RPS14, RPS16, RPS25, RPS27A, RPL37A, RPL15, RPL35A, RPS3, RPL8, RPS13, RPL26, RPS3A, RPS23, RPS6, RPS5, U2AF1, RPS15A, RPL23, RPL17, RPS12, RPL18A, RPL12, UBB, FAU, RPS21, RPL35, RPL3, RPS15, RPL30, RPL32, RPL4, RPS4X, RPS7, UBA52, HNRNPA1, RPL5, RPS9, R…
JISON_SICKLE_CELL_DISEASE_DN	0.00111359	0.023567	0.469086	4.39746	0	108	RPL13A, RPS20, EIF4A1, RPL23A, RPL21, RPL7, RPL41, RPL19, RPLP1, RPL10A, RPS27A, RPS13, TOMM7, RPS6, RPL17, RPL30, RPL4, RPS7, RPL5, SLC25A6, RPL13, RPL37, RPL24, RPL11, RPL6, EIF3K, EEF1A1, EEF1B2, RPL14, BTF3, RPLP0, RPL22, EEF2, RPS28, CIRBP, HSPA8, EIF3E, PTMA, EIF3F, RPS24, GPX3, EIF3H, COX6C, EIF3D, TSC22D3, NPM1, NACA, FBL	RPL13A, RPS20, EIF4A1, RPL23A, RPL21, RPL7, RPL41, RPL19, RPLP1, RPL10A, RPS27A, RPS13, TOMM7, RPS6, RPL17, RPL30, RPL4, RPS7, RPL5, SLC25A6, RPL13, RPL37, RPL24, RPL11, RPL6, EIF3K, EEF1A1, EEF1B2, RPL14, BTF3, RPLP0, RPL22, EEF2, RPS28, CIRBP, HSPA8, EIF3E, PTMA, EIF3F, RPS24, GPX3, EIF3H, COX6C, EIF3D, TSC22D3, NPM1, NACA, FBL
REACTOME_THE_CITRIC_ACID_TCA_CYCLE_AND_RESPIRATORY_ELECTRON_TRANSPORT	0.00109769	0.023567	0.458233	4.38423	0	115	COX4I1, NDUFA13, COX6B1, NDUFA4, NDUFA11, UQCRQ, COX5B, COX8A, COX7C, NDUFA1, COX6A1, MT-ND2, PDK4, NDUFB11, NDUFB2, NDUFB4, UQCRB, NDUFC2, NDUFS7, NDUFB1, NDUFB7, COX16, NDUFS5, NDUFA12, COX6C, NDUFAF3, NDUFS6, NDUFB6, MDH2, NDUFB5, NDUFB10, COX7A2L, UQCRH, NDUFS4, UCP2, NDUFV2, NDUFB9, NDUFS8, SDHC, NDUFAB1, ETFB, NDUFV1, COX5A, ME1, CYC1, BSG, IDH3G, NDUFB3, MPC1, SURF1, NDUFC1, SDHB, NDUFS3, …	COX4I1, NDUFA13, COX6B1, NDUFA4, NDUFA11, UQCRQ, COX5B, COX8A, COX7C, NDUFA1, COX6A1, MT-ND2, PDK4, NDUFB11, NDUFB2, NDUFB4, UQCRB, NDUFC2, NDUFS7, NDUFB1, NDUFB7, COX16, NDUFS5, NDUFA12, COX6C, NDUFAF3, NDUFS6, NDUFB6, MDH2, NDUFB5, NDUFB10, COX7A2L, UQCRH, NDUFS4, UCP2, NDUFV2, NDUFB9, NDUFS8, SDHC
WONG_MITOCHONDRIA_GENE_MODULE	0.0010917	0.023567	0.430313	4.31383	0	135	TOMM7, TSPO, COX4I1, COX6B1, NDUFA4, COX7A2, SLC40A1, PRDX5, UQCRQ, COX5B, COX8A, COX7C, NDUFA1, COX6A1, NDUFB2, NDUFB4, UQCRB, NDUFC2, NDUFB1, NDUFS5, NDUFA12, COX6C, NDUFS6, NDUFB6, NDUFB5, COX17, NDUFB10, TUFM, COX7A2L, TIMM13, NDUFS4, HINT2, NDUFV2, NDUFB9, NDUFS8, NDUFAB1, NDUFV1, DUT, VDAC2, HSD17B10, COX5A, MRPS28, CYC1, NDUFB3, SURF1, NDUFC1, SDHB, SLC25A39, NDUFS3, ECHS1, HAX1, NDUFA6, G…	TOMM7, TSPO, COX4I1, COX6B1, NDUFA4, COX7A2, SLC40A1, PRDX5, UQCRQ, COX5B, COX8A, COX7C, NDUFA1, COX6A1, NDUFB2, NDUFB4, UQCRB, NDUFC2, NDUFB1, NDUFS5, NDUFA12, COX6C, NDUFS6, NDUFB6, NDUFB5, COX17, NDUFB10, TUFM, COX7A2L, TIMM13, NDUFS4, HINT2, NDUFV2, NDUFB9, NDUFS8
DAZARD_UV_RESPONSE_CLUSTER_G1	0.0013089	0.023567	0.692674	4.30809	0	36	RPL31, RPL36A, RPL38, RPS27, RPL37A, RPS23, RPS21, RPL30, RPL34, RPL37, MYL6, COX7A2, COX7C, NDUFA1, HEXIM1, DYNLL1, UQCRB, TUBB2A, ANXA2, SNRPE, PKM, COX17, GUK1, GPAA1, RANBP1, IL6, NDUFC1	RPL31, RPL36A, RPL38, RPS27, RPL37A, RPS23, RPS21, RPL30, RPL34, RPL37, MYL6, COX7A2, COX7C, NDUFA1, HEXIM1, DYNLL1, UQCRB, TUBB2A, ANXA2, SNRPE, PKM, COX17, GUK1, GPAA1
MALONEY_RESPONSE_TO_17AAG_DN	0.0012285	0.023567	0.603927	4.26593	0	50	EIF4A1, RPL27A, TMSB4X, RPS16, RPL35, RPL30, HNRNPA1, CALM2, MAMDC2, POLR2L, RPS8, DYNLL1, PTMA, RPL36AL, SNRPG, SNRPB, SNCA, SNRPF, SNRPE, CLTA, NACA, PRDX3, RBMX, PSMA7, PA2G4, KPNA2, SRSF2, PDCD5, TPI1, MDH1, VDAC3, ILF2, RSU1, PRDX4, SSB, SRSF7, CCT6A, SUB1, SRSF3, GTF2A2, SEC62	EIF4A1, RPL27A, TMSB4X, RPS16, RPL35, RPL30, HNRNPA1, CALM2, MAMDC2, POLR2L, RPS8, DYNLL1, PTMA, RPL36AL, SNRPG, SNRPB, SNCA, SNRPF, SNRPE, CLTA, NACA, PRDX3
BILANGES_SERUM_RESPONSE_TRANSLATION	0.0013947	0.023567	0.816541	4.14696	0	22	RPL21, RPL10, RPS3, RPS6, RPS5, RPL18A, RPL4, RPS4X, RPS7, RPS19, RPL6, EEF1A1, EEF1B2, RPL14, RPL29, RPS8, EIF3F, EIF3H	RPL21, RPL10, RPS3, RPS6, RPS5, RPL18A, RPL4, RPS4X, RPS7, RPS19, RPL6, EEF1A1, EEF1B2, RPL14, RPL29, RPS8, EIF3F, EIF3H
YAMASHITA_LIVER_CANCER_WITH_EPCAM_UP	0.00131062	0.023567	0.688476	4.13468	0	33	RPL31, RPL13A, RPL23A, RPS10, RPS27A, RPS3, RPS3A, RPL17, RPS12, RPL35, RPS4X, RPS7, HNRNPA1, RPL9, RPL7A, RPL6, RPSA, RPLP0, RPL29, EIF3F, RPS24, RPL28	RPL31, RPL13A, RPL23A, RPS10, RPS27A, RPS3, RPS3A, RPL17, RPS12, RPL35, RPS4X, RPS7, HNRNPA1, RPL9, RPL7A, RPL6, RPSA, RPLP0, RPL29, EIF3F, RPS24, RPL28
WP_NONALCOHOLIC_FATTY_LIVER_DISEASE	0.00110988	0.023567	0.437614	4.04959	0	104	CCL2, TNF, COX4I1, NDUFA13, COX6B1, NDUFA4, COX7A2, NDUFA11, UQCRQ, COX5B, COX8A, COX7C, NDUFA1, COX6A1, NDUFB11, NDUFB2, NDUFB4, ATF4, UQCRB, NDUFC2, NDUFS7, NDUFB1, NDUFB7, BAX, NDUFS5, NDUFA12, COX6C, NDUFS6, NDUFB6, NDUFB5, NDUFB10, IL1B, IL1A, COX7A2L, UQCRH, NDUFS4, NDUFV2, NDUFB9, NDUFS8, SDHC, NDUFAB1, NDUFV1, COX5A, CYC1, NDUFB3, IL6, NDUFC1, SDHB, NDUFS3, NDUFA4L2, NDUFA6, NDUFA2, SDHD,…	CCL2, TNF, COX4I1, NDUFA13, COX6B1, NDUFA4, COX7A2, NDUFA11, UQCRQ, COX5B, COX8A, COX7C, NDUFA1, COX6A1, NDUFB11, NDUFB2, NDUFB4, ATF4, UQCRB, NDUFC2, NDUFS7, NDUFB1, NDUFB7, BAX, NDUFS5, NDUFA12, COX6C, NDUFS6, NDUFB6, NDUFB5, NDUFB10, IL1B, IL1A, COX7A2L, UQCRH, NDUFS4, NDUFV2, NDUFB9, NDUFS8, SDHC
SPIELMAN_LYMPHOBLAST_EUROPEAN_VS_ASIAN_UP	0.00102459	0.023567	0.325162	4.02919	0	272	RPLP2, RPL27A, RPL19, RPS25, RPL37A, RPS23, RPL23, CST3, FAU, RPL4, RPS7, HNRNPA1, RPL37, OAZ1, COX4I1, MYL6, COX6B1, RPL36, RPS28, PFN1, MRPL23, UQCRQ, RPS8, COX5B, NDUFA1, HSPB1, COX6A1, RPL39, UBL5, HEXIM1, PEBP1, TUBA1A, NDUFB11, NDUFB4, PTMA, APRT, CCDC85B, ARPC4, TUBB2A, BANF1, CKS2, NDUFB1, NDUFB7, BAX, PSMB3, PGLS, ACTG1, HES1, ARHGDIB, ERH, NDUFS5, COX6C, SERF2, NDUFS6, AUP1, ENSA, ATP1A…	RPLP2, RPL27A, RPL19, RPS25, RPL37A, RPS23, RPL23, CST3, FAU, RPL4, RPS7, HNRNPA1, RPL37, OAZ1, COX4I1, MYL6, COX6B1, RPL36, RPS28, PFN1, MRPL23, UQCRQ, RPS8, COX5B, NDUFA1, HSPB1, COX6A1, RPL39, UBL5, HEXIM1, PEBP1, TUBA1A, NDUFB11, NDUFB4, PTMA, APRT, CCDC85B, ARPC4, TUBB2A, BANF1, CKS2, NDUFB1, NDUFB7, BAX, PSMB3, PGLS, ACTG1, HES1, ARHGDIB, ERH, NDUFS5, COX6C, SERF2, NDUFS6, AUP1, ENSA, ATP1A…
WP_OXIDATIVE_PHOSPHORYLATION	0.00129199	0.023567	0.636598	4.01139	0	37	NDUFA4, NDUFA11, MT-ND2, NDUFB2, NDUFB4, NDUFC2, NDUFS7, NDUFB1, NDUFB7, NDUFS5, NDUFS6, NDUFB6, NDUFB5, NDUFB10, NDUFS4, NDUFV2, NDUFB9, NDUFS8, NDUFAB1, NDUFV1, NDUFC1, NDUFS3, NDUFA4L2, NDUFA6, NDUFA2, NDUFA9, NDUFA10, NDUFS2, NDUFA8	NDUFA4, NDUFA11, MT-ND2, NDUFB2, NDUFB4, NDUFC2, NDUFS7, NDUFB1, NDUFB7, NDUFS5, NDUFS6, NDUFB6, NDUFB5, NDUFB10, NDUFS4, NDUFV2, NDUFB9, NDUFS8
WONG_EMBRYONIC_STEM_CELL_CORE	0.0010627	0.023567	0.357821	4.0075	0	193	EIF4A1, RPL27A, RPS27, RPL10A, RPS16, RPS3, RPS23, RPS5, U2AF1, RPS12, HNRNPA1, RPL13, RPS19, EIF3K, RPSA, BTF3, RPL22, EEF2, NDUFA11, RPS8, COX5B, NOP10, SLC25A5, BANF1, CKS2, NDUFB7, ERP29, BAX, PSMB6, HSPE1, EIF3L, NDUFB10, PSMB5, TIMM13, UQCRH, PHB, POLR2F, LSM4, FDPS, NHP2, FBL, SDHC, NDUFAB1, PSMA7, EIF3I, HMGB2, MRPS28, MYC, PA2G4, PARP1, KPNA2, LSM5, ADSL, STOML2, ECHS1, ETFA, SNRPD1, RAB…	EIF4A1, RPL27A, RPS27, RPL10A, RPS16, RPS3, RPS23, RPS5, U2AF1, RPS12, HNRNPA1, RPL13, RPS19, EIF3K, RPSA, BTF3, RPL22, EEF2, NDUFA11, RPS8, COX5B, NOP10, SLC25A5, BANF1, CKS2, NDUFB7, ERP29, BAX, PSMB6, HSPE1, EIF3L, NDUFB10, PSMB5, TIMM13, UQCRH, PHB, POLR2F, LSM4, FDPS, NHP2, FBL, SDHC
FLOTHO_PEDIATRIC_ALL_THERAPY_RESPONSE_UP	0.0012837	0.023567	0.612329	3.95707	0	40	RPL13A, RPS20, RPL27, RPL7, RPS16, RPL37A, RPS6, RPS5, RPL17, FAU, RPL5, RPS9, RPS19, RPL6, FXYD5, RPLP0, RPL22, EEF2, RPS28, EIF3L, TMED2, EIF3D, EMP1, TPT1, CDC42EP3	RPL13A, RPS20, RPL27, RPL7, RPS16, RPL37A, RPS6, RPS5, RPL17, FAU, RPL5, RPS9, RPS19, RPL6, FXYD5, RPLP0, RPL22, EEF2, RPS28, EIF3L, TMED2, EIF3D, EMP1, TPT1
MOOTHA_MITOCHONDRIA	0.00104167	0.023567	0.326316	3.87626	0	237	TSPO, COX4I1, COX6B1, NDUFA4, COX7A2, COX5B, COX8A, COX7C, NDUFA1, COX6A1, PLA2G2A, PDK4, NDUFB2, NDUFB4, UQCRB, SLC25A5, NDUFC2, NDUFB1, SLC25A3, NDUFB7, CYBA, BAX, NDUFS5, COX6C, HSPE1, SNCA, NDUFS6, NDUFB6, MDH2, NDUFB5, COX17, GATM, TBCB, TUFM, TIMM13, UQCRH, NDUFS4, UCP2, ANXA7, NDUFV2, NDUFS8, PRDX3, MRPL33, SDHC, MRPL34, NDUFAB1, SSBP1, ACADVL, ETFB, DUT, CAT, TOMM22, VDAC2, COX5A, MRPS28,…	TSPO, COX4I1, COX6B1, NDUFA4, COX7A2, COX5B, COX8A, COX7C, NDUFA1, COX6A1, PLA2G2A, PDK4, NDUFB2, NDUFB4, UQCRB, SLC25A5, NDUFC2, NDUFB1, SLC25A3, NDUFB7, CYBA, BAX, NDUFS5, COX6C, HSPE1, SNCA, NDUFS6, NDUFB6, MDH2, NDUFB5, COX17, GATM, TBCB, TUFM, TIMM13, UQCRH, NDUFS4, UCP2, ANXA7, NDUFV2, NDUFS8, PRDX3, MRPL33, SDHC
KIM_ALL_DISORDERS_DURATION_CORR_DN	0.00112613	0.023567	0.434706	3.86563	0	95	RPS29, RPL13, COX4I1, MRPL23, UQCRQ, RPS8, COX8A, COX7C, NDUFA1, RNH1, AKR1B1, TALDO1, UQCRB, VPS28, NDUFS7, NDUFB1, EIF3G, RABAC1, PPIA, NDUFAF3, ARPC2, AKR1A1, TMEM147, CLTA, TUFM, ATP6V0B, PMP22, PSMB5, NDUFS8, ETFB, CHMP2A, GRHPR, IMPDH2, NDUFC1, SPAG7, PIN1, PARP1, DCTN2, CCT7, TPI1, SUMO3, HAX1, HCFC1R1, EIF6, SUCLG1, OS9, SLC25A11, ARRB2, NUDC, COX7A1, SNX6, PUF60, BCAP31, KLHL21, VPS51, N…	RPS29, RPL13, COX4I1, MRPL23, UQCRQ, RPS8, COX8A, COX7C, NDUFA1, RNH1, AKR1B1, TALDO1, UQCRB, VPS28, NDUFS7, NDUFB1, EIF3G, RABAC1, PPIA, NDUFAF3, ARPC2, AKR1A1, TMEM147, CLTA, TUFM, ATP6V0B, PMP22, PSMB5, NDUFS8
SWEET_KRAS_ONCOGENIC_SIGNATURE	0.00121359	0.023567	0.532141	3.86204	0	53	RPL8, TGFBI, CST3, RPL3, HNRNPA1, EEF1D, RPL6, GLRX, EEF1B2, RPL14, EEF2, RPS2, ID2, EIF3E, SLC25A5, PHLDA2, CDKN1A, NPC2, UBXN1, FKBP2, FCGR2A, VASP, DUSP6, BSG, IL18, MANF, CCND1, PCBD1, CITED2, PON2, PHB2, MAN1A1, FEZ2, ITGAM, KDELR1, GADD45A	RPL8, TGFBI, CST3, RPL3, HNRNPA1, EEF1D, RPL6, GLRX, EEF1B2, RPL14, EEF2, RPS2, ID2, EIF3E, SLC25A5, PHLDA2, CDKN1A, NPC2, UBXN1, FKBP2
DANG_MYC_TARGETS_UP	0.00114811	0.023567	0.449938	3.82777	0	84	RPS20, RPL27, EIF4A1, RPL27A, RPL10, RPL19, RPS16, RPS13, RPL26, RPS5, RPL3, RPL32, HNRNPA1, RPL5, RPL9, RPL13, RPS19, RPL22, ID2, HSPA8, PTMA, UXT, EIF4E, CKS2, SLC25A3, BAX, SNRPB, PPIA, HSPE1, EMP1, GAPDH, DBI, NPM1, PHB, DPY30, PRDX3, PSMB1, PA2G4, MAT2A, SRSF2, NME1	RPS20, RPL27, EIF4A1, RPL27A, RPL10, RPL19, RPS16, RPS13, RPL26, RPS5, RPL3, RPL32, HNRNPA1, RPL5, RPL9, RPL13, RPS19, RPL22, ID2, HSPA8, PTMA, UXT, EIF4E, CKS2, SLC25A3, BAX, SNRPB, PPIA, HSPE1, EMP1, GAPDH, DBI, NPM1, PHB, DPY30, PRDX3, PSMB1
MOOTHA_HUMAN_MITODB_6_2002	0.0010395	0.023567	0.320315	3.8086	0	236	RPLP2, RPS3A, RPL3, TSPO, COX4I1, COX6B1, NDUFA4, COX7A2, COX5B, COX8A, COX7C, NDUFA1, COX6A1, PDK4, NDUFB2, NDUFB4, UQCRB, SLC25A5, NDUFC2, NDUFS7, NDUFB1, SLC25A3, BLVRA, NDUFB7, CYBA, BAX, NDUFS5, COX6C, HSPE1, NDUFS6, NDUFB6, MDH2, NDUFB5, COX17, GATM, TBCB, TUFM, COX7A2L, TIMM13, UQCRH, NDUFS4, UCP2, NDUFV2, REXO2, NDUFS8, PRDX3, MRPL33, SDHC, MRPL34, NDUFAB1, SSBP1, ACADVL, ETFB, DUT, TOMM2…	RPLP2, RPS3A, RPL3, TSPO, COX4I1, COX6B1, NDUFA4, COX7A2, COX5B, COX8A, COX7C, NDUFA1, COX6A1, PDK4, NDUFB2, NDUFB4, UQCRB, SLC25A5, NDUFC2, NDUFS7, NDUFB1, SLC25A3, BLVRA, NDUFB7, CYBA, BAX, NDUFS5, COX6C, HSPE1, NDUFS6, NDUFB6, MDH2, NDUFB5, COX17, GATM, TBCB, TUFM, COX7A2L, TIMM13, UQCRH, NDUFS4, UCP2, NDUFV2, REXO2, NDUFS8, PRDX3, MRPL33, SDHC
MARTINEZ_RESPONSE_TO_TRABECTEDIN_UP	0.00123305	0.023567	0.552889	3.80851	0	47	RPS27, UBA52, JUNB, GADD45B, NDUFA13, COX6B1, COX7A2, ID2, SOD1, COX8A, NDUFA1, ITM2B, UQCRB, ATRAID, IFITM2, FKBP1A, ARL2, HSBP1, IGFBP6, GUK1, SERTAD1, PRDX2, LAPTM4A, NDUFA2, CXCL3, DKK3, VKORC1, RSU1, GLO1, CTSA, RHBDD2, ITGAE, CDC37	RPS27, UBA52, JUNB, GADD45B, NDUFA13, COX6B1, COX7A2, ID2, SOD1, COX8A, NDUFA1, ITM2B, UQCRB, ATRAID, IFITM2, FKBP1A, ARL2, HSBP1, IGFBP6, GUK1
REACTOME_MITOCHONDRIAL_TRANSLATION	0.00117233	0.023567	0.4725	3.80028	0	72	MRPL23, MRPL51, MRPL52, MRPS21, TUFM, GADD45GIP1, MRPL33, MRPL34, MRPS28, MRPL55, MRPL24, MTIF3, AURKAIP1, MRPL11, MRPS34, MRPL14, MRPS15, MRPL43, MRPL41, MRPL27, MRPL28, MRPL32, MRPL18, MRPS7, MRPS36, MRPS18C, MRPL54, MRPL13, MRPL12, MRPL22, MRPS26, MRPS12, OXA1L, MRPL9, MRPL16, MRPS16, MRPS23, MRPL21, MRPL4, MRPL17, MRPS18B, MRPS6, MRPS5, MRPL20, MRPL36, MRPS11, DAP3, MRPL1, MRPL48, CHCHD1, MRP…	MRPL23, MRPL51, MRPL52, MRPS21, TUFM, GADD45GIP1, MRPL33
LUI_THYROID_CANCER_PAX8_PPARG_DN	0.00130548	0.023567	0.623875	3.79694	0	34	RPL21, RPL10A, RPS5, RPL17, RPS12, RPL18A, EIF3K, BLVRB, RPS2, ITM2B, HSPA8, AKR1B1, EIF3F, PPT1, FKBP1A, ERGIC3, HINT1, TMEM147, FBL, ETHE1, PSMD8, RAN, TMEM109, DDT, ATXN10, SRSF3, ISLR, UBE2E3, DNAJA1	RPL21, RPL10A, RPS5, RPL17, RPS12, RPL18A, EIF3K, BLVRB, RPS2, ITM2B, HSPA8, AKR1B1, EIF3F, PPT1, FKBP1A, ERGIC3, HINT1, TMEM147, FBL, ETHE1
MODY_HIPPOCAMPUS_PRENATAL	0.00136612	0.023567	0.699391	3.79	0	26	RPL13A, RPL23A, RPS27, RPL19, RPL8, RPL12, RPL30, RPL9, RPL34, RPL13, RPL37, RPS18, BTF3, RPS8, EIF4A3, HNRNPA0, CKS2, LSM4, SNRPB2, GADD45G, CDK4	RPL13A, RPL23A, RPS27, RPL19, RPL8, RPL12, RPL30, RPL9, RPL34, RPL13, RPL37, RPS18, BTF3, RPS8, EIF4A3, HNRNPA0, CKS2, LSM4
YAO_TEMPORAL_RESPONSE_TO_PROGESTERONE_CLUSTER_17	0.00108814	0.023567	0.37445	3.78459	0	140	GSTP1, NDUFA11, UQCRQ, LMNA, KRTCAP2, ACTB, COPE, SLIRP, TALDO1, EIF4A3, FKBP1A, NDUFB7, ERP29, SMDT1, PSMB6, ERH, CSNK2B, LAMTOR1, SERF2, MRPL51, NDUFS6, NDUFB6, MDH2, PSMB7, TIMM13, TUBB, ABRACL, NDUFV2, NDUFB9, ROMO1, LSM4, TWF2, CAPN2, LSM7, UFC1, MRPL34, NDUFAB1, ARL3, COPS6, PSMA7, DNAJC19, DRAP1, IMPDH2, DCTN2, SDHB, SLC25A39, NDUFS3, PSMD8, ADSL, UBE2S, TGFB1I1, TMEM160, DDOST, VDAC3, CDK…	GSTP1, NDUFA11, UQCRQ, LMNA, KRTCAP2, ACTB, COPE, SLIRP, TALDO1, EIF4A3, FKBP1A, NDUFB7, ERP29, SMDT1, PSMB6, ERH, CSNK2B, LAMTOR1, SERF2, MRPL51, NDUFS6, NDUFB6, MDH2, PSMB7, TIMM13, TUBB, ABRACL, NDUFV2, NDUFB9, ROMO1, LSM4, TWF2, CAPN2, LSM7, UFC1
LUI_THYROID_CANCER_CLUSTER_3	0.0013947	0.023567	0.733279	3.7241	0	22	RPL21, RPL10A, RPS5, RPL17, RPS12, RPL18A, EIF3K, RPL18, RPS2, ITM2B, HSPA8, EIF3F, EIF3G, ERGIC3, HINT1, TMEM147, FBL, PSMD8	RPL21, RPL10A, RPS5, RPL17, RPS12, RPL18A, EIF3K, RPL18, RPS2, ITM2B, HSPA8, EIF3F, EIF3G, ERGIC3, HINT1, TMEM147, FBL
HILLION_HMGA1_TARGETS	0.00124844	0.023567	0.555634	3.72374	0	44	ALDOA, RPL21, RPL36A, RPL19, RPS3A, RPS12, CLU, RPL13, RPS11, COX4I1, EEF2, ID2, COX5B, SOD1, HSPB1, CRIP2, CFL1, SLC25A5, GPX3, PSMB6, AKR1A1, PMP22, ID3, COX5A, NME1, CXCL2, MIF	ALDOA, RPL21, RPL36A, RPL19, RPS3A, RPS12, CLU, RPL13, RPS11, COX4I1, EEF2, ID2, COX5B, SOD1, HSPB1, CRIP2, CFL1, SLC25A5, GPX3, PSMB6, AKR1A1, PMP22, ID3
TARTE_PLASMA_CELL_VS_PLASMABLAST_UP	0.00108108	0.023567	0.345677	3.71983	0	171	RPL23A, RPLP1, RPS14, RPS16, RPL37A, RPS15A, RPL18A, CST3, RPS21, CLU, RPS15, ALOX5AP, RPL34, RPS11, FCGRT, RPL7A, CD9, RPL24, RPS18, OAZ1, RPSA, RPLP0, RPS2, NFKBIA, HSPB1, RPL39, CIRBP, LTC4S, ACTB, GPX3, CYBA, AK1, HES1, FTL, SNCA, DAB2, RPL28, TSC22D3, LGMN, HERPUD1, FCER1G, TPT1, ADM, SSR4, TNFAIP2, RAB32, RAB13, RNASE1, MGST2, EGR1, IGFBP4, FOS, NR4A1, TIMP3, FMOD, TCN2, C1S, NFIC, FSCN1, S…	RPL23A, RPLP1, RPS14, RPS16, RPL37A, RPS15A, RPL18A, CST3, RPS21, CLU, RPS15, ALOX5AP, RPL34, RPS11, FCGRT, RPL7A, CD9, RPL24, RPS18, OAZ1, RPSA, RPLP0, RPS2, NFKBIA, HSPB1, RPL39, CIRBP, LTC4S, ACTB, GPX3, CYBA, AK1, HES1, FTL, SNCA, DAB2, RPL28, TSC22D3, LGMN, HERPUD1, FCER1G, TPT1, ADM, SSR4, TNFAIP2
LOPEZ_MBD_TARGETS	0.00100503	0.023567	0.268104	3.70519	0	486	RPL31, ALDOA, EIF4A1, RPL10A, RPS14, RPL35A, TOMM7, C1QC, RPS21, COMMD6, RPS7, UBA52, EEF1D, RPS19, JUNB, GADD45B, RPL37, RPL24, RPL11, GLRX, EIF3K, BLVRB, GSTP1, RPL18, BTF3, RPLP0, EEF2, PFN1, RPS2, RPS8, SOD1, COX8A, CCNI, NFKBIA, POLD4, ARL6IP4, ANXA4, ITM2B, HSPA8, EIF3E, CORO1A, TUBA1A, RBX1, STMN1, RAB5C, ATF4, CFL1, RPL36AL, ATRAID, TMEM258, APRT, RPS24, IFITM2, ARPC4, HNMT, ARPC3, NDUFB7…	RPL31, ALDOA, EIF4A1, RPL10A, RPS14, RPL35A, TOMM7, C1QC, RPS21, COMMD6, RPS7, UBA52, EEF1D, RPS19, JUNB, GADD45B, RPL37, RPL24, RPL11, GLRX, EIF3K, BLVRB, GSTP1, RPL18, BTF3, RPLP0, EEF2, PFN1, RPS2, RPS8, SOD1, COX8A, CCNI, NFKBIA, POLD4, ARL6IP4, ANXA4, ITM2B, HSPA8, EIF3E, CORO1A, TUBA1A, RBX1, STMN1, RAB5C, ATF4, CFL1, RPL36AL, ATRAID, TMEM258, APRT, RPS24, IFITM2, ARPC4, HNMT, ARPC3, NDUFB7…
OSMAN_BLADDER_CANCER_DN	0.0010582	0.023567	0.328751	3.7023	0	196	RPL13A, RPS20, RPLP2, RPL23A, RPS10, RPL36A, RPL10, RPL38, RPS27, RPL19, RPL10A, RPS16, RPS25, RPL15, RPL35A, RPS3, RPS13, RPS3A, RPS6, RPS5, RPL18A, RPL12, FAU, RPS21, RPL35, RPL3, RPS15, RPL32, RPL4, RPS4X, RPS7, UBA52, RPL34, RPL13, RPS11, RPL37, RPL7A, RPL24, RPS18, EEF1B2, RPSA, RPL14, RPL36, RPLP0, RPL22, RPL29, ZFAS1, MYL12A, OST4, EDF1, RPS24, CKLF, ZFP36L1, SERF2, RPL28, CHMP3, C12orf57,…	RPL13A, RPS20, RPLP2, RPL23A, RPS10, RPL36A, RPL10, RPL38, RPS27, RPL19, RPL10A, RPS16, RPS25, RPL15, RPL35A, RPS3, RPS13, RPS3A, RPS6, RPS5, RPL18A, RPL12, FAU, RPS21, RPL35, RPL3, RPS15, RPL32, RPL4, RPS4X, RPS7, UBA52, RPL34, RPL13, RPS11, RPL37, RPL7A, RPL24, RPS18, EEF1B2, RPSA, RPL14, RPL36, RPLP0, RPL22, RPL29, ZFAS1, MYL12A, OST4, EDF1, RPS24, CKLF, ZFP36L1, SERF2, RPL28, CHMP3, C12orf57,…
REACTOME_COMPLEX_I_BIOGENESIS	0.00122249	0.023567	0.523237	3.67784	0	49	NDUFA13, NDUFA11, NDUFA1, MT-ND2, NDUFB11, NDUFB2, NDUFB4, NDUFC2, NDUFS7, NDUFB1, NDUFB7, NDUFS5, NDUFA12, NDUFAF3, NDUFS6, NDUFB6, NDUFB5, NDUFB10, NDUFS4, NDUFV2, NDUFB9, NDUFS8, NDUFAB1, NDUFV1, NDUFB3, NDUFC1, NDUFS3, NDUFA6, NDUFA2, NDUFA9, NDUFA10, NDUFS2, NDUFA8, TIMMDC1, NDUFAF4, TMEM126B, NDUFA3, ECSIT	NDUFA13, NDUFA11, NDUFA1, MT-ND2, NDUFB11, NDUFB2, NDUFB4, NDUFC2, NDUFS7, NDUFB1, NDUFB7, NDUFS5, NDUFA12, NDUFAF3, NDUFS6, NDUFB6, NDUFB5, NDUFB10, NDUFS4, NDUFV2, NDUFB9, NDUFS8
LEE_LIVER_CANCER_SURVIVAL_DN	0.00110988	0.023567	0.397318	3.67671	0	104	RPL31, RPL27, RPL36A, TMSB4X, RPL38, RPS3, RPS3A, RPS6, RPS5, IER3, RPL17, RPL12, RPL35, TUBA1B, RPS7, HNRNPA1, CALM2, RPS9, RPL9, S100A6, RPS18, RPSA, CLIC1, ANXA4, DYNLL1, RBX1, EIF4A3, PTMA, SNRPG, CKS2, PHLDA2, PLP2, NPM1, SUMO2, SFT2D1, RWDD1, FBL, RAB32, HMGB2, SNRPB2, NOP56, PDCD5, TPRKB, ARHGAP18, CDK4, RAN, DCTPP1, HDAC2, METTL5, PRMT1, KRT10, PFDN4, PRMT2, CCT6A	RPL31, RPL27, RPL36A, TMSB4X, RPL38, RPS3, RPS3A, RPS6, RPS5, IER3, RPL17, RPL12, RPL35, TUBA1B, RPS7, HNRNPA1, CALM2, RPS9, RPL9, S100A6, RPS18, RPSA, CLIC1, ANXA4, DYNLL1, RBX1, EIF4A3, PTMA, SNRPG, CKS2, PHLDA2, PLP2, NPM1, SUMO2, SFT2D1, RWDD1, FBL
POMEROY_MEDULLOBLASTOMA_PROGNOSIS_DN	0.0013587	0.023567	0.662831	3.64183	0	27	RPS10, RPL27A, RPL10A, RPS14, RPS25, RPL35A, RPS19, RPL7A, RPL11, RPS18, RPSA, RPL29, RPS8, COX8A, SNRPD2, ERP29, TKT	RPS10, RPL27A, RPL10A, RPS14, RPS25, RPL35A, RPS19, RPL7A, RPL11, RPS18, RPSA, RPL29, RPS8, COX8A, SNRPD2, ERP29, TKT
GNATENKO_PLATELET_SIGNATURE	0.0013587	0.023567	0.655695	3.60262	0	27	RPL41, TMSB4X, CLU, F13A1, RGS10, OAZ1, MYL6, CD99, MYL12A, ITM2B, DYNLL1, ACTB, PTMA, CFL1, PKM, TAGLN2, UBC	RPL41, TMSB4X, CLU, F13A1, RGS10, OAZ1, MYL6, CD99, MYL12A, ITM2B, DYNLL1, ACTB, PTMA, CFL1, PKM, TAGLN2, UBC
ZHONG_SECRETOME_OF_LUNG_CANCER_AND_MACROPHAGE	0.00126263	0.023567	0.544708	3.56305	0	41	ALDOA, RPL10A, CST3, CLU, PEBP1, ACTB, TALDO1, NPC2, PSMB6, BGN, ANXA2, MDH2, AKR1A1, PSMB7, PSMB5, TPT1, FDPS, PPIB, CTSH, DUT, PSMA7, IGFBP4, TPI1, MDH1, RAN	ALDOA, RPL10A, CST3, CLU, PEBP1, ACTB, TALDO1, NPC2, PSMB6, BGN, ANXA2, MDH2, AKR1A1, PSMB7, PSMB5, TPT1, FDPS
HOLLEMAN_ASPARAGINASE_RESISTANCE_B_ALL_UP	0.00143062	0.023567	0.725549	3.54565	0	20	RPL13A, RPS3, RPS5, RPL3, RPL4, RPL5, RPL7A, RPL11, RPL6, EIF3K, EEF1B2, RPLP0, EIF3L, EIF3D, FBL	RPL13A, RPS3, RPS5, RPL3, RPL4, RPL5, RPL7A, RPL11, RPL6, EIF3K, EEF1B2, RPLP0, EIF3L, EIF3D, FBL
CHICAS_RB1_TARGETS_LOW_SERUM	0.00122249	0.023567	0.499736	3.51265	0	49	RPL36A, RPL38, TOMM7, RPS21, POLR2L, COX6B1, RPS28, COX5B, COX7C, NDUFA1, ZFAS1, NDUFB2, NDUFB4, OST4, RPL36AL, TMEM258, SNRPG, NDUFB1, CKLF, PET100, SNRPB, SNRPE, ROMO1, LSM7, NNMT	RPL36A, RPL38, TOMM7, RPS21, POLR2L, COX6B1, RPS28, COX5B, COX7C, NDUFA1, ZFAS1, NDUFB2, NDUFB4, OST4, RPL36AL, TMEM258, SNRPG, NDUFB1, CKLF, PET100, SNRPB, SNRPE, ROMO1, LSM7
MCLACHLAN_DENTAL_CARIES_UP	0.0010846	0.023567	0.347731	3.50384	0	138	IER3, ARPC1B, CCL2, TYROBP, ALOX5AP, STAB1, F13A1, MGP, GLRX, MS4A6A, CCL3, PLAU, VAMP8, HLA-DMA, CORO1A, CPVL, CXCL1, CFD, C1QA, CSF1R, CYBA, NCF4, HLA-DMB, ARHGDIB, CAPG, LY96, CD37, IFI30, IL1B, RNASE6, FCER1G, ADM, UCP2, FCGR2B, SSR4, RAB31, ACP5, NNMT, C1QB, MS4A4A, CTSH, FCGR2A, CD4, CD14, ANGPTL2, MNDA, IL6, RNASE1, KPNA2, IGFBP4, IRF8	IER3, ARPC1B, CCL2, TYROBP, ALOX5AP, STAB1, F13A1, MGP, GLRX, MS4A6A, CCL3, PLAU, VAMP8, HLA-DMA, CORO1A, CPVL, CXCL1, CFD, C1QA, CSF1R, CYBA, NCF4, HLA-DMB, ARHGDIB, CAPG, LY96, CD37, IFI30, IL1B, RNASE6, FCER1G, ADM, UCP2, FCGR2B, SSR4, RAB31, ACP5
WP_MITOCHONDRIAL_COMPLEX_I_ASSEMBLY_MODEL_OXPHOS_SYSTEM	0.00123609	0.023567	0.509487	3.46947	0	46	NDUFA13, NDUFA1, MT-ND2, NDUFB11, NDUFB2, NDUFB4, NDUFC2, NDUFB1, NDUFB7, NDUFS5, NDUFA12, NDUFAF3, NDUFS6, NDUFB6, NDUFB5, NDUFB10, NDUFS4, NDUFV2, NDUFB9, NDUFAB1, NDUFV1, NDUFB3, NDUFC1, NDUFS3, NDUFA6, NDUFA2, NDUFA10, NDUFS2, NDUFA8, TMEM70, TIMMDC1, NDUFAF4, TMEM126B, NDUFA3, ECSIT	NDUFA13, NDUFA1, MT-ND2, NDUFB11, NDUFB2, NDUFB4, NDUFC2, NDUFB1, NDUFB7, NDUFS5, NDUFA12, NDUFAF3, NDUFS6, NDUFB6, NDUFB5, NDUFB10, NDUFS4, NDUFV2, NDUFB9
HILLION_HMGA1B_TARGETS	0.00124844	0.023567	0.514997	3.46478	0	45	RPL21, RPL10, RPL19, RPS3A, RPS12, CLU, RPL13, RPS11, COX4I1, COX7A2, ID2, COX5B, SOD1, CRIP2, PTMA, SLC25A5, PSMB6, AKR1A1, ID3, ACADVL, COX5A, ARF5, NME1, CXCL2, GPX4, MIF, TNFRSF1A, CCND3, PCOLCE, ID1	RPL21, RPL10, RPL19, RPS3A, RPS12, CLU, RPL13, RPS11, COX4I1, COX7A2, ID2, COX5B, SOD1, CRIP2, PTMA, SLC25A5, PSMB6, AKR1A1, ID3
DIRMEIER_LMP1_RESPONSE_EARLY	0.00129199	0.023567	0.549608	3.46324	0	37	RPS10, RPS16, TNF, RPS9, JUNB, GADD45B, CCL4, EEF1A1, EEF2, CCL3, ZFP36, NFKBIA, ACTB, EIF1, HERPUD1, INSIG1, PPP1R15A, ZC3H12A, MYC, IER2, EGR1, CD83, TRAF1	RPS10, RPS16, TNF, RPS9, JUNB, GADD45B, CCL4, EEF1A1, EEF2, CCL3, ZFP36, NFKBIA, ACTB, EIF1, HERPUD1, INSIG1
ANDERSEN_LIVER_CANCER_KRT19_UP	0.00145138	0.023567	0.727632	3.44177	0	19	RPL13A, RPL27A, RPL10A, RPS14, RPS25, RPL35A, RPS3A, RPS12, RPL3, CALM2, RPL9, RPS18	RPL13A, RPL27A, RPL10A, RPS14, RPS25, RPL35A, RPS3A, RPS12, RPL3, CALM2, RPL9, RPS18
TIEN_INTESTINE_PROBIOTICS_24HR_DN	0.00108932	0.023567	0.34717	3.43295	0	128	RPL13A, RPL23A, RPL41, RPL27A, RPL10, RPS27, RPS14, RPL37A, RPS3, RPS3A, RPS23, RPS6, RPL23, RPL12, RPL3, RPL4, RPS7, RPL5, RPL34, RPL13, RPS19, RPS11, RPS18, GLRX, EEF1A1, RPLP0, EEF2, RPS2, RPL39, HSPA8, RPS24, DDIT4, EIF1, ACTG1, FTL, TMED2, SLC3A2, HERPUD1, TPT1, UBC, PPP1R15A, PPIB, SERP1, MTDH, VASP, SLC1A5	RPL13A, RPL23A, RPL41, RPL27A, RPL10, RPS27, RPS14, RPL37A, RPS3, RPS3A, RPS23, RPS6, RPL23, RPL12, RPL3, RPL4, RPS7, RPL5, RPL34, RPL13, RPS19, RPS11, RPS18, GLRX, EEF1A1, RPLP0, EEF2, RPS2, RPL39, HSPA8, RPS24, DDIT4, EIF1, ACTG1, FTL, TMED2, SLC3A2, HERPUD1, TPT1, UBC
CHAUHAN_RESPONSE_TO_METHOXYESTRADIOL_DN	0.00118906	0.023567	0.440958	3.42993	0	65	TMSB4X, RPL12, SLC25A6, EIF3K, EEF1A1, BTF3, CCL3, COX6A1, COPE, EIF3F, TUBB2A, LGALS1, ERP29, NPC2, ARHGDIB, PKM, HERPUD1, ADM, PDLIM1, UBC, FDPS, ARL6IP1, AP1S2, UBE2S, MDH1, DDOST, EIF4B, EIF3M, SEC61G, AP3S1, IDH2, VAMP2, UBE2I, PHB2, BTG2, NME4, ATP6V1F, HADH, MORF4L2	TMSB4X, RPL12, SLC25A6, EIF3K, EEF1A1, BTF3, CCL3, COX6A1, COPE, EIF3F, TUBB2A, LGALS1, ERP29, NPC2, ARHGDIB, PKM, HERPUD1, ADM, PDLIM1, UBC, FDPS
HOUNKPE_HOUSEKEEPING_GENES	0.001001	0.023567	0.236793	3.42726	0	652	EIF4A1, RPL15, RPL35A, U2AF1, RPL4, HNRNPA1, EEF1D, EIF3K, SAP18, COMT, BTF3, RPL22, PRDX5, SOD1, TRMT112, CCNI, CUTA, UBL5, EIF3E, COPE, SLIRP, RBX1, NEDD8, EIF4A3, OST4, CFL1, TMEM258, TMED9, TMEM256, RAD23A, ISCU, SLC25A5, SF3B5, DAD1, BANF1, PPT1, BRK1, JTB, ZC3H11A, SLC25A3, EIF3G, ERP29, TMEM219, ERGIC3, SMDT1, PSMB6, SNRPB, HSBP1, ERH, CSNK2B, UBXN1, WDR83OS, LAMTOR1, HINT1, FIS1, AP2M1, G…	EIF4A1, RPL15, RPL35A, U2AF1, RPL4, HNRNPA1, EEF1D, EIF3K, SAP18, COMT, BTF3, RPL22, PRDX5, SOD1, TRMT112, CCNI, CUTA, UBL5, EIF3E, COPE, SLIRP, RBX1, NEDD8, EIF4A3, OST4, CFL1, TMEM258, TMED9, TMEM256, RAD23A, ISCU, SLC25A5, SF3B5, DAD1, BANF1, PPT1, BRK1, JTB, ZC3H11A, SLC25A3, EIF3G, ERP29, TMEM219, ERGIC3, SMDT1, PSMB6, SNRPB, HSBP1, ERH, CSNK2B, UBXN1, WDR83OS, LAMTOR1, HINT1, FIS1, AP2M1, G…
DIAZ_CHRONIC_MYELOGENOUS_LEUKEMIA_DN	0.00116959	0.023567	0.422396	3.38938	0	71	RPL23A, RPL41, RPLP1, TGFBI, RPS12, RPL18A, RPS15, RPL30, RPL32, F13A1, RPS11, GADD45B, EEF1A1, MS4A6A, RPL39, MAFB, RPS24, GPX3, CSF1R, GAS7, ACTG1, HLA-DMB, GAPDH, IFI30, MS4A4A, GLIPR1, ME1, ADAP2, MNDA, CSTA, IRF8	RPL23A, RPL41, RPLP1, TGFBI, RPS12, RPL18A, RPS15, RPL30, RPL32, F13A1, RPS11, GADD45B, EEF1A1, MS4A6A, RPL39, MAFB, RPS24, GPX3, CSF1R, GAS7, ACTG1, HLA-DMB, GAPDH, IFI30
BLALOCK_ALZHEIMERS_DISEASE_DN	0.001002	0.023567	0.237781	3.38875	0	591	RPL31, RPL38, RPL15, RPL35A, RPS21, ALOX5AP, SLC25A6, RPL6, GLRX, EIF3K, SAP18, COX4I1, RPL14, COX6B1, NDUFA4, COX7A2, UQCRQ, COX5B, COX8A, TUBB4B, COX7C, CUTA, MYL12A, COX6A1, UBL5, ITM2B, HSPA8, DYNLL1, MEF2C, MGST3, RBX1, NDUFB11, NEDD8, NDUFB2, NDUFB4, CHCHD2, ESD, SNRPD2, ISCU, SLC25A5, TUBB2A, NDUFC2, LAMTOR2, PPT1, CKS2, ARPC3, NDUFB1, SLC25A3, PSMB3, PSMB6, AP2S1, NDFIP1, PPIA, MGLL, HINT…	RPL31, RPL38, RPL15, RPL35A, RPS21, ALOX5AP, SLC25A6, RPL6, GLRX, EIF3K, SAP18, COX4I1, RPL14, COX6B1, NDUFA4, COX7A2, UQCRQ, COX5B, COX8A, TUBB4B, COX7C, CUTA, MYL12A, COX6A1, UBL5, ITM2B, HSPA8, DYNLL1, MEF2C, MGST3, RBX1, NDUFB11, NEDD8, NDUFB2, NDUFB4, CHCHD2, ESD, SNRPD2, ISCU, SLC25A5, TUBB2A, NDUFC2, LAMTOR2, PPT1, CKS2, ARPC3, NDUFB1, SLC25A3, PSMB3, PSMB6, AP2S1, NDFIP1, PPIA, MGLL, HINT…
BILANGES_RAPAMYCIN_SENSITIVE_VIA_TSC1_AND_TSC2	0.0012285	0.023567	0.478323	3.3787	0	50	RPL31, RPL36A, RPL10A, RPL35A, RPS21, RPL3, HNRNPA1, EIF3K, BLVRB, BTF3, RPL36, RPS28, HSPA8, EIF3E, SLC25A5, TUBB2A, SLC25A3, BGN, TUBB, PRDX3, SSR4, RPS26, PPIB, IGBP1, IMPDH2, TSPAN15, TOMM20, SERPINB6, KDELR1, GYG1, CCT2, CCT4, NOL3, UQCRFS1, NAA10, AHCY	RPL31, RPL36A, RPL10A, RPL35A, RPS21, RPL3, HNRNPA1, EIF3K, BLVRB, BTF3, RPL36, RPS28, HSPA8, EIF3E, SLC25A5, TUBB2A, SLC25A3, BGN, TUBB, PRDX3, SSR4, RPS26
REACTOME_CELLULAR_RESPONSE_TO_CHEMICAL_STRESS	0.00112867	0.023567	0.372922	3.36755	0	98	RPS27A, UBB, UBA52, BLVRB, COX4I1, GSTP1, COX6B1, NDUFA4, PRDX5, COX5B, SOD1, COX8A, COX7C, COX6A1, RBX1, BLVRA, GPX3, COX16, CYBA, PSMB3, NCF4, PSMB6, CSNK2B, COX6C, PSMD4, PSMB7, PRDX6, PSMB5, COX7A2L, UBC, PSMC5, PRDX3, PSMB1, PSME1, CAT, PSMA7, PRDX2, COX5A, SURF1, PSMF1, PSMD8, TXN2, PSMD9, COX7B, CHD9	RPS27A, UBB, UBA52, BLVRB, COX4I1, GSTP1, COX6B1, NDUFA4, PRDX5, COX5B, SOD1, COX8A, COX7C, COX6A1, RBX1, BLVRA, GPX3, COX16, CYBA, PSMB3, NCF4, PSMB6, CSNK2B, COX6C, PSMD4, PSMB7, PRDX6, PSMB5, COX7A2L, UBC, PSMC5, PRDX3, PSMB1
NUTT_GBM_VS_AO_GLIOMA_DN	0.00136612	0.023567	0.616054	3.3384	0	26	RPS20, RPLP2, RPL23A, RPL27A, RPS13, RPS6, RPL30, RPL4, RPL24, CIRBP, EIF3E, UQCRB, RPL36AL, EIF3F, POLR2F, VDAC2, ANGPTL2	RPS20, RPLP2, RPL23A, RPL27A, RPS13, RPS6, RPL30, RPL4, RPL24, CIRBP, EIF3E, UQCRB, RPL36AL, EIF3F, POLR2F
MOOTHA_PGC	0.00104275	0.023567	0.278779	3.3291	0	241	GLRX, COMT, COX7A2, ID2, COX5B, COX8A, COX7C, COX6A1, VAMP8, PDK4, NOP10, UQCRB, DDIT4, SLC25A5, CKS2, AK1, PGLS, NDUFS5, HSPE1, EIF3L, NDUFB6, PKM, MDH2, ATP1A1, NDUFB5, GAPDH, PSMB7, TUFM, DBI, PSMB5, TIMM13, GUK1, RNF5, NDUFV2, POLR2F, UBC, S100A13, TWF2, PRDX3, RAB31, MRPL34, NDUFAB1, DPYSL3, PRSS23, ETFB, PRDX2, HSD17B10, ME1, CYC1, DUSP6, BSG, IDH3G, NDUFB3, MNDA, NDUFC1, SDHB, PDCD6, FOS, …	GLRX, COMT, COX7A2, ID2, COX5B, COX8A, COX7C, COX6A1, VAMP8, PDK4, NOP10, UQCRB, DDIT4, SLC25A5, CKS2, AK1, PGLS, NDUFS5, HSPE1, EIF3L, NDUFB6, PKM, MDH2, ATP1A1, NDUFB5, GAPDH, PSMB7, TUFM, DBI, PSMB5, TIMM13, GUK1, RNF5, NDUFV2, POLR2F, UBC, S100A13, TWF2, PRDX3, RAB31
DANG_BOUND_BY_MYC	0.00100705	0.023567	0.238883	3.32224	0	509	RPL31, RPL13A, RPS20, RPL27, EIF4A1, RPL27A, RPL10, RPS29, RPL19, RPS16, RPS25, RPS27A, RPL15, RPL8, RPS13, RPL26, RPS6, RPS5, U2AF1, RPS21, RPL3, RPS15, RPL32, UBA52, HNRNPA1, RPL5, CALM2, RPL9, RPL13, RPS19, JUNB, RPL37, EIF3K, OAZ1, SAP18, PYCARD, GSTP1, RPL18, RPL22, PFN1, PRDX5, ID2, LMNA, SOD1, COX7C, CUTA, NDUFA1, POLD4, HSPA8, NDUFB2, NDUFB4, STMN1, ATF4, PTMA, UXT, EIF4E, ESD, ARPC4, EPH…	RPL31, RPL13A, RPS20, RPL27, EIF4A1, RPL27A, RPL10, RPS29, RPL19, RPS16, RPS25, RPS27A, RPL15, RPL8, RPS13, RPL26, RPS6, RPS5, U2AF1, RPS21, RPL3, RPS15, RPL32, UBA52, HNRNPA1, RPL5, CALM2, RPL9, RPL13, RPS19, JUNB, RPL37, EIF3K, OAZ1, SAP18, PYCARD, GSTP1, RPL18, RPL22, PFN1, PRDX5, ID2, LMNA, SOD1, COX7C, CUTA, NDUFA1, POLD4, HSPA8, NDUFB2, NDUFB4, STMN1, ATF4, PTMA, UXT, EIF4E, ESD, ARPC4, EPH…
LUI_TARGETS_OF_PAX8_PPARG_FUSION	0.00137931	0.023567	0.642916	3.32074	0	23	RPL21, RPS5, RPL17, RPS12, RPL18A, EIF3K, RPL18, RPS2, ITM2B, HSPA8, EIF3G, ERGIC3, HINT1, TMEM147, FBL	RPL21, RPS5, RPL17, RPS12, RPL18A, EIF3K, RPL18, RPS2, ITM2B, HSPA8, EIF3G, ERGIC3, HINT1, TMEM147, FBL
TIEN_INTESTINE_PROBIOTICS_24HR_UP	0.00102041	0.023567	0.261128	3.29917	0	298	POLR2L, MYL6, NDUFA13, PEPD, ID2, TMA7, UBL5, VAMP8, DYNLL1, MGST3, SLIRP, RBX1, NEDD8, NDUFB2, EIF4A3, EIF4E, SNRPG, TUBB2A, HNRNPA0, FRMD4B, CKS2, NDUFB1, CKLF, HMGN3, HSBP1, ARHGDIB, ERH, HSPE1, SNRPF, SNRPE, NDUFB6, COX17, TCEAL4, TAGLN2, PSMB7, DBI, TIMM13, EID1, ADM, PHB, RBM8A, NDUFV2, POLR2F, LSM4, FDPS, TAX1BP3, LSM7, SDHC, PRSS23, DUT, RIN2, LSM3, CDC42EP3, PCMT1, PRDX2, AMD1, MRPS28, N…	POLR2L, MYL6, NDUFA13, PEPD, ID2, TMA7, UBL5, VAMP8, DYNLL1, MGST3, SLIRP, RBX1, NEDD8, NDUFB2, EIF4A3, EIF4E, SNRPG, TUBB2A, HNRNPA0, FRMD4B, CKS2, NDUFB1, CKLF, HMGN3, HSBP1, ARHGDIB, ERH, HSPE1, SNRPF, SNRPE, NDUFB6, COX17, TCEAL4, TAGLN2, PSMB7, DBI, TIMM13, EID1, ADM, PHB, RBM8A, NDUFV2, POLR2F, LSM4, FDPS, TAX1BP3, LSM7, SDHC
CAIRO_HEPATOBLASTOMA_CLASSES_UP	0.00102249	0.023567	0.260528	3.28154	0	295	EIF4A1, RPL19, RPL10A, RPS14, RPS16, RPL37A, RPL15, RPS3, RPL8, RPS6, RPL23, RPL18A, RPS21, RPL4, EEF1D, RPL5, RPS9, RPL24, RPL11, RPL6, EEF1B2, RPL14, RPL18, RPL36, RPLP0, RPL22, RPS8, CLIC1, EIF3E, RBX1, EIF4A3, UQCRB, APRT, EIF3F, CHCHD2, CKS2, SLC25A3, CKLF, ERGIC3, SNRPB, CSNK2B, EIF3H, EIF3L, RPL28, TAF9, NPM1, PRDX6, PSMB5, UQCRH, PHB, LSM4, NHP2, FBL, SUPT4H1, HMGB2, AMD1, VDAC2, MTDH, NO…	EIF4A1, RPL19, RPL10A, RPS14, RPS16, RPL37A, RPL15, RPS3, RPL8, RPS6, RPL23, RPL18A, RPS21, RPL4, EEF1D, RPL5, RPS9, RPL24, RPL11, RPL6, EEF1B2, RPL14, RPL18, RPL36, RPLP0, RPL22, RPS8, CLIC1, EIF3E, RBX1, EIF4A3, UQCRB, APRT, EIF3F, CHCHD2, CKS2, SLC25A3, CKLF, ERGIC3, SNRPB, CSNK2B, EIF3H, EIF3L, RPL28, TAF9, NPM1, PRDX6, PSMB5, UQCRH, PHB, LSM4, NHP2, FBL
REACTOME_GAP_JUNCTION_TRAFFICKING_AND_REGULATION	0.0015528	0.0236423	0.861903	3.28109	0	11	TUBA1B, TUBB4B, ACTB, TUBA1A, TUBB2A, ACTG1, TUBA1C, AP2M1, DAB2, CLTA, TUBB6	TUBA1B, TUBB4B, ACTB, TUBA1A, TUBB2A, ACTG1, TUBA1C, AP2M1, DAB2, CLTA
SWEET_LUNG_CANCER_KRAS_UP	0.00102564	0.023567	0.268103	3.26111	0	252	ALDOA, RPL10A, RPL8, TGFBI, C1QC, RPL3, CLU, TYROBP, EEF1D, RPL37, CD9, RPS18, RPL6, GLRX, RPL36, EEF2, RPS2, PRDX5, ID2, RPS8, CLIC1, ANXA4, VAMP8, HLA-DMA, HSPA8, EIF3E, MPEG1, CKS2, CYBA, PHLDA2, CDKN1A, NPC2, PLP2, AK1, PGLS, HLA-DMB, ERH, UBXN1, PKM, ATP1A1, RPL28, GAPDH, IFI30, FKBP2, PSMD4, PSMB5, FCGR2B, PSME1, C1QB, CTSH, CTSK, WLS, MIEN1, ME1, VASP, GRHPR, DUSP6, BSG, CD14, ATP6V0D1, SL…	ALDOA, RPL10A, RPL8, TGFBI, C1QC, RPL3, CLU, TYROBP, EEF1D, RPL37, CD9, RPS18, RPL6, GLRX, RPL36, EEF2, RPS2, PRDX5, ID2, RPS8, CLIC1, ANXA4, VAMP8, HLA-DMA, HSPA8, EIF3E, MPEG1, CKS2, CYBA, PHLDA2, CDKN1A, NPC2, PLP2, AK1, PGLS, HLA-DMB, ERH, UBXN1, PKM, ATP1A1, RPL28, GAPDH, IFI30, FKBP2, PSMD4, PSMB5, FCGR2B
LI_DCP2_BOUND_MRNA	0.00118906	0.023567	0.415908	3.23508	0	65	RPS5, EEF1D, POLR2L, RPSA, NDUFA13, MRPL23, EDF1, APRT, NDUFS7, EIF3G, NDUFB7, AP2S1, NDUFS8, PSMC5, UFC1, PPIB, ETFB, LSM3, HSD17B10, CHMP2A, NOP56, CYC1, IDH3G, TRAPPC2L, CUEDC2, JMJD6, BAZ1A, SMC3, MRPL12, MRPS12, PPP1R7, UQCRC1, MTX1, RUVBL2, WDR45, UBXN6, NAA10, TTC3, MRPS11, SAP30BP, HMOX2, PSMC3, TSPAN31, DCXR, NT5DC2, WDR74, ADA, ZNF593, RFC2, EXOSC4	RPS5, EEF1D, POLR2L, RPSA, NDUFA13, MRPL23, EDF1, APRT, NDUFS7, EIF3G, NDUFB7, AP2S1, NDUFS8, PSMC5, UFC1
HOSHIDA_LIVER_CANCER_SUBCLASS_S1	0.00107411	0.023567	0.305853	3.23261	0	160	ALDOA, TMSB4X, IER3, ARPC1B, ALOX5AP, F13A1, MGP, LUM, OAZ1, GSTP1, PFN1, CCL3, ANXA4, CRIP2, HLA-DMA, CORO1A, CXCL1, GYPC, LGALS1, BLVRA, AQP1, CYBA, NPC2, PLP2, CD151, AP2S1, PPIC, ARHGDIB, AIF1, DAB2, ARPC2, CD37, IFI30, LGMN, ATP6V0B, RNASE6, S100A13, RAB31, ACP5, TAX1BP3, ID3, C1QB, DUT, RIN2, GLIPR1, CYP1B1, ME1, FCGR2A, SRI, SLC1A5, RNASE1, DCTN2, ARF5, PLD3, HEXA, C3AR1, ADAM15, RSU1, EFE…	ALDOA, TMSB4X, IER3, ARPC1B, ALOX5AP, F13A1, MGP, LUM, OAZ1, GSTP1, PFN1, CCL3, ANXA4, CRIP2, HLA-DMA, CORO1A, CXCL1, GYPC, LGALS1, BLVRA, AQP1, CYBA, NPC2, PLP2, CD151, AP2S1, PPIC, ARHGDIB, AIF1, DAB2, ARPC2, CD37, IFI30, LGMN, ATP6V0B, RNASE6, S100A13, RAB31, ACP5, TAX1BP3, ID3
WP_MITOCHONDRIAL_COMPLEX_IV_ASSEMBLY	0.00136612	0.023567	0.595996	3.2297	0	26	COX4I1, COX6B1, NDUFA4, COX7A2, COX5B, COX8A, COX7C, COX6A1, COX16, PET100, COX6C, COX17, COX5A, SURF1, PNKD, SMIM20, COX7B, HIGD1A, CMC1, COX14, COA3	COX4I1, COX6B1, NDUFA4, COX7A2, COX5B, COX8A, COX7C, COX6A1, COX16, PET100, COX6C, COX17
NATSUME_RESPONSE_TO_INTERFERON_BETA_DN	0.00130548	0.023567	0.527773	3.21206	0	34	RPLP1, COX4I1, GSTP1, RPS2, SOD1, NFKBIA, COX6A1, SLIRP, GAS6, LGALS1, IGFBP6, FTL, ANXA2, HINT1, COX6C, GAPDH, PRDX6, NDUFB3, PIN1, SEC61B	RPLP1, COX4I1, GSTP1, RPS2, SOD1, NFKBIA, COX6A1, SLIRP, GAS6, LGALS1, IGFBP6, FTL, ANXA2, HINT1, COX6C, GAPDH, PRDX6
RODWELL_AGING_KIDNEY_UP	0.00103093	0.023567	0.264747	3.19414	0	248	RPL13A, RPL27, RPLP2, RPS10, RPL10, RPS25, RPL35A, TGFBI, RPL12, C1QC, ARPC1B, FAU, RPL35, CCL2, TYROBP, STAB1, RPS19, RGS10, LUM, COMP, MS4A6A, GMFG, FXYD5, RPL18, PFN1, RPS2, SLC40A1, CLIC1, CRIP1, KRTCAP2, ZFAS1, HLA-DMA, CORO1A, TUBA1A, CXCL1, APRT, C1QA, MPEG1, CSF1R, TKT, PGLS, ARHGDIB, UBXN1, ANXA2, SNCA, RPL28, SNHG12, TAGLN2, TBCB, MS4A7, RNASE6, FCER1G, ABRACL, SSR4, RAB31, TNFAIP2, NNM…	RPL13A, RPL27, RPLP2, RPS10, RPL10, RPS25, RPL35A, TGFBI, RPL12, C1QC, ARPC1B, FAU, RPL35, CCL2, TYROBP, STAB1, RPS19, RGS10, LUM, COMP, MS4A6A, GMFG, FXYD5, RPL18, PFN1, RPS2, SLC40A1, CLIC1, CRIP1, KRTCAP2, ZFAS1, HLA-DMA, CORO1A, TUBA1A, CXCL1, APRT, C1QA, MPEG1, CSF1R, TKT, PGLS, ARHGDIB, UBXN1, ANXA2, SNCA, RPL28, SNHG12, TAGLN2, TBCB, MS4A7, RNASE6, FCER1G, ABRACL, SSR4, RAB31, TNFAIP2
BOUDOUKHA_BOUND_BY_IGF2BP2	0.00118483	0.023567	0.403641	3.19398	0	68	RPS10, RPL36A, RPS16, RPS27A, FAU, RPS15, RPS4X, S100A6, RPL36, RPLP0, RPL22, COX8A, COX7C, NDUFA1, VAMP8, DYNLL1, AK1, TMEM147, VPS29, ABRACL, ROMO1, NACA, RAB31, HIGD2A, UBE2D2, LSM5, SEC61B, UAP1, CRTAP, CCND1, HSPA1B, LSM10, SPOP, CCND3, UNC50, TRIP6	RPS10, RPL36A, RPS16, RPS27A, FAU, RPS15, RPS4X, S100A6, RPL36, RPLP0, RPL22, COX8A, COX7C, NDUFA1, VAMP8, DYNLL1, AK1, TMEM147, VPS29, ABRACL, ROMO1, NACA, RAB31
ACEVEDO_LIVER_TUMOR_VS_NORMAL_ADJACENT_TISSUE_UP	0.00100806	0.023567	0.232871	3.18354	0	456	RPL23A, RPL10A, RPS25, RPS27A, RPL15, RPL35A, RPS13, RPL26, RPS5, RPS15A, UBB, RPS21, RPL30, RPS4X, RPS7, CD9, TMEM14C, BTF3, RPLP0, PFN1, COX7A2, LMNA, TRMT112, TUBB4B, COX6A1, DDAH2, DYNLL1, MGST3, MAFB, COPE, TUBA1A, CPVL, NEDD8, NOP10, EIF4A3, UQCRB, RPL36AL, TMEM258, EIF3F, VPS28, DAD1, EPHX1, CKS2, BLVRA, CKLF, GNG11, SNRPB, PPIC, TUBA1C, LAMTOR1, NDUFA12, GABARAPL2, CD59, SNRPF, NDUFB6, ND…	RPL23A, RPL10A, RPS25, RPS27A, RPL15, RPL35A, RPS13, RPL26, RPS5, RPS15A, UBB, RPS21, RPL30, RPS4X, RPS7, CD9, TMEM14C, BTF3, RPLP0, PFN1, COX7A2, LMNA, TRMT112, TUBB4B, COX6A1, DDAH2, DYNLL1, MGST3, MAFB, COPE, TUBA1A, CPVL, NEDD8, NOP10, EIF4A3, UQCRB, RPL36AL, TMEM258, EIF3F, VPS28, DAD1, EPHX1, CKS2, BLVRA, CKLF, GNG11, SNRPB, PPIC, TUBA1C, LAMTOR1, NDUFA12, GABARAPL2, CD59, SNRPF, NDUFB6, ND…
ZHONG_SECRETOME_OF_LUNG_CANCER_AND_FIBROBLAST	0.00116279	0.023567	0.387245	3.18334	0	77	ALDOA, RPL10A, RPL18A, CST3, CLU, UBA52, CD9, GSTP1, EEF2, LMNA, ANXA4, AKR1B1, PEBP1, ACTB, PSMB3, NPC2, PSMB6, PPIC, BGN, CAPG, PKM, MDH2, PARK7, NPM1, PRDX6, PSMB5, ECM1, TPT1, PSMB1, PSMA7, ME1, TPI1, RAN, WDR1, TNXB, GLO1, KXD1, FUCA1, SERPINB6, SPARC, CTSD	ALDOA, RPL10A, RPL18A, CST3, CLU, UBA52, CD9, GSTP1, EEF2, LMNA, ANXA4, AKR1B1, PEBP1, ACTB, PSMB3, NPC2, PSMB6, PPIC, BGN, CAPG, PKM, MDH2, PARK7, NPM1, PRDX6, PSMB5, ECM1, TPT1, PSMB1
POMEROY_MEDULLOBLASTOMA_DESMOPLASIC_VS_CLASSIC_DN	0.0012987	0.023567	0.516471	3.18165	0	35	RPL21, RPL7, RPS10, RPL36A, RPS29, RPL10A, RPL35A, RPS23, RPL34, RPS11, RPL24, MGP, RPS18, EEF1B2, RPL39	RPL21, RPL7, RPS10, RPL36A, RPS29, RPL10A, RPL35A, RPS23, RPL34, RPS11, RPL24, MGP, RPS18, EEF1B2, RPL39
BENPORATH_MYC_TARGETS_WITH_EBOX	0.00110254	0.023567	0.330744	3.17589	0	117	RPL13A, EIF4A1, RPL23A, RPL36A, RPL27A, RPL10, RPL19, RPS6, RPS15, UBA52, HNRNPA1, RPS19, JUNB, GSTP1, RPL22, LMNA, HSPA8, ACTB, STMN1, ATF4, PTMA, EIF4E, BAX, ACTG1, HES1, RHOG, GAPDH, AKR1A1, DBI, HERPUD1, PHB, ID3, PSMB1, AMD1, BSG, PARP1, NME1, UROD, FAH, HMGN2, CDK4, CCND1, DKK3, VAMP2, TOMM20, CLNS1A, STAT6, PPP1R7, NR1D1, CTSF, IRF3, DCK, PTGER2, IFRD2, SIGMAR1, ICAM1, TPM2, TIMM17B, SLC9A…	RPL13A, EIF4A1, RPL23A, RPL36A, RPL27A, RPL10, RPL19, RPS6, RPS15, UBA52, HNRNPA1, RPS19, JUNB, GSTP1, RPL22, LMNA, HSPA8, ACTB, STMN1, ATF4, PTMA, EIF4E, BAX, ACTG1, HES1, RHOG, GAPDH, AKR1A1, DBI, HERPUD1, PHB, ID3, PSMB1
GAVIN_FOXP3_TARGETS_CLUSTER_T7	0.00118064	0.023567	0.406142	3.15139	0	64	RPL10, RPL32, RPS7, RPS9, OAZ1, MYL6, RPL18, ITM2B, AKR1B1, PPDPF, CHCHD2, LGALS1, CYBA, SNRPB, FTL, EIF3H, FIS1, EIF3L, ECH1, DCTN3, TIMM13, GUK1, SUPT4H1, AMD1, MDH1, LRPAP1, REEP5, ALG5, EIF3M, STRAP, GDI2, NDUFA9, HNRNPF, CDC37, RTCB, USE1, CCT2	RPL10, RPL32, RPS7, RPS9, OAZ1, MYL6, RPL18, ITM2B, AKR1B1, PPDPF, CHCHD2, LGALS1, CYBA, SNRPB, FTL, EIF3H, FIS1, EIF3L, ECH1, DCTN3, TIMM13, GUK1
BURTON_ADIPOGENESIS_PEAK_AT_2HR	0.0013587	0.023567	0.572951	3.148	0	27	IER3, JUNB, ZFP36, DNAJB1, ADM, ID3, PPP1R15A, IL6, MYC, FOS, NR4A1, CXCL2, GADD45G, CAPN1, ERRFI1, BTG2, TNFAIP6, DNAJB6, KLF4, MAP2K3, PTGS2	IER3, JUNB, ZFP36, DNAJB1, ADM, ID3
ABE_INNER_EAR	0.0013947	0.023567	0.616138	3.12917	0	22	RPL21, RPS5, RPL35, CLU, RPS15, RPL32, UBA52, RPS11, MGP, IGFBP6, UBXN1, RPL28, S100A13, C19orf53, COCH, CCS	RPL21, RPS5, RPL35, CLU, RPS15, RPL32, UBA52, RPS11, MGP, IGFBP6, UBXN1, RPL28, S100A13
RODWELL_AGING_KIDNEY_NO_BLOOD_UP	0.00112867	0.023567	0.345853	3.12312	0	98	RPL27, RPS10, RPS25, RPL35A, RPL12, C1QC, RPL35, CCL2, STAB1, LUM, SLC40A1, ZFAS1, IFI27L2, C1QA, MGLL, ANXA2, TBCB, RPL22L1, SSR4, NNMT, C1QB, POLR1D, FHL1, CXCL2, TMEM243, C1S, RPS27L, FSCN1, POLE4, RAB34, TPM1, ANTXR2, DKK3, SPARCL1, CDO1, TMED3, B3GAT3, TNC, FEZ2, ZCCHC24, PGM2L1, TAGLN, AXL, RGS1, PAM, PDIA4, ISLR, ANTXR1, TRIM47, PLK2, RPN2, ITM2C, C1R, AATF, ABI3BP, COL1A2, MFGE8, HEXB, CO…	RPL27, RPS10, RPS25, RPL35A, RPL12, C1QC, RPL35, CCL2, STAB1, LUM, SLC40A1, ZFAS1, IFI27L2, C1QA, MGLL, ANXA2, TBCB, RPL22L1, SSR4
BENPORATH_MYC_MAX_TARGETS	0.00100908	0.023567	0.232053	3.09745	0	388	RPL31, RPS20, RPL27, RPL27A, TMSB4X, RPS29, RPL19, RPLP1, RPS25, RPS27A, RPL15, RPL8, RPS13, RPS6, RPS5, U2AF1, RPS21, RPL35, TUBA1B, RPL32, HNRNPA1, RPL5, CALM2, RPL9, RPL13, RPS19, RPL37, EIF3K, OAZ1, SAP18, RPL18, PFN1, PRDX5, SOD1, COX7C, CUTA, NDUFA1, POLD4, NDUFB2, NDUFB4, ATF4, UXT, ARPC4, CKS2, NDUFB1, PMVK, CYBA, PPIA, UBXN1, HSPE1, NDUFS6, NDUFB6, PKM, NDUFB5, LAMTOR5, IFI30, FKBP2, VPS…	RPL31, RPS20, RPL27, RPL27A, TMSB4X, RPS29, RPL19, RPLP1, RPS25, RPS27A, RPL15, RPL8, RPS13, RPS6, RPS5, U2AF1, RPS21, RPL35, TUBA1B, RPL32, HNRNPA1, RPL5, CALM2, RPL9, RPL13, RPS19, RPL37, EIF3K, OAZ1, SAP18, RPL18, PFN1, PRDX5, SOD1, COX7C, CUTA, NDUFA1, POLD4, NDUFB2, NDUFB4, ATF4, UXT, ARPC4, CKS2, NDUFB1, PMVK, CYBA, PPIA, UBXN1, HSPE1, NDUFS6, NDUFB6, PKM, NDUFB5, LAMTOR5, IFI30, FKBP2, VPS…
ZHOU_TNF_SIGNALING_30MIN	0.00128205	0.023567	0.478357	3.05313	0	38	RPL10, JUNB, NDUFA13, EEF2, PRDX5, CLIC1, TUBB4B, NFKBIA, HSPB1, CXCL1, ATF4, ERGIC3, PLP2, TAGLN2, PSMB7, PHB, SLC39A1, PRDX2, IER2, EGR1, PPP2R1A	RPL10, JUNB, NDUFA13, EEF2, PRDX5, CLIC1, TUBB4B, NFKBIA, HSPB1, CXCL1, ATF4, ERGIC3, PLP2, TAGLN2, PSMB7, PHB, SLC39A1
IGLESIAS_E2F_TARGETS_UP	0.0011274	0.023567	0.338782	3.04413	0	97	C1QC, TUBA1B, TYROBP, CALM2, DCN, S100A6, CD9, LUM, LMNA, CLIC1, SERPINF1, CRIP1, DSTN, NFKBIA, GSN, ITM2B, TUBA1A, CFD, GAS6, C1QA, TUBB2A, LGALS1, BAX, ACTG1, ANXA2, DAB2, CSRP1, EMP1, PMP22, TUBB, S100A13, C1QB, ANGPTL2, IGFBP4, CAPZA2, LAPTM4A, CRTAP, CDO1, MORF4L1, COL6A2, ADH5, SERPINB6, CKS1B, SPARC, RBBP7, CNN3, PCNA, MCM5, DNAJA1, LAPTM5, S100A10, OGN, SLC25A4, CDKN1C, IGFBP5, COL1A2, NP…	C1QC, TUBA1B, TYROBP, CALM2, DCN, S100A6, CD9, LUM, LMNA, CLIC1, SERPINF1, CRIP1, DSTN, NFKBIA, GSN, ITM2B, TUBA1A, CFD, GAS6, C1QA, TUBB2A, LGALS1, BAX, ACTG1, ANXA2, DAB2, CSRP1, EMP1, PMP22, TUBB, S100A13
CHIANG_LIVER_CANCER_SUBCLASS_UNANNOTATED_DN	0.00109769	0.023567	0.317627	3.03895	0	115	ALDOA, RPS16, TYROBP, RPL7A, NDUFA4, HSPA8, UXT, CHCHD2, SNRPD2, SLC25A5, DAD1, HNRNPA0, BAX, WDR83OS, NEU1, ATP1A1, LAMTOR5, DCTN3, DBI, FCER1G, SNX2, OSTC, ATP6V0D1, CAPZA2, PSMD8, STOML2, TPRKB, SNRPD1, VDAC3, CDK4, MANF, RAN, ILF2, PRDX4, CITED2, EMC4, CLNS1A, LSM2, VAMP3, ADH5, MRPL13, RPA3, MRPS12, ARPC1A, DPM1, COPS3, CCT2, CCT4, MRPS23, C1QBP, PDIA6, CNN3, MCTS1, SEC11A, TM9SF2, FUCA2, ZN…	ALDOA, RPS16, TYROBP, RPL7A, NDUFA4, HSPA8, UXT, CHCHD2, SNRPD2, SLC25A5, DAD1, HNRNPA0, BAX, WDR83OS, NEU1, ATP1A1, LAMTOR5, DCTN3, DBI, FCER1G, SNX2
HUANG_GATA2_TARGETS_UP	0.00114679	0.023567	0.347647	3.03706	0	92	RPS6, CST3, TYROBP, ALOX5AP, TSPO, GMFG, PRDX5, MYL12A, COX6A1, UBL5, GSN, RNF130, LGALS1, CDKN1A, PSENEN, ANXA2, FIS1, RHOG, BLOC1S1, C12orf57, P2RY14, FCGR2B, RAB31, GLIPR1, SCAND1, FCGR2A, MNDA, MGST2, ATP6V0E1, ATP6V0D1, LAT2, PLEC, NDUFA6, EVI2A, KCTD12, AP3S1, ANKH, SH3KBP1, FES, HHEX, ABTB1, TNFAIP8L2, TGFBR2, GYG1, ARPC1A, TPCN1	RPS6, CST3, TYROBP, ALOX5AP, TSPO, GMFG, PRDX5, MYL12A, COX6A1, UBL5, GSN, RNF130, LGALS1, CDKN1A, PSENEN, ANXA2, FIS1, RHOG, BLOC1S1, C12orf57, P2RY14, FCGR2B, RAB31
ALONSO_METASTASIS_UP	0.00110132	0.023567	0.317742	3.0309	0	113	RPS10, RPL10A, RPL35A, LUM, COX6B1, BTF3, PFN1, PRDX5, COX8A, UBL5, HSPA8, TUBA1A, NDUFB11, ATRAID, TMEM258, IFITM2, CHCHD2, DAD1, BRK1, RABAC1, SMDT1, CDKN1A, NPC2, EIF3H, EMP1, LAMTOR5, ATP6V0B, PMP22, MMADHC, NHP2, NDUFAB1, SRI, CYC1, FHL1, NDUFB3, ATP6V0D1, UBE2D2, LAPTM4A, SPCS1, ADSL, MDH1, SDHD, RAN, LRPAP1, VKORC1, TIMM10, GLO1, CXCL12, TGFBR2, CKS1B, SPARC, DCK, GHITM, ZNHIT3, GNG12, S10…	RPS10, RPL10A, RPL35A, LUM, COX6B1, BTF3, PFN1, PRDX5, COX8A, UBL5, HSPA8, TUBA1A, NDUFB11, ATRAID, TMEM258, IFITM2, CHCHD2, DAD1, BRK1, RABAC1, SMDT1, CDKN1A, NPC2, EIF3H, EMP1, LAMTOR5, ATP6V0B, PMP22, MMADHC, NHP2
REACTOME_SCF_SKP2_MEDIATED_DEGRADATION_OF_P27_P21	0.00128205	0.023567	0.472934	3.01852	0	38	RPS27A, UBB, UBA52, CDKN1A, PSMB3, PSMB6, PSMD4, PSMB7, PSMB5, UBC, PSMC5, PSMB1, PSME1, PSMA7, PSMF1, PSMD8, PSMD9, CDK4, CCND1, PSMB10, PSMD13, PSMD3, CKS1B, PSMC2, PSMC4, PSMA1, PSMD2, PSMC3, PSMD7, PSMC1, PSMB4, PSMB8	RPS27A, UBB, UBA52, CDKN1A, PSMB3, PSMB6, PSMD4, PSMB7, PSMB5, UBC, PSMC5, PSMB1
CROONQUIST_STROMAL_STIMULATION_UP	0.00130548	0.023567	0.491197	2.98946	0	34	TMSB4X, TGFBI, IER3, LUM, CCL4, CCL3, NFKBIA, CXCL1, TSC22D3, NNMT, PPP1R15A, IL6, IER2, IGFBP4, FOS, CXCL2, FSCN1, CXCL3, ID1, SPARC, IGFBP7, TPM2, SLC25A4, COL6A1, COL1A2, NUPR1, COL6A3, ACTA2	TMSB4X, TGFBI, IER3, LUM, CCL4, CCL3, NFKBIA, CXCL1, TSC22D3
REACTOME_THE_ROLE_OF_GTSE1_IN_G2_M_PROGRESSION_AFTER_G2_CHECKPOINT	0.00124844	0.023567	0.445765	2.98742	0	44	RPS27A, UBB, TUBA1B, UBA52, TUBB4B, TUBA1A, TUBB2A, CDKN1A, PSMB3, PSMB6, TUBA1C, PSMD4, PSMB7, PSMB5, UBC, PSMC5, PSMB1, PSME1, PSMA7, PSMF1, PSMD8, TUBB6, PSMD9, PSMB10, PSMD13, PSMD3, PSMC2, PSMC4, PSMA1, PSMD2	RPS27A, UBB, TUBA1B, UBA52, TUBB4B, TUBA1A, TUBB2A, CDKN1A, PSMB3, PSMB6, TUBA1C, PSMD4, PSMB7, PSMB5, UBC, PSMC5, PSMB1
REACTOME_SYNTHESIS_OF_DNA	0.00117371	0.023567	0.389223	2.98241	0	61	RPS27A, UBB, UBA52, POLD4, ANAPC11, RBX1, ANAPC16, PSMB3, PSMB6, PSMD4, PSMB7, PSMB5, UBC, PSMC5, PSMB1, PSME1, PSMA7, UBE2E1, PSMF1, PSMD8, UBE2S, PSMD9, POLE4, CDC26, PSMB10, PSMD13, PSMD3, ANAPC15, RPA3, PSMC2, PSMC4, PSMA1, PCNA, MCM5, RFC1, RPA2, PSMD2, RPA1, PSMC3, PSMD7, POLD2, PSMC1, PSMB4, RFC2, ORC4, PSMB8	RPS27A, UBB, UBA52, POLD4, ANAPC11, RBX1, ANAPC16, PSMB3, PSMB6, PSMD4, PSMB7, PSMB5, UBC, PSMC5, PSMB1
REACTOME_REGULATION_OF_RUNX3_EXPRESSION_AND_ACTIVITY	0.00130548	0.023567	0.489619	2.97985	0	34	RPS27A, UBB, UBA52, PSMB3, PSMB6, PSMD4, PSMB7, PSMB5, UBC, PSMC5, PSMB1, PSME1, PSMA7, PSMF1, PSMD8, PSMD9, PSMB10, PSMD13, PSMD3, PSMC2, PSMC4, PSMA1, PSMD2, PSMC3, PSMD7, PSMC1, TGFB1, PSMB4, PSMB8	RPS27A, UBB, UBA52, PSMB3, PSMB6, PSMD4, PSMB7, PSMB5, UBC, PSMC5, PSMB1
REACTOME_DEFECTIVE_CFTR_CAUSES_CYSTIC_FIBROSIS	0.00129199	0.023567	0.472632	2.97819	0	37	RPS27A, UBB, UBA52, PSMB3, PSMB6, PSMD4, PSMB7, PSMB5, RNF5, UBC, PSMC5, PSMB1, PSME1, PSMA7, PSMF1, PSMD8, PSMD9, OS9, PSMB10, PSMD13, PSMD3, PSMC2, PSMC4, PSMA1, PSMD2, ERLEC1, PSMC3, PSMD7, PSMC1, PSMB4, PSMB8	RPS27A, UBB, UBA52, PSMB3, PSMB6, PSMD4, PSMB7, PSMB5, RNF5, UBC, PSMC5, PSMB1
HOLLEMAN_VINCRISTINE_RESISTANCE_ALL_DN	0.00144928	0.023567	0.661829	2.97516	0	16	RPL31, RPLP2, RPL23A, RPL10, RPS15A, RPS12, RPL12, RPS2, RPS24, LSM7	RPL31, RPLP2, RPL23A, RPL10, RPS15A, RPS12, RPL12, RPS2, RPS24, LSM7
HEDENFALK_BREAST_CANCER_BRACX_UP	0.00152207	0.0236423	0.755037	2.96745	0	12	RPL31, RPL19, RPL15, RPS13, RPS5, RPS4X, UBA52, JUNB	RPL31, RPL19, RPL15, RPS13, RPS5, RPS4X, UBA52, JUNB
WHITESIDE_CISPLATIN_RESISTANCE_DN	0.0015528	0.0236423	0.775751	2.95313	0	11	RPL13A, RPS16, RPS5, RPS21, RPS9, SOD1, ACTB	RPL13A, RPS16, RPS5, RPS21, RPS9, SOD1, ACTB
REACTOME_CDT1_ASSOCIATION_WITH_THE_CDC6_ORC_ORIGIN_COMPLEX	0.00130548	0.023567	0.482079	2.93396	0	34	RPS27A, UBB, UBA52, PSMB3, PSMB6, PSMD4, PSMB7, PSMB5, UBC, PSMC5, PSMB1, PSME1, PSMA7, PSMF1, PSMD8, PSMD9, PSMB10, PSMD13, PSMD3, PSMC2, PSMC4, PSMA1, PSMD2, PSMC3, PSMD7, PSMC1, PSMB4, ORC4, PSMB8	RPS27A, UBB, UBA52, PSMB3, PSMB6, PSMD4, PSMB7, PSMB5, UBC, PSMC5, PSMB1
GOTZMANN_EPITHELIAL_TO_MESENCHYMAL_TRANSITION_DN	0.00110132	0.023567	0.307031	2.92903	0	114	CALM2, OAZ1, GSTP1, FXYD5, RPL18, PFN1, MRPL23, SOD1, NFKBIA, BAX, ZFP36L1, CDKN1A, TKT, ARHGDIB, ECH1, FKBP2, SLC3A2, UCP2, ANXA7, S100A13, PSMC5, PSME1, AP2A2, POLR1D, AMD1, ANXA11, HSD17B10, SLC1A5, FHL1, MYC, PA2G4, IER2, EGR1, FOS, CAPZA2, CXCL2, OSTF1, HAX1, DDOST, SEPHS2, SRP14, FNTA, AIP, GDI2, CLNS1A, PLXNA2, BCAP31, SCP2, PHYH, SERPINB6, MAN1A1, PFKL, EPS8, DOK1, SRSF1, PAM, KLF4	CALM2, OAZ1, GSTP1, FXYD5, RPL18, PFN1, MRPL23, SOD1, NFKBIA, BAX, ZFP36L1, CDKN1A, TKT, ARHGDIB, ECH1, FKBP2, SLC3A2, UCP2, ANXA7, S100A13, PSMC5
REACTOME_AUF1_HNRNP_D0_BINDS_AND_DESTABILIZES_MRNA	0.0013089	0.023567	0.470318	2.92515	0	36	RPS27A, UBB, UBA52, HSPB1, HSPA8, PSMB3, PSMB6, PSMD4, PSMB7, PSMB5, UBC, PSMC5, PSMB1, PSME1, PSMA7, PSMF1, PSMD8, PSMD9, PSMB10, PSMD13, PSMD3, PSMC2, PSMC4, PSMA1, PSMD2, PSMC3, PSMD7, PSMC1, PSMB4, PSMB8	RPS27A, UBB, UBA52, HSPB1, HSPA8, PSMB3, PSMB6, PSMD4, PSMB7, PSMB5, UBC, PSMC5, PSMB1
REACTOME_PCP_CE_PATHWAY	0.00124844	0.023567	0.433822	2.91865	0	45	RPS27A, UBB, UBA52, PFN1, PSMB3, PSMB6, AP2S1, AP2M1, PSMD4, CLTA, PSMB7, PSMB5, UBC, PSMC5, PSMB1, PSME1, AP2A2, PSMA7, DAAM1, PSMF1, PSMD8, PSMD9, ARRB2, PSMB10, PSMD13, PSMD3, PSMC2, PSMC4, PSMA1, PSMD2	RPS27A, UBB, UBA52, PFN1, PSMB3, PSMB6, AP2S1, AP2M1, PSMD4, CLTA, PSMB7, PSMB5, UBC, PSMC5, PSMB1
REACTOME_HEDGEHOG_LIGAND_BIOGENESIS	0.0013089	0.023567	0.4687	2.91508	0	36	RPS27A, UBB, UBA52, PSMB3, PSMB6, PSMD4, PSMB7, PSMB5, UBC, PSMC5, PSMB1, PSME1, PSMA7, PSMF1, PSMD8, PSMD9, OS9, PSMB10, PSMD13, PSMD3, PSMC2, PSMC4, PSMA1, PSMD2, ERLEC1, PSMC3, PSMD7, PSMC1, PSMB4, PSMB8	RPS27A, UBB, UBA52, PSMB3, PSMB6, PSMD4, PSMB7, PSMB5, UBC, PSMC5, PSMB1
REACTOME_APC_C_CDH1_MEDIATED_DEGRADATION_OF_CDC20_AND_OTHER_APC_C_CDH1_TARGETED_PROTEINS_IN_LATE_MITOSIS_EARLY_G1	0.00124844	0.023567	0.433	2.91312	0	45	RPS27A, UBB, UBA52, ANAPC11, ANAPC16, PSMB3, PSMB6, PSMD4, PSMB7, PSMB5, UBC, PSMC5, PSMB1, PSME1, PSMA7, UBE2E1, PSMF1, PSMD8, UBE2S, PSMD9, CDC26, PSMB10, PSMD13, PTTG1, PSMD3, ANAPC15, PSMC2, PSMC4, PSMA1, PSMD2, RB1, PSMC3, PSMD7, PSMC1, PSMB4, PSMB8	RPS27A, UBB, UBA52, ANAPC11, ANAPC16, PSMB3, PSMB6, PSMD4, PSMB7, PSMB5, UBC, PSMC5, PSMB1
REACTOME_CYTOPROTECTION_BY_HMOX1	0.00116279	0.023567	0.353322	2.90447	0	77	RPS27A, UBB, UBA52, BLVRB, COX4I1, COX6B1, NDUFA4, COX5B, COX8A, COX7C, COX6A1, RBX1, BLVRA, COX16, PSMB3, PSMB6, CSNK2B, COX6C, PSMD4, PSMB7, PSMB5, COX7A2L, UBC, PSMC5, PSMB1, PSME1, PSMA7, COX5A, SURF1, PSMF1, PSMD8, PSMD9, COX7B, CHD9	RPS27A, UBB, UBA52, BLVRB, COX4I1, COX6B1, NDUFA4, COX5B, COX8A, COX7C, COX6A1, RBX1, BLVRA, COX16, PSMB3, PSMB6, CSNK2B, COX6C, PSMD4, PSMB7, PSMB5, COX7A2L, UBC, PSMC5, PSMB1
PAL_PRMT5_TARGETS_UP	0.00112867	0.023567	0.320007	2.88972	0	98	TGFBI, HNRNPA1, NDUFA13, ID2, SLIRP, STMN1, TUBB2A, CKS2, ERH, CAPG, SERF2, ECH1, MRPS21, TUFM, PSMB5, LSM3, WLS, HMGB2, AMD1, CYP1B1, LUC7L3, KPNA2, PPA2, NME1, DTD1, CUEDC2, ECHS1, NAA38, HMGN2, CDK4, AURKAIP1, SMARCE1, SPTSSA, ELOF1, STRAP, LARP7, COL6A2, MRPL18, LSM2, PRELID1, CXCL12, FSTL1, CALM3, CKS1B, PPP1R7, COPS3, SRSF1, EMC6, LAGE3, RPA2, UBE2E3, MRPL20, AHCY, EIF1AX, ARL2BP, MRPL48, C…	TGFBI, HNRNPA1, NDUFA13, ID2, SLIRP, STMN1, TUBB2A, CKS2, ERH, CAPG, SERF2, ECH1, MRPS21, TUFM, PSMB5
ZHOU_TNF_SIGNALING_4HR	0.00133869	0.023567	0.489474	2.88803	0	32	RPL27A, RPL10, RPS23, CCL2, OAZ1, MYL6, EEF2, RPS8, NFKBIA, MYL12A, CXCL1, PPP1R10, PLP2, CD59, PSMB7, PCMT1	RPL27A, RPL10, RPS23, CCL2, OAZ1, MYL6, EEF2, RPS8, NFKBIA, MYL12A, CXCL1, PPP1R10, PLP2, CD59, PSMB7
GAZDA_DIAMOND_BLACKFAN_ANEMIA_MYELOID_DN	0.0013587	0.023567	0.525411	2.88679	0	27	RPS14, RPL36, MRPL23, COX5B, CD59, RPL28, DCTN3, EID1, PHB, CHMP4A, LSM7, UROD, MYLIP, NUDT3, POLR2I, RBBP6, PQBP1, RAB4A, LUZP1, THY1, COX11, HADHA	RPS14, RPL36, MRPL23, COX5B, CD59, RPL28, DCTN3, EID1, PHB, CHMP4A, LSM7
REACTOME_DNA_REPLICATION_PRE_INITIATION	0.00124844	0.023567	0.429448	2.87807	0	44	RPS27A, UBB, UBA52, PSMB3, PSMB6, PSMD4, PSMB7, PSMB5, UBC, PSMC5, PSMB1, PSME1, PSMA7, PSMF1, PSMD8, PSMD9, POLE4, PSMB10, PSMD13, PSMD3, RPA3, KPNB1, PSMC2, PSMC4, PSMA1, MCM5, RPA2, PSMD2, RPA1, PSMC3, PSMD7, PSMC1, PSMB4, ORC4, PSMB8	RPS27A, UBB, UBA52, PSMB3, PSMB6, PSMD4, PSMB7, PSMB5, UBC, PSMC5, PSMB1
REACTOME_ORC1_REMOVAL_FROM_CHROMATIN	0.00128205	0.023567	0.449135	2.86661	0	38	RPS27A, UBB, UBA52, RBX1, PSMB3, PSMB6, PSMD4, PSMB7, PSMB5, UBC, PSMC5, PSMB1, PSME1, PSMA7, PSMF1, PSMD8, PSMD9, PSMB10, PSMD13, PSMD3, PSMC2, PSMC4, PSMA1, MCM5, PSMD2, PSMC3, PSMD7, PSMC1, PSMB4, ORC4, PSMB8	RPS27A, UBB, UBA52, RBX1, PSMB3, PSMB6, PSMD4, PSMB7, PSMB5, UBC, PSMC5, PSMB1
LINDGREN_BLADDER_CANCER_CLUSTER_2B	0.00106157	0.023567	0.254371	2.85413	0	195	FOLR2, CCL2, ALOX5AP, GADD45B, RGS10, MGP, LUM, SERPINF1, CRIP1, NFKBIA, GSN, HLA-DMA, HLA-DRB5, MAFB, COLEC12, MAF, IFITM2, LGALS1, AQP1, MYADM, GNG11, AIF1, DAB2, CSRP1, ARPC2, TSC22D3, IFI30, IL1A, PMP22, CNRIP1, SH2B3, RNASE6, CYBRD1, TNS1, FILIP1L, FCGR2B, NNMT, MS4A4A, CDC42EP3, GLIPR1, ANGPTL2, FHL1, SPAG7, IER2, RGL1, EGR1, GLIPR2, NR4A1, LAT2, CYTH4, ENTPD1, AP1S2, C1S, FAM200B, TPM1, EV…	FOLR2, CCL2, ALOX5AP, GADD45B, RGS10, MGP, LUM, SERPINF1, CRIP1, NFKBIA, GSN, HLA-DMA, HLA-DRB5, MAFB, COLEC12, MAF, IFITM2, LGALS1, AQP1, MYADM, GNG11, AIF1, DAB2, CSRP1, ARPC2, TSC22D3, IFI30, IL1A, PMP22, CNRIP1, SH2B3, RNASE6, CYBRD1, TNS1, FILIP1L, FCGR2B
SANA_RESPONSE_TO_IFNG_DN	0.00121359	0.023567	0.386879	2.84948	0	55	RPL10A, RPS3A, RPL6, RPSA, RPLP0, NDUFA4, MGST3, SNRPD2, LGALS1, SLC25A3, RHOC, ARHGDIB, DAB2, TPT1, PRSS23, ANGPTL2, PA2G4, SSR2, RAN, ILF2, HDAC2, PON2, PRMT1, GADD45A, CCT4, MORF4L2, ANTXR1, KDELR2, CCNB1IP1, UQCR10, OAT, NQO1, CCT3, APEX1, METTL9, CCT5, POLD2, NT5DC2, HMGCL	RPL10A, RPS3A, RPL6, RPSA, RPLP0, NDUFA4, MGST3, SNRPD2, LGALS1, SLC25A3, RHOC, ARHGDIB, DAB2, TPT1
REACTOME_NEGATIVE_REGULATION_OF_NOTCH4_SIGNALING	0.0013089	0.023567	0.457758	2.84703	0	36	RPS27A, UBB, UBA52, RBX1, PSMB3, PSMB6, PSMD4, PSMB7, PSMB5, UBC, PSMC5, PSMB1, PSME1, PSMA7, PSMF1, PSMD8, PSMD9, PSMB10, PSMD13, PSMD3, PSMC2, PSMC4, PSMA1, PSMD2, PSMC3, PSMD7, PSMC1, PSMB4, PSMB8, TACC3	RPS27A, UBB, UBA52, RBX1, PSMB3, PSMB6, PSMD4, PSMB7, PSMB5, UBC, PSMC5, PSMB1
REACTOME_HOST_INTERACTIONS_OF_HIV_FACTORS	0.00116009	0.023567	0.347054	2.84123	0	75	RPS27A, UBB, UBA52, SLC25A6, RBX1, SLC25A5, BANF1, PSMB3, PSMB6, AP2S1, PPIA, AP2M1, PSMD4, PSMB7, NPM1, PSMB5, UBC, PSMC5, PSMB1, PSME1, AP2A2, PSMA7, AP1B1, NUP214, CD4, RANBP1, PSMF1, PSMD8, AP1S2, PSMD9, RAN, PSMB10, PSMD13, PSMD3, HCK, KPNB1, PSMC2, PSMC4, SEC13, PSMA1, PSMD2, AP1S1, SLC25A4, RCC1, ELMO1, PSMC3, PSMD7, RAE1, PSMC1, PSMB4, PSMB8	RPS27A, UBB, UBA52, SLC25A6, RBX1, SLC25A5, BANF1, PSMB3, PSMB6, AP2S1, PPIA, AP2M1, PSMD4, PSMB7, NPM1, PSMB5, UBC, PSMC5, PSMB1
REACTOME_POST_CHAPERONIN_TUBULIN_FOLDING_PATHWAY	0.0016	0.0236423	0.780653	2.83916	0	10	TUBA1B, TUBB4B, TUBA1A, TUBB2A, ARL2, TUBA1C, TBCB, TBCA, TUBB6	TUBA1B, TUBB4B, TUBA1A, TUBB2A, ARL2, TUBA1C, TBCB
ZHONG_SECRETOME_OF_LUNG_CANCER_AND_ENDOTHELIUM	0.00126263	0.023567	0.432358	2.82814	0	41	ALDOA, RPL10A, CLU, EEF2, PEBP1, ACTB, TKT, BGN, TUBA1C, MDH2, GAPDH, TUBB, TPT1, PPIB, SRSF2, IGFBP4, TPI1, RAN, TNXB, GLO1, CTSA, SERPINB6, CTSD, IGFBP7	ALDOA, RPL10A, CLU, EEF2, PEBP1, ACTB, TKT, BGN, TUBA1C, MDH2, GAPDH, TUBB, TPT1
REACTOME_ABC_TRANSPORTER_DISORDERS	0.00128041	0.023567	0.440379	2.82527	0	39	RPS27A, UBB, UBA52, PSMB3, PSMB6, PSMD4, PSMB7, PSMB5, RNF5, UBC, PSMC5, PSMB1, PSME1, PSMA7, PSMF1, PSMD8, PSMD9, OS9, PSMB10, PSMD13, PSMD3, PSMC2, PSMC4, PSMA1, PSMD2, ERLEC1, PSMC3, PSMD7, PSMC1, PSMB4, PSMB8	RPS27A, UBB, UBA52, PSMB3, PSMB6, PSMD4, PSMB7, PSMB5, RNF5, UBC, PSMC5, PSMB1
ZHANG_RESPONSE_TO_CANTHARIDIN_DN	0.00126263	0.023567	0.43158	2.82305	0	41	RPS14, RPL15, RPL4, EEF1D, SLC25A6, COX4I1, RPSA, RPL29, NDUFB2, RHOC, TKT, NDUFB6, UQCRH, NOP56, MYC, PA2G4, NDUFS3, SNRPD1, CDK4, SNRPC, PFKL, GTF3A, NOP16, RUVBL2, TIMM17B, POLR2H, HADHA, QDPR, MRPL3, POLD2, FARSA	RPS14, RPL15, RPL4, EEF1D, SLC25A6, COX4I1, RPSA, RPL29, NDUFB2, RHOC, TKT, NDUFB6, UQCRH
REACTOME_COOPERATION_OF_PREFOLDIN_AND_TRIC_CCT_IN_ACTIN_AND_TUBULIN_FOLDING	0.00144509	0.023567	0.606691	2.81787	0	18	TUBA1B, PFDN5, TUBB4B, ACTB, TUBA1A, TUBB2A, TUBA1C, PFDN6, CCT7, TUBB6, PFDN2, PFDN4, CCT6A, CCT2, CCT4	TUBA1B, PFDN5, TUBB4B, ACTB, TUBA1A, TUBB2A, TUBA1C
DACOSTA_UV_RESPONSE_VIA_ERCC3_UP	0.00107759	0.023567	0.262549	2.81356	0	168	ALDOA, RPS15A, RPL23, EEF1D, JUNB, SAP18, GSTP1, MRPL23, HEXIM1, ITM2B, CCDC85B, IFITM2, ARPC4, TUBB2A, EPHX1, FKBP1A, NDUFS7, NDUFB7, RABAC1, ERGIC3, PHLDA2, AP2S1, BRD2, IGFBP6, PMAIP1, NEU1, IFI30, S100A13, HSPA2, PPP1CA, NXF1, ERCC1, OAZ2, NDUFV1, EIF3I, CYP1B1, GRHPR, BSG, SLC1A5, MAT2A, ZNHIT1, NR4A1, PLD3, PSMD8, UROD, BAD, CBR3, NME3, AGPAT2, GLUD1, CBX4, GDI2, IDH2, CDO1, ARRB2, MRPL28, …	ALDOA, RPS15A, RPL23, EEF1D, JUNB, SAP18, GSTP1, MRPL23, HEXIM1, ITM2B, CCDC85B, IFITM2, ARPC4, TUBB2A, EPHX1, FKBP1A, NDUFS7, NDUFB7, RABAC1, ERGIC3, PHLDA2, AP2S1, BRD2, IGFBP6, PMAIP1, NEU1, IFI30, S100A13, HSPA2, PPP1CA, NXF1
REACTOME_DNA_REPLICATION	0.00118906	0.023567	0.361512	2.81196	0	65	RPS27A, UBB, UBA52, POLD4, ANAPC11, RBX1, ANAPC16, PSMB3, PSMB6, PSMD4, PSMB7, PSMB5, UBC, PSMC5, PSMB1, PSME1, PSMA7, UBE2E1, PSMF1, PSMD8, UBE2S, PSMD9, POLE4, CDC26, PSMB10, PSMD13, PSMD3, ANAPC15, RPA3, KPNB1, PSMC2, PSMC4, PSMA1, PCNA, MCM5, RFC1, RPA2, PSMD2, RPA1, PSMC3, PSMD7, POLD2, PSMC1, PSMB4, RFC2, ORC4, PSMB8	RPS27A, UBB, UBA52, POLD4, ANAPC11, RBX1, ANAPC16, PSMB3, PSMB6, PSMD4, PSMB7, PSMB5, UBC, PSMC5, PSMB1
DAZARD_RESPONSE_TO_UV_SCC_UP	0.00118906	0.023567	0.370317	2.81072	0	60	TNF, ID2, HEXIM1, ITM2B, CXCL1, ARHGDIB, PMAIP1, ANXA2, TSC22D3, IL1B, PRDX3, SSBP1, MIR22HG, UBE2E1, SRI, IL6, PFDN6, FOS, PSMD8, CXCL2, AP1S2, CXCL3, SDHD, CITED2, RALB, ANAPC15, UQCRC2, GADD45A, IGFBP7, SRSF1, TM2D1, PDIA6, PTGS2	TNF, ID2, HEXIM1, ITM2B, CXCL1, ARHGDIB, PMAIP1, ANXA2, TSC22D3, IL1B, PRDX3
CHANDRAN_METASTASIS_TOP50_DN	0.00136054	0.023567	0.533756	2.80885	0	24	CIRBP, CRYL1, C12orf57, ETHE1, TRAPPC1, ANXA11, ARL5A, MAGED2, IER2, FOS, NR4A1, RPS27L, RAB34, AGGF1, TOMM20, PHB2, STAT6	CIRBP, CRYL1, C12orf57, ETHE1
MARKEY_RB1_CHRONIC_LOF_DN	0.00117925	0.023567	0.364137	2.80765	0	63	C1QC, CCL2, TYROBP, STAB1, DCN, MS4A6A, CCL3, HTRA1, C1QA, RABAC1, CSF1R, GNG11, CD59, RENBP, IFI30, ATP6V0B, C1QB, PRDX2, ARL5A, MIEN1, CD14, IL6, TIMP3, HPGD, PLD3, UBE2A, PSTPIP1, C3AR1, IFI16, PON2, FERMT3	C1QC, CCL2, TYROBP, STAB1, DCN, MS4A6A, CCL3, HTRA1, C1QA, RABAC1, CSF1R, GNG11, CD59, RENBP, IFI30, ATP6V0B
PUJANA_CHEK2_PCC_NETWORK	0.00101317	0.023567	0.214743	2.80376	0	347	RPL27, RPS27A, RPS6, U2AF1, RPL23, TUBA1B, RPL4, RPS7, RPL6, EEF1B2, BTF3, HSPA8, STMN1, EIF4A3, PTMA, EIF4E, SNRPD2, SNRPG, SLC25A5, CKS2, HMGN3, SNRPB, PPIA, ERH, EIF3H, COX6C, HSPE1, SNRPF, SNRPE, TAF9, DBI, NPM1, MAGOH, NDUFV2, LSM4, POLR2G, POLR2J, FDPS, NACA, PRDX3, NHP2, INSIG1, LSM7, FBL, RBMX, SSBP1, DUT, LSM3, PCMT1, HMGB2, SNRPB2, UBE2E1, TBCA, MTDH, NOP56, RANBP1, NDUFB3, MYC, PA2G4, …	RPL27, RPS27A, RPS6, U2AF1, RPL23, TUBA1B, RPL4, RPS7, RPL6, EEF1B2, BTF3, HSPA8, STMN1, EIF4A3, PTMA, EIF4E, SNRPD2, SNRPG, SLC25A5, CKS2, HMGN3, SNRPB, PPIA, ERH, EIF3H, COX6C, HSPE1, SNRPF, SNRPE, TAF9, DBI, NPM1, MAGOH, NDUFV2, LSM4, POLR2G, POLR2J, FDPS, NACA, PRDX3, NHP2, INSIG1, LSM7, FBL
DAIRKEE_CANCER_PRONE_RESPONSE_BPA_E2	0.00117371	0.023567	0.365059	2.79726	0	61	EIF4A1, S100A4, RPL15, RPS6, RPL4, EEF1D, SLC25A6, RPL36, RPL29, COX8A, ATF4, EIF4E, TKT, PLP2, GAPDH, GATM, PRDX6, UQCRH, FBL, HMGB2, NDUFS3, HMGN2, TPM1, EIF4B, MKNK1, AP3S1, MAPKAPK3, NOP16, LST1, DDX39A, EBNA1BP2, KPNB1, SRSF3	EIF4A1, S100A4, RPL15, RPS6, RPL4, EEF1D, SLC25A6, RPL36, RPL29, COX8A, ATF4, EIF4E, TKT, PLP2, GAPDH, GATM, PRDX6, UQCRH, FBL
YAO_TEMPORAL_RESPONSE_TO_PROGESTERONE_CLUSTER_14	0.00115741	0.023567	0.335932	2.79352	0	79	TMEM14C, TUBA1A, BANF1, BAX, PSMB3, PKM, TMEM147, TBCB, PSMB5, RWDD1, NHP2, FBL, RANBP1, RGS19, NME1, SEC61B, UBE2N, TUBB6, RAB34, SSR2, CDK4, RAN, LMAN2, DCTPP1, GALK1, SLC39A7, PRMT1, UQCC2, MRPL12, NOP16, EBNA1BP2, DTYMK, CTSD, GALM, SRSF1, MORF4L2, PDIA4, SEC13, CISD1, HTRA2, MRPS18B, MRPL20, SNRPD3, NUBP1, MLEC, GPS1, HMGN5, CCT3, APEX1, PDLIM3, ASL	TMEM14C, TUBA1A, BANF1, BAX, PSMB3, PKM, TMEM147, TBCB, PSMB5, RWDD1, NHP2, FBL
LIAN_LIPA_TARGETS_3M	0.00129199	0.023567	0.440085	2.7731	0	37	C1QC, MS4A6A, SLC40A1, MAFB, C1QA, MPEG1, NEU1, MS4A7, FCER1G, FCGR2B, ACP5, TNFAIP2, C1QB, LILRB5, FCGR2A, CSTA, CXCL3, C3AR1, SNX6, IGSF6	C1QC, MS4A6A, SLC40A1, MAFB, C1QA, MPEG1, NEU1, MS4A7, FCER1G, FCGR2B, ACP5, TNFAIP2
BOQUEST_STEM_CELL_UP	0.00108814	0.023567	0.278225	2.76063	0	130	S100A4, DCN, MGP, LUM, SERPINF1, TMEM176B, NBPF10, CRIP1, HTRA1, GSN, PLA2G2A, MAFB, COLEC12, CFD, HNMT, PRELP, PHLDA2, GAS7, IGFBP6, DPT, CYBRD1, CTSK, IGF1, PCOLCE2, FMOD, C1S, CDO1, EFEMP1, COL6A2, TMED3, MFAP4, CXCL12, LTBP2, ALDH1A1, TNFAIP6, AKR1C1, KIAA0930, GSTM3, TNC, PCOLCE, GFPT2, ADCY7, AXL, CRYAB, ISLR, CD302, PDGFRL, F3, HAS1, MXRA8, OGN, PID1, CRABP2, ANG, C1R, RCN3, HSPB8, SSPN, A…	S100A4, DCN, MGP, LUM, SERPINF1, TMEM176B, NBPF10, CRIP1, HTRA1, GSN, PLA2G2A, MAFB, COLEC12, CFD, HNMT, PRELP, PHLDA2, GAS7, IGFBP6, DPT, CYBRD1
KEGG_PATHOGENIC_ESCHERICHIA_COLI_INFECTION	0.00135685	0.023567	0.49336	2.75572	0	28	ARPC1B, TUBA1B, TUBB4B, ACTB, TUBA1A, ARPC4, TUBB2A, ARPC3, ACTG1, TUBA1C, LY96, ARPC2, TUBB, CD14, TUBB6	ARPC1B, TUBA1B, TUBB4B, ACTB, TUBA1A, ARPC4, TUBB2A, ARPC3, ACTG1, TUBA1C, LY96, ARPC2, TUBB
WP_PATHOGENIC_ESCHERICHIA_COLI_INFECTION	0.00135685	0.023567	0.49336	2.75572	0	28	ARPC1B, TUBA1B, TUBB4B, ACTB, TUBA1A, ARPC4, TUBB2A, ARPC3, ACTG1, TUBA1C, LY96, ARPC2, TUBB, CD14, TUBB6	ARPC1B, TUBA1B, TUBB4B, ACTB, TUBA1A, ARPC4, TUBB2A, ARPC3, ACTG1, TUBA1C, LY96, ARPC2, TUBB
DIRMEIER_LMP1_RESPONSE_LATE_DN	0.00141443	0.023567	0.552706	2.75511	0	21	RPS5, FAU, RPS19, RPS11, RPLP0, RPL29, COX8A, HLA-DMA, ARHGDIB, GAPDH, UBC, ARF5	RPS5, FAU, RPS19, RPS11, RPLP0, RPL29, COX8A, HLA-DMA, ARHGDIB, GAPDH, UBC
REACTOME_HIV_INFECTION	0.00109529	0.023567	0.27985	2.74965	0	127	RPS27A, UBB, UBA52, SLC25A6, POLR2L, RBX1, VPS28, SLC25A5, BANF1, PSMB3, PSMB6, AP2S1, PPIA, AP2M1, TAF9, PSMD4, CHMP3, PSMB7, NPM1, PSMB5, POLR2F, UBC, POLR2G, POLR2J, PSMC5, CHMP4A, PSMB1, SUPT4H1, PSME1, AP2A2, PSMA7, AP1B1, CHMP2A, NUP214, POLR2K, CD4, RANBP1, PSMF1, GTF2H5, PSMD8, AP1S2, PSMD9, POLR2E, RAN, POLR2I, PSMB10, TAF12, PSMD13, GTF2B, PSMD3, NELFE, MVB12A, HCK, TSG101, KPNB1, PSMC2…	RPS27A, UBB, UBA52, SLC25A6, POLR2L, RBX1, VPS28, SLC25A5, BANF1, PSMB3, PSMB6, AP2S1, PPIA, AP2M1, TAF9, PSMD4, CHMP3, PSMB7, NPM1, PSMB5, POLR2F, UBC, POLR2G, POLR2J, PSMC5, CHMP4A, PSMB1
GERHOLD_ADIPOGENESIS_DN	0.00128041	0.023567	0.428127	2.74666	0	39	IER3, CCL2, CD9, EEF2, HSPA8, AKR1B1, TUBA1A, GAS6, DNAJB1, BAX, GAS7, ANXA2, MMP14, TUBB, ECM1, UCP2, TNFAIP2, CDK4, CCND1, CXCL12, CDC37, CCT2, CRYAB, ATF1, SOX4	IER3, CCL2, CD9, EEF2, HSPA8, AKR1B1, TUBA1A, GAS6, DNAJB1, BAX, GAS7, ANXA2, MMP14, TUBB, ECM1, UCP2, TNFAIP2
REACTOME_MRNA_SPLICING_MINOR_PATHWAY	0.0012987	0.023567	0.445808	2.74634	0	35	POLR2L, SNRPD2, SNRPG, SF3B5, SNRPB, SNRPF, SNRPE, POLR2F, POLR2G, POLR2J, POLR2K, SRSF2, SNRPD1, POLR2E, POLR2I, SRSF7, ZCRB1, LSM2, ZRSR2, SRSF1, ZMAT5, SNRPD3, POLR2H, SF3B2, POLR2C	POLR2L, SNRPD2, SNRPG, SF3B5, SNRPB, SNRPF, SNRPE, POLR2F, POLR2G, POLR2J
HOLLEMAN_ASPARAGINASE_RESISTANCE_ALL_UP	0.00165017	0.0236423	0.823239	2.73588	0	8	RPS3, RPL3, RPL7A, RPL11, RPL6, EIF3K	RPS3, RPL3, RPL7A, RPL11, RPL6, EIF3K
REACTOME_ASYMMETRIC_LOCALIZATION_OF_PCP_PROTEINS	0.0012987	0.023567	0.443368	2.73131	0	35	RPS27A, UBB, UBA52, PSMB3, PSMB6, PSMD4, PSMB7, PSMB5, UBC, PSMC5, PSMB1, PSME1, PSMA7, PSMF1, PSMD8, PSMD9, PSMB10, PSMD13, PSMD3, PSMC2, PSMC4, PSMA1, PSMD2, PSMC3, PSMD7, PSMC1, PSMB4, PSMB8, DVL2	RPS27A, UBB, UBA52, PSMB3, PSMB6, PSMD4, PSMB7, PSMB5, UBC, PSMC5, PSMB1
REACTOME_MHC_CLASS_II_ANTIGEN_PRESENTATION	0.00118906	0.023567	0.3586	2.72179	0	60	TUBA1B, TUBB4B, HLA-DMA, DYNLL1, HLA-DRB5, TUBA1A, TUBB2A, AP2S1, HLA-DMB, TUBA1C, AP2M1, IFI30, CLTA, LGMN, DCTN3, CTSH, CTSK, AP2A2, AP1B1, CAPZB, DCTN2, CAPZA2, TUBB6, AP1S2, ACTR1B, CTSC, RAB7A, CTSA, CTSD, HLA-DPB1, CTSF, SEC13, ACTR1A	TUBA1B, TUBB4B, HLA-DMA, DYNLL1, HLA-DRB5, TUBA1A, TUBB2A, AP2S1, HLA-DMB, TUBA1C, AP2M1, IFI30, CLTA, LGMN, DCTN3
LEE_LIVER_CANCER_MYC_UP	0.00137741	0.023567	0.512662	2.72016	0	25	RPL13A, RPLP2, RPS14, RPS16, RPL12, RPL36, TMEM176B, MGST3, APRT, RPS24, ACTG1, RPL28	RPL13A, RPLP2, RPS14, RPS16, RPL12, RPL36, TMEM176B, MGST3, APRT, RPS24, ACTG1, RPL28
WP_PARKINUBIQUITIN_PROTEASOMAL_SYSTEM_PATHWAY	0.00128205	0.023567	0.426141	2.71986	0	38	TUBA1B, TUBB4B, HSPA8, TUBA1A, TUBB2A, TUBA1C, SNCA, PSMD4, TUBB, PSMC5, HSPA2, PSMD8, TUBB6, PSMD9, HSPA1B, PSMD13, PSMD3, CASP1, UBE2L3, PSMC2, PSMC4, PSMD2, STUB1, HSPA14, UBA1, PSMC3, PSMD7, PSMC1, UBE2J2	TUBA1B, TUBB4B, HSPA8, TUBA1A, TUBB2A, TUBA1C, SNCA, PSMD4, TUBB, PSMC5, HSPA2
PUJANA_BRCA1_PCC_NETWORK	0.001	0.023567	0.184212	2.7119	0	736	RPL31, RPL13A, RPS20, RPL27, EIF4A1, RPLP2, RPL23A, RPL21, RPL7, RPL36A, RPL27A, RPL19, RPL10A, RPS25, RPS27A, RPL15, RPS3A, RPS23, RPS6, RPS5, U2AF1, RPS15A, RPL23, RPL17, RPL18A, RPL12, RPL35, TUBA1B, RPL30, RPL4, RPS7, HNRNPA1, TNF, RPL5, RPS19, RPL37, RGS10, RPL24, RPL11, RPL6, EIF3K, EEF1A1, COMP, EEF1B2, RPL14, BTF3, RPLP0, RPL22, EEF2, CCL3, MRPL23, HSPA8, EIF3E, CORO1A, STMN1, EIF4A3, ATF…	RPL31, RPL13A, RPS20, RPL27, EIF4A1, RPLP2, RPL23A, RPL21, RPL7, RPL36A, RPL27A, RPL19, RPL10A, RPS25, RPS27A, RPL15, RPS3A, RPS23, RPS6, RPS5, U2AF1, RPS15A, RPL23, RPL17, RPL18A, RPL12, RPL35, TUBA1B, RPL30, RPL4, RPS7, HNRNPA1, TNF, RPL5, RPS19, RPL37, RGS10, RPL24, RPL11, RPL6, EIF3K, EEF1A1, COMP, EEF1B2, RPL14, BTF3, RPLP0, RPL22, EEF2, CCL3, MRPL23, HSPA8, EIF3E, CORO1A, STMN1, EIF4A3, ATF…
REACTOME_DEGRADATION_OF_DVL	0.00129199	0.023567	0.430166	2.7106	0	37	RPS27A, UBB, UBA52, RBX1, PSMB3, PSMB6, PSMD4, PSMB7, PSMB5, UBC, PSMC5, PSMB1, PSME1, PSMA7, PSMF1, PSMD8, PSMD9, PSMB10, PSMD13, PSMD3, PSMC2, PSMC4, PSMA1, PSMD2, PSMC3, PSMD7, PSMC1, PSMB4, PSMB8, DVL2	RPS27A, UBB, UBA52, RBX1, PSMB3, PSMB6, PSMD4, PSMB7, PSMB5, UBC, PSMC5, PSMB1
LI_INDUCED_T_TO_NATURAL_KILLER_UP	0.00107296	0.023567	0.251907	2.70076	0	167	ALDOA, S100A4, IER3, TYROBP, TNF, JUNB, S100A6, TSPO, CD9, GLRX, FXYD5, MYL6, COMT, CCL3, ID2, LMNA, GPR34, IFITM2, LGALS1, CDKN1A, PLP2, NCF4, NDFIP1, CAPG, FTL, TUBA1C, ANXA2, DOK2, EMP1, IFI30, VPS29, FCER1G, S100A13, P2RY14, CAPN2, PPIB, SERTAD1, GLIPR1, FCGR2A, DUSP6, CAPZB, ST3GAL6, EGR1, GLIPR2, SEC61B, LAT2, TUBB6, OSTF1, GADD45G, EVI2A, TRAF1, ERRFI1, PRDX4, ANKH, TMEM141, FES, MAPKAPK3,…	ALDOA, S100A4, IER3, TYROBP, TNF, JUNB, S100A6, TSPO, CD9, GLRX, FXYD5, MYL6, COMT, CCL3, ID2, LMNA, GPR34, IFITM2, LGALS1, CDKN1A, PLP2, NCF4, NDFIP1, CAPG, FTL, TUBA1C, ANXA2, DOK2, EMP1, IFI30, VPS29, FCER1G, S100A13, P2RY14, CAPN2
REACTOME_DEGRADATION_OF_GLI1_BY_THE_PROTEASOME	0.00129199	0.023567	0.428183	2.6981	0	37	RPS27A, UBB, UBA52, RBX1, PSMB3, PSMB6, PSMD4, PSMB7, PSMB5, UBC, PSMC5, PSMB1, PSME1, PSMA7, PSMF1, PSMD8, PSMD9, PSMB10, PSMD13, PSMD3, PSMC2, PSMC4, PSMA1, PSMD2, PSMC3, PSMD7, PSMC1, PSMB4, PSMB8	RPS27A, UBB, UBA52, RBX1, PSMB3, PSMB6, PSMD4, PSMB7, PSMB5, UBC, PSMC5, PSMB1
REACTOME_AGGREPHAGY	0.00137931	0.023567	0.522223	2.69735	0	23	RPS27A, UBB, TUBA1B, UBA52, TUBB4B, DYNLL1, TUBA1A, TUBB2A, TUBA1C, PARK7, UBC, UBE2N, TUBB6	RPS27A, UBB, TUBA1B, UBA52, TUBB4B, DYNLL1, TUBA1A, TUBB2A, TUBA1C, PARK7, UBC
REACTOME_REGULATION_OF_RUNX2_EXPRESSION_AND_ACTIVITY	0.00125628	0.023567	0.408851	2.69685	0	42	RPS27A, UBB, UBA52, RBX1, PSMB3, PSMB6, PSMD4, PSMB7, PSMB5, UBC, PSMC5, PSMB1, PSME1, PSMA7, PSMF1, PSMD8, PSMD9, PSMB10, PSMD13, PSMD3, PSMC2, PSMC4, PSMA1, PSMD2, STUB1, PSMC3, WWP1, PSMD7, PSMC1, PSMB4, PSMB8, HIVEP3	RPS27A, UBB, UBA52, RBX1, PSMB3, PSMB6, PSMD4, PSMB7, PSMB5, UBC, PSMC5, PSMB1
REACTOME_AMYLOID_FIBER_FORMATION	0.00137931	0.023567	0.52194	2.69589	0	23	RPS27A, TGFBI, CST3, UBB, UBA52, GSN, ITM2B, PSENEN, SNCA, UBC, APH1A	RPS27A, TGFBI, CST3, UBB, UBA52, GSN, ITM2B, PSENEN, SNCA, UBC, APH1A
REACTOME_METABOLISM_OF_POLYAMINES	0.0012987	0.023567	0.437127	2.69287	0	35	OAZ1, PSMB3, PSMB6, PSMD4, PSMB7, PSMB5, PSMC5, PSMB1, PSME1, OAZ2, PSMA7, AMD1, PSMF1, PSMD8, PSMD9, PSMB10, PSMD13, PSMD3, PSMC2, PSMC4, PSMA1, PSMD2, NQO1, PSMC3, PSMD7, PSMC1, PSMB4, PSMB8	OAZ1, PSMB3, PSMB6, PSMD4, PSMB7, PSMB5, PSMC5, PSMB1
REACTOME_DEGRADATION_OF_AXIN	0.0012987	0.023567	0.436798	2.69083	0	35	RPS27A, UBB, UBA52, PSMB3, PSMB6, PSMD4, PSMB7, PSMB5, UBC, PSMC5, PSMB1, PSME1, PSMA7, PSMF1, PSMD8, PSMD9, PSMB10, PSMD13, PSMD3, PSMC2, PSMC4, PSMA1, PSMD2, PSMC3, PSMD7, PSMC1, PSMB4, PSMB8	RPS27A, UBB, UBA52, PSMB3, PSMB6, PSMD4, PSMB7, PSMB5, UBC, PSMC5, PSMB1
BERENJENO_TRANSFORMED_BY_RHOA_DN	0.00104167	0.023567	0.227751	2.69057	0	228	DCN, MGP, LUM, RPL22, ID2, EMB, MYL12A, GSN, ANXA4, ITM2B, MGST3, PDK4, ACTB, ATRAID, GAS6, VPS28, LAMTOR2, RABAC1, ERGIC3, NPC2, NDFIP1, CSRP1, DPP7, ECH1, TMEM59, CLTA, MMP14, PMP22, EID1, S100A13, HSPA2, ID3, SDHC, NNMT, RIN2, WLS, MIEN1, CHMP2A, CYP1B1, CNPY2, SLC1A5, MAGED2, ATP6V0D1, DCTN2, ARF5, TIMP3, PLD3, NAGK, DTD1, LAPTM4A, NME3, HEBP1, NDUFA6, HCFC1R1, FSCN1, DHRS7, RAB11A, AP3S1, DK…	DCN, MGP, LUM, RPL22, ID2, EMB, MYL12A, GSN, ANXA4, ITM2B, MGST3, PDK4, ACTB, ATRAID, GAS6, VPS28, LAMTOR2, RABAC1, ERGIC3, NPC2, NDFIP1, CSRP1, DPP7, ECH1, TMEM59, CLTA, MMP14, PMP22, EID1, S100A13, HSPA2, ID3, SDHC
REACTOME_SWITCHING_OF_ORIGINS_TO_A_POST_REPLICATIVE_STATE	0.0012285	0.023567	0.380606	2.68847	0	50	RPS27A, UBB, UBA52, ANAPC11, RBX1, ANAPC16, PSMB3, PSMB6, PSMD4, PSMB7, PSMB5, UBC, PSMC5, PSMB1, PSME1, PSMA7, UBE2E1, PSMF1, PSMD8, UBE2S, PSMD9, CDC26, PSMB10, PSMD13, PSMD3, ANAPC15, PSMC2, PSMC4, PSMA1, MCM5, PSMD2	RPS27A, UBB, UBA52, ANAPC11, RBX1, ANAPC16, PSMB3, PSMB6, PSMD4, PSMB7, PSMB5, UBC, PSMC5, PSMB1
GRUETZMANN_PANCREATIC_CANCER_DN	0.0011274	0.023567	0.298433	2.68157	0	97	RPS10, RPL17, CLU, RPL32, RPS7, RPS9, RPL13, RPL7A, EEF2, PEPD, DSTN, ANXA4, PEBP1, GYPC, RPS24, SLC25A5, SLC25A3, GPX3, CYBA, FKBP2, GATM, HERPUD1, SSR4, AMD1, AP1B1, IGBP1, MYC, RNASE1, IMPDH2, MAT2A, SEC61B, CXCL2, ETV5, MKNK1, CDO1, PCBD1, PRDX4, TOMM20, CXCL12, DDT, HHEX, ALDH1A1	RPS10, RPL17, CLU, RPL32, RPS7, RPS9, RPL13, RPL7A, EEF2, PEPD, DSTN, ANXA4, PEBP1, GYPC, RPS24, SLC25A5, SLC25A3, GPX3, CYBA, FKBP2, GATM, HERPUD1, SSR4
KEGG_CARDIAC_MUSCLE_CONTRACTION	0.0013089	0.023567	0.430872	2.67981	0	36	COX4I1, COX6B1, COX7A2, UQCRQ, COX5B, COX8A, COX7C, COX6A1, UQCRB, COX6C, ATP1A1, COX7A2L, UQCRH, COX5A, CYC1, COX7B, TPM1, COX7A1, UQCRC2, UQCRC1, TPM2, UQCRFS1, UQCR10	COX4I1, COX6B1, COX7A2, UQCRQ, COX5B, COX8A, COX7C, COX6A1, UQCRB, COX6C, ATP1A1, COX7A2L, UQCRH
AMIT_EGF_RESPONSE_60_MCF10A	0.00137931	0.023567	0.518749	2.67941	0	23	IER3, JUNB, HES1, TOMM22, GLIPR1, ZC3H12A, IL6, MAGED2, IER2, EGR1, CXCL2, TPM1, MGMT, ID1, GADD45A, PTGS2, PLK2, CALD1	IER3, JUNB, HES1
REACTOME_S_PHASE	0.00115473	0.023567	0.32283	2.67696	0	78	RPS27A, UBB, UBA52, POLD4, ANAPC11, RBX1, ANAPC16, CDKN1A, PSMB3, PSMB6, PSMD4, PSMB7, PSMB5, UBC, PSMC5, PSMB1, PSME1, PSMA7, UBE2E1, MYC, PSMF1, PSMD8, UBE2S, PSMD9, POLE4, CDK4, CCND1, CDC26, PSMB10, PSMD13, SMC3, PSMD3, ANAPC15, CKS1B, RPA3, PSMC2, PSMC4, PSMA1, PCNA, MCM5, RFC1, RPA2, PSMD2, RB1, RPA1, PSMC3, PSMD7, POLD2, PSMC1, PSMB4, RFC2, ORC4, PSMB8	RPS27A, UBB, UBA52, POLD4, ANAPC11, RBX1, ANAPC16, CDKN1A, PSMB3, PSMB6, PSMD4, PSMB7, PSMB5, UBC, PSMC5, PSMB1
BUYTAERT_PHOTODYNAMIC_THERAPY_STRESS_DN	0.00102354	0.023567	0.212605	2.67214	0	293	TGFBI, CCL2, POLR2L, PYCARD, PLAU, HEXIM1, CORO1A, CCDC85B, NDUFB7, CKLF, COX16, AK1, TSPAN4, HES1, PPIC, ARHGDIB, NDUFS6, ENSA, MDH2, BLOC1S1, DBI, TUBB, EID1, RBM8A, UCP2, GPAA1, NHP2, ID3, NXF1, NNMT, MRPL34, DNPH1, PRSS23, ETFB, AP2A2, DUT, CDC42EP3, AMD1, ARL5A, GLIPR1, SCAND1, MPC1, MGST2, MAT2A, DERA, KANK2, TXN2, MRPL24, OSTF1, TMEM14A, CBR3, NME3, TMEM160, STX10, HCFC1R1, DPM3, CCND1, SL…	TGFBI, CCL2, POLR2L, PYCARD, PLAU, HEXIM1, CORO1A, CCDC85B, NDUFB7, CKLF, COX16, AK1, TSPAN4, HES1, PPIC, ARHGDIB, NDUFS6, ENSA, MDH2, BLOC1S1, DBI, TUBB, EID1, RBM8A, UCP2, GPAA1, NHP2, ID3, NXF1
CHIARADONNA_NEOPLASTIC_TRANSFORMATION_CDC25_DN	0.00114416	0.023567	0.312776	2.67113	0	86	TSPO, CD9, FXYD5, CLIC1, POLD4, ANXA4, MGST3, TALDO1, AQP1, CD151, GAS7, CAPG, DAB2, CSRP1, IFI30, ATP6V0B, ADM, GUK1, S100A13, PRSS23, ANXA11, TMBIM1, SRI, SLC1A5, FHL1, IGFBP4, TIMP3, PNKD, NAA38, DGCR6L, NFIC, BAIAP2, TNXB, GALK1, CARHSP1, MEA1, ADRB2, SERPINB6, STAT6, CLEC3B, TMEM43	TSPO, CD9, FXYD5, CLIC1, POLD4, ANXA4, MGST3, TALDO1, AQP1, CD151, GAS7, CAPG, DAB2, CSRP1, IFI30, ATP6V0B, ADM, GUK1, S100A13
REACTOME_APC_C_MEDIATED_DEGRADATION_OF_CELL_CYCLE_PROTEINS	0.0012285	0.023567	0.378055	2.67045	0	50	RPS27A, UBB, UBA52, ANAPC11, ANAPC16, PSMB3, PSMB6, PSMD4, PSMB7, PSMB5, UBC, PSMC5, PSMB1, PSME1, PSMA7, UBE2E1, PSMF1, PSMD8, UBE2S, PSMD9, CDC26, PSMB10, PSMD13, PTTG1, PSMD3, ANAPC15, PSMC2, PSMC4, PSMA1, PSMD2, BUB3, RB1, PSMC3, PSMD7, PSMC1, PSMB4, PSMB8	RPS27A, UBB, UBA52, ANAPC11, ANAPC16, PSMB3, PSMB6, PSMD4, PSMB7, PSMB5, UBC, PSMC5, PSMB1
REACTOME_CYCLIN_A_CDK2_ASSOCIATED_EVENTS_AT_S_PHASE_ENTRY	0.00124844	0.023567	0.396448	2.66721	0	45	RPS27A, UBB, UBA52, CDKN1A, PSMB3, PSMB6, PSMD4, PSMB7, PSMB5, UBC, PSMC5, PSMB1, PSME1, PSMA7, MYC, PSMF1, PSMD8, PSMD9, CDK4, CCND1, PSMB10, PSMD13, PSMD3, CKS1B, PSMC2, PSMC4, PSMA1, PSMD2, RB1, PSMC3, PSMD7, PSMC1, PSMB4, PSMB8	RPS27A, UBB, UBA52, CDKN1A, PSMB3, PSMB6, PSMD4, PSMB7, PSMB5, UBC, PSMC5, PSMB1
KYNG_RESPONSE_TO_H2O2	0.00123609	0.023567	0.390922	2.66207	0	46	RPL31, RPL21, COMMD6, HNRNPA1, RPL5, RPL7A, PFDN5, CFD, DNAJB1, TSPAN4, COX6C, CD59, EID1, TPT1, PPP1CA, OAZ2, DUT, HCFC1R1, CCND1, IL10RB, SLC39A7, GADD45A, TGFBR3, CRYAB, PSMC4, DNAJA1, MPV17, FLOT2, RCC1	RPL31, RPL21, COMMD6, HNRNPA1, RPL5, RPL7A, PFDN5, CFD, DNAJB1, TSPAN4, COX6C, CD59, EID1, TPT1, PPP1CA
REACTOME_RECYCLING_PATHWAY_OF_L1	0.00145138	0.023567	0.561419	2.65556	0	19	TUBA1B, TUBB4B, ACTB, TUBA1A, TUBB2A, AP2S1, ACTG1, TUBA1C, AP2M1, CLTA, AP2A2, TUBB6	TUBA1B, TUBB4B, ACTB, TUBA1A, TUBB2A, AP2S1, ACTG1, TUBA1C, AP2M1, CLTA
MALONEY_RESPONSE_TO_17AAG_UP	0.00137931	0.023567	0.513898	2.65435	0	23	SLC25A6, EEF2, CCNI, HSPA8, IFITM2, ARPC3, UCP2, CTSH, MNDA, HSPA1B, CAPN1, MYL9, STX5, STAT6, PCOLCE, SERPINB9	SLC25A6, EEF2, CCNI, HSPA8, IFITM2, ARPC3, UCP2
LU_EZH2_TARGETS_UP	0.00107181	0.023567	0.255642	2.65359	0	151	S100A4, IER3, LAMTOR4, S100A6, RPL36, LMNA, KRTCAP2, CUTA, CFD, DDIT4, PMVK, SERF2, ENSA, PSMD4, BST2, PSMB7, S100A13, LSM7, SDHC, PRSS23, ETFB, TOMM22, SCAND1, MIEN1, CYP1B1, SIGIRR, RGS19, PFDN6, FLOT1, ZNHIT1, CBR1, NAA38, NME3, HCFC1R1, MPG, DPM3, REEP5, PIH1D1, MGMT, PRDX4, PSMB10, CPM, TMEM141, MAPKAPK3, PHF5A, RPS19BP1, NUDT1, TRIP6, VOPP1, PFKL, NDUFA8, CCDC107, JOSD2, ZCCHC24, AKR1C2, CO…	S100A4, IER3, LAMTOR4, S100A6, RPL36, LMNA, KRTCAP2, CUTA, CFD, DDIT4, PMVK, SERF2, ENSA, PSMD4, BST2, PSMB7, S100A13, LSM7, SDHC
REACTOME_PROTEIN_FOLDING	0.00124844	0.023567	0.395535	2.65079	0	44	TUBA1B, PFDN5, TUBB4B, ACTB, TUBA1A, TUBB2A, GNG11, ARL2, CSNK2B, TUBA1C, TBCB, TBCA, NOP56, PFDN6, CCT7, TUBB6, FBXW5, PFDN2, GNAQ, PFDN4, CCT6A, GNA15, GNG2, FKBP9, CCT2, CCT4	TUBA1B, PFDN5, TUBB4B, ACTB, TUBA1A, TUBB2A, GNG11, ARL2, CSNK2B, TUBA1C, TBCB
LINDSTEDT_DENDRITIC_CELL_MATURATION_D	0.00128205	0.023567	0.414864	2.64788	0	38	TGFBI, F13A1, FCGRT, CD99, HLA-DMA, MAF, HLA-DMB, ARHGDIB, DAB2, RAB31, ACP5, SLC1A5, LAPTM4A, MKNK1, IFI16, NAAA, IGSF6, CLEC10A, NAGA, ITGAM, LST1, ADCY7	TGFBI, F13A1, FCGRT, CD99, HLA-DMA, MAF, HLA-DMB, ARHGDIB, DAB2, RAB31, ACP5
REACTOME_ANTIGEN_PROCESSING_CROSS_PRESENTATION	0.00118624	0.023567	0.338227	2.64674	0	66	RPS27A, UBB, UBA52, VAMP8, CYBA, PSMB3, NCF4, PSMB6, LY96, PSMD4, PSMB7, PSMB5, UBC, PSMC5, PSMB1, PSME1, PSMA7, CD14, PSMF1, SEC61B, PSMD8, PSMD9, SEC61G, CD36, PSMB10, PSMD13, ITGB5, VAMP3, PSMD3, PSMC2, PSMC4, PSMA1, PSMD2, BTK, HMGB1, CALR	RPS27A, UBB, UBA52, VAMP8, CYBA, PSMB3, NCF4, PSMB6, LY96, PSMD4, PSMB7, PSMB5, UBC, PSMC5, PSMB1
MORI_PRE_BI_LYMPHOCYTE_UP	0.00134953	0.023567	0.452867	2.64561	0	31	TUBA1B, EMB, TUBB4B, TUBA1A, STMN1, MPEG1, CDKN1A, EMP1, DBI, TUBB, FCER1G, NUCKS1, MGST2, KPNA2, HMGN2, RAN, MIF, PRDX4	TUBA1B, EMB, TUBB4B, TUBA1A, STMN1, MPEG1, CDKN1A, EMP1, DBI, TUBB, FCER1G
TARTE_PLASMA_CELL_VS_PLASMABLAST_DN	0.00108108	0.023567	0.245717	2.64417	0	171	MRPL23, CLIC1, CORO1A, TUBA1A, SNRPG, CKS2, LGALS1, CDKN1A, TKT, ARHGDIB, COX6C, HSPE1, SNRPF, IFI30, PSMD4, TBCB, DBI, SUMO2, RNASE6, UQCRH, PHB, PDLIM1, NDUFV2, FDPS, PSMC5, TAX1BP3, DUT, IGF1, HMGB2, SNRPB2, HSD17B10, GLIPR1, SDHB, KPNA2, HPGD, NME1, CCT7, ENTPD1, OSTF1, UBE2S, SUMO1, COX7B, IDH2, NDUFA9, SLC39A7, SNRPC, MAPKAPK3, CCT6A, LDHB, PPP4C, CASP1, TRA2B, MRPL12, CDC123, UQCRC2, CKS1B…	MRPL23, CLIC1, CORO1A, TUBA1A, SNRPG, CKS2, LGALS1, CDKN1A, TKT, ARHGDIB, COX6C, HSPE1, SNRPF, IFI30, PSMD4, TBCB, DBI, SUMO2, RNASE6, UQCRH, PHB, PDLIM1, NDUFV2, FDPS, PSMC5, TAX1BP3
KEGG_PROTEASOME	0.0013587	0.023567	0.478622	2.62972	0	27	PSMB3, PSMB6, PSMD4, PSMB7, PSMB5, PSMC5, PSMB1, PSME1, PSMA7, PSMF1, PSMD8, PSMB10, PSMD13, PSMD3, PSMC2, PSMC4, PSMA1, PSMD2, PSMC3, PSMD7, PSMC1, PSMB4, PSMB8	PSMB3, PSMB6, PSMD4, PSMB7, PSMB5, PSMC5, PSMB1
YAO_TEMPORAL_RESPONSE_TO_PROGESTERONE_CLUSTER_12	0.00121359	0.023567	0.362284	2.62929	0	53	RPL13A, CIRBP, GSTK1, CKS2, ERGIC3, TMEM176A, GNG11, WDR83OS, ENSA, PHPT1, PSME1, C1QB, RBMX, HIGD2A, HSD17B10, MAGED2, PDCD6, HMGN2, ANTXR2, IDH2, CLN6, ARL6IP5, IDH1, RPA3, NTPCR, ARPC1A, FKBP9, ACP1, PTGR1, DECR1	RPL13A, CIRBP, GSTK1, CKS2, ERGIC3, TMEM176A, GNG11, WDR83OS, ENSA, PHPT1
REACTOME_HEDGEHOG_OFF_STATE	0.00121359	0.023567	0.362124	2.62813	0	53	RPS27A, UBB, TUBA1B, UBA52, TUBB4B, TUBA1A, RBX1, TUBB2A, PSMB3, PSMB6, TUBA1C, PSMD4, PSMB7, PSMB5, UBC, PSMC5, PSMB1, PSME1, PSMA7, PSMF1, PSMD8, TUBB6, PSMD9, PSMB10, PSMD13, PSMD3, ADCY7, PSMC2, PSMC4, PSMA1	RPS27A, UBB, TUBA1B, UBA52, TUBB4B, TUBA1A, RBX1, TUBB2A, PSMB3, PSMB6, TUBA1C, PSMD4, PSMB7, PSMB5, UBC, PSMC5, PSMB1
REACTOME_SEALING_OF_THE_NUCLEAR_ENVELOPE_NE_BY_ESCRT_III	0.00152207	0.0236423	0.666876	2.62096	0	12	TUBA1B, TUBB4B, TUBA1A, TUBB2A, TUBA1C, CHMP3, CHMP4A, CHMP2A, TUBB6	TUBA1B, TUBB4B, TUBA1A, TUBB2A, TUBA1C, CHMP3, CHMP4A
REACTOME_RUNX1_REGULATES_TRANSCRIPTION_OF_GENES_INVOLVED_IN_DIFFERENTIATION_OF_HSCS	0.0013089	0.023567	0.421213	2.61973	0	36	RPS27A, UBB, UBA52, PSMB3, PSMB6, PSMD4, PSMB7, PSMB5, UBC, PSMC5, PSMB1, PSME1, PSMA7, PSMF1, PSMD8, PSMD9, PSMB10, PSMD13, PSMD3, PSMC2, PSMC4, PSMA1, PSMD2, PSMC3, PSMD7, PSMC1, PSMB4, PSMB8	RPS27A, UBB, UBA52, PSMB3, PSMB6, PSMD4, PSMB7, PSMB5, UBC, PSMC5, PSMB1
ICHIBA_GRAFT_VERSUS_HOST_DISEASE_35D_UP	0.00116009	0.023567	0.319452	2.61709	0	76	S100A4, TMSB4X, C1QC, CCL2, TYROBP, S100A6, CLIC1, HLA-DMA, C1QA, MPEG1, GPX3, CSF1R, CYBA, NCF4, TSPAN4, HLA-DMB, AIF1, PKM, LGMN, NNMT, C1QB, LILRB5, MS4A4A, CD14, MNDA, PLD3, CXCL2	S100A4, TMSB4X, C1QC, CCL2, TYROBP, S100A6, CLIC1, HLA-DMA, C1QA, MPEG1, GPX3, CSF1R, CYBA, NCF4, TSPAN4, HLA-DMB, AIF1, PKM, LGMN
DAZARD_UV_RESPONSE_CLUSTER_G2	0.00147275	0.023567	0.57548	2.61535	0	17	IER3, JUNB, ATF4, PHLDA2, PMAIP1, CSRP1, PSMD8, CXCL2, UBE2S, CXCL3, CITED2, GADD45A	IER3, JUNB, ATF4, PHLDA2, PMAIP1, CSRP1
NAKAMURA_TUMOR_ZONE_PERIPHERAL_VS_CENTRAL_UP	0.00109649	0.023567	0.268899	2.615	0	123	TGFBI, TUBA1B, TMA7, TUBB4B, ANAPC11, TUBA1A, TUBB2A, NDUFS7, TUBA1C, HSPE1, NDUFS6, EMP1, COX17, PHB, PRSS23, DAAM1, GLIPR1, ME1, NFATC2, CMTM3, KPNA2, UBE2D2, NME1, UBE2N, UROD, TPRKB, STX10, AURKAIP1, TPM1, NUDT5, DKK3, DCTPP1, EFEMP1, PUF60, LSM10, ITGB5, TIPIN, ANAPC15, MRPL22, RPA3, EBNA1BP2, DTYMK, PGM2L1, UBE2L3, AXL, PSMC2, CCT2, TACC1, MTX1, PSMA1, FLI1, MCM5, F3, PSMD2, STUB1, EIF2S1, …	TGFBI, TUBA1B, TMA7, TUBB4B, ANAPC11, TUBA1A, TUBB2A, NDUFS7, TUBA1C, HSPE1, NDUFS6, EMP1, COX17, PHB
HOLLEMAN_VINCRISTINE_RESISTANCE_B_ALL_DN	0.0014771	0.023567	0.637124	2.61332	0	13	RPLP2, RPS15A, RPS12, RPL12, RPS11, PDLIM1, S100A13, LSM3	RPLP2, RPS15A, RPS12, RPL12, RPS11, PDLIM1, S100A13
BIOCARTA_SM_PATHWAY	0.00152207	0.0236423	0.664564	2.61188	0	12	U2AF1, SNRPD2, SNRPG, SNRPB, SNRPF, SNRPE, SNRPB2, SRSF2, SNRPD1, SNRPC	U2AF1, SNRPD2, SNRPG, SNRPB, SNRPF, SNRPE
DAZARD_UV_RESPONSE_CLUSTER_G28	0.0014771	0.023567	0.634641	2.60314	0	13	IER3, GADD45B, CCDC85B, PHLDA2, PMAIP1, ANXA2, CXCL2, CXCL3, CITED2, GADD45A, PTGS2	IER3, GADD45B, CCDC85B, PHLDA2, PMAIP1, ANXA2
IIZUKA_LIVER_CANCER_PROGRESSION_L0_L1_DN	0.0014771	0.023567	0.633384	2.59798	0	13	CST3, RPS19, TSPO, COX4I1, ISCU, CYBA, ARPC2, SSR4, VDAC3	CST3, RPS19, TSPO, COX4I1, ISCU, CYBA, ARPC2, SSR4
MOREAUX_B_LYMPHOCYTE_MATURATION_BY_TACI_DN	0.00125471	0.023567	0.392898	2.59762	0	43	NDUFA13, EIF3G, TBCB, LSM4, CHMP4A, SSBP1, LSM5, PSMD8, RAN, NUDT5, FIBP, MRPL43, EMC4, THYN1, NUDCD2, CMC1, DDX1, EBNA1BP2, MRPS12, PTPMT1, CCT2, NASP, C1QBP, RPL26L1, SLC16A1, CHCHD1, CBWD1, CCT5, TMEM126A, HAUS1, KEAP1, ASF1A, TIMM50, MALSU1	NDUFA13, EIF3G, TBCB, LSM4, CHMP4A
HOEBEKE_LYMPHOID_STEM_CELL_DN	0.00120337	0.023567	0.346952	2.59541	0	58	RPL36A, RPS27, RPS6, RPL35, S100A6, HSPB1, TMEM258, CKS2, PMAIP1, IL1B, BST2, COX7A2L, TIMM13, TNS1, TAX1BP3, CAT, PRDX2, LSM5, UROD, TMEM14A, RPS27L, ETV5, ICAM4, IFI16, PHYH, GADD45A, TJP2, LIMCH1, C1QBP, SUCLG2, SHMT2	RPL36A, RPS27, RPS6, RPL35, S100A6, HSPB1, TMEM258, CKS2, PMAIP1, IL1B, BST2, COX7A2L, TIMM13, TNS1, TAX1BP3
NAKAYAMA_SOFT_TISSUE_TUMORS_PCA1_UP	0.00120048	0.023567	0.346911	2.5897	0	57	S100A4, CCL2, DCN, F13A1, S100A6, LUM, TMEM176B, C1QA, CSF1R, NCF4, VSIG4, AIF1, LY96, IFI30, ECM1, FCGR2B, NNMT, C1QB, MS4A4A, FCGR2A, CD14, C1S, EFEMP1, CTSC, CCL13, TNFAIP6	S100A4, CCL2, DCN, F13A1, S100A6, LUM, TMEM176B, C1QA, CSF1R, NCF4, VSIG4, AIF1, LY96, IFI30, ECM1, FCGR2B
WP_COVID19_ADVERSE_OUTCOME_PATHWAY	0.00163399	0.0236423	0.878939	2.58574	0	6	CCL2, TNF, CCL3, IL1B, IL10, IL6	CCL2, TNF, CCL3, IL1B
BLUM_RESPONSE_TO_SALIRASIB_DN	0.00108108	0.023567	0.253681	2.58079	0	142	CCL2, JUNB, MRPL23, ID2, LMNA, TUBB4B, HSPB1, CRIP2, TUBA1A, RBX1, STMN1, TUBB2A, CKS2, SNRPF, PKM, CD37, TUBB, PRDX3, HSPA2, OAZ2, DPYSL3, PRSS23, DUT, TECR, CYP1B1, RANBP1, NDUFB3, PARP1, KPNA2, SRSF2, FOS, LSM5, UBE2N, TPI1, SNRPD1, NDUFA2, VDAC3, COCH, FKBP3, SMARCE1, CARHSP1, SRP9, ANKH, SRSF7, PTTG1, CCND3, AKR1C1, NME4, RAB4A, TRA2B, ID1, RPA3, DDX39A, DTYMK, KPNB1, SRSF1, SRSF3, ITGB1BP1,…	CCL2, JUNB, MRPL23, ID2, LMNA, TUBB4B, HSPB1, CRIP2, TUBA1A, RBX1, STMN1, TUBB2A, CKS2, SNRPF, PKM, CD37, TUBB, PRDX3, HSPA2
LAIHO_COLORECTAL_CANCER_SERRATED_UP	0.00115741	0.023567	0.310284	2.58023	0	79	TOMM7, MYL6, HSPA8, RBX1, NEDD8, NOP10, RPL36AL, DAD1, LGALS1, PPIC, ANXA2, AP2M1, SERF2, ARPC2, SNRPE, EMP1, PSMD4, TAGLN2, SUMO2, PMP22, NDUFV2, COMMD3, MYL12B, RIN2, LSM3, ORMDL2, ATP6V0E1, EMC7, C1S, VDAC3, SRP14, GDI2	TOMM7, MYL6, HSPA8, RBX1, NEDD8, NOP10, RPL36AL, DAD1, LGALS1, PPIC, ANXA2, AP2M1, SERF2, ARPC2, SNRPE, EMP1, PSMD4, TAGLN2, SUMO2, PMP22, NDUFV2, COMMD3, MYL12B
OSWALD_HEMATOPOIETIC_STEM_CELL_IN_COLLAGEN_GEL_UP	0.00110375	0.023567	0.268181	2.57966	0	118	IER3, RPL23, CCL2, HNRNPA1, TNF, JUNB, GADD45B, CCL4, CCL3, ZFP36, NFKBIA, CIRBP, CXCL1, RAB5C, ZFP36L1, CDKN1A, DAB2, IL1B, SLCO2B1, IL1A, PPP1R15A, CDC42EP3, CYP1B1, ZC3H12A, CD14, IL6, RNASE1, IER2, LUC7L3, EGR1, FOS, DNAJC8, EHD1, CXCL2, CXCL3, C3AR1, EIF3M, CD83, SSB, SMC3, BTG2, ALDH1A1, TNFAIP6, AKR1C1, RASSF4, TIPIN, PHF14, KPNB1, RGS1, MAGEH1, GANAB, KLF4, PTGS2	IER3, RPL23, CCL2, HNRNPA1, TNF, JUNB, GADD45B, CCL4, CCL3, ZFP36, NFKBIA, CIRBP, CXCL1, RAB5C, ZFP36L1, CDKN1A, DAB2, IL1B, SLCO2B1, IL1A
VANLOO_SP3_TARGETS_DN	0.00125628	0.023567	0.390462	2.57555	0	42	TSPO, GLRX, RNH1, ANXA4, AQP1, IFI30, LGMN, C1QB, CTSH, CISD3, CAMK1, FAH, DHRS7, CRTAP, EVI2A, HSD17B11, CDO1, CLEC10A, NME4, SERPINB6, DNASE1L1, PTGR1, MFSD10, CD302, DHRS4, RPS6KA4, TM2D2, NUPR1, KHK, ADA, RABEPK	TSPO, GLRX, RNH1, ANXA4, AQP1, IFI30, LGMN
BURTON_ADIPOGENESIS_6	0.00111359	0.023567	0.278901	2.57011	0	102	LUM, COX7A2, UQCRQ, COX5B, LTC4S, NDUFB2, UQCRB, CFD, NDUFB7, TKT, CD151, MGLL, MRPL51, NDUFB6, NDUFB5, TUFM, NDUFB9, SDHC, NNMT, CAT, ME1, CD4, GRHPR, NDUFB3, C20orf27, NDUFC1, SDHB, EHD1, NDUFS3, FAH, CBR1, COX7B, SUCLG1, REEP5, NDUFA9, PON2, DDT, DNAJC15, SCP2, ALDH1A1, SAMM50, HSD17B12, LDHB, UQCRC2, HADH, UQCRC1, DECR1, PNPLA2, UQCR10, ACYP2, CDIP1, GCSH, PLA2G12A, SCARB1, QDPR, ACADS, HIBAD…	LUM, COX7A2, UQCRQ, COX5B, LTC4S, NDUFB2, UQCRB, CFD, NDUFB7, TKT, CD151, MGLL, MRPL51, NDUFB6, NDUFB5, TUFM, NDUFB9, SDHC
TIEN_INTESTINE_PROBIOTICS_2HR_UP	0.00145138	0.023567	0.543168	2.56924	0	19	RPS3A, RPS6, RPL23, RPS11, EEF1A1, RPLP0, HSPA8, GAPDH, TPT1, UBC	RPS3A, RPS6, RPL23, RPS11, EEF1A1, RPLP0, HSPA8, GAPDH, TPT1, UBC
WP_CYTOKINES_AND_INFLAMMATORY_RESPONSE	0.0016	0.0236423	0.705534	2.56596	0	10	TNF, CXCL1, IL1B, IL1A, IL10, CD4, IL6, CXCL2	TNF, CXCL1, IL1B, IL1A
LIAN_LIPA_TARGETS_6M	0.00126263	0.023567	0.390787	2.55622	0	41	C1QC, MS4A6A, SLC40A1, MAFB, C1QA, MPEG1, NEU1, MS4A7, FCER1G, FCGR2B, ACP5, TNFAIP2, C1QB, LILRB5, FCGR2A, CSTA, CXCL3, C3AR1, SNX6, IGSF6	C1QC, MS4A6A, SLC40A1, MAFB, C1QA, MPEG1, NEU1, MS4A7, FCER1G, FCGR2B, ACP5, TNFAIP2
REACTOME_CELLULAR_RESPONSE_TO_HYPOXIA	0.00123457	0.023567	0.368389	2.5552	0	48	RPS27A, UBB, UBA52, RBX1, PSMB3, PSMB6, EGLN2, PSMD4, PSMB7, PSMB5, UBC, PSMC5, PSMB1, PSME1, PSMA7, PSMF1, UBE2D2, PSMD8, PSMD9, HIGD1A, CITED2, PSMB10, PSMD13, PSMD3, PSMC2, PSMC4, PSMA1, PSMD2	RPS27A, UBB, UBA52, RBX1, PSMB3, PSMB6, EGLN2, PSMD4, PSMB7, PSMB5, UBC, PSMC5, PSMB1
WEST_ADRENOCORTICAL_TUMOR_DN	0.00102881	0.023567	0.209557	2.55119	0	253	RPL27, EIF4A1, RPL23A, RPL10, RPL38, IER3, RPL23, UBB, CCL2, RPS4X, EEF1D, RPL5, RPS9, STAB1, DCN, JUNB, TSPO, MGP, LUM, EEF1A1, RPL29, ZFP36, RPL39, AKR1B1, PEBP1, NDUFB11, TALDO1, CFD, CCDC85B, IFITM2, PRELP, COX16, NCF4, GAS7, ACTG1, IGFBP6, BGN, UBXN1, EIF3L, ASPN, CSRP1, CRYL1, DPT, PARVB, TPT1, TNS1, DNPH1, ACADVL, CAT, CALHM2, RAB13, FHL1, ST3GAL6, IER2, EGR1, IGFBP4, FOS, NR4A1, CAMK1, GT…	RPL27, EIF4A1, RPL23A, RPL10, RPL38, IER3, RPL23, UBB, CCL2, RPS4X, EEF1D, RPL5, RPS9, STAB1, DCN, JUNB, TSPO, MGP, LUM, EEF1A1, RPL29, ZFP36, RPL39, AKR1B1, PEBP1, NDUFB11, TALDO1, CFD, CCDC85B, IFITM2, PRELP, COX16, NCF4, GAS7, ACTG1, IGFBP6, BGN, UBXN1, EIF3L, ASPN, CSRP1, CRYL1, DPT, PARVB, TPT1, TNS1
HADDAD_T_LYMPHOCYTE_AND_NK_PROGENITOR_DN	0.00130548	0.023567	0.418602	2.54764	0	34	TYROBP, TNF, F13A1, MS4A6A, CCL3, SERPINF1, CRIP1, CFD, LGALS1, CSF1R, LGMN, RNASE6, RAB31, CSTA, IRF8, LY86	TYROBP, TNF, F13A1, MS4A6A, CCL3, SERPINF1, CRIP1, CFD, LGALS1, CSF1R, LGMN, RNASE6, RAB31
REACTOME_ABC_FAMILY_PROTEINS_MEDIATED_TRANSPORT	0.00124844	0.023567	0.378201	2.54445	0	45	RPS27A, UBB, UBA52, PSMB3, PSMB6, PSMD4, PSMB7, PSMB5, RNF5, UBC, PSMC5, PSMB1, PSME1, PSMA7, PSMF1, PSMD8, PSMD9, OS9, PSMB10, PSMD13, PSMD3, PSMC2, PSMC4, PSMA1, PSMD2, EIF2S1, ERLEC1, PSMC3, PSMD7, PSMC1, PSMB4, ABCA6, PSMB8	RPS27A, UBB, UBA52, PSMB3, PSMB6, PSMD4, PSMB7, PSMB5, RNF5, UBC, PSMC5, PSMB1
REACTOME_DECTIN_1_MEDIATED_NONCANONICAL_NF_KB_SIGNALING	0.00129199	0.023567	0.403537	2.5428	0	37	RPS27A, UBB, UBA52, PSMB3, PSMB6, PSMD4, PSMB7, PSMB5, UBC, PSMC5, PSMB1, PSME1, PSMA7, PSMF1, PSMD8, PSMD9, PSMB10, PSMD13, PSMD3, PSMC2, PSMC4, PSMA1, PSMD2, PSMC3, PSMD7, PSMC1, PSMB4, PSMB8	RPS27A, UBB, UBA52, PSMB3, PSMB6, PSMD4, PSMB7, PSMB5, UBC, PSMC5, PSMB1
YAGI_AML_WITH_INV_16_TRANSLOCATION	0.00107527	0.023567	0.242744	2.54258	0	157	RPL31, RPL13A, RPS20, RPLP2, RPL23A, RPL27A, RPS29, RPS27, RPL19, RPLP1, RPS16, RPL37A, RPS13, RPS6, RPL32, RPS4X, RPL34, RPL13, RPL37, CD9, RPS18, EEF1A1, CD99, RPLP0, HSPB1, PTMA, FRMD4B, PMAIP1, MDH2, ECH1, EMP1, FKBP2, PMP22, TPT1, UBC, NACA, ID3, DPYSL3, CAT, PCMT1	RPL31, RPL13A, RPS20, RPLP2, RPL23A, RPL27A, RPS29, RPS27, RPL19, RPLP1, RPS16, RPL37A, RPS13, RPS6, RPL32, RPS4X, RPL34, RPL13, RPL37, CD9, RPS18, EEF1A1, CD99, RPLP0, HSPB1, PTMA, FRMD4B, PMAIP1, MDH2, ECH1, EMP1, FKBP2, PMP22, TPT1, UBC, NACA, ID3
GOERING_BLOOD_HDL_CHOLESTEROL_QTL_CIS	0.00163934	0.0236423	0.808761	2.54195	0	7	UBA52, RPL14, TMEM176B, HLA-DRB5, RPS26, PPA2, TIMM10	UBA52, RPL14, TMEM176B, HLA-DRB5, RPS26
REACTOME_FORMATION_OF_TUBULIN_FOLDING_INTERMEDIATES_BY_CCT_TRIC	0.00152207	0.0236423	0.646231	2.53982	0	12	TUBA1B, TUBB4B, TUBA1A, TUBB2A, TUBA1C, CCT7, TUBB6, CCT6A, CCT2, CCT4, CCT3, CCT5	TUBA1B, TUBB4B, TUBA1A, TUBB2A, TUBA1C
REACTOME_GAP_JUNCTION_ASSEMBLY	0.00163399	0.0236423	0.861136	2.53337	0	6	TUBA1B, TUBB4B, TUBA1A, TUBB2A, TUBA1C, TUBB6	TUBA1B, TUBB4B, TUBA1A, TUBB2A, TUBA1C
REACTOME_TRANSPORT_OF_CONNEXONS_TO_THE_PLASMA_MEMBRANE	0.00163399	0.0236423	0.861136	2.53337	0	6	TUBA1B, TUBB4B, TUBA1A, TUBB2A, TUBA1C, TUBB6	TUBA1B, TUBB4B, TUBA1A, TUBB2A, TUBA1C
REACTOME_INNATE_IMMUNE_SYSTEM	0.00100503	0.023567	0.183704	2.53264	0	478	ALDOA, RPS27A, CST3, C1QC, UBB, ARPC1B, CLU, TYROBP, UBA52, POLR2L, EEF1A1, PYCARD, GSTP1, GMFG, EEF2, PLAU, TUBB4B, NFKBIA, GSN, VAMP8, HSPA8, DYNLL1, MEF2C, PLA2G2A, ACTB, CXCL1, RAB5C, CFL1, APRT, CFD, C1QA, ARPC4, NDUFC2, LAMTOR2, BRK1, ARPC3, CYBA, PSMB3, NPC2, NCF4, PSMB6, ACTG1, PPIA, CSNK2B, FTL, LAMTOR1, ANXA2, LY96, CD59, ARPC2, NEU1, RHOG, PKM, DPP7, TMEM179B, RAP1A, IL1B, PSMD4, BST2,…	ALDOA, RPS27A, CST3, C1QC, UBB, ARPC1B, CLU, TYROBP, UBA52, POLR2L, EEF1A1, PYCARD, GSTP1, GMFG, EEF2, PLAU, TUBB4B, NFKBIA, GSN, VAMP8, HSPA8, DYNLL1, MEF2C, PLA2G2A, ACTB, CXCL1, RAB5C, CFL1, APRT, CFD, C1QA, ARPC4, NDUFC2, LAMTOR2, BRK1, ARPC3, CYBA, PSMB3, NPC2, NCF4, PSMB6, ACTG1, PPIA, CSNK2B, FTL, LAMTOR1, ANXA2, LY96, CD59, ARPC2, NEU1, RHOG, PKM, DPP7, TMEM179B, RAP1A, IL1B, PSMD4, BST2,…
KIM_MYC_AMPLIFICATION_TARGETS_UP	0.00113636	0.023567	0.285754	2.5321	0	94	RPS23, RPS15A, RPL18A, RPL12, RPS4X, ALOX5AP, RPL5, RGS10, RPL11, RPSA, COX6B1, AKR1B1, SLC25A5, GATM, PARK7, PRDX6, FBL, SSBP1, RIN2, NOP56, PCOLCE2, ANGPTL2, MYC, SLC25A39, NME1, ETFA, RPS27L, COX7B, SUCLG1, PGRMC1, MRPS34, SSB, ARL6IP5, HSD17B12, TIPIN, LDHB, MRPL13, MRPS23, RSL24D1, MCTS1, ALDH3A2, MRPL36, DAP3, NIFK, POLR3K, HPRT1, SLC16A1, PDHA1, PDLIM3, TRMT10C, DRG1, NDUFAF2, EEF1E1, LYPL…	RPS23, RPS15A, RPL18A, RPL12, RPS4X, ALOX5AP, RPL5, RGS10, RPL11, RPSA, COX6B1, AKR1B1, SLC25A5, GATM, PARK7, PRDX6, FBL
CREIGHTON_AKT1_SIGNALING_VIA_MTOR_DN	0.00147275	0.023567	0.557091	2.53178	0	17	ALDOA, TUBB4B, ATP6V0B, TNFRSF12A, PPP2R1A, MIF, MRPS7, CTSA, RGL2, PFKL, PPP4C, CIB1, ATP6V1F	ALDOA, TUBB4B, ATP6V0B
KAAB_HEART_ATRIUM_VS_VENTRICLE_UP	0.00110497	0.023567	0.264238	2.5261	0	116	RPL3, EEF1A1, COMP, RPSA, MYL6, RPS2, ID2, CRIP1, POLD4, PLA2G2A, CCDC85B, TUBB2A, FRMD4B, PRELP, GPX3, RABAC1, ERGIC3, IGFBP6, CSRP1, AKR1A1, DPT, TAGLN2, ADM, S100A13, PPIB, DPYSL3, PRSS23, ME1, MAGED2, TIMP3, FMOD, BAD, TGFB1I1, OS9, ETV5, CDO1, EFEMP1, TMED3, AKR1C1, TRIP6, CDC123, EPS8, TAGLN, TGFBR3, CTSF, TMEM106C, PAM, ISLR, KDELR2, CALR, CD63, C1R, PDLIM4, ITSN1, NUPR1, CYB561D2, FAM114A…	RPL3, EEF1A1, COMP, RPSA, MYL6, RPS2, ID2, CRIP1, POLD4, PLA2G2A, CCDC85B, TUBB2A, FRMD4B, PRELP, GPX3, RABAC1, ERGIC3, IGFBP6, CSRP1, AKR1A1, DPT, TAGLN2, ADM, S100A13
TAKEDA_TARGETS_OF_NUP98_HOXA9_FUSION_10D_DN	0.00118765	0.023567	0.321102	2.52589	0	67	TGFBI, C1QC, STAB1, F13A1, CD9, CCL4, CCL3, SERPINF1, PDK4, MAF, CXCL1, C1QA, CD59, DAB2, EMP1, SLCO2B1, LGMN, ACP5, ID3, C1QB, ME1, RNASE1, RGL1, CXCL2, CXCL3, SLC7A8, FUCA1, CCL13, BLNK, RASSF4	TGFBI, C1QC, STAB1, F13A1, CD9, CCL4, CCL3, SERPINF1, PDK4, MAF, CXCL1, C1QA, CD59, DAB2, EMP1, SLCO2B1, LGMN, ACP5, ID3
REACTOME_NEUTROPHIL_DEGRANULATION	0.00102987	0.023567	0.207047	2.51898	0	254	ALDOA, CST3, TYROBP, EEF1A1, PYCARD, GSTP1, GMFG, EEF2, PLAU, TUBB4B, GSN, VAMP8, HSPA8, DYNLL1, CXCL1, RAB5C, APRT, CFD, NDUFC2, LAMTOR2, CYBA, NPC2, PPIA, CSNK2B, FTL, LAMTOR1, ANXA2, CD59, NEU1, RHOG, PKM, DPP7, TMEM179B, RAP1A, BST2, PSMB7, PRDX6, TUBB, FCER1G, COMMD3, RAB31, PSMB1, CTSH, AP2A2, CAT, TRAPPC1, TMBIM1, GLIPR1, FCGR2A, CD14, MNDA, PA2G4, IMPDH2, DERA, ERP44, OSTF1, CAP1, CD33, D…	ALDOA, CST3, TYROBP, EEF1A1, PYCARD, GSTP1, GMFG, EEF2, PLAU, TUBB4B, GSN, VAMP8, HSPA8, DYNLL1, CXCL1, RAB5C, APRT, CFD, NDUFC2, LAMTOR2, CYBA, NPC2, PPIA, CSNK2B, FTL, LAMTOR1, ANXA2, CD59, NEU1, RHOG, PKM, DPP7, TMEM179B, RAP1A, BST2, PSMB7, PRDX6, TUBB, FCER1G, COMMD3, RAB31, PSMB1
CHIARADONNA_NEOPLASTIC_TRANSFORMATION_KRAS_DN	0.00116959	0.023567	0.313634	2.51666	0	71	CD9, GSN, TUBB2A, EPHX1, AQP1, CD151, TSPAN4, IFI30, PMP22, ADM, GUK1, S100A13, ID3, PRSS23, SRI, SLC1A5, FHL1, FOS, TIMP3, SEC61B, FOXP1, DHRS7, EMP2, CRTAP, PSTPIP1, TNXB, CITED2, ITGB5, ALDH1A1, PHYH, FSTL1, PCOLCE, PFKP, NTPCR, TRIM47, CCDC80, LAMB2, ARL2BP, COL1A2, TM2D2, FKBP10, NUPR1, RAB11FIP5, PEF1	CD9, GSN, TUBB2A, EPHX1, AQP1, CD151, TSPAN4, IFI30, PMP22, ADM, GUK1, S100A13, ID3
GALINDO_IMMUNE_RESPONSE_TO_ENTEROTOXIN	0.00123305	0.023567	0.365036	2.51451	0	47	IER3, UBB, TNF, JUNB, GADD45B, GLRX, CCL3, NFKBIA, ACTG1, PKM, GAPDH, IL1B, HERPUD1, UBC, TNFAIP2, CD14, EHD1, CXCL3, CD83, TRAF1, ERRFI1	IER3, UBB, TNF, JUNB, GADD45B, GLRX, CCL3, NFKBIA, ACTG1, PKM, GAPDH, IL1B, HERPUD1, UBC, TNFAIP2
CHIARADONNA_NEOPLASTIC_TRANSFORMATION_KRAS_CDC25_UP	0.0013089	0.023567	0.404009	2.51274	0	36	TMSB4X, TGFBI, TSPO, CD9, FXYD5, CLIC1, POLD4, CDKN1A, PLP2, CAPG, PSMB5, ANGPTL2, RGS16, CCND1, EVI2A, SPTSSA, ANKH, RAB7A, SSNA1	TMSB4X, TGFBI, TSPO, CD9, FXYD5, CLIC1, POLD4, CDKN1A, PLP2, CAPG, PSMB5
MORI_SMALL_PRE_BII_LYMPHOCYTE_DN	0.00122249	0.023567	0.357349	2.51181	0	49	TUBA1B, LUM, FXYD5, RPS2, TUBB4B, CRIP2, MEF2C, EIF4E, DNAJB1, CDKN1A, ATP1A1, ID3, ST3GAL6, IER2, EHD1, DTD1, CD36, VKORC1, CTSC, GIMAP4, DDX1, ACP1, NASP, C1QBP, RBBP7, IFRD2, ZYX, RPN2, NFATC3, RPA1	TUBA1B, LUM, FXYD5, RPS2, TUBB4B, CRIP2, MEF2C, EIF4E, DNAJB1, CDKN1A, ATP1A1, ID3
KAYO_AGING_MUSCLE_DN	0.00118064	0.023567	0.3232	2.50781	0	64	RPL31, TMSB4X, RPS25, UBB, RPS7, RPS18, COMT, COX8A, COX6A1, RPL36AL, NEU1, UQCRH, NDUFV2, POLR2F, POLR2G, CTSH, VDAC2, SURF1, SDHB, UBE2D2, ERF, MDH1, TPM1, RBBP6, IFI16, PON2, SPARC, ACP1, HADH, PTGR1, UGP2, SNRPD3, EIF2S1, FH, MERTK, AIMP1, IGFBP5, RTF1, LPIN1	RPL31, TMSB4X, RPS25, UBB, RPS7, RPS18, COMT, COX8A, COX6A1, RPL36AL, NEU1, UQCRH, NDUFV2, POLR2F, POLR2G
SCHUETZ_BREAST_CANCER_DUCTAL_INVASIVE_UP	0.00106157	0.023567	0.221688	2.50772	0	199	S100A4, TGFBI, TYROBP, DCN, LUM, GLRX, COMP, MS4A6A, FXYD5, HPGDS, PLAU, SERPINF1, HTRA1, HLA-DMA, MEF2C, AKR1B1, MAFB, COLEC12, CPVL, MAF, C1QA, LGALS1, PPIC, HLA-DMB, BGN, FTL, LY96, ASPN, DAB2, EMP1, IFI30, RNASE6, FCER1G, P2RY14, NNMT, C1QB, MS4A4A, DPYSL3, CTSK, GLIPR1, FCGR2A, ANGPTL2, MNDA, ST3GAL6, IRF8, TIMP3, IL18, ENTPD1, TUBB6, C1S, PLXDC1, TGFB1I1, EVI2A, KCTD12, C3AR1, ETV5, SPARCL1…	S100A4, TGFBI, TYROBP, DCN, LUM, GLRX, COMP, MS4A6A, FXYD5, HPGDS, PLAU, SERPINF1, HTRA1, HLA-DMA, MEF2C, AKR1B1, MAFB, COLEC12, CPVL, MAF, C1QA, LGALS1, PPIC, HLA-DMB, BGN, FTL, LY96, ASPN, DAB2, EMP1, IFI30, RNASE6, FCER1G, P2RY14
NADLER_HYPERGLYCEMIA_AT_OBESITY	0.00136054	0.023567	0.474799	2.4986	0	24	RPS27, TUBB4B, SNRPB, RENBP, FCGR2B, ACP5, NDUFB3, PTPN18, HPS1, SUB1, CCT4, DHPS, UBE2E3, MRPS18B, SORBS3, POLR2H, ACYP2, ALDH7A1, CRELD2	RPS27, TUBB4B, SNRPB, RENBP, FCGR2B, ACP5
TONG_INTERACT_WITH_PTTG1	0.0013624	0.023567	0.442747	2.49765	0	29	RPL31, RPL41, RPS10, IER3, ARPC1B, RPS15, RPL30, ARL6IP4, NHP2, RPS26, ADAP2, C19orf53, C7orf50, HMGN2, GSTM3, PLK3, RSL24D1, RPL26L1, RPF2	RPL31, RPL41, RPS10, IER3, ARPC1B, RPS15, RPL30, ARL6IP4, NHP2, RPS26
REACTOME_ARACHIDONIC_ACID_METABOLISM	0.00147275	0.023567	0.547762	2.48938	0	17	ALOX5AP, HPGDS, LTC4S, TBXAS1, CYP1B1, HPGD, CBR1, DPEP2, GPX4, PTGS1, PON2, PTGR1, PTGS2	ALOX5AP, HPGDS, LTC4S
BHATTACHARYA_EMBRYONIC_STEM_CELL	0.00128205	0.023567	0.389553	2.48633	0	38	EIF4A1, RPL7, RPL4, RPL24, RPL6, RPLP0, RPS24, SNRPF, NPM1, TUBB, HMGB2, IMPDH2, KPNA2, TUBB6, SSB, HDAC2, SRSF7, PTTG1, LDHB, IDH1, NASP, RSL24D1	EIF4A1, RPL7, RPL4, RPL24, RPL6, RPLP0, RPS24, SNRPF, NPM1, TUBB
SARRIO_EPITHELIAL_MESENCHYMAL_TRANSITION_DN	0.00117233	0.023567	0.308882	2.48431	0	72	S100A4, RPLP1, CLU, RPL37, CD9, EEF2, CCL3, NFKBIA, MAFB, CXCL1, IFITM2, TKT, TMEM59, TSC22D3, CYBRD1, INSIG1, PSME1, CAPZB, EGR1, FOS, LPAR6, C1S, CXCL3, GADD45G, EIF4B, GLUD1, ERRFI1, CITED2, IFI16	S100A4, RPLP1, CLU, RPL37, CD9, EEF2, CCL3, NFKBIA, MAFB, CXCL1, IFITM2, TKT, TMEM59, TSC22D3, CYBRD1, INSIG1
REACTOME_REGULATION_OF_PTEN_STABILITY_AND_ACTIVITY	0.00126263	0.023567	0.379352	2.48142	0	41	RPS27A, UBB, UBA52, PSMB3, PSMB6, CSNK2B, PSMD4, PSMB7, PSMB5, UBC, PSMC5, PSMB1, PSME1, PSMA7, PSMF1, PSMD8, PSMD9, PSMB10, PSMD13, PSMD3, PSMC2, PSMC4, PSMA1, PSMD2, STUB1, PSMC3, PSMD7, PSMC1, PSMB4, PSMB8	RPS27A, UBB, UBA52, PSMB3, PSMB6, CSNK2B, PSMD4, PSMB7, PSMB5, UBC, PSMC5, PSMB1
BHATI_G2M_ARREST_BY_2METHOXYESTRADIOL_DN	0.00120482	0.023567	0.338252	2.48041	0	54	RPL31, RPL36A, RPL10A, RPL26, RPL12, RPL3, RPL34, DCN, EEF2, RPS2, CIRBP, ATF4, PGLS, SLCO2B1, IL1A, HERPUD1, IGBP1, KRCC1, RCSD1, CRTAP, AIG1, MID1IP1, ZNF581, LENG1, ZFAND1, PRKAG1, CCNB1IP1, LAPTM5, C1orf54, SCRG1, THRA, NUPR1, METTL9, ABHD14B	RPL31, RPL36A, RPL10A, RPL26, RPL12, RPL3, RPL34, DCN, EEF2, RPS2, CIRBP, ATF4, PGLS, SLCO2B1, IL1A, HERPUD1
REACTOME_MITOTIC_METAPHASE_AND_ANAPHASE	0.00110988	0.023567	0.263507	2.4801	0	109	RPS27, RPS27A, UBB, TUBA1B, UBA52, LMNA, TUBB4B, DYNLL1, ANAPC11, TUBA1A, TUBB2A, BANF1, ANAPC16, PSMB3, PSMB6, TUBA1C, PSMD4, CHMP3, PSMB7, PSMB5, UBC, PSMC5, CHMP4A, PSMB1, PSME1, PSMA7, UBE2E1, CHMP2A, PSMF1, PSMD8, TUBB6, UBE2S, PSMD9, PPP2R1A, SUMO1, RAN, NUDC, NSL1, CDC26, PSMB10, PSMD13, SMC3, PTTG1, UBE2I, PSMD3, ANAPC15, KPNB1, PSMC2, PSMC4, SEC13, PSMA1	RPS27, RPS27A, UBB, TUBA1B, UBA52, LMNA, TUBB4B, DYNLL1, ANAPC11, TUBA1A, TUBB2A, BANF1, ANAPC16, PSMB3, PSMB6, TUBA1C, PSMD4, CHMP3, PSMB7, PSMB5, UBC, PSMC5, CHMP4A, PSMB1
REACTOME_GAP_JUNCTION_DEGRADATION	0.00168067	0.0239697	0.92257	2.47947	0	5	ACTB, ACTG1, AP2M1, DAB2, CLTA	ACTB, ACTG1, AP2M1, DAB2, CLTA
LENAOUR_DENDRITIC_CELL_MATURATION_DN	0.00114811	0.023567	0.291077	2.47628	0	84	S100A4, IER3, TNF, STAB1, SERPINF1, NFKBIA, HTRA1, CORO1A, CSF1R, BRD2, ARHGDIB, CD37, EMP1, IL1B, LGMN, FCER1G, SNX17, TAX1BP3, PPIB, CTSK, HSD17B10, ME1, NUP214, FCGR2A, DUSP6, CD14, CXCL2, CXCL3, EVI2A, C3AR1, PUF60, BTG2, AKR1C1, KRT10	S100A4, IER3, TNF, STAB1, SERPINF1, NFKBIA, HTRA1, CORO1A, CSF1R, BRD2, ARHGDIB, CD37, EMP1, IL1B, LGMN, FCER1G, SNX17, TAX1BP3
KEGG_SPLICEOSOME	0.00116959	0.023567	0.304616	2.47583	0	74	U2AF1, HNRNPA1, HSPA8, EIF4A3, SNRPD2, SNRPG, SF3B5, SNRPB, SNRPF, SNRPE, MAGOH, RBM8A, LSM4, HSPA2, LSM7, RBMX, LSM3, SNRPB2, SRSF2, LSM5, SNRPD1, HSPA1B, SRSF7, PUF60, DDX46, SNRPC, PHF5A, LSM2, PQBP1, PPIE, TRA2B, SRSF1, SRSF3, BUD31, PRPF31, SNRPD3, LSM6, PPIH, SF3B2, CCDC12, MAGOHB, PRPF19	U2AF1, HNRNPA1, HSPA8, EIF4A3, SNRPD2, SNRPG, SF3B5, SNRPB, SNRPF, SNRPE, MAGOH, RBM8A, LSM4, HSPA2, LSM7
REACTOME_UCH_PROTEINASES	0.00121359	0.023567	0.335973	2.47454	0	55	RPS27A, UBB, UBA52, ACTB, NEDD8, PSMB3, PSMB6, PSMD4, PSMB7, PSMB5, UBC, PSMC5, PSMB1, PSME1, PSMA7, PSMF1, ADRM1, PSMD8, PSMD9, PSMB10, PSMD13, TGFBR2, PSMD3, PSMC2, PSMC4, TFPT, PSMA1, INO80C, PSMD2, INO80E, MCRS1, PSMC3, PSMD7, PSMC1, TGFB1, INO80B, PSMB4, PSMB8	RPS27A, UBB, UBA52, ACTB, NEDD8, PSMB3, PSMB6, PSMD4, PSMB7, PSMB5, UBC, PSMC5, PSMB1
REACTOME_TP53_REGULATES_METABOLIC_GENES	0.00122249	0.023567	0.351596	2.47138	0	49	LAMTOR4, COX4I1, COX6B1, NDUFA4, PRDX5, COX5B, COX8A, COX7C, COX6A1, DDIT4, LAMTOR2, COX16, LAMTOR1, COX6C, LAMTOR5, COX7A2L, PRDX2, COX5A, SURF1	LAMTOR4, COX4I1, COX6B1, NDUFA4, PRDX5, COX5B, COX8A, COX7C, COX6A1, DDIT4, LAMTOR2, COX16, LAMTOR1, COX6C, LAMTOR5, COX7A2L
FERNANDEZ_BOUND_BY_MYC	0.00114286	0.023567	0.284636	2.46798	0	90	RPL13A, EIF4A1, RPL27A, RPL19, RPS6, UBA52, HNRNPA1, JUNB, GSTP1, RPL22, ID2, LMNA, HSPA8, STMN1, ATF4, PTMA, EIF4E, EPHX1, BAX, ACTG1, HSPE1, AKR1A1, HERPUD1, PHB, ID3, PSMB1, AMD1, BSG, NME1, UROD, CXCL2	RPL13A, EIF4A1, RPL27A, RPL19, RPS6, UBA52, HNRNPA1, JUNB, GSTP1, RPL22, ID2, LMNA, HSPA8, STMN1, ATF4, PTMA, EIF4E, EPHX1, BAX, ACTG1, HSPE1, AKR1A1, HERPUD1, PHB, ID3, PSMB1
NAGASHIMA_EGF_SIGNALING_UP	0.00134953	0.023567	0.422185	2.46637	0	31	IER3, JUNB, ZFP36, DNAJB1, HES1, ARC, SIK1, ID3, MIR22HG, MYC, IER2, EGR1, FOS, NR4A1, TNFRSF12A	IER3, JUNB, ZFP36, DNAJB1, HES1, ARC, SIK1, ID3
KAAB_FAILED_HEART_ATRIUM_DN	0.00114679	0.023567	0.282199	2.46531	0	92	BLVRB, GSTP1, COX6A1, ITM2B, ACTB, FKBP1A, PSMB3, HINT1, CD59, TMEM147, LGMN, PARVB, PMP22, PSMB5, LSM7, PSMB1, EIF3I, DAAM1, AMD1, SRI, ATP6V0E1, ADRM1, PDCD6, DGUOK, LAPTM4A, PSMD9, MPST, SUMO1, RAN, SPTSSA, NUDT3, SPARCL1, GLUD1, GDE1, UBE2I, NUTF2, TGFBR2, GSTM3, GTF3A, TAGLN, TGFBR3, FKBP9, ACP1, CNN3, LAGE3	BLVRB, GSTP1, COX6A1, ITM2B, ACTB, FKBP1A, PSMB3, HINT1, CD59, TMEM147, LGMN, PARVB, PMP22, PSMB5, LSM7, PSMB1
REACTOME_REGULATION_OF_HMOX1_EXPRESSION_AND_ACTIVITY	0.00125471	0.023567	0.372581	2.4633	0	43	RPS27A, UBB, UBA52, RBX1, PSMB3, PSMB6, CSNK2B, PSMD4, PSMB7, PSMB5, UBC, PSMC5, PSMB1, PSME1, PSMA7, PSMF1, PSMD8, PSMD9, PSMB10, PSMD13, PSMD3, PSMC2, PSMC4, PSMA1, PSMD2, PSMC3, PSMD7, PSMC1, KEAP1, PSMB4, PSMB8	RPS27A, UBB, UBA52, RBX1, PSMB3, PSMB6, CSNK2B, PSMD4, PSMB7, PSMB5, UBC, PSMC5, PSMB1
LEIN_ASTROCYTE_MARKERS	0.00144509	0.023567	0.529843	2.46094	0	18	CST3, CLU, STAB1, GSN, C1QA, DBI, PRDX6, ID3, SPARCL1, ITGB5, ITGAM, SPARC	CST3, CLU, STAB1, GSN, C1QA, DBI, PRDX6, ID3
REACTOME_SIGNALING_BY_NOTCH4	0.001221	0.023567	0.344647	2.45848	0	51	RPS27A, UBB, UBA52, RBX1, PSMB3, PSMB6, HES1, PSENEN, PSMD4, PSMB7, PSMB5, UBC, APH1A, PSMC5, PSMB1, PSME1, PSMA7, PSMF1, PSMD8, PSMD9, MAML1, PSMB10, PSMD13, PSMD3, PSMC2, PSMC4, PSMA1, PSMD2, KAT2A, PSMC3, PSMD7, PSMC1, ACTA2, PSMB4, PSMB8	RPS27A, UBB, UBA52, RBX1, PSMB3, PSMB6, HES1, PSENEN, PSMD4, PSMB7, PSMB5, UBC, APH1A, PSMC5, PSMB1
HONMA_DOCETAXEL_RESISTANCE	0.00136612	0.023567	0.453457	2.45728	0	26	RPL38, TUBA1B, GSTP1, COX7C, DYNLL1, CFL1, APRT, SLC25A3, GAPDH, TUBB, ANGPTL2, NDUFS3, PDCD5, MRPL17, MRPS6, S100A10, CALR, RPN2	RPL38, TUBA1B, GSTP1, COX7C, DYNLL1, CFL1, APRT, SLC25A3, GAPDH, TUBB
KRIGE_RESPONSE_TO_TOSEDOSTAT_6HR_DN	0.00100806	0.023567	0.18141	2.45679	0	440	RPL27A, GADD45B, NDUFA11, SLC40A1, MRPL23, HSPB1, UBL5, VAMP8, PEBP1, SLIRP, PTMA, EIF4E, CCDC85B, IFITM2, TUBB2A, FKBP1A, CKS2, DNAJB1, NDUFB7, COX16, HMGN3, PHLDA2, DUSP23, NDUFS5, CAPG, MGLL, AIF1, SERF2, CD59, HSPE1, SNRPF, DPP7, NDUFB10, TMEM147, SNHG12, TIMM13, FCER1G, PHB, POLR2F, NHP2, GADD45GIP1, INSIG1, LSM7, TNFAIP2, RPS26, DUT, PSMA7, AMD1, TOMM22, ARL5A, COX5A, NUP214, PCOLCE2, RANBP…	RPL27A, GADD45B, NDUFA11, SLC40A1, MRPL23, HSPB1, UBL5, VAMP8, PEBP1, SLIRP, PTMA, EIF4E, CCDC85B, IFITM2, TUBB2A, FKBP1A, CKS2, DNAJB1, NDUFB7, COX16, HMGN3, PHLDA2, DUSP23, NDUFS5, CAPG, MGLL, AIF1, SERF2, CD59, HSPE1, SNRPF, DPP7, NDUFB10, TMEM147, SNHG12, TIMM13, FCER1G, PHB, POLR2F, NHP2, GADD45GIP1, INSIG1, LSM7, TNFAIP2, RPS26
REACTOME_AUTOPHAGY	0.00115741	0.023567	0.295292	2.45556	0	79	RPS27A, TOMM7, UBB, TUBA1B, UBA52, LAMTOR4, EEF1A1, TUBB4B, HSPA8, DYNLL1, TUBA1A, VPS28, TUBB2A, LAMTOR2, CSNK2B, TUBA1C, LAMTOR1, GABARAPL2, LAMTOR5, CHMP3, PARK7, UBC, CHMP4A, TOMM22, CHMP2A, RNASE1, UBE2N, TUBB6	RPS27A, TOMM7, UBB, TUBA1B, UBA52, LAMTOR4, EEF1A1, TUBB4B, HSPA8, DYNLL1, TUBA1A, VPS28, TUBB2A, LAMTOR2, CSNK2B, TUBA1C, LAMTOR1, GABARAPL2, LAMTOR5, CHMP3, PARK7, UBC, CHMP4A
REACTOME_TRANSCRIPTIONAL_REGULATION_BY_RUNX3	0.00121359	0.023567	0.332962	2.45236	0	55	RPS27A, UBB, UBA52, CDKN1A, PSMB3, PSMB6, BRD2, HES1, PSMD4, PSMB7, PSMB5, UBC, PSMC5, PSMB1, PSME1, PSMA7, MYC, PSMF1, PSMD8, PSMD9, CCND1, MAML1, PSMB10, ZFHX3, PSMD13, PSMD3, PSMC2, PSMC4, PSMA1, PSMD2, KAT2A, PSMC3, PSMD7, PSMC1, TGFB1, PSMB4, PSMB8	RPS27A, UBB, UBA52, CDKN1A, PSMB3, PSMB6, BRD2, HES1, PSMD4, PSMB7, PSMB5, UBC, PSMC5, PSMB1
REACTOME_REGULATION_OF_MRNA_STABILITY_BY_PROTEINS_THAT_BIND_AU_RICH_ELEMENTS	0.00121359	0.023567	0.337819	2.45174	0	53	RPS27A, UBB, UBA52, ZFP36, HSPB1, HSPA8, ZFP36L1, PSMB3, PSMB6, PSMD4, PSMB7, PSMB5, UBC, PSMC5, PSMB1, PSME1, PSMA7, NUP214, PSMF1, PSMD8, PSMD9, PSMB10, PSMD13, PSMD3, PSMC2, ANP32A, PSMC4, PSMA1, PSMD2, PSMC3, PSMD7, PSMC1, EXOSC8, PSMB4, EXOSC4, PSMB8	RPS27A, UBB, UBA52, ZFP36, HSPB1, HSPA8, ZFP36L1, PSMB3, PSMB6, PSMD4, PSMB7, PSMB5, UBC, PSMC5, PSMB1
REACTOME_STABILIZATION_OF_P53	0.00128205	0.023567	0.384112	2.4516	0	38	RPS27A, UBB, UBA52, PSMB3, PSMB6, PSMD4, PSMB7, PSMB5, UBC, PSMC5, PSMB1, PSME1, PSMA7, PSMF1, PSMD8, PSMD9, PSMB10, PSMD13, PSMD3, PSMC2, PSMC4, PSMA1, PSMD2, PSMC3, PSMD7, PSMC1, PSMB4, PSMB8	RPS27A, UBB, UBA52, PSMB3, PSMB6, PSMD4, PSMB7, PSMB5, UBC, PSMC5, PSMB1
PARK_HSC_AND_MULTIPOTENT_PROGENITORS	0.0013947	0.023567	0.482439	2.45016	0	22	RPSA, ITM2B, MEF2C, PTMA, PPIA, SERF2, TAGLN2, ATP6V0E1, SMARCE1, GDI2, KPNB1, SRSF3, MRPL4, SNX5, SORBS3, TTC3, KAT2A	RPSA, ITM2B, MEF2C, PTMA, PPIA, SERF2, TAGLN2
FRIDMAN_IMMORTALIZATION_DN	0.00286123	0.0345244	0.500943	2.44803	1	20	HTRA1, CDKN1A, IGFBP6, FILIP1L, HSPA2, CYP1B1, IGFBP4, TGFB1I1, IFI16, SPARC, IGFBP7, MAP2K3, IRF5, HTATIP2, RB1, IGFBP5	HTRA1, CDKN1A, IGFBP6, FILIP1L, HSPA2
ACEVEDO_NORMAL_TISSUE_ADJACENT_TO_LIVER_TUMOR_UP	0.00115741	0.023567	0.292026	2.43925	0	80	RPL7, RPL27A, RPLP1, RPS3A, RPL23, RPL7A, BLVRB, RPL14, GMFG, RNH1, PTMA, ZFP36L1, HES1, LY96, MRPL51, SUMO2, UQCRH, DYNLRB1, NISCH, NUCKS1, IGBP1, EMC7, C7orf50, UAP1, GADD45G, OS9, LMAN2, ALG5, HDAC2, PON2, IGSF6, GTF3C6, HHEX, TMEM37	RPL7, RPL27A, RPLP1, RPS3A, RPL23, RPL7A, BLVRB, RPL14, GMFG, RNH1, PTMA, ZFP36L1, HES1, LY96, MRPL51, SUMO2, UQCRH, DYNLRB1
SOTIRIOU_BREAST_CANCER_GRADE_1_VS_3_UP	0.00124844	0.023567	0.36397	2.43925	0	44	TUBA1B, TUBA1A, STMN1, SNRPG, CKS2, TUBA1C, SNRPF, PSMA7, ORMDL2, POLR2K, KPNA2, PFDN6, NME1, UBE2N, UBE2S, COX7B, JMJD6, TIMM10, SNRPC, NUDT1, PTTG1, NUTF2, MRPL12, DDX39A, LAGE3, SHMT2	TUBA1B, TUBA1A, STMN1, SNRPG, CKS2, TUBA1C, SNRPF
HAHTOLA_MYCOSIS_FUNGOIDES_SKIN_UP	0.00109649	0.023567	0.252333	2.43826	0	119	RPL23, RPS21, HNRNPA1, GMFG, HPGDS, PFN1, SERPINF1, ARL6IP4, GSN, CIRBP, COLEC12, CCDC85B, EIF1, CKLF, PSMB3, ERH, SNCA, DAB2, TSC22D3, ETHE1, PPIB, ARL3, CTSH, ANXA11, CAPZB, ARF5, KANK2, CAPZA2, TMEM14A, STOML2, NME3, SSR2, LY86, GLUD1, NSL1, SNX6, TNFRSF1A, NUDT1, UPF2, THYN1, NDUFA8, CASP1, LST1, ARPC1A, SRSF3, ITGB1BP1, PDIA4, CNN3, LBH, ZNHIT3, SLA, CERS2, CCNB1IP1, PPIH, SOX4, ARMCX6, GCA,…	RPL23, RPS21, HNRNPA1, GMFG, HPGDS, PFN1, SERPINF1, ARL6IP4, GSN, CIRBP, COLEC12, CCDC85B, EIF1, CKLF, PSMB3, ERH, SNCA, DAB2, TSC22D3, ETHE1
CONCANNON_APOPTOSIS_BY_EPOXOMICIN_DN	0.00115473	0.023567	0.293363	2.43262	0	78	S100A4, TMSB4X, POLR2L, LUM, PEBP1, STMN1, APRT, SNRPG, NDUFB1, HMGN3, GNG11, NDUFB6, COX17, DBI, EID1, ADM, NHP2, INSIG1, LSM7, DNPH1, HMGB2, MYC, GTF2H5, NDUFA2, SPTSSA, MFAP4, LSM2, NUDT1, PTTG1, TNFAIP6, NME4, PCOLCE, ANAPC15, DNASE1L1, RPA3, PFKP, MFSD10, LAGE3, PDGFRL	S100A4, TMSB4X, POLR2L, LUM, PEBP1, STMN1, APRT, SNRPG, NDUFB1, HMGN3, GNG11, NDUFB6, COX17, DBI, EID1, ADM, NHP2, INSIG1, LSM7
BORCZUK_MALIGNANT_MESOTHELIOMA_UP	0.00107066	0.023567	0.221465	2.4323	0	181	RPS15A, LUM, HSPA8, TUBA1A, ARPC4, PPT1, FKBP1A, CKS2, JTB, SLC25A3, BLVRA, ERGIC3, PSMB6, AP2S1, EIF3H, ANXA2, SNRPF, PKM, LAMTOR5, RAP1A, PARK7, PSMB7, DBI, PARVB, NHP2, FBL, SSBP1, RAB32, EIF3I, PCMT1, MAGED2, PARP1, SDHB, KPNA2, UBE2D2, PDCD6, NME1, PLD3, PSMD8, UBE2N, UBE2S, DDOST, FSCN1, UBE2A, CDK4, RAN, SEC61G, FNTA, PGRMC1, ILF2, GDI2, MRPL28, PRDX4, FADS1, TAF12, PUF60, GLO1, MPC2, NUDT…	RPS15A, LUM, HSPA8, TUBA1A, ARPC4, PPT1, FKBP1A, CKS2, JTB, SLC25A3, BLVRA, ERGIC3, PSMB6, AP2S1, EIF3H, ANXA2, SNRPF, PKM, LAMTOR5, RAP1A, PARK7, PSMB7, DBI, PARVB, NHP2, FBL
REACTOME_CROSS_PRESENTATION_OF_SOLUBLE_EXOGENOUS_ANTIGENS_ENDOSOMES	0.00134953	0.023567	0.415988	2.43017	0	31	PSMB3, PSMB6, PSMD4, PSMB7, PSMB5, PSMC5, PSMB1, PSME1, PSMA7, PSMF1, PSMD8, PSMD9, PSMB10, PSMD13, PSMD3, PSMC2, PSMC4, PSMA1, PSMD2, PSMC3, PSMD7, PSMC1, PSMB4, PSMB8	PSMB3, PSMB6, PSMD4, PSMB7, PSMB5, PSMC5, PSMB1
REACTOME_MITOTIC_G1_PHASE_AND_G1_S_TRANSITION	0.00118624	0.023567	0.309643	2.42306	0	66	RPS27A, UBB, UBA52, CDKN1A, PSMB3, PSMB6, PSMD4, PSMB7, PSMB5, UBC, PSMC5, PSMB1, PSME1, PSMA7, MYC, PSMF1, PSMD8, PSMD9, PPP2R1A, POLE4, CDK4, CCND1, PSMB10, PSMD13, CCND3, PSMD3, CKS1B, RPA3, PSMC2, PSMC4, PSMA1, PCNA, MCM5, RPA2, PSMD2, RB1, CDKN1C, RPA1, PSMC3, PSMD7, PSMC1, PSMB4, ORC4, PSMB8	RPS27A, UBB, UBA52, CDKN1A, PSMB3, PSMB6, PSMD4, PSMB7, PSMB5, UBC, PSMC5, PSMB1
REACTOME_MRNA_SPLICING	0.00110988	0.023567	0.257372	2.42236	0	109	U2AF1, HNRNPA1, POLR2L, HSPA8, EIF4A3, SNRPD2, SNRPG, SF3B5, HNRNPA0, SNRPB, SNRPF, SNRPE, MAGOH, RBM8A, POLR2F, LSM4, POLR2G, POLR2J, LSM7, RBMX, LSM3, SNRPB2, POLR2K, SRSF2, DNAJC8, LSM5, SNRPD1, POLR2E, POLR2I, SRSF7, PUF60, DDX46, SNRPC, ZCRB1, PHF5A, LSM2, PQBP1, PPIE, ZRSR2, HNRNPF, TRA2B, SRSF1, SRSF3, ZMAT5, PCF11, BUD31, PTBP1, PRPF31, HNRNPUL1, SNRPD3, POLR2H, LSM6, PPIH, SF3B2, POLR2C,…	U2AF1, HNRNPA1, POLR2L, HSPA8, EIF4A3, SNRPD2, SNRPG, SF3B5, HNRNPA0, SNRPB, SNRPF, SNRPE, MAGOH, RBM8A, POLR2F, LSM4, POLR2G, POLR2J, LSM7
LANDIS_ERBB2_BREAST_TUMORS_324_DN	0.00114286	0.023567	0.279016	2.41925	0	90	TGFBI, S100A6, LUM, CRIP1, HTRA1, GAS6, GPX3, NPC2, CD151, IGFBP6, NDUFS5, DPT, NDUFAB1, ETFB, NDUFV1, ANGPTL2, ST3GAL6, DNAJC8, DHRS7, RAB34, CD36, IDH2, FADS1, MYL9, CXCL12, SULT1A1, SCP2, TMEM205, ALDH1A1, PHYH, FSTL1, MAN1A1, CLEC3B, TMEM43, ZNF703, FEZ2, IDH1, GYG1, HADHB, HADH, KLF4, DECR1, MFNG, NRP1, UQCR10, MOCS2, CCDC80, MKNK2, HSPB8, PDHA1, LPIN1, COL6A3, NET1	TGFBI, S100A6, LUM, CRIP1, HTRA1, GAS6, GPX3, NPC2, CD151, IGFBP6, NDUFS5, DPT
IRITANI_MAD1_TARGETS_DN	0.0013459	0.023567	0.418634	2.41833	0	30	RPL10A, RPL12, RPL5, RPL13, RPSA, RPL18, RPL22, EEF2, NPM1, FBL, DUT, DTD1, DCTPP1, BABAM1, EEF1G, UQCRC1, C1QBP, MRPS18B, AHCY, SLC16A1, APEX1	RPL10A, RPL12, RPL5, RPL13, RPSA, RPL18, RPL22, EEF2, NPM1, FBL
RHODES_UNDIFFERENTIATED_CANCER	0.0012987	0.023567	0.391887	2.41417	0	35	GAS6, CKS2, IFI30, PSMB7, TUBB, SSBP1, HMGB2, POLR2K, KPNA2, ADRM1, NME1, SEC61B, UBE2S, ILF2, PRDX4, NUDT1, CCT6A, CKS1B, RPA3, DPM1, PCNA, PSMD2, SLC16A1, COL1A2	GAS6, CKS2, IFI30, PSMB7, TUBB
KRIGE_RESPONSE_TO_TOSEDOSTAT_24HR_DN	0.00100705	0.023567	0.175996	2.41347	0	471	RPL27A, RPL5, GADD45B, NDUFA11, SLC40A1, MRPL23, HSPB1, UBL5, VAMP8, PEBP1, SLIRP, PTMA, EIF4E, CCDC85B, IFITM2, TUBB2A, FKBP1A, CKS2, DNAJB1, NDUFB7, COX16, HMGN3, PMVK, DUSP23, NDUFS5, MGLL, AIF1, SERF2, CD59, HSPE1, SNRPF, DPP7, NDUFB10, TMEM147, SNHG12, PARVB, TIMM13, PHB, RPL22L1, POLR2F, NHP2, GADD45GIP1, INSIG1, LSM7, FBL, RPS26, NDUFAB1, RAB32, DUT, PSMA7, AMD1, TOMM22, ARL5A, COX5A, NOP5…	RPL27A, RPL5, GADD45B, NDUFA11, SLC40A1, MRPL23, HSPB1, UBL5, VAMP8, PEBP1, SLIRP, PTMA, EIF4E, CCDC85B, IFITM2, TUBB2A, FKBP1A, CKS2, DNAJB1, NDUFB7, COX16, HMGN3, PMVK, DUSP23, NDUFS5, MGLL, AIF1, SERF2, CD59, HSPE1, SNRPF, DPP7, NDUFB10, TMEM147, SNHG12, PARVB, TIMM13, PHB, RPL22L1, POLR2F, NHP2, GADD45GIP1, INSIG1, LSM7, FBL, RPS26
REACTOME_IKK_COMPLEX_RECRUITMENT_MEDIATED_BY_RIP1	0.00152207	0.0236423	0.613106	2.40964	0	12	RPS27A, UBB, UBA52, LY96, UBC, CD14, UBE2D2, UBE2N	RPS27A, UBB, UBA52, LY96, UBC
THUM_SYSTOLIC_HEART_FAILURE_UP	0.00104275	0.023567	0.204359	2.40934	0	225	FOLR2, C1QC, RPL3, TYROBP, ALOX5AP, F13A1, GADD45B, CCL4, MS4A6A, HPGDS, GSN, ANXA4, VAMP8, HLA-DMA, GPR34, ACTB, C1QA, MPEG1, HNMT, EIF1, ACTG1, ARHGDIB, VSIG4, AIF1, LY96, ASPN, TMED2, ENSA, DPT, FCER1G, ADM, TMEM230, FCGR2B, C1QB, MS4A4A, CAT, CDC42EP3, NUCKS1, NFIA, NFATC2, BSG, CD14, MNDA, RNASE1, ST3GAL6, MAT2A, IRF8, FMOD, ENTPD1, LPAR6, CXCL2, C1S, CYB5R3, CRTAP, WDR1, C3AR1, PGRMC1, DKK3…	FOLR2, C1QC, RPL3, TYROBP, ALOX5AP, F13A1, GADD45B, CCL4, MS4A6A, HPGDS, GSN, ANXA4, VAMP8, HLA-DMA, GPR34, ACTB, C1QA, MPEG1, HNMT, EIF1, ACTG1, ARHGDIB, VSIG4, AIF1, LY96, ASPN, TMED2, ENSA, DPT, FCER1G, ADM, TMEM230, FCGR2B
KEGG_PRION_DISEASES	0.00146199	0.023567	0.551407	2.40464	0	15	C1QC, SOD1, C1QA, BAX, IL1B, IL1A, C1QB, IL6, EGR1	C1QC, SOD1, C1QA, BAX, IL1B, IL1A
NAKAJIMA_MAST_CELL	0.00282885	0.0343912	0.482398	2.40464	1	21	CCL2, CLU, RGS10, HPGDS, LTC4S, PEBP1, PHLDA2, TSPAN4, CAPG, CYP1B1, HPGD	CCL2, CLU, RGS10, HPGDS, LTC4S, PEBP1, PHLDA2, TSPAN4, CAPG
SERVITJA_ISLET_HNF1A_TARGETS_UP	0.00116959	0.023567	0.295325	2.40031	0	74	C1QC, CCL2, BLVRB, HTRA1, MAF, LGALS1, RHOC, CYBA, ARHGDIB, BGN, CAPG, ANXA2, SNCA, DPT, MMP14, PMP22, TNFAIP2, C1QB, MS4A4A, CYP1B1, RNASE1, PLXND1, C1S, HPS1, DKK3, SPARCL1, EFEMP1, GALK1, CTSC, CXCL12, PCOLCE, ADCY7, NDRG2, NOL3, THY1, LAPTM5, IFITM3, EGR3, STK17B, PROCR, SLC16A1, COL6A1	C1QC, CCL2, BLVRB, HTRA1, MAF, LGALS1, RHOC, CYBA, ARHGDIB, BGN, CAPG, ANXA2, SNCA, DPT, MMP14, PMP22, TNFAIP2
THEILGAARD_NEUTROPHIL_AT_SKIN_WOUND_UP	0.00122249	0.023567	0.341338	2.39927	0	49	EIF4A1, RPS27, RPS16, IER3, CCL2, TNF, SLC25A6, EEF1A1, CCL3, ZFP36, PLAU, GABARAPL2, ATP1A1, IL1B, LGMN	EIF4A1, RPS27, RPS16, IER3, CCL2, TNF, SLC25A6, EEF1A1, CCL3, ZFP36, PLAU, GABARAPL2, ATP1A1, IL1B, LGMN
NADLER_OBESITY_UP	0.00124844	0.023567	0.356278	2.39696	0	45	ALOX5AP, FXYD5, PFN1, SERPINF1, NEDD8, CFL1, DAD1, CSF1R, BGN, CAPG, IFI30, LGMN, FCER1G, UCP2, C1QB, CTSK, FCGR2A, PLD3	ALOX5AP, FXYD5, PFN1, SERPINF1, NEDD8, CFL1, DAD1, CSF1R, BGN, CAPG, IFI30, LGMN, FCER1G, UCP2
FULCHER_INFLAMMATORY_RESPONSE_LECTIN_VS_LPS_UP	0.00101833	0.023567	0.189406	2.39647	0	300	RPL10A, TMEM14C, PLAU, CCNI, POLD4, GSN, COLEC12, CXCL1, TUBB2A, DAD1, MPEG1, ANAPC16, JTB, RHOC, CKLF, SMDT1, PHLDA2, PMAIP1, UBXN1, TMEM14B, HINT1, MRPL51, CSRP1, MRPL52, IL1B, TAGLN2, FXYD6, SLC3A2, RCAN1, IL1A, PMP22, ECM1, NDUFV2, POLR2F, POLR2G, NDUFS8, MKKS, FCGR2B, NHP2, RAB31, ETHE1, POLR1D, NISCH, GLIPR1, FCGR2A, VASP, CNPY2, DUSP6, RANBP1, IL6, ST3GAL6, CMTM3, PPA2, NME1, CBX6, LAT2, T…	RPL10A, TMEM14C, PLAU, CCNI, POLD4, GSN, COLEC12, CXCL1, TUBB2A, DAD1, MPEG1, ANAPC16, JTB, RHOC, CKLF, SMDT1, PHLDA2, PMAIP1, UBXN1, TMEM14B, HINT1, MRPL51, CSRP1, MRPL52, IL1B, TAGLN2, FXYD6, SLC3A2, RCAN1, IL1A, PMP22, ECM1, NDUFV2, POLR2F, POLR2G, NDUFS8, MKKS, FCGR2B, NHP2, RAB31, ETHE1
REACTOME_PREVENTION_OF_PHAGOSOMAL_LYSOSOMAL_FUSION	0.00163399	0.0236423	0.811821	2.38829	0	6	RPS27A, UBB, UBA52, CORO1A, UBC, RAB7A	RPS27A, UBB, UBA52, CORO1A, UBC
LEE_AGING_MUSCLE_UP	0.00144928	0.023567	0.530966	2.38688	0	16	HTRA1, HSPB1, HSPA8, ARHGDIB, HINT1, ARF5, FOS, TGFB1I1, ACTR1B, ALDH1A1, GADD45A	HTRA1, HSPB1, HSPA8, ARHGDIB, HINT1
AMIT_SERUM_RESPONSE_40_MCF10A	0.00282885	0.0343912	0.478798	2.38669	1	21	DCN, ZFP36, LGMN, IL1A, ADM, TOMM22, EGR1, FOS, NR4A1, CXCL2, CXCL3, CITED2	DCN, ZFP36, LGMN, IL1A, ADM
HAHTOLA_MYCOSIS_FUNGOIDES_CD4_UP	0.00125471	0.023567	0.360087	2.3807	0	43	IER3, GLRX, CCL4, CCL3, CXCL1, CDKN1A, NEU1, IL1B, BST2, ADM, PPP1R15A, MS4A4A, GLIPR1, NUP214, EGR1, CXCL2, CXCL3, FUCA1, NLRP3, BTG2, ARPC1A, KLF4, PTGS2	IER3, GLRX, CCL4, CCL3, CXCL1, CDKN1A, NEU1, IL1B, BST2, ADM
SESTO_RESPONSE_TO_UV_C6	0.00136612	0.023567	0.438895	2.37837	0	26	TGFBI, HNRNPA1, CD99, ATF4, ECH1, FDPS, DUT, HMGN2, PTGS1, ITGB5, TNC, CKS1B, GADD45A, ATXN10, PTGR1, ACAT1, COMMD1	TGFBI, HNRNPA1, CD99, ATF4, ECH1, FDPS
LEI_MYB_TARGETS	0.00107181	0.023567	0.215751	2.37696	0	183	TGFBI, RPS15A, CCL2, CLU, HNRNPA1, EEF1D, LUM, GSTP1, MYL12A, HSPB1, CRIP2, APRT, IFITM2, TUBB2A, CKS2, DNAJB1, CDKN1A, GNG11, BRD2, ANXA2, CD59, HSPE1, DAB2, TSC22D3, IL1B, SH2B3, UBC, NDUFS8, NXF1, NNMT, ERCC1, PPIB, PRSS23, CTSK, AP2A2, NDUFV1, CYP1B1, ME1, IL6, MYC, MAGED2, ATP6V0D1, FLOT1, TIMP3, NME1, PLEC, EMP2, CDK4, CCND1, IDI1, TPM1, BAIAP2, COX7A1, MRPL28, FADS1, CDK2AP2, PUF60, MYL9, …	TGFBI, RPS15A, CCL2, CLU, HNRNPA1, EEF1D, LUM, GSTP1, MYL12A, HSPB1, CRIP2, APRT, IFITM2, TUBB2A, CKS2, DNAJB1, CDKN1A, GNG11, BRD2, ANXA2, CD59, HSPE1, DAB2, TSC22D3, IL1B, SH2B3, UBC, NDUFS8, NXF1
BILANGES_RAPAMYCIN_SENSITIVE_GENES	0.0013947	0.023567	0.46793	2.37647	0	22	RPL27, RPL23A, RPL35, RPS15, RPL34, RPL11, RPL22, NEU1, INSIG1, TNFAIP2	RPL27, RPL23A, RPL35, RPS15, RPL34, RPL11, RPL22, NEU1, INSIG1, TNFAIP2
TOMIDA_METASTASIS_UP	0.00146199	0.023567	0.544138	2.37295	0	15	TMSB4X, IER3, CXCL1, DAD1, SNRPF, ECH1, TUBB, PTTG1, ALG3, PSMD2, HNRNPUL1, UBA1	TMSB4X, IER3, CXCL1, DAD1, SNRPF, ECH1, TUBB
WP_TRANSLATION_FACTORS	0.00131062	0.023567	0.394726	2.37055	0	33	EIF4A1, EEF1D, EEF1A1, EEF1B2, EEF2, EIF3E, EIF4E, EIF3F, EIF3G, EIF1, EIF3H, EIF3D, EIF3I, EIF5B, EIF6, EIF4B, EEF1G, EIF4A2, EIF5A, EIF2S1, EIF1AX	EIF4A1, EEF1D, EEF1A1, EEF1B2, EEF2, EIF3E, EIF4E, EIF3F, EIF3G, EIF1, EIF3H, EIF3D
ONKEN_UVEAL_MELANOMA_DN	0.00102354	0.023567	0.190426	2.37044	0	276	RPL31, RPL10A, RPS14, RPS27A, RPL15, RPL35A, RPS5, RPL23, RPL18A, RPL3, RPL32, RPL5, SLC25A6, RPS9, RPL13, RPL24, RPL11, RPSA, GSTP1, RPL14, RPL22, PEPD, RPL29, ID2, RPS8, CUTA, DSTN, VAMP8, CIRBP, NDUFB4, RPL36AL, GYPC, ARPC4, HNMT, EIF3G, ERP29, TKT, GNG11, ARL2, AP2M1, EIF3L, NDUFAF3, SNCA, DAB2, NDUFB5, RPL28, NPM1, PMP22, COX7A2L, HSPA2, SIK1, ACP5, FBL, ETHE1, SERP1, POLR1D, LSM3, NFIA, PCO…	RPL31, RPL10A, RPS14, RPS27A, RPL15, RPL35A, RPS5, RPL23, RPL18A, RPL3, RPL32, RPL5, SLC25A6, RPS9, RPL13, RPL24, RPL11, RPSA, GSTP1, RPL14, RPL22, PEPD, RPL29, ID2, RPS8, CUTA, DSTN, VAMP8, CIRBP, NDUFB4, RPL36AL, GYPC, ARPC4, HNMT, EIF3G, ERP29, TKT, GNG11, ARL2, AP2M1, EIF3L, NDUFAF3, SNCA, DAB2, NDUFB5, RPL28, NPM1, PMP22, COX7A2L, HSPA2, SIK1, ACP5, FBL, ETHE1
LY_AGING_OLD_DN	0.00282885	0.0343912	0.475004	2.36778	1	21	FBL, HMGB2, HSD17B10, RANBP1, PARP1, HMGN2, CDK4, CTSC, TGFBR2, CKS1B, DDX39A, PSMC2, NASP, PTGS2, PCNA	FBL
LANDIS_BREAST_CANCER_PROGRESSION_DN	0.00125471	0.023567	0.357713	2.365	0	43	TGFBI, S100A6, LUM, CRIP1, HTRA1, GAS6, IGFBP6, DPT, ETFB, ANGPTL2, ST3GAL6, DHRS7, RAB34, CXCL12, SULT1A1, PHYH, FSTL1, MAN1A1, CLEC3B, FEZ2, IDH1, KLF4, DECR1, MFNG, NRP1	TGFBI, S100A6, LUM, CRIP1, HTRA1, GAS6, IGFBP6, DPT
YAO_TEMPORAL_RESPONSE_TO_PROGESTERONE_CLUSTER_10	0.00125628	0.023567	0.358417	2.36418	0	42	POLR2L, DYNLL1, EDF1, DAD1, EIF3G, HSPE1, TMED2, COX17, FKBP2, POLR2F, SERP1, VDAC2, OSTC, CCT7, SUMO1, SSB, CDK2AP2, MPC2, CHCHD7, PCNA, ATF1, CERS2, TMEM11, SSRP1, RPN2, GCSH, MRPL53, MRPL40, PEX2, FKBP4, BOLA2B, SF3A3, SARNP	POLR2L, DYNLL1, EDF1, DAD1, EIF3G, HSPE1, TMED2, COX17, FKBP2, POLR2F
MULLIGHAN_MLL_SIGNATURE_1_UP	0.00104822	0.023567	0.204374	2.36234	0	213	S100A4, ARPC1B, S100A6, OAZ1, PYCARD, ID2, COX8A, POLD4, DYNLL1, ARPC4, NDUFS7, LGALS1, CYBA, GAS7, CAPG, ARPC2, PKM, FXYD6, RCAN1, RNASE6, SNX17, POLR2J, FCGR2B, MRPL33, MRPL34, DNPH1, CAT, CDC42EP3, FCGR2A, MGST2, ATP6V0E1, NDUFC1, CSTA, SDHB, IRF8, PLD3, NAGK, TTC1, LAT2, CYTH4, SPCS1, DPEP2, SDHD, SEPHS2, LMAN2, EVI2A, SLC25A11, CNPY3, IL10RB, FES, FUCA1, NLRP3, ARL6IP5, CTSA, CCND3, UNC50, A…	S100A4, ARPC1B, S100A6, OAZ1, PYCARD, ID2, COX8A, POLD4, DYNLL1, ARPC4, NDUFS7, LGALS1, CYBA, GAS7, CAPG, ARPC2, PKM, FXYD6, RCAN1, RNASE6, SNX17, POLR2J, FCGR2B, MRPL33
REACTOME_DEGRADATION_OF_BETA_CATENIN_BY_THE_DESTRUCTION_COMPLEX	0.00123609	0.023567	0.346905	2.36233	0	46	RPS27A, UBB, UBA52, RBX1, PSMB3, PSMB6, PSMD4, PSMB7, PSMB5, UBC, PSMC5, PSMB1, PSME1, PSMA7, MYC, PSMF1, PSMD8, PSMD9, PPP2R1A, PSMB10, PSMD13, PSMD3, PSMC2, PSMC4, PSMA1, PSMD2, TLE4, PSMC3, PSMD7, PSMC1, PSMB4, PSMB8	RPS27A, UBB, UBA52, RBX1, PSMB3, PSMB6, PSMD4, PSMB7, PSMB5, UBC, PSMC5, PSMB1
GOLDRATH_ANTIGEN_RESPONSE	0.00107527	0.023567	0.222	2.36146	0	164	S100A4, IER3, CST3, TYROBP, GADD45B, S100A6, GLRX, TMEM14C, CCL3, ID2, LMNA, KRTCAP2, DSTN, RNH1, ANXA4, ITM2B, STMN1, CKS2, LGALS1, MYADM, PLP2, NCF4, CAPG, ANXA2, ECH1, EMP1, TAF9, GAPDH, IFI30, DBI, ABRACL, S100A13, HSPA2, CAPN2, ETFB, TRAPPC1, HMGB2, ARL5A, ST3GAL6, KPNA2, IRF8, LAT2, TPI1, SIVA1, SDHD, HMGN2, RAB11A, RAN, REEP5, EVI2A, CARHSP1, ERRFI1, MRPL18, PRDX4, CITED2	S100A4, IER3, CST3, TYROBP, GADD45B, S100A6, GLRX, TMEM14C, CCL3, ID2, LMNA, KRTCAP2, DSTN, RNH1, ANXA4, ITM2B, STMN1, CKS2, LGALS1, MYADM, PLP2, NCF4, CAPG, ANXA2, ECH1, EMP1, TAF9, GAPDH, IFI30, DBI, ABRACL, S100A13, HSPA2, CAPN2
BURTON_ADIPOGENESIS_5	0.00117233	0.023567	0.292919	2.35593	0	72	ALDOA, COX6A1, MGST3, TALDO1, MDH2, COX17, NDUFB10, DBI, UQCRH, PHB, PRDX3, MRPL34, NDUFAB1, ETFB, CYC1, SLC1A5, RASD1, ECHS1, CBR3, SDHD, LMAN2, TIMM9, MRPS34, MRPL18, MPC2, BCAP31, PHB2, NDUFA8, JAGN1, MRPL12, MRPS26, PDIA6, PSMA1, PRADC1, CISD1, AK2, MRPL20, MKNK2, CHP1, PLA2G12A, LPIN1, CRAT, RPP14, PRPS1, XBP1, MRPL15	ALDOA, COX6A1, MGST3, TALDO1, MDH2, COX17, NDUFB10, DBI, UQCRH, PHB, PRDX3
CHIBA_RESPONSE_TO_TSA_UP	0.00137931	0.023567	0.455296	2.35166	0	23	JUNB, CD9, LUM, GLRX, APRT, ARHGDIB, RHOG, BSG, FOS, TIMP3, BAD, CD36, TRIP6, TP53I11, FASTK	JUNB, CD9, LUM, GLRX, APRT, ARHGDIB, RHOG
BYSTRYKH_HEMATOPOIESIS_STEM_CELL_QTL_CIS	0.00118064	0.023567	0.302881	2.35015	0	64	RPL26, CST3, NOP10, ZC3H11A, PSMB6, SERF2, CD59, CSRP1, DPP7, EMP1, GATM, TBCB, DBI, PRDX2, SNRPB2, ARL6IP1, MNDA, FLOT1, TUBB6, CBR1, DDOST, CTSC, SRP9, MRPS7, IFI16, PON2, GLO1, MPC2	RPL26, CST3, NOP10, ZC3H11A, PSMB6, SERF2, CD59, CSRP1, DPP7, EMP1, GATM, TBCB, DBI
REACTOME_PROTEIN_LOCALIZATION	0.00115741	0.023567	0.281093	2.34793	0	80	RPS27A, TOMM7, UBB, UBA52, SLC25A6, GSTK1, CHCHD2, FIS1, ECH1, COX17, TIMM13, UBC, SERP1, CAT, DNAJC19, TOMM22, CYC1, IDH3G, UBE2D2, SEC61B, BAG6, CAMLG, TIMM9, SEC61G, VAMP2, TOMM20, TIMM10, TIMM8B, SCP2, STX5, CHCHD7, SAMM50, PHYH, IDH1, TIMM44, MTX1, ECI2, TIMM17B, ALDH3A2, MPV17, HSCB, CHCHD5, SLC25A4, DHRS4, COA4	RPS27A, TOMM7, UBB, UBA52, SLC25A6, GSTK1, CHCHD2, FIS1, ECH1, COX17, TIMM13, UBC
REACTOME_TRANSCRIPTIONAL_REGULATION_BY_RUNX2	0.0011976	0.023567	0.311892	2.34733	0	59	RPS27A, UBB, UBA52, MAF, RBX1, BAX, CDKN1A, PSMB3, PSMB6, HES1, PSMD4, PSMB7, PSMB5, UBC, PSMC5, PSMB1, PSME1, PSMA7, PSMF1, PSMD8, PSMD9, CDK4, CCND1, PSMB10, PSMD13, PSMD3, PSMC2, PSMC4, PSMA1, PSMD2, STUB1, RB1, PSMC3, WWP1, PSMD7, PSMC1, PSMB4, PSMB8, HIVEP3	RPS27A, UBB, UBA52, MAF, RBX1, BAX, CDKN1A, PSMB3, PSMB6, HES1, PSMD4, PSMB7, PSMB5, UBC, PSMC5, PSMB1
REN_ALVEOLAR_RHABDOMYOSARCOMA_DN	0.00102881	0.023567	0.193896	2.34346	0	249	TGFBI, CST3, ARPC1B, CLU, S100A6, TSPO, GLRX, FXYD5, CLIC1, PLAU, HTRA1, GSN, RAB5C, GAS6, EPHX1, ARPC3, RHOC, ERP29, RABAC1, CD151, AP2S1, TSPAN4, PPIC, IGFBP6, CAPG, ANXA2, AP2M1, DAB2, NEU1, EMP1, TMEM59, CLTA, TAGLN2, MMP14, ECM1, CORO1B, ANXA7, SNX2, S100A13, RAB31, ID3, NNMT, DPYSL3, ACADVL, RAB32, SERP1, CAT, WLS, GLIPR1, CAPZB, ATP6V0E1, ATP6V0D1, PDCD6, EHD1, TNFRSF12A, SEC61B, CBR1, CAP…	TGFBI, CST3, ARPC1B, CLU, S100A6, TSPO, GLRX, FXYD5, CLIC1, PLAU, HTRA1, GSN, RAB5C, GAS6, EPHX1, ARPC3, RHOC, ERP29, RABAC1, CD151, AP2S1, TSPAN4, PPIC, IGFBP6, CAPG, ANXA2, AP2M1, DAB2, NEU1, EMP1, TMEM59, CLTA, TAGLN2, MMP14, ECM1, CORO1B, ANXA7, SNX2, S100A13, RAB31, ID3
REACTOME_SEPARATION_OF_SISTER_CHROMATIDS	0.00114943	0.023567	0.273522	2.34249	0	88	RPS27, RPS27A, UBB, TUBA1B, UBA52, TUBB4B, DYNLL1, ANAPC11, TUBA1A, TUBB2A, ANAPC16, PSMB3, PSMB6, TUBA1C, PSMD4, PSMB7, PSMB5, UBC, PSMC5, PSMB1, PSME1, PSMA7, UBE2E1, PSMF1, PSMD8, TUBB6, UBE2S, PSMD9, PPP2R1A, NUDC, NSL1, CDC26, PSMB10, PSMD13, SMC3, PTTG1, PSMD3, ANAPC15, PSMC2, PSMC4, SEC13, PSMA1	RPS27, RPS27A, UBB, TUBA1B, UBA52, TUBB4B, DYNLL1, ANAPC11, TUBA1A, TUBB2A, ANAPC16, PSMB3, PSMB6, TUBA1C, PSMD4, PSMB7, PSMB5, UBC, PSMC5, PSMB1
SHEPARD_CRASH_AND_BURN_MUTANT_UP	0.0011274	0.023567	0.260543	2.34111	0	97	JUNB, GADD45B, ID2, EIF4E, PHLDA2, BAX, HES1, MRPL52, TRMT1, TAF9, SLC3A2, RCAN1, REXO2, FBL, MS4A4A, ZNF622, EGR1, FOS, RPS27L, EIF6, MANF, HIGD1A, JDP2, TOMM20, PHB2, BTG2, SAMM50, MRPL12, MRPL22, MRPS26, RNASET2, PTPMT1, PLK3, IMP4, PTGS2, IMP3, RPF2, HTRA2, MRPS18B, RERG, AKR7A2, MAGOHB, MKNK2, DRG2, PWP1, SLC12A7, WDR46, TMA16, PDLIM3, CCNG1, TSR2, IFFO1, SRPRB, BOLA3, GAR1, ZNF593, OLA1, RR…	JUNB, GADD45B, ID2, EIF4E, PHLDA2, BAX, HES1, MRPL52, TRMT1, TAF9, SLC3A2, RCAN1, REXO2, FBL
WP_VEGFAVEGFR2_SIGNALING_PATHWAY	0.00104384	0.023567	0.200253	2.34052	0	220	RPL13A, RPL27, ALDOA, RPLP2, RPL7, TMSB4X, RPL10A, RPL26, RPS6, RPL18A, CCL2, RPL5, RPS11, PFN1, CLIC1, PLAU, NFKBIA, HTRA1, HSPB1, CRIP2, MEF2C, ATF4, PTMA, CFL1, EIF4E, EIF3F, RHOC, TKT, AP2S1, ACTG1, TUBA1C, EIF3H, CSRP1, EIF3D, RAP1A, GAPDH, PSMD4, RCAN1, MMP14, PRDX6, HERPUD1, CAPN2, PPP1CA, SSR4, PRDX2, TBCA, NFATC2, BSG, CAPZB, ATP6V0D1, EGR1, NR4A1, CCT7, ARMCX1, BIN1, FSCN1, RAB11A, CCND…	RPL13A, RPL27, ALDOA, RPLP2, RPL7, TMSB4X, RPL10A, RPL26, RPS6, RPL18A, CCL2, RPL5, RPS11, PFN1, CLIC1, PLAU, NFKBIA, HTRA1, HSPB1, CRIP2, MEF2C, ATF4, PTMA, CFL1, EIF4E, EIF3F, RHOC, TKT, AP2S1, ACTG1, TUBA1C, EIF3H, CSRP1, EIF3D, RAP1A, GAPDH, PSMD4, RCAN1, MMP14, PRDX6, HERPUD1, CAPN2, PPP1CA, SSR4
WELCSH_BRCA1_TARGETS_UP	0.00110254	0.023567	0.243687	2.33994	0	117	FCGRT, CD9, LUM, NDUFA4, ID2, MYL12A, ANXA4, CIRBP, MEF2C, CKS2, RHOC, HMGN3, CYBA, CDKN1A, NPC2, PPIC, ANXA2, NDUFA12, TMED2, NEU1, ECH1, TUBB, ANXA7, SDHC, CAT, MAT2A, PLD3, CCT7, DDOST, SEPHS2, SUCLG1, EIF4B, PGRMC1, ACTR1B, PCBD1, CITED2, RAB7A, TAF12, VAMP3, FSTL1, RAB4A, PPP4C, IDH1, TCEAL1, ATXN10, TSG101, ARPC1A, SRSF3, PTGR1, PAM, TM9SF2, KDELR2, MPV17, HAGH, PPP6C, RABGGTB, WWP1, MFGE8,…	FCGRT, CD9, LUM, NDUFA4, ID2, MYL12A, ANXA4, CIRBP, MEF2C, CKS2, RHOC, HMGN3, CYBA, CDKN1A, NPC2, PPIC, ANXA2, NDUFA12, TMED2, NEU1, ECH1, TUBB, ANXA7, SDHC
REACTOME_TELOMERE_MAINTENANCE	0.00130548	0.023567	0.38423	2.33845	0	34	POLR2L, POLD4, NOP10, POLR2F, POLR2G, POLR2J, NHP2, POLR2K, POLR2E, POLR2I, RPA3, RUVBL2, TERF1, PCNA, RFC1, RPA2, POLR2H, POLR2C, PPP6C, RPA1, ANKRD28, TINF2, POLD2, GAR1, RFC2, ACD, CHTF8, TEN1, RUVBL1	POLR2L, POLD4, NOP10, POLR2F, POLR2G, POLR2J, NHP2
REACTOME_RESPONSE_TO_ELEVATED_PLATELET_CYTOSOLIC_CA2	0.00117647	0.023567	0.304002	2.33737	0	62	ALDOA, TMSB4X, CLU, F13A1, CD9, PFN1, SOD1, CFL1, CFD, GAS6, PPIA, TAGLN2, ECM1, CHID1, IGF1, MAGED2, TIMP3, CAP1, MANF, WDR1, TEX264, CD36, FERMT3, STXBP2, CLEC3B, PDGFB, SPARC, CYB5R1, ISLR, A1BG	ALDOA, TMSB4X, CLU, F13A1, CD9, PFN1, SOD1, CFL1, CFD, GAS6, PPIA, TAGLN2, ECM1, CHID1
NABA_CORE_MATRISOME	0.00115741	0.023567	0.280353	2.33134	0	79	TGFBI, DCN, MGP, LUM, COMP, GAS6, PRG4, PRELP, IGFBP6, BGN, ASPN, DPT, ECM1, PCOLCE2, IGFBP4, FMOD, COCH, TNXB, SPARCL1, EFEMP1, COL6A2, MFAP4, LTBP2, TNFAIP6, TNC, PCOLCE, SPARC, LGI2, IGFBP7, LTBP4, OGN, LAMB2, THBS4, ABI3BP, IGFBP5, COL6A1, COL1A2, MFGE8, COL6A3, CRELD2, COL14A1, AEBP1, CRISPLD2, MATN2, THBS3, ECM2, FBLN2, LTBP1, ELN, CRISPLD1, HSPG2, FBN1, SMOC2, FNDC1, SPON2, AGRN, EFEMP2, M…	TGFBI, DCN, MGP, LUM, COMP, GAS6, PRG4, PRELP, IGFBP6, BGN, ASPN, DPT, ECM1
MOOTHA_TCA	0.0016	0.0236423	0.640221	2.32842	0	10	MDH2, SDHC, IDH3G, SDHB, SDHD, IDH3B, SUCLG1, IDH2	MDH2, SDHC
REACTOME_NUCLEOTIDE_EXCISION_REPAIR	0.00116009	0.023567	0.284194	2.32824	0	76	RPS27A, UBB, UBA52, POLR2L, POLD4, ACTB, RBX1, RAD23A, SUMO2, POLR2F, UBC, POLR2G, POLR2J, ERCC1, COPS6, POLR2K, PARP1, GTF2H5, UBE2N, SUMO3, POLE4, SUMO1, POLR2E, POLR2I, UBE2I, PPIE, XPA, RPA3, COPS3, COPS4, TFPT, PCNA, RFC1, RPA2, INO80C, POLR2H, COPS5, POLR2C, INO80E, GPS1, PRPF19, MCRS1, RPA1	RPS27A, UBB, UBA52, POLR2L, POLD4, ACTB, RBX1, RAD23A, SUMO2, POLR2F, UBC, POLR2G, POLR2J
REACTOME_DISORDERS_OF_TRANSMEMBRANE_TRANSPORTERS	0.00118906	0.023567	0.299253	2.3277	0	65	RPS27A, UBB, UBA52, SLC40A1, PSMB3, PSMB6, PSMD4, PSMB7, SLC3A2, PSMB5, RNF5, UBC, PSMC5, PSMB1, PSME1, PSMA7, NUP214, BSG, PSMF1, PSMD8, PSMD9, OS9, SLC9A9, PSMB10, PSMD13, PSMD3, PSMC2, PSMC4, SEC13, PSMA1, SLC7A7, PSMD2, SLC39A4, ERLEC1, SLC16A1, PSMC3, PSMD7, SLC22A18, RAE1, PSMC1, PSMB4, PSMB8	RPS27A, UBB, UBA52, SLC40A1, PSMB3, PSMB6, PSMD4, PSMB7, SLC3A2, PSMB5, RNF5, UBC, PSMC5, PSMB1
FERRANDO_T_ALL_WITH_MLL_ENL_FUSION_DN	0.00125628	0.023567	0.352885	2.32769	0	42	S100A4, EEF1D, COX8A, PLP2, HINT1, GAPDH, PRDX6, DUT, HMGB2, RANBP1, SLC1A5, MYC, UBE2S, HMGN2, AP3S1, MAPKAPK3, LST1, DDX39A, KPNB1, SRSF3, HADH, C1QBP, PCNA, MCM5, FKBP5, HPRT1	S100A4, EEF1D, COX8A, PLP2, HINT1, GAPDH, PRDX6
WP_SPINAL_CORD_INJURY	0.00121359	0.023567	0.320435	2.32557	0	53	CCL2, TNF, ZFP36, PLA2G2A, CXCL1, FKBP1A, RHOC, AQP1, AIF1, IL1B, IL1A, C1QB, FCGR2A, IL6, MYC, EGR1, FOS, NR4A1, CXCL2, CDK4, MIF, CCND1	CCL2, TNF, ZFP36, PLA2G2A, CXCL1, FKBP1A, RHOC, AQP1, AIF1, IL1B, IL1A
SIMBULAN_PARP1_TARGETS_UP	0.00290276	0.0345244	0.491615	2.32539	1	19	DCN, S100A6, MGP, EEF2, GPX3, CDKN1A, AK1, IGFBP6, IGFBP4, TIMP3, CCND1	DCN, S100A6, MGP, EEF2, GPX3, CDKN1A, AK1, IGFBP6
KIM_WT1_TARGETS_8HR_DN	0.00123305	0.023567	0.337339	2.32371	0	47	RPL10, RPS9, NDUFA1, EDF1, TMEM14B, NDUFS6, TBCB, REXO2, LSM4, NNMT, HIGD2A, IL18, ERF, BAD, SIVA1, MANF, CITED2, CASP1, ATXN7, ID1, ANP32A, AP1S1, PLK2, CALD1, NFATC3, TUFT1, CDKN1C, CHP1	RPL10, RPS9, NDUFA1, EDF1, TMEM14B, NDUFS6, TBCB, REXO2, LSM4
JISON_SICKLE_CELL_DISEASE_UP	0.00112486	0.023567	0.255653	2.3235	0	100	F13A1, GADD45B, CD9, BLVRB, CLIC1, VAMP8, TALDO1, EIF4A3, TUBB2A, BLVRA, NDUFB7, CDKN1A, GNG11, CD151, VSIG4, ANXA2, NDUFAF3, RENBP, COX17, IFI30, AKR1A1, BLOC1S1, BST2, ADM, RAB13, RGL1, TCN2, TPM1, MKNK1, RSU1, PRDX4, MYL9, CTSA, ITGB5, TRIP6, NDUFS2, GTF2B, GADD45A, TP53I11, UBE2L3, AXL, DOK1	F13A1, GADD45B, CD9, BLVRB, CLIC1, VAMP8, TALDO1, EIF4A3, TUBB2A, BLVRA, NDUFB7, CDKN1A, GNG11, CD151, VSIG4, ANXA2, NDUFAF3, RENBP, COX17, IFI30, AKR1A1, BLOC1S1, BST2, ADM
JIANG_AGING_CEREBRAL_CORTEX_DN	0.00137931	0.023567	0.449571	2.32209	0	23	CALM2, PFN1, TUBB4B, DAD1, MGLL, AP2M1, ATP1A1, OAZ2, DNAJB11, NME1, PLD3	CALM2, PFN1, TUBB4B, DAD1, MGLL, AP2M1, ATP1A1
REACTOME_CHAPERONE_MEDIATED_AUTOPHAGY	0.00147929	0.023567	0.552909	2.3212	0	14	RPS27A, UBB, UBA52, EEF1A1, HSPA8, PARK7, UBC, RNASE1	RPS27A, UBB, UBA52, EEF1A1, HSPA8, PARK7, UBC
ALFANO_MYC_TARGETS	0.00109649	0.023567	0.240205	2.32106	0	119	CCL2, EEF1A1, MYL6, PLAU, CCNI, MYL12A, GSN, CRIP2, STMN1, GAS6, NPC2, MGLL, CD59, DAB2, CSRP1, EMP1, TUFM, HERPUD1, ADM, ANXA7, MMADHC, FILIP1L, ID3, PPP1R15A, CTSK, CDC42EP3, NOP56, ARL6IP1, MYC, FLOT1, EHD1, LAPTM4A, PLEC, TGFB1I1, SNRPD1, KCTD12, DKK3, CDK2AP2, ITGB5, TRIP6, KIAA0930, RASSF4, SPARC, EBNA1BP2, DNAJB6, RSL24D1, IMP4, RBBP7, ACTR1A, CPNE3, PTPRN2, RER1, S100A10, PPP6C, GNPDA1, R…	CCL2, EEF1A1, MYL6, PLAU, CCNI, MYL12A, GSN, CRIP2, STMN1, GAS6, NPC2, MGLL, CD59, DAB2, CSRP1, EMP1, TUFM, HERPUD1, ADM, ANXA7, MMADHC, FILIP1L, ID3
REACTOME_DETOXIFICATION_OF_REACTIVE_OXYGEN_SPECIES	0.00282885	0.0343912	0.465529	2.32055	1	21	GSTP1, PRDX5, SOD1, GPX3, CYBA, NCF4, PRDX6, PRDX3, CAT, PRDX2, TXN2, CCS	GSTP1, PRDX5, SOD1, GPX3, CYBA, NCF4, PRDX6, PRDX3
WP_TCA_CYCLE_AKA_KREBS_OR_CITRIC_ACID_CYCLE	0.0015528	0.0236423	0.609379	2.31978	0	11	MDH2, SDHC, IDH3G, SDHB, SDHD, IDH3B, SUCLG1, IDH2, SUCLG2, FH	MDH2, SDHC
MCBRYAN_PUBERTAL_BREAST_3_4WK_DN	0.00147275	0.023567	0.510332	2.31927	0	17	RPS10, RPL36A, RPL14, CDKN1A, NDUFV2, LILRB5, NFIA, CAP1, COX7A1, IFI16, IDH1, PAM	RPS10, RPL36A, RPL14, CDKN1A, NDUFV2
RIZ_ERYTHROID_DIFFERENTIATION_CCNE1	0.00146199	0.023567	0.53172	2.31879	0	15	POLR2J, SUPT4H1, HMGB2, SRSF2, IRF8, HMGN2, RAB7A, ID1, EIF4A2, ATF1, PER3, SMARCB1	POLR2J
REACTOME_SIGNALING_BY_HEDGEHOG	0.00118624	0.023567	0.296238	2.31816	0	66	RPS27A, UBB, TUBA1B, UBA52, TUBB4B, TUBA1A, RBX1, TUBB2A, PSMB3, PSMB6, TUBA1C, PSMD4, PSMB7, PSMB5, UBC, PSMC5, PSMB1, PSME1, PSMA7, PSMF1, PSMD8, TUBB6, PSMD9, OS9, ARRB2, PSMB10, PSMD13, SPOP, PSMD3, ADCY7, PSMC2, PSMC4, PSMA1	RPS27A, UBB, TUBA1B, UBA52, TUBB4B, TUBA1A, RBX1, TUBB2A, PSMB3, PSMB6, TUBA1C, PSMD4, PSMB7, PSMB5, UBC, PSMC5, PSMB1
REACTOME_LATE_ENDOSOMAL_MICROAUTOPHAGY	0.0027894	0.0342247	0.456094	2.31636	1	22	RPS27A, UBB, UBA52, HSPA8, VPS28, CHMP3, PARK7, UBC, CHMP4A, CHMP2A, RNASE1	RPS27A, UBB, UBA52, HSPA8, VPS28, CHMP3, PARK7, UBC, CHMP4A
BASSO_CD40_SIGNALING_UP	0.00118906	0.023567	0.305183	2.31635	0	60	TMSB4X, IER3, TNF, JUNB, GADD45B, CCL4, CCL3, NFKBIA, HLA-DMA, MEF2C, DDIT4, LGALS1, ZFP36L1, CAPG, IFI30, IL1B, SH2B3, SIK1, TNFAIP2	TMSB4X, IER3, TNF, JUNB, GADD45B, CCL4, CCL3, NFKBIA, HLA-DMA, MEF2C, DDIT4, LGALS1, ZFP36L1, CAPG, IFI30, IL1B, SH2B3, SIK1, TNFAIP2
GRAHAM_CML_DIVIDING_VS_NORMAL_QUIESCENT_UP	0.0011976	0.023567	0.307093	2.31121	0	59	CCL2, HPGDS, LMNA, STMN1, PMP22, PDLIM1, RAB31, DUT, PRDX2, MRPS28, RANBP1, CSTA, KPNA2, LSM5, TUBB6, UBE2S, SNRPD1, TPM1, CD36, IDH2, MRPS15, PRDX4, NPM3, NUDT1, SAMM50, SUB1, CKS1B, RPA3, LRRC59, SHMT2, MCM5, HSPA14, EIF1AX, ELP5	CCL2, HPGDS, LMNA, STMN1, PMP22, PDLIM1, RAB31
REACTOME_NOTCH2_ACTIVATION_AND_TRANSMISSION_OF_SIGNAL_TO_THE_NUCLEUS	0.00162075	0.0236423	0.665246	2.30727	0	9	RPS27A, UBB, UBA52, PSENEN, UBC, APH1A	RPS27A, UBB, UBA52, PSENEN, UBC, APH1A
REACTOME_DOWNSTREAM_SIGNALING_EVENTS_OF_B_CELL_RECEPTOR_BCR	0.00120482	0.023567	0.314341	2.30507	0	54	RPS27A, UBB, UBA52, NFKBIA, FKBP1A, PSMB3, PSMB6, PPIA, PSMD4, PSMB7, PSMB5, UBC, PSMC5, PSMB1, PSME1, PSMA7, NFATC2, PSMF1, PSMD8, PSMD9, PSMB10, PSMD13, PSMD3, PSMC2, PSMC4, PSMA1, PSMD2, NFATC3, PSMC3, PSMD7, PPP3CA, PSMC1, NFKBIB, PSMB4, PSMB8, NFATC1	RPS27A, UBB, UBA52, NFKBIA, FKBP1A, PSMB3, PSMB6, PPIA, PSMD4, PSMB7, PSMB5, UBC, PSMC5, PSMB1
QI_PLASMACYTOMA_UP	0.0010846	0.023567	0.228725	2.3047	0	138	TMSB4X, CLU, ALOX5AP, TNF, PFN1, CCL3, ID2, NFKBIA, FRMD4B, DNAJB1, CSF1R, PHLDA2, ZFP36L1, GNG11, ARHGDIB, CAPG, CD37, SNX2, S100A13, TNFAIP2, IGF1, CDC42EP3, ANXA11, CD4, VASP, RNASE1, RGL1, ARF5, IRF8, EHD1, IL18, RGS16, PLEC, CAP1, FSCN1, PSTPIP1, LY86, WDR1, PTPN18, PTGS1, TRAF1, CAPN1, DDT, ARL6IP5, RASSF4, GNA15, CASP1, PDGFB, GPSM3, HCK, LST1, ADCY7, AXL, CIB1, DOK1, RGS1	TMSB4X, CLU, ALOX5AP, TNF, PFN1, CCL3, ID2, NFKBIA, FRMD4B, DNAJB1, CSF1R, PHLDA2, ZFP36L1, GNG11, ARHGDIB, CAPG, CD37, SNX2, S100A13, TNFAIP2
NADLER_OBESITY_DN	0.0013587	0.023567	0.4192	2.30323	0	27	ALDOA, UBB, EEF1A1, SOD1, COX8A, CFD, GNG11, DBI, CYC1, SDHB, RASD1, ECHS1, DDT, LDHB, UQCRC2	ALDOA, UBB, EEF1A1, SOD1, COX8A, CFD, GNG11, DBI
BROWN_MYELOID_CELL_DEVELOPMENT_DN	0.00121359	0.023567	0.319052	2.29935	0	52	RPL23, SOD1, ZFAS1, EIF4E, ERH, NPM1, NOP56, SLC1A5, NME1, BIN1, SPINT2, CDK4, PGRMC1, SRSF7, SLC7A8, CLEC10A, NUTF2, TRIM28, CCT6A, ST6GAL1, NOP16, C1QBP, RUVBL2, MFNG, SHMT2, AHCY, CALR, SOX4, IFITM3, SLC16A1, APEX1	RPL23, SOD1, ZFAS1, EIF4E, ERH, NPM1
REACTOME_EPH_EPHRIN_SIGNALING	0.00124844	0.023567	0.342736	2.29694	0	44	ARPC1B, MYL6, MYL12A, ACTB, CFL1, ARPC4, ARPC3, AP2S1, ACTG1, PSENEN, AP2M1, ARPC2, CLTA, APH1A, MYL12B, AP2A2	ARPC1B, MYL6, MYL12A, ACTB, CFL1, ARPC4, ARPC3, AP2S1, ACTG1, PSENEN, AP2M1, ARPC2, CLTA, APH1A, MYL12B
REACTOME_TNFR2_NON_CANONICAL_NF_KB_PATHWAY	0.00244499	0.0329206	0.326051	2.29182	1	49	RPS27A, UBB, UBA52, TNF, PSMB3, PSMB6, PSMD4, PSMB7, PSMB5, UBC, PSMC5, PSMB1, PSME1, PSMA7, PSMF1, TNFRSF12A, PSMD8, PSMD9, PSMB10, PSMD13, TNFRSF1A, TNFSF12, PSMD3, PSMC2, PSMC4, PSMA1, PSMD2, PSMC3, PSMD7, PSMC1, CD40, PSMB4, PSMB8	RPS27A, UBB, UBA52, TNF, PSMB3, PSMB6, PSMD4, PSMB7, PSMB5, UBC, PSMC5, PSMB1
REACTOME_INTERLEUKIN_1_SIGNALING	0.0011976	0.023567	0.304486	2.29159	0	59	RPS27A, UBB, UBA52, NFKBIA, RBX1, PSMB3, PSMB6, IL1B, PSMD4, PSMB7, IL1A, PSMB5, UBC, PSMC5, PSMB1, PSME1, PSMA7, PSMF1, PSMD8, UBE2N, PSMD9, PSMB10, PSMD13, PSMD3, PSMC2, PSMC4, PSMA1, TOLLIP, PSMD2, HMGB1, PSMC3, PSMD7, IL1R2, SQSTM1, PSMC1, NFKBIB, PSMB4, PSMB8	RPS27A, UBB, UBA52, NFKBIA, RBX1, PSMB3, PSMB6, IL1B, PSMD4, PSMB7, IL1A, PSMB5, UBC, PSMC5, PSMB1
WP_PROTEASOME_DEGRADATION	0.00126263	0.023567	0.349957	2.28914	0	41	UBB, PSMB3, PSMB6, PSMD4, PSMB7, PSMB5, UBC, PSMC5, PSMB1, PSME1, PSMA7, UBE2D2, PSMD8, PSMD9, PSMB10, PSMD13, PSMD3, PSMC2, PSMC4, PSMA1, PSMD2, UBA1, RPN2, PSMC3, PSMD7, PSMC1, PSMB4, PSMB8	UBB, PSMB3, PSMB6, PSMD4, PSMB7, PSMB5, UBC, PSMC5, PSMB1
REACTOME_TRANSLESION_SYNTHESIS_BY_POLK	0.0015528	0.0236423	0.601212	2.28869	0	11	RPS27A, UBB, UBA52, UBC, RPA3, PCNA, RFC1, RPA2, RPA1, RFC2, MAD2L2	RPS27A, UBB, UBA52, UBC
REACTOME_HEDGEHOG_ON_STATE	0.00123609	0.023567	0.335665	2.28579	0	46	RPS27A, UBB, UBA52, RBX1, PSMB3, PSMB6, PSMD4, PSMB7, PSMB5, UBC, PSMC5, PSMB1, PSME1, PSMA7, PSMF1, PSMD8, PSMD9, ARRB2, PSMB10, PSMD13, SPOP, PSMD3, PSMC2, PSMC4, PSMA1, PSMD2	RPS27A, UBB, UBA52, RBX1, PSMB3, PSMB6, PSMD4, PSMB7, PSMB5, UBC, PSMC5, PSMB1
MATTIOLI_MGUS_VS_PCL	0.00117925	0.023567	0.296267	2.28435	0	63	RPLP1, RPS6, TUBA1B, JUNB, GADD45B, EEF1A1, PFN1, CORO1A, TUBA1A, SNRPF, PSMD4, TBCB, TUBB, TPT1, PRDX3, SSR4, ITPA, PPP1R15A, PARP1, RAN, HNRNPF, CKS1B, LST1, SRSF1, CCT4, NASP, PSMC4, CPNE3, PCNA, MCM5, CPQ, SNRPD3, UBA1, CCT3, ESYT1	RPLP1, RPS6, TUBA1B, JUNB, GADD45B, EEF1A1, PFN1, CORO1A, TUBA1A, SNRPF, PSMD4, TBCB, TUBB, TPT1, PRDX3, SSR4, ITPA
REACTOME_BETA_CATENIN_INDEPENDENT_WNT_SIGNALING	0.00118624	0.023567	0.291863	2.28393	0	66	RPS27A, UBB, UBA52, PFN1, PSMB3, GNG11, PSMB6, AP2S1, AP2M1, PSMD4, CLTA, PSMB7, PSMB5, UBC, PSMC5, PSMB1, PSME1, AP2A2, PSMA7, DAAM1, MYC, PSMF1, PSMD8, PSMD9, ARRB2, PSMB10, PSMD13, PSMD3, GNG2, PSMC2, PSMC4, PSMA1, PSMD2, GNG12, PSMC3, TNRC6B, PSMD7, PPP3CA, PSMC1, PSMB4, PSMB8, NFATC1, DVL2	RPS27A, UBB, UBA52, PFN1, PSMB3, GNG11, PSMB6, AP2S1, AP2M1, PSMD4, CLTA, PSMB7, PSMB5, UBC, PSMC5, PSMB1
NABA_PROTEOGLYCANS	0.0015528	0.0236423	0.598279	2.27753	0	11	DCN, LUM, PRG4, PRELP, BGN, ASPN, FMOD	DCN, LUM, PRG4, PRELP, BGN, ASPN
WP_PYRIMIDINE_METABOLISM	0.00128205	0.023567	0.356445	2.27502	0	38	POLR2L, POLD4, POLR2G, POLR2J, DUT, POLR1D, POLR2K, NME1, ENTPD1, NME3, POLR3GL, POLE4, POLR2E, DCTPP1, POLR2I, NME4, NT5C, DTYMK, DCK, DCTD, POLR2H, POLR2C, POLR3K, TK2	POLR2L, POLD4, POLR2G, POLR2J
YOSHIMURA_MAPK8_TARGETS_UP	0.00102041	0.023567	0.179616	2.27304	0	302	RPS25, RPS27A, IER3, C1QC, FAU, CCL2, RPS15, RPL32, ALOX5AP, RPL11, RPL6, COX4I1, COMP, MYL6, EEF2, CCL3, TMA7, COX5B, SOD1, COX8A, MYL12A, HSPB1, PLA2G2A, MGST3, MAFB, NEDD8, GAS6, CYBA, BAX, CDKN1A, GNG11, AK1, HES1, ARC, SNCA, NDUFB6, NDUFB5, RPL28, CLTA, PARK7, IL1A, PSMB5, SH2B3, PHB, UCP2, APH1A, PPP1CA, NXF1, PSME1, C1QB, IL10, TBXAS1, IGF1, SCN9A, CHURC1, FCGR2A, GRHPR, EGR1, MAT2A, PPA2,…	RPS25, RPS27A, IER3, C1QC, FAU, CCL2, RPS15, RPL32, ALOX5AP, RPL11, RPL6, COX4I1, COMP, MYL6, EEF2, CCL3, TMA7, COX5B, SOD1, COX8A, MYL12A, HSPB1, PLA2G2A, MGST3, MAFB, NEDD8, GAS6, CYBA, BAX, CDKN1A, GNG11, AK1, HES1, ARC, SNCA, NDUFB6, NDUFB5, RPL28, CLTA, PARK7, IL1A, PSMB5, SH2B3, PHB, UCP2, APH1A, PPP1CA, NXF1
KIM_ALL_DISORDERS_CALB1_CORR_UP	0.00103093	0.023567	0.184486	2.2708	0	267	ALDOA, UBB, CALM2, OAZ1, EEF2, COX7A2, COX8A, SERPINF1, TUBB4B, DSTN, CIRBP, MGST3, AKR1B1, ISCU, TUBB2A, HNRNPA0, SLC25A3, ERP29, RABAC1, TKT, PSMB6, AP2S1, SNRPB, BRD2, HINT1, TMED2, ENSA, PKM, TMEM59, DCTN3, SUMO2, ATP6V0B, COX7A2L, EID1, ANXA7, SNX17, UBC, OAZ2, NDUFAB1, NDUFV1, TECR, PCMT1, VDAC2, CYC1, FHL1, SPAG7, ATP6V0D1, SRSF2, ADRM1, NDUFS3, PLD3, CAPZA2, PSMD8, UBE2N, MDH1, DDOST, PPP…	ALDOA, UBB, CALM2, OAZ1, EEF2, COX7A2, COX8A, SERPINF1, TUBB4B, DSTN, CIRBP, MGST3, AKR1B1, ISCU, TUBB2A, HNRNPA0, SLC25A3, ERP29, RABAC1, TKT, PSMB6, AP2S1, SNRPB, BRD2, HINT1, TMED2, ENSA, PKM, TMEM59, DCTN3, SUMO2, ATP6V0B, COX7A2L, EID1, ANXA7, SNX17, UBC
KEGG_CITRATE_CYCLE_TCA_CYCLE	0.00147275	0.023567	0.497824	2.26243	0	17	MDH2, SDHC, IDH3G, SDHB, MDH1, SDHD, IDH3B, SUCLG1, IDH2, IDH1, SUCLG2, FH, PDHA1, PDHB, SUCLA2	MDH2, SDHC
MARSON_FOXP3_CORE_DIRECT_TARGETS	0.0016	0.0236423	0.621578	2.26062	0	10	GADD45B, S100A6, UCP2, NFKBID, DUSP6, MYC, IRF8	GADD45B, S100A6, UCP2, NFKBID
MOREAUX_MULTIPLE_MYELOMA_BY_TACI_DN	0.00114416	0.023567	0.264904	2.25905	0	85	NDUFA13, EIF3G, TBCB, LSM4, CHMP4A, ERCC1, SSBP1, PDCD6, LSM5, PSMD8, MYLIP, SNRPD1, RAN, NUDT5, EIF3M, FIBP, MRPL43, EMC4, THYN1, NUDCD2, PFDN4, CMC1, DDX1, EBNA1BP2, MRPS12, PTPMT1, CCT2, NASP, C1QBP, PSMC4, RUVBL2, TERF1, RPL26L1, COMMD4, WDR61, SF3B2, TLE4, TATDN1, BUB3, GCSH, ABHD3, SLC16A1, CHCHD1, CBWD1, TMA16, IFT74, CCT5, TMEM126A, GLT8D1, HAUS1, KEAP1, ZCCHC10, ASF1A, TIMM50, MALSU1, ACD	NDUFA13, EIF3G, TBCB, LSM4, CHMP4A
SANCHEZ_MDM2_TARGETS	0.00165017	0.0236423	0.679712	2.2589	0	8	ADIRF, FCGRT, RABAC1, CDKN1A, IGFBP6, CCND1	ADIRF, FCGRT, RABAC1, CDKN1A, IGFBP6
KEGG_SYSTEMIC_LUPUS_ERYTHEMATOSUS	0.0013587	0.023567	0.411052	2.25847	0	27	C1QC, TNF, HLA-DMA, HLA-DRB5, C1QA, SNRPB, HLA-DMB, FCGR2B, C1QB, IL10, FCGR2A, C1S, SNRPD1, SSB	C1QC, TNF, HLA-DMA, HLA-DRB5, C1QA, SNRPB, HLA-DMB, FCGR2B
REACTOME_HSP90_CHAPERONE_CYCLE_FOR_STEROID_HORMONE_RECEPTORS_SHR_IN_THE_PRESENCE_OF_LIGAND	0.00269906	0.0337301	0.386387	2.25724	1	31	TUBA1B, TUBB4B, HSPA8, DYNLL1, TUBA1A, TUBB2A, DNAJB1, TUBA1C, DCTN3, HSPA2, CAPZB, DCTN2, CAPZA2, TUBB6, HSPA1B	TUBA1B, TUBB4B, HSPA8, DYNLL1, TUBA1A, TUBB2A, DNAJB1, TUBA1C, DCTN3, HSPA2
DITTMER_PTHLH_TARGETS_UP	0.00117925	0.023567	0.292347	2.25412	0	63	NDUFA13, PLAU, VAMP8, RBX1, CKS2, AP2S1, AP2M1, ATP1A1, ECM1, ANXA7, PRSS23, ANXA11, VDAC2, GRHPR, BSG, RAB13, FLOT1, TIMP3, LSM5, CAPZA2, UROD, TPI1, HAX1, GPX4, HSD17B11, PHYH, RAB4A, SRSF3, UQCRC1, RANGRF	NDUFA13, PLAU, VAMP8, RBX1, CKS2, AP2S1, AP2M1, ATP1A1, ECM1, ANXA7
WANG_BARRETTS_ESOPHAGUS_UP	0.00144928	0.023567	0.499001	2.24318	0	16	TMSB4X, CLU, GLRX, PFN1, POLD4, TCN2, PLEC, RALB, FUCA1, KDELR2, COL6A1, ACADS, ISG20, DDX19B	TMSB4X, CLU, GLRX, PFN1, POLD4
JIANG_AGING_HYPOTHALAMUS_UP	0.0013587	0.023567	0.407712	2.24012	0	27	RPS12, COX7A2, SOD1, NDUFA1, ACTB, CSF1R, HSPE1, NDUFB5, AKR1A1, SNX2, TBCA, NDUFC1	RPS12, COX7A2, SOD1, NDUFA1, ACTB, CSF1R, HSPE1, NDUFB5, AKR1A1, SNX2
SCHLOSSER_MYC_TARGETS_REPRESSED_BY_SERUM	0.00115741	0.023567	0.268045	2.23893	0	80	U2AF1, HNRNPA1, BTF3, EIF4A3, EIF4E, HSPE1, SNRPF, NDUFB6, SLC3A2, ITPA, SSBP1, SERP1, RANBP1, KPNA2, UBE2N, RAN, SSB, HDAC2, TOMM20, PFDN4, LDHB, DDX1, NOP16, ATXN10, SRSF1, CCT2, ACP1, PDIA6, SEC13, DCTD, EIF2S1, FH, OAT, BUB3, HPRT1, COX11, PWP1, SLC16A1, NGDN, IARS2, RABGGTB, MRPL3, CCT5, EEF1E1, LYPLA1, EXOSC8, PRPS1, PMPCB, GLOD4, FBXO9, DIMT1, EMC2, NAE1, PSMG1, EI24, API5	U2AF1, HNRNPA1, BTF3, EIF4A3, EIF4E, HSPE1, SNRPF, NDUFB6, SLC3A2, ITPA
CUI_TCF21_TARGETS_2_UP	0.00107527	0.023567	0.213387	2.23508	0	157	RPL41, TGFBI, RPL12, CLU, RPS9, DCN, FCGRT, MGP, LUM, COMP, RPSA, SERPINF1, TMEM176B, HLA-DMA, ACTB, STMN1, APRT, GAS6, BANF1, LGALS1, NDUFB7, CYBA, SNRPB, PRDX6, TIMM13, ECM1, GUK1, LSM4, LSM3, IGF1, PRDX2, CYP1B1, NFIA, RANBP1, PA2G4, PIN1, NME1, FMOD, SUMO3, DGCR6L, MIF, ETV5, PIH1D1, DCTPP1, GALK1, NSL1, COL6A2, HOXB6, MAPKAPK3, PTTG1, TNFAIP6, PFKL, ANAPC15, CKS1B, DTYMK, LGI2, MRPL9, RANGRF…	RPL41, TGFBI, RPL12, CLU, RPS9, DCN, FCGRT, MGP, LUM, COMP, RPSA, SERPINF1, TMEM176B, HLA-DMA, ACTB, STMN1, APRT, GAS6, BANF1, LGALS1, NDUFB7, CYBA, SNRPB, PRDX6, TIMM13, ECM1, GUK1, LSM4
WONG_ADULT_TISSUE_STEM_MODULE	0.00101937	0.023567	0.176357	2.2346	0	303	S100A4, IER3, ARPC1B, JUNB, S100A6, COMT, CCL3, ID2, EMB, SERPINF1, TMEM176B, CRIP1, NFKBIA, HTRA1, HLA-DMA, GSTK1, DDIT4, LGALS1, EIF1, MYADM, PHLDA2, CDKN1A, TMEM176A, AK1, TSPAN4, PPIC, BGN, CD59, DAB2, MRPL52, EMP1, DPT, IL1B, GATM, SLC3A2, PMP22, ADM, S100A13, P2RY14, HSPA2, CAPN2, PPP1R15A, LILRB5, MS4A4A, ARL3, SERTAD1, PRSS23, TMBIM1, CYP1B1, FHL1, IL6, IER2, FLOT1, FOS, NR4A1, TIMP3, HPG…	S100A4, IER3, ARPC1B, JUNB, S100A6, COMT, CCL3, ID2, EMB, SERPINF1, TMEM176B, CRIP1, NFKBIA, HTRA1, HLA-DMA, GSTK1, DDIT4, LGALS1, EIF1, MYADM, PHLDA2, CDKN1A, TMEM176A, AK1, TSPAN4, PPIC, BGN, CD59, DAB2, MRPL52, EMP1, DPT, IL1B, GATM, SLC3A2, PMP22, ADM, S100A13, P2RY14, HSPA2, CAPN2
MARTINEZ_RB1_TARGETS_DN	0.00104058	0.023567	0.189015	2.23432	0	229	RPL31, RPL27, RPL21, RPS25, RPL37A, TGFBI, RPL26, RPS6, UBB, RPS21, CLU, TYROBP, RPS7, ALOX5AP, RPL34, POLR2L, RPL37, RPS18, GSTP1, RPL14, MS4A6A, RPS8, COX6A1, HSPA8, EIF3E, TMED9, RPS24, ESD, CSF1R, CDKN1A, MGLL, MRPL52, NDUFS4, SNX17, UBC, FCGR2B, MRPL33, PPIB, DPYSL3, NFIA, ME1, SLC1A5, CAPZB, MNDA, PSMF1, IGFBP4, FOS, BAD, SIVA1, UAP1, SEPHS2, OS9, IDI1, MAML1, FNTA, CD36, HSD17B11, NSMAF, T…	RPL31, RPL27, RPL21, RPS25, RPL37A, TGFBI, RPL26, RPS6, UBB, RPS21, CLU, TYROBP, RPS7, ALOX5AP, RPL34, POLR2L, RPL37, RPS18, GSTP1, RPL14, MS4A6A, RPS8, COX6A1, HSPA8, EIF3E, TMED9, RPS24, ESD, CSF1R, CDKN1A, MGLL, MRPL52, NDUFS4, SNX17, UBC, FCGR2B, MRPL33
REACTOME_MAPK6_MAPK4_SIGNALING	0.00121359	0.023567	0.307389	2.23089	0	53	RPS27A, UBB, UBA52, HSPB1, DNAJB1, PSMB3, PSMB6, PSMD4, PSMB7, PSMB5, UBC, PSMC5, PSMB1, PSME1, PSMA7, CDC42EP3, MYC, PSMF1, PSMD8, PSMD9, PSMB10, PSMD13, CCND3, PSMD3, PSMC2, PSMC4, PSMA1, PSMD2	RPS27A, UBB, UBA52, HSPB1, DNAJB1, PSMB3, PSMB6, PSMD4, PSMB7, PSMB5, UBC, PSMC5, PSMB1
MODY_HIPPOCAMPUS_NEONATAL	0.00294551	0.0345244	0.490486	2.22908	1	17	TUBA1B, TUBA1A, ACTG1, MMP14, TUBB, FDPS, TBCA, CCT7, TNC, CCT4, UBE2E3, NRP1	TUBA1B, TUBA1A, ACTG1, MMP14, TUBB, FDPS
WP_NSP1_FROM_SARSCOV2_INHIBITS_TRANSLATION_INITIATION_IN_THE_HOST_CELL	0.0015528	0.0236423	0.585311	2.22816	0	11	EIF3E, EIF3F, EIF3G, EIF1, EIF3H, EIF3D, EIF3I	EIF3E, EIF3F, EIF3G, EIF1, EIF3H, EIF3D
REACTOME_SUPPRESSION_OF_PHAGOSOMAL_MATURATION	0.00165017	0.0236423	0.669599	2.22529	0	8	RPS27A, UBB, UBA52, CORO1A, UBC, RAB7A, KPNB1	RPS27A, UBB, UBA52, CORO1A, UBC
NABA_ECM_GLYCOPROTEINS	0.0011976	0.023567	0.295513	2.22406	0	59	TGFBI, MGP, COMP, GAS6, IGFBP6, DPT, ECM1, PCOLCE2, IGFBP4, COCH, TNXB, SPARCL1, EFEMP1, MFAP4, LTBP2, TNFAIP6, TNC, PCOLCE, SPARC, LGI2, IGFBP7, LTBP4, LAMB2, THBS4, ABI3BP, IGFBP5, MFGE8, CRELD2, AEBP1, CRISPLD2, MATN2, THBS3, ECM2, FBLN2, LTBP1, ELN, CRISPLD1, FBN1, SMOC2, FNDC1, SPON2, AGRN, EFEMP2, MXRA5, EDIL3, FBLN1, SRPX2, CRELD1, TSKU, NTN4, MFAP3, POMZP3	TGFBI, MGP, COMP, GAS6, IGFBP6, DPT, ECM1
LY_AGING_MIDDLE_UP	0.00168067	0.0239697	0.826985	2.22257	0	5	COMP, HTRA1, DPT, FMOD, PTGS1	COMP, HTRA1, DPT
KEGG_RNA_POLYMERASE	0.00146199	0.023567	0.509395	2.22143	0	15	POLR2L, POLR2F, POLR2G, POLR2J, POLR1D, POLR2K, POLR3GL, POLR2E, POLR2I, POLR2H, POLR2C, POLR3K	POLR2L, POLR2F, POLR2G, POLR2J
REACTOME_INTERCONVERSION_OF_NUCLEOTIDE_DI_AND_TRIPHOSPHATES	0.00147929	0.023567	0.529	2.22083	0	14	GLRX, AK1, GUK1, DUT, NME1, NME3, DCTPP1, NME4, DTYMK, DCTD, AK2	GLRX, AK1, GUK1
HOUSTIS_ROS	0.0027894	0.0342247	0.436952	2.21914	1	22	GLRX, SOD1, GPX3, FTL, PRDX6, PRDX3, CAT, PRDX2, CYP1B1, TXN2, GPX4, PRDX4	GLRX, SOD1, GPX3, FTL, PRDX6, PRDX3
ALCALA_APOPTOSIS	0.002457	0.0330114	0.314065	2.21845	1	50	RPL10A, SLC25A6, COX4I1, EEF1A1, RPLP0, HSPA8, TALDO1, EIF3F, SLC25A3, BAX, ATP1A1, GAPDH, ANXA7, SDHC, PSTPIP1, TOMM20, FES, RALB, ARL6IP5, CYTH2, CASP1, PFKP, OXA1L, TMEM106C	RPL10A, SLC25A6, COX4I1, EEF1A1, RPLP0, HSPA8, TALDO1, EIF3F, SLC25A3, BAX, ATP1A1, GAPDH, ANXA7, SDHC
BAELDE_DIABETIC_NEPHROPATHY_UP	0.00267738	0.0337066	0.375677	2.2166	1	32	CLU, CCL3, CRIP1, GAS6, AQP1, BAX, FTL, AKR1A1, CTSH, MYC, CCND1, CLEC3B, ID1, ZCCHC24, PPM1F, HYAL2, IGFBP5, FAM53B, GAS2L1, UNC5B, VAT1, FXYD2, BPHL	CLU, CCL3, CRIP1, GAS6, AQP1, BAX, FTL, AKR1A1
CHIARADONNA_NEOPLASTIC_TRANSFORMATION_KRAS_CDC25_DN	0.0013624	0.023567	0.392849	2.21616	0	29	MGP, ZFP36, EMB, TMEM176B, PDK4, TMEM176A, CYP1B1, FOS, CXCL2, FOXP1, CRTAP, AP3S1, CDO1, CXCL12, LTBP2, TNC	MGP, ZFP36, EMB, TMEM176B, PDK4, TMEM176A
ZAMORA_NOS2_TARGETS_DN	0.0012837	0.023567	0.342744	2.21492	0	40	ALOX5AP, EEF1A1, EEF2, ACTB, RABAC1, ZFP36L1, CD151, TSPAN4, FTL, ATP1A1, UBC, PPP1CA, AP1B1, NFIA, PPP2R1A, FKBP3, CD36, GALK1	ALOX5AP, EEF1A1, EEF2, ACTB, RABAC1, ZFP36L1, CD151, TSPAN4, FTL, ATP1A1, UBC, PPP1CA
CHICAS_RB1_TARGETS_CONFLUENT	0.00104275	0.023567	0.185668	2.21426	0	240	S100A4, CLU, TUBA1B, DCN, S100A6, TSPO, RGS10, CD9, BLVRB, CD99, LMNA, SERPINF1, TUBB4B, HSPB1, GSN, ACTB, TUBA1A, GAS6, IFITM2, TUBB2A, TMEM176A, AK1, IGFBP6, BGN, CAPG, TUBA1C, ANXA2, PKM, TBCB, DCTN3, PMP22, PRDX6, TUBB, ECM1, RPL22L1, PDLIM1, RWDD1, NNMT, RBMX, DPYSL3, CTSH, PRSS23, TRAPPC1, CDC42EP3, SCN9A, SRI, ANGPTL2, CAPZB, FLOT1, EHD1, HPGD, TUBB6, C1S, HCFC1R1, ARHGAP18, GPX4, TPM1, WD…	S100A4, CLU, TUBA1B, DCN, S100A6, TSPO, RGS10, CD9, BLVRB, CD99, LMNA, SERPINF1, TUBB4B, HSPB1, GSN, ACTB, TUBA1A, GAS6, IFITM2, TUBB2A, TMEM176A, AK1, IGFBP6, BGN, CAPG, TUBA1C, ANXA2, PKM, TBCB, DCTN3, PMP22, PRDX6, TUBB, ECM1, RPL22L1, PDLIM1, RWDD1
CHEN_METABOLIC_SYNDROM_NETWORK	0.001002	0.023567	0.155533	2.21416	0	589	TMSB4X, C1QC, ARPC1B, CCL2, TYROBP, ALOX5AP, TNF, STAB1, F13A1, GADD45B, S100A6, RGS10, CD9, LUM, GLRX, BLVRB, PYCARD, MS4A6A, GMFG, FXYD5, HPGDS, CCL3, LMNA, CLIC1, POLD4, RNH1, MYL12A, HTRA1, GSN, ANXA4, VAMP8, DDAH2, DYNLL1, CORO1A, MAFB, COLEC12, TUBA1A, CFL1, IFI27L2, TUBB2A, MPEG1, FKBP1A, JTB, LGALS1, BLVRA, RHOC, CKLF, MYADM, CSF1R, CYBA, NPC2, AK1, NCF4, ACTG1, PPIC, HLA-DMB, ARHGDIB, BG…	TMSB4X, C1QC, ARPC1B, CCL2, TYROBP, ALOX5AP, TNF, STAB1, F13A1, GADD45B, S100A6, RGS10, CD9, LUM, GLRX, BLVRB, PYCARD, MS4A6A, GMFG, FXYD5, HPGDS, CCL3, LMNA, CLIC1, POLD4, RNH1, MYL12A, HTRA1, GSN, ANXA4, VAMP8, DDAH2, DYNLL1, CORO1A, MAFB, COLEC12, TUBA1A, CFL1, IFI27L2, TUBB2A, MPEG1, FKBP1A, JTB, LGALS1, BLVRA, RHOC, CKLF, MYADM, CSF1R, CYBA, NPC2, AK1, NCF4, ACTG1, PPIC, HLA-DMB, ARHGDIB, BG…
BASSO_HAIRY_CELL_LEUKEMIA_UP	0.00123305	0.023567	0.320569	2.2082	0	47	RPLP1, HPGDS, ACTB, CPVL, MAF, GAS7, PPIC, AIF1, GABARAPL2, EMP1, TMEM59, S100A13, PRSS23, RIN2, RAB13, IL18, CCND1, KCTD12, ARRB2, TNFRSF1A, VAMP3, CYB5R1, TACC1, CAMTA1	RPLP1, HPGDS, ACTB, CPVL, MAF, GAS7, PPIC, AIF1, GABARAPL2, EMP1, TMEM59, S100A13
REACTOME_TRANSCRIPTION_COUPLED_NUCLEOTIDE_EXCISION_REPAIR_TC_NER	0.00121359	0.023567	0.304185	2.20763	0	53	RPS27A, UBB, UBA52, POLR2L, POLD4, RBX1, POLR2F, UBC, POLR2G, POLR2J, ERCC1, COPS6, POLR2K, GTF2H5, POLE4, POLR2E, POLR2I, PPIE, XPA, RPA3, COPS3, COPS4, PCNA, RFC1, RPA2, POLR2H, COPS5, POLR2C, GPS1, PRPF19, RPA1	RPS27A, UBB, UBA52, POLR2L, POLD4, RBX1, POLR2F, UBC, POLR2G, POLR2J
WATANABE_RECTAL_CANCER_RADIOTHERAPY_RESPONSIVE_UP	0.00120482	0.023567	0.301042	2.20755	0	54	RPL36A, RPL38, RPS27, RPS13, RPL13, FCGRT, EEF1A1, GAS6, NDUFS6, ATP1A1, NDUFB5, RAP1A, POLR2K, IDH3G, SURF1, MPST, WDR1, HRH1, NUDC, CTSA, AKR1C1, MRPL12, HADH, MFSD10, LAGE3, DUSP3, PRKAG1, COASY, ARF4, TNRC6B, DRG1, PDHB	RPL36A, RPL38, RPS27, RPS13, RPL13, FCGRT, EEF1A1, GAS6, NDUFS6, ATP1A1, NDUFB5, RAP1A
FRIDMAN_SENESCENCE_UP	0.00123609	0.023567	0.324134	2.20726	0	46	SOD1, GSN, CDKN1A, IGFBP6, GUK1, FILIP1L, HSPA2, RAB31, TNFAIP2, CYP1B1, RAB13, IGFBP4, TGFB1I1, CCND1, CITED2, IFI16, RGL2, SPARC, IGFBP7, CRYAB, MAP2K3, F3, IRF5, HTATIP2, CDKN1C, IGFBP5, COL1A2	SOD1, GSN, CDKN1A, IGFBP6, GUK1, FILIP1L, HSPA2, RAB31, TNFAIP2
ACEVEDO_NORMAL_TISSUE_ADJACENT_TO_LIVER_TUMOR_DN	0.00107759	0.023567	0.205946	2.20698	0	168	EIF4A1, RPL19, RPS25, RPL12, OAZ1, SAP18, EEF2, PRDX5, COX5B, SOD1, TUBB4B, RPL36AL, VPS28, PRG4, ACTG1, SNRPF, EMP1, PSMB7, SH2B3, MAGOH, POLR2F, ROMO1, APH1A, NNMT, PPP1R15A, SERTAD1, TECR, PCOLCE2, DNAJB11, PSMF1, SDHB, IGFBP4, IRF8, ZNHIT1, CAMK1, MRPL24, UROD, NAA38, ADI1, TMEM160, DHRS7, MANF, AGPAT2, NUDT5, SPTSSA, NUDT3, GLUD1, MEA1, CDK2AP2, MAPKAPK3, AAMDC, TNFRSF1A, NR1H2, PCOLCE, GTF3…	EIF4A1, RPL19, RPS25, RPL12, OAZ1, SAP18, EEF2, PRDX5, COX5B, SOD1, TUBB4B, RPL36AL, VPS28, PRG4, ACTG1, SNRPF, EMP1, PSMB7, SH2B3, MAGOH, POLR2F, ROMO1, APH1A
REACTOME_REGULATION_OF_RAS_BY_GAPS	0.00124844	0.023567	0.327914	2.20613	0	45	RPS27A, UBB, UBA52, RBX1, PSMB3, PSMB6, PSMD4, PSMB7, PSMB5, UBC, PSMC5, PSMB1, SPRED1, PSME1, PSMA7, PSMF1, PSMD8, PSMD9, PSMB10, PSMD13, PSMD3, PSMC2, PSMC4, PSMA1, PSMD2	RPS27A, UBB, UBA52, RBX1, PSMB3, PSMB6, PSMD4, PSMB7, PSMB5, UBC, PSMC5, PSMB1
CHESLER_BRAIN_HIGHEST_EXPRESSION	0.00275862	0.0342247	0.426778	2.20436	1	23	ACTB, UQCRB, RABAC1, FTL, HINT1, CSRP1, DCTN3, ATP6V0B, PSMB5, FOS, KCTD12, GLO1	ACTB, UQCRB, RABAC1, FTL, HINT1, CSRP1, DCTN3, ATP6V0B, PSMB5
REACTOME_VLDLR_INTERNALISATION_AND_DEGRADATION	0.00163934	0.0236423	0.700977	2.20318	0	7	AP2S1, AP2M1, CLTA, AP2A2, MYLIP, NR1H2	AP2S1, AP2M1, CLTA
REACTOME_G2_M_CHECKPOINTS	0.0011976	0.023567	0.292255	2.19954	0	59	RPS27A, UBB, UBA52, PSMB3, PSMB6, PSMD4, PSMB7, PSMB5, UBC, PSMC5, PSMB1, PSME1, PSMA7, PSMF1, PSMD8, UBE2N, RAD50, PSMD9, SUMO1, PSMB10, PSMD13, BABAM1, PSMD3, RPA3, PSMC2, PSMC4, PSMA1, MCM5, RPA2, PSMD2, RPA1, PSMC3, PSMD7, PSMC1, PSMB4, RFC2, ORC4, PSMB8	RPS27A, UBB, UBA52, PSMB3, PSMB6, PSMD4, PSMB7, PSMB5, UBC, PSMC5, PSMB1
REACTOME_TRAF6_MEDIATED_INDUCTION_OF_TAK1_COMPLEX_WITHIN_TLR4_COMPLEX	0.00162075	0.0236423	0.632948	2.19526	0	9	RPS27A, UBB, UBA52, LY96, UBC, CD14	RPS27A, UBB, UBA52, LY96, UBC
REACTOME_PROCESSING_OF_CAPPED_INTRON_CONTAINING_PRE_MRNA	0.0010917	0.023567	0.218953	2.19206	0	134	U2AF1, HNRNPA1, POLR2L, HSPA8, EIF4A3, EIF4E, SNRPD2, SNRPG, SF3B5, HNRNPA0, ZC3H11A, SNRPB, SNRPF, SNRPE, MAGOH, RBM8A, POLR2F, LSM4, POLR2G, POLR2J, LSM7, NXF1, RBMX, LSM3, SNRPB2, NUP214, POLR2K, SRSF2, DNAJC8, LSM5, SNRPD1, POLR2E, POLR2I, SRSF7, PUF60, DDX46, SNRPC, ZCRB1, PHF5A, LSM2, PQBP1, PPIE, ZRSR2, HNRNPF, TRA2B, DDX39A, SRSF1, SRSF3, SEC13, THOC6, ZMAT5, PCF11, BUD31, THOC7, PTBP1, P…	U2AF1, HNRNPA1, POLR2L, HSPA8, EIF4A3, EIF4E, SNRPD2, SNRPG, SF3B5, HNRNPA0, ZC3H11A, SNRPB, SNRPF, SNRPE, MAGOH, RBM8A, POLR2F, LSM4, POLR2G, POLR2J, LSM7, NXF1
REACTOME_RHO_GTPASES_ACTIVATE_IQGAPS	0.00289855	0.0345244	0.487005	2.18926	1	16	TUBA1B, TUBB4B, ACTB, TUBA1A, TUBB2A, ACTG1, TUBA1C	TUBA1B, TUBB4B, ACTB, TUBA1A, TUBB2A, ACTG1, TUBA1C
REACTOME_G1_S_DNA_DAMAGE_CHECKPOINTS	0.00125471	0.023567	0.330604	2.18577	0	43	RPS27A, UBB, UBA52, CDKN1A, PSMB3, PSMB6, PSMD4, PSMB7, PSMB5, UBC, PSMC5, PSMB1, PSME1, PSMA7, PSMF1, PSMD8, PSMD9, PSMB10, PSMD13, PSMD3, PSMC2, PSMC4, PSMA1, PSMD2	RPS27A, UBB, UBA52, CDKN1A, PSMB3, PSMB6, PSMD4, PSMB7, PSMB5, UBC, PSMC5, PSMB1
ZHANG_TARGETS_OF_EWSR1_FLI1_FUSION	0.00124844	0.023567	0.32448	2.18303	0	45	FCGRT, CD99, ID2, CRIP2, HES1, LY96, CSRP1, ATP1A1, SH2B3, ME1, MYC, IGFBP4, FOS, UAP1, CCND1, CITED2, FADS1, STAT6, DPYSL2, ST6GAL1, GPSM3, PFKP	FCGRT, CD99, ID2, CRIP2, HES1, LY96, CSRP1, ATP1A1, SH2B3
REACTOME_FCERI_MEDIATED_NF_KB_ACTIVATION	0.003663	0.0364043	0.306018	2.18293	2	51	RPS27A, UBB, UBA52, NFKBIA, PSMB3, PSMB6, PSMD4, PSMB7, PSMB5, FCER1G, UBC, PSMC5, PSMB1, PSME1, PSMA7, PSMF1, UBE2D2, PSMD8, UBE2N, PSMD9, PSMB10, PSMD13, PSMD3, PSMC2, PSMC4, PSMA1, PSMD2	RPS27A, UBB, UBA52, NFKBIA, PSMB3, PSMB6, PSMD4, PSMB7, PSMB5, FCER1G, UBC, PSMC5, PSMB1
TIAN_TNF_SIGNALING_NOT_VIA_NFKB	0.0015528	0.0236423	0.57305	2.18149	0	11	IER3, JUNB, INSIG1, PPP1R15A, EGR1, NR4A1, RGS16	IER3, JUNB, INSIG1
MANN_RESPONSE_TO_AMIFOSTINE_UP	0.00289855	0.0345244	0.485255	2.18139	1	16	S100A4, NEDD8, RAD23A, ZFP36L1, CDKN1A, ERCC1, CAT, MYC, NME3	S100A4, NEDD8, RAD23A, ZFP36L1, CDKN1A
CASORELLI_ACUTE_PROMYELOCYTIC_LEUKEMIA_DN	0.00101833	0.023567	0.170029	2.18135	0	319	ALDOA, RPL3, HNRNPA1, HPGDS, LMNA, TMEM176B, ARL6IP4, HEXIM1, CIRBP, MEF2C, AKR1B1, ACTB, ARPC4, BLVRA, PPP1R10, BAX, PSMB6, SNRPB, AP2M1, CD59, NDUFS6, CSRP1, ENSA, GAPDH, TUFM, NPM1, PSMB5, TUBB, EID1, SNX17, FILIP1L, FDPS, CHMP4A, INSIG1, DNPH1, PPIB, PRSS23, ACADVL, ETFB, NDUFV1, TECR, TMBIM1, CYP1B1, SRI, CYC1, PIN4, LUC7L3, ATP6V0D1, KPNA2, FLOT1, DNAJC8, TIMP3, HPGD, NME1, CAMK1, CCT7, CAP…	ALDOA, RPL3, HNRNPA1, HPGDS, LMNA, TMEM176B, ARL6IP4, HEXIM1, CIRBP, MEF2C, AKR1B1, ACTB, ARPC4, BLVRA, PPP1R10, BAX, PSMB6, SNRPB, AP2M1, CD59, NDUFS6, CSRP1, ENSA, GAPDH, TUFM, NPM1, PSMB5, TUBB, EID1, SNX17, FILIP1L, FDPS, CHMP4A, INSIG1
WP_PROSTAGLANDIN_SYNTHESIS_AND_REGULATION	0.0027894	0.0342247	0.42898	2.17866	1	22	S100A6, HPGDS, ANXA4, AKR1B1, ANXA2, TBXAS1, HPGD, CBR1, PTGS1, AKR1C1, AKR1C2, PTGS2, PTGER2, S100A10, ANXA6	S100A6, HPGDS, ANXA4, AKR1B1, ANXA2
REACTOME_ACTIVATION_OF_IRF3_IRF7_MEDIATED_BY_TBK1_IKK_EPSILON	0.00162075	0.0236423	0.627831	2.17751	0	9	RPS27A, UBB, UBA52, LY96, UBC, CD14	RPS27A, UBB, UBA52, LY96, UBC
BURTON_ADIPOGENESIS_9	0.0036855	0.0364043	0.308036	2.17586	2	50	CCL2, CLIC1, DDAH2, EPHX1, CSRP1, DPP7, IFI30, ID3, ANXA11, MAGED2, FOS, CXCL2, HEBP1, CDK4, TPM1, EIF4B, CITED2, SNX6, FADS1, CXCL12, NME4, DOK1, KLF4, CNN3, PTGS2, F3, SIRT2, PLK2	CCL2, CLIC1, DDAH2, EPHX1, CSRP1, DPP7, IFI30, ID3
MULLIGHAN_NPM1_MUTATED_SIGNATURE_2_DN	0.00246914	0.0330326	0.31338	2.17365	1	48	ALDOA, EEF1D, FXYD5, SERPINF1, UXT, EIF3F, GAS6, EIF3D, RPL28, TUFM, GRHPR, FHL1, SURF1, EHD1, LPAR6, EIF6, WDR1, EIF4B, GDI2, PHB2, RAB4A, PPM1F, UBE2L3, KCNQ1, LTBP4, SORBS3	ALDOA, EEF1D, FXYD5, SERPINF1, UXT, EIF3F, GAS6, EIF3D, RPL28, TUFM
REACTOME_CITRIC_ACID_CYCLE_TCA_CYCLE	0.00304414	0.0345244	0.553022	2.17349	1	12	MDH2, SDHC, IDH3G, SDHB, SDHD, IDH3B, SUCLG1, IDH2, SUCLG2, FH	MDH2, SDHC
VARELA_ZMPSTE24_TARGETS_UP	0.00551724	0.0446298	0.42075	2.17322	3	23	GADD45B, CIRBP, ATF4, DDIT4, CDKN1A, CD14, MYC, RGS16, ERF, GADD45G, BAIAP2, BTG2, GADD45A, NR1D1	GADD45B, CIRBP, ATF4, DDIT4, CDKN1A
KEGG_ARACHIDONIC_ACID_METABOLISM	0.00147929	0.023567	0.517489	2.1725	0	14	HPGDS, LTC4S, PLA2G2A, GPX3, TBXAS1, CBR1, CBR3, GPX4, PTGS1	HPGDS, LTC4S, PLA2G2A, GPX3
REACTOME_SELECTIVE_AUTOPHAGY	0.00123609	0.023567	0.318469	2.16869	0	46	RPS27A, TOMM7, UBB, TUBA1B, UBA52, TUBB4B, HSPA8, DYNLL1, TUBA1A, TUBB2A, CSNK2B, TUBA1C, PARK7, UBC, TOMM22, UBE2N, TUBB6	RPS27A, TOMM7, UBB, TUBA1B, UBA52, TUBB4B, HSPA8, DYNLL1, TUBA1A, TUBB2A, CSNK2B, TUBA1C, PARK7, UBC
HOLLERN_EMT_BREAST_TUMOR_UP	0.00233918	0.0319773	0.266807	2.16852	1	74	S100A4, FOLR2, DCN, F13A1, FCGRT, FXYD5, LTC4S, GPR34, CSF1R, TSPAN4, VSIG4, DAB2, FCGR2B, GLIPR1, ANGPTL2, IGFBP4, PLXND1, AP1S2, JDP2, TRAF1, SNX6, NAAA, ARL6IP5, HHEX, TGFBR2, PCOLCE, AXL, FKBP9, DOK1, ITGB1BP1, NRROS, MXRA8, STK17B, IKBIP, GAMT, DDR2, PLA2G15, NFATC1, ARHGEF40, MATN2, CYSLTR1, CCL8, C11orf24, CFH, PRRX1, CDH13, FKBP7, HSPG2, PDGFRA, SCARA3, EFEMP2, PHLDB1, DBN1, HLX, LOXL3, R…	S100A4, FOLR2, DCN, F13A1, FCGRT, FXYD5, LTC4S, GPR34, CSF1R, TSPAN4, VSIG4, DAB2, FCGR2B
STEIN_ESRRA_TARGETS_UP	0.00105932	0.023567	0.193432	2.168	0	192	EIF3K, COX5B, MGST3, MAFB, UQCRB, GSTK1, GAS6, ISCU, NDUFS7, SLC25A3, AK1, PPIC, MDH2, NDUFB5, NDUFS4, RNF5, NDUFS8, TWF2, SIK1, NXF1, MRPL34, NDUFV1, VDAC2, COX5A, MPC1, MGST2, SDHB, NDUFS3, NFU1, NANS, MDH1, FSCN1, VDAC3, SDHD, COX7B, IDH3B, SUCLG1, MANF, MRPL11, HIGD1A, JMJD6, NUDT3, DCTPP1, NDUFA9, CTSC, FBXL15, MPC2, NDUFA10, NPM3, IFT27, SAMM50, NDUFS2, NDUFA8, UQCRC2, GFPT2, MRPS12, RNASET…	EIF3K, COX5B, MGST3, MAFB, UQCRB, GSTK1, GAS6, ISCU, NDUFS7, SLC25A3, AK1, PPIC, MDH2, NDUFB5, NDUFS4, RNF5, NDUFS8, TWF2, SIK1, NXF1
REACTOME_FGFR2_ALTERNATIVE_SPLICING	0.00289855	0.0345244	0.481964	2.1666	1	16	HNRNPA1, POLR2L, POLR2F, POLR2G, POLR2J, POLR2K, POLR2E, POLR2I, HNRNPF, PTBP1, POLR2H, POLR2C	HNRNPA1, POLR2L, POLR2F, POLR2G, POLR2J
GRADE_COLON_AND_RECTAL_CANCER_UP	0.00107759	0.023567	0.209989	2.16524	0	149	EIF4A1, TGFBI, HNRNPA1, SAP18, FXYD5, PLAU, EIF3E, TALDO1, CCDC85B, DDIT4, CHCHD2, CKS2, PSMB3, TKT, SNRPB, PPIA, HSPE1, PKM, PSMD4, PSMB7, NPM1, FBL, PSMB1, POLR1D, HMGB2, NOP56, MYC, PA2G4, MAGED2, SRSF2, PDCD6, CCT7, UBE2N, TPI1, EIF6, RAN, EIF4B, CARHSP1, PRDX4, SSB, METTL5, DEF8, GLO1, PFDN2, ITGB5, LDHB, GTF3A, DDX1, SPARC, LST1, DDX39A, MRPL9, DPM1, SRSF1, PSMA1, MLST8, MRPL17, ZFAND1, PCN…	EIF4A1, TGFBI, HNRNPA1, SAP18, FXYD5, PLAU, EIF3E, TALDO1, CCDC85B, DDIT4, CHCHD2, CKS2, PSMB3, TKT, SNRPB, PPIA, HSPE1, PKM, PSMD4, PSMB7, NPM1, FBL, PSMB1
JOSEPH_RESPONSE_TO_SODIUM_BUTYRATE_UP	0.00572246	0.0458749	0.442758	2.16369	3	20	CLU, POLR2L, GSTP1, UQCRQ, COX6A1, IFI30, PCMT1, NR4A1, SEC61B, RAB11A	CLU, POLR2L, GSTP1, UQCRQ, COX6A1, IFI30
MONNIER_POSTRADIATION_TUMOR_ESCAPE_DN	0.00105708	0.023567	0.19067	2.16282	0	200	TMSB4X, RPL15, COMMD6, CLU, TSPO, MYL6, NDUFA13, CLIC1, CRIP1, COX6A1, GSN, MGST3, ATRAID, BLVRA, CKLF, PPIC, NDUFAF3, TSC22D3, IFI30, C12orf57, CYBRD1, UBC, TMEM230, CHID1, PPP1R15A, ARL3, SERTAD1, CAT, CDC42EP3, HMGB2, ORMDL2, GRHPR, DUSP6, NDUFB3, MNDA, IER2, EGR1, FLOT1, FOS, KRCC1, HEBP1, PLAC9, UBE2A, GADD45G, PSTPIP1, IDI1, HIGD1A, ERRFI1, KXD1, HSPB11, ITGB5, TMEM205, FSTL1, TMEM37, PFKL,…	TMSB4X, RPL15, COMMD6, CLU, TSPO, MYL6, NDUFA13, CLIC1, CRIP1, COX6A1, GSN, MGST3, ATRAID, BLVRA, CKLF, PPIC, NDUFAF3, TSC22D3, IFI30, C12orf57, CYBRD1, UBC, TMEM230, CHID1
WP_TYROBP_CAUSAL_NETWORK_IN_MICROGLIA	0.00126263	0.023567	0.330557	2.16224	0	41	C1QC, TYROBP, PYCARD, MAF, NPC2, CAPG, CD37, SH2B3, RNASE6, CD4, ADAP2, SLC1A5, IL18, IGSF6, PPP1R18, ITGAM, GAL3ST4, RGS1, SLC7A7, GIMAP2, NRROS, STAT5A, IL10RA, PLEK	C1QC, TYROBP, PYCARD, MAF, NPC2, CAPG, CD37, SH2B3, RNASE6
SIMBULAN_UV_RESPONSE_NORMAL_UP	0.00163399	0.0236423	0.734608	2.16114	0	6	ID2, POLR2J, IL6, CXCL2, CXCL3	ID2, POLR2J
FLECHNER_PBL_KIDNEY_TRANSPLANT_OK_VS_DONOR_UP	0.00227015	0.0312737	0.244841	2.1596	1	93	RPS20, RPS29, RPL19, RPS23, RPL23, RPL35, CLU, ALOX5AP, RPL11, EEF1B2, RPLP0, ACTB, EIF3F, RAD23A, TMED2, NDUFB5, LAMTOR5, PPP1R15A, CTSK, CYC1, CAPZB, PA2G4, LRP10, CCT7, HAX1, PSMD9, SMARCE1, RSU1, LSM2, PRMT1, UBE2I, KLHL21, LST1, CTSD, OXA1L, CDIPT, SRSF3, PTGER2, ANAPC13, PCF11, DCTD	RPS20, RPS29, RPL19, RPS23, RPL23, RPL35, CLU, ALOX5AP, RPL11, EEF1B2, RPLP0, ACTB, EIF3F, RAD23A, TMED2, NDUFB5, LAMTOR5
REACTOME_WNT5A_DEPENDENT_INTERNALIZATION_OF_FZD2_FZD5_AND_ROR2	0.0017331	0.0244943	0.896245	2.15586	0	4	AP2S1, AP2M1, CLTA, AP2A2	AP2S1, AP2M1, CLTA
KYNG_RESPONSE_TO_H2O2_VIA_ERCC6_DN	0.00137741	0.023567	0.406096	2.15473	0	25	RPL31, RPL21, RPS5, RPL7A, PFN1, COX6A1, ITM2B, DNAJB1, PSMB6, OAZ2, CCND1, ELOF1	RPL31, RPL21, RPS5, RPL7A, PFN1, COX6A1, ITM2B, DNAJB1, PSMB6
SAKAI_TUMOR_INFILTRATING_MONOCYTES_DN	0.00244499	0.0329206	0.306477	2.15423	1	49	PPIC, PPIA, SNRPF, IFI30, PRDX6, PSMB5, RBM8A, PRDX3, PPIB, PRDX2, SNRPB2, SCAND1, MGST2, FKBP3, RAN, STX5, SUB1, SRSF1, CCT4, PCNA, UBE2E3, DNAJA1, LSM6, COPS5, CD63, PPP6C, TBPL1, KAT2A	PPIC, PPIA, SNRPF, IFI30, PRDX6, PSMB5, RBM8A, PRDX3
REACTOME_INHIBITION_OF_DNA_RECOMBINATION_AT_TELOMERE	0.00295421	0.0345244	0.52471	2.15223	1	13	POLR2L, POLR2F, POLR2G, POLR2J, POLR2K, POLR2E, POLR2I, TERF1, POLR2H, POLR2C, TINF2	POLR2L, POLR2F, POLR2G, POLR2J
SMITH_TERT_TARGETS_DN	0.00246914	0.0330326	0.310268	2.15206	1	48	GSN, ANXA4, ARHGDIB, IFI30, HSPA2, CAT, DUSP6, FAH, CBR1, RAB11A, IDI1, PON2, NME4, SERPINB6, PPP1R7, TAGLN, PAM, UGP2, PCNA, THY1, ALDH3A2, AHCY, OAT, PIK3R3, APEX1, CCNG1, GAMT, ALDH7A1, UNC119, FAM53B, TCF4	GSN, ANXA4, ARHGDIB, IFI30, HSPA2
MARCHINI_TRABECTEDIN_RESISTANCE_UP	0.00304414	0.0345244	0.547392	2.15137	1	12	CRIP2, DNAJB1, ARHGDIB, DUT, MIF, AKR1C1, AKR1C2, TJP2, CSF2RA	CRIP2, DNAJB1, ARHGDIB
WANG_METASTASIS_OF_BREAST_CANCER_ESR1_DN	0.00163934	0.0236423	0.68447	2.1513	0	7	ARHGDIB, FKBP2, CAPN2, AP2A2, IL18, LST1	ARHGDIB, FKBP2, CAPN2
REACTOME_SIGNALING_BY_NOTCH1_HD_DOMAIN_MUTANTS_IN_CANCER	0.00336134	0.0353704	0.79973	2.14933	1	5	RPS27A, UBB, UBA52, UBC	RPS27A, UBB, UBA52, UBC
PRAMOONJAGO_SOX4_TARGETS_DN	0.0013624	0.023567	0.38095	2.14904	0	29	HSPA8, PEBP1, HNRNPA0, TMED2, UCP2, PARP1, TMEM14A, UBE2S, BIN1, ADAM15, ARRB2, EFEMP1, CTSC, LSM2, MRPS12, SIGMAR1, PTBP1, MLEC, GCSH	HSPA8, PEBP1, HNRNPA0, TMED2, UCP2
GALE_APL_WITH_FLT3_MUTATED_DN	0.00165017	0.0236423	0.646462	2.1484	0	8	NDUFB7, RABAC1, NDUFV1, DRAP1, BAD, PQBP1	NDUFB7, RABAC1
JOHANSSON_GLIOMAGENESIS_BY_PDGFB_UP	0.0012837	0.023567	0.331903	2.14486	0	40	HNRNPA1, CD9, EEF1A1, RPLP0, TMEM176B, OST4, LGALS1, FTL, TAGLN2, DBI, HMGB2, FOS, RPS27L, CDK4, CCND1, TPM1	HNRNPA1, CD9, EEF1A1, RPLP0, TMEM176B, OST4, LGALS1, FTL, TAGLN2, DBI
REACTOME_TGF_BETA_RECEPTOR_SIGNALING_IN_EMT_EPITHELIAL_TO_MESENCHYMAL_TRANSITION	0.00163934	0.0236423	0.681862	2.14311	0	7	RPS27A, UBB, UBA52, FKBP1A, UBC, TGFBR2	RPS27A, UBB, UBA52, FKBP1A, UBC
REACTOME_REGULATION_OF_BACH1_ACTIVITY	0.00165017	0.0236423	0.644207	2.1409	0	8	RPS27A, UBB, UBA52, RBX1, UBC	RPS27A, UBB, UBA52, RBX1, UBC
YU_MYC_TARGETS_UP	0.00580552	0.0461859	0.45256	2.14065	3	19	CKS2, TSPAN4, FDPS, HMGB2, KPNA2, UBE2S, HMGN2, IDI1, STRAP, DCTPP1, NUDCD2, CKS1B, PCNA	CKS2, TSPAN4, FDPS
REACTOME_METABOLISM_OF_NUCLEOTIDES	0.00125471	0.023567	0.323501	2.13881	0	43	GLRX, APRT, AK1, GUK1, ITPA, DNPH1, DUT, IMPDH2, DGUOK, NME1, ENTPD1, ADSL, NME3, NUDT5, DCTPP1, NUDT1, NME4, NT5C, DTYMK, DCK, DCTD, AK2, TK2, HPRT1, NUDT16, GMPR2, ADA, UCKL1	GLRX, APRT, AK1, GUK1, ITPA
WP_SELENIUM_MICRONUTRIENT_NETWORK	0.00267738	0.0337066	0.362034	2.1361	1	32	CCL2, ALOX5AP, TNF, PRDX5, SOD1, GPX3, IL1B, PRDX3, CAT, PRDX2, IL6, GPX4, SEPHS2, PTGS1, PRDX4	CCL2, ALOX5AP, TNF, PRDX5, SOD1, GPX3, IL1B, PRDX3
REACTOME_IRON_UPTAKE_AND_TRANSPORT	0.0027248	0.0339164	0.378636	2.13598	1	29	RPS27A, UBB, UBA52, SLC40A1, NEDD8, FTL, MCOLN1, ATP6V0B, CYBRD1, UBC, ATP6V0E1, ATP6V0D1	RPS27A, UBB, UBA52, SLC40A1, NEDD8, FTL, MCOLN1, ATP6V0B, CYBRD1, UBC
DAZARD_UV_RESPONSE_CLUSTER_G4	0.00165017	0.0236423	0.641619	2.1323	0	8	GADD45B, PFN1, ZFP36, TUBB4B, APRT, PPP2R1A	GADD45B, PFN1, ZFP36, TUBB4B, APRT
BIOCARTA_PROTEASOME_PATHWAY	0.00304414	0.0345244	0.542538	2.13229	1	12	PSMB3, PSMB6, PSMB7, PSMB5, PSMB1, PSMA7, UBE2A, PSMA1, UBA1, RPN2	PSMB3, PSMB6, PSMB7, PSMB5, PSMB1
JIANG_AGING_CEREBRAL_CORTEX_UP	0.00424328	0.0393588	0.427624	2.1316	2	21	RPL5, GADD45B, ACTB, RPS24, TPT1, UBE2E1, TIMP3, FAH, FKBP3, COL6A2, TRA2B, C1QBP, DCK	RPL5, GADD45B, ACTB, RPS24, TPT1
REACTOME_FORMATION_OF_INCISION_COMPLEX_IN_GG_NER	0.0027248	0.0339164	0.377701	2.13071	1	29	RPS27A, UBB, UBA52, RBX1, RAD23A, SUMO2, UBC, ERCC1, PARP1, GTF2H5, UBE2N, SUMO3, SUMO1, UBE2I, XPA, RPA3	RPS27A, UBB, UBA52, RBX1, RAD23A, SUMO2, UBC
MUNSHI_MULTIPLE_MYELOMA_UP	0.00123609	0.023567	0.312891	2.13071	0	46	S100A4, UBB, CALM2, EEF1A1, NFKBIA, DAD1, ANXA2, LY96, HSPE1, FKBP2, DBI, UBC, NACA, SSR4, PSMB1, FOS, HAX1, RAN	S100A4, UBB, CALM2, EEF1A1, NFKBIA, DAD1, ANXA2, LY96, HSPE1, FKBP2, DBI, UBC, NACA, SSR4, PSMB1
YAO_TEMPORAL_RESPONSE_TO_PROGESTERONE_CLUSTER_16	0.0025974	0.0332563	0.345544	2.12868	1	35	BGN, DAB2, GAPDH, REXO2, CRTAP, IDI1, ADAM15, COL6A2, FADS1, NME4, CALM3, PCOLCE, FEZ2, SPARC, ANXA6, COLGALT1, IGFBP5, COL1A2, COL6A3, PRAF2, NPDC1, KDELR3, SQLE, FBN1, TMEM45A, SMOC2, PFN2, DBN1, MSMO1, TP53	BGN, DAB2, GAPDH, REXO2
REACTOME_SIGNALING_BY_NOTCH2	0.00147929	0.023567	0.506534	2.12651	0	14	RPS27A, UBB, UBA52, HES1, PSENEN, UBC, APH1A, MAML1	RPS27A, UBB, UBA52, HES1, PSENEN, UBC, APH1A
REACTOME_NEF_MEDIATED_CD4_DOWN_REGULATION	0.0017331	0.0244943	0.883431	2.12503	0	4	AP2S1, AP2M1, AP2A2, CD4	AP2S1, AP2M1
BOQUEST_STEM_CELL_CULTURED_VS_FRESH_DN	0.00147929	0.023567	0.505539	2.12234	0	14	TPPP3, TMEM176B, CPVL, CFD, DPT, IGF1, CD14, SPARCL1, PDGFRL, OGN	TPPP3, TMEM176B, CPVL, CFD, DPT
SCHAEFFER_PROSTATE_DEVELOPMENT_48HR_UP	0.00215054	0.0302573	0.206725	2.12215	1	147	CLU, ID2, EMB, NFKBIA, GSN, VAMP8, ITM2B, MAFB, MAF, RAB5C, GAS6, ISCU, ERP29, HMGN3, ARC, GABARAPL2, ASPN, ATP1A1, TSC22D3, DRAM2, ECM1, TWF2, ID3, NXF1, MIEN1, CYP1B1, PCOLCE2, DUSP6, SLC1A5, ERP44, HPGD, RCSD1, LPAR6, RASD1, MFSD2A, EMP2, GADD45G, RAB11A, MANF, KCTD12, SPTSSA, EFEMP1, PDLIM2, CYSTM1, ERRFI1, CITED2, EMC4, CPM, PLXNA2, SULT1A1, SEC11C, ALDH1A1, TMEM37, HSD17B12	CLU, ID2, EMB, NFKBIA, GSN, VAMP8, ITM2B, MAFB, MAF, RAB5C, GAS6, ISCU, ERP29, HMGN3, ARC, GABARAPL2, ASPN, ATP1A1, TSC22D3, DRAM2, ECM1, TWF2, ID3, NXF1
RAHMAN_TP53_TARGETS_PHOSPHORYLATED	0.00438596	0.0399136	0.486382	2.12108	2	15	GSTP1, ACTB, PSMB6, VPS29, PARK7, PRDX3, PRDX2, NME1, CCT6A, RUVBL2, MAGOHB	GSTP1, ACTB, PSMB6, VPS29, PARK7, PRDX3
BEGUM_TARGETS_OF_PAX3_FOXO1_FUSION_DN	0.00572246	0.0458749	0.433918	2.12049	3	20	GADD45B, MAFB, CFD, MYC, TIMP3, TNFRSF12A, BIN1, DKK3, TNC, ID1, LBH, PDLIM4, BCL2L1, KLF10, TPD52L1	GADD45B, MAFB, CFD
DARWICHE_SQUAMOUS_CELL_CARCINOMA_UP	0.00118483	0.023567	0.267114	2.11988	0	69	EEF1D, EEF1B2, COX5B, SOD1, RPL39, DYNLL1, ESD, ARL2, PPIC, FTL, TRMT1, IL1B, CAPN2, NHP2, BEST1, CSTA, PDCD5, HEXA, RNF181, BAIAP2, GALK1, CITED2, FES, PFKL, ID1, AXL, SRSF1, CCT4, SUCLG2, ICAM1, LTBP4, SNHG9, IFITM3, PLEKHA4, CHP1, RPS6KA4	EEF1D, EEF1B2, COX5B, SOD1, RPL39, DYNLL1, ESD, ARL2, PPIC, FTL, TRMT1, IL1B, CAPN2, NHP2
WP_ALZHEIMERS_DISEASE	0.00110132	0.023567	0.222138	2.11916	0	114	TUBA1B, TNF, CALM2, SLC25A6, TUBB4B, TUBA1A, ATF4, SLC25A5, TUBB2A, PSMB3, PSMB6, PSENEN, CSNK2B, TUBA1C, SNCA, GAPDH, IL1B, PSMD4, PSMB7, IL1A, PSMB5, TUBB, APH1A, PSMC5, CAPN2, PSMB1, PSMA7, VDAC2, HSD17B10, IL6, ADRM1, PSMD8, TUBB6, BAD, PSMD9, VDAC3	TUBA1B, TNF, CALM2, SLC25A6, TUBB4B, TUBA1A, ATF4, SLC25A5, TUBB2A, PSMB3, PSMB6, PSENEN, CSNK2B, TUBA1C, SNCA, GAPDH, IL1B, PSMD4, PSMB7, IL1A, PSMB5, TUBB, APH1A, PSMC5, CAPN2, PSMB1
YAGI_AML_WITH_11Q23_REARRANGED	0.00107411	0.023567	0.198375	2.11619	0	165	ALOX5AP, ADIRF, RGS10, LUM, COX5B, NDUFA1, DDAH2, MEF2C, AKR1B1, GYPC, JTB, LGALS1, ERP29, GAS7, TSPAN4, CAPG, NDUFS6, LAMTOR5, BLOC1S1, CLTA, SNX17, POLR2G, TWF2, PPP1CA, MRPL33, NDUFB3, RGS19, MAGED2, ST3GAL6, SPAG7, CSTA, SDHB, LRP10, NDUFS3, TIMP3, CAMK1, ENTPD1, UBE2N, OSTF1, AP1S2, FSCN1, EMP2, NUDT3, ADAM15, EVI5, GDI2, COL6A2, IL10RB, CPM, MAPKAPK3, KXD1, DDT, CCND3, TPD52L2, ADH5, KRT10,…	ALOX5AP, ADIRF, RGS10, LUM, COX5B, NDUFA1, DDAH2, MEF2C, AKR1B1, GYPC, JTB, LGALS1, ERP29, GAS7, TSPAN4, CAPG, NDUFS6, LAMTOR5, BLOC1S1, CLTA, SNX17, POLR2G, TWF2, PPP1CA, MRPL33
KIM_GLIS2_TARGETS_UP	0.004884	0.0419507	0.296492	2.11498	3	51	S100A4, TGFBI, CCL2, DCN, S100A6, MGP, LUM, PYCARD, HLA-DMA, HLA-DMB, AIF1, DPT, MMP14, FCER1G, LILRB5, FCGR2A, CMTM3, SPARCL1, MFAP4, CXCL12, LTBP2, TGFBR2, SPARC	S100A4, TGFBI, CCL2, DCN, S100A6, MGP, LUM, PYCARD, HLA-DMA, HLA-DMB, AIF1, DPT, MMP14, FCER1G
DARWICHE_PAPILLOMA_RISK_HIGH_DN	0.00237812	0.0323683	0.278548	2.11419	1	60	CALM2, PEPD, SOD1, CCNI, MEF2C, ARL2, GABARAPL2, LGMN, CAPN2, GADD45GIP1, BEST1, C11orf58, ATP6V0D1, DGUOK, BAG6, ARHGAP4, RNF181, BAIAP2, STRAP, C14orf119, CITED2, CLEC3B, SRSF1, ANP32A, EIF5A, SWAP70, LTBP4, FAM3A, RPAIN, CHCHD5, CHP1, ABHD14B, IFT20, SLC35B1, ACTA2, MAP1LC3A	CALM2, PEPD, SOD1, CCNI, MEF2C, ARL2, GABARAPL2, LGMN, CAPN2, GADD45GIP1
TIAN_TNF_SIGNALING_VIA_NFKB	0.00294551	0.0345244	0.464887	2.11274	1	17	ZFP36, NFKBIA, CXCL1, TNFAIP2, IL6, CXCL2, CXCL3, CD83, TRAF1, GFPT2, PTGS2, PLK2	ZFP36, NFKBIA, CXCL1, TNFAIP2
MORI_MATURE_B_LYMPHOCYTE_DN	0.00258398	0.0332563	0.335238	2.11243	1	37	COX7A2, STMN1, PGLS, GAS7, SNRPB, CAPN2, TAX1BP3, UFC1, HMGB2, NDUFC1, PSMD8, DGCR6L, IDH2, PRDX4, SNRPC, NUDT1, CCND3, CKS1B, PTGR1, MCM5, SOX4, SLC16A1, PLA2G12A	COX7A2, STMN1, PGLS, GAS7, SNRPB, CAPN2, TAX1BP3, UFC1
PICCALUGA_ANGIOIMMUNOBLASTIC_LYMPHOMA_UP	0.00109649	0.023567	0.218568	2.11199	0	119	C1QC, CCL2, CLU, LUM, SLC40A1, TMEM176B, C1QA, HNMT, EPHX1, TMEM176A, PPIC, DAB2, SLCO2B1, PMP22, CYBRD1, TNS1, SPRED1, NNMT, C1QB, DPYSL3, WLS, CYP1B1, RAB13, RGL1, IL18, NAGK, C1S, TPM1, KCTD12, SPARCL1, CTSC, COX7A1, MFAP4, MYL9, CXCL12, FUCA1, FSTL1, RASSF4, TNC, PCOLCE, IDH1, SPARC, TAGLN, IGFBP7, ANTXR1, ITPRIPL2, THY1, CMKLR1, TRIM47, CD63, CCDC80, CALD1, C1R, HSPB8, ABI3BP, IGFBP5, COL6A1…	C1QC, CCL2, CLU, LUM, SLC40A1, TMEM176B, C1QA, HNMT, EPHX1, TMEM176A, PPIC, DAB2, SLCO2B1, PMP22, CYBRD1, TNS1
WOO_LIVER_CANCER_RECURRENCE_UP	0.00241255	0.0327656	0.283232	2.11007	1	56	ALDOA, CCL2, S100A6, RGS10, MGP, PLAU, CCNI, CRIP1, MEF2C, CXCL1, PTMA, PPT1, GAS7, DAB2, PKM, PMP22	ALDOA, CCL2, S100A6, RGS10, MGP, PLAU, CCNI, CRIP1, MEF2C, CXCL1, PTMA, PPT1, GAS7, DAB2, PKM, PMP22
KEGG_METABOLISM_OF_XENOBIOTICS_BY_CYTOCHROME_P450	0.00434783	0.0398561	0.469201	2.10922	2	16	GSTP1, MGST3, GSTK1, EPHX1, CYP1B1, MGST2, AKR1C1, ADH5, GSTM3, AKR1C2, MGST1, CYP2S1, GSTM4, GSTA4, ALDH3B1	GSTP1, MGST3, GSTK1, EPHX1
LIANG_HEMATOPOIESIS_STEM_CELL_NUMBER_LARGE_VS_TINY_UP	0.0055788	0.0450114	0.415304	2.1092	3	22	S100A6, TUBA1A, FKBP1A, HLA-DMB, MANF, FADS1, TMEM141, PTTG1, GTF3A, ITGB1BP1, JKAMP, SMIM7, GNG12, TMEM183A, LTV1, SERPINE2, ST6GALNAC4, ARHGAP9, BEX4	S100A6, TUBA1A, FKBP1A, HLA-DMB
GILDEA_METASTASIS	0.00725689	0.0518669	0.445715	2.10828	4	19	ADIRF, HNMT, ARHGDIB, BST2, GLIPR1, IGFBP4, TIMP3, IFI16, MYL9, SPARC, TAGLN, CPQ, IGFBP5	ADIRF, HNMT, ARHGDIB, BST2
RORIE_TARGETS_OF_EWSR1_FLI1_FUSION_UP	0.0016	0.0236423	0.579127	2.10623	0	10	GADD45B, HTRA1, PHLDA2, DAB2, ME1, MYC	GADD45B, HTRA1, PHLDA2, DAB2
BIOCARTA_INFLAM_PATHWAY	0.00162075	0.0236423	0.60704	2.1054	0	9	TNF, HLA-DRB5, IL1A, IL10, CD4, IL6	TNF, HLA-DRB5, IL1A
REACTOME_MTORC1_MEDIATED_SIGNALLING	0.00147929	0.023567	0.501212	2.10417	0	14	RPS6, LAMTOR4, EIF4E, LAMTOR2, FKBP1A, LAMTOR1, LAMTOR5	RPS6, LAMTOR4, EIF4E, LAMTOR2, FKBP1A, LAMTOR1, LAMTOR5
WP_ALZHEIMERS_DISEASE_AND_MIRNA_EFFECTS	0.00109769	0.023567	0.219921	2.10413	0	115	TUBA1B, TNF, CALM2, SLC25A6, TUBB4B, TUBA1A, ATF4, SLC25A5, TUBB2A, PSMB3, PSMB6, PSENEN, CSNK2B, TUBA1C, SNCA, GAPDH, IL1B, PSMD4, PSMB7, IL1A, PSMB5, TUBB, APH1A, PSMC5, CAPN2, PSMB1, PSMA7, VDAC2, HSD17B10, IL6, ADRM1, PSMD8, TUBB6, BAD, PSMD9, VDAC3	TUBA1B, TNF, CALM2, SLC25A6, TUBB4B, TUBA1A, ATF4, SLC25A5, TUBB2A, PSMB3, PSMB6, PSENEN, CSNK2B, TUBA1C, SNCA, GAPDH, IL1B, PSMD4, PSMB7, IL1A, PSMB5, TUBB, APH1A, PSMC5, CAPN2, PSMB1
TOOKER_GEMCITABINE_RESISTANCE_UP	0.00488998	0.0419507	0.299199	2.10307	3	49	RPL15, SLC25A6, ADIRF, PFDN5, BLVRB, COX8A, RNH1, CIRBP, MEF2C, EIF3F, SLC25A3, SNRPB, RPL28, ILK, ITPA, GRHPR, TPI1, DHRS7, TMED3, PON2	RPL15, SLC25A6, ADIRF, PFDN5, BLVRB, COX8A, RNH1, CIRBP, MEF2C, EIF3F, SLC25A3, SNRPB, RPL28, ILK, ITPA
LUI_THYROID_CANCER_CLUSTER_5	0.00165017	0.0236423	0.632371	2.10157	0	8	BLVRB, HLA-DMA, EPHX1, LGALS1, ETHE1, CRYAB, ISLR	BLVRB, HLA-DMA, EPHX1, LGALS1, ETHE1
REACTOME_DUAL_INCISION_IN_TC_NER	0.00374532	0.0364043	0.313345	2.09997	2	44	RPS27A, UBB, UBA52, POLR2L, POLD4, RBX1, POLR2F, UBC, POLR2G, POLR2J, ERCC1, POLR2K, GTF2H5, POLE4, POLR2E, POLR2I, PPIE, XPA, RPA3, PCNA, RFC1, RPA2, POLR2H, POLR2C, PRPF19, RPA1	RPS27A, UBB, UBA52, POLR2L, POLD4, RBX1, POLR2F, UBC, POLR2G, POLR2J
LEIN_PONS_MARKERS	0.00269179	0.0337066	0.363521	2.09996	1	30	TMEM176A, CD59, NDUFB5, TSC22D3, PMP22, TNS1, DPYSL3, CAT, VDAC2, MAGED2, CD83, CAPN1, TMEM205, FSTL1, RASSF4, CALM3	TMEM176A, CD59, NDUFB5, TSC22D3, PMP22, TNS1
RHODES_CANCER_META_SIGNATURE	0.0012837	0.023567	0.324766	2.09874	0	40	CRIP2, EIF4A3, PTMA, CKS2, HSPE1, SNRPF, SNRPE, TUBB, SDHC, SSBP1, KPNA2, NME1, UBE2S, MANF, ILF2, PRDX4, MRPS12, CCT4, PSMC4, KDELR2, AHCY, SOX4, COL1A2, MRPL3, CCT5	CRIP2, EIF4A3, PTMA, CKS2, HSPE1, SNRPF, SNRPE, TUBB, SDHC
REACTOME_DOWNREGULATION_OF_ERBB2_ERBB3_SIGNALING	0.00672269	0.049989	0.780269	2.09702	3	5	RPS27A, UBB, UBA52, UBC	RPS27A, UBB, UBA52, UBC
YANAGISAWA_LUNG_CANCER_RECURRENCE	0.00163399	0.0236423	0.712777	2.09691	0	6	TMSB4X, FAU, S100A6, RPL39	TMSB4X, FAU, S100A6, RPL39
REACTOME_MITOCHONDRIAL_PROTEIN_IMPORT	0.0025974	0.0332563	0.340208	2.09581	1	35	TOMM7, SLC25A6, CHCHD2, COX17, TIMM13, DNAJC19, TOMM22, CYC1, IDH3G, TIMM9, TOMM20, TIMM10, TIMM8B, CHCHD7, SAMM50, TIMM44, MTX1, TIMM17B, HSCB, CHCHD5, SLC25A4, COA4	TOMM7, SLC25A6, CHCHD2, COX17, TIMM13
ICHIBA_GRAFT_VERSUS_HOST_DISEASE_D7_UP	0.00118483	0.023567	0.26402	2.09533	0	69	TMSB4X, C1QC, CCL2, TYROBP, CLIC1, NFKBIA, HLA-DMA, MPEG1, CYBA, HLA-DMB, PKM, PSME1, C1QB, MS4A4A, CD14, MNDA, IRF8, FLOT1, PLD3, CXCL2, LY86, PTGS1, GIMAP4, IFI16, PSMB10	TMSB4X, C1QC, CCL2, TYROBP, CLIC1, NFKBIA, HLA-DMA, MPEG1, CYBA, HLA-DMB, PKM
JINESH_BLEBBISHIELD_TRANSFORMED_STEM_CELL_SPHERES_DN	0.00110132	0.023567	0.21951	2.09409	0	114	EIF4A1, S100A4, RPS3, RPS13, JUNB, GADD45B, ID2, RPS8, ZFAS1, HSPA8, ATF4, DDIT4, HNMT, CDKN1A, PMAIP1, SERF2, NEU1, DPP7, TRMT1, TSC22D3, SNHG12, IL1A, ADM, ID3, PPP1R15A, IL10, NISCH, NOP56, CSRNP1, EGR1, PPA2, FOS, EVI5, CBX4, SNHG7, MRPL27, OCIAD1, SULT1A1, NUDT1, UPF2	EIF4A1, S100A4, RPS3, RPS13, JUNB, GADD45B, ID2, RPS8, ZFAS1, HSPA8, ATF4, DDIT4, HNMT, CDKN1A, PMAIP1, SERF2, NEU1, DPP7, TRMT1, TSC22D3, SNHG12, IL1A, ADM, ID3
ZAMORA_NOS2_TARGETS_UP	0.00269179	0.0337066	0.362464	2.09385	1	30	EEF1B2, RPSA, HSPA8, APRT, DNAJB1, ACTG1, CSRP1, ADM, SUPT4H1, POLR1D, HMGB2, IER2, RAN, NELFE, RBBP7, PCNA, MCM5	EEF1B2, RPSA, HSPA8, APRT, DNAJB1, ACTG1, CSRP1, ADM
PELLICCIOTTA_HDAC_IN_ANTIGEN_PRESENTATION_UP	0.00258398	0.0332563	0.332096	2.09264	1	37	COPE, TMED9, ERGIC3, PSMB3, PSMD4, TBCB, PSMB7, HERPUD1, PSMB1, PPP1R15A, TRAPPC1, TRAPPC3, PSMD9, PSMD13, BCAP31, PSMD3, PSMC4, PDIA4, KDELR2, PSMD2, CALR, TXNDC12, TRAPPC6A, DDIT3, PSMB4	COPE, TMED9, ERGIC3, PSMB3, PSMD4, TBCB, PSMB7, HERPUD1, PSMB1
VIETOR_IFRD1_TARGETS	0.00310559	0.0345244	0.549595	2.0922	1	11	TOMM7, RPS15A, PPIA, RPL22L1, PTTG1, FUNDC2, UQCR10, EBP, CRABP2	TOMM7, RPS15A, PPIA, RPL22L1
REACTOME_PROGRAMMED_CELL_DEATH	0.00110132	0.023567	0.219316	2.09202	0	113	RPS27A, UBB, UBA52, LMNA, GSN, DYNLL1, BAX, PSMB3, PSMB6, PMAIP1, LY96, IL1B, PSMD4, CHMP3, PSMB7, IL1A, PSMB5, UBC, PSMC5, CHMP4A, PSMB1, PSME1, PSMA7, HMGB2, CHMP2A, CD14, PSMF1, FLOT1, IL18, PSMD8, PLEC, BAD, PSMD9, FNTA, DBNL, PSMB10, PSMD13, BCAP31, GSDMD, PSMD3, CASP1, CDC37, TJP2, KPNB1, PSMC2, C1QBP, PSMC4	RPS27A, UBB, UBA52, LMNA, GSN, DYNLL1, BAX, PSMB3, PSMB6, PMAIP1, LY96, IL1B, PSMD4, CHMP3, PSMB7, IL1A, PSMB5, UBC, PSMC5, CHMP4A, PSMB1
WP_LUNG_FIBROSIS	0.00424328	0.0393588	0.419636	2.09178	2	21	CCL2, TNF, CCL4, CCL3, PLAU, IL1B, IGF1, IL6, CXCL2	CCL2, TNF, CCL4, CCL3, PLAU, IL1B
LEE_AGING_CEREBELLUM_UP	0.00384615	0.036486	0.326566	2.08431	2	38	C1QC, RPSA, HSPA8, C1QA, MPEG1, GNG11, RHOG, CAPN2, C1QB, CTSH, ACADVL, FOS, NR4A1, CDK4, ITGB5, CTSD, TGFBR3, AXL	C1QC, RPSA, HSPA8, C1QA, MPEG1, GNG11, RHOG, CAPN2
REACTOME_INTERLEUKIN_10_SIGNALING	0.00269179	0.0337066	0.360512	2.08258	1	30	CCL2, TNF, CCL4, CCL3, CXCL1, IL1B, IL1A, IL10, CCL3L1, IL6, IL18, CXCL2, IL10RB, TNFRSF1A, PTGS2, ICAM1, PTAFR, IL10RA	CCL2, TNF, CCL4, CCL3, CXCL1, IL1B, IL1A
BERTUCCI_INVASIVE_CARCINOMA_DUCTAL_VS_LOBULAR_DN	0.00689655	0.0507395	0.402869	2.08087	4	23	RPL31, RPL34, PDK4, DPT, IGF1, RCSD1, TUBB6, TNXB, SPARCL1, MFAP4, ALDH1A1, TGFBR2, POU2F2	RPL31, RPL34, PDK4, DPT
BIOCARTA_SLRP_PATHWAY	0.0017331	0.0244943	0.864745	2.08008	0	4	DCN, LUM, BGN, FMOD	DCN, LUM, BGN
KAAB_HEART_ATRIUM_VS_VENTRICLE_DN	0.00108932	0.023567	0.212059	2.07942	0	125	COX7A2, UQCRQ, COX8A, MYL12A, PDK4, CPVL, ISCU, NDUFS7, SLC25A3, PSMB6, NDUFS6, ECH1, COX17, RCAN1, PDLIM1, NDUFV2, POLR2F, TWF2, PRDX3, CAPN2, MRPL33, ACADVL, AMD1, COX5A, CYC1, PARP1, SDHB, NDUFS3, CCT7, ECHS1, SDHD, IDH3B, CD36, IDH2, NDUFA9, CDK2AP2, MAPKAPK3, ADH5, PHYH, NDUFS2, LDHB, GADD45A, TJP2, PFKP, OXA1L, UBE2L3, CYB5R1, COPS3, HADH, UQCRC1, C1QBP, DECR1, ACAT1, KCNQ1, MRPS18B, UQCRFS1	COX7A2, UQCRQ, COX8A, MYL12A, PDK4, CPVL, ISCU, NDUFS7, SLC25A3, PSMB6, NDUFS6, ECH1, COX17, RCAN1, PDLIM1, NDUFV2, POLR2F, TWF2, PRDX3, CAPN2, MRPL33
WILLERT_WNT_SIGNALING	0.00456621	0.0405518	0.528871	2.07857	2	12	RPL27A, ID2, GYPC, UBE2D2, CCND1, NSMAF, CITED2, GSTM3	RPL27A, ID2, GYPC
REACTOME_DUAL_INCISION_IN_GG_NER	0.00816327	0.0548287	0.394557	2.07633	5	24	RPS27A, UBB, UBA52, POLD4, RBX1, UBC, ERCC1, PARP1, GTF2H5, POLE4, XPA, RPA3, PCNA, RFC1, RPA2	RPS27A, UBB, UBA52, POLD4, RBX1, UBC
SCHOEN_NFKB_SIGNALING	0.00578035	0.0461617	0.447017	2.07624	3	18	CCL2, GADD45B, NFKBIA, IL1B, IL1A, PMP22, CSRNP1, CXCL2, HHEX, KLF4, PTGS2	CCL2, GADD45B, NFKBIA, IL1B, IL1A, PMP22
DACOSTA_LOW_DOSE_UV_RESPONSE_VIA_ERCC3_XPCS_DN	0.00672269	0.049989	0.772517	2.07619	3	5	EIF4A1, ACTB, GAPDH, MIR22HG, ID1	EIF4A1, ACTB, GAPDH
REACTOME_INTERLEUKIN_1_FAMILY_SIGNALING	0.00233918	0.0319773	0.255152	2.0738	1	74	RPS27A, UBB, UBA52, NFKBIA, RBX1, PSMB3, PSMB6, IL1B, PSMD4, PSMB7, IL1A, PSMB5, UBC, PSMC5, PSMB1, PSME1, PSMA7, SIGIRR, PSMF1, IL18, PSMD8, UBE2N, PSMD9, PTPN18, PSMB10, PSMD13, GSDMD, PSMD3, CASP1, PSMC2, PSMC4, PSMA1, TOLLIP, PSMD2, HMGB1, PTPN6, PSMC3, PSMD7, IL1R2, SQSTM1, PSMC1, NFKBIB, PSMB4, PSMB8	RPS27A, UBB, UBA52, NFKBIA, RBX1, PSMB3, PSMB6, IL1B, PSMD4, PSMB7, IL1A, PSMB5, UBC, PSMC5, PSMB1
GESERICK_TERT_TARGETS_DN	0.00730994	0.0520677	0.4754	2.07318	4	15	IER3, JUNB, GADD45B, ZFP36, DUSP6, NR4A1, GADD45G, ERRFI1, BTG2, KLF4	IER3, JUNB, GADD45B, ZFP36
REACTOME_GLOBAL_GENOME_NUCLEOTIDE_EXCISION_REPAIR_GG_NER	0.00360144	0.0364043	0.277681	2.0729	2	57	RPS27A, UBB, UBA52, POLD4, ACTB, RBX1, RAD23A, SUMO2, UBC, ERCC1, COPS6, PARP1, GTF2H5, UBE2N, SUMO3, POLE4, SUMO1, UBE2I, XPA, RPA3, COPS3, COPS4, TFPT, PCNA, RFC1, RPA2, INO80C, COPS5, INO80E, GPS1, MCRS1, RPA1	RPS27A, UBB, UBA52, POLD4, ACTB, RBX1, RAD23A, SUMO2, UBC
REACTOME_BIOLOGICAL_OXIDATIONS	0.00121359	0.023567	0.281352	2.07224	0	55	GSTP1, COMT, HPGDS, TRMT112, MGST3, GSTK1, ESD, EPHX1, AKR1A1, NNMT, TBXAS1, CYP1B1, MGST2, MAT2A, CBR3, DPEP2, CYB5R3, AIP, PTGS1, SULT1A1, ALDH1A1, ADH5, GSTM3, UGP2, TPST2, AHCY, SLC35B2, AKR7A2, UGDH, GGCT, ABHD14B, MGST1, CMBL, CYP2S1, BPHL, SULT1A3	GSTP1, COMT, HPGDS, TRMT112, MGST3, GSTK1, ESD, EPHX1, AKR1A1
REACTOME_MODULATION_BY_MTB_OF_HOST_IMMUNE_SYSTEM	0.00163934	0.0236423	0.659243	2.07201	0	7	RPS27A, UBB, UBA52, UBC	RPS27A, UBB, UBA52, UBC
REACTOME_RNA_POLYMERASE_III_TRANSCRIPTION_TERMINATION	0.00147929	0.023567	0.493312	2.071	0	14	POLR2L, POLR2F, POLR1D, NFIA, POLR2K, NFIC, POLR3GL, POLR2E, SSB, POLR2H, POLR3K	POLR2L, POLR2F
FU_INTERACT_WITH_ALKBH8	0.0032	0.0345244	0.569162	2.06999	1	10	TRMT112, DBI, CCT7, CCT6A, CCT2, CCT4, ECSIT, CCT3, CCT5	TRMT112, DBI
WP_PROSTAGLANDIN_SIGNALING	0.00578035	0.0461617	0.445016	2.06695	3	18	CCL2, TNF, PYCARD, CCL3, CXCL1, IL1B, IL1A, IL6, NLRP3, CASP1, PTGER2	CCL2, TNF, PYCARD, CCL3, CXCL1, IL1B, IL1A
PETROVA_PROX1_TARGETS_DN	0.00269179	0.0337066	0.357771	2.06674	1	30	CCL2, PLAU, ARHGDIB, CD59, MMP14, NNMT, IL6, TCN2, MAPKAPK3, ARL6IP5, LTBP2, LDHB, AXL, ARHGAP22, TNFRSF21, NRP1, ANXA6, PROCR, PDLIM4	CCL2, PLAU, ARHGDIB, CD59, MMP14
PROVENZANI_METASTASIS_DN	0.00344828	0.0358037	0.244616	2.06655	2	82	CLU, RPS19, EIF3K, BLVRB, MYL6, SOD1, HSPB1, ITM2B, IFITM2, TUBB2A, RABAC1, AP2S1, PPIC, FTL, TPT1, TNFAIP2, ETHE1, ERCC1, COPS6, ADRM1, SLC48A1, SPINT2, CCND1, REEP5, TPM1, HOXB6, PON2, PRMT1, VAMP3, TRIP6, RBM42, ARPC1A, PSMC2, PDIA6, TXNL1, KDELR2, EIF2S1, CLPTM1, ANXA6, IFITM3	CLU, RPS19, EIF3K, BLVRB, MYL6, SOD1, HSPB1, ITM2B, IFITM2, TUBB2A, RABAC1, AP2S1, PPIC, FTL, TPT1, TNFAIP2, ETHE1
REACTOME_CHROMOSOME_MAINTENANCE	0.00374532	0.0364043	0.307953	2.06383	2	44	POLR2L, POLD4, NOP10, NPM1, POLR2F, POLR2G, POLR2J, NHP2, POLR2K, POLR2E, POLR2I, RPA3, RBBP7, RUVBL2, TERF1, PCNA, RFC1, RPA2, POLR2H, POLR2C, PPP6C, RPA1, ANKRD28, TINF2, POLD2, GAR1, RFC2, ACD, CHTF8, TEN1, RUVBL1, WRAP53, ITGB3BP, POLD1, CENPH, CENPT, CENPL, CENPP, MIS18A	POLR2L, POLD4, NOP10, NPM1, POLR2F, POLR2G, POLR2J, NHP2
ACEVEDO_LIVER_CANCER_UP	0.00100705	0.023567	0.150591	2.06331	0	467	RPL13A, RPL23A, RPL7, RPLP1, RPS27A, RPL23, RPL17, RPS7, RPL7A, CD9, MGP, BLVRB, TMEM14C, RPL14, GMFG, POLD4, RNH1, HSPB1, MAFB, TUBA1A, CPVL, RBX1, NEDD8, TALDO1, EIF4A3, UQCRB, GYPC, DAD1, PPT1, CKS2, BRK1, DNAJB1, BLVRA, CKLF, ZFP36L1, GNG11, DUSP23, HES1, PPIC, TMEM14B, EIF3H, MRPL51, NDUFB5, TAGLN2, MS4A7, SUMO2, UQCRH, PHPT1, CYBRD1, GPAA1, SNX2, TWF2, DYNLRB1, GADD45GIP1, SDHC, UFC1, RBMX,…	RPL13A, RPL23A, RPL7, RPLP1, RPS27A, RPL23, RPL17, RPS7, RPL7A, CD9, MGP, BLVRB, TMEM14C, RPL14, GMFG, POLD4, RNH1, HSPB1, MAFB, TUBA1A, CPVL, RBX1, NEDD8, TALDO1, EIF4A3, UQCRB, GYPC, DAD1, PPT1, CKS2, BRK1, DNAJB1, BLVRA, CKLF, ZFP36L1, GNG11, DUSP23, HES1, PPIC, TMEM14B, EIF3H, MRPL51, NDUFB5, TAGLN2, MS4A7, SUMO2, UQCRH, PHPT1, CYBRD1, GPAA1, SNX2, TWF2, DYNLRB1, GADD45GIP1, SDHC, UFC1
BERENJENO_TRANSFORMED_BY_RHOA_FOREVER_UP	0.00441826	0.0400932	0.453908	2.06285	2	17	DCN, TMEM176B, AQP1, TMEM176A, PMP22, TIMP3, DHRS7, HSD17B11, CDO1, ALDH1A1, GADD45A	DCN, TMEM176B, AQP1, TMEM176A, PMP22
REACTOME_MYOCLONIC_EPILEPSY_OF_LAFORA	0.00672269	0.049989	0.766821	2.06088	3	5	RPS27A, UBB, UBA52, UBC, GYG1	RPS27A, UBB, UBA52, UBC
VECCHI_GASTRIC_CANCER_ADVANCED_VS_EARLY_DN	0.0025974	0.0332563	0.334517	2.06075	1	35	BLVRB, COX8A, CRIP1, POLD4, VPS28, SMDT1, AK1, EIF3H, ETHE1, CYC1, RPS27L, CYSTM1, PCBD1, DDT, SSNA1, AKR1C1, BLNK, PTPRN2, PRADC1, RER1, CHCHD5	BLVRB, COX8A, CRIP1, POLD4, VPS28, SMDT1, AK1, EIF3H, ETHE1
WP_BENZOAPYRENE_METABOLISM	0.00672269	0.049989	0.766287	2.05944	3	5	EPHX1, AKR1A1, CYP1B1, AKR1C1, AKR1C2	EPHX1, AKR1A1
KYNG_ENVIRONMENTAL_STRESS_RESPONSE_UP	0.00269179	0.0337066	0.356274	2.0581	1	30	ARPC1B, RPL7A, GLRX, OAZ1, SOD1, EIF4E, EIF3L, PRSS23, TBCA, FLOT1, PDCD5, CXCL2	ARPC1B, RPL7A, GLRX, OAZ1, SOD1, EIF4E, EIF3L
ELLWOOD_MYC_TARGETS_DN	0.00848656	0.0557548	0.412876	2.05809	5	21	ANAPC16, LAMTOR2, FKBP2, UFC1, CHMP2A, ERP44, FMOD, NME3, TMED3, PHYH, LIMCH1, GANAB, PDIA6	ANAPC16, LAMTOR2, FKBP2, UFC1
REACTOME_REGULATION_OF_FZD_BY_UBIQUITINATION	0.00672269	0.049989	0.76523	2.0566	3	5	RPS27A, UBB, UBA52, UBC	RPS27A, UBB, UBA52, UBC
DALESSIO_TSA_RESPONSE	0.0032	0.0345244	0.565402	2.05631	1	10	CLU, GADD45B, LGALS1, ARC, PPP1R15A, FOS	CLU, GADD45B, LGALS1, ARC
RAMALHO_STEMNESS_DN	0.0026178	0.0334491	0.330536	2.05577	1	36	TYROBP, RGS10, GSN, CORO1A, STMN1, MPEG1, CSF1R, RBMX, AP2A2, ST3GAL6, LAT2, BIN1, LY86, EVI2A, CBX4	TYROBP, RGS10, GSN, CORO1A, STMN1, MPEG1, CSF1R
BRACHAT_RESPONSE_TO_CAMPTOTHECIN_DN	0.00409836	0.0382412	0.379274	2.05529	2	26	ALDOA, RPL3, ANXA4, IFITM2, PPIA, GAPDH, TUBB, OSTF1, BAD, FKBP3, HIGD1A, RSU1, SSB	ALDOA, RPL3, ANXA4, IFITM2, PPIA, GAPDH, TUBB
MA_MYELOID_DIFFERENTIATION_UP	0.00848656	0.0557548	0.412104	2.05424	5	21	UBB, EEF1A1, C1QA, DAD1, CDKN1A, PPIA, VASP, IMPDH2, RAN, RGL2, MYO1C, CALR, RB1, CCT5, ADA	UBB, EEF1A1, C1QA, DAD1, CDKN1A, PPIA
SERVITJA_LIVER_HNF1A_TARGETS_UP	0.00493218	0.0420141	0.297955	2.05242	3	47	CCL2, GADD45B, MGST3, PDK4, STMN1, LGALS1, ANXA2, UCP2, P2RY14, ME1, MGST2, TNFRSF12A, RGS16, CXCL2, CBR1, CBR3, ARHGAP18, RAB34, SPARCL1, GALK1	CCL2, GADD45B, MGST3, PDK4, STMN1, LGALS1, ANXA2, UCP2, P2RY14
REACTOME_APC_CDC20_MEDIATED_DEGRADATION_OF_NEK2A	0.0057971	0.0461777	0.456381	2.05159	3	16	RPS27A, UBB, UBA52, ANAPC11, ANAPC16, UBC, UBE2E1, UBE2S, CDC26, ANAPC15	RPS27A, UBB, UBA52, ANAPC11, ANAPC16, UBC
WP_METAPATHWAY_BIOTRANSFORMATION_PHASE_I_AND_II	0.00258398	0.0332563	0.325453	2.05077	1	37	GSTP1, COMT, MGST3, AKR1B1, GSTK1, HNMT, EPHX1, GPX3, AKR1A1, NNMT, CYP1B1, MGST2, NAA20, GPX4, SULT1A1, AKR1C1, GSTM3, AKR1C2, GAL3ST4	GSTP1, COMT, MGST3, AKR1B1, GSTK1, HNMT, EPHX1, GPX3, AKR1A1
KEGG_BUTANOATE_METABOLISM	0.00147929	0.023567	0.488336	2.05011	0	14	ECHS1, HADH, ACAT1, ALDH3A2, HADHA, ACAT2, PDHA1, ACADS, ALDH7A1, PDHB, HMGCL, BDH2
REACTOME_TNFR1_INDUCED_NFKAPPAB_SIGNALING_PATHWAY	0.00443131	0.0400932	0.499666	2.0495	2	13	RPS27A, UBB, UBA52, TNF, UBC, TRAF1, RBCK1, TNFRSF1A, SHARPIN	RPS27A, UBB, UBA52, TNF, UBC
REACTOME_FORMATION_OF_TC_NER_PRE_INCISION_COMPLEX	0.00384123	0.036486	0.319316	2.04858	2	39	RPS27A, UBB, UBA52, POLR2L, RBX1, POLR2F, UBC, POLR2G, POLR2J, COPS6, POLR2K, GTF2H5, POLR2E, POLR2I, PPIE, XPA, COPS3, COPS4, POLR2H, COPS5, POLR2C, GPS1, PRPF19	RPS27A, UBB, UBA52, POLR2L, RBX1, POLR2F, UBC, POLR2G, POLR2J
BERENJENO_TRANSFORMED_BY_RHOA_UP	0.00102881	0.023567	0.165916	2.04655	0	270	TMSB4X, IER3, CCL2, RPL32, TMEM176B, NFKBIA, HTRA1, TALDO1, STMN1, ESD, SNRPD2, SF3B5, BANF1, CKS2, AQP1, BAX, CDKN1A, PSMB3, TMEM176A, CD151, IGFBP6, CAPG, COX17, GAPDH, FKBP2, TAGLN2, PRDX6, PSMB5, ADM, PDLIM1, LSM4, NHP2, FBL, MRPL34, DNPH1, DPYSL3, PSMA7, LSM3, HMGB2, DUSP6, RANBP1, FHL1, MYC, PA2G4, KPNA2, PFDN6, NR4A1, NME1, CCT7, TUBB6, CXCL2, TPI1, SNRPD1, POLR2E, SEPHS2, EIF6, RAN, CCND1…	TMSB4X, IER3, CCL2, RPL32, TMEM176B, NFKBIA, HTRA1, TALDO1, STMN1, ESD, SNRPD2, SF3B5, BANF1, CKS2, AQP1, BAX, CDKN1A, PSMB3, TMEM176A, CD151, IGFBP6, CAPG, COX17, GAPDH, FKBP2, TAGLN2, PRDX6, PSMB5, ADM, PDLIM1, LSM4, NHP2, FBL
REACTOME_TICAM1_RIP1_MEDIATED_IKK_COMPLEX_RECRUITMENT	0.0032	0.0345244	0.562083	2.04424	1	10	RPS27A, UBB, UBA52, UBC, UBE2D2, UBE2N	RPS27A, UBB, UBA52, UBC
LANDIS_ERBB2_BREAST_PRENEOPLASTIC_DN	0.00384615	0.036486	0.320127	2.04322	2	38	HTRA1, GPX3, NPC2, IGFBP6, NDUFAB1, ETFB, NDUFV1, ST3GAL6, DHRS7, RAB34, CD36, CXCL12, SCP2, ALDH1A1, TMEM43, ZNF703, GYG1, HADHB, DECR1, UQCR10, MKNK2, PDHA1, LPIN1, COL6A3, BCAT2, EIF4EBP1, PGM1, ACAA2	HTRA1, GPX3, NPC2, IGFBP6
KEGG_PYRIMIDINE_METABOLISM	0.00374532	0.0364043	0.303642	2.04283	2	45	POLR2L, POLD4, POLR2F, POLR2G, POLR2J, ITPA, DUT, POLR1D, POLR2K, NME1, ENTPD1, NME3, POLR3GL, POLE4, POLR2E, POLR2I, NME4, NT5C, DTYMK, DCK, DCTD, POLR2H, POLR2C, POLR3K, TK2, POLD2, UCKL1, TXNRD2, NUDT2, POLR3H	POLR2L, POLD4, POLR2F, POLR2G, POLR2J, ITPA
REACTOME_SIGNALING_BY_FGFR2_IIIA_TM	0.00310559	0.0345244	0.536528	2.04245	1	11	POLR2L, POLR2F, POLR2G, POLR2J, POLR2K, POLR2E, POLR2I, POLR2H, POLR2C	POLR2L, POLR2F, POLR2G, POLR2J
HESS_TARGETS_OF_HOXA9_AND_MEIS1_DN	0.00481928	0.0419507	0.278361	2.04122	3	54	S100A4, TGFBI, MS4A6A, ZFP36, ID2, ANXA4, MPEG1, MYADM, CSF1R, ZFP36L1, DAB2, IL1B, P2RY14, EGR1, FOS, EHD1, IL18, CXCL3, C3AR1	S100A4, TGFBI, MS4A6A, ZFP36, ID2, ANXA4, MPEG1, MYADM, CSF1R, ZFP36L1, DAB2, IL1B, P2RY14
BROWNE_HCMV_INFECTION_2HR_UP	0.00443131	0.0400932	0.497417	2.04028	2	13	NFKBIA, CFD, EGR1, FOS, ERP44, NR4A1, CXCL3, MFAP4	NFKBIA, CFD
MARTINEZ_TP53_TARGETS_DN	0.00103306	0.023567	0.169167	2.04001	0	246	RPL31, RPL27, RPL21, RPL37A, RPL26, RPS6, RPL23, RPS21, CLU, RPS7, RPL34, POLR2L, JUNB, TSPO, RPL37, RPS18, SAP18, GSTP1, RPL14, ZFP36, RPS8, KRTCAP2, UBL5, VAMP8, HSPA8, EIF3E, PDK4, RPS24, SNRPG, FRMD4B, EPHX1, PRELP, CSF1R, CDKN1A, BRD2, MGLL, SNCA, RHOG, CRYL1, MRPL52, UCP2, UBC, ETHE1, MRPL33, DNPH1, PPIB, DPYSL3, TECR, NFIA, SLC1A5, MNDA, IGFBP4, TIMP3, PLEC, SIVA1, CAP1, FOXP1, UAP1, NDUFA…	RPL31, RPL27, RPL21, RPL37A, RPL26, RPS6, RPL23, RPS21, CLU, RPS7, RPL34, POLR2L, JUNB, TSPO, RPL37, RPS18, SAP18, GSTP1, RPL14, ZFP36, RPS8, KRTCAP2, UBL5, VAMP8, HSPA8, EIF3E, PDK4, RPS24, SNRPG, FRMD4B, EPHX1, PRELP, CSF1R, CDKN1A, BRD2, MGLL, SNCA, RHOG, CRYL1, MRPL52, UCP2, UBC, ETHE1, MRPL33
REACTOME_BUDDING_AND_MATURATION_OF_HIV_VIRION	0.00715308	0.051835	0.416333	2.03456	4	20	RPS27A, UBB, UBA52, VPS28, PPIA, CHMP3, UBC, CHMP4A, CHMP2A	RPS27A, UBB, UBA52, VPS28, PPIA, CHMP3, UBC, CHMP4A
WP_OVERVIEW_OF_PROINFLAMMATORY_AND_PROFIBROTIC_MEDIATORS	0.00393185	0.0367422	0.338746	2.03436	2	33	CCL2, TNF, CCL4, CCL3, CXCL1, IL1B, IL1A, IL10, CCL3L1, IL6, IL18, CXCL2, CXCL3, CXCL12, CCL13	CCL2, TNF, CCL4, CCL3, CXCL1, IL1B, IL1A
REACTOME_FOLDING_OF_ACTIN_BY_CCT_TRIC	0.00163934	0.0236423	0.645655	2.02931	0	7	ACTB, CCT7, CCT6A, CCT2, CCT4, CCT3, CCT5	ACTB
LY_AGING_PREMATURE_DN	0.00443131	0.0400932	0.494558	2.02855	2	13	FBL, HMGB2, RANBP1, PARP1, HMGN2, CKS1B, DDX39A, NASP, PTGS2	FBL
KAYO_CALORIE_RESTRICTION_MUSCLE_DN	0.00376884	0.0364043	0.306216	2.01985	2	42	COX4I1, RPSA, MRPL23, COX8A, HLA-DMA, UQCRB, ECH1, RCAN1, DBI, NDUFV2, VDAC2, CYC1, RANBP1, MDH1, POLR2I, GNAQ, RAB4A, UQCRC2, POU2F2, HADHB, HADH	COX4I1, RPSA, MRPL23, COX8A, HLA-DMA, UQCRB, ECH1, RCAN1, DBI, NDUFV2
KIM_TIAL1_TARGETS	0.00589102	0.046718	0.44386	2.01718	3	17	RPL5, COX4I1, NOP10, SNRPF, ADSL, TGFB1I1, OS9, SMARCE1, ARF3, SHMT2, SNRPD3, NSMCE1	RPL5, COX4I1, NOP10, SNRPF
REACTOME_MITOTIC_G2_G2_M_PHASES	0.00114943	0.023567	0.23546	2.01651	0	88	RPS27A, UBB, TUBA1B, UBA52, TUBB4B, DYNLL1, TUBA1A, RBX1, TUBB2A, CDKN1A, PSMB3, PSMB6, TUBA1C, PSMD4, PSMB7, DCTN3, PSMB5, TUBB, UBC, PSMC5, PSMB1, PSME1, PSMA7, PSMF1, DCTN2, PSMD8, TUBB6, PSMD9, PPP2R1A	RPS27A, UBB, TUBA1B, UBA52, TUBB4B, DYNLL1, TUBA1A, RBX1, TUBB2A, CDKN1A, PSMB3, PSMB6, TUBA1C, PSMD4, PSMB7, DCTN3, PSMB5, TUBB, UBC, PSMC5, PSMB1
REACTOME_REGULATION_OF_PTEN_LOCALIZATION	0.00326797	0.0347868	0.684578	2.01395	1	6	RPS27A, UBB, UBA52, UBC	RPS27A, UBB, UBA52, UBC
REACTOME_ABORTIVE_ELONGATION_OF_HIV_1_TRANSCRIPT_IN_THE_ABSENCE_OF_TAT	0.00730994	0.0520677	0.461571	2.01288	4	15	POLR2L, POLR2F, POLR2G, POLR2J, SUPT4H1, POLR2K, POLR2E, POLR2I, NELFE, POLR2H, POLR2C	POLR2L, POLR2F, POLR2G, POLR2J
REACTOME_ACTIVATED_NOTCH1_TRANSMITS_SIGNAL_TO_THE_NUCLEUS	0.00456621	0.0405518	0.511457	2.01014	2	12	RPS27A, UBB, UBA52, PSENEN, UBC, APH1A, ARRB2	RPS27A, UBB, UBA52, PSENEN, UBC, APH1A
CHAUHAN_RESPONSE_TO_METHOXYESTRADIOL_UP	0.0078329	0.0536562	0.330268	2.01003	5	34	CIRBP, HSPA8, ATF4, CKS2, SLC3A2, MYC, SRSF2, NME1, CBX6, UBE2S, COX7B, HMGN2, EIF5AL1, PTTG1, ITGB5, UBE2L3, TIMM44, DNAJA1, SNRPD3, CRYBB1	CIRBP, HSPA8, ATF4, CKS2, SLC3A2
MISHRA_CARCINOMA_ASSOCIATED_FIBROBLAST_DN	0.00310559	0.0345244	0.527955	2.00982	1	11	ID2, FTL, CAT, C1S, SPINT2, MFAP4, CTSA, TCEAL1	ID2, FTL
HIRSCH_CELLULAR_TRANSFORMATION_SIGNATURE_DN	0.0060024	0.0471531	0.269073	2.00863	4	57	ADIRF, DSTN, HTRA1, HEXIM1, HMGN3, ARHGDIB, NPM1, PCMT1, MPC1, SRSF2, KANK2, ADI1, NFIC, DPM3, CHD9, DDX46, CCND3, KIAA0930, DPYSL2, ANAPC15, SPARC, EPS8, TCEAL1, TPM2, MRPL20, TTC3, CALD1, NQO1, PDLIM4, SPATS2L, CAV1, GAS2L1, TCF4, RUSC1, ASF1A, COMMD8, ISOC2	ADIRF, DSTN, HTRA1, HEXIM1, HMGN3, ARHGDIB, NPM1
CHUNG_BLISTER_CYTOTOXICITY_UP	0.00348028	0.0360584	0.245327	2.00842	2	75	C1QC, SOD1, TUBB4B, CRIP1, ANAPC11, TMED9, CKS2, CDKN1A, AKR1A1, CLTA, CHID1, ACP5, C1QB, ETFB, COX5A, ADAP2, RAB13, TPI1, CUEDC2, NANS, HCFC1R1, MIF4GD, CTSC, PSMD13, THYN1, PHYH, GNA15, HCST, PPP1R7, MRPL9, MIR155HG, ILVBL, MCM5, PSMD2, SNX5, SLC35B2	C1QC, SOD1, TUBB4B, CRIP1, ANAPC11, TMED9, CKS2, CDKN1A, AKR1A1, CLTA, CHID1, ACP5
KYNG_DNA_DAMAGE_DN	0.00227273	0.0312737	0.226471	2.00679	1	94	ARPC1B, RPL7A, GLRX, OAZ1, SOD1, EIF4E, ESD, PRELP, EIF3L, NDUFB6, POLR2F, NNMT, PRSS23, RIN2, IGF1, HSD17B10, TBCA, EGR1, FLOT1, PDCD5, CXCL2, VDAC3, CCND1, TPM1, PTPN18, CD36, MORF4L1, PRDX4, IL10RB, RAB7A, PRMT1, ITGB5, SERPINB6, RAB11B, ID1, GADD45A, TP53I11, CRYAB, EFNB1, PDGFRL, PCNA	ARPC1B, RPL7A, GLRX, OAZ1, SOD1, EIF4E, ESD, PRELP, EIF3L, NDUFB6, POLR2F
REACTOME_NUCLEAR_ENVELOPE_NE_REASSEMBLY	0.00267738	0.0337066	0.339945	2.00577	1	32	TUBA1B, LMNA, TUBB4B, TUBA1A, TUBB2A, BANF1, TUBA1C, CHMP3, CHMP4A, CHMP2A, TUBB6, PPP2R1A, SUMO1, RAN	TUBA1B, LMNA, TUBB4B, TUBA1A, TUBB2A, BANF1, TUBA1C, CHMP3, CHMP4A
NABA_MATRISOME	0.00206612	0.029135	0.166292	2.00533	1	246	S100A4, TGFBI, CST3, C1QC, CCL2, TNF, DCN, F13A1, S100A6, MGP, LUM, CCL4, COMP, CCL3, PLAU, SERPINF1, HTRA1, ANXA4, COLEC12, CXCL1, GAS6, C1QA, PRG4, LGALS1, PRELP, IGFBP6, BGN, ANXA2, ASPN, EGLN2, DPT, IL1B, IL1A, MMP14, ECM1, ANXA7, S100A13, C1QB, CTSH, CTSK, IL10, IGF1, ANXA11, PCOLCE2, ANGPTL2, IL6, CSTA, IGFBP4, TIMP3, IL18, FMOD, PLXND1, CXCL2, PLXDC1, COCH, CXCL3, TNXB, ADAM15, SPARCL1, EF…	S100A4, TGFBI, CST3, C1QC, CCL2, TNF, DCN, F13A1, S100A6, MGP, LUM, CCL4, COMP, CCL3, PLAU, SERPINF1, HTRA1, ANXA4, COLEC12, CXCL1, GAS6, C1QA, PRG4, LGALS1, PRELP, IGFBP6, BGN, ANXA2, ASPN, EGLN2, DPT, IL1B, IL1A, MMP14, ECM1, ANXA7, S100A13
REACTOME_SIGNALING_BY_NOTCH	0.00229885	0.0315638	0.23456	2.00479	1	87	RPS27A, UBB, UBA52, RBX1, PSMB3, PSMB6, HES1, PSENEN, TMED2, PSMD4, PSMB7, PSMB5, UBC, APH1A, PSMC5, PSMB1, PSME1, PSMA7, MYC, ST3GAL6, PSMF1, PLXND1, PSMD8, PSMD9, CCND1, MAML1, ARRB2, HDAC2, PSMB10, PSMD13, PSMD3, PSMC2, PSMC4, MFNG, PSMA1, PSMD2, HDAC5, TLE4, KAT2A, HDAC7, PSMC3, TBL1XR1, TNRC6B, PSMD7, HDAC10, HDAC9, PSMC1, ACTA2, PSMB4, PSMB8	RPS27A, UBB, UBA52, RBX1, PSMB3, PSMB6, HES1, PSENEN, TMED2, PSMD4, PSMB7, PSMB5, UBC, APH1A, PSMC5, PSMB1
PETROVA_ENDOTHELIUM_LYMPHATIC_VS_BLOOD_DN	0.00340522	0.0356523	0.227148	2.00354	2	93	TGFBI, IER3, CCL2, CLU, RGS10, PLAU, CXCL1, CDKN1A, ARHGDIB, BGN, CAPG, CD59, SLC3A2, MMP14, NNMT, CDC42EP3, NISCH, IL6, RNASE1, TCN2, UAP1, TPM1, EFEMP1, CTSC, MAPKAPK3, ARL6IP5, ITGB5, LTBP2, BTG2, KLHL21, STAT6, LDHB, EPS8, GADD45A, TAGLN, AXL, SLC7A7, ARHGAP22, TNFRSF21, ICAM1, TPM2	TGFBI, IER3, CCL2, CLU, RGS10, PLAU, CXCL1, CDKN1A, ARHGDIB, BGN, CAPG, CD59, SLC3A2, MMP14
WELCSH_BRCA1_TARGETS_DN	0.00461894	0.040962	0.241484	2.00243	3	78	U2AF1, EIF3E, CCDC85B, BRD2, CLTA, SSBP1, ANXA11, NUP214, CYC1, SLC1A5, MYC, NME3, CDK4, MANF, CCND1, AGPAT2, HSPA1B, GALK1, SLC39A7, DDT, CDC123, CDC37, PPM1F, MRPS12, ALG3, PIEZO1, SSRP1, SF3B2, SOX4, PKN1, MLEC, GCSH, RCC1, KAT2A, APEX1, TCOF1, FDFT1, MGST1, FARSA, CHD4, AP3D1, RAE1, HSF1, RABEPK, EIF4H, USP5, EMG1, FKBP4, RPIA, SF3A3, AIMP2, DHCR24, TRAP1, ATIC, RASSF7, PHKG2, GTF3C2, SCAP, P…	U2AF1, EIF3E, CCDC85B, BRD2, CLTA
OUELLET_OVARIAN_CANCER_INVASIVE_VS_LMP_UP	0.00348432	0.0360584	0.246651	2.00195	2	73	CD9, COX6A1, SLC25A5, CKS2, HMGN3, CAPG, CSNK2B, IFI30, SUMO2, HERPUD1, NDUFV2, HMGB2, SNRPB2, POLR2K, RANBP1, PARP1, SDHB, MDH1, SPINT2, SUMO1, COX7B, PTGS1, GLO1, CKS1B, DDX39A, DPM1, ACP1, NASP, KDELR2, RALY, SNRPD3, COPS5, FH, UBA1, OAT, ARF4, MRPL3, TM4SF1, SLC35B1	CD9, COX6A1, SLC25A5, CKS2, HMGN3, CAPG, CSNK2B, IFI30, SUMO2, HERPUD1, NDUFV2
LY_AGING_OLD_UP	0.00840336	0.055558	0.744749	2.00156	4	5	COMP, HTRA1, FMOD, PTGS1, CRYAB	COMP, HTRA1
TOMLINS_PROSTATE_CANCER_UP	0.00848656	0.0557548	0.401244	2.0001	5	21	RPL31, EIF4A1, SLC25A6, EEF2, NACA, PPIB, CNPY2, UAP1, RAB11A, MANF	RPL31, EIF4A1, SLC25A6, EEF2, NACA
ISSAEVA_MLL2_TARGETS	0.00965517	0.0610617	0.386697	1.99734	6	23	CD9, PLAU, CRIP1, GSN, CRIP2, IGFBP6, SNCA, TAGLN2, FHL1, IL18, FSTL1, TJP2, AXL	CD9, PLAU, CRIP1, GSN, CRIP2, IGFBP6, SNCA, TAGLN2
BIOCARTA_IL5_PATHWAY	0.00840336	0.055558	0.742568	1.9957	4	5	HLA-DRB5, IL1B, CD4, IL6	HLA-DRB5, IL1B
DAVICIONI_MOLECULAR_ARMS_VS_ERMS_DN	0.00577367	0.0461617	0.240651	1.99552	4	78	EEF1D, RGS10, COLEC12, RHOG, BST2, PMP22, GPAA1, RAB32, WLS, SIGIRR, SLC1A5, IER2, RGL1, EHD1, ERF, CRTAP, CCND1, KCTD12, PGRMC1, CPM, MFAP4, MAPKAPK3, TNFRSF1A, TRIP6, TRIP10, DOK1, AKIP1, ISLR, PDGFRL, LTBP4, SLC39A4, SORBS3, C1orf54, PLK2, ITM2C, CRABP2, TSSC4, ADA, SLC43A3, OLFML3, SLC52A2, EXOSC4, ARHGEF40, DUSP7, CCDC25, GMPPA, EIF4EBP1, SLC39A14, TMEM45A, STEAP1, PARVA, SCARA3, GLT8D2, REE…	EEF1D, RGS10, COLEC12, RHOG, BST2, PMP22, GPAA1
LOCKWOOD_AMPLIFIED_IN_LUNG_CANCER	0.0010989	0.023567	0.206093	1.99546	0	122	RPS27, S100A6, MRPL23, NFKBIA, POLD4, MAFB, RAD23A, JTB, PMVK, LAMTOR1, AP2M1, NDUFS6, NDUFB5, CORO1B, GPAA1, S100A13, POLR2J, PPP1CA, SLC39A1, CTSK, COPS6, CAT, MYC, PDCD6, CAPZA2, SIVA1, HAX1, COCH, SSR2, CDK4, MRPL11, SEC61G, AIP, ILF2, SNAPIN, CCS, SNX6, BAZ1A, PUF60, NUDT1, NDUFS2, CCT6A, CCDC107, ANAPC15, CKS1B, MRPL9, CTSF, FKBP9, SEC62, FASTK, CERS2, MRPL36, PMF1, POLR2H, NUBP1	RPS27, S100A6, MRPL23, NFKBIA, POLD4, MAFB, RAD23A, JTB, PMVK, LAMTOR1, AP2M1, NDUFS6, NDUFB5, CORO1B, GPAA1, S100A13, POLR2J, PPP1CA, SLC39A1
OHM_METHYLATED_IN_ADULT_CANCERS	0.0049505	0.0420557	0.599904	1.99367	2	8	PYCARD, GSTP1, TIMP3, RASSF1, CCND1, MGMT	PYCARD, GSTP1
REACTOME_NOTCH3_ACTIVATION_AND_TRANSMISSION_OF_SIGNAL_TO_THE_NUCLEUS	0.00608828	0.0477678	0.506948	1.99241	3	12	RPS27A, UBB, UBA52, PSENEN, UBC, APH1A	RPS27A, UBB, UBA52, PSENEN, UBC, APH1A
REACTOME_EXTENSION_OF_TELOMERES	0.00952381	0.0607835	0.378459	1.99162	6	24	POLD4, NOP10, NHP2, RPA3, RUVBL2, TERF1, PCNA, RFC1, RPA2, PPP6C, RPA1, ANKRD28, TINF2, POLD2, GAR1, RFC2, ACD, CHTF8, TEN1, RUVBL1, WRAP53, POLD1	POLD4, NOP10, NHP2
REACTOME_SENESCENCE_ASSOCIATED_SECRETORY_PHENOTYPE_SASP	0.00539811	0.04395	0.340879	1.99139	3	31	RPS27A, UBB, UBA52, ANAPC11, ANAPC16, CDKN1A, IL1A, UBC, UBE2E1, IL6, FOS, UBE2S, CDK4, CDC26, ANAPC15, IGFBP7	RPS27A, UBB, UBA52, ANAPC11, ANAPC16, CDKN1A, IL1A, UBC
DIAZ_CHRONIC_MYELOGENOUS_LEUKEMIA_UP	0.000999001	0.023567	0.134167	1.99082	0	771	RPL31, S100A6, RGS10, BLVRB, COMT, HPGDS, PFN1, LMNA, SOD1, CCNI, CRIP1, DSTN, ANXA4, PEBP1, CPVL, EIF4E, IFITM2, SNRPG, DAD1, HNRNPA0, NDUFC2, RNF130, ARPC3, ERGIC3, ZFP36L1, PLP2, NCF4, TSPAN4, NDFIP1, AP2M1, CD59, SNCA, TMED2, AUP1, ENSA, RHOG, NDUFB6, MDH2, ATP1A1, NDUFB5, TMEM59, TAF9, RAP1A, IL1B, TAGLN2, TBCB, PARVB, PMP22, PRDX6, PSMB5, EID1, MAGOH, ILK, NDUFS4, RNF5, ANXA7, NDUFV2, LSM4,…	RPL31, S100A6, RGS10, BLVRB, COMT, HPGDS, PFN1, LMNA, SOD1, CCNI, CRIP1, DSTN, ANXA4, PEBP1, CPVL, EIF4E, IFITM2, SNRPG, DAD1, HNRNPA0, NDUFC2, RNF130, ARPC3, ERGIC3, ZFP36L1, PLP2, NCF4, TSPAN4, NDFIP1, AP2M1, CD59, SNCA, TMED2, AUP1, ENSA, RHOG, NDUFB6, MDH2, ATP1A1, NDUFB5, TMEM59, TAF9, RAP1A, IL1B, TAGLN2, TBCB, PARVB, PMP22, PRDX6, PSMB5, EID1, MAGOH, ILK, NDUFS4, RNF5, ANXA7, NDUFV2, LSM4,…
SCHUHMACHER_MYC_TARGETS_UP	0.00640205	0.0489447	0.310196	1.99007	4	39	PEBP1, HSPE1, RANBP1, MYC, IMPDH2, NME1, CDK4, CTSC, PRDX4, EBNA1BP2, POLR2H, AHCY, GCSH, RCC1, SLC16A1, PRPS2, MRPL3, POLD2, MGST1, RABEPK, UCHL3, RRS1, FKBP4, RPIA, EXOSC7, SLC39A14, AKAP1, AIMP2, FXN, TRAP1	PEBP1, HSPE1
WU_HBX_TARGETS_1_UP	0.0048	0.0419146	0.546869	1.98891	2	10	GLRX, CXCL1, SLC25A5, PMAIP1, HMGB2, IL6	GLRX, CXCL1, SLC25A5, PMAIP1
BIOCARTA_MSP_PATHWAY	0.00169492	0.0241179	0.923843	1.98887	0	3	CCL2, TNF, IL1B	CCL2, TNF, IL1B
DANG_REGULATED_BY_MYC_DN	0.0021692	0.0304514	0.197108	1.98612	1	138	TMSB4X, RPS23, IER3, RPS12, FCGRT, TSPO, MGP, ID2, MYL12A, HSPB1, ANXA4, ITM2B, ARPC4, ISCU, AQP1, ZFP36L1, CDKN1A, NPC2, CD151, BRD2, PMAIP1, FTL, SNCA, PMP22, ADM, ILK, ACP5, ID3, PPP1R15A, DUSP6, MYC, TCN2, SUMO1, GADD45G, CCND1, TPM1, ERRFI1, PPIE, VAMP3, FSTL1, TGFBR2, GAA, CASP1, PDGFB, SPARC, GADD45A, UBE2L3, CRYAB, PAM, KLF4, MLF2, MYO1C, F3, THY1, ANXA6, CALD1, CSPG4, FADS2, RB1, CHP1, C…	TMSB4X, RPS23, IER3, RPS12, FCGRT, TSPO, MGP, ID2, MYL12A, HSPB1, ANXA4, ITM2B, ARPC4, ISCU, AQP1, ZFP36L1, CDKN1A, NPC2, CD151, BRD2, PMAIP1, FTL, SNCA, PMP22, ADM, ILK, ACP5, ID3
KEGG_PYRUVATE_METABOLISM	0.0083682	0.0555201	0.390435	1.9829	5	22	AKR1B1, PKM, MDH2, ME1, GRHPR, MDH1, GLO1, LDHB, ACAT1, ALDH3A2, ACYP2, HAGH, ACAT2, PDHA1, ALDH7A1, PDHB	AKR1B1, PKM, MDH2
HU_GENOTOXIC_DAMAGE_24HR	0.0083682	0.0555201	0.390106	1.98123	5	22	RPL10A, RPL3, EEF2, ATF4, TUBB2A, BANF1, WDR83OS, HERPUD1, NAA38, CASP1, SERPINB9, IMP3, DNAJA1	RPL10A, RPL3, EEF2, ATF4, TUBB2A, BANF1, WDR83OS, HERPUD1
DARWICHE_SKIN_TUMOR_PROMOTER_UP	0.00832342	0.0554984	0.261018	1.98114	6	60	RPS3A, EEF1B2, COX5B, SOD1, DYNLL1, ESD, ARL2, PPIC, FTL, GABARAPL2, TRMT1, CAPN2, NHP2, ATP6V0D1, PDCD5, ARHGAP4, RNF181, BAIAP2, CITED2, PFKL, ID1, AXL, SRSF1, CCT4, ICAM1, LTBP4, SNHG9, IFITM3, PLEKHA4, CHP1, RPS6KA4	RPS3A, EEF1B2, COX5B, SOD1, DYNLL1, ESD, ARL2, PPIC, FTL, GABARAPL2, TRMT1, CAPN2, NHP2
MARTINEZ_RB1_AND_TP53_TARGETS_DN	0.0010395	0.023567	0.166516	1.9799	0	236	RPL31, RPL27, RPL21, RPS25, RPL37A, RPL26, RPS6, RPL23, RPS21, CLU, RPS7, RPL34, POLR2L, JUNB, RPL37, RPS18, SAP18, GSTP1, RPL14, ZFP36, RPS8, KRTCAP2, UBL5, VAMP8, HSPA8, EIF3E, RPS24, SNRPG, FRMD4B, EPHX1, PRELP, CDKN1A, BRD2, MGLL, SNCA, RHOG, CRYL1, MRPL52, UCP2, UBC, ETHE1, MRPL33, DNPH1, PPIB, DPYSL3, TECR, NFIA, IGFBP4, TIMP3, PLEC, SIVA1, CAP1, FOXP1, TCEAL3, NDUFA2, SEPHS2, OS9, CCND1, I…	RPL31, RPL27, RPL21, RPS25, RPL37A, RPL26, RPS6, RPL23, RPS21, CLU, RPS7, RPL34, POLR2L, JUNB, RPL37, RPS18, SAP18, GSTP1, RPL14, ZFP36, RPS8, KRTCAP2, UBL5, VAMP8, HSPA8, EIF3E, RPS24, SNRPG, FRMD4B, EPHX1, PRELP, CDKN1A, BRD2, MGLL, SNCA, RHOG, CRYL1, MRPL52, UCP2, UBC, ETHE1, MRPL33
REACTOME_COPI_INDEPENDENT_GOLGI_TO_ER_RETROGRADE_TRAFFIC	0.00826446	0.0552228	0.373123	1.97978	5	25	TUBA1B, TUBB4B, DYNLL1, TUBA1A, TUBB2A, TUBA1C, DCTN3, CAPZB, DCTN2, CAPZA2, TUBB6	TUBA1B, TUBB4B, DYNLL1, TUBA1A, TUBB2A, TUBA1C, DCTN3
VERHAAK_AML_WITH_NPM1_MUTATED_UP	0.00224972	0.0311991	0.217744	1.97896	1	100	IER3, CLU, TNF, S100A6, CCL4, CCL3, LMNA, TMEM176B, NFKBIA, MAFB, CPVL, C1QA, HNMT, TMEM176A, IFI30, IL1B, TNFAIP2, C1QB, CAT, TBXAS1, CYP1B1, FCGR2A, CD14, IL6, CAMK1, CXCL2, DPEP2, CXCL3, C3AR1, CD36	IER3, CLU, TNF, S100A6, CCL4, CCL3, LMNA, TMEM176B, NFKBIA, MAFB, CPVL, C1QA, HNMT, TMEM176A, IFI30, IL1B, TNFAIP2
KEGG_PURINE_METABOLISM	0.00471698	0.041479	0.256582	1.97836	3	63	POLR2L, POLD4, APRT, AK1, PKM, GUK1, POLR2F, POLR2G, POLR2J, ITPA, POLR1D, POLR2K, IMPDH2, DGUOK, NME1, ENTPD1, ADSL, NME3, POLR3GL, POLE4, POLR2E, NUDT5, POLR2I, NME4, NT5C, ADCY7, DCK, AK2, POLR2H, POLR2C, POLR3K, HPRT1, GMPR2, PRPS2, POLD2, ADA, PRPS1, NUDT2, POLR3H	POLR2L, POLD4, APRT, AK1, PKM, GUK1, POLR2F, POLR2G, POLR2J, ITPA
AMIT_SERUM_RESPONSE_60_MCF10A	0.0078329	0.0536562	0.324972	1.9778	5	34	MAFB, FRMD4B, PMAIP1, RCAN1, CYBRD1, ZC3H12A, MAGED2, IER2, EGR1, PCBD1, TNC, TCEAL1, PTGS2, SOX4, PLK2, CALD1, TUFT1, EGR3, ITSN1, TM4SF1, TGIF1	MAFB, FRMD4B, PMAIP1, RCAN1, CYBRD1
SCHAEFFER_PROSTATE_DEVELOPMENT_12HR_DN	0.0101449	0.0624227	0.439854	1.9773	6	16	TGFBI, TUBA1B, HSPA8, STMN1, KPNA2, IGFBP4, SUMO3, PRMT1, CXCL12	TGFBI, TUBA1B, HSPA8, STMN1
REACTOME_COOPERATION_OF_PDCL_PHLP1_AND_TRIC_CCT_IN_G_PROTEIN_BETA_FOLDING	0.0101449	0.0624227	0.439802	1.97706	6	16	GNG11, CSNK2B, CCT7, GNAQ, CCT6A, GNA15, GNG2, CCT2, CCT4, GNG12, CCT3, CCT5	GNG11, CSNK2B
CROONQUIST_NRAS_VS_STROMAL_STIMULATION_DN	0.00768246	0.0531584	0.30812	1.97676	5	39	TGFBI, IER3, NFKBIA, STMN1, HES1, TSC22D3, PPP1R15A, IL6, IER2, IGFBP4, FOS, FSCN1, PTTG1, ID1, CKS1B, SPARC, IGFBP7, NASP, TPM2, SLC25A4, COL1A2, NUPR1, COL6A3, ACTA2, CENPE	TGFBI, IER3, NFKBIA, STMN1, HES1, TSC22D3
ABRAMSON_INTERACT_WITH_AIRE	0.00952381	0.0607835	0.375605	1.97659	6	24	SNRPB, NOP56, PARP1, SRSF2, SMC3, TRIM28, KPNB1, SRSF1, SRSF3, NASP, C1QBP, RUVBL2, PCNA, MCM5, SNRPD3	SNRPB
PUJANA_ATM_PCC_NETWORK	0.001002	0.023567	0.138623	1.97367	0	590	RPL31, RPL13A, RPS20, RPL27, RPLP2, RPL23A, RPL21, RPL7, RPL36A, RPS27, RPL19, RPL10A, RPS25, RPS27A, RPS3A, RPS23, RPS6, U2AF1, RPS15A, RPL23, RPL17, RPS12, ARPC1B, RPL30, RPL4, RPS4X, RPS7, ALOX5AP, HNRNPA1, TNF, RPL5, RPL34, RPS19, RPL37, RGS10, RPL11, RPL6, EEF1A1, COMP, EEF1B2, RPL14, GMFG, BTF3, RPL22, CCL3, POLD4, HSPA8, EIF3E, CORO1A, STMN1, EIF4A3, PTMA, RPL36AL, EIF3F, RPS24, ARPC3, HMG…	RPL31, RPL13A, RPS20, RPL27, RPLP2, RPL23A, RPL21, RPL7, RPL36A, RPS27, RPL19, RPL10A, RPS25, RPS27A, RPS3A, RPS23, RPS6, U2AF1, RPS15A, RPL23, RPL17, RPS12, ARPC1B, RPL30, RPL4, RPS4X, RPS7, ALOX5AP, HNRNPA1, TNF, RPL5, RPL34, RPS19, RPL37, RGS10, RPL11, RPL6, EEF1A1, COMP, EEF1B2, RPL14, GMFG, BTF3, RPL22, CCL3, POLD4, HSPA8, EIF3E, CORO1A, STMN1, EIF4A3, PTMA, RPL36AL, EIF3F, RPS24, ARPC3, HMG…
KEGG_VALINE_LEUCINE_AND_ISOLEUCINE_DEGRADATION	0.00990099	0.0619901	0.395858	1.97326	6	21	HSD17B10, ECHS1, HADHB, HADH, ACAT1, ALDH3A2, HADHA, ACAT2, ACADS, HIBADH, ALDH7A1, HMGCL, BCAT2, ACADM, ACAA2, HIBCH, IVD, PCCB, MCEE, ABAT
FLECHNER_BIOPSY_KIDNEY_TRANSPLANT_REJECTED_VS_OK_UP	0.00598802	0.0470993	0.261982	1.9717	4	59	S100A4, ARPC1B, TYROBP, RGS10, GMFG, CORO1A, CFD, VSIG4, AIF1, IFI30, FCER1G, UBC, RAB31, C1QB, GLIPR1, CD14, CSTA, ENTPD1, LY86, ADAM15, IL10RB, CCND3	S100A4, ARPC1B, TYROBP, RGS10, GMFG, CORO1A, CFD, VSIG4, AIF1, IFI30, FCER1G, UBC, RAB31
MCDOWELL_ACUTE_LUNG_INJURY_UP	0.0097629	0.0614327	0.388175	1.97142	6	22	TGFBI, ZFP36, NFKBIA, CDKN1A, FCGR2A, MYC, FOS, NR4A1, TPM1, BTG2, TNC	TGFBI, ZFP36, NFKBIA, CDKN1A
REACTOME_CLATHRIN_MEDIATED_ENDOCYTOSIS	0.00353774	0.0364043	0.246787	1.97123	2	70	RPS27A, UBB, UBA52, VAMP8, HSPA8, ACTB, NEDD8, RAB5C, ARPC4, ARPC3, AP2S1, ACTG1, AP2M1, DAB2, ARPC2, CLTA, UBC, AP2A2, COPS6, CD4, BIN1, ARRB2, VAMP2, SH3KBP1, ADRB2, VAMP3, TRIP10, ARPC1A, COPS3, COPS4	RPS27A, UBB, UBA52, VAMP8, HSPA8, ACTB, NEDD8, RAB5C, ARPC4, ARPC3, AP2S1, ACTG1, AP2M1, DAB2, ARPC2, CLTA, UBC
BASAKI_YBX1_TARGETS_UP	0.00110988	0.023567	0.212035	1.97027	0	105	POLR2L, GSTP1, TUBB4B, NFKBIA, TUBA1A, TUBB2A, PSMB6, HINT1, NDUFS6, SLC3A2, DPYSL3, PRSS23, CDC42EP3, HMGB2, SLC1A5, KPNA2, TNFRSF12A, TUBB6, TPRKB, SIVA1, EMP2, NUDT5, WDR1, DKK3, ILF2, CDK2AP2, PRELID1, PTTG1, CCND3, ADRB2, KRT10, DDX39A, DTYMK, AXL, ACTR1A, CAMTA1, TNFRSF21, MCM5, IFRD2, KIF22, PSMD2, SLC39A4, COMMD4, SNX5, HTATIP2, PLK2, TUFT1, AHSA1, CBWD1, COX20, S100A3, CAV1, IMMP1L, ATL3…	POLR2L, GSTP1, TUBB4B, NFKBIA, TUBA1A, TUBB2A, PSMB6, HINT1, NDUFS6, SLC3A2
BIOCARTA_ETC_PATHWAY	0.0049505	0.0420557	0.592578	1.96932	2	8	SLC25A6, NDUFA1, SDHC, SDHB, SDHD, UQCRC1, SLC25A4	SLC25A6, NDUFA1, SDHC
BIOCARTA_CYTOKINE_PATHWAY	0.00163934	0.0236423	0.626228	1.96825	0	7	TNF, IL1A, IL10, IL6, IL18	TNF, IL1A
LENAOUR_DENDRITIC_CELL_MATURATION_UP	0.00474496	0.0416401	0.251436	1.96758	3	66	F13A1, PEBP1, CCDC85B, GAS6, HMGN3, PPIC, MGLL, CD59, GATM, RNASE6, ECM1, C1QB, CAT, FCGR2A, RNASE1, SPINT2, CD83, CTSC, PCBD1, CITED2, CCL13, ITGB5, TNFAIP6, SERPINB6, ST6GAL1, PFKP, HLA-DPB1, SLA, SOX4, OAT, CRABP2, PDLIM4, ARF4, SCARB1, FABP3	F13A1, PEBP1, CCDC85B, GAS6, HMGN3, PPIC, MGLL, CD59, GATM, RNASE6, ECM1
PHONG_TNF_TARGETS_UP	0.00387597	0.0366578	0.312164	1.96703	2	37	IER3, JUNB, ZFP36, PLAU, NFKBIA, CXCL1, TNFAIP2, IL6, IER2, EGR1, FOS, CXCL2, CXCL3, CD83	IER3, JUNB, ZFP36, PLAU, NFKBIA, CXCL1, TNFAIP2
REACTOME_DOWNREGULATION_OF_ERBB4_SIGNALING	0.00490196	0.0419507	0.66862	1.96701	2	6	RPS27A, UBB, UBA52, UBC	RPS27A, UBB, UBA52, UBC
JOHNSTONE_PARVB_TARGETS_2_UP	0.00343249	0.0358037	0.23017	1.96567	2	86	RPL36A, RPL5, MAMDC2, EEF1A1, FXYD5, EMB, AKR1B1, ACTB, CFL1, EPHX1, FKBP1A, NDUFB1, ERGIC3, CD151, ACTG1, IGFBP6, PKM, ECM1, TPT1, CORO1B, TRAPPC1, PCOLCE2, BSG, IGFBP4	RPL36A, RPL5, MAMDC2, EEF1A1, FXYD5, EMB, AKR1B1, ACTB, CFL1, EPHX1, FKBP1A, NDUFB1, ERGIC3, CD151, ACTG1, IGFBP6, PKM, ECM1, TPT1, CORO1B
IBRAHIM_NRF1_DOWN	0.00352941	0.0364043	0.255645	1.96557	2	62	RGS10, MAF, DDIT4, HES1, DPP7, PSME1, HMGB2, UBE2E1, FHL1, FLOT1, PDCD6, NME3, CCND1, TPM1, CITED2, HOXB6, SRGAP2, NT5C, PLK3, COMTD1, SPSB3, NDRG2, A1BG, NRP1, PPM1M, HMG20B, SOX4, LMO4, PMM1, PIK3R3, OXLD1, TCF4, TGIF1, AMDHD2, SMUG1, SESN1, PBXIP1, SLC35E2B, PDGFC, PIGQ, GDF15	RGS10, MAF, DDIT4, HES1, DPP7
WANG_ESOPHAGUS_CANCER_PROGRESSION_UP	0.010084	0.0623693	0.731086	1.96484	5	5	MYADM, HSPE1, TNFRSF12A, CXCL3	MYADM, HSPE1
APPIERTO_RESPONSE_TO_FENRETINIDE_DN	0.00949796	0.0607835	0.351667	1.96428	6	28	TMSB4X, PTMA, EIF3F, IFITM2, ISCU, BANF1, MDH2, NDUFC1, MDH1, NDUFA2, RSU1, TRIM28, FLI1, SIGMAR1, UQCR10, PPIH, IFITM3, IARS2	TMSB4X, PTMA, EIF3F, IFITM2, ISCU, BANF1, MDH2
HUANG_FOXA2_TARGETS_DN	0.00722543	0.0518509	0.422758	1.96357	4	18	S100A4, TGFBI, CRIP2, CDKN1A, IGFBP6, CXCL2, TNC, ST6GAL1, SPARC, ATP2B4, COL6A1, GALNT6, GAS2L1	S100A4, TGFBI, CRIP2, CDKN1A, IGFBP6
REACTOME_SIGNALING_BY_FGFR	0.0052356	0.0432455	0.315685	1.96341	3	36	RPS27A, UBB, UBA52, HNRNPA1, POLR2L, POLR2F, UBC, POLR2G, POLR2J, SPRED1, POLR2K, PPP2R1A, POLR2E, MKNK1, POLR2I	RPS27A, UBB, UBA52, HNRNPA1, POLR2L, POLR2F, UBC, POLR2G, POLR2J
DELYS_THYROID_CANCER_UP	0.00319489	0.0345244	0.174464	1.96337	2	197	S100A4, IER3, ALOX5AP, TSPO, COMP, MS4A6A, FXYD5, PLAU, VAMP8, C1QA, CKS2, LGALS1, CKLF, CSF1R, CYBA, PHLDA2, CDKN1A, NPC2, CD151, IGFBP6, ARHGDIB, PMAIP1, CAPG, ANXA2, PKM, IFI30, RNASE6, ECM1, ADM, UCP2, PDLIM1, S100A13, TAX1BP3, ETHE1, C1QB, DPYSL3, CTSH, PRSS23, CYP1B1, FCGR2A, DUSP6, SLC1A5, MNDA, PLD3, PLXND1, ENTPD1, CXCL2, UBE2A, CCND1, C3AR1, ETV5, ICAM4, CTSC, ADORA3, PON2, IGSF6, MAPKA…	S100A4, IER3, ALOX5AP, TSPO, COMP, MS4A6A, FXYD5, PLAU, VAMP8, C1QA, CKS2, LGALS1, CKLF, CSF1R, CYBA, PHLDA2, CDKN1A, NPC2, CD151, IGFBP6, ARHGDIB, PMAIP1, CAPG, ANXA2, PKM, IFI30, RNASE6, ECM1, ADM, UCP2, PDLIM1, S100A13, TAX1BP3, ETHE1
WAMUNYOKOLI_OVARIAN_CANCER_LMP_UP	0.00221729	0.030953	0.21028	1.96183	1	106	IER3, S100A6, GSTP1, COX7A2, UQCRQ, COX6A1, ACTB, TALDO1, EDF1, GSTK1, PPDPF, JTB, PET100, PPIA, MGLL, CD59, MRPL52, DBI, TPT1, MYL12B, LSM7, ETFB, HPGD, EIF5B, NANS, MPST, RPS27L, CCND1, AURKAIP1, LMAN2, TEX264, SCAMP2, MRPL14, MRPL41, PSMB10, CCDC107, SGSM3, CIB1, NOSIP, KDELR2, RALY, HMGB1, CNPPD1, EBP, NQO1, MKNK2, ARRDC1, FDFT1, B3GNT5, OXLD1, POP7, ABHD11, NDUFAF2, NET1, SERPINB1, DOHH, ICA1	IER3, S100A6, GSTP1, COX7A2, UQCRQ, COX6A1, ACTB, TALDO1, EDF1, GSTK1, PPDPF, JTB, PET100, PPIA, MGLL, CD59, MRPL52, DBI, TPT1, MYL12B, LSM7
INGA_TP53_TARGETS	0.00310559	0.0345244	0.515147	1.96106	1	11	IER3, BAX, CDKN1A, PMAIP1, FOS, GADD45A, PCNA, CCNG1, TNFRSF10B, SESN1	IER3, BAX, CDKN1A, PMAIP1
BLALOCK_ALZHEIMERS_DISEASE_INCIPIENT_DN	0.00344828	0.0358037	0.229234	1.95927	2	87	RPL38, ALOX5AP, SLC25A6, RPL6, GLRX, RPL14, COX7C, NEDD8, LAMTOR2, CKS2, MGLL, CD59, ECH1, TMEM147, COX7A2L, FCER1G, MKKS, DRAP1, FHL1, NDUFB3, PARP1, DNAJC8, REEP5, ACTR1B, AP3S1, RSU1, ARF3, PFDN2, RGS14, PSMC2, CCT2, HADH, CCT4, PDIA6, GTF2A2, DNAJA1, MPV17, COPS5, TTC3, UROS, RPN2, CCT3, AHSA1, PDHA1, CCT5	RPL38, ALOX5AP, SLC25A6, RPL6, GLRX, RPL14, COX7C, NEDD8, LAMTOR2, CKS2, MGLL, CD59, ECH1, TMEM147, COX7A2L, FCER1G, MKKS
REACTOME_HOMOLOGY_DIRECTED_REPAIR	0.00387597	0.0366578	0.310923	1.95922	2	37	RPS27A, UBB, UBA52, POLD4, SUMO2, UBC, ERCC1, PARP1, UBE2N, RAD50, POLE4, SUMO1, UBE2I, BABAM1, TIPIN, PPP4C, RPA3, PCNA, RFC1, RPA2	RPS27A, UBB, UBA52, POLD4, SUMO2, UBC
WP_MITOCHONDRIAL_COMPLEX_III_ASSEMBLY	0.00761035	0.0528253	0.497886	1.9568	4	12	UQCRQ, UQCRB, UQCRH, CYC1, UQCC2, UQCRC2, UQCRC1, UQCRFS1, UQCR10	UQCRQ, UQCRB, UQCRH
SESTO_RESPONSE_TO_UV_C3	0.00739645	0.0523267	0.465952	1.95614	4	14	IER3, PHLDA2, BRD2, PMAIP1, IL1B, TAX1BP3, ATP6V0D1, HSPA1B, PTGS2, EIF2S1	IER3, PHLDA2, BRD2, PMAIP1, IL1B, TAX1BP3
ROSS_AML_WITH_AML1_ETO_FUSION	0.00544959	0.0442541	0.346527	1.95485	3	29	RGS10, HPGDS, AP1B1, IER2, ADRM1, LAT2, CCND1, VOPP1, MAN1A1, TMEM43, LAPTM5, HYAL2, DEPTOR, MKNK2, NIT2, PTGIR, CAV1, TWSG1, ISG20, ARHGAP1, RASA4	RGS10, HPGDS
REACTOME_CLEC7A_DECTIN_1_SIGNALING	0.00237812	0.0323683	0.25091	1.95167	1	65	RPS27A, UBB, UBA52, PYCARD, NFKBIA, PSMB3, PSMB6, IL1B, PSMD4, PSMB7, PSMB5, UBC, PSMC5, PSMB1, PSME1, PSMA7, NFATC2, PSMF1, UBE2D2, PSMD8, UBE2N, PSMD9	RPS27A, UBB, UBA52, PYCARD, NFKBIA, PSMB3, PSMB6, IL1B, PSMD4, PSMB7, PSMB5, UBC, PSMC5, PSMB1
NIKOLSKY_BREAST_CANCER_1Q21_AMPLICON	0.00761035	0.0528253	0.496524	1.95144	4	12	KRTCAP2, PMVK, FDPS, DPM3, ADAM15, CKS1B, MRPL9, MTX1, RUSC1, THBS3, PBXIP1	KRTCAP2, PMVK, FDPS
REACTOME_FLT3_SIGNALING_BY_CBL_MUTANTS	0.00490196	0.0419507	0.663276	1.95129	2	6	RPS27A, UBB, UBA52, UBC	RPS27A, UBB, UBA52, UBC
REACTOME_PYRUVATE_METABOLISM_AND_CITRIC_ACID_TCA_CYCLE	0.00803213	0.0546028	0.330488	1.94997	5	32	PDK4, MDH2, SDHC, ME1, BSG, IDH3G, MPC1, SDHB, SDHD, IDH3B, SUCLG1, IDH2, GLO1, MPC2, LDHB, SUCLG2, FH, HAGH, SLC16A1, PDHA1, PDHB	PDK4, MDH2, SDHC
YAO_TEMPORAL_RESPONSE_TO_PROGESTERONE_CLUSTER_6	0.0052356	0.0432455	0.313168	1.94775	3	36	ID2, CRIP2, IFI27L2, CFD, DDIT4, CAPG, CRYL1, DRAM2, SUPT4H1, PRSS23, WLS, ME1, IGBP1, BLNK, USE1, TMEM106C, PAM, F3, CDKN1C, NUPR1, TPRG1L, TGIF1, PKP2	ID2, CRIP2, IFI27L2, CFD, DDIT4, CAPG, CRYL1, DRAM2
REACTOME_NRIF_SIGNALS_CELL_DEATH_FROM_THE_NUCLEUS	0.00913242	0.0588858	0.495484	1.94736	5	12	RPS27A, UBB, UBA52, PSENEN, UBC, APH1A	RPS27A, UBB, UBA52, PSENEN, UBC, APH1A
MARKEY_RB1_ACUTE_LOF_UP	0.00221976	0.030953	0.206813	1.9465	1	109	DSTN, CRIP2, ANAPC11, STMN1, PTMA, GAS6, BANF1, EPHX1, CKS2, SERF2, TUBB, LSM4, DNPH1, RBMX, ETFB, LSM3, PRDX2, HMGB2, AMD1, NUCKS1, RANBP1, LUC7L3, PARP1, KPNA2, SRSF2, CBX6, CXCL2, ADSL, UBE2S, HMGN2, DCTPP1, IDH2, HDAC2, SMC3, TIPIN, CKS1B, DTYMK, TMEM106C, NASP, LAGE3, PRADC1, PCNA, MCM5, IFRD2, RFC1, KIF22, NAA10, HAS1, AHCY	DSTN, CRIP2, ANAPC11, STMN1, PTMA, GAS6, BANF1, EPHX1, CKS2, SERF2, TUBB, LSM4
GROSS_HYPOXIA_VIA_ELK3_UP	0.00344037	0.0358037	0.222796	1.94636	2	92	TUBA1B, STAB1, TUBB4B, ARL6IP4, CRIP2, STMN1, AK1, HES1, TUBA1C, DPP7, DBI, PMP22, TNS1, PCMT1, AMD1, ARL6IP1, KPNA2, MAT2A, SRSF2, KANK2, CBX6, PLEC, NFIC, CCND1, NSL1, SRSF7, CXCL12, GNAQ, DTYMK, PPM1F, AXL, SRSF1, ACP1, HOXB7, CRYAB, MAP2K3, ACTR1A, MYO1C, SIGMAR1, RPA2, SLC9A3R2, EIF1AX, PYCR2, NAIP, MKNK2	TUBA1B, STAB1, TUBB4B, ARL6IP4, CRIP2, STMN1, AK1, HES1, TUBA1C, DPP7, DBI, PMP22, TNS1
GRUETZMANN_PANCREATIC_CANCER_UP	0.0042508	0.0393702	0.173769	1.94617	3	193	TSPO, CD9, MGP, LUM, PFN1, CLIC1, SOD1, PLAU, MYL12A, CRIP2, TUBA1A, STMN1, IFITM2, CKS2, NDUFB7, PSMB3, RHOG, PKM, IFI30, BST2, LGMN, TBCB, PMP22, TUBB, ECM1, PHB, RAB31, NNMT, DPYSL3, CTSK, ETFB, HMGB2, SNRPB2, ARL6IP1, SRI, DUSP6, TIMP3, HPGD, ENTPD1, RGS16, PLEC, CBR1, PPP2R1A, GPX4, SPINT2, EMP2, SUMO1, PTGS1, GLUD1, NDUFA9, GOLIM4, CTSC, PUF60, MYL9, RALB, ITGB5, TNFAIP6, TRIP10, PCOLCE, CA…	TSPO, CD9, MGP, LUM, PFN1, CLIC1, SOD1, PLAU, MYL12A, CRIP2, TUBA1A, STMN1, IFITM2, CKS2, NDUFB7, PSMB3, RHOG, PKM, IFI30, BST2, LGMN, TBCB, PMP22, TUBB, ECM1, PHB, RAB31
REACTOME_RETROGRADE_NEUROTROPHIN_SIGNALLING	0.010084	0.0623693	0.724112	1.9461	5	5	AP2S1, AP2M1, CLTA, AP2A2	AP2S1, AP2M1, CLTA
KEGG_PROTEIN_EXPORT	0.015942	0.0819101	0.432743	1.94533	10	16	SEC61B, SPCS1, SRP14, SEC61G, SRP9, SEC11C, OXA1L, SEC62, SEC11A, SRPRB, IMMP1L, SRP72, SEC63
MEISSNER_BRAIN_ICP_WITH_H3K4ME3	0.00913242	0.0588858	0.494755	1.94449	5	12	RPL19, CORO1A, WDR83OS, RAB13, CAPN1, COL6A2, NOSIP, FAM3A, PRPF31	RPL19, CORO1A, WDR83OS
IVANOVA_HEMATOPOIESIS_INTERMEDIATE_PROGENITOR	0.00723764	0.0518509	0.260888	1.94361	5	56	ALDOA, EEF1B2, PYCARD, NPC2, DBI, ERP44, C7orf50, MDH1, SSR2, EIF6, LMAN2, RSU1, GALK1, CITED2, MAPKAPK3, RASSF4, PARL, GTF3A, MRPL12, PFKP, SDF2L1, MFSD10, CISD1, NIPSNAP3A, AHCY, SLC35B2, TXNDC15, ZNF706, APEX1, APIP, MRPS35, ATL3, RABEPK, BLOC1S2, GMPPA, WDR77, ENOPH1, TBRG4, COMMD10, PES1	ALDOA, EEF1B2, PYCARD, NPC2, DBI
BIOCARTA_COMP_PATHWAY	0.00163934	0.0236423	0.618178	1.94295	0	7	C1QC, CFD, C1QA, C1QB, C1S	C1QC, CFD, C1QA
WP_COMPLEMENT_ACTIVATION	0.00163934	0.0236423	0.618178	1.94295	0	7	C1QC, CFD, C1QA, C1QB, C1S	C1QC, CFD, C1QA
REACTOME_SYNTHESIS_OF_5_EICOSATETRAENOIC_ACIDS	0.00693241	0.0508837	0.806905	1.94096	3	4	ALOX5AP, LTC4S, GPX4, PON2	ALOX5AP, LTC4S
MAGRANGEAS_MULTIPLE_MYELOMA_IGG_VS_IGA_DN	0.00739645	0.0523267	0.462108	1.94	4	14	ID2, ACTB, CSF1R, RAP1A, IL1B, PSMB7, CCND1, GLUD1	ID2, ACTB, CSF1R, RAP1A, IL1B, PSMB7
JECHLINGER_EPITHELIAL_TO_MESENCHYMAL_TRANSITION_DN	0.00539811	0.04395	0.332041	1.93976	3	31	ZFP36, ID2, VAMP8, ATP1A1, CTSH, AMD1, EGR1, FOS, NR4A1, TIMP3, ITGB5, BTG2, ID1, ARHGEF1, F3, NRP1, STAT5A, PLK2	ZFP36, ID2, VAMP8, ATP1A1
CHEOK_RESPONSE_TO_HD_MTX_UP	0.0064	0.0489447	0.533333	1.93968	3	10	S100A4, TYROBP, BAX, ANXA2	S100A4, TYROBP, BAX, ANXA2
WIERENGA_PML_INTERACTOME	0.0124138	0.0695053	0.375323	1.93859	8	23	RPS27, RPS3, RPL3, RPS18, EEF1A1, TUBA1A, ACTG1, PLEC, HNRNPF, EEF1G, KPNB1, ZYX, OAT, POLDIP2, ARF4	RPS27, RPS3, RPL3, RPS18, EEF1A1, TUBA1A, ACTG1
PURBEY_TARGETS_OF_CTBP1_AND_SATB1_UP	0.00896287	0.0581518	0.302035	1.93772	6	39	RPS10, RPS6, RPL34, RPL7A, RPSA, EEF2, CCNI, ACTB, TUBA1A, PPP1CA, TBCA, DCTN2, DGUOK	RPS10, RPS6, RPL34, RPL7A, RPSA, EEF2, CCNI, ACTB, TUBA1A, PPP1CA
XU_CREBBP_TARGETS_UP	0.00490196	0.0419507	0.658661	1.93771	2	6	S100A6, LGMN, ADSL, PRMT1, NME4	S100A6, LGMN
LEE_LIVER_CANCER_MYC_TGFA_UP	0.00819672	0.0548287	0.357428	1.9369	5	26	RPL12, AKR1B1, RPS24, ACTG1, IGFBP6, ANXA2, TAGLN2, CBR1, CCND1, MGMT, RALB, BTG2, ICAM1, HTATIP2, CD63	RPL12, AKR1B1, RPS24, ACTG1, IGFBP6, ANXA2, TAGLN2
ZHAN_MULTIPLE_MYELOMA_SUBGROUPS	0.00883652	0.0575109	0.425913	1.93562	5	17	FKBP1A, CSNK2B, RANBP1, SUMO1, FNTA, SNRPC, CKS1B, CCT4, UGP2, SNRPD3, EIF2S1, XRCC6, POLD2	FKBP1A, CSNK2B
WP_EUKARYOTIC_TRANSCRIPTION_INITIATION	0.0124138	0.0695053	0.374653	1.93513	8	23	TAF9, ILK, POLR2F, POLR2G, POLR2J, POLR1D, POLR2K, POLR2E, POLR2I, TAF12, GTF2B, GTF2A2, POLR2H, POLR2C, POLR3K, POLR3H, TAF6, MNAT1	TAF9, ILK, POLR2F, POLR2G, POLR2J
REACTOME_IRAK1_RECRUITS_IKK_COMPLEX	0.00660066	0.0497313	0.582278	1.93509	3	8	RPS27A, UBB, UBA52, UBC, UBE2N	RPS27A, UBB, UBA52, UBC
NGO_MALIGNANT_GLIOMA_1P_LOH	0.00465839	0.0412534	0.507499	1.93195	2	11	RPSA, STMN1, ANXA2, GAPDH, PARK7, ECHS1	RPSA, STMN1, ANXA2, GAPDH, PARK7
WP_METHYLATION_PATHWAYS	0.0134454	0.0733699	0.718168	1.93012	7	5	COMT, HNMT, NNMT, MAT2A	COMT, HNMT
REACTOME_NEF_MEDIATED_CD8_DOWN_REGULATION	0.00508475	0.042963	0.896085	1.92911	2	3	AP2S1, AP2M1, AP2A2	AP2S1, AP2M1
AFFAR_YY1_TARGETS_DN	0.00344037	0.0358037	0.220495	1.92625	2	92	TGFBI, CCL2, LUM, PFDN5, EEF1A1, CRIP1, STMN1, SLC25A5, TUBB2A, PRELP, MRPL52, FDPS, FCGR2B, MS4A4A, DUT, HMGB2, PCOLCE2, MNDA, FMOD, IDI1, JMJD6, DKK3, PTGS1, PRDX4, ANKH, B3GAT3, CLEC3B, IDH1, NASP, TERF1, MCM5, PER3, KIF22, THY1, SNX5, HMGB1, MTCH2, FADS2, ABHD3, RPS6KA4, THBS4, IGFBP5, SCARB1, FDFT1, COL6A3, SLC22A18, PRPS1, CENPE, SLC25A26, MATN2, TACC3, FARS2, MCM7, SQLE, TMEM45A, PDGFRA, S…	TGFBI, CCL2, LUM, PFDN5, EEF1A1, CRIP1, STMN1, SLC25A5, TUBB2A, PRELP, MRPL52, FDPS, FCGR2B
BOYLAN_MULTIPLE_MYELOMA_PCA1_DN	0.00490196	0.0419507	0.65462	1.92582	2	6	BLVRB, CPM, FSTL1, CNN3, PLK2, BCL2L1	BLVRB
CAIRO_PML_TARGETS_BOUND_BY_MYC_UP	0.00738552	0.0523267	0.469444	1.92554	4	13	ID2, PTMA, EIF4E, BAX, NPM1, DNPH1, CDK4, EIF2A	ID2, PTMA, EIF4E, BAX, NPM1
REACTOME_APC_C_CDC20_MEDIATED_DEGRADATION_OF_CYCLIN_B	0.00883652	0.0575109	0.423612	1.92516	5	17	RPS27A, UBB, UBA52, ANAPC11, ANAPC16, UBC, UBE2E1, UBE2S, CDC26, ANAPC15	RPS27A, UBB, UBA52, ANAPC11, ANAPC16, UBC
STEIN_ESRRA_TARGETS	0.00102775	0.023567	0.157938	1.92487	0	255	IER3, EIF3K, COX5B, TRMT112, PLAU, HEXIM1, MGST3, MAFB, UQCRB, GSTK1, GAS6, ISCU, NDUFS7, SLC25A3, AK1, PPIC, MDH2, NDUFB5, PHB, NDUFS4, RNF5, NDUFS8, TWF2, SIK1, NXF1, MRPL34, NDUFV1, VDAC2, COX5A, CYP1B1, RGS19, MPC1, MGST2, SDHB, KANK2, DGUOK, NDUFS3, TUBB6, NFU1, NANS, MDH1, FSCN1, VDAC3, SDHD, COX7B, IDH3B, SUCLG1, MANF, MRPL11, HIGD1A, JMJD6, CD83, NUDT3, DCTPP1, NDUFA9, CTSC, FBXL15, SSB, …	IER3, EIF3K, COX5B, TRMT112, PLAU, HEXIM1, MGST3, MAFB, UQCRB, GSTK1, GAS6, ISCU, NDUFS7, SLC25A3, AK1, PPIC, MDH2, NDUFB5, PHB, NDUFS4, RNF5, NDUFS8, TWF2, SIK1, NXF1
AMIT_EGF_RESPONSE_40_MCF10A	0.008	0.0544435	0.528608	1.9225	4	10	ZFP36, NDUFB6, ADM, EGR1, FOS, TIMM44, TUFT1, EGR3	ZFP36, NDUFB6, ADM
TONKS_TARGETS_OF_RUNX1_RUNX1T1_FUSION_HSC_DN	0.00688863	0.0507395	0.225667	1.91982	5	84	S100A4, TGFBI, CCL2, TYROBP, ALOX5AP, STAB1, ID2, LGALS1, PLP2, NCF4, CAPG, DOK2, PMP22, PDLIM1, CYP1B1, FCGR2A, CSTA, IGFBP4, IRF8, TIMP3, CAMK1, SLC48A1, LAT2, CD33, CCND1, TPM1, CD36, FADS1, CCND3, LST1, ADCY7, TPCN1, RGS14	S100A4, TGFBI, CCL2, TYROBP, ALOX5AP, STAB1, ID2, LGALS1, PLP2, NCF4, CAPG, DOK2, PMP22, PDLIM1
REACTOME_RRNA_MODIFICATION_IN_THE_NUCLEUS_AND_CYTOSOL	0.010929	0.0646751	0.353639	1.91637	7	26	RPS14, RPS6, RPS7, RPS9, RPS2, TRMT112, NOP10, NHP2, FBL, NOP56, IMP4, IMP3, NOP2, WDR46, MPHOSPH10, GAR1, DIMT1, EMG1, UTP18, RRP9, DDX49, NOC4L	RPS14, RPS6, RPS7, RPS9, RPS2, TRMT112, NOP10, NHP2, FBL
ZHANG_PROLIFERATING_VS_QUIESCENT	0.00681199	0.0502354	0.339268	1.9139	4	29	RPS19, RPL6, GSTP1, HSPB1, DYNLL1, PTMA, DAD1, NDUFB7, BAX, PRDX2, CXCL2, CCND1	RPS19, RPL6, GSTP1, HSPB1, DYNLL1, PTMA, DAD1, NDUFB7, BAX
WP_ARACHIDONATE_EPOXYGENASE_EPOXIDE_HYDROLASE	0.00508475	0.042963	0.8879	1.91149	2	3	GSTP1, COX8A, COX5A	GSTP1, COX8A
REACTOME_PHASE_II_CONJUGATION_OF_COMPOUNDS	0.00917431	0.059095	0.318192	1.91092	6	33	GSTP1, COMT, HPGDS, TRMT112, MGST3, GSTK1, ESD, AKR1A1, NNMT, MGST2, MAT2A, SULT1A1, GSTM3, UGP2, TPST2, AHCY, SLC35B2, UGDH, GGCT, ABHD14B, MGST1	GSTP1, COMT, HPGDS, TRMT112, MGST3, GSTK1, ESD, AKR1A1
BURTON_ADIPOGENESIS_3	0.0103896	0.0631481	0.310159	1.9107	7	35	GAS6, CKS2, AQP1, HMGB2, CD4, MNDA, IMPDH2, KPNA2, TUBB6, ILF2, CKS1B, DTYMK, NASP, DCK, PCNA, MCM5, KIF22, LMO4, RNASEH2C, NQO1, ATF6B, USP1, TACC3, MCM7, KLF5, CSRP2, SMC2, CDK1	GAS6, CKS2, AQP1
REACTOME_INLA_MEDIATED_ENTRY_OF_LISTERIA_MONOCYTOGENES_INTO_HOST_CELLS	0.00163934	0.0236423	0.607518	1.90944	0	7	RPS27A, UBB, UBA52, UBC	RPS27A, UBB, UBA52, UBC
RASHI_RESPONSE_TO_IONIZING_RADIATION_1	0.011782	0.0673588	0.419982	1.90867	7	17	IER3, ZFP36, IER2, EGR1, FOS, CDK4, PLXNA2, ADRB2, SERPINB6, GADD45A	IER3, ZFP36
REACTOME_PINK1_PRKN_MEDIATED_MITOPHAGY	0.00913242	0.0588858	0.485196	1.90692	5	12	RPS27A, TOMM7, UBB, UBA52, UBC, TOMM22	RPS27A, TOMM7, UBB, UBA52, UBC
REACTOME_RESOLUTION_OF_AP_SITES_VIA_THE_MULTIPLE_NUCLEOTIDE_PATCH_REPLACEMENT_PATHWAY	0.00738552	0.0523267	0.464434	1.90499	4	13	POLD4, PARP1, POLE4, RPA3, PCNA, RFC1, RPA2, RPA1, APEX1, POLD2, RFC2	POLD4
REACTOME_JOSEPHIN_DOMAIN_DUBS	0.008	0.0544435	0.523561	1.90414	4	10	RPS27A, UBB, UBA52, RAD23A, UBC	RPS27A, UBB, UBA52, RAD23A, UBC
REACTOME_SIGNALING_BY_FGFR2	0.0078329	0.0536562	0.312838	1.90395	5	34	RPS27A, UBB, UBA52, HNRNPA1, POLR2L, POLR2F, UBC, POLR2G, POLR2J, POLR2K, PPP2R1A, POLR2E, MKNK1, POLR2I	RPS27A, UBB, UBA52, HNRNPA1, POLR2L, POLR2F, UBC, POLR2G, POLR2J
CREIGHTON_ENDOCRINE_THERAPY_RESISTANCE_1	0.0031185	0.0345244	0.161191	1.90377	2	227	RPL19, RPS23, RPS12, COMMD6, RPS4X, RPS9, MGP, CD99, EMB, HSPB1, GSTK1, CCDC85B, ESD, SNRPD2, HNRNPA0, LGALS1, PMVK, PLP2, DUSP23, ARL2, MRPL51, SNRPE, MRPL52, MRPS21, TCEAL4, TBCB, PMP22, PRDX6, TUBB, RBM8A, RPL22L1, NHP2, CHMP4A, RAB31, FBL, RBMX, PRSS23, DUT, HMGB2, CALHM2, FHL1, MYC, PA2G4, C20orf27, IMPDH2, CSTA, PARP1, DTD1, MRPL24, TUBB6, ADSL, ARMCX1, AP1S2, UBE2S, DHRS7, EMP2, FKBP3, CDK…	RPL19, RPS23, RPS12, COMMD6, RPS4X, RPS9, MGP, CD99, EMB, HSPB1, GSTK1, CCDC85B, ESD, SNRPD2, HNRNPA0, LGALS1, PMVK, PLP2, DUSP23, ARL2, MRPL51, SNRPE, MRPL52, MRPS21, TCEAL4, TBCB, PMP22, PRDX6, TUBB, RBM8A, RPL22L1, NHP2, CHMP4A, RAB31, FBL
BILANGES_SERUM_SENSITIVE_GENES	0.00898588	0.0582408	0.294335	1.90209	6	40	RPL31, RPL10A, RPS18, EIF3K, BLVRB, EIF3E, TUBB2A, AQP1, BGN, TUBB, MTDH, IGBP1, LPAR6, TOMM20, CDC37, TERF1, MRPS5, NAA10, AHCY, CDKN1C, ACBD6, TMEM9, ASL, CRLF1	RPL31, RPL10A, RPS18, EIF3K, BLVRB, EIF3E, TUBB2A, AQP1, BGN, TUBB
HOFFMANN_SMALL_PRE_BII_TO_IMMATURE_B_LYMPHOCYTE_UP	0.0078329	0.0536562	0.312395	1.90125	5	34	PEPD, HLA-DMA, MEF2C, DAD1, NCF4, HES1, HLA-DMB, IFI30, CTSH, EHD1, LAT2, CD83, CD36, GIMAP4, FES	PEPD, HLA-DMA, MEF2C, DAD1, NCF4, HES1, HLA-DMB, IFI30
GAJATE_RESPONSE_TO_TRABECTEDIN_UP	0.0102564	0.0627103	0.297706	1.90012	7	38	S100A4, TGFBI, CLU, CRIP1, GSN, ANXA4, TUBA1A, CFD, CDKN1A, ARL6IP1, IL6, FOS, IL18	S100A4, TGFBI, CLU, CRIP1, GSN, ANXA4, TUBA1A, CFD, CDKN1A
REACTOME_NF_KB_IS_ACTIVATED_AND_SIGNALS_SURVIVAL	0.0096	0.0609331	0.522178	1.89911	5	10	RPS27A, UBB, UBA52, NFKBIA, UBC	RPS27A, UBB, UBA52, NFKBIA, UBC
KORKOLA_CHORIOCARCINOMA_UP	0.0134454	0.0733699	0.706536	1.89886	7	5	CD9, GAPDH, TPI1, PHB2	CD9, GAPDH
REACTOME_L1CAM_INTERACTIONS	0.0100376	0.0623693	0.287193	1.89876	7	43	TUBA1B, TUBB4B, HSPA8, ACTB, TUBA1A, TUBB2A, AP2S1, ACTG1, CSNK2B, TUBA1C, AP2M1, CLTA, AP2A2, SCN9A	TUBA1B, TUBB4B, HSPA8, ACTB, TUBA1A, TUBB2A, AP2S1, ACTG1, CSNK2B, TUBA1C, AP2M1, CLTA
YAGI_AML_RELAPSE_PROGNOSIS	0.0136054	0.0739442	0.360522	1.89722	9	24	TSPO, NFKBIA, TKT, NPC2, HSPE1, ENSA, ATP6V0B, RAB32, CD14, NME1	TSPO, NFKBIA, TKT, NPC2, HSPE1, ENSA, ATP6V0B
VECCHI_GASTRIC_CANCER_EARLY_UP	0.00430108	0.0395705	0.184654	1.89558	3	147	RPL8, RPS21, S100A6, CD9, CRIP1, HSPB1, HSPA8, CXCL1, PTMA, TMED9, IFITM2, ARPC4, CKS2, SNRPB, HSPE1, TBCB, NPM1, TIMM13, POLR2G, ITPA, PSMA7, MRPS28, NOP56, CYC1, RANBP1, PDCD6, NME1, SNRPD1, CXCL3, IDH3B, SMARCE1, PGRMC1, PCBD1, PRELID1, PFDN2, PRMT1, PTTG1, KLHL21, PFDN4, RBM42, MRPL13, ZNF703, CKS1B, NOP16, RPA3, EBNA1BP2, PFKP, NTPCR, MRPS16, NASP, RUVBL2, PIEZO1, ZNF511, MCM5, SLC39A4, SNX5…	RPL8, RPS21, S100A6, CD9, CRIP1, HSPB1, HSPA8, CXCL1, PTMA, TMED9, IFITM2, ARPC4, CKS2, SNRPB, HSPE1, TBCB, NPM1, TIMM13, POLR2G, ITPA
TARTE_PLASMA_CELL_VS_B_LYMPHOCYTE_UP	0.0160494	0.0820287	0.27315	1.89461	12	48	GAS6, NEU1, FKBP2, PPIB, PLD3, SEC61B, DDOST, MANF, LMAN2, YIF1A, PRDX4, CITED2, MAN1A1, KDELR1, ALG3, PDIA6, TM9SF2, KDELR2, ARID3A, HAGH, RPN2, ANG, ARF4, HSD17B8, HEXB, SLC35B1, CAV1, PYGB, DUSP7, NUCB2, PLOD1, AGA, EMC2	GAS6, NEU1, FKBP2
PIONTEK_PKD1_TARGETS_DN	0.00693241	0.0508837	0.786389	1.8916	3	4	RPS6, TUBA1A, TUBB	RPS6, TUBA1A, TUBB
CHANDRAN_METASTASIS_DN	0.00546448	0.0442602	0.190384	1.89105	4	132	ADIRF, PYCARD, ZFP36, CIRBP, CYBRD1, TNS1, TRAPPC1, AMD1, ANXA11, ARL5A, NFIA, PCOLCE2, MAGED2, IER2, FOS, NR4A1, FMOD, TUBB6, ARMCX1, RPS27L, RAB34, HEXA, RNF150, ANTXR2, TSPAN15, ANKH, FUCA1, BTG2, PIGT, RASSF4, RAB4A, KLF4, PTGS2, PTPRN2, NT5DC1, MLLT10, PER3, OGN, ACYP2, GHDC, EGR3, HSPB8, SSPN, THBS4, NBL1, MED11, ALDH7A1, NSMCE4A, DYNC1I2, DDR2, MRPL45, AMDHD2, CAPS, MICA, CRISPLD2, AHNAK2,…	ADIRF, PYCARD, ZFP36, CIRBP, CYBRD1, TNS1
DESERT_PERIVENOUS_HEPATOCELLULAR_CARCINOMA_SUBCLASS_UP	0.0120627	0.0683482	0.253833	1.89105	9	56	PMVK, PARVB, TMEM230, DUT, GRHPR, PFDN6, TTC1, MRPL24, SPCS1, RAD50, HEXA, CD36, AP3S1, BCAP31, SAMM50, KLHL21, RAB4A, TCEAL1, MRPS18B, CERS2, OAT, AIMP1, IARS2, DCXR, TGIF1, EIF2D, GGH, RNPEP, MRPS33, CDK5, PBXIP1, HS1BP3, NAGPA, PREB, CTR9, EIF2B4, MCUR1, SPON2, PIR, CTNNAL1, PTPRG, TBCE, SMYD2, RCBTB1	PMVK, PARVB, TMEM230
REACTOME_HIV_ELONGATION_ARREST_AND_RECOVERY	0.00867052	0.0567847	0.406472	1.88793	5	18	POLR2L, POLR2F, POLR2G, POLR2J, SUPT4H1, POLR2K, POLR2E, POLR2I, NELFE, SSRP1, POLR2H, POLR2C	POLR2L, POLR2F, POLR2G, POLR2J
REACTOME_SIGNALING_BY_INTERLEUKINS	0.00730689	0.0520677	0.161467	1.8872	6	220	RPS27A, UBB, CCL2, UBA52, TNF, F13A1, JUNB, CCL4, RPLP0, CCL3, SOD1, NFKBIA, HSPA8, MEF2C, CXCL1, RBX1, TALDO1, CFL1, CSF1R, CDKN1A, PSMB3, PSMB6, PPIA, ANXA2, IL1B, PSMD4, PSMB7, IL1A, PSMB5, UBC, PSMC5, PSMB1, PSME1, PSMA7, IL10, CCL3L1, CD4, DUSP6, SIGIRR, IL6, MYC, PSMF1, FOS, IL18, PSMD8, UBE2N, CXCL2, PSMD9, PPP2R1A, FSCN1, MIF, CCND1, PTPN18, AIP, CD36, IL10RB, VAMP2, PSMB10, MAPKAPK3, PSM…	RPS27A, UBB, CCL2, UBA52, TNF, F13A1, JUNB, CCL4, RPLP0, CCL3, SOD1, NFKBIA, HSPA8, MEF2C, CXCL1, RBX1, TALDO1, CFL1, CSF1R, CDKN1A, PSMB3, PSMB6, PPIA, ANXA2, IL1B, PSMD4, PSMB7, IL1A, PSMB5, UBC, PSMC5, PSMB1
REACTOME_PIWI_INTERACTING_RNA_PIRNA_BIOGENESIS	0.0106545	0.0634708	0.480117	1.88696	6	12	POLR2L, POLR2F, POLR2G, POLR2J, POLR2K, POLR2E, POLR2I, POLR2H, POLR2C	POLR2L, POLR2F, POLR2G, POLR2J
ONDER_CDH1_TARGETS_2_UP	0.00218818	0.0306493	0.191978	1.88604	1	126	DCN, GADD45B, GLRX, SERPINF1, CRIP2, UQCRB, GYPC, GNG11, BGN, FTL, DAB2, TSC22D3, PMP22, CYBRD1, NNMT, ARL3, DPYSL3, CYP1B1, PCOLCE2, MAGED2, RGL1, IGFBP4, FLOT1, KANK2, AP1S2, BIN1, TPM1, COL6A2, CITED2, MYL9, AAMDC, LTBP2, TNFAIP6, PRMT2, PCOLCE, CLEC3B, ZCCHC24, SPARC, EPS8, TAGLN, TGFBR3, IGFBP7, MAGEH1, SYNE1, KLF4, PTGER2, ARHGAP22, PDGFRL, NRP1, THY1, FKBP5, PID1, ANXA6, NLRP1, COL6A1, COL…	DCN, GADD45B, GLRX, SERPINF1, CRIP2, UQCRB, GYPC, GNG11, BGN, FTL, DAB2, TSC22D3, PMP22, CYBRD1
BLANCO_MELO_COVID19_SARS_COV_2_INFECTION_A594_ACE2_EXPRESSING_CELLS_DN	0.0100376	0.0623693	0.285111	1.88499	7	43	NDUFA13, SLC40A1, TPPP3, EPHX1, NDUFS7, CYBA, ANXA2, NDUFB10, GATM, SLCO2B1, UCP2, ETFB, ADI1, NDUFA2, SLC25A11, ALDH1A1, HADH, MCM5, ALDH3A2, AHCY, RERG, TPD52L1, SFRP4, WDR18, PRPS1, CDK5, PBXIP1, SWI5, PDGFD, GSTM4, PDK2, ATP6V0E2, SCARA5, F5, TCTN3, FFAR4, CROT, SEMA3E	NDUFA13, SLC40A1, TPPP3, EPHX1, NDUFS7, CYBA, ANXA2, NDUFB10, GATM, SLCO2B1, UCP2
RAGHAVACHARI_PLATELET_SPECIFIC_GENES	0.0103359	0.0629126	0.299045	1.88437	7	37	F13A1, RGS10, TUBB2A, GNG11, SNCA, PRDX6, PDLIM1, RAB31, TAX1BP3, FHL1, TPM1, PGRMC1, PTGS1, RSU1, CTSA, ITGB5, SPARC	F13A1, RGS10, TUBB2A, GNG11, SNCA, PRDX6, PDLIM1, RAB31, TAX1BP3
KEGG_ASTHMA	0.0106545	0.0634708	0.479236	1.8835	6	12	TNF, HLA-DMA, HLA-DRB5, HLA-DMB, FCER1G, IL10	TNF, HLA-DMA, HLA-DRB5, HLA-DMB, FCER1G
REACTOME_ASSEMBLY_OF_THE_HIV_VIRION	0.00886263	0.0575611	0.459165	1.88338	5	13	RPS27A, UBB, UBA52, VPS28, PPIA, UBC, MVB12A, TSG101	RPS27A, UBB, UBA52, VPS28, PPIA, UBC
KERLEY_RESPONSE_TO_CISPLATIN_UP	0.0137931	0.0747694	0.364554	1.88296	9	23	IER3, LMNA, ANXA4, DDIT4, CDKN1A, RPS27L, BTG2, GADD45A, PLK3, PLK2, PROCR, TP53TG1, CAV1, ACTA2, FOSL1, SESN1, GDF15, INPP5D	IER3, LMNA, ANXA4, DDIT4, CDKN1A
ZHU_CMV_24_HR_DN	0.0147965	0.0781123	0.273271	1.88239	11	47	ID2, CFD, CD151, ACTG1, FTL, ADM, CYP1B1, RAB13, TIMP3, C7orf50, NFIC, CCND1, EFEMP1, COL6A2, TNFRSF1A, CXCL12, AKR1C1, SERPINB6, TAGLN, TGFBR3, TPM2, LAMB2, C1R, IGFBP5, COL1A2, FKBP10, DDR2, ACTA2	ID2, CFD, CD151, ACTG1, FTL, ADM
WP_NETWORK_MAP_OF_SARSCOV2_SIGNALING_PATHWAY	0.00450958	0.0402992	0.209456	1.88207	3	97	RPS6, CCL2, TNF, JUNB, CCL4, CCL3, GSN, HSPA8, HLA-DRB5, ACTB, CXCL1, EIF4E, DDIT4, ACTG1, GABARAPL2, IL1B, BST2, IL1A, IL10, CD4, CD14, IL6, EGR1, FOS, IL18, CXCL2, C1S, CXCL3	RPS6, CCL2, TNF, JUNB, CCL4, CCL3, GSN, HSPA8, HLA-DRB5, ACTB, CXCL1, EIF4E, DDIT4, ACTG1, GABARAPL2, IL1B, BST2, IL1A
OUELLET_CULTURED_OVARIAN_CANCER_INVASIVE_VS_LMP_UP	0.011236	0.0659309	0.280514	1.87995	8	44	UBB, CKS2, CAPG, PSMD4, ARL4D, NDUFS8, SRI, CAPZA2, SEPHS2, RAB11A, TNFRSF1A, GTF2B, LDHB, HOXB7, RBBP7, AHCY, LMO4, GCSH, PROCR, XRCC6, POLD2, RAE1, SRP72, MMD, GGH, SULT1A3, SLC4A2, CBX1, EMG1, ACADM, ACAA2	UBB, CKS2, CAPG, PSMD4, ARL4D, NDUFS8
NGUYEN_NOTCH1_TARGETS_UP	0.0173913	0.0867625	0.417909	1.87865	11	16	S100A13, CD4, FLOT1, ARL6IP5, PHB2, TAGLN, SEC62, PCF11, STAT5A, ANXA6, LAMB2	S100A13
BROWNE_HCMV_INFECTION_18HR_DN	0.00812065	0.0548287	0.229434	1.87831	6	75	ID2, POLD4, CIRBP, APRT, CCDC85B, RAD23A, GAS6, EPHX1, NDUFB7, TKT, GNG11, ANXA2, SNX17, INSIG1, FKBP8, RIN2, SRI, ANGPTL2, MYC, SURF1, PLXND1, FAH, NME3, TGFB1I1, COL6A2, FADS1, PSMB10, DDT, ID1, ITGAM, AXL	ID2, POLD4, CIRBP, APRT, CCDC85B, RAD23A, GAS6, EPHX1, NDUFB7, TKT, GNG11, ANXA2, SNX17, INSIG1
CHEN_LUNG_CANCER_SURVIVAL	0.0131579	0.0722645	0.430611	1.87787	8	15	GSTP1, PEBP1, ACTB, EPHX1, ACTG1, PKM	GSTP1, PEBP1, ACTB, EPHX1, ACTG1, PKM
NIKOLSKY_BREAST_CANCER_16P13_AMPLICON	0.0166453	0.0843573	0.292348	1.87557	12	39	RPS2, NDUFB10, TNFRSF12A, NME3, HCFC1R1, MPG, MRPS34, MRPL28, UBE2I, NME4, NUBP2, SPSB3, THOC6, FLYWCH2, SLC9A3R2, STUB1, HAGH, POLR3K, NTHL1, GNPTG, RHOT2, SNRNP25, GFER, PIGQ, TRAF7, KCTD5, RPUSD1, TELO2, NPRL3, MSRB1, PKD1, ZNF205, FLYWCH1, PAQR4	RPS2, NDUFB10
MANALO_HYPOXIA_DN	0.00556793	0.0449817	0.200519	1.87501	4	107	POLR2L, TUBB4B, PHB, NOP56, RANBP1, SLC1A5, PA2G4, C20orf27, PARP1, SRSF2, NME1, UBE2S, SNRPD1, TIPIN, ID1, NOP16, EBNA1BP2, MRPS12, POP5, NASP, C1QBP, MAP2K3, NOL12, CISD1, MCM5, NDUFAF4, MLLT10, RRP15, SNRPD3, EIF2S1, POLR3K, GNPDA1, GCSH, RB1, CBWD1, ACAT2, RPL39L, POP7, POLD2, TOR3A, WDR74, EEF1E1, MRPL40, AMDHD2, EXOSC8, PRPS1, RFC2, USP1, ENPP1, MRPL46, WDR77, RRS1, EMG1, CUTC, SNAPC5, GEMI…	POLR2L, TUBB4B, PHB
BRACHAT_RESPONSE_TO_METHOTREXATE_DN	0.0173913	0.0867625	0.416854	1.87391	11	16	ALDOA, ANXA4, IFITM2, PPIA, GAPDH, OSTF1, FKBP3, HIGD1A	ALDOA, ANXA4, IFITM2, PPIA, GAPDH
LEE_BMP2_TARGETS_UP	0.00303951	0.0345244	0.144938	1.87329	2	327	IER3, CLU, MAMDC2, FCGRT, MGP, BLVRB, PYCARD, RPL22, SLC40A1, EMB, TMEM176B, CRIP1, ZFAS1, HTRA1, CIRBP, DDAH2, ITM2B, CORO1A, PDK4, MAF, DDIT4, FRMD4B, EPHX1, RNF130, PRELP, AQP1, ZFP36L1, TMEM176A, IGFBP6, CD59, CRYL1, RENBP, DPT, SLCO2B1, C12orf57, PHPT1, P2RY14, RAB31, CTSH, PRSS23, WLS, NFIA, RAB13, CD14, ANGPTL2, LRP10, ARF5, FLOT1, KANK2, HPGD, IL18, CBX6, SLC48A1, TCN2, ENTPD1, DDRGK1, RC…	IER3, CLU, MAMDC2, FCGRT, MGP, BLVRB, PYCARD, RPL22, SLC40A1, EMB, TMEM176B, CRIP1, ZFAS1, HTRA1, CIRBP, DDAH2, ITM2B, CORO1A, PDK4, MAF, DDIT4, FRMD4B, EPHX1, RNF130, PRELP, AQP1, ZFP36L1, TMEM176A, IGFBP6, CD59, CRYL1, RENBP, DPT, SLCO2B1, C12orf57, PHPT1, P2RY14, RAB31
NAM_FXYD5_TARGETS_DN	0.0106545	0.0634708	0.476556	1.87296	6	12	CCL2, FXYD5, HSPE1, SNRPD1, AXL, EIF2S1, ARL1, MLF1, PDHA1, SRP72	CCL2, FXYD5, HSPE1
NOUZOVA_TRETINOIN_AND_H4_ACETYLATION	0.0145631	0.0774678	0.254251	1.87263	11	55	ARPC4, BANF1, EIF3H, ENSA, ERCC1, RIN2, TRAPPC1, NAA20, SPAG7, CAP1, OS9, NUDT5, LARP7, TADA3, CDC123, NELFE, UQCRC2, HCK, WSB1, PSMC4, MCTS1, NSRP1, TXNL1, MRPS18B, RALY, MPV17, COPS5, CLPTM1	ARPC4, BANF1, EIF3H, ENSA
REACTOME_TRANSLESION_SYNTHESIS_BY_POLH	0.0106545	0.0634708	0.476347	1.87215	6	12	RPS27A, UBB, UBA52, UBC, RPA3, PCNA, RFC1, RPA2, RPA1, RFC2	RPS27A, UBB, UBA52, UBC
BIDUS_METASTASIS_DN	0.00812065	0.0548287	0.228576	1.87128	6	75	CLU, STAB1, F13A1, MS4A6A, GMFG, CIRBP, CORO1A, GYPC, AQP1, TSPAN4, DAB2, CNRIP1, MKKS, RIN2, RGL1, EHD1, NAGK, ARHGAP6, NME3, BIN1, TOB2, COX7A1, TNFRSF1A, BRMS1, NR1H2, GSDMD, RASSF4, DOK1, IRF3, FRMD4A, SLA, PPM1M, FAM3A, TMEM50B, STK17B, PPFIBP1, LPAR5, ACADS, GALNT6	CLU, STAB1, F13A1, MS4A6A, GMFG, CIRBP, CORO1A, GYPC, AQP1, TSPAN4, DAB2, CNRIP1, MKKS
BLANCO_MELO_INFLUENZA_A_INFECTION_A594_CELLS_UP	0.0143062	0.0764256	0.382737	1.87038	9	20	CCL2, NDUFC2, PMAIP1, HERPUD1, DUSP6, EGR1, NME1, IDI1, SRP9, CPM	CCL2, NDUFC2, PMAIP1, HERPUD1
GAVIN_FOXP3_TARGETS_CLUSTER_P3	0.00829384	0.05536	0.236322	1.87	6	68	S100A4, F13A1, S100A6, ID2, GPR34, EPHX1, LGMN, PRDX6, MS4A4A, RIN2, TMBIM1, ARL5A, SRSF2, IGFBP4, IL18, PNKD, ENTPD1, PLXDC1, UAP1, EVI2A, KCTD12, GNAQ, ITGB5, ITGAE, POU2F2, RALGDS, GALM, TGFBR3	S100A4, F13A1, S100A6, ID2, GPR34, EPHX1, LGMN, PRDX6
VERHAAK_GLIOBLASTOMA_MESENCHYMAL	0.00756757	0.052702	0.183681	1.86865	6	142	S100A4, FOLR2, TGFBI, ARPC1B, STAB1, BLVRB, FXYD5, CLIC1, PLAU, POLD4, ANXA4, MAFB, LGALS1, NPC2, NCF4, IGFBP6, ANXA2, LY96, DAB2, RHOG, IFI30, SH2B3, UCP2, CYBRD1, S100A13, FCGR2B, MS4A4A, RAB32, TMBIM1, FCGR2A, CD4, CD14, MGST2, CSTA, CYTH4, UAP1, HEXA, CTSC, FES, TNFRSF1A, LTBP2, TGFBR2, STXBP2, STAT6, MAN1A1, GNA15, CASP1, ITGAM	S100A4, FOLR2, TGFBI, ARPC1B, STAB1, BLVRB, FXYD5, CLIC1, PLAU, POLD4, ANXA4, MAFB, LGALS1, NPC2, NCF4, IGFBP6, ANXA2, LY96, DAB2, RHOG, IFI30, SH2B3, UCP2, CYBRD1, S100A13, FCGR2B
MODY_HIPPOCAMPUS_POSTNATAL	0.0149864	0.0787823	0.331238	1.8686	10	29	ALDOA, COX8A, NDUFB2, PKM, PRDX6, EGR1, TPI1, MDH1, BIN1, AIP, VAMP2, NDUFS2, PFKL, LDHB	ALDOA, COX8A, NDUFB2, PKM, PRDX6
TAKEDA_TARGETS_OF_NUP98_HOXA9_FUSION_8D_DN	0.00567537	0.0456142	0.211789	1.86807	4	93	TGFBI, C1QC, CLU, CD9, HTRA1, PDK4, GPR34, COLEC12, MAF, CXCL1, C1QA, DAB2, EMP1, SLCO2B1, LGMN, MMP14, FCGR2B, C1QB, IL10, ME1, CD14, RNASE1, GLIPR2, CAPZA2, ENTPD1, ARHGAP18, CXCL3	TGFBI, C1QC, CLU, CD9, HTRA1, PDK4, GPR34, COLEC12, MAF, CXCL1, C1QA, DAB2, EMP1, SLCO2B1, LGMN, MMP14, FCGR2B
BIOCARTA_EICOSANOID_PATHWAY	0.0112	0.0658434	0.51353	1.86766	6	10	ALOX5AP, HPGDS, EPHX1, TBXAS1, PTGS1, PTGS2, PTGER2, PTGIR, CYSLTR1	ALOX5AP, HPGDS, EPHX1
CHEN_ETV5_TARGETS_SERTOLI	0.0147275	0.0778136	0.410781	1.86685	9	17	MS4A6A, FCGR2B, C1QB, FCGR2A, ANGPTL2, IL6, IGFBP4, CD36, CXCL12	MS4A6A, FCGR2B
KARLSSON_TGFB1_TARGETS_DN	0.00668151	0.049989	0.202366	1.86623	5	103	CST3, DCN, RGS10, ID2, CCNI, TMEM176B, CRIP1, GSN, VAMP8, ITM2B, STMN1, EPHX1, ZFP36L1, NPC2, NDFIP1, DAB2, TMEM59, BLOC1S1, DBI, ID3, RIN2, IAH1, TECR, NFIA, BSG, IGFBP4, NME1, SLC48A1, TPI1	CST3, DCN, RGS10, ID2, CCNI, TMEM176B, CRIP1, GSN, VAMP8, ITM2B, STMN1, EPHX1, ZFP36L1, NPC2, NDFIP1, DAB2, TMEM59, BLOC1S1, DBI, ID3
BLANCO_MELO_COVID19_SARS_COV_2_LOW_MOI_INFECTION_A594_ACE2_EXPRESSING_CELLS_UP	0.00701754	0.0514483	0.232517	1.86575	5	71	IER3, CCL2, TNF, JUNB, CCL4, ZFP36, NFKBIA, CXCL1, PRG4, ARC, IL1A, NFKBID, PPP1R15A, ZC3H12A, CSRNP1, IER2, EGR1, FOS, NR4A1, CXCL2, RASD1, CXCL3, CD83, ARHGAP30, ID1, KDM6B, NR1D1, PTGS2, PCF11, ICAM1, PER3	IER3, CCL2, TNF, JUNB, CCL4, ZFP36, NFKBIA, CXCL1, PRG4, ARC, IL1A, NFKBID
REACTOME_EPH_EPHRIN_MEDIATED_REPULSION_OF_CELLS	0.0159652	0.0819101	0.394423	1.86566	10	19	ACTB, AP2S1, ACTG1, PSENEN, AP2M1, CLTA, APH1A, AP2A2	ACTB, AP2S1, ACTG1, PSENEN, AP2M1, CLTA, APH1A
KYNG_RESPONSE_TO_H2O2_VIA_ERCC6	0.0103397	0.0629126	0.454828	1.86559	6	13	RPL31, RPL21, RPL7A, DNAJB1, OAZ2, CCND1, CRYAB, FLOT2, RCC1	RPL31, RPL21, RPL7A, DNAJB1
REACTOME_IRAK2_MEDIATED_ACTIVATION_OF_TAK1_COMPLEX	0.00327869	0.0347868	0.592868	1.8634	1	7	RPS27A, UBB, UBA52, UBC	RPS27A, UBB, UBA52, UBC
REACTOME_TICAM1_TRAF6_DEPENDENT_INDUCTION_OF_TAK1_COMPLEX	0.00327869	0.0347868	0.592868	1.8634	1	7	RPS27A, UBB, UBA52, UBC	RPS27A, UBB, UBA52, UBC
BYSTRYKH_HEMATOPOIESIS_STEM_CELL_AND_BRAIN_QTL_CIS	0.0135685	0.0738076	0.333506	1.86283	9	28	RPL26, NOP10, PSMB6, DPP7, TRMT1, PRDX2, SNRPB2, ARL6IP1, MNDA, CTSC, SRP9, MRPS7, GLO1	RPL26, NOP10, PSMB6, DPP7, TRMT1
GERY_CEBP_TARGETS	0.00711744	0.0517564	0.237848	1.86124	5	66	CLU, DCN, JUNB, GADD45B, GLRX, ID2, RNH1, DNAJB1, ID3, PPP1R15A, MNDA, IER2, FOS, CXCL2, ECHS1, GADD45G, HSPA1B, BAIAP2, IFI16, BTG2, TNFAIP6, SERPINB9, NR1D1, CYB5R1, KLF4, HTATIP2, EIF1AX, CRABP2, GLA, MKNK2, PROCR, S100A3, DDIT3, ACTA2, MVD, RDH11	CLU, DCN, JUNB, GADD45B, GLRX, ID2, RNH1, DNAJB1, ID3
TONKS_TARGETS_OF_RUNX1_RUNX1T1_FUSION_SUSTAINED_IN_GRANULOCYTE_DN	0.0151261	0.0793168	0.69241	1.8609	8	5	ALOX5AP, PMP22, CYP1B1, CAMK1, IL10RA	ALOX5AP, PMP22
REACTOME_PROTEIN_METHYLATION	0.0145867	0.0775275	0.536012	1.85905	8	9	EEF1A1, EEF2, RPS2, HSPA8, ETFB	EEF1A1, EEF2, RPS2, HSPA8
REACTOME_FGFR2_MUTANT_RECEPTOR_ACTIVATION	0.0106545	0.0634708	0.472999	1.85899	6	12	POLR2L, POLR2F, POLR2G, POLR2J, POLR2K, POLR2E, POLR2I, POLR2H, POLR2C	POLR2L, POLR2F, POLR2G, POLR2J
HWANG_PROSTATE_CANCER_MARKERS	0.0147275	0.0778136	0.408879	1.85821	9	17	CLU, LGALS1, PARK7, ILK, PHB, RAN, MIF, KPNB1, RERG, CALR, FKBP5	CLU, LGALS1, PARK7, ILK, PHB
PID_IL23_PATHWAY	0.0115607	0.0669661	0.39958	1.85591	7	18	CCL2, TNF, NFKBIA, CXCL1, IL1B, CD4, IL6, IL18	CCL2, TNF, NFKBIA, CXCL1, IL1B
CROMER_METASTASIS_DN	0.0117801	0.0673588	0.298276	1.85513	8	36	ALDOA, ADIRF, EIF3K, GSTP1, LMNA, PHLDA2, HSPA2, RAB31, PA2G4, PSMD8, PLEC, VDAC3, BAIAP2, PPP4C, NOP16, MRPS12, PFKP	ALDOA, ADIRF, EIF3K, GSTP1, LMNA, PHLDA2, HSPA2, RAB31
MOOTHA_FFA_OXYDATION	0.0146199	0.0776379	0.425123	1.85393	9	15	ACADVL, HSD17B10, ECHS1, HADHB, HADH, DECR1, ACAT1, HADHA, ACADS, CRAT, ACADM, ACAA2, LMF2
CHEMELLO_SOLEUS_VS_EDL_MYOFIBERS_UP	0.00491803	0.0419507	0.589856	1.85393	2	7	HSPB1, PDLIM1, NFATC2, FHL1, CRYAB, TPM2	HSPB1, PDLIM1
SHETH_LIVER_CANCER_VS_TXNIP_LOSS_PAM2	0.00812065	0.0548287	0.226318	1.8528	6	75	IER3, LYVE1, COX5B, POLD4, DYNLL1, AKR1B1, TUBB2A, LGALS1, RHOC, CKLF, MYADM, ANXA2, TAGLN2, TWF2, TAX1BP3, DUSP6, CD14, ARHGAP18, FSCN1, RAB34, CCND1, TPM1, CYSTM1, TCEAL8, PTTG1, BTG2, TGFBR2, SPARC, TAGLN, PTGR1, COMTD1, NOL12	IER3, LYVE1, COX5B, POLD4, DYNLL1, AKR1B1, TUBB2A, LGALS1, RHOC, CKLF, MYADM, ANXA2, TAGLN2, TWF2, TAX1BP3
REACTOME_LYSOSOME_VESICLE_BIOGENESIS	0.0118343	0.0673588	0.44105	1.8516	7	14	VAMP8, HSPA8, BLOC1S1, CLTA, AP1B1, CHMP2A, AP1S2, VAMP2	VAMP8, HSPA8, BLOC1S1, CLTA
REACTOME_M_PHASE	0.00538213	0.04395	0.176455	1.8515	4	158	RPS27, RPS27A, UBB, TUBA1B, UBA52, LMNA, TUBB4B, DYNLL1, ANAPC11, TUBA1A, TUBB2A, BANF1, ANAPC16, PSMB3, PSMB6, CSNK2B, TUBA1C, ENSA, PSMD4, CHMP3, PSMB7, DCTN3, PSMB5, TUBB, UBC, PSMC5, CHMP4A, PSMB1, PSME1, PSMA7, UBE2E1, CHMP2A, NUP214, PSMF1, DCTN2, PSMD8, TUBB6, UBE2S, PSMD9, PPP2R1A, SUMO1, RAN, NUDC, NSL1, CDC26, PSMB10, PSMD13, SMC3, PTTG1, UBE2I, SSNA1, SDCCAG8	RPS27, RPS27A, UBB, TUBA1B, UBA52, LMNA, TUBB4B, DYNLL1, ANAPC11, TUBA1A, TUBB2A, BANF1, ANAPC16, PSMB3, PSMB6, CSNK2B, TUBA1C, ENSA, PSMD4, CHMP3, PSMB7, DCTN3, PSMB5, TUBB, UBC, PSMC5, CHMP4A, PSMB1
BIOCARTA_IL10_PATHWAY	0.0118168	0.0673588	0.451303	1.85113	7	13	TNF, BLVRB, BLVRA, IL1A, IL10, IL6, IL10RB, STAT5A, IL10RA	TNF, BLVRB, BLVRA, IL1A
REACTOME_SIGNALING_BY_THE_B_CELL_RECEPTOR_BCR	0.00818713	0.0548287	0.230578	1.8502	6	71	RPS27A, UBB, UBA52, NFKBIA, FKBP1A, PSMB3, PSMB6, PPIA, PSMD4, PSMB7, PSMB5, UBC, PSMC5, PSMB1, PSME1, PSMA7, NFATC2, PSMF1, PSMD8, PSMD9, SH3KBP1, PSMB10, PSMD13, BLNK, PSMD3, PSMC2, PSMC4, PSMA1, PSMD2, BTK, NFATC3, SYK, PTPN6, PSMC3, PSMD7, PPP3CA, PSMC1, NFKBIB, PSMB4, PSMB8, NFATC1	RPS27A, UBB, UBA52, NFKBIA, FKBP1A, PSMB3, PSMB6, PPIA, PSMD4, PSMB7, PSMB5, UBC, PSMC5, PSMB1
VALK_AML_CLUSTER_4	0.0118343	0.0673588	0.440714	1.85019	7	14	HPGDS, CFD, NDFIP1, CAPN2, RAB13, LRP10, TUBB6	HPGDS, CFD, NDFIP1, CAPN2
WP_OLIGODENDROCYTE_SPECIFICATION_AND_DIFFERENTIATION_LEADING_TO_MYELIN_COMPONENTS_FOR_CNS	0.0115512	0.0669661	0.556649	1.84992	6	8	TNF, CXCL1, IL1B, IGF1, CXCL2, PDGFB	TNF, CXCL1, IL1B
REACTOME_TCR_SIGNALING	0.0106132	0.0634708	0.231524	1.84931	8	70	RPS27A, UBB, UBA52, NFKBIA, HLA-DRB5, PSMB3, PSMB6, PSMD4, PSMB7, PSMB5, UBC, PSMC5, PSMB1, PSME1, PSMA7, CD4, VASP, PSMF1, UBE2D2, PSMD8, UBE2N, PSMD9	RPS27A, UBB, UBA52, NFKBIA, HLA-DRB5, PSMB3, PSMB6, PSMD4, PSMB7, PSMB5, UBC, PSMC5, PSMB1
ZHAN_V1_LATE_DIFFERENTIATION_GENES_DN	0.00816993	0.0548287	0.628575	1.8492	4	6	MRPL23, CKS2, SNRPB, ADM	MRPL23, CKS2, SNRPB, ADM
AGUIRRE_PANCREATIC_CANCER_COPY_NUMBER_UP	0.00864865	0.0567007	0.181721	1.84872	7	142	RPL13A, RPL27, ARPC1B, RPS21, EEF1D, RPS9, EIF3K, MYL6, RPL18, PDK4, RAB5C, SNRPD2, VPS28, BAX, AP2S1, FIS1, NDUFS6, CLTA, PHB, GPAA1, PSMA7, CYC1, SLC1A5, MYC, LUC7L3, PDCD6, ZNHIT1, NME1, PSMD8, SMARCE1, CNPY3, NUDC, SNX6, PON2, PRMT1, SPOP, DDT, NR1H2, TPD52L2, TRIP6, GSDMD, KRT10, MRPL13, ID1, KDELR1, MRPS12, ARPC1A, KPNB1, IRF3, RUVBL2, LRRC59, SHARPIN, COA3, LSM1, NOSIP, DUSP3, TPM2, SLC39A…	RPL13A, RPL27, ARPC1B, RPS21, EEF1D, RPS9, EIF3K, MYL6, RPL18, PDK4, RAB5C, SNRPD2, VPS28, BAX, AP2S1, FIS1, NDUFS6, CLTA, PHB, GPAA1
DARWICHE_PAPILLOMA_RISK_LOW_DN	0.0107015	0.0636905	0.243407	1.84746	8	60	CALM2, PEPD, SOD1, CCNI, MEF2C, ARL2, TRMT1, LGMN, GADD45GIP1, BEST1, C11orf58, DGUOK, BAG6, ARHGAP4, RNF181, BAIAP2, STRAP, C14orf119, CITED2, CLEC3B, SRSF1, CCT4, ANP32A, SWAP70, ICAM1, LTBP4, FAM3A, RPAIN, CHCHD5	CALM2, PEPD, SOD1, CCNI, MEF2C, ARL2, TRMT1, LGMN, GADD45GIP1
WANG_ESOPHAGUS_CANCER_VS_NORMAL_UP	0.0152941	0.0798597	0.240131	1.84628	12	62	LUM, CCL4, ANXA4, HLA-DRB5, EIF1, MYADM, HSPE1, IFI30, FCER1G, UCP2, CTSH, TBXAS1, SRI, DUSP6, NR4A1, TNFRSF12A, FMOD, C1S, SSR2, AGPAT2, PIGT, ITGAM, SPARC, IGFBP7, IRF3, PNPLA2, KDELR2, THY1, LAPTM5	LUM, CCL4, ANXA4, HLA-DRB5, EIF1, MYADM, HSPE1, IFI30, FCER1G, UCP2
REACTOME_HSF1_DEPENDENT_TRANSACTIVATION	0.0209205	0.0973853	0.36344	1.8458	14	22	UBB, HSPB1, HSPA8, DNAJB1, HSBP1, HSPA2, HSPA1B, MRPL18, DNAJB6, CRYAB, MLST8, TNFRSF21, CAMK2G, HSPB8	UBB, HSPB1, HSPA8, DNAJB1, HSBP1, HSPA2
REACTOME_SLBP_DEPENDENT_PROCESSING_OF_REPLICATION_DEPENDENT_HISTONE_PRE_MRNAS	0.00655738	0.0495244	0.587163	1.84546	3	7	SNRPG, SNRPB, SNRPF, SNRPE, LSM10, SNRPD3	SNRPG, SNRPB, SNRPF, SNRPE
REACTOME_TICAM1_DEPENDENT_ACTIVATION_OF_IRF3_IRF7	0.00655738	0.0495244	0.586947	1.84478	3	7	RPS27A, UBB, UBA52, UBC	RPS27A, UBB, UBA52, UBC
REACTOME_CYTOSOLIC_SENSORS_OF_PATHOGEN_ASSOCIATED_DNA	0.0121131	0.0685149	0.319245	1.84419	8	30	RPS27A, UBB, UBA52, POLR2L, NFKBIA, POLR2F, UBC, POLR1D, POLR2K, POLR3GL, POLR2E, IFI16, STAT6, IRF3, POLR2H, POLR3K, XRCC6, NFKBIB, POLR3H, DDX41	RPS27A, UBB, UBA52, POLR2L, NFKBIA, POLR2F, UBC
REACTOME_RNA_POLYMERASE_III_CHAIN_ELONGATION	0.016	0.0819101	0.506988	1.84387	9	10	POLR2L, POLR2F, POLR1D, POLR2K, POLR3GL, POLR2E, POLR2H, POLR3K, POLR3H	POLR2L, POLR2F
HUMMERICH_SKIN_CANCER_PROGRESSION_UP	0.0113636	0.0663073	0.281475	1.84119	8	41	JUNB, GADD45B, S100A6, PYCARD, HSPA8, RHOC, CYBA, CDKN1A, DOK2, RCAN1, MMP14, MYC, FOS, TNFRSF12A, MIF, TNFRSF1A, CASP1, CTSD, IFITM3, CRABP2, SSPN, COL1A2, COL6A3, SERPINB1	JUNB, GADD45B, S100A6, PYCARD, HSPA8, RHOC, CYBA, CDKN1A, DOK2, RCAN1, MMP14
REACTOME_ACTIVATION_OF_AMPK_DOWNSTREAM_OF_NMDARS	0.00776398	0.0535945	0.483521	1.84067	4	11	TUBA1B, TUBB4B, TUBA1A, TUBB2A, TUBA1C, TUBB6	TUBA1B, TUBB4B, TUBA1A, TUBB2A, TUBA1C
BAE_BRCA1_TARGETS_UP	0.0113065	0.066221	0.279027	1.84051	8	42	TMSB4X, NDUFA4, COX7C, ATF4, HINT1, PMP22, PRDX2, DRAP1, UBE2N, CAMLG, SPINT2, IDI1, PRDX4, ADH5, NME4, GAA, STAT6	TMSB4X, NDUFA4, COX7C, ATF4, HINT1, PMP22
SHIN_B_CELL_LYMPHOMA_CLUSTER_5	0.00655738	0.0495244	0.585262	1.83949	3	7	TNF, HMGB2, IL6, CDK4	TNF
REACTOME_GAP_FILLING_DNA_REPAIR_SYNTHESIS_AND_LIGATION_IN_GG_NER	0.0147275	0.0778136	0.404696	1.8392	9	17	RPS27A, UBB, UBA52, POLD4, UBC, POLE4, RPA3, PCNA, RFC1, RPA2, RPA1, POLD2, RFC2	RPS27A, UBB, UBA52, POLD4, UBC
HINATA_NFKB_TARGETS_KERATINOCYTE_UP	0.0185185	0.090019	0.265047	1.8384	14	48	TNF, CD9, SOD1, PLAU, NFKBIA, CDKN1A, ARHGDIB, IL1B, MMP14, TNFAIP2, ERCC1, IL6, CXCL3, CD83, TRAF1, TNFAIP6, KRT10, TNC, GADD45A, MAP2K3, ICAM1, STAT5A	TNF, CD9, SOD1, PLAU, NFKBIA, CDKN1A, ARHGDIB, IL1B, MMP14, TNFAIP2
SESTO_RESPONSE_TO_UV_C7	0.0113636	0.0663073	0.280741	1.83638	8	41	RPL3, GSN, CIRBP, STMN1, PTMA, ESD, LGALS1, BLVRA, PLP2, AKR1A1, PPIB, SLC1A5, CBR1, IDH2, RSU1, CTSC	RPL3, GSN, CIRBP, STMN1, PTMA, ESD, LGALS1, BLVRA, PLP2, AKR1A1
TONKS_TARGETS_OF_RUNX1_RUNX1T1_FUSION_GRANULOCYTE_UP	0.0212164	0.0983415	0.368232	1.83555	14	21	TMEM176B, HSPB1, MEF2C, TMEM176A, HSPE1, FHL1, KANK2, FSCN1, IFI16, ALDH1A1, ID1	TMEM176B, HSPB1, MEF2C, TMEM176A, HSPE1
PARK_HSC_VS_MULTIPOTENT_PROGENITORS_DN	0.0108696	0.0643844	0.481899	1.83449	6	11	RPL6, SLC25A5, ARHGDIB, NPM1, SFT2D1, KPNA2	RPL6, SLC25A5, ARHGDIB, NPM1, SFT2D1
REACTOME_PROCESSING_OF_DNA_DOUBLE_STRAND_BREAK_ENDS	0.0165289	0.0839778	0.345716	1.83435	11	25	RPS27A, UBB, UBA52, SUMO2, UBC, UBE2N, RAD50, SUMO1, UBE2I, BABAM1, TIPIN, PPP4C, RPA3	RPS27A, UBB, UBA52, SUMO2, UBC
REACTOME_HSF1_ACTIVATION	0.015896	0.0817786	0.394909	1.83422	10	18	UBB, EEF1A1, HSPB1, DNAJB1, HSBP1, HSPA1B, MRPL18, RPA3, DNAJB6, TNFRSF21, RPA2, RPA1	UBB, EEF1A1, HSPB1, DNAJB1, HSBP1
MUELLER_PLURINET	0.0075431	0.052702	0.174062	1.83255	6	159	U2AF1, PFN1, VAMP8, HSPA8, PTMA, CKS2, SNRPB, PMAIP1, ANXA2, HSPE1, SNRPF, SNRPE, NPM1, PHB, LSM4, HSPA2, LSM7, FBL, COPS6, POLR1D, LSM3, NOP56, VASP, MYC, PA2G4, LUC7L3, PARP1, KPNA2, SRSF2, PFDN6, NME1, LSM5, BAG6, SNRPD1, FKBP3, SUMO1, CCND1, DCTPP1, SSB, HDAC2, SNRPC, NUDT1, TRIM28, STXBP2, CKS1B, RPA3, GADD45A, MRPS12, KPNB1, POP5, COPS3, SRSF1, SRSF3, ANP32A, LSM1, PCNA, MCM5, RPA2, HMGB1, …	U2AF1, PFN1, VAMP8, HSPA8, PTMA, CKS2, SNRPB, PMAIP1, ANXA2, HSPE1, SNRPF, SNRPE, NPM1, PHB, LSM4, HSPA2, LSM7, FBL
WP_GENES_RELATED_TO_PRIMARY_CILIUM_DEVELOPMENT_BASED_ON_CRISPR	0.0163488	0.0833548	0.324276	1.82932	11	29	DYNLL1, MKKS, ARL3, HSPB11, IFT27, TXNDC15, TCTN1, OFD1, IFT74, IFT20, IFT43, CC2D2A, FUZ, KIFAP3, TUBD1, CLUAP1, CEP104, LZTFL1, TCTN3, DYNC2LI1, IFT52, TMEM216, IQCE, TUBE1, KATNB1, TTC21B, TRAF3IP1, CEP44, TRAPPC11	DYNLL1, MKKS
YAGI_AML_WITH_T_8_21_TRANSLOCATION	0.00538793	0.04395	0.169613	1.82892	4	172	S100A4, U2AF1, RGS10, COMT, CD99, HPGDS, COX8A, DDAH2, HLA-DMA, ITM2B, PEBP1, GYPC, CFD, LGALS1, BLVRA, PSMB3, PLP2, TSPAN4, HLA-DMB, CAPG, AIF1, POLR2J, TNFAIP2, ETHE1, MRPL33, FKBP8, AP1B1, NUP214, FCGR2A, BSG, MAGED2, ADRM1, PLXND1, ERF, FSCN1, NDUFA2, CCND1, AGPAT2, HEXA, MGMT, GDE1, MFAP4, GLO1, MAPKAPK3, TNFRSF1A, RALB, DDT, CCND3, VOPP1, MAN1A1, RAB4A, DPYSL2, NELFE, POU2F2, LST1, DDX39A, …	S100A4, U2AF1, RGS10, COMT, CD99, HPGDS, COX8A, DDAH2, HLA-DMA, ITM2B, PEBP1, GYPC, CFD, LGALS1, BLVRA, PSMB3, PLP2, TSPAN4, HLA-DMB, CAPG, AIF1, POLR2J, TNFAIP2, ETHE1, MRPL33
SCHUHMACHER_MYC_TARGETS_DN	0.0114379	0.0665546	0.621593	1.82866	6	6	ID2, ARPC4, ILK, ACP5	ID2, ARPC4, ILK, ACP5
PETRETTO_CARDIAC_HYPERTROPHY	0.017931	0.088121	0.353833	1.82759	12	23	ANXA4, ACTB, TUBA1A, TUBA1C, ASPN, ST3GAL6, EFEMP1, FSTL1, TAGLN, CPNE3, OGN, ELP5, PDLIM3, TM4SF1, ACTA2	ANXA4, ACTB, TUBA1A, TUBA1C, ASPN
NAKAJIMA_EOSINOPHIL	0.0124224	0.0695053	0.480042	1.82742	7	11	CCL4, CCL3, CFD, HES1, P2RY14, CAMK1	CCL4, CCL3, CFD, HES1, P2RY14
TONKS_TARGETS_OF_RUNX1_RUNX1T1_FUSION_GRANULOCYTE_DN	0.0132013	0.0723127	0.549496	1.82615	7	8	ALOX5AP, PMP22, CYP1B1, CAMK1, ENTPD1	ALOX5AP, PMP22
XU_GH1_AUTOCRINE_TARGETS_UP	0.0141509	0.0760507	0.23657	1.82406	11	63	RPL8, SLC25A6, BLVRB, RPL36, UQCRQ, SOD1, NDUFA1, MYL12A, APRT, CHCHD2, LGALS1, PLP2, RCAN1, CYBRD1, SSR4, ID3, CSRNP1, BSG, PPA2	RPL8, SLC25A6, BLVRB, RPL36, UQCRQ, SOD1, NDUFA1, MYL12A, APRT, CHCHD2, LGALS1, PLP2, RCAN1, CYBRD1, SSR4, ID3
REACTOME_WNT5A_DEPENDENT_INTERNALIZATION_OF_FZD4	0.00819672	0.0548287	0.580322	1.82396	4	7	AP2S1, AP2M1, CLTA, AP2A2, ARRB2	AP2S1, AP2M1, CLTA
REACTOME_INITIAL_TRIGGERING_OF_COMPLEMENT	0.0132013	0.0723127	0.548707	1.82353	7	8	C1QC, CFD, C1QA, C1QB, C1S	C1QC, CFD, C1QA
WANG_BARRETTS_ESOPHAGUS_AND_ESOPHAGUS_CANCER_UP	0.016	0.0819101	0.501312	1.82322	9	10	CRIP1, ARPC3, CYBA, CXCL3, TCEAL1, PNPLA2, PSMB8, INSR, GDF15	CRIP1, ARPC3, CYBA
REACTOME_ASSEMBLY_AND_CELL_SURFACE_PRESENTATION_OF_NMDA_RECEPTORS	0.0139752	0.0753647	0.478525	1.82165	8	11	TUBA1B, TUBB4B, TUBA1A, TUBB2A, TUBA1C, TUBB6	TUBA1B, TUBB4B, TUBA1A, TUBB2A, TUBA1C
REACTOME_MICRORNA_MIRNA_BIOGENESIS	0.0188406	0.0908708	0.405218	1.8216	12	16	POLR2L, POLR2F, POLR2G, POLR2J, POLR2K, POLR2E, RAN, POLR2I, POLR2H, POLR2C, PRKRA	POLR2L, POLR2F, POLR2G, POLR2J
REACTOME_UB_SPECIFIC_PROCESSING_PROTEASES	0.0127021	0.0706202	0.219479	1.81996	10	78	RPS27A, UBB, UBA52, NFKBIA, PSMB3, PSMB6, PSMD4, PSMB7, PSMB5, UBC, PSMC5, PSMB1, PSME1, FKBP8, PSMA7, VDAC2, MYC, PSMF1, ADRM1, PSMD8, PSMD9, VDAC3, ARRB2, PSMB10, TOMM20, PSMD13, ADRB2, PSMD3, TADA3, ATXN7	RPS27A, UBB, UBA52, NFKBIA, PSMB3, PSMB6, PSMD4, PSMB7, PSMB5, UBC, PSMC5, PSMB1
BOGNI_TREATMENT_RELATED_MYELOID_LEUKEMIA_UP	0.016	0.0819101	0.500337	1.81968	9	10	RPS27A, RPL17, SLC25A6, RPL11, MPST, EFEMP1	RPS27A, RPL17, SLC25A6, RPL11
REACTOME_TRAF6_MEDIATED_IRF7_ACTIVATION_IN_TLR7_8_OR_9_SIGNALING	0.0194489	0.09268	0.524228	1.81818	11	9	RPS27A, UBB, UBA52, UBC, UBE2N	RPS27A, UBB, UBA52, UBC
REACTOME_APOPTOSIS	0.00900901	0.0583303	0.204363	1.8173	7	95	RPS27A, UBB, UBA52, LMNA, GSN, DYNLL1, BAX, PSMB3, PSMB6, PMAIP1, LY96, PSMD4, PSMB7, PSMB5, UBC, PSMC5, PSMB1, PSME1, PSMA7, HMGB2, CD14, PSMF1, PSMD8, PLEC, BAD, PSMD9, FNTA, DBNL, PSMB10, PSMD13, BCAP31, GSDMD, PSMD3, TJP2, KPNB1, PSMC2, C1QBP, PSMC4, PSMA1	RPS27A, UBB, UBA52, LMNA, GSN, DYNLL1, BAX, PSMB3, PSMB6, PMAIP1, LY96, PSMD4, PSMB7, PSMB5, UBC, PSMC5, PSMB1
MORI_IMMATURE_B_LYMPHOCYTE_UP	0.0160643	0.0820378	0.307982	1.81718	11	32	MYL12A, HLA-DMA, HLA-DMB, CAPG, IFI30, ATP6V0B, DUSP6, LAT2, CD83, CAPN1, RGL2, HCK, ADCY7, RGS14, TMEM50B, IL10RA, PTPN6	MYL12A, HLA-DMA, HLA-DMB, CAPG, IFI30, ATP6V0B
REACTOME_PTEN_REGULATION	0.0114943	0.0667584	0.21509	1.81712	9	82	RPS27A, UBB, UBA52, LAMTOR4, LAMTOR2, PSMB3, PSMB6, CSNK2B, LAMTOR1, LAMTOR5, PSMD4, PSMB7, PSMB5, UBC, PSMC5, PSMB1, PSME1, PSMA7, EGR1, PSMF1, CBX6, PSMD8, PSMD9, CBX4, HDAC2, PSMB10, PSMD13, PSMD3, PSMC2, RING1, PSMC4, RBBP7, PSMA1, MLST8, PSMD2, STUB1, HDAC5, HDAC7, PSMC3, TNRC6B, PSMD7, CHD4, PSMC1, MAF1, PSMB4, PSMB8	RPS27A, UBB, UBA52, LAMTOR4, LAMTOR2, PSMB3, PSMB6, CSNK2B, LAMTOR1, LAMTOR5, PSMD4, PSMB7, PSMB5, UBC, PSMC5, PSMB1
ACOSTA_PROLIFERATION_INDEPENDENT_MYC_TARGETS_DN	0.0182039	0.0890426	0.25034	1.81685	14	53	JUNB, POLD4, RHOC, AIF1, NEU1, RHOG, SLCO2B1, TAX1BP3, RAB13, MYC, LRP10, SLC48A1, CAP1, CAPN1, FADS1, GDE1, NAGA, AKR1C1, KRT10, ID1, AKR1C2, CTSD, UGP2, STAT5A, CD63, ARHGEF2, ESYT1, BCL2L1	JUNB, POLD4, RHOC, AIF1, NEU1, RHOG, SLCO2B1, TAX1BP3
REACTOME_PTK6_REGULATES_RTKS_AND_THEIR_EFFECTORS_AKT1_AND_DOK1	0.00819672	0.0548287	0.578049	1.81682	4	7	RPS27A, UBB, UBA52, UBC	RPS27A, UBB, UBA52, UBC
BIOCARTA_RANMS_PATHWAY	0.0168067	0.0845875	0.675685	1.81595	9	5	RANBP1, KPNA2, RAN, KPNB1, RCC1
REACTOME_TRANSPORT_OF_NUCLEOSIDES_AND_FREE_PURINE_AND_PYRIMIDINE_BASES_ACROSS_THE_PLASMA_MEMBRANE	0.0168067	0.0845875	0.675507	1.81547	9	5	SLC25A6, SLC25A5, ARL2, SLC25A4, ARL2BP	SLC25A6, SLC25A5, ARL2
DARWICHE_PAPILLOMA_RISK_LOW_UP	0.0166468	0.0843573	0.239164	1.81527	13	60	RPS3A, EEF1D, EEF1B2, COX5B, RPL39, DYNLL1, ESD, PPIC, FTL, GABARAPL2, IL1B, CAPN2, NHP2, CSTA, ATP6V0D1, PDCD5, HEXA, GALK1, FES, PFKL, ID1, AXL, SRSF1, SUCLG2, EIF5A, SNHG9, IFITM3, PLEKHA4, RPS6KA4, QDPR, SLC35B1, FAM162A	RPS3A, EEF1D, EEF1B2, COX5B, RPL39, DYNLL1, ESD, PPIC, FTL, GABARAPL2, IL1B, CAPN2, NHP2
PASINI_SUZ12_TARGETS_DN	0.00752688	0.052702	0.170583	1.81453	6	164	IER3, S100A6, ID2, CLIC1, GSN, COLEC12, TUBA1A, FRMD4B, LGALS1, MYADM, HMGN3, CDKN1A, CD151, ANXA2, CSRP1, MMP14, PMP22, EID1, ILK, ABRACL, FILIP1L, CAPN2, TAX1BP3, PRSS23, WLS, UBE2E1, TMBIM1, CYP1B1, DUSP6, MYC, CMTM3, GLIPR2, IGFBP4, TNFRSF12A, TUBB6, CAP1, FOXP1, TGFB1I1, RAB34, IDI1, TPM1, EFEMP1, ERRFI1, CITED2, TMEM123, BAZ1A, TCEAL8, BTG2, DPYSL2, TMEM43, PPP1R18, PDGFB, SERPINB9, GNG2, T…	IER3, S100A6, ID2, CLIC1, GSN, COLEC12, TUBA1A, FRMD4B, LGALS1, MYADM, HMGN3, CDKN1A, CD151, ANXA2, CSRP1, MMP14, PMP22, EID1, ILK, ABRACL, FILIP1L, CAPN2, TAX1BP3
WP_METABOLIC_REPROGRAMMING_IN_COLON_CANCER	0.0190476	0.0912449	0.344711	1.81402	13	24	TALDO1, TKT, PKM, MDH2, GAPDH, SLC1A5, SDHB, GLUD1, IDH2, PFKL, SUCLG2, SHMT2, PYCR2, FH, PDHA1, PDHB	TALDO1, TKT, PKM, MDH2, GAPDH
TONKS_TARGETS_OF_RUNX1_RUNX1T1_FUSION_SUSTAINED_IN_GRANULOCYTE_UP	0.0132013	0.0723127	0.545774	1.81378	7	8	TMEM176B, HSPB1, IFI16, ALDH1A1, ID1, SOX4, TM4SF1	TMEM176B, HSPB1
CHIANG_LIVER_CANCER_SUBCLASS_INTERFERON_UP	0.0233918	0.104761	0.415853	1.8135	15	15	ALOX5AP, PLA2G2A, FCGR2B, NNMT, MS4A4A, HPGD, EVI2A	ALOX5AP, PLA2G2A, FCGR2B
GUTIERREZ_MULTIPLE_MYELOMA_UP	0.0226308	0.102899	0.363791	1.81341	15	21	COX7C, PSENEN, TAF9, EID1, VDAC2, ATP6V0E1, EMC7, ILF2, MORF4L1, SUCLG2, DCTD, UQCRFS1	COX7C, PSENEN, TAF9, EID1
KORKOLA_TERATOMA	0.0202899	0.0955867	0.403246	1.81273	13	16	DCN, MGP, ZFP36, CKS2, EMP1, EGR1, MFAP4, EPS8, MCM5, SSPN, TM4SF1, COL14A1, ELN	DCN, MGP, ZFP36, CKS2, EMP1
IVANOVA_HEMATOPOIESIS_LATE_PROGENITOR	0.00623053	0.0482506	0.152765	1.81072	5	232	TYROBP, EEF1D, LAMTOR4, F13A1, RGS10, GLRX, BLVRB, TMEM14C, MS4A6A, DAD1, MPEG1, RNF130, CKLF, HLA-DMB, ANXA2, TMED2, RAP1A, IFI30, ATP6V0B, MAGOH, TWF2, FDPS, PRDX3, FCGR2B, RAB31, ITPA, UFC1, MS4A4A, NDUFV1, RAB32, ORMDL2, BSG, ATP6V0E1, PIN1, DERA, IRF8, ADRM1, TRAPPC2L, UROD, NFU1, OSTF1, AP1S2, HAX1, CD33, DHRS7, LY86, EVI2A, AP3S1, GDI2, ICAM4, CTSC, MRPS36, TMED3, RAB7A, BAZ1A, PHF5A, CLEC…	TYROBP, EEF1D, LAMTOR4, F13A1, RGS10, GLRX, BLVRB, TMEM14C, MS4A6A, DAD1, MPEG1, RNF130, CKLF, HLA-DMB, ANXA2, TMED2, RAP1A, IFI30, ATP6V0B, MAGOH, TWF2, FDPS, PRDX3, FCGR2B, RAB31, ITPA, UFC1
NAKAMURA_METASTASIS_MODEL_UP	0.0209205	0.0973853	0.356505	1.81058	14	22	TUBB2A, BLVRA, CMTM3, TUBB6, HOXB7, DUSP3, HTRA2, TOLLIP, LAPTM5, HIRIP3, STX4, FKBP10, FOSL1, DPCD, ACD, MEPCE, NTRK2	TUBB2A, BLVRA
BILBAN_B_CLL_LPL_DN	0.0163488	0.0833548	0.320847	1.80998	11	29	EIF4A1, IER3, JUNB, GLRX, MS4A6A, ID2, PMAIP1, HMGB2, MNDA, FOS	EIF4A1, IER3, JUNB, GLRX, MS4A6A, ID2, PMAIP1
GOLUB_ALL_VS_AML_DN	0.0202899	0.0955867	0.402495	1.80935	13	16	CST3, NFKBIA, LTC4S, CFD, CAT, FAH, CD33	CST3, NFKBIA, LTC4S, CFD
URS_ADIPOCYTE_DIFFERENTIATION_DN	0.0121766	0.0686017	0.46035	1.80927	7	12	DCN, LUM, CD37, TMEM179B, PPP2R1A, SPARC, OSGIN1, COL6A1, COL6A3	DCN, LUM, CD37, TMEM179B
BOCHKIS_FOXA2_TARGETS	0.0075431	0.052702	0.168823	1.80916	6	168	RPL21, JUNB, CD9, EEF1B2, ITM2B, PDK4, COLEC12, ATF4, IFI27L2, DAD1, BANF1, FTL, CRYL1, RENBP, DRAM2, PRDX6, NDUFS8, MKKS, INSIG1, ID3, PSME1, CAT, HMGB2, IL6, PA2G4, DNAJB11, IGFBP4, HPGD, FAH, CXCL2, NFU1, DHRS7, NDUFA2, COCH, SEPHS2, TIMM9, HPS1, AP3S1, IDH2, GDE1, PSMB10, PON2, PFDN2, TNFRSF1A, PSMG3, GIMAP5, ALDH1A1, NDUFA8, IDH1, TJP2, KDM6B, TTC7A, DPM1, EIF4A2, GANAB, NDRG2, GHITM, NRROS,…	RPL21, JUNB, CD9, EEF1B2, ITM2B, PDK4, COLEC12, ATF4, IFI27L2, DAD1, BANF1, FTL, CRYL1, RENBP, DRAM2, PRDX6, NDUFS8, MKKS, INSIG1, ID3
RIZKI_TUMOR_INVASIVENESS_3D_DN	0.00677201	0.0501151	0.200343	1.80913	5	98	FOLR2, TYROBP, POLR2L, MRPL23, MEF2C, EIF3E, TMED9, FKBP1A, TKT, AK1, LY96, NEU1, SNRPE, NDUFB5, GAPDH, IFI30, SLCO2B1, PRDX6, LSM4, MYL12B, PSME1, CAPZB, IL18, OSTF1, MANF, CD83, PRMT1, BCAP31, SSNA1, STXBP2, CASP1, CTSD, RTCB, OXA1L, DOK1, CCT4, LAGE3, TXNL1, TPM2, TIMM17B, PTBP1	FOLR2, TYROBP, POLR2L, MRPL23, MEF2C, EIF3E, TMED9, FKBP1A, TKT, AK1, LY96, NEU1, SNRPE, NDUFB5, GAPDH, IFI30, SLCO2B1, PRDX6, LSM4, MYL12B
REACTOME_SPRY_REGULATION_OF_FGF_SIGNALING	0.0139752	0.0753647	0.475058	1.80845	8	11	RPS27A, UBB, UBA52, UBC, PPP2R1A, MKNK1	RPS27A, UBB, UBA52, UBC
REACTOME_NEF_MEDIATES_DOWN_MODULATION_OF_CELL_SURFACE_RECEPTORS_BY_RECRUITING_THEM_TO_CLATHRIN_ADAPTERS	0.0121766	0.0686017	0.460109	1.80833	7	12	AP2S1, AP2M1, AP2A2, AP1B1, CD4, AP1S2	AP2S1, AP2M1
WP_MONOAMINE_TRANSPORT	0.0168067	0.0845875	0.672835	1.80829	9	5	TNF, IL1B, TGFB1I1, SCAMP2	TNF, IL1B
REACTOME_RNA_POLYMERASE_III_TRANSCRIPTION_INITIATION_FROM_TYPE_1_PROMOTER	0.0233918	0.104761	0.414653	1.80827	15	15	POLR2L, POLR2F, POLR1D, POLR2K, POLR3GL, POLR2E, GTF3C6, GTF3A, POLR2H, POLR3K, POLR3H, GTF3C5, POLR1C, GTF3C2	POLR2L, POLR2F
CHIARADONNA_NEOPLASTIC_TRANSFORMATION_KRAS_UP	0.0217129	0.0997133	0.242297	1.80511	17	56	TMSB4X, CCL2, LUM, NFKBIA, ERGIC3, ERH, TNFAIP2, ANGPTL2, UBE2D2, RGS16, TUBB6, HMGN2, SEPHS2, CCND1, EVI2A, SPTSSA, ILF2, MRPL18, ANKH, ST6GAL1, CKS1B, MED10, GTF2A2, PCNA, SSRP1, AHCY	TMSB4X, CCL2, LUM, NFKBIA, ERGIC3, ERH, TNFAIP2
REACTOME_NUCLEAR_EVENTS_KINASE_AND_TRANSCRIPTION_FACTOR_ACTIVATION	0.0176391	0.087372	0.322786	1.80296	12	28	JUNB, ID2, MEF2C, ARC, ID3, DUSP6, EGR1, FOS, PPP2R1A, ID1, DUSP3, F3, ATF1, EGR3, CHD4, RPS6KA2, FOSL1, DUSP7, CDK5	JUNB, ID2, MEF2C, ARC, ID3
KEGG_HEMATOPOIETIC_CELL_LINEAGE	0.0157274	0.0811114	0.300108	1.80232	11	33	TNF, CD9, HLA-DRB5, CSF1R, CD59, CD37, IL1B, IL1A, CD4, CD14, IL6, CD33, CD36	TNF, CD9, HLA-DRB5, CSF1R, CD59, CD37, IL1B, IL1A
ABBUD_LIF_SIGNALING_2_UP	0.0114379	0.0665546	0.612366	1.80152	6	6	DCN, JUNB, DAB2, PFKP, NRP1	DCN, JUNB, DAB2
REACTOME_SYNTHESIS_OF_LIPOXINS_LX	0.0103986	0.0631481	0.748888	1.8014	5	4	ALOX5AP, LTC4S, HPGD, PTGR1	ALOX5AP, LTC4S
INGRAM_SHH_TARGETS_DN	0.0189959	0.0912449	0.322392	1.80076	13	28	TGFBI, CLU, GLRX, TPPP3, EMB, TUBA1A, GAS6, SERTAD1, MAGED2, PRDX4, MRPL54, SPARC, CDC37	TGFBI, CLU, GLRX, TPPP3, EMB, TUBA1A, GAS6
DEMAGALHAES_AGING_UP	0.0157274	0.0811114	0.299843	1.80073	11	33	S100A4, C1QC, CLU, S100A6, C1QA, MPEG1, NPC2, FCGR2B, C1QB, FCGR2A	S100A4, C1QC, CLU, S100A6, C1QA, MPEG1, NPC2, FCGR2B
DAZARD_UV_RESPONSE_CLUSTER_G3	0.0131148	0.0722177	0.572427	1.79915	7	7	BRD2, ADM, PPP1R15A, ERCC1, NR1D1	BRD2, ADM
BANDRES_RESPONSE_TO_CARMUSTIN_MGMT_48HR_DN	0.0268949	0.11589	0.255854	1.7984	21	49	IER3, PFN1, RAD23A, EPHX1, FKBP1A, CD151, FTL, ARPC2, INSIG1, NDUFC1, POLR2E, HMGN2, EIF6, SRP14, BAIAP2, ADAM15, TRAF1, PCBD1, PCOLCE, HADH, ISLR, SHMT2, CRYBB1, HAGH, ASMTL, GAMT, MVD, CRAT, GOLGA2, FBN1, TUBG1, PFKM, ALAD, SGCA, RAD9A, SORBS2	IER3, PFN1, RAD23A, EPHX1, FKBP1A, CD151, FTL, ARPC2, INSIG1
BASSO_B_LYMPHOCYTE_NETWORK	0.0125858	0.0701066	0.210314	1.7961	10	86	S100A4, CRIP1, MYL12A, LGALS1, HSPE1, SNRPF, PSMB7, PSMB5, POLR2F, PRDX3, ETHE1, RPS26, NDUFAB1, SSBP1, CTSH, LSM3, NISCH, CYC1, NME1, UBE2S, BIN1, PRDX4, HHEX, MRPL12, NOP16, EBNA1BP2, MRPS12, SRSF1, RUVBL2, PCNA, BUD31, PSMD2, LAPTM5, EIF2S1, SSRP1, POLR2H, ZYX, ANXA6, SLC25A4, HPRT1, RCC1, AHSA1, MRPL3, POLD2, EEF1E1, WDR18, ZNF593	S100A4, CRIP1, MYL12A, LGALS1, HSPE1, SNRPF, PSMB7, PSMB5, POLR2F, PRDX3, ETHE1, RPS26
LEIN_MEDULLA_MARKERS	0.0201884	0.0952522	0.310779	1.79528	14	30	LYVE1, CD151, ANXA2, CD59, PMP22, P2RY14, UFC1, MYC, FNTA, CAPN1, HOXB6, FSTL1, RASSF4, TRIP10	LYVE1, CD151, ANXA2, CD59, PMP22, P2RY14, UFC1
MARKEY_RB1_CHRONIC_LOF_UP	0.0209618	0.0974326	0.260603	1.79513	16	47	CRIP1, STMN1, AQP1, CDKN1A, GATM, DNPH1, ANGPTL2, SLC1A5, EGR1, CBX6, SIVA1, FOXP1, IDI1, IDH2, PRDX4, FADS1, CXCL12, NME4, TIPIN, DOK1, KLF4, PCNA, SLC27A3, ACAT2, FDFT1, COL6A3, FAM3C, ANAPC5, MCM7, SQLE, SMOC2, PDGFRA, XRCC1	CRIP1, STMN1, AQP1, CDKN1A, GATM
REACTOME_BIOSYNTHESIS_OF_SPECIALIZED_PRORESOLVING_MEDIATORS_SPMS	0.0181518	0.0888573	0.539496	1.79291	10	8	ALOX5AP, LTC4S, HPGD, GPX4, PTGR1, PTGS2	ALOX5AP, LTC4S
WONG_ENDMETRIUM_CANCER_DN	0.0191257	0.0914789	0.330713	1.79213	13	26	DCN, GAS6, IGFBP6, CNRIP1, P2RY14, EFEMP1, COX7A1, LTBP4, OGN, PID1, RBP7, OSR2, SFRP4, CRISPLD2, ECM2, FBN1, PDGFRA, GLT8D2, TSHZ3, SCARA5, SYNPO2, CD248, MICU3, GNLY, SIN3B, EMILIN1	DCN, GAS6, IGFBP6, CNRIP1, P2RY14
MATSUDA_NATURAL_KILLER_DIFFERENTIATION	0.00940439	0.0603143	0.15454	1.79004	8	214	ALDOA, RPS14, RPS18, MS4A6A, SLC40A1, COX5B, MEF2C, CORO1A, GPR34, ACTB, STMN1, EDF1, IFITM2, MPEG1, FRMD4B, FKBP1A, RHOC, MYADM, TKT, ASPN, CSRP1, PKM, TSC22D3, NDUFB10, IL1B, TIMM13, NHP2, ID3, MS4A4A, PRSS23, POLR1D, IGF1, NISCH, RANBP1, FHL1, ST3GAL6, PFDN6, IGFBP4, FOS, CCT7, TPI1, CXCL3, CDK4, LY86, HEXA, KCTD12, HSPA1B, AIP, CD36, EVI5, HRH1, EFEMP1, GALK1, PRMT1, PSMD13, TM6SF1, FSTL1, MA…	ALDOA, RPS14, RPS18, MS4A6A, SLC40A1, COX5B, MEF2C, CORO1A, GPR34, ACTB, STMN1, EDF1, IFITM2, MPEG1, FRMD4B, FKBP1A, RHOC, MYADM, TKT, ASPN, CSRP1, PKM, TSC22D3, NDUFB10, IL1B, TIMM13, NHP2, ID3
WP_INTRACELLULAR_TRAFFICKING_PROTEINS_INVOLVED_IN_CMT_NEUROPATHY	0.0170807	0.0854174	0.470215	1.79001	10	11	HSPB1, RABAC1, PMP22, RAB11A, RAB7A, RAB4A, RAB11B	HSPB1, RABAC1, PMP22
REACTOME_SYNTHESIS_SECRETION_AND_DEACYLATION_OF_GHRELIN	0.0114379	0.0665546	0.607972	1.78859	6	6	IGF1, SPCS1, SEC11C, KLF4, SEC11A
VART_KSHV_INFECTION_ANGIOGENIC_MARKERS_UP	0.0241255	0.107203	0.239918	1.78738	19	56	TNF, STAB1, PLAU, SERPINF1, IL1B, ADM, TNFAIP2, IL10, IGF1, ANGPTL2, IL6, TIMP3, IL18, CXCL2, PLXDC1, CXCL3, AGGF1, PTGS1, CXCL12, PDGFB, SPARC, PTGS2, EFNB1, F3, NRP1	TNF, STAB1, PLAU, SERPINF1, IL1B, ADM, TNFAIP2
SANA_TNF_SIGNALING_DN	0.0174782	0.0869878	0.266593	1.78665	13	44	TMSB4X, RPS3A, LYVE1, CLU, CRIP2, ARHGDIB, BGN, C1orf43, TPT1, ARL5A, ARL6IP1, IGFBP4, KCTD12, EFEMP1, GIMAP7, HDAC2, SRSF7, ALDH1A1	TMSB4X, RPS3A, LYVE1, CLU, CRIP2, ARHGDIB, BGN, C1orf43, TPT1
MCBRYAN_PUBERTAL_BREAST_6_7WK_DN	0.0169713	0.0850057	0.293545	1.78653	12	34	RPS10, HMGB2, DUSP6, TNFRSF12A, CAP1, TOB2, PTTG1, UNC50, TNC, EPS8, NR1D1, TAGLN, PAM, CISD1, F3, PER3, KIF22, PDLIM4, TGIF1, ACTA2, BPGM, PALLD	RPS10
MCBRYAN_PUBERTAL_BREAST_4_5WK_UP	0.0102857	0.0628282	0.206025	1.78637	8	90	RPS10, RPL36A, RPL37A, RPL5, CD9, RPL22, ID2, EMB, HTRA1, MAFB, GAS6, IGFBP6, CAPG, ATP1A1, TRMT1, TNFAIP2, DPYSL3, DUSP6, CD14, IMPDH2, FOS, TNFRSF12A, CAP1, HSPA1B, DKK3, PDLIM2, CYSTM1, ERRFI1, TMED3, ALDH1A1, TNFAIP6, TNC	RPS10, RPL36A, RPL37A, RPL5, CD9, RPL22, ID2, EMB, HTRA1, MAFB, GAS6, IGFBP6, CAPG, ATP1A1, TRMT1, TNFAIP2
BURTON_ADIPOGENESIS_8	0.0179718	0.0881827	0.276316	1.78565	13	40	FXYD5, CD99, SERPINF1, DSTN, TUBA1A, BAX, CAPG, EMP1, RAB31, SERTAD1, PRSS23, CMTM3, PLD3, CAP1, PRDX4, CTSA, SERPINB6	FXYD5, CD99, SERPINF1, DSTN, TUBA1A, BAX, CAPG, EMP1, RAB31
ZHU_CMV_ALL_DN	0.0178359	0.0878268	0.229459	1.78482	14	65	ID2, LMNA, CFD, DDIT4, HNMT, ZFP36L1, CD151, ACTG1, FTL, ADM, CYP1B1, RAB13, TIMP3, C7orf50, NFIC, CCND1, EFEMP1, COL6A2, TNFRSF1A, CXCL12, AKR1C1, SERPINB6, RALGDS, TAGLN, TGFBR3, ANP32A, TPM2, LAMB2, C1R, IGFBP5, COL1A2, FKBP10, ITSN1	ID2, LMNA, CFD, DDIT4, HNMT, ZFP36L1, CD151, ACTG1, FTL, ADM
REACTOME_TELOMERE_C_STRAND_LAGGING_STRAND_SYNTHESIS	0.0248538	0.109661	0.408924	1.78329	16	15	POLD4, RPA3, TERF1, PCNA, RFC1, RPA2, RPA1, TINF2, POLD2, RFC2, ACD, CHTF8, TEN1	POLD4
WIELAND_UP_BY_HBV_INFECTION	0.0142518	0.0763816	0.226655	1.78294	11	67	TYROBP, HLA-DMA, CFL1, PPT1, HLA-DMB, ARHGDIB, VSIG4, IFI30, FCER1G, UCP2, RAB31, PSME1, C1QB, RGL1, KPNA2, C3AR1, CD83, CTSC, IFI16, PSMB10, IGSF6, PTTG1, GIMAP5, RNASET2, HLA-DPB1, SLC7A7, LAPTM5, C1orf54, S100A10, IL10RA	TYROBP, HLA-DMA, CFL1, PPT1, HLA-DMB, ARHGDIB, VSIG4, IFI30, FCER1G, UCP2, RAB31
PLASARI_TGFB1_TARGETS_1HR_UP	0.0228898	0.103525	0.364787	1.78266	15	20	IER3, JUNB, GADD45B, ID2, HES1, CSRNP1, IL6, NR4A1, GADD45G	IER3, JUNB, GADD45B, ID2, HES1
REACTOME_REGULATION_OF_TNFR1_SIGNALING	0.0217391	0.0997133	0.396456	1.78221	14	16	RPS27A, UBB, UBA52, TNF, UBC, TRAF1, RBCK1, TNFRSF1A	RPS27A, UBB, UBA52, TNF, UBC
REACTOME_ER_QUALITY_CONTROL_COMPARTMENT_ERQC	0.0170807	0.0854174	0.468135	1.7821	10	11	RPS27A, UBB, UBA52, RNF5, UBC, OS9	RPS27A, UBB, UBA52, RNF5, UBC
WEI_MYCN_TARGETS_WITH_E_BOX	0.00609756	0.0477808	0.135978	1.78102	5	355	ALDOA, CALM2, HSPA8, SLIRP, SF3B5, PHLDA2, ANXA2, NDUFS6, SNRPF, EMP1, TRMT1, TAF9, DBI, ATP6V0B, TUBB, PHB, ABRACL, POLR2F, REXO2, LSM4, DPYSL3, PCMT1, AMD1, ARL5A, GLIPR1, MRPS28, MTDH, ME1, NDUFB3, PA2G4, ATP6V0E1, DNAJB11, PARP1, SLC25A39, PDCD6, NR4A1, HPGD, CCT7, EIF5B, UBE2N, TUBB6, TPRKB, SIVA1, NFIC, SNRPD1, UAP1, POLE4, SUCLG1, MANF, IDI1, NUDT5, WDR1, HSPA1B, HPS1, DCTPP1, MRPL14, MRPS…	ALDOA, CALM2, HSPA8, SLIRP, SF3B5, PHLDA2, ANXA2, NDUFS6, SNRPF, EMP1, TRMT1, TAF9, DBI, ATP6V0B, TUBB, PHB, ABRACL, POLR2F, REXO2, LSM4
REACTOME_BASE_EXCISION_REPAIR	0.0220386	0.100865	0.335656	1.78097	15	25	POLD4, PARP1, MPG, POLE4, RPA3, TERF1, PCNA, RFC1, RPA2, NTHL1, RPA1, APEX1, TINF2, POLD2, RFC2, SMUG1, ACD, XRCC1, POLD1, UNG, NEIL2, MUTYH, NEIL1, LIG3, POLD3	POLD4
MARSON_BOUND_BY_E2F4_UNSTIMULATED	0.00834202	0.0555201	0.149551	1.78	7	239	RPS20, RPS3A, UBB, RPL3, RPL4, CLIC1, COX8A, HSPA8, PTMA, TMEM258, ISCU, SF3B5, EIF3G, CSNK2B, MRPL51, NEU1, TUBB, MAGOH, NHP2, RBMX, LSM3, NUCKS1, RANBP1, MYC, DNAJB11, KPNA2, LSM5, TXN2, BAG6, SIVA1, UBE2S, DDOST, POLE4, FKBP3, IDH3B, ENY2, MRPL27, NSL1, MRPL18, MRPS18C, CDK2AP2, GDE1, LSM2, SMC3, SEC11C, NUTF2, IFT27, NUDCD2, TIPIN, RAB11B, MRPL13, TRA2B, ANAPC15, CKS1B, PLEKHO2, MRPS12, PPP1R…	RPS20, RPS3A, UBB, RPL3, RPL4, CLIC1, COX8A, HSPA8, PTMA, TMEM258, ISCU, SF3B5, EIF3G, CSNK2B, MRPL51, NEU1, TUBB, MAGOH, NHP2
PID_FRA_PATHWAY	0.0264993	0.114501	0.350349	1.77931	18	22	CCL2, DCN, JUNB, MGP, PLAU, ATF4, NFATC2, IL6, CCND1	CCL2, DCN, JUNB, MGP, PLAU, ATF4
REACTOME_TGF_BETA_RECEPTOR_SIGNALING_ACTIVATES_SMADS	0.0264993	0.114501	0.350182	1.77847	18	22	RPS27A, UBB, UBA52, NEDD8, FKBP1A, UBC, PPP1CA, PPP1R15A	RPS27A, UBB, UBA52, NEDD8, FKBP1A, UBC, PPP1CA
REACTOME_DEGRADATION_OF_CYSTEINE_AND_HOMOCYSTEINE	0.0168067	0.0845875	0.661623	1.77815	9	5	ETHE1, TXN2, MPST, CDO1, TSTD1	ETHE1
DARWICHE_SKIN_TUMOR_PROMOTER_DN	0.019025	0.0912449	0.234154	1.77723	15	60	EEF1D, CALM2, PEPD, CCNI, RPL39, MEF2C, IL1B, LGMN, GADD45GIP1, BEST1, CSTA, C11orf58, DGUOK, BAG6, HEXA, STRAP, GALK1, C14orf119, FES, CLEC3B, SRSF1, ANP32A, SUCLG2, EIF5A, SWAP70, FAM3A, RPAIN, CHCHD5, ABHD14B, IFT20, SLC35B1, FAM162A	EEF1D, CALM2, PEPD, CCNI, RPL39, MEF2C, IL1B, LGMN, GADD45GIP1
LIU_IL13_PRIMING_MODEL	0.0208	0.0971963	0.488378	1.77618	12	10	CHMP4A, SERTAD1, EGR1, FOS, JMJD6, ETV5, PLK3	CHMP4A
REACTOME_PCNA_DEPENDENT_LONG_PATCH_BASE_EXCISION_REPAIR	0.0152207	0.0795466	0.451892	1.77603	9	12	POLD4, POLE4, RPA3, PCNA, RFC1, RPA2, RPA1, APEX1, POLD2, RFC2	POLD4
MISHRA_CARCINOMA_ASSOCIATED_FIBROBLAST_UP	0.0152207	0.0795466	0.451847	1.77586	9	12	CCL2, PLAU, CTSK, EGR1, FOS, COL6A2, TNC, THY1, COL6A1	CCL2, PLAU
MAINA_VHL_TARGETS_UP	0.0163934	0.0833788	0.564581	1.77449	9	7	DAB2, FILIP1L, MYL9, ALDH1A1, TAGLN, CDKN1C	DAB2, FILIP1L
HU_GENOTOXIN_ACTION_DIRECT_VS_INDIRECT_24HR	0.0228802	0.103525	0.307074	1.77388	16	30	JUNB, PTMA, NPM1, UBE2E1, MTDH, MIF4GD, HSPB11, NELFE, RTCB, DNAJB6, RBBP7, FASTK, NUBP1, RB1, GLRX3, CCT3, APEX1, TINF2	JUNB, PTMA, NPM1
MCBRYAN_PUBERTAL_TGFB1_TARGETS_UP	0.0110865	0.0652986	0.189861	1.77134	9	106	RPL27A, IER3, CLU, S100A6, COMT, CLIC1, HTRA1, GSN, MEF2C, RAB5C, RAD23A, CDKN1A, HES1, CAPG, ATP1A1, MMP14, ECM1, TNS1, DPYSL3, ACADVL, CYC1, CD14, FHL1, SRSF2, EHD1, CAP1, FOXP1, NFIC, CYB5R3	RPL27A, IER3, CLU, S100A6, COMT, CLIC1, HTRA1, GSN, MEF2C, RAB5C, RAD23A, CDKN1A, HES1, CAPG, ATP1A1, MMP14, ECM1, TNS1
REACTOME_ENDOSOMAL_SORTING_COMPLEX_REQUIRED_FOR_TRANSPORT_ESCRT	0.0228898	0.103525	0.362381	1.7709	15	20	RPS27A, UBB, UBA52, VPS28, CHMP3, UBC, CHMP4A, CHMP2A	RPS27A, UBB, UBA52, VPS28, CHMP3, UBC, CHMP4A
REACTOME_RNA_POLYMERASE_III_TRANSCRIPTION	0.0272109	0.11653	0.336316	1.76984	19	24	POLR2L, POLR2F, POLR1D, NFIA, POLR2K, NFIC, POLR3GL, POLR2E, SSB, GTF3C6, GTF3A, POLR2H, POLR3K, POLR3H, SNAPC2, SNAPC5, GTF3C5, POLR1C, GTF3C2, NFIB, BRF2	POLR2L, POLR2F
KYNG_DNA_DAMAGE_BY_4NQO	0.0216763	0.0996441	0.380933	1.76931	14	18	ESD, CYBRD1, POLR2F, CD36, ITGB5, RAB11B, ID1, PDGFRL, HSPB8, RABGGTB, ASMTL, NET1, ADAMTS1, FBLN2, IL16, PCK2	ESD, CYBRD1, POLR2F
GAUSSMANN_MLL_AF4_FUSION_TARGETS_E_UP	0.0213568	0.0987554	0.267982	1.76765	16	42	TGFBI, CLU, CRIP1, COLEC12, PMAIP1, ASPN, ADM, FOS, C1S, KCTD12, HSPA1B, SERPINB6, GAL3ST4, AKIP1, CRYAB, ISLR, PDGFRL, S100A10, GCA, EGR3, PROCR, FABP3, PPIG, HDAC9, ENPP1, CLEC11A, PDGFRA, INTS12, SORBS2, PLB1, ZC2HC1A, FOXRED2, SULF1, MAN1C1, OCIAD2, NUDT7	TGFBI, CLU, CRIP1, COLEC12, PMAIP1, ASPN, ADM
WATANABE_RECTAL_CANCER_RADIOTHERAPY_RESPONSIVE_DN	0.0281174	0.118547	0.25141	1.76716	22	49	RPS20, LUM, GSTP1, TUBB2A, LGALS1, PSMB6, CAPG, HSPE1, ENSA, TMEM147, PSMB5, SNX2, AP3S1, GLUD1, CCT6A, PCOLCE, ATXN10, WSB1, POP5, SPR, NOP2, PIK3R3, COL1A2, AHSA1, SCARB1, KLF10, COL6A3	RPS20, LUM, GSTP1, TUBB2A, LGALS1, PSMB6, CAPG, HSPE1, ENSA, TMEM147, PSMB5, SNX2
MULLIGHAN_NPM1_MUTATED_SIGNATURE_1_DN	0.0177725	0.0878245	0.222557	1.76626	14	69	EEF1D, FXYD5, TPPP3, SERPINF1, HSPB1, UXT, APRT, EIF3F, RNF130, PMAIP1, EIF3D, RPL28, TUFM, GRHPR, FHL1, SURF1, EHD1, LPAR6, TMEM243, RASSF1, EIF6, RAB11A, GDI2, PHB2, GNAQ, RAB4A, PPM1F, UBE2L3, KCNQ1, LTBP4, COPS5, HPCAL1, ESYT1, NBL1, XRCC6, PYGB, NFYC, DGKD, SVIL, SLC9A3R1, CLK3, LDLR, CAMKK2, PES1, PLEKHG3, RRP9, SCRN1, MAP4K1	EEF1D, FXYD5, TPPP3, SERPINF1, HSPB1, UXT, APRT, EIF3F, RNF130, PMAIP1, EIF3D, RPL28, TUFM
YOSHIMURA_MAPK8_TARGETS_DN	0.00963597	0.0610019	0.161039	1.76593	8	180	ALDOA, RPS12, CST3, F13A1, MYL6, RPL22, HSPA8, HNMT, SLC25A3, PET100, ACTG1, IGFBP6, MDH2, EMP1, PSMD4, DBI, PMP22, TPT1, ADM, PHB, ABRACL, FDPS, PSMC5, FCGR2B, SSR4, PPIB, NDUFAB1, SERP1, AMD1, ARL5A, COX5A, MTDH, NFIA, GRHPR, DUSP6, BSG, IL6, MYC, NAA20, TIMP3, NME1, FMOD, SEC61B	ALDOA, RPS12, CST3, F13A1, MYL6, RPL22, HSPA8, HNMT, SLC25A3, PET100, ACTG1, IGFBP6, MDH2, EMP1, PSMD4, DBI, PMP22, TPT1, ADM, PHB, ABRACL, FDPS, PSMC5, FCGR2B, SSR4
WP_PURINE_METABOLISM_AND_RELATED_DISORDERS	0.0208	0.0971963	0.485302	1.765	12	10	APRT, ITPA, MAT2A, DGUOK, ADSL, HPRT1, ADA, PRPS1, ATIC, IMPDH1	APRT, ITPA
MARTINEZ_RB1_TARGETS_UP	0.00816327	0.0548287	0.1408	1.76493	7	280	IER3, RPL23, JUNB, TSPO, LUM, GLRX, SAP18, ZFP36, SERPINF1, KRTCAP2, UBL5, VAMP8, LTC4S, PDK4, ACTB, UQCRB, IFI27L2, CFD, SNRPG, FRMD4B, EPHX1, ZC3H11A, LGALS1, DNAJB1, PRELP, AQP1, CDKN1A, BRD2, MGLL, CD59, SNCA, RHOG, CRYL1, DRAM2, UCP2, UBC, RAB31, ETHE1, C1QB, DNPH1, LILRB5, DPYSL3, SERP1, CAT, TECR, AMD1, ARL5A, ANGPTL2, IDH3G, CAPZB, NR4A1, TIMP3, SLC48A1, LAPTM4A, FAH, PLEC, BAD, CAP1, FOX…	IER3, RPL23, JUNB, TSPO, LUM, GLRX, SAP18, ZFP36, SERPINF1, KRTCAP2, UBL5, VAMP8, LTC4S, PDK4, ACTB, UQCRB, IFI27L2, CFD, SNRPG, FRMD4B, EPHX1, ZC3H11A, LGALS1, DNAJB1, PRELP, AQP1, CDKN1A, BRD2, MGLL, CD59, SNCA, RHOG, CRYL1, DRAM2, UCP2, UBC, RAB31, ETHE1
REACTOME_COPI_MEDIATED_ANTEROGRADE_TRANSPORT	0.0222222	0.101631	0.254451	1.76491	17	48	TUBA1B, TUBB4B, DYNLL1, COPE, TUBA1A, TMED9, TUBB2A, TUBA1C, CD59, TMED2, DCTN3, CAPZB, DCTN2, ARF5, CAPZA2, TUBB6	TUBA1B, TUBB4B, DYNLL1, COPE, TUBA1A, TMED9, TUBB2A, TUBA1C, CD59, TMED2, DCTN3
SAGIV_CD24_TARGETS_DN	0.0188679	0.0908708	0.373071	1.76466	12	19	PLAU, CDKN1A, ECM1, PPP1R15A, NAGK, LAT2, UROD, ADRB2, PDGFB, ICAM1, TUFT1, HSPB8, CAV1, ISG20, GDF15, EPHB6, TIMP4, RNF25	PLAU, CDKN1A, ECM1
AMIT_EGF_RESPONSE_40_HELA	0.0190217	0.0912449	0.321053	1.76398	13	27	IER3, JUNB, ZFP36, HES1, PPP1R15A, IL6, IER2, EGR1, NR4A1, CBX4, BTG2, ID1, PTGS2	IER3, JUNB, ZFP36, HES1
SCHLOSSER_SERUM_RESPONSE_AUGMENTED_BY_MYC	0.026538	0.11451	0.236586	1.76256	21	56	EIF4A1, UQCRQ, RNH1, TMED9, RAD23A, JTB, CSNK2B, PKM, GUK1, DNPH1, ERCC1, NDUFV1, CYC1, RGL1, ERP44, UBE2S, PPP2R1A, IDH3B, AIP, TMEM109, KXD1, RBM42	EIF4A1, UQCRQ, RNH1, TMED9, RAD23A, JTB, CSNK2B, PKM, GUK1
REACTOME_DNA_DAMAGE_RECOGNITION_IN_GG_NER	0.0245232	0.108662	0.312436	1.76253	17	29	RPS27A, UBB, UBA52, ACTB, RBX1, RAD23A, UBC, COPS6, PARP1, COPS3, COPS4, TFPT, INO80C, COPS5, INO80E, GPS1, MCRS1, INO80B, CETN2, XPC, COPS8, RUVBL1	RPS27A, UBB, UBA52, ACTB, RBX1, RAD23A, UBC
SESTO_RESPONSE_TO_UV_C0	0.0224057	0.102396	0.228578	1.76244	18	63	RPS27, SAP18, NDUFA4, ZFP36, NFKBIA, DYNLL1, TUBA1A, CXCL1, EIF4A3, ISCU, BRD2, NEU1, TAF9, CLTA, ADM, POLR2K, ARL6IP1, KPNA2, CAMLG	RPS27, SAP18, NDUFA4, ZFP36, NFKBIA, DYNLL1, TUBA1A, CXCL1, EIF4A3, ISCU, BRD2, NEU1, TAF9, CLTA, ADM
MARIADASON_RESPONSE_TO_CURCUMIN_SULINDAC_7	0.0264026	0.114241	0.530135	1.76181	15	8	RPL41, ADIRF, BGN, DRAM2	RPL41, ADIRF, BGN, DRAM2
REACTOME_HIV_TRANSCRIPTION_INITIATION	0.0234483	0.104939	0.341	1.76131	16	23	POLR2L, TAF9, POLR2F, POLR2G, POLR2J, POLR2K, GTF2H5, POLR2E, POLR2I, TAF12, GTF2B, GTF2A2, POLR2H, POLR2C	POLR2L, TAF9, POLR2F, POLR2G, POLR2J
AMIT_EGF_RESPONSE_20_HELA	0.0163934	0.0833788	0.560334	1.76114	9	7	GADD45B, PPP1R15A, ZC3H12A, FOS, BTG2	GADD45B
REACTOME_DISSOLUTION_OF_FIBRIN_CLOT	0.0147059	0.0778136	0.598184	1.75979	8	6	PLAU, ANXA2, SERPINB6, S100A10, SERPINB8, SERPINE2	PLAU, ANXA2
MIKKELSEN_ES_ICP_WITH_H3K4ME3	0.00845666	0.0557548	0.153733	1.75972	7	207	RPL10, RPL19, MAMDC2, PYCARD, TPPP3, CLIC1, POLD4, HLA-DMA, DYNLL1, NOP10, TMEM256, IFITM2, GNG11, AK1, WDR83OS, DOK2, FIS1, LY96, DPP7, ECH1, EMP1, NFKBID, S100A13, RIN2, SCN9A, SUMF2, SAT2, CALHM2, POLR2K, IGBP1, RAB13, CAMK1, TCN2, ENTPD1, LPAR6, CXCL2, TMEM14A, MPST, TGFB1I1, ARHGAP18, CXCL3, HSD17B11, TRAF1, CAPN1, PCBD1, GIMAP7, TMEM141, TCEAL8, ARHGAP30, TNFAIP6, FUNDC2, DNAJC4, NMRAL1, SP…	RPL10, RPL19, MAMDC2, PYCARD, TPPP3, CLIC1, POLD4, HLA-DMA, DYNLL1, NOP10, TMEM256, IFITM2, GNG11, AK1, WDR83OS, DOK2, FIS1, LY96, DPP7, ECH1, EMP1, NFKBID, S100A13
WP_PROSTAGLANDIN_AND_LEUKOTRIENE_METABOLISM_IN_SENESCENCE	0.0277778	0.11767	0.403242	1.75851	18	15	ALOX5AP, LTC4S, CDKN1A, TBXAS1, PTGS1, GNAQ, PTGS2, PTGER2, RB1, IGFBP5	ALOX5AP, LTC4S, CDKN1A
KAMIKUBO_MYELOID_CEBPA_NETWORK	0.0277778	0.11767	0.40295	1.75723	18	15	GLRX, LGALS1, RAB31, IRF8, IL18, SPINT2, ITGAM, CSF2RA	GLRX, LGALS1, RAB31
LIN_MELANOMA_COPY_NUMBER_DN	0.027894	0.118083	0.345855	1.75649	19	22	RPL21, SAP18, MAF, ESD, SERF2, CRYL1, TPT1, LPAR6, ALG5	RPL21, SAP18, MAF, ESD, SERF2, CRYL1, TPT1
HOFFMANN_LARGE_TO_SMALL_PRE_BII_LYMPHOCYTE_UP	0.0218447	0.100124	0.238435	1.75614	17	55	TUBA1B, TUBB4B, GSN, CRIP2, TUBA1A, STMN1, CKS2, CDKN1A, HES1, MMP14, TUBB, SNX2, PPP1CA, HMGB2, NUCKS1, KPNA2, UBE2S, PIH1D1, DCTPP1, NUDC	TUBA1B, TUBB4B, GSN, CRIP2, TUBA1A, STMN1, CKS2, CDKN1A, HES1, MMP14, TUBB, SNX2, PPP1CA
MOREIRA_RESPONSE_TO_TSA_UP	0.0248276	0.109623	0.339927	1.75577	17	23	EIF4A1, TMSB4X, COX8A, SSR4, MYC, PA2G4, IGFBP4, EIF6, MIF, HSPA1B	EIF4A1, TMSB4X, COX8A, SSR4
TANAKA_METHYLATED_IN_ESOPHAGEAL_CARCINOMA	0.023224	0.104458	0.323896	1.75519	16	26	SLC3A2, POLR2G, NXF1, CMTM3, MRPL24, ETFA, WDR1, MRPL43, STX5, PTGER2, NIPSNAP3A, WDR61, BUB3, CRABP2, AATF, FDFT1, WDR74, PRCC	SLC3A2, POLR2G, NXF1
ROZANOV_MMP14_TARGETS_UP	0.0131148	0.0722177	0.180847	1.75492	11	121	PYCARD, GMFG, DSTN, HLA-DMA, COLEC12, IFITM2, DDIT4, FKBP1A, HLA-DMB, PMAIP1, LGMN, MMP14, PRDX6, HERPUD1, PDLIM1, ANXA7, MKKS, NNMT, RIN2, SNRPB2, GLIPR1, ANGPTL2, NAA20, TIMP3, PNKD, PLXND1, TPM1, CD83, PTGS1, EFEMP1, ERRFI1, COL6A2, TAF12, FUCA1, BTG2, PCOLCE, ST6GAL1, MRPS26, HLA-DPB1, TAGLN, IGFBP7, DOK1, PTGR1, PDGFRL, FLI1, TPST2, SNX5, PLK2, ANXA6, CALD1, CSPG4, DEPTOR, RCC1, COL6A1, SLC1…	PYCARD, GMFG, DSTN, HLA-DMA, COLEC12, IFITM2, DDIT4, FKBP1A, HLA-DMB, PMAIP1, LGMN, MMP14, PRDX6, HERPUD1, PDLIM1, ANXA7, MKKS
LEE_AGING_NEOCORTEX_UP	0.0249688	0.110074	0.260644	1.75355	19	45	C1QC, JUNB, CD9, EEF2, MYL12A, C1QA, MPEG1, RHOG, TUBB, PHB, UBC, FOS, NR4A1, PTGS1, RAB4A, HSD17B12, GADD45A, CTSD, CRYAB	C1QC, JUNB, CD9, EEF2, MYL12A, C1QA, MPEG1, RHOG, TUBB, PHB, UBC
REACTOME_REGULATED_NECROSIS	0.0208877	0.0973776	0.288125	1.75354	15	34	RPS27A, UBB, UBA52, BAX, IL1B, CHMP3, IL1A, UBC, CHMP4A, CHMP2A, FLOT1, IL18, GSDMD, CASP1, CDC37, STUB1, HMGB1, FLOT2	RPS27A, UBB, UBA52, BAX, IL1B, CHMP3, IL1A, UBC, CHMP4A
FLECHNER_BIOPSY_KIDNEY_TRANSPLANT_OK_VS_DONOR_DN	0.0251479	0.110647	0.41714	1.75122	16	14	BAX, BRD2, GPAA1, GLIPR1, AP1B1, MYC, FOS	BAX, BRD2, GPAA1
JINESH_BLEBBISHIELD_VS_LIVE_CONTROL_DN	0.0139335	0.075335	0.168693	1.75105	12	151	RPL13A, RPL23A, RPS29, RPL15, RPS7, RPS9, RGS10, PYCARD, RPL14, RPL22, EEF2, CIRBP, MGST3, CXCL1, IFITM2, HNMT, PET100, PLP2, DUSP23, ANXA2, ENSA, LGMN, CHMP3, TAGLN2, RPL22L1, COMMD3, DPYSL3, RAB32, RIN2, CAT, WLS, ZC3H12A, SRI	RPL13A, RPL23A, RPS29, RPL15, RPS7, RPS9, RGS10, PYCARD, RPL14, RPL22, EEF2, CIRBP, MGST3, CXCL1, IFITM2, HNMT, PET100, PLP2, DUSP23, ANXA2, ENSA, LGMN, CHMP3, TAGLN2, RPL22L1, COMMD3
GOUYER_TATI_TARGETS_UP	0.0147059	0.0778136	0.594991	1.7504	8	6	CCL2, TNF, ID2	CCL2, TNF, ID2
CASORELLI_APL_SECONDARY_VS_DE_NOVO_UP	0.0277778	0.11767	0.401369	1.75034	18	15	CLU, FCGRT, FOS, ENTPD1, DPM3, TM6SF1, KLF4, PTGER2, CPQ, GCA	CLU, FCGRT
WP_INTERACTIONS_OF_NATURAL_KILLER_CELLS_IN_PANCREATIC_CANCER	0.0186335	0.0902788	0.459755	1.7502	11	11	CCL2, TNF, CCL4, CCL3, MYC	CCL2, TNF, CCL4, CCL3
HELLER_SILENCED_BY_METHYLATION_UP	0.016538	0.0839778	0.184564	1.75	14	111	S100A4, IER3, CLU, S100A6, RPS2, SERPINF1, VAMP8, DDAH2, HLA-DMA, MAFB, TUBB2A, HNMT, PHLDA2, CDKN1A, NCF4, HLA-DMB, PMAIP1, CAPG, S100A13, TNFAIP2, CTSH, WLS, MIR22HG, CYP1B1, RAB13, CSTA, IGFBP4	S100A4, IER3, CLU, S100A6, RPS2, SERPINF1, VAMP8, DDAH2, HLA-DMA, MAFB, TUBB2A, HNMT, PHLDA2, CDKN1A, NCF4, HLA-DMB, PMAIP1, CAPG, S100A13, TNFAIP2
MARTINEZ_RB1_AND_TP53_TARGETS_UP	0.00720906	0.0518509	0.142659	1.74983	6	264	TGFBI, IER3, UBB, TYROBP, ALOX5AP, TSPO, LUM, GLRX, MS4A6A, SERPINF1, COX6A1, LTC4S, PDK4, ACTB, UQCRB, IFI27L2, CFD, TMED9, ESD, ZC3H11A, LGALS1, DNAJB1, PRELP, AQP1, CSF1R, CDKN1A, CD59, DRAM2, NDUFS4, SNX17, FCGR2B, RAB31, C1QB, LILRB5, DPYSL3, SERP1, CAT, AMD1, ARL5A, ME1, ANGPTL2, IDH3G, SLC1A5, CAPZB, MNDA, PSMF1, FOS, NR4A1, SLC48A1, LAPTM4A, FAH, BAD, UAP1, FSCN1, EMP2, CHD9, OS9, SREK1IP…	TGFBI, IER3, UBB, TYROBP, ALOX5AP, TSPO, LUM, GLRX, MS4A6A, SERPINF1, COX6A1, LTC4S, PDK4, ACTB, UQCRB, IFI27L2, CFD, TMED9, ESD, ZC3H11A, LGALS1, DNAJB1, PRELP, AQP1, CSF1R, CDKN1A, CD59, DRAM2, NDUFS4, SNX17, FCGR2B, RAB31
REACTOME_P75NTR_SIGNALS_VIA_NF_KB	0.0197869	0.0937819	0.445222	1.74982	12	12	RPS27A, UBB, UBA52, NFKBIA, UBC	RPS27A, UBB, UBA52, NFKBIA, UBC
MATTIOLI_MULTIPLE_MYELOMA_WITH_14Q32_TRANSLOCATIONS	0.0277778	0.11767	0.400894	1.74827	18	15	CD99, MAFB, MAF, GYPC, CCND1, CXCL12, GNAQ, DPYSL2, KLF4	CD99, MAFB, MAF, GYPC
REACTOME_ASPARAGINE_N_LINKED_GLYCOSYLATION	0.0194175	0.0926622	0.170735	1.74765	17	145	RPS27A, UBB, TUBA1B, UBA52, TUBB4B, DYNLL1, COPE, TUBA1A, TMED9, TUBB2A, DAD1, TUBA1C, UBXN1, CD59, TMED2, NEU1, RENBP, DCTN3, RNF5, UBC, TRAPPC1, CAPZB, ST3GAL6, DCTN2, ARF5, NAGK, CAPZA2, TRAPPC2L, TUBB6, TRAPPC3, NANS, DDOST, UAP1, DPM3, OS9, LMAN2, ALG5, CTSC, ARF3, TMED3, FUCA1, CTSA, STX5, MAN1A1, ST6GAL1, GFPT2, KDELR1, NUDT14, DPM1, ALG3, GANAB, SEC13, ACTR1A, DPM2, KDELR2, ALG13, CALR, M…	RPS27A, UBB, TUBA1B, UBA52, TUBB4B, DYNLL1, COPE, TUBA1A, TMED9, TUBB2A, DAD1, TUBA1C, UBXN1, CD59, TMED2, NEU1, RENBP, DCTN3, RNF5, UBC
CHARAFE_BREAST_CANCER_LUMINAL_VS_MESENCHYMAL_DN	0.0125392	0.069909	0.150851	1.74731	11	214	EIF4A1, TGFBI, GSTP1, FXYD5, CD99, PLAU, HTRA1, AKR1B1, PLP2, GNG11, PSMB6, ACTG1, IGFBP6, ANXA2, DAB2, PMP22, CNRIP1, TUBB, SH2B3, RAB31, NNMT, WLS, GLIPR1, FHL1, IL6, ST3GAL6, CMTM3, GLIPR2, KANK2, TUBB6, CXCL2, AP1S2, UBE2S, C1S, BIN1, TGFB1I1, SNRPD1, FSCN1, RAB34, CRTAP, FAM200B, TPM1, KCTD12, ETV5, ANTXR2, DKK3, HSD17B11, HRH1, CTSC, COL6A2, IFI16, ANKH, SH3KBP1, GLIS3, PTTG1, LTBP2, FSTL1,…	EIF4A1, TGFBI, GSTP1, FXYD5, CD99, PLAU, HTRA1, AKR1B1, PLP2, GNG11, PSMB6, ACTG1, IGFBP6, ANXA2, DAB2, PMP22, CNRIP1, TUBB, SH2B3, RAB31
HOLLMANN_APOPTOSIS_VIA_CD40_DN	0.0130435	0.0719517	0.173769	1.7472	11	137	RPL8, EEF1D, F13A1, TSPO, CD9, PYCARD, GMFG, SERPINF1, CPVL, RPL36AL, NPC2, HSBP1, ANXA2, GATM, RNASE6, PDLIM1, PPP1CA, PSME1, MGST2, PPA2, GTF2H5, PLXND1, SPINT2, TIMM9, SMARCE1, CTSC, PCBD1, FADS1, HOXB6, PON2, NUDT1, THYN1, TRIP6, NME4, PHYH, GSDMD, KLHL21, RPP25, CASP1, SUB1, PPM1F, AKIP1, SUCLG2, HOXB7, DECR1, COA3, NOSIP, CCNB1IP1, SLC39A4, ARMCX6, UROS, FADS2, GNPDA1, NIT2, TFG, UGDH, OSR2…	RPL8, EEF1D, F13A1, TSPO, CD9, PYCARD, GMFG, SERPINF1, CPVL, RPL36AL, NPC2, HSBP1, ANXA2, GATM, RNASE6, PDLIM1, PPP1CA
REACTOME_GLYCOGEN_SYNTHESIS	0.024	0.106797	0.480147	1.74625	14	10	RPS27A, UBB, UBA52, UBC, GYG1, PGM2L1, UGP2	RPS27A, UBB, UBA52, UBC
HERNANDEZ_ABERRANT_MITOSIS_BY_DOCETACEL_2NM_DN	0.0186335	0.0902788	0.458539	1.74557	11	11	LUM, HSPA8, HSPA2, EGR1, IRF8, CCND1	LUM, HSPA8, HSPA2
PID_INTEGRIN2_PATHWAY	0.024	0.106797	0.479664	1.74449	14	10	TGFBI, PLAU, FCGR2A, ICAM4, ITGAM, ICAM1, THY1	TGFBI, PLAU
LINDGREN_BLADDER_CANCER_HIGH_RECURRENCE	0.0303448	0.12524	0.337652	1.74402	21	23	MGP, CRIP1, LGALS1, MYADM, CSRP1, DPP7, NR4A1, MYL9, RPS19BP1, SPARC, NDRG2, ANXA6, ABI3BP, COL1A2	MGP, CRIP1, LGALS1, MYADM, CSRP1, DPP7
HOFFMANN_PRE_BI_TO_LARGE_PRE_BII_LYMPHOCYTE_DN	0.0230474	0.103887	0.271753	1.74344	17	39	CD9, FXYD5, EMB, PPIC, ANXA2, EMP1, WLS, MAGED2, MGST2, ST3GAL6, TCN2, BIN1, HEXA, GIMAP4, TNFAIP6, AKR1C1, THY1, ZYX, ITM2C, ANKRD28, THRA, KLF10, ADA	CD9, FXYD5, EMB, PPIC, ANXA2, EMP1
BIOCARTA_FIBRINOLYSIS_PATHWAY	0.00357782	0.0364043	0.970824	1.74328	1	2	F13A1, PLAU	F13A1, PLAU
SWEET_LUNG_CANCER_KRAS_DN	0.0139935	0.0753989	0.164761	1.74292	12	162	LYVE1, HNRNPA1, STAB1, DCN, GADD45B, MGP, MS4A6A, GMFG, CRIP1, NFKBIA, GSN, MEF2C, TUBA1A, CFD, AQP1, GPX3, GNG11, IGFBP6, SNCA, DPT, IL1B, PMP22, PRDX6, PDLIM1, ID3, MS4A4A, ANGPTL2, FHL1, MNDA, TIMP3, PLAC9, EMP2, KCTD12, PGRMC1, TNXB, ANTXR2, SPARCL1, CDO1, COX7A1, COL6A2, GIMAP4, PSMB10, MYL9, SULT1A1, ALDH1A1, ADRB2, VAMP3, CLEC3B, FEZ2, SPARC, HCK, GYG1, GNG2, TAGLN, FKBP9, LIMCH1, PAM, KLF4	LYVE1, HNRNPA1, STAB1, DCN, GADD45B, MGP, MS4A6A, GMFG, CRIP1, NFKBIA, GSN, MEF2C, TUBA1A, CFD, AQP1, GPX3, GNG11, IGFBP6, SNCA, DPT, IL1B, PMP22, PRDX6, PDLIM1, ID3
REACTOME_BETA_OXIDATION_OF_HEXANOYL_COA_TO_BUTANOYL_COA	0.0168067	0.0845875	0.648273	1.74228	9	5	ECHS1, HADHB, HADH, HADHA, ACADS
LEIN_CHOROID_PLEXUS_MARKERS	0.0252525	0.110952	0.26628	1.74179	19	41	TGFBI, F13A1, MGP, LUM, EPHX1, PCOLCE2, ATP6V0E1, LRP10, TCN2, SPINT2, CTSC, FADS1, CCND3, ITGB5, PCOLCE, RNASET2, CPED1, CPQ, MXRA8, FXYD1, GGH, PBXIP1, MYO7A, CFH, DUSP22, ACAA2, CSRP2, KIF9, F5, COL8A1, TMEM237, MSX1, HEMK1, SULF1	TGFBI, F13A1, MGP, LUM, EPHX1
FONTAINE_FOLLICULAR_THYROID_ADENOMA_DN	0.025572	0.112108	0.301389	1.74104	18	30	S100A6, BANF1, TMEM14B, IFI30, ECM1, MYC, RGS19, KPNA2, MDH1, COX7B, CCND3, MAN1A1, GFPT2, C1QBP, KLF4	S100A6, BANF1, TMEM14B, IFI30, ECM1
BILANGES_SERUM_SENSITIVE_VIA_TSC1	0.0169492	0.0849629	0.808541	1.74064	9	3	JUNB, EGR1, MFAP4	JUNB
SIG_REGULATION_OF_THE_ACTIN_CYTOSKELETON_BY_RHO_GTPASES	0.0279823	0.118217	0.38288	1.74005	18	17	RPS4X, PFN1, CFL1, ACTG1, VASP, ANGPTL2, FSCN1, GDI2	RPS4X, PFN1, CFL1, ACTG1
REACTOME_ATTENUATION_PHASE	0.0294551	0.122131	0.382235	1.73712	19	17	UBB, HSPB1, HSPA8, DNAJB1, HSBP1, HSPA2, HSPA1B, MRPL18, DNAJB6, TNFRSF21	UBB, HSPB1, HSPA8, DNAJB1, HSBP1, HSPA2
ANASTASSIOU_MULTICANCER_INVASIVENESS_SIGNATURE	0.0231065	0.104004	0.268795	1.73704	17	40	DCN, LUM, COMP, PLAU, SERPINF1, LGALS1, BGN, ASPN, RAB31, CTSK, TIMP3, COL6A2, TNFAIP6, PCOLCE, SPARC, THY1, C1QTNF3, RCN3, COL1A2, COL6A3, SFRP4, ACTA2, AEBP1, CRISPLD2, PRRX1, FBN1, PDGFRB, GLT8D2, MXRA5	DCN, LUM, COMP, PLAU, SERPINF1, LGALS1, BGN, ASPN, RAB31
CAFFAREL_RESPONSE_TO_THC_24HR_5_DN	0.0271739	0.11653	0.316092	1.73672	19	27	NDUFA1, TUBA1A, SLC3A2, HERPUD1, DUT, RANBP1, NDUFB3, NME1, SPINT2, CALM3, SUB1, SHMT2, PPIH, EBP, IGFBP5, ARF4	NDUFA1, TUBA1A, SLC3A2, HERPUD1
BROWNE_HCMV_INFECTION_16HR_DN	0.0284238	0.119277	0.275557	1.73636	21	37	ADIRF, ID2, LMNA, FILIP1L, ACADVL, PLEC, MPG, TPM1, NAAA, APOBEC3C, ADH5, KIAA0930, SERPINB6, DNASE1L1, TGFBR3, ATP2B4, NRP1, COL1A2, FABP3, POLD2, MVD, SLC35E2B, SVIL, ACAA2, DIP2C, FBXO21, TMEM187, COG4, TRAM2, C14orf132	ADIRF, ID2, LMNA, FILIP1L
REACTOME_TERMINATION_OF_TRANSLESION_DNA_SYNTHESIS	0.0274566	0.117262	0.373647	1.73546	18	18	RPS27A, UBB, UBA52, POLD4, UBC, POLE4, RPA3, PCNA, RFC1, RPA2, RPA1, POLD2, RFC2	RPS27A, UBB, UBA52, POLD4, UBC
PID_ANTHRAX_PATHWAY	0.0201863	0.0952522	0.455704	1.73477	12	11	TNF, IL1B, IL18, ANTXR2, CASP1, MAP2K3, ANTXR1, NLRP1	TNF, IL1B
REACTOME_MITOPHAGY	0.0274566	0.117262	0.373415	1.73439	18	18	RPS27A, TOMM7, UBB, UBA52, CSNK2B, UBC, TOMM22	RPS27A, TOMM7, UBB, UBA52, CSNK2B, UBC
BONOME_OVARIAN_CANCER_SURVIVAL_OPTIMAL_DEBULKING	0.0169109	0.0849073	0.192976	1.73398	14	97	UBB, TSPO, CLIC1, NDUFA1, GSN, VAMP8, RBX1, NEDD8, NDUFB2, CKLF, WDR83OS, NDUFS6, ENSA, ARPC2, CLTA, TAGLN2, RNF5, MYL12B, GADD45GIP1, DNPH1, DAAM1, NDUFB3, ARF5, FLOT1, SEC61B, RAB11A, JMJD6, IFI16, TMED3, CCND3, GAA, KDM6B, CYB5R1, CIB1, RGS14, CCDC170, DHPS, MCTS1	UBB, TSPO, CLIC1, NDUFA1, GSN, VAMP8, RBX1, NEDD8, NDUFB2, CKLF, WDR83OS, NDUFS6, ENSA, ARPC2, CLTA, TAGLN2, RNF5, MYL12B, GADD45GIP1
MORI_MATURE_B_LYMPHOCYTE_UP	0.0317848	0.12914	0.246684	1.73394	25	49	HLA-DMA, MEF2C, VPS28, ZFP36L1, NCF4, HLA-DMB, C12orf57, ID3, CTSH, IRF8, LAT2, DGCR6L, CD83, MORF4L1, IL10RB, ADRB2, MAN1A1, ADCY7, RGS14, CERS2, PPM1M, PISD, IL10RA, PTPN6	HLA-DMA, MEF2C, VPS28, ZFP36L1, NCF4, HLA-DMB, C12orf57, ID3
NABA_MATRISOME_ASSOCIATED	0.0118026	0.0673588	0.161727	1.73391	10	167	S100A4, CST3, C1QC, CCL2, TNF, F13A1, S100A6, CCL4, CCL3, PLAU, SERPINF1, HTRA1, ANXA4, COLEC12, CXCL1, C1QA, LGALS1, ANXA2, EGLN2, IL1B, IL1A, MMP14, ANXA7, S100A13, C1QB, CTSH, CTSK, IL10, IGF1, ANXA11, ANGPTL2, IL6, CSTA, TIMP3, IL18, PLXND1, CXCL2, PLXDC1, CXCL3, ADAM15, CTSC, PLXNA2, CXCL12, CTSA, CLEC10A, CCL13, FSTL1, SERPINB6, TNFSF12, CLEC3B, PDGFB, CD209, MUC12, SERPINB9, CTSD, CTSF	S100A4, CST3, C1QC, CCL2, TNF, F13A1, S100A6, CCL4, CCL3, PLAU, SERPINF1, HTRA1, ANXA4, COLEC12, CXCL1, C1QA, LGALS1, ANXA2, EGLN2, IL1B, IL1A, MMP14, ANXA7, S100A13
WP_SLEEP_REGULATION	0.0313531	0.127884	0.521147	1.73194	18	8	CST3, IL6, FOS, IL18, PER3, AHCY, ADA	CST3
REACTOME_SYNTHESIS_OF_SUBSTRATES_IN_N_GLYCAN_BIOSYTHESIS	0.0248042	0.109597	0.284447	1.73116	18	34	NEU1, RENBP, ST3GAL6, NAGK, NANS, UAP1, DPM3, ALG5, CTSA, ST6GAL1, GFPT2, NUDT14, DPM1, DPM2, PMM1, AMDHD2, MVD, GLB1, ST6GALNAC4, CMAS, GMPPA, SLC17A5, FUOM, SRD5A3, ST3GAL4, DOLK	NEU1, RENBP
REACTOME_CILIUM_ASSEMBLY	0.0225922	0.102798	0.222283	1.729	18	65	TUBA1B, TUBB4B, DYNLL1, TUBA1A, TUBB2A, TUBA1C, DCTN3, TUBB, DYNLRB1, MKKS, ARL3, DCTN2, TUBB6, PPP2R1A, RAB11A, HSPB11, SSNA1, IFT27, SDCCAG8, CCT2, CCT4, ACTR1A, AKAP9, HAUS4, TCTN1, CCT3, OFD1, ARF4, IFT74, CCT5, IFT20, DYNC1I2, IFT43, HAUS1, BBIP1, CETN2, EXOC7, PRKAR2B, TUBG1, CC2D2A, CDK1, KIFAP3, CEP164, CLUAP1, PKD1, LZTFL1, HAUS7, TCTN3, DYNC2LI1, IFT52, TMEM216	TUBA1B, TUBB4B, DYNLL1, TUBA1A, TUBB2A, TUBA1C, DCTN3, TUBB, DYNLRB1, MKKS
BOYAULT_LIVER_CANCER_SUBCLASS_G3_DN	0.0317241	0.128977	0.334739	1.72897	22	23	SERPINF1, TMEM176B, CRYL1, FXYD6, ACADVL, MAT2A, ECHS1, MGMT, COX7A1, GIMAP5, ZCCHC24, CD302, ACAT1	SERPINF1, TMEM176B, CRYL1, FXYD6
WP_CYTOSOLIC_DNASENSING_PATHWAY	0.022942	0.103561	0.295945	1.72889	16	31	POLR2L, CCL4, PYCARD, NFKBIA, IL1B, POLR2F, POLR1D, POLR2K, IL6, IL18, POLR3GL, POLR2E	POLR2L, CCL4, PYCARD, NFKBIA, IL1B, POLR2F
REACTOME_GLYCOGEN_STORAGE_DISEASES	0.0324149	0.130179	0.49835	1.72843	19	9	RPS27A, UBB, UBA52, UBC, GAA, GYG1	RPS27A, UBB, UBA52, UBC
LIU_BREAST_CANCER	0.0277778	0.11767	0.396322	1.72833	18	15	FAU, HNRNPA1, PTMA, HNRNPA0, EIF1, TUBB6, CHD9	FAU, HNRNPA1, PTMA, HNRNPA0, EIF1
FLECHNER_BIOPSY_KIDNEY_TRANSPLANT_REJECTED_VS_OK_DN	0.012333	0.0692528	0.140909	1.72812	11	263	CD9, GLRX, COMT, PEPD, UQCRQ, SOD1, DSTN, HTRA1, HSPB1, COX6A1, ITM2B, HSPA8, PEBP1, MAF, ESD, TUBB2A, HNMT, AQP1, GPX3, HSPE1, DAB2, ECH1, NDUFB5, LAMTOR5, FKBP2, AKR1A1, GATM, SLC3A2, RCAN1, PHB, NDUFS4, ANXA7, NDUFS8, SNX2, PRDX3, SDHC, DNPH1, NDUFAB1, CAT, TECR, EIF3I, PRDX2, VDAC2, GRHPR, ATP6V0E1, C11orf58, SDHB, IGFBP4, HPGD, FAH, ECHS1, MDH1, ETFA, DDOST, PPP2R1A, CYB5R3, COX7B, SEPHS2, L…	CD9, GLRX, COMT, PEPD, UQCRQ, SOD1, DSTN, HTRA1, HSPB1, COX6A1, ITM2B, HSPA8, PEBP1, MAF, ESD, TUBB2A, HNMT, AQP1, GPX3, HSPE1, DAB2, ECH1, NDUFB5, LAMTOR5, FKBP2, AKR1A1, GATM, SLC3A2, RCAN1, PHB, NDUFS4, ANXA7, NDUFS8, SNX2, PRDX3, SDHC
REACTOME_TNFR1_MEDIATED_CERAMIDE_PRODUCTION	0.0186441	0.0902788	0.802669	1.728	10	3	TNF, NSMAF, TNFRSF1A	TNF
LASTOWSKA_NEUROBLASTOMA_COPY_NUMBER_UP	0.0208333	0.0971963	0.207794	1.72795	17	79	RPL38, RPL23, HEXIM1, ANAPC11, EIF4A3, GAS7, SUMO2, PMP22, PHB, PSMC5, SUPT4H1, ACADVL, TRAPPC1, LUC7L3, KPNA2, SRSF2, NME1, RASD1, JMJD6, BAIAP2, STX8, MRPL27, MRPS7, MRPL12, WSB1, KPNB1, SRSF1, MRPS23, MAP2K3, LBH, LRRC59, MYO1C, TMEM220, ALDH3A2, FLOT2, SLC35F6, GPS1, POLG2, KHK, RNF135, EPN2, SLC38A10, DHRS7B, TRPV2, TMEM199, FTSJ3, UTP18, ARL16, AKAP1, MRPL10, ASGR1, GPRC5C	RPL38, RPL23, HEXIM1, ANAPC11, EIF4A3, GAS7, SUMO2, PMP22, PHB, PSMC5
DELYS_THYROID_CANCER_DN	0.0189573	0.0911612	0.218337	1.72768	15	68	DCN, MGP, GNG11, TSC22D3, DPT, FXYD6, CYBRD1, P2RY14, ID3, FHL1, IER2, EGR1, FOS, FMOD, RGS16, CD36, TNXB, CITED2, CXCL12, HSPB11, HHEX, ALDH1A1, AKR1C1, PHYH, GSTM3, TGFBR3, SYNE1, CRYAB, CPNE3, CPQ, OGN, TLE4, ELMO1, TRAPPC6A, FXYD1	DCN, MGP, GNG11, TSC22D3, DPT, FXYD6, CYBRD1, P2RY14, ID3
CHARAFE_BREAST_CANCER_BASAL_VS_MESENCHYMAL_DN	0.0289017	0.120308	0.371876	1.72724	19	18	CD99, TUBB2A, GNG11, SH2B3, CMTM3, COL6A2, PDCL3, ZCCHC24, GFPT2, PFKP	CD99, TUBB2A, GNG11, SH2B3
SENGUPTA_NASOPHARYNGEAL_CARCINOMA_DN	0.0246479	0.109137	0.225414	1.72723	20	61	ADIRF, PRDX5, TPPP3, TUBB4B, TUBA1A, CXCL1, TUBB2A, SMDT1, PSENEN, MGLL, CRYL1, PRSS23, ANXA11, RASSF1, B3GNT7, SERPINB6, CIB1, PTGR1, PTPRN2, TNFRSF21, NQO1, BANK1, ABHD14B, MYO1D, CAPS, CETN2, MORN2, ZFYVE21, AHNAK2, LRP11, CKB, WDR13, FKBP1B, ALDH3B1, DHCR24, CC2D2A, SORBS2, IMPA2, FAM229B, RRAD, ASS1, DNAL1, LZTFL1, TCEA3, SELENBP1, EVA1C, CLDN23, KATNB1	ADIRF, PRDX5, TPPP3, TUBB4B, TUBA1A, CXCL1, TUBB2A, SMDT1, PSENEN, MGLL, CRYL1
KOKKINAKIS_METHIONINE_DEPRIVATION_48HR_UP	0.0213523	0.0987554	0.220536	1.72577	17	66	DCN, LUM, GSTP1, PLAU, NFKBIA, HSPB1, GPX3, BAX, CDKN1A, BGN, IL1B, IL1A, ERCC1, DUT, IL6, MGST2, TIMP3, GTF2H5, TNFRSF12A, POLR2E, IDI1	DCN, LUM, GSTP1, PLAU, NFKBIA, HSPB1, GPX3, BAX, CDKN1A, BGN, IL1B, IL1A
BROWN_MYELOID_CELL_DEVELOPMENT_UP	0.0194508	0.09268	0.20205	1.72552	16	86	TGFBI, TYROBP, TNF, RPL13, JUNB, S100A6, GLRX, ID2, DSTN, GSN, ANXA4, MPEG1, CAPG, DAB2, IL1B, LILRB5, FCGR2A, CSTA, EGR1, GLIPR2, CAP1, HEBP1, CD33	TGFBI, TYROBP, TNF, RPL13, JUNB, S100A6, GLRX, ID2, DSTN, GSN, ANXA4, MPEG1, CAPG, DAB2, IL1B
JAATINEN_HEMATOPOIETIC_STEM_CELL_DN	0.0180383	0.0884401	0.191999	1.72521	15	97	TGFBI, TYROBP, F13A1, CCL4, BLVRB, MS4A6A, CCL3, CPVL, TUBB2A, MPEG1, ZFP36L1, DOK2, SNCA, IFI30, FCER1G, CTSH, MIR22HG, CYP1B1, FCGR2A, CD14, MNDA, CSTA, PLXDC1, KCTD12, CD36, CYSTM1, GIMAP4, CITED2, IGSF6, CLEC10A, ITGAM, HCK, TGFBR3, RGS1, KLF4, LBH	TGFBI, TYROBP, F13A1, CCL4, BLVRB, MS4A6A, CCL3, CPVL, TUBB2A, MPEG1, ZFP36L1, DOK2, SNCA, IFI30, FCER1G
AUJLA_IL22_AND_IL17A_SIGNALING	0.00357782	0.0364043	0.960505	1.72475	1	2	CCL3, CXCL1	CCL3, CXCL1
WP_DUAL_HIJACK_MODEL_OF_VIF_IN_HIV_INFECTION	0.00357782	0.0364043	0.960327	1.72443	1	2	UBB, RBX1	UBB, RBX1
WESTON_VEGFA_TARGETS_3HR	0.022942	0.103561	0.295036	1.72358	16	31	CCL2, CD9, MGP, NDUFA1, DYNLL1, CXCL1, RBX1, BGN, NNMT, NR4A1, HEXA, EFEMP1	CCL2, CD9, MGP, NDUFA1, DYNLL1, CXCL1, RBX1, BGN
WHITEFORD_PEDIATRIC_CANCER_MARKERS	0.0248042	0.109597	0.283133	1.72316	18	34	EIF4A1, TUBA1A, STMN1, CKS2, GAPDH, KPNA2, NME1, CDK4, GABRB2, ILF2, NUDT1, PTTG1, CKS1B, DTYMK, NASP, PCNA, MCM5, SOX4, HAUS1, CENPE, GGH, CKAP2, EIF4EBP1	EIF4A1, TUBA1A, STMN1, CKS2, GAPDH
CHOW_RASSF1_TARGETS_DN	0.0357654	0.138655	0.352601	1.72311	24	20	EEF1D, BST2, NDUFS8, PPP1CA, PPIB, POLR2K, SNRPD1, LRPAP1, KLHL21, PTPRN2, ARL1, EBAG9, INO80B, EXOSC4	EEF1D, BST2, NDUFS8, PPP1CA
LINDGREN_BLADDER_CANCER_CLUSTER_1_DN	0.0226537	0.102928	0.167997	1.71963	20	145	S100A4, RGS10, MGP, BLVRB, PEPD, TUBA1A, CXCL1, STMN1, EPHX1, LGALS1, GPX3, CAPG, DAB2, NEU1, COX17, TAGLN2, DBI, PMP22, FILIP1L, INSIG1, HMGB2, AP1B1, IER2, RGL1, KPNA2, NR4A1, CAMK1, RGS16, SPCS1, RPS27L, EMP2, ADAM15, IDH2, ARRB2, SH3KBP1, MYL9, ARHGAP30, NUDT1, PTTG1, CTSA, CCL13, FERMT3, TNC, SRGAP2, ZNF703, CKS1B, HSD3B7, MAP1A, VASN, SEC13, PSMA1, NDRG2, PDGFRL, MCM5, KDELR2, CERS2, SNX5, …	S100A4, RGS10, MGP, BLVRB, PEPD, TUBA1A, CXCL1, STMN1, EPHX1, LGALS1, GPX3, CAPG, DAB2, NEU1, COX17, TAGLN2, DBI, PMP22, FILIP1L, INSIG1
REACTOME_CREATION_OF_C4_AND_C2_ACTIVATORS	0.0228758	0.103525	0.584392	1.71922	13	6	C1QC, C1QA, C1QB, C1S	C1QC, C1QA
REACTOME_SULFUR_AMINO_ACID_METABOLISM	0.0263975	0.114241	0.451528	1.71888	16	11	ETHE1, TXN2, ADI1, MPST, CDO1, AHCY, TSTD1, APIP, ENOPH1, GOT1	ETHE1
REACTOME_RECOGNITION_OF_DNA_DAMAGE_BY_PCNA_CONTAINING_REPLICATION_COMPLEX	0.0268741	0.115881	0.344504	1.71727	18	21	RPS27A, UBB, UBA52, POLD4, RBX1, UBC, POLE4, RPA3, PCNA, RFC1, RPA2, RPA1, POLD2, RFC2, USP1	RPS27A, UBB, UBA52, POLD4, RBX1, UBC
REACTOME_LDL_CLEARANCE	0.0288	0.120308	0.472099	1.71698	17	10	NPC2, AP2S1, AP2M1, CLTA, AP2A2	NPC2, AP2S1, AP2M1, CLTA
ZHU_SKIL_TARGETS_UP	0.0258752	0.112817	0.436665	1.71619	16	12	DCN, JUNB, PLAU, CDKN1A, PPP1R15A	DCN, JUNB, PLAU, CDKN1A
KEGG_VIBRIO_CHOLERAE_INFECTION	0.0340136	0.134356	0.32612	1.71618	24	24	ACTB, ACTG1, ATP6V0B, ATP6V0E1, ATP6V0D1, SEC61B, SEC61G, KDELR1, TJP2, ATP6V1F, PDIA4, KCNQ1, KDELR2	ACTB, ACTG1, ATP6V0B
HUANG_GATA2_TARGETS_DN	0.0326975	0.131146	0.304102	1.71552	23	29	CLU, ACTB, EIF3D, FDPS, DAAM1, FHL1, ST3GAL6, EGR1, JMJD6, TMEM109, PIGT, PDGFB, TACC1, SHMT2, DCTD	CLU, ACTB, EIF3D, FDPS
REACTOME_VITAMIN_D_CALCIFEROL_METABOLISM	0.020339	0.0957461	0.796797	1.71536	11	3	LGMN, SUMO2, UBE2I	LGMN, SUMO2
REACTOME_RESPONSE_OF_MTB_TO_PHAGOCYTOSIS	0.0258752	0.112817	0.436447	1.71533	16	12	RPS27A, UBB, UBA52, CORO1A, UBC, RAB7A, KPNB1	RPS27A, UBB, UBA52, CORO1A, UBC
REACTOME_REGULATION_OF_INNATE_IMMUNE_RESPONSES_TO_CYTOSOLIC_DNA	0.0313531	0.127884	0.516133	1.71527	18	8	RPS27A, UBB, UBA52, UBC	RPS27A, UBB, UBA52, UBC
WP_MEVALONATE_ARM_OF_CHOLESTEROL_BIOSYNTHESIS_PATHWAY	0.0279503	0.118161	0.450133	1.71357	17	11	PMVK, FDPS, IDI1, GGPS1, ACAT1, ACAT2, FDFT1, HMGCL, MVD	PMVK, FDPS
REACTOME_INTRAFLAGELLAR_TRANSPORT	0.037196	0.14235	0.350579	1.71323	25	20	TUBA1B, TUBB4B, DYNLL1, TUBA1A, TUBB2A, TUBA1C, DYNLRB1, TUBB6, HSPB11, IFT27	TUBA1B, TUBB4B, DYNLL1, TUBA1A, TUBB2A, TUBA1C, DYNLRB1
REACTOME_CARBOXYTERMINAL_POST_TRANSLATIONAL_MODIFICATIONS_OF_TUBULIN	0.0258752	0.112817	0.435666	1.71226	16	12	TUBA1B, TUBB4B, TUBA1A, TUBB2A, TUBA1C, TUBB6	TUBA1B, TUBB4B, TUBA1A, TUBB2A, TUBA1C
BIOCARTA_EIF_PATHWAY	0.0258752	0.112817	0.43563	1.71212	16	12	EIF4A1, EEF2, EIF4E, EIF1, EIF6, EIF4A2, EIF2S1, EIF1AX	EIF4A1, EEF2, EIF4E, EIF1
KEGG_GRAFT_VERSUS_HOST_DISEASE	0.0275762	0.117532	0.361899	1.71181	18	19	TNF, HLA-DMA, HLA-DRB5, HLA-DMB, IL1B, IL1A, IL6	TNF, HLA-DMA, HLA-DRB5, HLA-DMB, IL1B, IL1A
SWEET_KRAS_TARGETS_UP	0.0308642	0.126632	0.246564	1.71021	24	48	TGFBI, CCL2, JUNB, GADD45B, HSPB1, PGLS, TNS1, GLIPR1, TIMP3, C1S, TPM1, DKK3, RSU1, MYL9, SPARC, ADCY7, TAGLN, IGFBP7, ATP2B4, LBH, SOX4, NLRP1, CALD1, TUFT1	TGFBI, CCL2, JUNB, GADD45B, HSPB1, PGLS, TNS1
REACTOME_CELL_CYCLE	0.013347	0.0729832	0.139953	1.70974	12	258	RPS27, RPS27A, UBB, TUBA1B, UBA52, POLR2L, LMNA, TUBB4B, POLD4, DYNLL1, ANAPC11, TUBA1A, RBX1, NOP10, TUBB2A, BANF1, ANAPC16, CDKN1A, PSMB3, PSMB6, CSNK2B, TUBA1C, ENSA, PSMD4, CHMP3, PSMB7, DCTN3, NPM1, PSMB5, TUBB, POLR2F, UBC, POLR2G, POLR2J, PSMC5, HSPA2, NHP2, CHMP4A, PSMB1, PSME1, PSMA7, UBE2E1, CHMP2A, NUP214, POLR2K, MYC, PSMF1, DCTN2, PSMD8, UBE2N, TUBB6, RAD50, UBE2S, PSMD9, PPP2R1A, PO…	RPS27, RPS27A, UBB, TUBA1B, UBA52, POLR2L, LMNA, TUBB4B, POLD4, DYNLL1, ANAPC11, TUBA1A, RBX1, NOP10, TUBB2A, BANF1, ANAPC16, CDKN1A, PSMB3, PSMB6, CSNK2B, TUBA1C, ENSA, PSMD4, CHMP3, PSMB7, DCTN3, NPM1, PSMB5, TUBB, POLR2F, UBC, POLR2G, POLR2J, PSMC5, HSPA2, NHP2, CHMP4A, PSMB1
REACTOME_PEXOPHAGY	0.0313531	0.127884	0.51445	1.70968	18	8	RPS27A, UBB, UBA52, UBC	RPS27A, UBB, UBA52, UBC
LIU_PROSTATE_CANCER_DN	0.0150054	0.0788159	0.155359	1.7091	13	182	S100A4, CLU, S100A6, GSTP1, PLAU, SERPINF1, HSPB1, AKR1B1, PDK4, TUBA1A, GYPC, CFD, GAS6, LGALS1, PRELP, PPIC, CAPG, ANXA2, CSRP1, TSC22D3, RAP1A, DPT, GATM, FXYD6, PMP22, CNRIP1, PDLIM1, TNS1, DPYSL3, PRSS23, CDC42EP3, ANGPTL2, FHL1, KANK2, TIMP3, TUBB6, C1S, MFSD2A, TGFB1I1, COCH, RAB34, TPM1, DKK3, EFEMP1, FADS1, MYL9, TRIP6, GSTM3, LDHB, CASP1, ID1, SPARC, TAGLN, TGFBR3, TACC1, ATP2B4, CRYAB,…	S100A4, CLU, S100A6, GSTP1, PLAU, SERPINF1, HSPB1, AKR1B1, PDK4, TUBA1A, GYPC, CFD, GAS6, LGALS1, PRELP, PPIC, CAPG, ANXA2, CSRP1, TSC22D3, RAP1A, DPT, GATM, FXYD6, PMP22, CNRIP1, PDLIM1, TNS1
REACTOME_RHO_GTPASE_EFFECTORS	0.0209482	0.0974326	0.179931	1.70898	18	112	RPS27, ARPC1B, TUBA1B, MYL6, PFN1, TUBB4B, DYNLL1, ACTB, TUBA1A, CFL1, ARPC4, TUBB2A, BRK1, ARPC3, RHOC, CYBA, NCF4, ACTG1, TUBA1C, ARPC2, RHOG	RPS27, ARPC1B, TUBA1B, MYL6, PFN1, TUBB4B, DYNLL1, ACTB, TUBA1A, CFL1, ARPC4, TUBB2A, BRK1, ARPC3, RHOC, CYBA, NCF4, ACTG1, TUBA1C, ARPC2, RHOG
KIM_LIVER_CANCER_POOR_SURVIVAL_UP	0.0275362	0.117442	0.380075	1.70857	18	16	ALDOA, DDIT4, PPT1, ARPC2, PKM, ETV5, CTSC, RGS1, F3	ALDOA, DDIT4, PPT1, ARPC2, PKM
REACTOME_CHEMOKINE_RECEPTORS_BIND_CHEMOKINES	0.0290276	0.120598	0.361126	1.70816	19	19	CCL2, CCL4, CCL3, CXCL1, CCL3L1, CXCL2, CXCL3, CXCL12, CCL13	CCL2, CCL4, CCL3, CXCL1
WP_NUCLEAR_RECEPTORS_METAPATHWAY	0.0186608	0.0902901	0.176762	1.70754	16	120	CCL2, ALOX5AP, TNF, JUNB, GADD45B, BLVRB, GSTP1, MGST3, PDK4, DNAJB1, GPX3, BAX, HES1, FTL, TSC22D3, IL1B, SLCO2B1, DBI, PRDX6, PSMC5, SLC39A1, CDC42EP3, CYP1B1, ME1, MYC, MGST2, EGR1, CBR1, CBR3, CDK4, CCND1, AIP, SLC39A7, SULT1A1, DNAJC15, SCP2, TGFBR2, GSTM3, PDGFB, SERPINB9, CDC37, TGFBR3	CCL2, ALOX5AP, TNF, JUNB, GADD45B, BLVRB, GSTP1, MGST3, PDK4, DNAJB1, GPX3, BAX, HES1, FTL, TSC22D3, IL1B, SLCO2B1, DBI, PRDX6, PSMC5, SLC39A1
TANG_SENESCENCE_TP53_TARGETS_UP	0.0273973	0.117168	0.434463	1.70753	17	12	GMFG, VAMP8, CCDC85B, CDKN1A, SNCA	GMFG, VAMP8, CCDC85B, CDKN1A, SNCA
JACKSON_DNMT1_TARGETS_UP	0.0288582	0.120308	0.258252	1.70742	22	43	CCL2, JUNB, ZFP36, HSPB1, CDKN1A, IGFBP6, PARP1, RGS16, CXCL2, BIN1, REEP5, IL10RB, TRIM28, TSG101, CRYAB, KLF4, MAP2K3, PTGS2, RPA2, AHCY	CCL2, JUNB, ZFP36, HSPB1, CDKN1A, IGFBP6
REACTOME_COMPLEMENT_CASCADE	0.033237	0.132761	0.367272	1.70586	22	18	C1QC, CLU, CFD, C1QA, CD59, C1QB, C1S, C3AR1	C1QC, CLU, CFD, C1QA, CD59
REACTOME_PYROPTOSIS	0.0275362	0.117442	0.379359	1.70535	18	16	BAX, IL1B, CHMP3, IL1A, CHMP4A, CHMP2A, IL18, GSDMD, CASP1	BAX, IL1B, CHMP3, IL1A, CHMP4A
ZHOU_INFLAMMATORY_RESPONSE_LIVE_DN	0.0174102	0.0867878	0.17187	1.70535	15	130	DAB2, COMMD3, MRPL34, CALHM2, FHL1, RGS19, FOS, CYTH4, ENTPD1, LPAR6, MTIF3, PSTPIP1, CHD9, ELOF1, DKK3, MRPL18, DEF8, LSM10, HHEX, THYN1, SAMM50, CCDC107, MRPS26, GYG1, DOK1, ANP32A, FRMD4A, IMP3, NDRG2, METTL23, ECI2, MLLT10, MRPS18B, PLK2, ARMCX6, POLR3K, NFATC3, C1QTNF3, RPA1, RCBTB2, POLG2, INTS10, OXLD1, POP7, IFFO1, GLT8D1, HDAC9, PLA2G15, HSF1, EXOSC4, NOA1, DNTTIP1, ARHGEF40, DUSP7, ST6G…	DAB2, COMMD3
REACTOME_SUMOYLATION_OF_IMMUNE_RESPONSE_PROTEINS	0.0201681	0.0952522	0.634394	1.70497	11	5	NFKBIA, SUMO3, SUMO1, UBE2I	NFKBIA
REACTOME_RESOLUTION_OF_ABASIC_SITES_AP_SITES	0.0334728	0.133029	0.335476	1.70378	23	22	POLD4, PARP1, MPG, POLE4, RPA3, PCNA, RFC1, RPA2, NTHL1, RPA1, APEX1, POLD2, RFC2, SMUG1, XRCC1, POLD1, UNG, NEIL2, MUTYH, NEIL1, LIG3, POLD3	POLD4
ONO_FOXP3_TARGETS_DN	0.0273973	0.117168	0.43346	1.70359	17	12	HNRNPA1, CDKN1A, P2RY14, PARP1, IGFBP4, CASP1, TGFBR3, FFAR2	HNRNPA1, CDKN1A, P2RY14
REACTOME_INTERLEUKIN_1_PROCESSING	0.0262295	0.113965	0.542004	1.70353	15	7	IL1B, IL1A, IL18, GSDMD, CASP1	IL1B, IL1A
[truncated: 5,331 more rows]

## Sheet: C3
pathway	pval	padj	ES	NES	nMoreExtreme	size	leadingEdge	leadingEdge_UP	leadingEdge_DOWN
[truncated: 3,710 more rows]

[truncated: 5 more sheets: C4, C5, C6, C7, C8]
