# Supplementary material for: Glycosylation Regulation by TMEM230 in Aging and Autoimmunity
Source: Int J Mol Sci. 2025 Mar 7;26(6):2412. doi: 10.3390/ijms26062412 (PMC11942208; doi:10.3390/ijms26062412)
Supplement: Supplementary file 1 [file ijms-26-02412-s001.zip › OA_vs_RA8_cluster_Smooth Muscle_gsea_results.xlsx]

## Sheet: H
pathway	pval	padj	ES	NES	nMoreExtreme	size	leadingEdge	leadingEdge_UP	leadingEdge_DOWN
HALLMARK_MYC_TARGETS_V1	0.00110254	0.00603136	0.501249	5.53034	0	155	EIF4A1, U2AF1, RPS10, HNRNPA1, RPS5, RPS6, RPS3, LDHA, ERH, RPL18, RPL6, RAN, SRSF2, KPNA2, ILF2, PSMD8, NOP16, IMPDH2, PSMB3, SNRPG, EIF3D, NPM1, SLC25A3, TUFM, MYC, EIF4E, CNBP, SNRPD2, PGK1, RPL14, CCT7, HSPE1, CYC1, NME1, RPS2, YWHAQ, AP3S1, PSMA1, RANBP1, RSL1D1, CCT2, RPL34, NDUFAB1, PSMA7, TCP1, CCT3, SSB, IFRD1, XRCC6, PPIA, DUT, EEF1B2, UBE2E1, EIF1AX, RPLP0, FBL, PSMA4, PHB2, EIF4H, GNL…	EIF4A1, U2AF1, RPS10, HNRNPA1, RPS5, RPS6, RPS3, LDHA, ERH, RPL18, RPL6, RAN, SRSF2, KPNA2, ILF2, PSMD8, NOP16, IMPDH2, PSMB3, SNRPG, EIF3D, NPM1, SLC25A3, TUFM, MYC, EIF4E, CNBP, SNRPD2, PGK1, RPL14, CCT7, HSPE1, CYC1, NME1, RPS2, YWHAQ, AP3S1, PSMA1, RANBP1, RSL1D1, CCT2, RPL34, NDUFAB1, PSMA7, TCP1, CCT3, SSB, IFRD1, XRCC6, PPIA, DUT, EEF1B2, UBE2E1, EIF1AX, RPLP0, FBL, PSMA4, PHB2, EIF4H, GNL…
HALLMARK_OXIDATIVE_PHOSPHORYLATION	0.00110375	0.00603136	0.445137	4.9392	0	159	SLC25A6, SLC25A5, LDHA, VDAC2, MGST3, COX7A2, CYB5R3, GPX4, COX4I1, COX7C, NDUFB4, COX8A, COX6B1, CYCS, NDUFC2, ISCU, SLC25A3, UQCRH, COX7A2L, COX6A1, NDUFS4, NDUFC1, MDH2, POLR2F, LDHB, COX7B, ATP6V1G1, UQCRC2, CYC1, UQCRQ, NDUFB7, ECH1, HSD17B10, NDUFA6, ATP6V0B, NDUFV1, NDUFAB1, ATP6V0E1, NDUFA1, NDUFB6, MPC1, ACADVL, COX5B, NDUFB5, NDUFS2, SDHD, UQCRB, OAT, MDH1, ATP6V1F, UQCRFS1, PHB2, NDUFS…	SLC25A6, SLC25A5, LDHA, VDAC2, MGST3, COX7A2, CYB5R3, GPX4, COX4I1, COX7C, NDUFB4, COX8A, COX6B1, CYCS, NDUFC2, ISCU, SLC25A3, UQCRH, COX7A2L, COX6A1, NDUFS4, NDUFC1, MDH2, POLR2F, LDHB, COX7B, ATP6V1G1, UQCRC2, CYC1, UQCRQ, NDUFB7, ECH1, HSD17B10, NDUFA6, ATP6V0B, NDUFV1, NDUFAB1, ATP6V0E1, NDUFA1, NDUFB6, MPC1, ACADVL, COX5B, NDUFB5, NDUFS2, SDHD, UQCRB, OAT, MDH1, ATP6V1F, UQCRFS1, PHB2, NDUFS…
HALLMARK_REACTIVE_OXYGEN_SPECIES_PATHWAY	0.00133869	0.00608495	0.526491	3.19558	0	32	FTL, PRDX1, SOD1, GPX4, LAMTOR5, PDLIM1, TXN, NDUFB4, JUNB, PRDX6, NDUFA6, PRDX2, NDUFS2, CAT, TXNRD1, PRDX4, PRNP, GPX3, GLRX, HMOX2, PFKP	FTL, PRDX1, SOD1, GPX4, LAMTOR5, PDLIM1, TXN, NDUFB4, JUNB, PRDX6, NDUFA6, PRDX2, NDUFS2, CAT, TXNRD1, PRDX4, PRNP, GPX3, GLRX, HMOX2, PFKP
HALLMARK_DNA_REPAIR	0.00115207	0.00603136	0.333312	3.13243	0	96	ARL6IP1, TMED2, GPX4, RBX1, EDF1, AK1, SDCBP, IMPDH2, DAD1, ADRM1, TAF9, POLR2F, POLE4, EIF1B, NME1, POLR2J, MPG, POLD4, POLR2K, APRT, SUPT4H1, DUT, GTF2A2, MPC2, VPS28, GUK1, POLR2H, POLR3GL, POLR2E, POLR1D, COX17, POLR2G, DGUOK, POLR2C, BCAP31, POLR1C, ITPA, SSRP1, TAF6, PCNA, NELFE, ERCC1, GTF2B, POLR2I, BCAM, TSG101, SURF1, NME3, CETN2, NT5C, MRPL40, SRSF6, AK3, NCBP2, NELFCD, NME4, HPRT1, GT…	ARL6IP1, TMED2, GPX4, RBX1, EDF1, AK1, SDCBP, IMPDH2, DAD1, ADRM1, TAF9, POLR2F, POLE4, EIF1B, NME1, POLR2J, MPG, POLD4, POLR2K, APRT, SUPT4H1, DUT, GTF2A2, MPC2, VPS28, GUK1, POLR2H, POLR3GL, POLR2E, POLR1D, COX17, POLR2G, DGUOK, POLR2C, BCAP31, POLR1C, ITPA, SSRP1, TAF6, PCNA, NELFE, ERCC1, GTF2B, POLR2I, BCAM, TSG101, SURF1, NME3, CETN2
HALLMARK_MTORC1_SIGNALING	0.0011236	0.00603136	0.301745	3.10095	0	127	ALDOA, CD9, GAPDH, PRDX1, TPI1, LDHA, NUPR1, DDIT4, PSMB5, RAB1A, CDKN1A, SLC1A5, PGK1, ENO1, MTHFD2, HSPE1, XBP1, IDI1, SERP1, GLA, IFRD1, PPIA, SEC11A, PSMA4, SQSTM1, DDX39A, PSMA3, TXNRD1, PPP1R15A, PSMC2, FKBP2, GLRX, PSMC4, PSMD13, INSIG1, LGMN, STIP1, PNO1, ARPC5L, UBE2D3, PSMC6, PSMG1, EIF2S2, CALR, CCT6A, DDIT3, SERPINH1, SLC7A5, ASNS, ETF1, SHMT2, COPS5, SDF2L1, HSPA9, RRP9, PFKL, PIK3R3…	ALDOA, CD9, GAPDH, PRDX1, TPI1, LDHA, NUPR1, DDIT4, PSMB5, RAB1A, CDKN1A, SLC1A5, PGK1, ENO1, MTHFD2, HSPE1, XBP1, IDI1, SERP1, GLA, IFRD1, PPIA, SEC11A, PSMA4, SQSTM1, DDX39A, PSMA3, TXNRD1, PPP1R15A, PSMC2, FKBP2, GLRX, PSMC4, PSMD13, INSIG1, LGMN, STIP1, PNO1, ARPC5L, UBE2D3, PSMC6, PSMG1, EIF2S2, CALR, CCT6A, DDIT3, SERPINH1
HALLMARK_UNFOLDED_PROTEIN_RESPONSE	0.00120627	0.00603136	0.324414	2.79238	0	76	EIF4A1, ATF4, HERPUD1, CCL2, EEF2, EIF4A3, RPS14, DDIT4, TUBB2A, NPM1, EIF4E, MTHFD2, SPCS1, DNAJB9, XBP1, BANF1, SERP1, LSM1, SEC11A, CKS1B, EIF4A2, ATP6V0D1, YIF1A, EIF2S1, NHP2, NOP56, KIF5B, CNOT4, DKC1, DCP1A, CALR, CEBPG, NOLC1, DNAJC3, EXOSC4, SLC7A5, ASNS, PDIA6, HSPA9, RRP9, LSM4, EIF4EBP1, IMP3, ATF3, HSPA5, BAG3, ATF6, SSR1, PAIP1, SRPRB, WIPI1	EIF4A1, ATF4, HERPUD1, CCL2, EEF2, EIF4A3, RPS14, DDIT4, TUBB2A, NPM1, EIF4E, MTHFD2, SPCS1, DNAJB9, XBP1, BANF1, SERP1, LSM1, SEC11A, CKS1B, EIF4A2, ATP6V0D1, YIF1A, EIF2S1, NHP2, NOP56, KIF5B, CNOT4, DKC1, DCP1A, CALR, CEBPG
HALLMARK_ADIPOGENESIS	0.00110988	0.00603136	0.252744	2.62044	0	129	ALDOA, SOD1, UBC, MGST3, GPX4, ANGPTL4, COX8A, GHITM, RAB34, CD151, COX6A1, SLC1A5, MDH2, SSPN, COX7B, CYC1, DNAJB9, UQCRQ, REEP5, NDUFB7, ECH1, NDUFAB1, TOB1, CAT, NDUFS3, SDHB, PRDX3, TKT, UQCRC1, GRPEL1, TALDO1, GPX3, DDT, PFKFB3, SDHC, IDH3G, YWHAG, ITIH5, ALDH2, NDUFA5, MGLL, ATP1B3, MYLK, SCP2, POR, ECHS1, HSPB8, LPL, UQCR10, RTN3, DRAM2, ETFB, AK2, CRAT, JAGN1, DHRS7, ACO2, CDKN2C, PFKL, P…	ALDOA, SOD1, UBC, MGST3, GPX4, ANGPTL4, COX8A, GHITM, RAB34, CD151, COX6A1, SLC1A5, MDH2, SSPN, COX7B, CYC1, DNAJB9, UQCRQ, REEP5, NDUFB7, ECH1, NDUFAB1, TOB1, CAT, NDUFS3, SDHB, PRDX3, TKT, UQCRC1, GRPEL1, TALDO1, GPX3, DDT, PFKFB3, SDHC, IDH3G, YWHAG, ITIH5, ALDH2, NDUFA5, MGLL, ATP1B3, MYLK, SCP2, POR, ECHS1, HSPB8, LPL, UQCR10, RTN3
HALLMARK_HYPOXIA	0.00116144	0.00603136	0.262345	2.46653	0	98	ALDOA, GAPDH, IER3, TPI1, LDHA, S100A4, DDIT4, ANGPTL4, ANXA2, PRDX5, CDKN1A, ERRFI1, PGK1, ENO1, MIF, PGF, BGN, CAV1, FAM162A, DCN, PPP1R15A, HMOX1, SELENBP1, PLAUR, GLRX, JMJD6, PFKFB3, UGP2, BNIP3L, PFKP, GRHPR, CSRP2, HEXA, SDC2, NR3C1, DDIT3, SRPX, ZFP36, IL6, ADM, IDS, P4HA2, RBPJ, WSB1, PFKL, PLIN2, PAM, GAA, TGFBI, CDKN1B, GBE1, ATF3	ALDOA, GAPDH, IER3, TPI1, LDHA, S100A4, DDIT4, ANGPTL4, ANXA2, PRDX5, CDKN1A, ERRFI1, PGK1, ENO1, MIF, PGF, BGN, CAV1, FAM162A, DCN, PPP1R15A, HMOX1, SELENBP1, PLAUR, GLRX, JMJD6, PFKFB3, UGP2, BNIP3L, PFKP, GRHPR, CSRP2, HEXA, SDC2, NR3C1, DDIT3, SRPX, ZFP36, IL6, ADM
HALLMARK_APOPTOSIS	0.00117096	0.00603136	0.253268	2.3283	0	91	HSPB1, IER3, SOD1, LGALS3, CLU, VDAC2, GPX4, TNFRSF12A, CDKN1A, BGN, GSN, LUM, ANXA1, IGFBP6, CAV1, DCN, SQSTM1, TSPO, HMOX1, KRT18, PPT1, GPX3, BTG3, BCAP31, HMGB2, LMNA, BNIP3L, MGMT, DNAJA1, PEA15, TAP1, CCND1, BAX, DDIT3, IL6, DAP3, IRF1, FEZ1, DNAJC3, ETF1, TIMP2, SAT1, GADD45B, BCL2L1, CDKN1B, ATF3, ROCK1, IFNGR1, IL1B, GADD45A, TXNIP, CTNNB1	HSPB1, IER3, SOD1, LGALS3, CLU, VDAC2, GPX4, TNFRSF12A, CDKN1A, BGN, GSN, LUM, ANXA1, IGFBP6, CAV1, DCN, SQSTM1, TSPO, HMOX1, KRT18, PPT1, GPX3, BTG3, BCAP31, HMGB2, LMNA, BNIP3L, MGMT, DNAJA1, PEA15, TAP1, CCND1, BAX, DDIT3, IL6, DAP3
HALLMARK_UV_RESPONSE_UP	0.00117509	0.00603136	0.245918	2.25211	0	90	ALDOA, EPHX1, BSG, DNAJB1, JUNB, MGAT1, AMD1, TMBIM6, PDLIM3, EIF5, ATP6V1F, SQSTM1, NXF1, MRPL23, PSMC3, HSPA2, HMOX1, GRPEL1, POLR2H, FKBP4, PPT1, GPX3, AP2S1, BTG3, STIP1, CXCL2, HLA-F, DNAJA1, MMP14, TAP1, POLE3, CDO1, CEBPG, IL6, NR4A1, EIF2S3, UROD, IRF1, CNP, PPP1R2, ASNS	ALDOA, EPHX1, BSG, DNAJB1, JUNB, MGAT1, AMD1, TMBIM6, PDLIM3, EIF5, ATP6V1F, SQSTM1, NXF1, MRPL23, PSMC3, HSPA2, HMOX1, GRPEL1, POLR2H, FKBP4, PPT1, GPX3, AP2S1, BTG3, STIP1, CXCL2, HLA-F, DNAJA1, MMP14, TAP1, POLE3, CDO1, CEBPG, IL6, NR4A1, EIF2S3
HALLMARK_E2F_TARGETS	0.0011534	0.00603136	0.233225	2.17639	0	93	CKS2, RAN, SRSF2, KPNA2, SNRPB, MYC, CDKN1A, TUBB, POLE4, MTHFD2, NME1, RANBP1, XRCC6, DUT, CKS1B, DDX39A, PRDX4, PHF5A, EIF2S1, PA2G4, CDK4, PTTG1, RBBP7, NAP1L1, LUC7L3, NOP56, SMC3, POLD2, HMGB2, SSRP1, STMN1, PCNA, RAD50, LYAR, SRSF1, ANP32E, POP7, NASP, NOLC1, UBE2S, AK2	CKS2, RAN, SRSF2, KPNA2, SNRPB, MYC, CDKN1A, TUBB, POLE4, MTHFD2, NME1, RANBP1, XRCC6, DUT, CKS1B, DDX39A, PRDX4, PHF5A, EIF2S1, PA2G4, CDK4, PTTG1, RBBP7, NAP1L1, LUC7L3, NOP56, SMC3, POLD2, HMGB2, SSRP1, STMN1, PCNA, RAD50, LYAR, SRSF1, ANP32E, POP7, NASP
HALLMARK_TNFA_SIGNALING_VIA_NFKB	0.0101925	0.0424689	0.190563	1.89789	8	116	IER3, CCL2, EIF1, TUBB2A, ID2, JUNB, MYC, CDKN1A, PLAU, GEM, NFE2L2, LITAF, SIK1, CXCL3, SQSTM1, TGIF1, TNFAIP6, PHLDA2, PPP1R15A, CCL4, PLAUR, PFKFB3, TSC22D1, BTG3, LIF, CXCL2, NR4A2, TRIP10, CXCL1, TNC, ZC3H12A, TAP1, CCND1, PLK2, ZFP36, IL6, SGK1, HBEGF, NR4A1, IRF1, PHLDA1, DUSP4, NR4A3, RCAN1, SAT1, MSC, GADD45B, TANK, ATF3, IL1B, MAP2K3, GADD45A, GFPT2, EHD1, INHBA, FOSL1, TIPARP, KLF4, EG…	IER3, CCL2, EIF1, TUBB2A, ID2, JUNB, MYC, CDKN1A, PLAU, GEM, NFE2L2, LITAF, SIK1, CXCL3, SQSTM1, TGIF1, TNFAIP6, PHLDA2, PPP1R15A, CCL4, PLAUR, PFKFB3, TSC22D1, BTG3, LIF, CXCL2, NR4A2, TRIP10, CXCL1, TNC, ZC3H12A, TAP1, CCND1, PLK2, ZFP36, IL6, SGK1, HBEGF, NR4A1
HALLMARK_PROTEIN_SECRETION	0.01375	0.0491071	0.234914	1.82445	10	57	SOD1, TMED2, AP2M1, ERGIC3, COPE, CLTA, SSPN, AP3S1, CD63, GLA, RAB2A, ARF1, CAV2, KRT18, ATP1A1, PPT1, AP2S1, NAPA, ANP32E, TMED10, TSG101, VAMP3, RER1, RAB5A, PAM, YIPF6, COPB2, CLN5, ATP6V1H, TMX1, STX7, SNX2, RAB14, ARFGAP3, CTSC	SOD1, TMED2, AP2M1, ERGIC3, COPE, CLTA, SSPN, AP3S1, CD63, GLA, RAB2A, ARF1, CAV2, KRT18, ATP1A1, PPT1, AP2S1, NAPA, ANP32E, TMED10, TSG101
HALLMARK_COAGULATION	0.0176322	0.0587741	0.23247	1.81603	13	58	CD9, CLU, COMP, CSRP1, DUSP14, ISCU, PLAU, GSN, ANXA1, CRIP2, WDR1, CFD, ARF4, C1S, LGMN, CPQ, CAPN2, CTSB, MMP14, SIRT2, S100A13, PEF1	CD9, CLU, COMP, CSRP1, DUSP14, ISCU, PLAU, GSN, ANXA1, CRIP2, WDR1, CFD, ARF4, C1S, LGMN, CPQ, CAPN2, CTSB, MMP14, SIRT2, S100A13, PEF1
HALLMARK_FATTY_ACID_METABOLISM	0.0115607	0.0444642	0.190556	1.78685	9	95	ALDOA, EPHX1, LDHA, LGALS1, PRDX6, MIF, MDH2, UGDH, PSME1, GLUL, ECH1, HSD17B10, CBR1, IDI1, ACADVL, SDHD, MDH1, IDH3B, ERP29, HADHB, OSTC, PDHB, SDHC, IDH3G, PTS, HSD17B11, GRHPR, MGLL, ECHS1, SDHA, UROD, CBR3, CRAT, FH, ACO2, PDHA1, SUCLG1, AOC3, ADSL, SMS, CD36, SUCLA2, HMGCS1, ALDH9A1, RDH11, SUCLG2, GABARAPL1, ADIPOR2, UROS, UBE2L6	ALDOA, EPHX1, LDHA, LGALS1, PRDX6, MIF, MDH2, UGDH, PSME1, GLUL, ECH1, HSD17B10, CBR1, IDI1, ACADVL, SDHD, MDH1, IDH3B, ERP29, HADHB, OSTC, PDHB, SDHC, IDH3G, PTS, HSD17B11, GRHPR, MGLL, ECHS1, SDHA
HALLMARK_CHOLESTEROL_HOMEOSTASIS	0.0271669	0.0799026	0.251892	1.74192	20	44	CD9, LGALS3, CLU, TNFRSF12A, ERRFI1, ECH1, IDI1, ACTG1, PMVK, PLAUR, ANXA5, LGMN, FABP5, FDPS, S100A11, GUSB, LPL, ETHE1, STX5, PLSCR1, FDFT1, ATF3, HMGCS1, CTNNB1, GNAI1	CD9, LGALS3, CLU, TNFRSF12A, ERRFI1, ECH1, IDI1, ACTG1, PMVK, PLAUR, ANXA5, LGMN, FABP5, FDPS, S100A11, GUSB, LPL, ETHE1
HALLMARK_PI3K_AKT_MTOR_SIGNALING	0.0240202	0.0750632	0.230839	1.72127	18	52	CFL1, TNFRSF1A, AP2M1, PFN1, UBE2N, CDKN1A, EIF4E, CSNK2B, PIN1, SQSTM1, ARF1, PPP1CA, ATF1, CDK4, ARPC3, NGF, UBE2D3, CALR, YWHAB, DDIT3, ARHGDIA, PRKAG1, PIK3R3, CDKN1B, ECSIT, MAP2K3, RALB, NFKBIB, AKT1S1, RAF1	CFL1, TNFRSF1A, AP2M1, PFN1, UBE2N, CDKN1A, EIF4E, CSNK2B, PIN1, SQSTM1, ARF1, PPP1CA, ATF1, CDK4, ARPC3, NGF, UBE2D3, CALR, YWHAB, DDIT3
HALLMARK_GLYCOLYSIS	0.029036	0.0806556	0.178165	1.68189	24	99	ALDOA, IER3, PKM, SOD1, TPI1, LDHA, DDIT4, ANGPTL4, TXN, PGK1, ENO1, MIF, PGAM1, MDH2, PPIA, FAM162A, HAX1, DCN, MDH1, AKR1A1, FKBP4, TALDO1, GLRX, PSMC4, SDHC, UGP2, STMN1, PFKP, SDC2, RBCK1, CYB5A, GUSB, PGLS, NASP, QSOX1, B3GAT3	ALDOA, IER3, PKM, SOD1, TPI1, LDHA, DDIT4, ANGPTL4, TXN, PGK1, ENO1, MIF, PGAM1, MDH2, PPIA, FAM162A, HAX1, DCN, MDH1, AKR1A1, FKBP4, TALDO1, GLRX, PSMC4, SDHC, UGP2, STMN1, PFKP, SDC2, RBCK1, CYB5A, GUSB, PGLS, NASP, QSOX1
HALLMARK_MYC_TARGETS_V2	0.0380228	0.0988701	0.23737	1.66539	29	45	NOP16, NPM1, MYC, HSPE1, NDUFAF4, GNL3, WDR74, PA2G4, PHB, CDK4, NOP56, IMP4, WDR43, BYSL, NIP7, NOLC1, NOP2, MRTO4, DDX18, MPHOSPH10, RRP9, DCTPP1, PPAN, HSPD1, GRWD1, TFB2M, RABEPK, EXOSC5, TBRG4	NOP16, NPM1, MYC, HSPE1, NDUFAF4, GNL3, WDR74, PA2G4, PHB, CDK4, NOP56, IMP4, WDR43, BYSL, NIP7
HALLMARK_EPITHELIAL_MESENCHYMAL_TRANSITION	0.039548	0.0988701	0.166185	1.63151	34	109	TAGLN, LGALS1, COMP, CD59, ID2, ACTA2, TNFRSF12A, MYL9, GEM, EFEMP2, BGN, MGP, LUM, EMP3, PCOLCE, ECM1, PDLIM4, DCN, FMOD, THY1, SNAI2, PLAUR, NNMT, CXCL1, MYLK, TNC, TPM2, PPIB, MMP14, CXCL12, SERPINH1, SGCB, IL6, ECM2, QSOX1, PMP22, PCOLCE2, ELN, VIM, CDH6, SERPINE2, PLOD3, SAT1, GADD45B, TGFBI	TAGLN, LGALS1, COMP, CD59, ID2, ACTA2, TNFRSF12A, MYL9, GEM, EFEMP2, BGN, MGP, LUM, EMP3, PCOLCE, ECM1, PDLIM4, DCN, FMOD, THY1, SNAI2, PLAUR, NNMT, CXCL1, MYLK, TNC, TPM2, PPIB, MMP14, CXCL12, SERPINH1, SGCB, IL6, ECM2, QSOX1
HALLMARK_XENOBIOTIC_METABOLISM	0.0451912	0.107598	0.174452	1.63077	38	94	EPHX1, DDAH2, TNFRSF1A, ID2, SERTAD1, COMT, NDRG2, SLC1A5, UGDH, TMBIM6, TMEM176B, ECH1, CBR1, CAT, PGRMC1, HMOX1, ADH5, DDT, DHPS, PTGES3, PTS, BLVRB, ALDH2, AKR1C2, CYFIP2, POR, GSTO1, AKR1C3, UPP1, CYB5A, CDO1, NQO1, PTGR1, DHRS7, SHMT2, ACP1, ACO2, BCAR1, ARG2, SSR3, HPRT1, CD36, AHCY, ALDH9A1	EPHX1, DDAH2, TNFRSF1A, ID2, SERTAD1, COMT, NDRG2, SLC1A5, UGDH, TMBIM6, TMEM176B, ECH1, CBR1, CAT, PGRMC1, HMOX1, ADH5, DDT, DHPS, PTGES3, PTS, BLVRB, ALDH2, AKR1C2, CYFIP2, POR, GSTO1, AKR1C3, UPP1, CYB5A, CDO1, NQO1, PTGR1
HALLMARK_INTERFERON_ALPHA_RESPONSE	0.0531646	0.120829	0.225878	1.60443	41	47	HLA-C, B2M, LGALS3BP, PSME1, PSMA3, PSME2, LY6E, IFITM1, C1S, BST2, CD47, PSMB8, TAP1, NCOA7, IFITM2, IRF1, CNP, PROCR, MVB12A, IFIT3, PLSCR1, TXNIP, IRF7, IRF2, UBE2L6, IFI35, ISG15, PSMB9, RIPK2, IFITM3, LAP3	HLA-C, B2M, LGALS3BP, PSME1, PSMA3, PSME2, LY6E, IFITM1, C1S, BST2, CD47, PSMB8, TAP1, NCOA7, IFITM2
HALLMARK_MYOGENESIS	0.0625724	0.136027	0.165519	1.54726	53	94	TAGLN, FHL1, CLU, GABARAPL2, AK1, CDKN1A, SSPN, GSN, CRYAB, CNN3, FXYD1, PDLIM7, COX7A1, IFRD1, CFD, EIF4A2, CKB, PRNP, GPX3, SMTN, FDPS, MYLK, HSPB2, TPM2, SIRT2, SLN, ATP6AP1, HSPB8, NQO1, HBEGF, HDAC5, CRAT, BAG1, MYL6B, PFKM, GAA, GADD45B, MYO1C, PTP4A3, CD36, MYH11, LSP1	TAGLN, FHL1, CLU, GABARAPL2, AK1, CDKN1A, SSPN, GSN, CRYAB, CNN3, FXYD1, PDLIM7, COX7A1, IFRD1, CFD, EIF4A2, CKB, PRNP, GPX3, SMTN, FDPS, MYLK, HSPB2, TPM2, SIRT2, SLN, ATP6AP1, HSPB8, NQO1, HBEGF
HALLMARK_ALLOGRAFT_REJECTION	0.0721393	0.15029	0.184583	1.49936	57	66	CCL2, RPS19, RPS9, RPL9, RPS3A, UBE2N, B2M, EIF3D, NPM1, DEGS1, NME1, EIF5A, THY1, CCL4, SRGN, LIF, UBE2D1, CD47, HLA-A, RPL39, TAP1, IL6, CD40, CD4, MRPL3	CCL2, RPS19, RPS9, RPL9, RPS3A, UBE2N, B2M, EIF3D, NPM1, DEGS1, NME1, EIF5A, THY1, CCL4, SRGN, LIF, UBE2D1, CD47, HLA-A, RPL39, TAP1, IL6, CD40
HALLMARK_ESTROGEN_RESPONSE_LATE	0.08933	0.171789	0.176888	1.444	71	67	CD9, ID2, NXT1, UGDH, EMP2, XBP1, TOB1, GLA, PDLIM3, CAV1, ARL3, CKB, COX6C, FKBP4, CYP26B1, RAB31, BTG3, BLVRB, FABP5, CXCL12, CCND1, HSPB8, ZFP36, SGK1, ETFB, SLC7A5	CD9, ID2, NXT1, UGDH, EMP2, XBP1, TOB1, GLA, PDLIM3, CAV1, ARL3, CKB, COX6C, FKBP4, CYP26B1, RAB31, BTG3, BLVRB, FABP5, CXCL12, CCND1, HSPB8, ZFP36, SGK1
HALLMARK_TGF_BETA_SIGNALING	0.0829876	0.165975	0.256948	1.4417	59	27	ID3, ID2, JUNB, FKBP1A, TGIF1, PPP1CA, PPP1R15A, RAB31, ID1, UBE2D3, RHOA	ID3, ID2, JUNB, FKBP1A, TGIF1, PPP1CA, PPP1R15A, RAB31, ID1, UBE2D3, RHOA
HALLMARK_INTERFERON_GAMMA_RESPONSE	0.102041	0.188964	0.159221	1.41837	84	84	CCL2, B2M, LGALS3BP, CDKN1A, SSPN, SRI, MTHFD2, PSME1, PSMA3, TNFAIP6, PSME2, LY6E, C1S, ARID5B, BST2, PSMB2, MVP, HLA-A, PFKP, PSMB8, RBCK1, TAP1, UPP1, IL6, CD40, IFITM2, IRF1, VAMP5, SERPING1, HLA-B, IFIT3, STAT3, ARL4A, PLSCR1, BPGM, TXNIP, IRF7, IRF2, UBE2L6, IFI35, C1R, ISG15, PSMB9, RIPK2, IFITM3, RIPK1, TNFAIP2, LAP3, SOCS3, IFIT1, NFKBIA, IFNAR2, CASP4, PSMB10	CCL2, B2M, LGALS3BP, CDKN1A, SSPN, SRI, MTHFD2, PSME1, PSMA3, TNFAIP6, PSME2, LY6E, C1S, ARID5B, BST2, PSMB2, MVP, HLA-A, PFKP, PSMB8, RBCK1, TAP1, UPP1, IL6, CD40, IFITM2
HALLMARK_COMPLEMENT	0.125296	0.216027	0.151177	1.3753	105	88	LGALS3, CLU, PFN1, CD59, CSRP1, CTSL, CTSD, HSPA1A, CD55, C1S, CPM, PLAUR, ANXA5, LGMN, CPQ, RHOG, CTSB, CXCL1, PPP4C, MMP14, S100A13, IL6, CALM1, IRF1, ATOX1, SERPING1, TIMP2, CALM3, PLSCR1, CD36, HSPA5, GNAI3, IRF7, CTSO, LIPA, EHD1, IRF2, RAF1, C1QA, RABIF, STX4, SH2B3, CDH13, C1R, CTSC, PLAT, PSMB9, TIMP1, GRB2, C2	LGALS3, CLU, PFN1, CD59, CSRP1, CTSL, CTSD, HSPA1A, CD55, C1S, CPM, PLAUR, ANXA5, LGMN, CPQ, RHOG, CTSB, CXCL1, PPP4C, MMP14, S100A13, IL6, CALM1
HALLMARK_PANCREAS_BETA_CELLS	0.138095	0.224638	0.379525	1.33849	86	9	SPCS1, SRP9, SEC11A, SRP14	SPCS1, SRP9, SEC11A, SRP14
HALLMARK_ANDROGEN_RESPONSE	0.152778	0.236029	0.180177	1.3307	120	51	MYL12A, B2M, ADRM1, DNAJB9, UAP1, IDI1, XRCC6, TMEM50A, DBI, PA2G4, ARID5B, UBE2I, INSIG1, TSC22D1, VAPA	MYL12A, B2M, ADRM1, DNAJB9, UAP1, IDI1, XRCC6, TMEM50A, DBI, PA2G4, ARID5B, UBE2I, INSIG1, TSC22D1, VAPA
HALLMARK_PEROXISOME	0.176101	0.251572	0.176478	1.29185	139	50	PRDX1, SOD1, PRDX5, CNBP, FIS1, ECH1, IDI1, CAT, ITGB1BP1, GSTK1, TSPO, MVP, HSD17B11, FDPS, SCP2, ERCC1, PABPC1, CRAT, SLC35B2, CRABP2, SLC25A4, ALDH9A1, HSD3B7, RDH11	PRDX1, SOD1, PRDX5, CNBP, FIS1, ECH1, IDI1, CAT, ITGB1BP1, GSTK1, TSPO, MVP, HSD17B11, FDPS, SCP2, ERCC1, PABPC1
HALLMARK_P53_PATHWAY	0.169875	0.249817	0.129191	1.28666	149	116	IER3, HEXIM1, EPHX1, SLC3A2, NUPR1, S100A4, DDIT4, RPL18, AK1, RPS27L, ISCU, CDKN1A, TAX1BP3, CTSD, LDHB, HINT1, RPS12, RGS16, TOB1, FAM162A, PPP1R15A, HMOX1, TM4SF1, TSC22D1, LIF, CYFIP2, PCNA, TAP1, BAX, UPP1, DDIT3, PLK2, HBEGF, SERTAD3, TPRKB, PROCR, DNTTIP2, ZBTB16, ZFP36L1, SAT1, IP6K2, ATF3, OSGIN1, CCNG1, EI24, GADD45A, TXNIP, CCND3, CDKN2AIP, DCXR, WRAP73, AEN, PRMT2, CDH13, KLF4, SLC7A1…	IER3, HEXIM1, EPHX1, SLC3A2, NUPR1, S100A4, DDIT4, RPL18, AK1, RPS27L, ISCU, CDKN1A, TAX1BP3, CTSD, LDHB, HINT1, RPS12, RGS16, TOB1, FAM162A, PPP1R15A, HMOX1, TM4SF1, TSC22D1, LIF, CYFIP2, PCNA, TAP1, BAX, UPP1, DDIT3, PLK2, HBEGF
HALLMARK_G2M_CHECKPOINT	0.478208	0.621165	0.113904	0.987466	394	79	CKS2, SRSF2, KPNA2, HSPA8, MYC, AMD1, CKS1B, DDX39A, CDK4, PTTG1, SNRPD1, KIF5B, BUB3, STMN1, DKC1, HMGN2, SRSF1, CCND1, KPNB1, NASP, NOLC1, UBE2S, SLC7A5, CDKN2C, TOP1, DR1, PAFAH1B1, CUL1, CDKN1B, SMC4, RAD21, CHMP1A, RBM14, LBR, TRA2B, HOXC10, CDC27, MNAT1, KIF22, ARID4A, CUL5, ILF3, PRMT5, SMC2, SMC1A, RPA2, KATNA1, E2F4, KIF20B, MTF2, TLE3, TNPO2, DTYMK, ATF5, MEIS2, HMGA1, SLC7A1, STAG1, SQ…	CKS2, SRSF2, KPNA2, HSPA8, MYC, AMD1, CKS1B, DDX39A, CDK4, PTTG1, SNRPD1, KIF5B, BUB3, STMN1, DKC1, HMGN2, SRSF1, CCND1, KPNB1, NASP
HALLMARK_HEME_METABOLISM	0.529825	0.621165	0.103471	0.947833	452	89	MGST3, BSG, RAD23A, SDCBP, PRDX2, CAT, SELENBP1, BLVRB, ADIPOR1, CTSB, LRP10, GYPC, BNIP3L, NR3C1, PGLS, BCAM, MKRN1, UROD, ISCA1, ASNS, P4HA2, NARF, HTATIP2, PSMD9, TOP1, HEBP1, YPEL5, ARL2BP, HTRA2, BPGM, FBXO7, MAP2K3, GDE1, OPTN, GCLM, CCND3, UROS, TCEA1, ACP5, SLC7A11, FOXO3, GMPS, CIR1, CDC27, SMOX, DAAM1, SLC2A1, NFE2L1, PPP2R5B, TNS1, FBXO9, TMEM9B, RCL1, GAPVD1, LAMP2, SLC25A37, AQP3, BL…	MGST3, BSG, RAD23A, SDCBP, PRDX2, CAT, SELENBP1, BLVRB, ADIPOR1, CTSB, LRP10, GYPC, BNIP3L, NR3C1, PGLS, BCAM, MKRN1
HALLMARK_IL6_JAK_STAT3_SIGNALING	0.501344	0.621165	0.158434	0.947066	372	31	CD9, TNFRSF1A, TNFRSF12A, PLA2G2A, CXCL3, HAX1, HMOX1, CXCL1, IL6, IRF1, STAT3, CD36, IFNGR1, IL1B	CD9, TNFRSF1A, TNFRSF12A, PLA2G2A, CXCL3, HAX1, HMOX1, CXCL1, IL6
HALLMARK_INFLAMMATORY_RESPONSE	0.509877	0.621165	0.113427	0.947016	412	71	CCL2, AXL, ADRM1, MYC, CDKN1A, SRI, RGS16, EMP3, CD55, TNFAIP6, LY6E, IFITM1, BST2, PLAUR, LIF, RHOG, MMP14, IL6, CD40, ADM, HBEGF, IRF1	CCL2, AXL, ADRM1, MYC, CDKN1A, SRI, RGS16, EMP3, CD55, TNFAIP6, LY6E, IFITM1, BST2, PLAUR, LIF, RHOG, MMP14, IL6, CD40, ADM, HBEGF
HALLMARK_SPERMATOGENESIS	0.760962	0.797023	0.142937	0.767076	537	24	PEBP1, HSPA2, GSTM3, TALDO1, TLE4, VDAC3, PSMG1	PEBP1, HSPA2, GSTM3, TALDO1, TLE4, VDAC3, PSMG1
HALLMARK_ESTROGEN_RESPONSE_EARLY	0.765142	0.797023	0.0935417	0.75561	618	64	FHL2, MYC, NXT1, XBP1, TOB1, GLA, PDLIM3, ARL3, KRT18, FKBP4, CYP26B1, RAB31, BLVRB, TUBB2B, CXCL12, CCND1, HSPB8	FHL2, MYC, NXT1, XBP1, TOB1, GLA, PDLIM3, ARL3, KRT18, FKBP4, CYP26B1, RAB31, BLVRB, TUBB2B, CXCL12, CCND1, HSPB8
HALLMARK_IL2_STAT5_SIGNALING	0.857664	0.875168	0.079396	0.686161	704	78	GPX4, RNH1, MYC, SLC1A5, RGS16, XBP1, ECM1, ANXA4, PRNP, TWSG1, GLIPR2, LIF, ITIH5, GSTO1, PRAF2, NOP2, PHLDA1, ITGAE, PLIN2, GADD45B, MYO1C, ARL4A, PLSCR1, BCL2L1, SERPINB6, AHCY, IFNGR1, PTRH2, GABARAPL1, CCND3, HOPX, CAPG, AHR, IFITM3, MXD1, CD83, CDKN1C, ENPP1, CD44, CCND2, NDRG1, ST3GAL4, SNX14, GALM, MAP3K8, NT5E	GPX4, RNH1, MYC, SLC1A5, RGS16, XBP1, ECM1, ANXA4, PRNP, TWSG1, GLIPR2, LIF, ITIH5, GSTO1, PRAF2
HALLMARK_APICAL_JUNCTION	0.95679	0.95679	0.0641168	0.53532	774	71	PFN1, MYL9, MYL12B, ARPC2, ACTB, ACTG1, TSPAN4, VASP, SGCE, THY1, CAP1, RSU1, INSIG1, ACTN1, THBS3, NEXN, CD276, CRAT, CDH6, PIK3R3, TGFBI, LIMA1, MDK, GNAI1, MPZL1, COL16A1, CD99, STX4, PARVA, WASL, CERCAM, ZYX, GAMT, TUBG1, ACTN4, SYMPK	PFN1, MYL9, MYL12B, ARPC2, ACTB, ACTG1, TSPAN4, VASP, SGCE, THY1, CAP1, RSU1, INSIG1, ACTN1, THBS3, NEXN
HALLMARK_NOTCH_SIGNALING	0.710227	0.771986	-0.166517	-0.786432	249	14	JAG1, SAP30, PSEN2, DLL1, KAT2A		JAG1
HALLMARK_KRAS_SIGNALING_UP	0.591623	0.657359	-0.0829825	-0.882573	112	70	ETS1, TFPI, USP12, NIN, PLVAP, MMP9, DCBLD2, STRN, IGFBP3, ITGBL1, ALDH1A3, CMKLR1, ATG10, FUCA1, CFB, VWA5A, CA2, CCL20, CROT, IL1RL2, ETV1, ZNF277, IRF8		ETS1
HALLMARK_WNT_BETA_CATENIN_SIGNALING	0.573944	0.652209	-0.149866	-0.895672	162	23	JAG1, PSEN2, NKD1, DLL1, HDAC11, WNT5B, KAT2A, FZD1, HEY1, CSNK1E, NCSTN, CCND2, TP53, DVL2, TCF7, HEY2, GNAI1, CTNNB1, CUL1, RBPJ, HDAC5		JAG1
HALLMARK_ANGIOGENESIS	0.534202	0.621165	-0.178356	-0.93805	163	18	POSTN, COL3A1, COL5A2, JAG1, VCAN, STC1		POSTN, COL3A1, COL5A2, JAG1
HALLMARK_BILE_ACID_METABOLISM	0.495968	0.621165	-0.12378	-0.955546	122	38	ABCA1, EPHX2, FDXR, PEX7, CROT, FADS2, ABCA2, GNPAT, HACL1, ABCD3, SLC23A2, RETSAT, PEX19, PEX16, SLC27A5, HSD17B4, RXRA, CYP27A1, ISOC1, ACSL1, SLC22A18, PNPLA8
HALLMARK_KRAS_SIGNALING_DN	0.286645	0.387358	-0.216745	-1.13995	87	18	SHOX2, MFSD6, CELSR2, NUDT11, ITIH3, THNSL2, PDK2, THRB, CCDC106
HALLMARK_HEDGEHOG_SIGNALING	0.201613	0.280018	-0.332341	-1.25669	74	9	MYH9, CDK6, ACHE, HEY1, SCG2, TLE3, NF1		MYH9
HALLMARK_UV_RESPONSE_DN	0.155779	0.236029	-0.12969	-1.30435	30	62	COL3A1, DUSP1, COL5A2, COL1A2, TFPI, LAMC1, COL1A1, CDK13, AKT3, SYNE1, PRDM2, IGF1R, SCAF8, MMP16, RGS4, DBP, SFMBT1, MAP2K5, IRS1, PEX14, VAV2, PIAS3, BCKDHB, DDAH1, RXRA, ARHGEF9, ERBB2, SLC7A1, F3, KCNMA1, PPARG, LPAR1, NFIB, SLC22A18, SERPINE1, CELF2, CAP2, LTBP1, PDLIM5		COL3A1, DUSP1, COL5A2
HALLMARK_APICAL_SURFACE	0.139276	0.224638	-0.287602	-1.31866	49	13	ADAM10, ATP8B1, B4GALT1, DCBLD2, FLOT2, TMEM8B, MDGA1
HALLMARK_MITOTIC_SPINDLE	0.119565	0.213509	-0.121119	-1.33796	21	77	MYH9, MARCKS, DST, DYNC1H1, ARHGEF7, SPTBN1, FARP1, AKAP13, ARHGEF12, NIN, FLNB, DOCK4, FGD6, BCR, ARHGEF3, ARHGEF11, PXN, PRC1, KATNB1, CENPE, AURKA, NUSAP1, NDC80, FBXO5, ARFIP2		MYH9, MARCKS, DST

## Sheet: C1
pathway	pval	padj	ES	NES	nMoreExtreme	size	leadingEdge	leadingEdge_UP	leadingEdge_DOWN
chr5q31	0.00259067	0.26151	0.303496	2.17027	1	51	HNRNPA0, CYSTM1, UBE2D2, HINT1, NDFIP1, UQCRQ, CAMLG, PDLIM4, SKP1, TAF7, PPP2CA, UBE2B, VDAC1, C5orf24, DDX46, RAD50, NDUFA2, NR3C1, SRA1, PAIP2, HBEGF, IRF1, ETF1, TXNDC15, ZCCHC10, C5orf15, P4HA2, HSPA9	HNRNPA0, CYSTM1, UBE2D2, HINT1, NDFIP1, UQCRQ, CAMLG, PDLIM4, SKP1, TAF7, PPP2CA, UBE2B, VDAC1, C5orf24, DDX46, RAD50, NDUFA2, NR3C1, SRA1, PAIP2, HBEGF
chr19p13	0.00213675	0.26151	0.178545	1.99472	1	165	OAZ1, EEF2, RPS15, RPL18A, NDUFA11, COMP, NDUFA13, GPX4, BSG, ANGPTL4, RAD23A, EIF3G, CIRBP, DNAJB1, UBA52, COPE, JUNB, TECR, ISYNA1, FKBP8, UBL5, NDUFB7, PRDX2, PIN1, WDR83OS, CFD, NDUFS7, DDX39A, RAB11B, TIMM13, CCDC124, BST2, SAFB2, HMG20B, POLR2E, CNN1, DHPS, ALKBH7, ELOF1, TRIP10, C19orf53, RPS28, STX10, PLIN3, CALR, BABAM1, LSM7, GADD45GIP1, PGLS, QTRT1, PTPRS, MRPL34, KANK2, SAFB, PET100, …	OAZ1, EEF2, RPS15, RPL18A, NDUFA11, COMP, NDUFA13, GPX4, BSG, ANGPTL4, RAD23A, EIF3G, CIRBP, DNAJB1, UBA52, COPE, JUNB, TECR, ISYNA1, FKBP8, UBL5, NDUFB7, PRDX2, PIN1, WDR83OS, CFD, NDUFS7, DDX39A, RAB11B, TIMM13, CCDC124, BST2, SAFB2, HMG20B, POLR2E, CNN1, DHPS, ALKBH7, ELOF1, TRIP10, C19orf53, RPS28, STX10, PLIN3, CALR, BABAM1, LSM7, GADD45GIP1, PGLS, QTRT1, PTPRS, MRPL34
chr1q21	0.0184957	0.616319	0.227399	1.78005	14	62	RPS27, S100A4, ILF2, JTB, MRPS21, PSMB4, S100A6, ECM1, HAX1, RBM8A, SLC39A1, CKS1B, PSMD4, NBPF10, C1orf43, POLR3GL, SELENBP1, PMVK, C1orf54, ENSA, S100A11, S100A13, RAB13, ANP32E	RPS27, S100A4, ILF2, JTB, MRPS21, PSMB4, S100A6, ECM1, HAX1, RBM8A, SLC39A1, CKS1B, PSMD4, NBPF10, C1orf43, POLR3GL, SELENBP1, PMVK, C1orf54, ENSA, S100A11, S100A13, RAB13, ANP32E
chr19q13	0.0137131	0.616319	0.149389	1.7715	12	205	RPL13A, FTL, RPS16, RPS5, RPS19, RPS9, EIF3K, RPL18, PSMD8, FXYD5, PPP1R14A, AXL, SERTAD1, COX6B1, TBCB, FCGRT, SNRPD2, SLC1A5, PLD3, PLEKHA4, PRMT1, FXYD1, RPS11, RABAC1, COX7A1, ECH1, MYADM, TMEM147, EMP3, ZNF428, NR1H2, CHMP2A, PDCD5, FBL, PEPD, VASP, PPP2R1A, PPP1R15A, RBM42, AP2S1, PLAUR, PSMC4, UBA2, PIH1D1, CYTH2, NUCB1, BLVRB, NOSIP, ISOC2, NAPA, PSENEN, ERF, SIRT2, LSM14A, ERCC1, PRPF31,…	RPL13A, FTL, RPS16, RPS5, RPS19, RPS9, EIF3K, RPL18, PSMD8, FXYD5, PPP1R14A, AXL, SERTAD1, COX6B1, TBCB, FCGRT, SNRPD2, SLC1A5, PLD3, PLEKHA4, PRMT1, FXYD1, RPS11, RABAC1, COX7A1, ECH1, MYADM, TMEM147, EMP3, ZNF428, NR1H2, CHMP2A, PDCD5, FBL, PEPD, VASP, PPP2R1A, PPP1R15A, RBM42, AP2S1, PLAUR, PSMC4, UBA2, PIH1D1, CYTH2, NUCB1, BLVRB, NOSIP, ISOC2, NAPA, PSENEN, ERF, SIRT2, LSM14A, ERCC1, PRPF31,…
chr10p15	0.0141732	0.616319	0.457747	1.74026	8	11	IDI1, AKR1C1, GDI2, PFKFB3, AKR1C2, PFKP, AKR1C3	IDI1, AKR1C1, GDI2, PFKFB3, AKR1C2, PFKP, AKR1C3
chr12q13	0.0306604	0.616319	0.195093	1.71211	25	81	RPL41, HNRNPA1, TUBA1B, TUBA1A, MYL6, PFDN5, DCTN2, NDUFA4L2, NACA, TUBA1C, TMBIM6, IGFBP6, CD63, CNPY2, ATF1, PA2G4, COX14, KRT18, BLOC1S1, RPS26, PTGES3, EIF4B, OS9, DDIT3, NR4A1, ARF3, SHMT2, METTL7A, MYL6B, PRKAG1, PFKM, FKBP11, LETMD1, LIMA1, LMBR1L, ARHGEF25, NCKAP5L, SPATS2, PCBP2, TMEM106C, ITGA7, COPZ1, DAZAP2, ORMDL2, NABP2, DTX3	RPL41, HNRNPA1, TUBA1B, TUBA1A, MYL6, PFDN5, DCTN2, NDUFA4L2, NACA, TUBA1C, TMBIM6, IGFBP6, CD63, CNPY2, ATF1, PA2G4, COX14, KRT18, BLOC1S1, RPS26, PTGES3, EIF4B, OS9, DDIT3, NR4A1
chr6p21	0.03386	0.616319	0.173859	1.7001	29	110	RPL10A, RPS10, IER3, HLA-C, CUTA, CLIC1, RPS18, DDAH2, BRD2, CDKN1A, TUBB, RNF5, PPP1R10, CSNK2B, HSPA1B, HSPA1A, FLOT1, MEA1, YIPF3, POLR1C, SRSF3, NEU1, TNXB, PHF1, MRPS18B, GNL1, SLC39A7, RING1, BYSL, BAG6, NELFE, DNPH1, PSMB8, TAP1, MRPL14, RPL7L1, TBCC, SNRPC, PPP1R18, HLA-B, SLC35B2, GLO1, WDR46, HLA-DRA, MRPL2, LSM2, PFDN6, UQCC2, CDC5L, HSP90AB1, MTCH1, NUDT3	RPL10A, RPS10, IER3, HLA-C, CUTA, CLIC1, RPS18, DDAH2, BRD2, CDKN1A, TUBB, RNF5, PPP1R10, CSNK2B, HSPA1B, HSPA1A, FLOT1, MEA1, YIPF3, POLR1C, SRSF3, NEU1, TNXB, PHF1, MRPS18B, GNL1, SLC39A7, RING1, BYSL, BAG6, NELFE, DNPH1, PSMB8, TAP1, MRPL14, RPL7L1
chr20p13	0.0282738	0.616319	0.330244	1.69966	18	23	SNRPB, C20orf27, FKBP1A, PSMF1, IDH3B, PRNP, NOP56, ITPA, NSFL1C, DDRGK1, RBCK1	SNRPB, C20orf27, FKBP1A, PSMF1, IDH3B, PRNP, NOP56, ITPA, NSFL1C, DDRGK1, RBCK1
chr11p15	0.0336943	0.616319	0.204239	1.67995	27	69	RPL27A, RPLP2, RPS13, LDHA, EIF3F, DKK3, RNH1, CD151, ILK, CTSD, PSMA1, POLR2L, TSPAN4, PHLDA2, MRPL23, IFITM1, TALDO1, PSMD13, C11orf58, PNPLA2, RHOG, SIGIRR, CHID1, TSG101, IFITM2, ADM, NUCB2, TSSC4, HTATIP2, CTR9, LSP1, KCNQ1OT1, MOB2, IRF7, EIF4G2, PARVA, OLFML1, SERGEF, ZBED5, IFITM3, APBB1, NAP1L4, AKIP1, GTF2H1	RPL27A, RPLP2, RPS13, LDHA, EIF3F, DKK3, RNH1, CD151, ILK, CTSD, PSMA1, POLR2L, TSPAN4, PHLDA2, MRPL23, IFITM1, TALDO1, PSMD13, C11orf58, PNPLA2, RHOG, SIGIRR, CHID1, TSG101, IFITM2, ADM
chr10q22	0.0305556	0.616319	0.277617	1.65367	21	32	VDAC2, DDIT4, PLAU, PSAP, PLAC9, ANXA7, ANAPC16, ANXA11, SRGN, TSPAN15, EIF5AL1, DNAJB12, ZNF503, SAR1A, VPS26A, PPA1, MRPS16, DDX21, DDX50, HK1, PCBD1	VDAC2, DDIT4, PLAU, PSAP, PLAC9, ANXA7, ANAPC16, ANXA11, SRGN, TSPAN15
chr2p15	0.0347222	0.616319	0.648023	1.58867	19	4	MDH1, UGP2, CCT4, COMMD1	MDH1, UGP2, CCT4
chr1p31	0.0505952	0.763441	0.305908	1.57441	33	23	LEPROT, TM2D1, NEXN, RABGGTB, SGIP1, NFIA, FUBP1, PIGK, GADD45A, TYW3, USP1, GNG12, TTLL7, ITGB3BP, DNAJB4, PGM1, SERBP1, ACADM	LEPROT, TM2D1, NEXN
chr12p12	0.0516717	0.763441	0.342519	1.55934	33	17	ARHGDIB, SSPN, LDHB, MGP, STRAP, RERG	ARHGDIB, SSPN, LDHB, MGP, STRAP, RERG
chr7p11	0.0411664	0.687721	0.579749	1.54752	23	5	CHCHD2, SEC61G, CCT6A, SUMF2	CHCHD2, SEC61G, CCT6A
chr5q35	0.0690608	0.763441	0.2536	1.53886	49	33	NOP16, NPM1, TMED9, MGAT1, PDLIM7, ATP6V0E1, LMAN2, SQSTM1, HIGD2A, NHP2, PRELID1	NOP16, NPM1, TMED9, MGAT1, PDLIM7, ATP6V0E1, LMAN2, SQSTM1, HIGD2A, NHP2, PRELID1
chr14q23	0.0630499	0.763441	0.304717	1.5357	42	21	PSMA3, ACTR10, HSPA2, EIF2S1, CHURC1, MAX, TIMM9, DHRS7, ATP6V1D, SNAPC1, JKAMP, SIX1, PPP2R5E, MNAT1, DAAM1, ARID4A	PSMA3, ACTR10, HSPA2, EIF2S1, CHURC1, MAX
chr7q22	0.0651341	0.763441	0.20847	1.51708	50	53	ARPC1B, LAMTOR4, FIS1, POLR2J, COPS6, BUD31, SYPL1, ARPC1A, PCOLCE, TRIP6, PSMC2, ZNHIT1, HBP1, TAF6, TSC22D4, POP7, SRPK2, PMPCB, SRRT, MEPCE, PLOD3, KMT2E, ZNF394, BCAP29, DNAJC2	ARPC1B, LAMTOR4, FIS1, POLR2J, COPS6, BUD31, SYPL1, ARPC1A, PCOLCE, TRIP6, PSMC2, ZNHIT1, HBP1, TAF6, TSC22D4, POP7
chrXq28	0.0638607	0.763441	0.273141	1.51108	43	27	RPL10, BGN, SSR4, FUNDC2, NAA10, IDH3G, BCAP31, DKC1, VBP1, ATP6AP1, CETN2, IDS, LAGE3, EMD, GDI1	RPL10, BGN, SSR4, FUNDC2, NAA10, IDH3G, BCAP31, DKC1, VBP1, ATP6AP1, CETN2
chr11q13	0.0787671	0.763441	0.155475	1.48726	68	103	RPS3, FAU, CFL1, TRMT112, COX8A, PRDX5, DRAP1, EFEMP2, CCDC85B, POLD4, NDUFV1, BANF1, GSTP1, AIP, BAD, PPP1CA, YIF1A, NDUFS8, FKBP2, LAMTOR1, SPCS2, VPS51, STIP1, FIBP, SF3B2, ANO1, CORO1B, ARL2, CCND1, SERPINH1, SCYL1, RTN3, CDK2AP2, DNAJC4, MRPL11, COA4, CAPN1, CDC42EP2, MRPL21, PGM2L1, MRGPRF, TMEM134, CTTN, RNASEH2C, CCS, LRRC32, KAT5, EHD1, OTUB1, ARHGEF17, FOSL1, BRMS1, RBM14, CLCF1, RAB6A,…	RPS3, FAU, CFL1, TRMT112, COX8A, PRDX5, DRAP1, EFEMP2, CCDC85B, POLD4, NDUFV1, BANF1, GSTP1, AIP, BAD, PPP1CA, YIF1A, NDUFS8, FKBP2, LAMTOR1, SPCS2, VPS51, STIP1, FIBP, SF3B2, ANO1, CORO1B, ARL2, CCND1, SERPINH1, SCYL1, RTN3
chr1q22	0.0791789	0.763441	0.292979	1.47654	53	21	SSR2, KRTCAP2, CCT3, ARHGEF2, FDPS, LMNA, THBS3, PMF1, DPM3, DAP3, LAMTOR2	SSR2, KRTCAP2, CCT3, ARHGEF2, FDPS, LMNA, THBS3, PMF1, DPM3, DAP3
chr3q23	0.0790323	0.763441	0.41838	1.45877	48	9	ATP1B3, MRPS22, PCOLCE2, ZBTB38, RNF7, COPB2, SLC25A36	ATP1B3, MRPS22
chr8q12	0.115132	0.869938	0.428873	1.41972	69	8	RPS20, SDCBP, RAB2A, FAM110B, TGS1, ASPH, GGH	RPS20, SDCBP, RAB2A
chr8q22	0.114993	0.869938	0.259304	1.39969	78	25	GEM, RPL30, POLR2K, UQCRB, ZNF706, COX6C, CPQ, MTDH, SDC2, DCAF13, PABPC1	GEM, RPL30, POLR2K, UQCRB, ZNF706, COX6C, CPQ, MTDH, SDC2, DCAF13, PABPC1
chr7q33	0.109677	0.869938	0.398837	1.39063	67	9	CNOT4, PTN, AKR1B1, CHCHD3, BPGM, MTPN, FAM180A	CNOT4, PTN, AKR1B1
chr1p35	0.122951	0.869938	0.223148	1.38212	89	35	EIF3I, TINAGL1, YTHDF2, DNAJC8, IFI6, PEF1, SESN2, AK2, SNHG12, ZBTB8OS, ZCCHC17, RCC1, TAF12, COL16A1, BSDC1, HDAC1, SNRNP40, AHDC1, STX12, RBBP4, FABP3, RPA2, TMEM39B, MECR, KPNA6, CCDC28B, SYNC, MARCKSL1, LAPTM5, PPP1R8, PHC2, FAM76A	EIF3I, TINAGL1, YTHDF2, DNAJC8, IFI6, PEF1, SESN2
chr20q13	0.109254	0.869938	0.19369	1.38131	84	50	PPDPF, ZFAS1, ADRM1, PSMA7, RPS21, PLTP, PIGT, DPM1, CTSA, SNAI1, STAU1, TSHZ2, YWHAB, OSER1, TP53RK, CD40, PKIG, PFDN4, SRSF6, STMN3, NELFCD, RNF114	PPDPF, ZFAS1, ADRM1, PSMA7, RPS21, PLTP, PIGT, DPM1, CTSA, SNAI1, STAU1, TSHZ2, YWHAB, OSER1, TP53RK, CD40, PKIG, PFDN4
chr11q23	0.136612	0.869938	0.218292	1.35204	99	35	RPS25, TAGLN, CRYAB, REXO2, SDHD, THY1, PCSK7, FXYD6, PTS, NNMT, HSPB2, RBM7, ZBTB16, SCN4B, TIMM8B	RPS25, TAGLN, CRYAB, REXO2, SDHD, THY1, PCSK7, FXYD6, PTS, NNMT, HSPB2, RBM7
chr8q11	0.138614	0.869938	0.428463	1.33787	83	7	SNAI2, UBE2V2, TCEA1, ATP6V1H, LYPLA1, MRPL15	SNAI2
chr2q31	0.149927	0.869938	0.245012	1.32254	102	25	NFE2L2, SSB, PRKRA, CHN1, PPIG, HAT1, METTL5, LINC01116, UBE2E3, OLA1, CYBRD1, DYNC1I2, MTX2, FKBP7, GORASP2, CIR1, HOXD8	NFE2L2, SSB, PRKRA, CHN1, PPIG, HAT1, METTL5
chr7q36	0.14456	0.869938	0.280926	1.3171	96	18	RHEB, TMEM176B, RARRES2, TMEM176A, DNAJB6, INSIG1, CUL1, GALNT11, PDIA4, SLC4A2, NOM1, FASTK	RHEB, TMEM176B, RARRES2, TMEM176A, DNAJB6, INSIG1
chr18p11	0.155298	0.869938	0.237964	1.30561	106	26	MYL12A, MYL12B, TGIF1, PSMG2, CHMP1B, TWSG1, RAB31, NDUFV2, VAPA	MYL12A, MYL12B, TGIF1, PSMG2, CHMP1B, TWSG1, RAB31, NDUFV2, VAPA
chr5q33	0.174436	0.869938	0.273786	1.30333	115	19	RPS14, ANXA6, PTTG1, GPX3, C1QTNF2, CYFIP2, MRPL22, ATOX1, SLU7, TTC1, RBM22, LARP1, EBF1, TNIP1	RPS14, ANXA6, PTTG1, GPX3, C1QTNF2, CYFIP2, MRPL22
chr7p13	0.184211	0.869938	0.318477	1.30029	118	13	PPIA, POLD2, SNHG15, TMED4, DBNL, CCM2, TBRG4, COA1, DDX56, YKT6, BLVRA, OGDH	PPIA, POLD2, SNHG15, TMED4
chr10p14	0.166667	0.869938	0.412939	1.28939	100	7	ITIH5, CDC123, UPF2, NUDT5, TAF3, KIN, CELF2	ITIH5, CDC123
chr10q21	0.174803	0.869938	0.338505	1.28693	110	11	ARID5B, UBE2D1, CISD1, TFAM, HNRNPH3, FAM13C, EGR2, NRBF2, CCAR1, REEP3, IPMK	ARID5B, UBE2D1, CISD1
chr1q23	0.177596	0.869938	0.206666	1.28003	129	35	RGS5, UAP1, PFDN2, NDUFS2, UFC1, SDHC, TAGLN2, PRCC, PEA15, MRPL24, IFI16, IGSF8, B4GALT3, GPATCH4, ISG20L2, CRABP2, ATF6, ADAMTS4, OLFML2B, DCAF8	RGS5, UAP1, PFDN2, NDUFS2, UFC1, SDHC, TAGLN2, PRCC, PEA15, MRPL24, IFI16, IGSF8
chr8q24	0.171613	0.869938	0.181331	1.27589	132	48	RPL8, EEF1D, EIF3H, MYC, CYC1, NDUFB9, VPS28, LY6E, GPAA1, PUF60, MAF1, SLC52A2, ST3GAL1, HSF1, ARC, MRPL13, EXOSC4, C8orf33, GSDMD, MED30, PTP4A3, SHARPIN, RAD21, TATDN1, DERL1, EFR3A, UTP23, COMMD5, CHRAC1, PARP10, CYHR1, NDRG1, NSMCE2	RPL8, EEF1D, EIF3H, MYC, CYC1, NDUFB9, VPS28, LY6E, GPAA1, PUF60, MAF1, SLC52A2, ST3GAL1, HSF1, ARC
chr13q22	0.189916	0.869938	0.433357	1.27322	112	6	COMMD6, EDNRB, CLN5, KCTD12, UCHL3, KLF5	COMMD6, EDNRB
chr22q13	0.196172	0.870514	0.153426	1.26669	163	70	RPL3, ATF4, EIF3L, LGALS1, CYB5R3, RBX1, POLR2F, NDUFA6, CDC42EP1, XRCC6, TSPO, TOMM22, SMDT1, PHF5A, TOB2, RPS19BP1, CBX6	RPL3, ATF4, EIF3L, LGALS1, CYB5R3, RBX1, POLR2F, NDUFA6, CDC42EP1, XRCC6, TSPO, TOMM22, SMDT1, PHF5A, TOB2, RPS19BP1, CBX6
chr8p22	0.189769	0.869938	0.404384	1.26268	114	7	ASAH1, MTUS1, PDGFRL, TUSC3, VPS37A, CNOT7, SLC7A2	ASAH1, MTUS1
chr2p25	0.193114	0.870514	0.282293	1.2565	128	16	RPS7, ID2, YWHAQ, ITGB1BP1, IAH1, ADI1	RPS7, ID2, YWHAQ, ITGB1BP1, IAH1, ADI1
chrXq24	0.213622	0.87201	0.307577	1.25578	137	13	SLC25A5, UBE2A, NDUFA1, PGRMC1, RPL39, C1GALT1C1, UPF3B, NKAP, MCTS1, RNF113A, LAMP2	SLC25A5, UBE2A, NDUFA1, PGRMC1, RPL39
chr10q23	0.233083	0.887853	0.257313	1.22492	154	19	ADIRF, PDLIM1, ACTA2, GHITM, IFIT3, LIPA, CCSER2, IFIT1, FAS, SNCG, TSPAN14, KIF20B, PPP1R3C, IFIT2, IFIT5, ATAD1, RPP30	ADIRF, PDLIM1, ACTA2, GHITM
chr17q12	0.238849	0.887853	0.215888	1.21048	165	28	RPL19, CCL2, RPL23, DUSP14, PSMB3, CCL3, CCL4, CCL8, AATF, ZNHIT3, MIEN1, ZNF830, GGNBP2, SLFN11, CISD3, PLXDC1	RPL19, CCL2, RPL23, DUSP14, PSMB3, CCL3, CCL4, CCL8, AATF, ZNHIT3
chr17q25	0.246041	0.887853	0.149025	1.20651	201	67	RPL38, EIF4A3, SUMO2, SRSF2, LGALS3BP, ANAPC11, ACTG1, MRPS7, JMJD6, CSNK1D, CDC42EP4, NT5C, ARHGDIA, P4HB, SSTR2, TIMP2, NARF, GAA, MRPL12, WBP2, SRP68, MAFG, TNRC6C, EXOC7, SLC16A3, GPRC5C, DCXR, SLC9A3R1, GPS1, OGFOD3, SAP30BP, TEN1, GRB2, MIF4GD, WDR45B, SLC38A10, ARL16, AFMID, SOCS3, FN3KRP, UNK, METTL23	RPL38, EIF4A3, SUMO2, SRSF2, LGALS3BP, ANAPC11, ACTG1, MRPS7, JMJD6, CSNK1D, CDC42EP4
chr16q13	0.250774	0.887853	0.295483	1.20641	161	13	HERPUD1, MT1A, MT1X, MT1G, MT1F, ARL2BP, NUDT21, OGFOD1, RSPRY1, MT1M	HERPUD1, MT1A, MT1X, MT1G, MT1F
chr9q33	0.243402	0.887853	0.239251	1.20577	165	21	PSMB7, RPL35, RPL12, GSN, ANGPTL2, ARPC5L, TNC, NDUFA8, PPP6C, HSPA5, RAB14, FBXW2, RABEPK	PSMB7, RPL35, RPL12, GSN, ANGPTL2, ARPC5L, TNC, NDUFA8
chr5q22	0.253226	0.887853	0.342724	1.19498	156	9	EPB41L4A-AS1, REEP5, AP3S1, CDO1, SRP19	EPB41L4A-AS1, REEP5, AP3S1, CDO1
chr20q11	0.25133	0.887853	0.176748	1.17898	188	43	ERGIC3, MYL9, COX4I2, EIF6, MAP1LC3A, DYNLRB1, SCAND1, ID1, MAPRE1, RALY, EIF2S2, MANBAL, ROMO1, CPNE1, RPN2, PROCR, HM13, CHMP4B, BCL2L1, AHCY, CTNNBL1, REM1	ERGIC3, MYL9, COX4I2, EIF6, MAP1LC3A, DYNLRB1, SCAND1, ID1, MAPRE1, RALY, EIF2S2, MANBAL, ROMO1, CPNE1, RPN2
chr17q22	0.267188	0.903348	0.296825	1.17053	170	12	SUPT4H1, SCPEP1, SRSF1, TMEM100, COX11, YPEL2, SKA2, MRPS23, RAD51C, VEZF1, HLF, AKAP1	SUPT4H1, SCPEP1, SRSF1, TMEM100
chr2p13	0.278249	0.918867	0.199874	1.15992	196	30	SNRPG, CCT7, MTHFD2, ANXA4, CYP26B1, DGUOK, AUP1, TPRKB, MPHOSPH10, NFU1, HTRA2, BOLA3, NAGK, ANTXR1, SNRNP27, PRADC1, MXD1, PCBP1, DUSP11, WDR54, GMCL1	SNRPG, CCT7, MTHFD2, ANXA4, CYP26B1, DGUOK, AUP1
chr6p24	0.290881	0.927145	0.316463	1.15849	184	10	TMEM14C, TMEM14B, RIOK1, SSR1, EEF1E1, PAK1IP1, SLC35B3	TMEM14C, TMEM14B
chr2q14	0.288856	0.927145	0.228734	1.15276	196	21	DBI, NIFK, GYPC, DDX18, IL1B, CHCHD5, RALB, WDR33, ACTR3, BIN1, ZC3H6, TSN, CBWD2, C2orf76, MARCO, ERCC3, IWS1, INSIG2, POLR2D, NIFK-AS1	DBI, NIFK, GYPC
chr8p11	0.291339	0.927145	0.303177	1.15261	184	11	LSM1, ZNF703, VDAC3, EIF4EBP1, SMIM19, GOLGA7, PLAT, FNTA	LSM1, ZNF703, VDAC3
chr17q21	0.306872	0.927145	0.133893	1.14831	258	78	RPL27, HEXIM1, EIF1, RAB5C, NME1, TOB1, GRN, LRRC59, FKBP10, PHB, HIGD1B, LUC7L3, SMARCE1, PSMD3, MRPL27, KPNB1, CDK5RAP3, CNP, HDAC5, LSM12, STAT3, NT5C3B, ARL4D, SPOP, AOC3, NGFR, GPATCH8, SLC25A39, DNAJC7, UTP18, COA3, SNF8, MRPL10, VAT1, IFI35, SGCA, ORMDL3, CDC27, NR1D1, TUBG1, ACLY, NKIRAS2, KRT10, NFE2L1, MLX, WIPF2, ANKRD40, TMUB2, RARA, TMEM101, THRA, SCRN2, BECN1, TUBG2, SLC35B1	RPL27, HEXIM1, EIF1, RAB5C, NME1, TOB1, GRN, LRRC59, FKBP10, PHB, HIGD1B, LUC7L3, SMARCE1, PSMD3, MRPL27, KPNB1, CDK5RAP3
chr6q27	0.316832	0.937939	0.364628	1.13854	191	7	PSMB1, MPC1, SFT2D1, SMOC2	PSMB1, MPC1, SFT2D1
chr4q27	0.300952	0.927145	0.848318	1.1372	157	1	ANXA5	ANXA5
chr6p23	0.319643	0.937939	0.508816	1.1054	178	3	NOL7, MCUR1, CD83
chr4q22	0.341338	0.937939	0.411901	1.09948	198	5	PYURF, HSD17B11, PPM1K, PDLIM5, NUDT9	PYURF, HSD17B11
chr16p12	0.354694	0.937939	0.232942	1.09213	237	18	ARL6IP1, RPS15A, UQCRC2, NDUFAB1, NSMCE1, RBBP6, METTL9, HS3ST2	ARL6IP1, RPS15A, UQCRC2, NDUFAB1, NSMCE1, RBBP6
chr3p13	0.359375	0.937939	0.443	1.08604	206	4	PPP4R2, MITF, FOXP1, RYBP	PPP4R2
chr6q22	0.363222	0.937939	0.237686	1.08208	238	17	RWDD1, FAM162B, HDDC2, NCOA7, GOPC, PLN, TSPYL1, HEY2, RNF146, ASF1A, ARHGAP18, ECHDC1, NT5DC1, TPD52L1, TRMT11	RWDD1, FAM162B, HDDC2, NCOA7
chr15q14	0.365132	0.937939	0.324021	1.07262	221	8	EMC7, EMC4, NOP10	EMC7, EMC4, NOP10
chr1p22	0.369925	0.937939	0.224983	1.07101	245	19	RPL5, GNG5, C1orf52, GTF2B, DNTTIP2, LMO4, DR1, GCLM, RPF1, EVI5, CTBS, TMED5, MTF2, GBP2, RBMXL1, ZNF326	RPL5, GNG5, C1orf52, GTF2B
chr7q31	0.369925	0.937939	0.224886	1.07055	245	19	DNAJB9, FAM3C, CAV1, IFRD1, CAV2, NDUFA5, CAPZA2	DNAJB9, FAM3C, CAV1, IFRD1, CAV2, NDUFA5, CAPZA2
chr12q22	0.366776	0.937939	0.322643	1.06806	222	8	UBE2N, NDUFA12, EEA1, METAP2	UBE2N, NDUFA12, EEA1, METAP2
chr2p14	0.384488	0.937939	0.339965	1.06153	232	7	RAB1A, PNO1, CNRIP1, C1D, SERTAD2	RAB1A, PNO1
chr2p23	0.386266	0.937939	0.185831	1.06014	269	29	ATRAID, OST4, HADHB, WDR43, MRPL33, RAB10, PTRHD1, SNX17, LBH, MPV17, YPEL5, HADHA, PPM1G, ADCY3, NRBP1, PPP1CB, FAM228B, GPN1, EIF2B4, PREB, SLC4A1AP, MAPRE3	ATRAID, OST4, HADHB, WDR43, MRPL33, RAB10, PTRHD1, SNX17
chr4q25	0.408805	0.959509	0.285317	1.04448	259	10	RPL34, OSTC, GAR1, LARP7, PAPSS1, CFI, HADH, PLA2G12A	RPL34, OSTC
chr21q22	0.395161	0.949069	0.161102	1.03883	293	39	U2AF1, SOD1, MRPS6, CBR1, SIK1, CSTB, SUMO3, PSMG1, CBR3, RCAN1, TMEM50B, PFKL, RRP1, SON, PIGP, PTTG1IP, CRYZL1, PRMT2, ITSN1, GART, HMGN1, YBEY, RUNX1, MORC3, IFNAR2	U2AF1, SOD1, MRPS6, CBR1, SIK1, CSTB, SUMO3, PSMG1
chr16q11	0.386404	0.937939	0.571403	1.03423	215	2	DNAJA2, VPS35
chrXp22	0.420833	0.971991	0.171615	1.02226	302	32	TMSB4X, SLC25A6, EIF1AX, PRDX4, RBBP7, ARHGAP6, EIF2S3, TXLNG, PDHA1, SAT1, SMS, ASMTL, ACOT9, GPM6B, CD99, AP1S2, OFD1, XG, SCML1, RAB9A, SH3KBP1, PRPS2, HCCS, PNPLA4	TMSB4X, SLC25A6, EIF1AX, PRDX4, RBBP7, ARHGAP6, EIF2S3
chr2q11	0.442623	0.984906	0.217889	1.02156	296	18	RPL31, COX5B, ARID5A, UNC50, EIF5B, PDCL3, ACTR1B	RPL31, COX5B, ARID5A, UNC50, EIF5B, PDCL3, ACTR1B
chr8q13	0.420968	0.971991	0.2925	1.01986	260	9	RRS1, COPS5, MSC, TRAM1, LACTB2, CSPP1, MTFR1, ARMC1	RRS1
chr4q35	0.44	0.984906	0.232463	1.00827	285	15	PDLIM3, SORBS2, ANKRD37, SLC25A4, UFSP2, FRG1, CDKN2AIP, IRF2, RWDD4, DCTD	PDLIM3, SORBS2
chr6q23	0.433871	0.984906	0.289093	1.00799	268	9	RPS12, AHI1, SGK1, IFNGR1, STX7, TBPL1, ENPP1	RPS12, AHI1, SGK1
chr4p11	0.521905	0.984906	0.742567	0.995439	273	1	OCIAD1
chr10q26	0.473149	0.984906	0.179461	0.992814	325	27	OAT, PRDX3, BUB3, FAM204A, MGMT, ECHS1, GLRX3, EMX2, BCCIP, RGS10, BAG3, UROS, EIF3A, NSMCE4A, HTRA1, PTPRE, ZNF511, PLEKHA1, TIAL1	OAT, PRDX3, BUB3, FAM204A, MGMT, ECHS1, GLRX3
chr7p15	0.467492	0.984906	0.238518	0.973831	301	13	TOMM7, CYCS, GPNMB, IL6, TAX1BP1, HIBADH	TOMM7, CYCS, GPNMB, IL6
chr14q11	0.502177	0.984906	0.177309	0.972822	345	26	PSMB5, DAD1, NDRG2, LRP10, MRPL52, DHRS4L2, MMP14, TOX4, C14orf119, NGDN, OXA1L, RBM23, OSGEP, SLC22A17, APEX1, CCNB1IP1	PSMB5, DAD1, NDRG2, LRP10, MRPL52, DHRS4L2, MMP14, TOX4, C14orf119
chr2q34	0.488372	0.984906	0.536503	0.971058	272	2	MAP2, SPAG16
chr9p23	0.567619	0.984906	0.721382	0.967038	297	1	LURAP1L
chr8q23	0.511149	0.984906	0.361815	0.965787	297	5	EIF3E, ENY2, EBAG9, EMC2	EIF3E, ENY2
chr9p13	0.51223	0.984906	0.170864	0.958027	355	28	CLTA, STOML2, DCTN3, CHMP5, GLIPR2, GRHPR, TPM2, CCDC107, HINT2, BAG1, CREB3, VCP	CLTA, STOML2, DCTN3, CHMP5, GLIPR2, GRHPR, TPM2, CCDC107, HINT2
chr3q29	0.523156	0.984906	0.358267	0.956316	304	5	RPL35A, PPP1R2, NCBP2	RPL35A
chr3q24	0.506944	0.984906	0.389206	0.954163	291	4	GYG1, PLSCR1, PLSCR4, CHST2
chr9p22	0.530017	0.984906	0.356073	0.950462	308	5	RPS6, RRAGA, PLIN2	RPS6, RRAGA
chr15q22	0.534107	0.984906	0.171324	0.939983	367	26	RPL4, OAZ2, ANXA2, RPS27L, GTF2A2, SLTM, RAB11A, PPIB	RPL4, OAZ2, ANXA2, RPS27L, GTF2A2, SLTM, RAB11A, PPIB
chrXq12	0.544643	0.984906	0.428317	0.930513	304	3	YIPF6, HEPH, LAS1L
chr14q13	0.548438	0.984906	0.233008	0.918865	350	12	SPTSSA, BAZ1A, FAM177A1, SRP54, EAPP, PPP2R3C, SNX6, NFKBIA, BRMS1L, CFL2	SPTSSA, BAZ1A
chr11p14	0.566071	0.984906	0.420659	0.913876	316	3	METTL15, SVIP, CCDC34
chr5q21	0.586621	0.984906	0.342006	0.912912	341	5	CHD1, PAM, FAM174A
chr14q24	0.560734	0.984906	0.156693	0.90933	396	30	ERH, NPC2, PGF, SLIRP, AHSA1, IFT43, ACTN1, COX16, TMED10, ZFP36L1, GALNT16, ARG2, SNW1, RDH11, VTI1B, PIGH	ERH, NPC2, PGF, SLIRP, AHSA1, IFT43, ACTN1, COX16, TMED10
chr12p13	0.571979	0.984906	0.127118	0.906544	444	50	CD9, GAPDH, TPI1, TNFRSF1A, MRPL51, C12orf57, PHB2, MLF2, C1S, FKBP4	CD9, GAPDH, TPI1, TNFRSF1A, MRPL51, C12orf57, PHB2, MLF2, C1S, FKBP4
chr12q12	0.584874	0.984906	0.30793	0.90471	347	6	ZCRB1, YAF2, CPNE8, PPHLN1, SCAF11	ZCRB1
chr16q24	0.580597	0.984906	0.186226	0.904236	388	20	RPL13, COX4I1, APRT, MAP1LC3B, DEF8, CYBA, TRAPPC2L, SLC7A5	RPL13, COX4I1, APRT, MAP1LC3B, DEF8, CYBA
chr15q23	0.582258	0.984906	0.258125	0.900008	360	9	PKM, RPLP1	PKM, RPLP1
chr17p11	0.58631	0.984906	0.176555	0.895328	393	22	UBB, COPS3, TMEM11, RASD1, NCOR1, MFAP4, MAP2K3, SPECC1, EPN2, ALKBH5, FLII, DHRS7B, DRG2, TRPV2, PRPSAP2, PEMT, ALDH3A2, LLGL1, B9D1, TVP23B, TOM1L2, AKAP10	UBB, COPS3, TMEM11, RASD1, NCOR1
chr10q24	0.577348	0.984906	0.147284	0.893732	417	33	CRTAC1, PGAM1, ARL3, MRPL43, NPM3, CALHM2, CUEDC2, BLOC1S2, NOLC1, ACTR1A, FBXL15, WBP1L, DPCD, HPS1, MARVELD1, GOT1, EXOSC1, ENTPD1, KAZALD1, TAF5, TCTN3, SFXN3, NT5C2, AVPI1, LZTS2, PPRC1, UBTD1, CUTC, NFKB2	CRTAC1, PGAM1, ARL3, MRPL43, NPM3, CALHM2, CUEDC2, BLOC1S2
chr6q12	0.634286	0.984906	0.662987	0.888759	332	1	PTP4A1
chr1q32	0.592944	0.984906	0.14333	0.884199	436	34	PRELP, SNRPE, CSRP1, CD55, FMOD, ADIPOR1, TMEM183A, ZBED6, NUCKS1, TIMM17A, NSL1, ATF3, LMOD1, RABIF, SHISA4, SERTAD4-AS1, TMEM9, EIF2D, G0S2, CYB5R1	PRELP, SNRPE, CSRP1, CD55, FMOD, ADIPOR1, TMEM183A, ZBED6, NUCKS1
chr3p24	0.622581	0.984906	0.249107	0.868566	385	9	RPL15, UBE2E1, UBE2E2, RAB5A, AZI2, RBMS3, CMC1	RPL15, UBE2E1, UBE2E2
chr5q32	0.665523	0.984906	0.321397	0.8579	387	5	RBM27, CSNK1A1, PPP2R2B, DPYSL3, TCOF1	RBM27
chr3q12	0.63622	0.984906	0.225588	0.857639	403	11	RPL24, PCNP, TFG, TRMT10C, FILIP1L	RPL24, PCNP, TFG, TRMT10C
chr1p32	0.631579	0.984906	0.18002	0.856967	419	19	TMEM59, MAGOH, HSPB11, SCP2, BTF3L4, CDKN2C, TXNDC12, LRRC42, RNF11, MRPL37, ECHDC2, PRPF38A	TMEM59, MAGOH, HSPB11, SCP2, BTF3L4
chr20q12	0.660714	0.984906	0.392078	0.851783	369	3	MAFB, TOP1
chr14q12	0.659701	0.984906	0.17305	0.840259	441	20	NEDD8, PSME1, PSME2, CHMP4A, TINF2, STXBP6, NOVA1, GMPR2, DHRS1, SDR39U1, SCFD1, IRF9, EMC9, RABGGTA, NFATC4, MDP1, TM9SF1, IPO4, DCAF11	NEDD8, PSME1, PSME2, CHMP4A
chrYp11	0.725714	0.984906	0.626313	0.839596	380	1	RPS4Y1
chr16q23	0.656535	0.984906	0.184066	0.83797	431	17	GABARAPL2, HSBP1, CMC2, TERF2IP, PSMD7, BCAR1, OSGIN1, GCSH, CDH13, CFDP1, MPHOSPH6, TMEM170A	GABARAPL2, HSBP1, CMC2, TERF2IP
chr11q12	0.659631	0.984906	0.122549	0.834322	499	45	FTH1, SLC3A2, UBXN1, TMEM258, TMEM109, NXF1, WDR74, POLR2G, TIMM10, SSRP1, TMEM179B, TMX2, B3GAT3, STX5, SERPING1	FTH1, SLC3A2, UBXN1, TMEM258, TMEM109, NXF1, WDR74, POLR2G, TIMM10, SSRP1, TMEM179B, TMX2
chr18q12	0.666118	0.984906	0.251826	0.833627	404	8	ZNF24, SLC39A6, TPGS2, INO80C, ELP2, RNF138, C18orf21	ZNF24
chr11q14	0.653846	0.984906	0.191939	0.832503	424	15	NDUFC2, AAMDC, PCF11, RSF1, TMEM126B, CLNS1A, CCDC90B, SYTL2, CTSC	NDUFC2, AAMDC
chr4q23	0.698113	0.984906	0.310681	0.829296	406	5	EIF4E, ADH5	EIF4E, ADH5
chr7q34	0.687107	0.984906	0.22503	0.82378	436	10	GSTK1, NDUFB2, MKRN1, SSBP1, ZC3HAV1, ZYX, MRPS33, SLC37A3, EPHB6	GSTK1, NDUFB2, MKRN1
chr12q21	0.696241	0.984906	0.17041	0.811221	462	19	LUM, DCN, OSBPL8, NAP1L1, CSRP2, PHLDA1, CCDC59, C12orf29, PPP1R12A, KRR1, TBC1D15, GLIPR1	LUM, DCN, OSBPL8, NAP1L1, CSRP2
chr8p21	0.694964	0.984906	0.143971	0.807241	482	28	CLU, PDLIM2, PPP2R2A, EBF2, BNIP3L, LPL, ATP6V1B2, INTS10, R3HCC1, LOXL2, KCTD9, PPP3CC, SLC39A14, SLC25A37, POLR3D, CCDC25, SORBS3, EGR3, CHMP7, HMBOX1	CLU, PDLIM2, PPP2R2A, EBF2, BNIP3L, LPL
chr20p11	0.69969	0.984906	0.19695	0.804115	451	13	NXT1, CST3, NAA20, THBD, XRN2, APMAP, RIN2, DTD1, PYGB	NXT1, CST3, NAA20, THBD
chr4q26	0.724422	0.984906	0.256653	0.801391	438	7	C4orf3, SNHG8, SYNPO2, USP53, ARSJ, SEC24D	C4orf3, SNHG8
chr3p11	0.730357	0.984906	0.368477	0.800512	408	3	CHMP2B, CGGBP1, HTR1F	CHMP2B
chr2q22	0.723842	0.984906	0.296384	0.791133	421	5	ARHGAP15, TEX41, HNMT	ARHGAP15
chr4q13	0.73871	0.984946	0.22553	0.786359	457	9	CXCL3, CXCL2, CXCL1, PARM1, UTP3, CSN1S1, MTHFD2L, AMTN, DCK	CXCL3, CXCL2, CXCL1
chr10q11	0.769748	0.986053	0.263957	0.775517	457	6	HNRNPF, CXCL12, ZNF22, ZNF32	HNRNPF, CXCL12
chr9q22	0.731744	0.984906	0.164578	0.771611	490	18	ASPN, CKS2, SEC61B, NANS, ANP32B, ECM2	ASPN, CKS2, SEC61B, NANS, ANP32B, ECM2
chr16p11	0.763852	0.986053	0.111367	0.758194	578	45	ALDOA, NUPR1, TGFB1I1, TUFM, SEPHS2, VKORC1	ALDOA, NUPR1, TGFB1I1, TUFM, SEPHS2, VKORC1
chr8p12	0.780446	0.986053	0.283271	0.756131	454	5	DCTN6, DUSP4, RBPMS, GTF2E2, LEPROTL1	DCTN6
chrXq22	0.751118	0.986053	0.160163	0.750913	503	18	RPL36A, TSC22D3, GLA, MORF4L2	RPL36A, TSC22D3, GLA, MORF4L2
chr12q24	0.773447	0.986053	0.0908646	0.738311	634	68	UBC, DYNLL1, TMED2, PEBP1, RPL6, RAN	UBC, DYNLL1, TMED2, PEBP1, RPL6, RAN
chr2q23	0.797697	0.986053	0.222441	0.736353	484	8	ARL5A, TNFAIP6, MMADHC, ARL6IP6	ARL5A, TNFAIP6, MMADHC
chrXq21	0.808065	0.986053	0.209534	0.730584	500	9	PGK1, COX7B	PGK1, COX7B
chr7q11	0.793904	0.986053	0.130211	0.720353	546	27	HSPB1, SBDS, MDH2, EIF4H, YWHAG, POR, RSBN1L, GUSB	HSPB1, SBDS, MDH2, EIF4H, YWHAG, POR, RSBN1L, GUSB
chr5p15	0.803008	0.986053	0.149944	0.713793	533	19	CCT5, MED10, PDCD6, MRPL36, NDUFS6, SDHA, SNHG18	CCT5, MED10, PDCD6, MRPL36, NDUFS6, SDHA
chr1p33	0.850772	0.986053	0.263139	0.702394	495	5	UQCRH, LRRC41, CYP4X1, EFCAB14, MKNK1	UQCRH
chr6p25	0.820359	0.986053	0.157216	0.699774	547	16	TUBB2A, TUBB2B, NQO2, LYRM4, SERPINB6, RIPK1, SERPINB9, PSMG4, SERPINB1, RPP40, FARS2, BPHL, DUSP22, PXDC1	TUBB2A, TUBB2B, NQO2, LYRM4
chr1q43	0.872987	0.986053	0.38515	0.697112	487	2	FH, SDCCAG8
chr20p12	0.829721	0.986053	0.17032	0.695389	535	13	TMEM230, MKKS, SNRPB2, PCNA, ESF1	TMEM230, MKKS, SNRPB2, PCNA
chr5q11	0.841195	0.986053	0.188227	0.689053	534	10	NDUFS4, PLK2, PELO, DHX29, MOCS2, SETD9, GPBP1, SNX18, FST	NDUFS4, PLK2
chr4q33	0.96	0.986053	0.513263	0.688048	503	1	NEK1
chr6p11	0.975238	0.990389	0.5081	0.681127	511	1	RAB23
chr13q21	0.883721	0.986053	0.373397	0.675841	493	2	PCDH9, MZT1
chr17p13	0.84801	0.986053	0.0799354	0.67314	702	75	EIF4A1, RPL26, PFN1, MIR22HG, PSMB6, TAX1BP3, TMEM256, ACADVL, SERPINF1, VAMP2, EIF5A, SAT2, TXNDC17, CRK, EMC6, PHF23, ITGAE, STX8, RNF167, SLC25A11, CD68, SPAG7, MYO1C, PAFAH1B1, ELP5, TRAPPC1, RPAIN, YWHAE, NAA38, DVL2, RPA1, MIR497HG, MPDU1, DERL2, TNFSF12, MED31, POLR2A, DHX33, UBE2G1, TP53, RANGRF, MIS12, C1QBP, RABEP1, ATP1B2, NLGN2, TIMM22, INPP5K, ABR, SLC43A2, TMEM107, ARRB2, RILP, KCTD…	EIF4A1, RPL26, PFN1, MIR22HG, PSMB6, TAX1BP3, TMEM256, ACADVL, SERPINF1, VAMP2, EIF5A, SAT2, TXNDC17, CRK
chr2q35	0.869048	0.986053	0.13186	0.668677	583	22	RPL37A, ARPC2, PNKD, AAMP, TMBIM1, DNPEP, XRCC5, ZFAND2B, STK16, TNS1, DNAJB2, ATIC, CTDSP1, BCS1L, GMPPA, CYP27A1, TUBA4A, CHPF	RPL37A, ARPC2, PNKD, AAMP, TMBIM1, DNPEP
chr1q42	0.8875	0.986053	0.108604	0.646919	638	32	EPHX1, DEGS1, SRP9, ARF1, GUK1, GGPS1, MRPL55, CNIH4, C1orf198, PARP1, ARID4B, TOMM20, PYCR2, TSNAX, AGT, LBR	EPHX1, DEGS1, SRP9, ARF1, GUK1, GGPS1, MRPL55
chrXp11	0.88129	0.986053	0.0917708	0.645725	682	48	PLP2, MAGED2, UXT, NDUFB11, ATP6AP2, HSD17B10, WDR13, MID1IP1, PQBP1, WDR45, SRPX, MAGEH1, PRAF2, TSR2, DYNLT3, TIMM17B, USP11, EBP, FAM104B, TIMP1, TFE3, UBQLN2, UBA1, RBM3, ARAF, MAGED1, SMC1A, PIM2, MAOA, MAOB, SPIN2B, CCDC22, TBC1D25, FTSJ1, RP2, BCOR, RBM10, FUNDC1, SLC35A2, ELK1, IQSEC2, RRAGB, GPKOW, MTRNR2L10, NUDT11, APEX2, SYP	PLP2, MAGED2, UXT, NDUFB11, ATP6AP2, HSD17B10, WDR13, MID1IP1, PQBP1, WDR45, SRPX, MAGEH1, PRAF2
chr2q21	0.889803	0.986053	0.193583	0.640824	540	8	IMP4, CCDC115, PLEKHB2, MZT2A, UBXN4, NCKAP5, PTPN18, CCDC74A	IMP4
chr4p14	0.900787	0.986053	0.168102	0.63909	571	11	RPL9, UGDH	RPL9, UGDH
chr5q34	0.909722	0.986053	0.258196	0.632985	523	4	NUDCD2, CCNG1, MAT2B	NUDCD2
chr1p36	0.899072	0.986053	0.067697	0.627174	774	95	ID3, ERRFI1, PARK7, ENO1, RPL11, CAMTA1, PLA2G2A, NUDC, CAPZB, TMEM50A, SDHB, SYF2, PITHD1, NOC2L, STMN1, HMGN2, TARDBP, RPL22, DDOST, KLHL21, AURKAIP1, WASF2, VAMP3, MRTO4, FBLIM1, LUZP1, SH3BGRL3, RER1, MAD2L2, UBE2J2, PLOD1, ZNF593, CDK11A, HNRNPR, SSU72, WRAP73, MIIP, C1QA, UBIAD1, NBL1, MTFR1L, MRPL20, ISG15	ID3, ERRFI1, PARK7, ENO1, RPL11, CAMTA1, PLA2G2A, NUDC, CAPZB, TMEM50A, SDHB, SYF2, PITHD1, NOC2L, STMN1, HMGN2, TARDBP, RPL22, DDOST, KLHL21, AURKAIP1
chr2q33	0.90625	0.986053	0.12078	0.621615	608	23	NBEAL1, HSPE1, SUMO1, EEF1B2	NBEAL1, HSPE1, SUMO1, EEF1B2
chr3p21	0.886308	0.986053	0.078476	0.618455	724	63	IMPDH2, SPCS1, MANF, RPL29, GNL3, ABHD14B, TKT, UQCRC1, NDUFAF3, TMA7, CCDC12, DCP1A, RHOA, IFRD2, TMEM115, ABHD5, RASSF1, SMIM4, RRP9, TWF2, IP6K2, TEX264, ARIH2, GLT8D1, ELP6, ABHD14A, KIAA1143, DALRD3, PCBP4, TUSC2, NT5DC2, KIF9, ALAS1, PRKAR2A, TCTA, SHISA5, EXOSC7, CYB561D2, MON1A, IP6K1, DAG1, APEH, WDR6, ZDHHC3, SCAP, UBA7, USP4, QRICH1	IMPDH2, SPCS1, MANF, RPL29, GNL3, ABHD14B, TKT, UQCRC1, NDUFAF3, TMA7, CCDC12, DCP1A, RHOA, IFRD2, TMEM115
chr9q31	0.910334	0.986053	0.135529	0.617004	598	17	TXN, ERP44, CTNNAL1, PTGR1, MRPL50, NR4A3, TMEM38B, KLF4, NIPSNAP3A, SMC2, TEX10, LPAR1	TXN, ERP44, CTNNAL1, PTGR1
chr2q12	0.93825	0.986053	0.226945	0.605782	546	5	FHL2, MRPS9, UXS1, IL1RL1, IL1RL2	FHL2
chr19q12	0.948214	0.986053	0.277187	0.602186	530	3	UQCRFS1, PLEKHF1, POP4	UQCRFS1
chr1q31	0.942857	0.986053	0.204308	0.600265	560	6	PRG4, RGS2, TPR, RGS1, GLRX2	PRG4, RGS2
chr3p14	0.920301	0.986053	0.12577	0.598716	611	19	ARL6IP5, ARF4, PDHB, THOC7, CCDC66, SUCLG2, PSMD6, RPP14, SLC25A26, C3orf14	ARL6IP5, ARF4, PDHB, THOC7
chr12q23	0.920821	0.986053	0.118303	0.596218	627	21	ISCU, SLC25A3, SNRPF, TXNRD1, ARL1	ISCU, SLC25A3, SNRPF, TXNRD1, ARL1
chr3q21	0.915594	0.986053	0.103646	0.591285	639	29	RAB7A, CNBP, FAM162A, MGLL, MYLK, HMCES, SLC41A3, RPN1, GATA2, MBD4, HEG1, RUVBL1, ABTB1, COPG1, SEC61A1, ZNF148, CHCHD6, KPNA1, ISY1, SNX4, PLXNA1, CCDC14, TPRA1, OSBPL11, SLC12A8	RAB7A, CNBP, FAM162A, MGLL, MYLK
chr1q25	0.94494	0.986053	0.111155	0.572079	634	23	PRDX6, RGS16, GLUL, ANGPTL1, QSOX1, MRPS14, ARPC5, KIAA0040, CACYBP	PRDX6, RGS16, GLUL, ANGPTL1, QSOX1
chr3q13	0.949054	0.986053	0.105393	0.568896	651	25	NDUFB4, COX17, TIMMDC1, BBX, IFT57, CD47	NDUFB4, COX17, TIMMDC1, BBX, IFT57, CD47
chr6q13	0.959664	0.986053	0.192992	0.567018	570	6	EEF1A1, SMAP1, LMBRD1, SLC17A5, MTO1	EEF1A1
chr3p25	0.959945	0.986053	0.0917886	0.556981	694	33	RPL32, BRK1, ARPC4, LSM3, SEC13, TMEM43, CAMK1, EMC3, TADA3, JAGN1, VGLL4, CCDC174, RAF1, FGD5-AS1, IL17RC, SETD5, DPH3, PPARG, MRPS25, IQSEC1, HRH1, CRELD1, LMCD1, TIMP4, OGG1, MTMR14, HACL1, BTD, RPUSD3	RPL32, BRK1, ARPC4, LSM3, SEC13, TMEM43, CAMK1, EMC3
chr6q21	0.992669	0.993711	0.092304	0.465189	676	21	AMD1, HDAC2, RPF2, SEC63, SNX3, GTF3C6, CD164, OSTM1, FOXO3, CDC40, ATG5, FAM229B, TUBE1	AMD1, HDAC2, RPF2, SEC63, SNX3
chr6q16	0.988067	0.993711	-0.188597	-0.515063	413	5	TSTD3, UFL1, FHL5, CCNC
chrXp21	0.990971	0.993711	-0.290598	-0.536804	438	2	DMD, TMEM47
chr9q32	0.97644	0.990389	-0.149325	-0.547555	372	9	PTBP3, INIP, SLC31A2, ALAD, PRPF4, HSDL2
chr11q24	0.957386	0.986053	-0.119084	-0.569597	336	15	ETS1, ROBO3, VWA5A, SPA17, DCPS, NFRKB, RPUSD4, TMEM218		ETS1
chr1p13	0.968992	0.989906	-0.0732852	-0.574009	249	39	HIPK1, SORT1, AP4B1, CELSR2, HENMT1, DCLRE1B, STRIP1, CLCC1, AMPD2, TSPAN2, ST7L, DDX20, WDR47, OLFML3, LRIF1, PTGFRN
chr2p16	0.961749	0.986053	-0.150425	-0.575951	351	10	SPTBN1, MTIF2, PPP1R21, STON1, MSH6, EFEMP1, ACYP2, ERLEC1, RTN4
chr2p22	0.955432	0.986053	-0.131335	-0.601546	342	14	BIRC6, STRN, RMDN2, GEMIN6, MEMO1, LTBP1, GALM, MORN2, YIPF4, CEBPZ, CYP1B1, SRSF7, FEZ2, DPY30	SRSF7, FEZ2, DPY30
chr1q41	0.942408	0.986053	-0.1642	-0.602103	359	9	TP53BP2, BPNT1, DUSP10, BROX, IARS2, HLX, AIDA, RRP15, CAPN2	CAPN2
chr3p12	0.950339	0.986053	-0.333868	-0.616732	420	2	ROBO1, GBE1
chr17q11	0.945687	0.986053	-0.0970732	-0.628737	295	27	NLK, MYO18A, ATAD5, FLOT2, TMEM97, RNF135, ERAL1, TRAF4, ADAP2, TMEM199, LYRM9, TP53I13, NF1, UNC119, ALDOC, UTP6, ZNF207, IFT20
chr13q13	0.924242	0.986053	-0.194974	-0.633546	365	7	POSTN, NBEA, NHLRC3, N4BP2L2, EXOSC8, ALG5, N4BP2L1	N4BP2L1	POSTN
chr14q31	0.916479	0.986053	-0.348958	-0.644608	405	2	TTC8
chr5p13	0.900568	0.986053	-0.135938	-0.650212	316	15	OSMR, RAI14, WDR70, FBXO4, ADAMTS12, RAD1, PTGER4, ZFR, OXCT1, DAB2, EGFLAM
chr6q24	0.871935	0.986053	-0.159844	-0.661153	319	11	HEBP2, STXBP5, PEX3, FBXO30, ABRACL, STX11, RAB32, FUCA2, LTV1
chr4q21	0.89521	0.986053	-0.136551	-0.663938	298	16	SEC31A, SCD5, RCHY1, LINC01088, BMP2K, NUP54, THAP9-AS1, ANTXR2, SDAD1, USO1, HNRNPDL, ENOPH1, MRPS18C, COPS4, NAAA	COPS4, NAAA
chr4p12	0.993711	0.993711	-0.504006	-0.664689	473	1	COMMD8
chr3p22	0.907937	0.986053	-0.108521	-0.676958	285	25	NKTR, ZNF621, GPD1L, ZBTB47, GORASP1, SLC25A38, MLH1, POMGNT2, WDR48, PLCD1, ENTPD3-AS1
chr3q26	0.881306	0.986053	-0.125824	-0.682082	296	19	FNDC3B, PHC3, TNFSF10, MECOM, NAALADL2
chr15q15	0.840361	0.986053	-0.125759	-0.701158	278	20	RPUSD2, NUSAP1, DNAJC17, BAHD1, ZFYVE19, RMDN3, IVD, EIF2AK4, HYPK, ZNF106, MFAP1, GPR176, NDUFAF1, TMEM87A, CHP1, CCNDBP1, PDIA3, RTF1, SRP14, MAP1A	PDIA3, RTF1, SRP14, MAP1A
chr2p11	0.863501	0.986053	-0.129845	-0.703877	290	19	ELMOD3, TMEM150A, VAMP8, THNSL2, RMND5A, RETSAT, KCMF1, RNF103, USP39, RPIA, CAPG, IMMT, TMSB10, SUCLG1, KRCC1, VAMP5, RNF181, MAT2A, CHMP3	RNF181, MAT2A, CHMP3
chr12q15	0.84264	0.986053	-0.2035	-0.706337	331	8	MDM2, PTPRB, YEATS4, NUP107, CPSF6, RAP1B
chr1p34	0.880952	0.986053	-0.0659241	-0.716067	147	71	MACF1, YBX1, PABPC4, EVA1B, SFPQ, RLF, TIE1, LURAP1, MAST2, TRIT1, PTPRF, SCMH1, KDM4A, C1orf50, RHBDL2, IPO13, TOE1, TMEM53, MYCBP, MUTYH, MFSD2A		MACF1, YBX1
chr2p24	0.824873	0.986053	-0.208177	-0.722572	324	8	RHOB, KLHL29, HS1BP3, TTC32
chr11q25	0.78781	0.986053	-0.393697	-0.727251	348	2	NTM, THYN1
chr6p22	0.812121	0.986053	-0.122272	-0.737392	267	23	ID4, GABBR1, TRIM39, RPP21, GMNN, TPMT, TRIM26, TDP2, TRIM27, BTN2A1, CAP2, BTN3A2, DTNBP1, ACOT13, ZSCAN16-AS1, ABT1, C6orf62, DEK, PPP1R11, SOX4, HLA-F, HLA-A	PPP1R11, SOX4, HLA-F, HLA-A
chr5q12	0.80203	0.986053	-0.212793	-0.738593	315	8	TRAPPC13, PPWD1, RNF180, SMIM15, SREK1IP1, NDUFAF2, CWC27
chr1q24	0.80303	0.986053	-0.125439	-0.739462	264	22	PRRC2C, TADA1, METTL13, ATP1B1, UCK2, PIGC, F5, KIFAP3, VAMP4, SLC19A2, NME7, TIPRL, CREG1, FMO3, RCSD1, DCAF6, MPZL1, ALDH9A1
chr11p13	0.763473	0.986053	-0.153627	-0.746964	254	16	TRIM44, LMO2, SLC1A2, PDHX, CSTF3, LDLRAD3, IMMP1L, COMMD9, FBXO3, APIP, CD44
chr22q11	0.795367	0.986053	-0.101495	-0.752446	205	36	BCR, CLDN5, KLHL22, SCARF2, SLC2A11, LZTR1, GNB1L, TXNRD2, CRKL, GUCD1, YDJC, BID, PI4KA, MMP11, BCL2L13, ARVCF, CABIN1, DGCR6, DGCR2
chr10q25	0.735695	0.984946	-0.182785	-0.756044	269	11	GSTO2, XPNPEP1, ZDHHC6, ADRA2A, ITPRIP, PDCD4, SHOC2, BBIP1, HSPA12A
chr2q24	0.782723	0.986053	-0.206594	-0.757553	298	9	TANC1, SCN3A, ACVR1, SLC38A11, CD302, CERS6, PSMD14, TANK
chr8p23	0.770492	0.986053	-0.199257	-0.762923	281	10	SOX7, DEFB1, FBXO25, NEIL2, ARHGEF10, CLN8, ERICH1, FDFT1, ANGPT2
chr13q12	0.761755	0.986053	-0.125035	-0.772511	242	24	ZDHHC20, USP12, FLT1, SACS, TNFRSF19, TEX26-AS1, ALOX5AP
chr9p24	0.700272	0.984906	-0.187767	-0.776648	256	11	UHRF2, DMRT3, SLC1A1, DOCK8, KIAA2026, RCL1, PLGRKT, CBWD1, CDC37L1, AK3
chr13q31	0.71267	0.984906	-0.351531	-0.791577	314	3	GPC6, NDFIP2
chr15q11	0.710407	0.984906	-0.351915	-0.792439	313	3	SNRPN, NIPA2, UBE3A
chr14q22	0.729805	0.984906	-0.173379	-0.794117	261	14	NIN, DDHD1, ATL1, PYGL, GMFB, PTGER2, GNPNAT1
chr7p14	0.710843	0.984906	-0.144436	-0.805288	235	20	CDK13, ZNRF2, NOD1, GLI3, RP9, RALA, HERPUD2, INMT, FKBP14, STARD3NL, EPDR1, NT5C3A, FKBP9, INHBA, MPLKIP, SFRP4, GGCT
chr3q25	0.728435	0.984906	-0.12713	-0.810788	227	26	MBNL1, CCNL1, PPM1L, SHOX2, TM4SF18, IQCJ-SCHIP1, LXN, MBNL1-AS1, MFSD1, COMMD2, SLC33A1, CP, GFM1, PFN2, GMPS, RSRC1, TIPARP, SMC4, RNF13, MLF1, SSR3, TSC22D2, DHX36
chr10p13	0.685393	0.984906	-0.186108	-0.819601	243	13	FAM107B, PTER, ITGA8, DCLRE1C, RPP38, NMT2, PRPF18, PHYH, VIM-AS1, OPTN, VIM, HSPA14
chr5q13	0.700581	0.984906	-0.162911	-0.82026	240	17	GTF2H2C, PDE8B, CCNB1, GTF2H2, ENC1, CENPH
chr17q24	0.647208	0.984906	-0.236535	-0.821001	254	8	PITPNC1, SOX9, AMZ2, PSMD12, NOL11, PRKAR1A, WIPI1
chr22q12	0.7	0.984906	-0.111863	-0.821922	188	35	MYH9, YWHAH, CCDC117, CHEK2, RHBDD3, APOL4, RNF185, APOL3, MCM5, TFIP11, SF3A1, TCN2, THOC5, TOM1, NF2, PIK3IP1, MPST, TBC1D10A, ZMAT5, PES1, RBFOX2, ASCC2, HSCB, TXN2, RTCB, FBXO7, HMGXB4, DRG1, IFT27		MYH9
chr17p12	0.663391	0.984906	-0.271065	-0.822414	269	6	ZNF286A, TRIM16, ELAC2, TTC19
chr8q21	0.692063	0.984906	-0.133208	-0.830958	217	25	ZBTB10, MMP16, ZFHX4, CA2, TMEM64, PEX2, SNX16, NBN, HEY1, CRISPLD1, ZC2HC1A, RDH10
chrXq26	0.66573	0.984906	-0.189256	-0.833468	236	13	ZNF75D, ELF4, AIFM1, SLC25A14, MOSPD1, BCORL1, ENOX2
chr3q27	0.666667	0.984906	-0.139697	-0.842479	219	23	IGF2BP2, B3GNT5, YEATS2, TBCCD1, LPP-AS2, MCCC1, SENP2, C3orf70
chr1p21	0.641361	0.984906	-0.230087	-0.8437	244	9	DPH5, ABCD3, RTCA, ALG14, F3, SLC30A7, EXTL2
chr4q24	0.632597	0.984906	-0.198064	-0.845576	228	12	TET2, EMCN, CENPE, SLC9B2, SLC39A8, INTS12
chr14q21	0.657382	0.984906	-0.185021	-0.847442	235	14	CLEC14A, LRR1, VCPKMT, FBXO33, KLHL28, DNAAF2, KLHDC2, SEC23A, NEMF, TRAPPC6B
chr1p12	0.638009	0.984906	-0.378451	-0.852193	281	3	MAN1A2, TBX15, PHGDH
chr17q23	0.610465	0.984906	-0.172671	-0.869401	209	17	TBX2, CLTC, TLK2, RNFT1, USP32, CD79B, TUBD1, CYB561, FTSJ3, PPM1D, DCAF7, POLG2, APPBP2, PTRH2, DDX5
chr7q32	0.59673	0.984906	-0.210634	-0.871231	218	11	CCDC136, TMEM209, MEST, METTL2B, ZC3HC1, RBM28, IMPDH1, CALU, SND1
chrXq13	0.616477	0.984906	-0.182865	-0.874675	216	15	XIST, FTX, OGT, RLIM, UPRT, FOXO4		XIST
chrXq11	0.672956	0.984906	-0.670821	-0.884687	320	1	ARHGEF9
chr15q25	0.569733	0.984906	-0.165054	-0.894743	191	19	RPS17, AKAP13, KLHL25, MEX3B, BCL2A1, CTSH, ADAMTSL3, C15orf40, FAH, MRPL46
chr9q34	0.61326	0.984906	-0.0845497	-0.898498	110	67	PRRC2B, IER5L, SETX, RABL6, PRRX2, NPDC1, RAPGEF1, ENDOG, GBGT1, GLE1, SLC2A6, TRAF2, SH2D3C, MED22, DNM1, VAV2, FPGS, ABCA2, DOLK, OLFM1, PTGES, ST6GALNAC4, STXBP1, RXRA, ANAPC2, TTF1, REXO4, TRUB2, SWI5, MED27, DPM2, LRRC8A, SSNA1, UCK1, FNBP1, PTRH1, BRD3, SURF2, PHYHD1, GTF3C5, CERCAM, SLC25A25, COQ4, TMEM141, CIZ1, NTMT1, URM1, GOLGA2, MAN1B1, MRPS2, TOR1A, FBXW5, SURF4, C9orf78
chr2q37	0.615873	0.984906	-0.144373	-0.900601	193	25	COL6A3, LRRFIP1, ARL4C, DGKD, CAB39, TRAF3IP1, COPS7B, DIS3L2, ACKR3, PDE6D, DTYMK, ILKAP, THAP4, RAMP1, UBE2F, STK25, EFHD1, EIF4E2, ATG4B, PSMD1		COL6A3
chr10p11	0.548223	0.984906	-0.261596	-0.907986	215	8	ZNF33A, MTPAP, ZNF25, ARHGAP12, MAP3K8, EPC1
chr13q14	0.547231	0.984906	-0.138478	-0.913607	167	28	TPT1, EBPL, KBTBD6, FAM124A, RCBTB2, NEK3, KBTBD7, SERP2, NUDT15, NUFIP1, NAA16, SPRYD7, CAB39L, KPNA3		TPT1
chr12p11	0.547684	0.984906	-0.22127	-0.915225	200	11	TSPAN11, TM7SF3, YARS2, DNM1L, BICD1, FGD4, MRPS35, MED21, CCDC91, ERGIC2
chr7p21	0.527322	0.984906	-0.241084	-0.923072	192	10	ANKMY2, ETV1, TMEM106B, RPA3, BZW2, MEOX2, PHF14, AHR, ARL4A, NDUFA4	NDUFA4
chr15q21	0.527108	0.984906	-0.1658	-0.924405	174	20	ADAM10, TMOD3, MYO5A, FAM214A, PIGB, SORD, GALK2, POLR2M, LEO1, DTWD1, FGF7, USP8
chr4q12	0.526462	0.984906	-0.203774	-0.933336	188	14	IGFBP7, KDR, SRD5A3, EXOC1, AASDH, CLOCK, DCUN1D4, PPAT, NOA1, CHIC2, HOPX, FIP1L1		IGFBP7
chr6p12	0.482234	0.984906	-0.273268	-0.9485	189	8	DST, BMP5, CENPQ, TNFRSF21, FBXO9, BAG2, GSTA4		DST
chr18q11	0.508197	0.984906	-0.248918	-0.953065	185	10	SS18, MIB1, LAMA3, KCTD1, TAF4B, IMPACT, ABHD3
chr15q13	0.589099	0.984906	-0.724586	-0.955594	280	1	HERC2
chr4q34	0.476658	0.984906	-0.318223	-0.965492	193	6	SPCS3, SAP30, AGA, FBXO8
chr2p21	0.464088	0.984906	-0.226613	-0.967459	167	12	EPAS1, RHOQ, SIX2, PIGF, PLEKHH2, MCFD2, DYNC2LI1, EML4, HAAO, PPM1B
chr5q14	0.501511	0.984906	-0.185853	-0.967571	165	18	VCAN, MEF2C, LHFPL2, SERINC5, CKMT2, ATG10, SCAMP1, TMEM167A, LUCAT1, THBS4, WDR41, HOMER1
chr14q32	0.432	0.984906	-0.118527	-0.985697	107	43	MEG3, DYNC1H1, GLRX5, SYNE3, DICER1, CDC42BPB, CCDC85C, WDR25, TMEM251, TECPR2, VRK1, BDKRB1, CDCA4		MEG3
chr7q21	0.444089	0.984906	-0.153064	-0.991383	138	27	STEAP4, BRI3, COL1A2, CDK6, GATAD1, RBM48, STEAP2, CROT, FZD1, KRIT1, ANKIB1, HGF, DYNC1I1, STEAP1, AKAP9, PON2, FAM133B, PDK4, TP53TG1		STEAP4, BRI3
chr18q21	0.400545	0.949069	-0.242859	-1.00452	146	11	MBD2, ATP8B1, BCL2, HDHD2, MEX3C, MBD1, ACAA2, HAUS1, CXXC1
chr11q21	0.401015	0.949069	-0.293761	-1.01963	157	8	SESN3, SLC36A4, CEP57, MTMR2, MED17, CCDC82, TAF1D, CWC15
chr5p12	0.380835	0.937939	-0.338738	-1.02774	154	6	FGF10, NNT-AS1, ZNF131, MRPS30, PAIP1, HMGCS1
chrYq11	0.45283	0.984906	-0.791882	-1.04434	215	1	EIF1AY
chr6q14	0.374251	0.937939	-0.216927	-1.05474	124	16	COL12A1, ZNF292, CYB5R4, LCA5, TPBG, BCKDHB, PGM3, NT5E, SNX14, MYO6, ELOVL4, SENP6, FILIP1
chr16q12	0.349727	0.937939	-0.276191	-1.05749	127	10	BRD7, N4BP1, NKD1, CNEP1R1, MMP2, AKTIP, RBL2, CES1
chr3q11	0.329238	0.937939	-0.350772	-1.06425	133	6	CRYBG3, MTRNR2L12, ARL6
chr11p12	0.374718	0.937939	-0.576211	-1.0644	165	2	TTC17, API5
chr4p15	0.381616	0.937939	-0.232869	-1.0666	136	14	BOD1L1, PACRGL, CC2D2A, ANAPC4, FAM184B, QDPR, BST1, LAP3, RAB28, SMIM20, MED28, DHX15, RBPJ, FAM200B	FAM200B
chr4q28	0.359155	0.937939	-0.427325	-1.06936	152	4	HSPA4L, JADE1, LARP1B, SLC7A11
chr4p13	0.358916	0.937939	-0.581909	-1.07492	158	2	TMEM33, SLC30A9
chr9p21	0.33515	0.937939	-0.261275	-1.0807	122	11	B4GALT1, CDKN2A, CAAP1, APTX, MLLT3, MOB3B, CDKN2B, IFT74
chr13q32	0.303371	0.927145	-0.249312	-1.09795	107	13	FARP1, STK24, DOCK9, GPR180, CLYBL, TGDS, UGGT2, DZIP1, IPO5
chrXq25	0.327314	0.937939	-0.599003	-1.1065	144	2	XIAP, THOC2
chr7p22	0.306061	0.927145	-0.186202	-1.12294	100	23	RAC1, EIF3B, SNX8, IQCE, DAGLB, FAM20C, AIMP2, BRAT1, MAD1L1, PRKAR1B, FSCN1, COX19, EIF2AK1, CCZ1, CCZ1B, ZDHHC4, PSMG3, ZFAND2A		RAC1
chr3p26	0.297968	0.927145	-0.612892	-1.13216	131	2	CRBN, SUMF1
chr1q44	0.275956	0.918867	-0.297573	-1.13936	100	10	HNRNPU, AKT3, ZNF692, PGBD2, ZNF669		HNRNPU
chr2q36	0.262431	0.903348	-0.268735	-1.14729	94	12	TRIP12, AGFG1, CUL3, IRS1, CCL20, MRPL44
chr6q15	0.244949	0.887853	-0.358844	-1.16602	96	7	PNRC1, PM20D2, LYRM2, MAP3K7, SLC35A1, UBE2J1		PNRC1
chr15q24	0.244514	0.887853	-0.188848	-1.16677	77	24	PEAK1, ARIH1, LINGO1, MPI, EDC3, PTPN9, SCAPER, ULK3, SNUPN, RPP25, CSPG4, MAN2C1, ADPGK, SCAMP2, UBL7, TSPAN3, CLK3, IMP3, ISLR, NPTN, COMMD4, CD276, ETFA	ETFA
chr4p16	0.238245	0.887853	-0.189773	-1.17248	75	24	C4orf48, MXD4, BLOC1S4, TMEM129, FGFRL1, GRK4, NELFA, ABLIM2, TMEM175, CTBP1, STX18, MAEA, WFS1, MRFAP1L1, NOP14
chr5q23	0.26703	0.903348	-0.285556	-1.18113	97	11	SEMA6A, HSD17B4, LYRM7, ISOC1, PRR16, COMMD10, TNFAIP8, PHAX, SNX2, ALDH7A1
chr7q35	0.180294	0.869938	-0.90956	-1.19954	85	1	TPK1
chr2p12	0.221957	0.887828	-0.44275	-1.20916	92	5	EVA1A, GCFC2, HK2, MRPL19
chr7p12	0.214932	0.87201	-0.538297	-1.21213	94	3	GRB10, IGFBP3
chr6q25	0.212698	0.87201	-0.194421	-1.2128	66	25	ARID1B, IGF2R, SYNE1, CNKSR3, TULP4, PLEKHG1, SCAF8, MYCT1
chr16p13	0.175325	0.869938	-0.104167	-1.22604	26	81	SRRM2, PGP, USP7, METRN, TSR3, ECI1, SOCS1, TMEM186, GRIN2A, DNASE1, METTL22, CORO7, ZNF205, FAHD1, NPIPA1, ANKS3, TELO2, ALG1, DNAJA3, RHBDF1, GFER, CLCN7, SNX29, PARN, CDIP1, JMJD8, AMDHD2, TBL3, CACNA1H, RPUSD1, MGRN1, PIGQ, LMF1, GNPTG, TRAF7, MSRB1, POLR3K, NUBP1, STUB1, HAGH, FLYWCH1, ROGDI, SNRNP25, KCTD5, CLUAP1, NUDT16L1, PDPK1, GLIS2, NPRL3, TRAP1, BFAR		SRRM2
chr13q34	0.212707	0.87201	-0.28821	-1.23043	76	12	COL4A1, COL4A2, ARHGEF7, ATP11A, TMEM255B, F10, GAS6, IRS2, TMCO3, PCID2, UPF3A		COL4A1
chr11q22	0.205438	0.87201	-0.236507	-1.23128	67	18	MMP3, ARHGAP42, MMP1, CASP1, PDGFD, PGR, FDX1, ANGPTL5, DDX10, YAP1, CASP4, CUL5, CWF19L2, DCUN1D5, RDX
chr4q31	0.188623	0.869938	-0.255222	-1.24094	62	16	EDNRA, SMAD1, SFRP2, TRIM2, ELMOD2, LSM6, MGST2, USP38, ARFIP1, PLRG1, ELF2, ANAPC10
chr3p23	0.111111	0.869938	-0.943386	-1.24415	52	1	STT3B
chrXq27	0.205418	0.87201	-0.686788	-1.26866	90	2	FGF13, LDOC1
chr18q22	0.178998	0.869938	-0.470323	-1.28446	74	5	CCDC102B, ZNF407, DOK6, DSEL
chr6q26	0.0545073	0.763441	-0.977568	-1.28923	25	1	QKI
chr15q26	0.166667	0.869938	-0.214474	-1.29344	54	23	IQGAP1, SYNM, IGF1R, ACAN, ALDH1A3, ZNF710, PRC1, RCCD1, LRRC28, POLG, CHD2, CRTC3, MEF2A, HAPLN3, IDH2, RGMA, LINC00924, AEN, SNRPA1, UNC45A, TM2D3
chr16q21	0.164975	0.869938	-0.378627	-1.31419	64	8	CDH5, KATNB1, NDRG4, COQ9, CIAPIN1, USB1
chr21q21	0.155738	0.869938	-0.344784	-1.32012	56	10	NRIP1, BACH1, CYYR1, JAM2, MIR155HG
chr2q32	0.127907	0.869938	-0.26323	-1.32537	43	17	COL3A1, COL5A2, TFPI, GLS, CALCRL, MFSD6, HECW2		COL3A1, COL5A2
chr10p12	0.136364	0.869938	-0.412894	-1.34165	53	7	ARHGAP21, KIAA1217, OTUD1, MSRB2, NSUN6
chr9q21	0.142424	0.869938	-0.225255	-1.35846	46	23	KLF9, PTAR1, AGTPBP1, IDNK, PIP5K1B, CBWD5, C9orf64, ABHD17B, NAA35, RFK, FXN		KLF9
chrXq23	0.129108	0.869938	-0.559672	-1.40056	54	4	NXT2, IL13RA2, ALG13, PLS3
chr12q14	0.133515	0.869938	-0.33969	-1.40504	48	11	AVPR1A, METTL1, AGAP2-AS1, RASSF3, AVIL, LLPH, MSRB3, TSFM, TSPAN31, CTDSP2
chr5q15	0.0833333	0.763441	-0.454533	-1.47695	32	7	ELL2, MCTP1, RHOBTB3, RGMB, ARSK		ELL2
chr18q23	0.0811456	0.763441	-0.553893	-1.51269	33	5	HSBP1L1, ZNF516, RBFA, NFATC1, TXNL4A
chr16q22	0.0742188	0.763441	-0.191176	-1.52438	18	40	EXOSC6, RRAD, ZNF821, TANGO6, DHODH, PRMT7, COG8, CES2, WWP2, PLA2G15, CBFB, TXNL4B, IL34, TRADD, CYB5B, CHTF8, DDX28, CMTM3, SLC12A4, NAE1, IST1, DDX19B, FHOD1, GFOD2, E2F4, PSMB10, DYNC1LI2, NOL3, VPS4A, ACD, CENPT, COG4, NFATC3
chr11p11	0.0727273	0.763441	-0.252915	-1.52527	23	23	C11orf96, KBTBD4, NUP160, C11orf49, SLC35C1, PACSIN3, DDB2, CD82, PEX16, ACP2, CELF1, FNBP4, ALKBH3, ARFGAP2, EXT2, PTPMT1, ARHGAP1, HSD17B12, MTCH2, SLC39A13, MDK		C11orf96
chr3q22	0.0170455	0.616319	-0.3793	-1.81426	5	15	CDV3, TMEM108, CEP70, MRAS, PPP2R3A, NUDT16, SLC35G2, UBA5, PCCB, NCK1, STAG1		CDV3
chr2q13	0.0234742	0.616319	-0.727645	-1.8209	9	4	RANBP2, FBLN7, NPHP1, SOWAHC
chr13q33	0.0214797	0.616319	-0.676465	-1.84744	8	5	ITGBL1, BIVM, FGF14-AS2, ERCC5, TEX30
chr4q32	0.0113636	0.616319	-0.418539	-2.00194	3	15	RAPGEF2, NPY1R, PDGFC, MSMO1, CBR4, NAF1, C4orf46, TMEM192, TMA16, ETFDH, FNIP2, PALLD, MAP9, PPID
MT	0.00276243	0.26151	-0.99447	-4.2456	0	12	MT-ATP6, MT-ND3, MT-CO2, MT-CO3, MT-CO1, MT-CYB, MT-ND5, MT-ATP8, MT-ND4L, MT-ND6, MT-ND1, MT-ND4		MT-ATP6, MT-ND3, MT-CO2, MT-CO3, MT-CO1, MT-CYB, MT-ND5, MT-ATP8, MT-ND4L, MT-ND6, MT-ND1, MT-ND4

## Sheet: C2
pathway	pval	padj	ES	NES	nMoreExtreme	size	leadingEdge	leadingEdge_UP	leadingEdge_DOWN
HSIAO_HOUSEKEEPING_GENES	0.00103734	0.0199936	0.56951	7.61638	0	315	ALDOA, RPL13A, RPL7, EIF4A1, RPL23A, RPL31, RPL36A, RPL41, RPL21, RPL10A, RPL3, RPL27, RPL27A, FTL, TMSB4X, RPS10, HNRNPA1, RPLP2, ATF4, FTH1, OAZ1, SLC25A6, RPL17, GAPDH, UBB, HSPB1, RPS25, RPL8, RPS16, RPL19, RPS27, SLC25A5, RPS5, RPS6, RPS3, RPL35A, PRDX1, RPL38, SOD1, UBC, RPS27A, EEF2, RPL4, RPS19, LGALS3, RPS9, RPL37A, RPS15, EIF1, RPL18A, RPS3A, LDHA, CALM2, CCNI, FHL1, EIF4A3, RPS14, DYNL…	ALDOA, RPL13A, RPL7, EIF4A1, RPL23A, RPL31, RPL36A, RPL41, RPL21, RPL10A, RPL3, RPL27, RPL27A, FTL, TMSB4X, RPS10, HNRNPA1, RPLP2, ATF4, FTH1, OAZ1, SLC25A6, RPL17, GAPDH, UBB, HSPB1, RPS25, RPL8, RPS16, RPL19, RPS27, SLC25A5, RPS5, RPS6, RPS3, RPL35A, PRDX1, RPL38, SOD1, UBC, RPS27A, EEF2, RPL4, RPS19, LGALS3, RPS9, RPL37A, RPS15, EIF1, RPL18A, RPS3A, LDHA, CALM2, CCNI, FHL1, EIF4A3, RPS14, DYNL…
REACTOME_EUKARYOTIC_TRANSLATION_ELONGATION	0.00116959	0.0199936	0.798361	7.33536	0	89	RPL13A, RPL7, RPL23A, RPL31, RPS20, RPL36A, RPL41, RPL21, RPL10A, RPL3, RPL27, RPL10, RPL27A, RPS10, RPLP2, RPL15, RPL17, RPS4X, RPS25, RPL8, RPS16, RPL19, RPS27, RPS5, RPL26, RPS6, RPS3, RPL35A, RPS13, RPL38, RPS27A, EEF2, RPL4, RPS19, RPS9, FAU, RPL37A, RPS15, RPL9, RPL18A, RPS3A, RPS14, RPL32, RPL23, EEF1A1, RPL18, RPS7, RPL6, RPL13, RPS15A, RPS18, EEF1D, RPLP1, RPL24, RPL35, RPS27L, UBA52, RP…	RPL13A, RPL7, RPL23A, RPL31, RPS20, RPL36A, RPL41, RPL21, RPL10A, RPL3, RPL27, RPL10, RPL27A, RPS10, RPLP2, RPL15, RPL17, RPS4X, RPS25, RPL8, RPS16, RPL19, RPS27, RPS5, RPL26, RPS6, RPS3, RPL35A, RPS13, RPL38, RPS27A, EEF2, RPL4, RPS19, RPS9, FAU, RPL37A, RPS15, RPL9, RPL18A, RPS3A, RPS14, RPL32, RPL23, EEF1A1, RPL18, RPS7, RPL6, RPL13, RPS15A, RPS18, EEF1D, RPLP1, RPL24, RPL35, RPS27L, UBA52, RP…
KEGG_RIBOSOME	0.00118343	0.0199936	0.79503	7.10002	0	84	RPL13A, RPL7, RPL23A, RPL31, RPS20, RPL36A, RPL41, RPL21, RPL10A, RPL3, RPL27, RPL10, RPL27A, RPS10, RPLP2, RPL15, RPL17, RPS4X, RPS25, RPL8, RPS16, RPL19, RPS27, RPS5, RPL26, RPS6, RPS3, RPL35A, RPS13, RPL38, RPS27A, RPL4, RPS19, RPS9, FAU, RPL37A, RPS15, RPL9, RPL18A, RPS3A, RPL32, RPL23, RPL18, RPS7, RPL6, RPL13, RPS15A, RPS18, RPLP1, RPL24, RPL35, RPS27L, UBA52, RPL12, RPL7A, RPL36AL, RPS23, …	RPL13A, RPL7, RPL23A, RPL31, RPS20, RPL36A, RPL41, RPL21, RPL10A, RPL3, RPL27, RPL10, RPL27A, RPS10, RPLP2, RPL15, RPL17, RPS4X, RPS25, RPL8, RPS16, RPL19, RPS27, RPS5, RPL26, RPS6, RPS3, RPL35A, RPS13, RPL38, RPS27A, RPL4, RPS19, RPS9, FAU, RPL37A, RPS15, RPL9, RPL18A, RPS3A, RPL32, RPL23, RPL18, RPS7, RPL6, RPL13, RPS15A, RPS18, RPLP1, RPL24, RPL35, RPS27L, UBA52, RPL12, RPL7A, RPL36AL, RPS23, …
REACTOME_EUKARYOTIC_TRANSLATION_INITIATION	0.00114811	0.0199936	0.708655	7.02734	0	114	RPL13A, RPL7, EIF4A1, RPL23A, RPL31, RPS20, RPL36A, RPL41, RPL21, RPL10A, RPL3, RPL27, RPL10, RPL27A, RPS10, RPLP2, RPL15, RPL17, RPS4X, RPS25, RPL8, RPS16, RPL19, RPS27, RPS5, RPL26, RPS6, RPS3, RPL35A, RPS13, RPL38, RPS27A, RPL4, RPS19, RPS9, FAU, RPL37A, RPS15, RPL9, RPL18A, EIF3L, RPS3A, EIF3K, RPS14, RPL32, RPL23, RPL18, RPS7, RPL6, EIF3F, RPL13, RPS15A, RPS18, RPLP1, EIF3G, EIF3E, RPL24, RP…	RPL13A, RPL7, EIF4A1, RPL23A, RPL31, RPS20, RPL36A, RPL41, RPL21, RPL10A, RPL3, RPL27, RPL10, RPL27A, RPS10, RPLP2, RPL15, RPL17, RPS4X, RPS25, RPL8, RPS16, RPL19, RPS27, RPS5, RPL26, RPS6, RPS3, RPL35A, RPS13, RPL38, RPS27A, RPL4, RPS19, RPS9, FAU, RPL37A, RPS15, RPL9, RPL18A, EIF3L, RPS3A, EIF3K, RPS14, RPL32, RPL23, RPL18, RPS7, RPL6, EIF3F, RPL13, RPS15A, RPS18, RPLP1, EIF3G, EIF3E, RPL24, RP…
WP_CYTOPLASMIC_RIBOSOMAL_PROTEINS	0.00118765	0.0199936	0.79644	6.99395	0	81	RPL13A, RPL7, RPL23A, RPL31, RPS20, RPL36A, RPL41, RPL21, RPL10A, RPL3, RPL27, RPL10, RPL27A, RPS10, RPLP2, RPL15, RPL17, RPS4X, RPS25, RPL8, RPS16, RPL19, RPS27, RPS5, RPL26, RPS6, RPS3, RPL35A, RPS13, RPL38, RPS27A, RPL4, RPS19, RPS9, FAU, RPL37A, RPS15, RPL9, RPL18A, RPS3A, RPS14, RPL32, RPL23, RPL18, RPS7, RPL6, RPL13, RPS15A, RPS18, RPLP1, RPL24, RPL35, UBA52, RPL12, RPL7A, RPS23, RPL11, RPL…	RPL13A, RPL7, RPL23A, RPL31, RPS20, RPL36A, RPL41, RPL21, RPL10A, RPL3, RPL27, RPL10, RPL27A, RPS10, RPLP2, RPL15, RPL17, RPS4X, RPS25, RPL8, RPS16, RPL19, RPS27, RPS5, RPL26, RPS6, RPS3, RPL35A, RPS13, RPL38, RPS27A, RPL4, RPS19, RPS9, FAU, RPL37A, RPS15, RPL9, RPL18A, RPS3A, RPS14, RPL32, RPL23, RPL18, RPS7, RPL6, RPL13, RPS15A, RPS18, RPLP1, RPL24, RPL35, UBA52, RPL12, RPL7A, RPS23, RPL11, RPL…
REACTOME_SRP_DEPENDENT_COTRANSLATIONAL_PROTEIN_TARGETING_TO_MEMBRANE	0.00116686	0.0199936	0.70625	6.83121	0	106	RPL13A, RPL7, RPL23A, RPL31, RPS20, RPL36A, RPL41, RPL21, RPL10A, RPL3, RPL27, RPL10, RPL27A, RPS10, RPLP2, RPL15, RPL17, RPS4X, RPS25, RPL8, RPS16, RPL19, RPS27, RPS5, RPL26, RPS6, RPS3, RPL35A, RPS13, RPL38, RPS27A, RPL4, RPS19, RPS9, FAU, RPL37A, RPS15, RPL9, RPL18A, RPS3A, RPS14, RPL32, RPL23, RPL18, RPS7, RPL6, RPL13, RPS15A, RPS18, RPLP1, RPL24, RPL35, RPS27L, UBA52, RPL12, RPL7A, RPL36AL, …	RPL13A, RPL7, RPL23A, RPL31, RPS20, RPL36A, RPL41, RPL21, RPL10A, RPL3, RPL27, RPL10, RPL27A, RPS10, RPLP2, RPL15, RPL17, RPS4X, RPS25, RPL8, RPS16, RPL19, RPS27, RPS5, RPL26, RPS6, RPS3, RPL35A, RPS13, RPL38, RPS27A, RPL4, RPS19, RPS9, FAU, RPL37A, RPS15, RPL9, RPL18A, RPS3A, RPS14, RPL32, RPL23, RPL18, RPS7, RPL6, RPL13, RPS15A, RPS18, RPLP1, RPL24, RPL35, RPS27L, UBA52, RPL12, RPL7A, RPL36AL, …
REACTOME_REGULATION_OF_EXPRESSION_OF_SLITS_AND_ROBOS	0.00111982	0.0199936	0.650605	6.82494	0	138	RPL13A, RPL7, RPL23A, RPL31, RPS20, RPL36A, RPL41, RPL21, RPL10A, RPL3, RPL27, RPL10, RPL27A, RPS10, RPLP2, RPL15, RPL17, UBB, RPS4X, RPS25, RPL8, RPS16, RPL19, RPS27, RPS5, RPL26, RPS6, RPS3, RPL35A, RPS13, RPL38, UBC, RPS27A, RPL4, RPS19, RPS9, FAU, RPL37A, RPS15, RPL9, RPL18A, RPS3A, EIF4A3, RPS14, RPL32, RPL23, RPL18, RPS7, RPL6, PSMB7, RPL13, RPS15A, RPS18, RBX1, RPLP1, RPL24, RPL35, PSMB5, …	RPL13A, RPL7, RPL23A, RPL31, RPS20, RPL36A, RPL41, RPL21, RPL10A, RPL3, RPL27, RPL10, RPL27A, RPS10, RPLP2, RPL15, RPL17, UBB, RPS4X, RPS25, RPL8, RPS16, RPL19, RPS27, RPS5, RPL26, RPS6, RPS3, RPL35A, RPS13, RPL38, UBC, RPS27A, RPL4, RPS19, RPS9, FAU, RPL37A, RPS15, RPL9, RPL18A, RPS3A, EIF4A3, RPS14, RPL32, RPL23, RPL18, RPS7, RPL6, PSMB7, RPL13, RPS15A, RPS18, RBX1, RPLP1, RPL24, RPL35, PSMB5, …
REACTOME_SELENOAMINO_ACID_METABOLISM	0.00117786	0.0199936	0.728278	6.74794	0	95	RPL13A, RPL7, RPL23A, RPL31, RPS20, RPL36A, RPL41, RPL21, RPL10A, RPL3, RPL27, RPL10, RPL27A, RPS10, RPLP2, RPL15, RPL17, RPS4X, RPS25, RPL8, RPS16, RPL19, RPS27, RPS5, RPL26, RPS6, RPS3, RPL35A, RPS13, RPL38, RPS27A, RPL4, RPS19, RPS9, FAU, RPL37A, RPS15, RPL9, RPL18A, RPS3A, RPS14, RPL32, RPL23, RPL18, RPS7, RPL6, RPL13, RPS15A, RPS18, RPLP1, RPL24, RPL35, RPS27L, UBA52, RPL12, RPL7A, RPL36AL, …	RPL13A, RPL7, RPL23A, RPL31, RPS20, RPL36A, RPL41, RPL21, RPL10A, RPL3, RPL27, RPL10, RPL27A, RPS10, RPLP2, RPL15, RPL17, RPS4X, RPS25, RPL8, RPS16, RPL19, RPS27, RPS5, RPL26, RPS6, RPS3, RPL35A, RPS13, RPL38, RPS27A, RPL4, RPS19, RPS9, FAU, RPL37A, RPS15, RPL9, RPL18A, RPS3A, RPS14, RPL32, RPL23, RPL18, RPS7, RPL6, RPL13, RPS15A, RPS18, RPLP1, RPL24, RPL35, RPS27L, UBA52, RPL12, RPL7A, RPL36AL, …
REACTOME_RESPONSE_OF_EIF2AK4_GCN2_TO_AMINO_ACID_DEFICIENCY	0.00116959	0.0199936	0.722765	6.74696	0	96	RPL13A, RPL7, RPL23A, RPL31, RPS20, RPL36A, RPL41, RPL21, RPL10A, RPL3, RPL27, RPL10, RPL27A, RPS10, RPLP2, ATF4, RPL15, RPL17, RPS4X, RPS25, RPL8, RPS16, RPL19, RPS27, RPS5, RPL26, RPS6, RPS3, RPL35A, RPS13, RPL38, RPS27A, RPL4, RPS19, RPS9, FAU, RPL37A, RPS15, RPL9, RPL18A, RPS3A, RPS14, RPL32, RPL23, RPL18, RPS7, RPL6, RPL13, RPS15A, RPS18, RPLP1, RPL24, RPL35, RPS27L, UBA52, RPL12, RPL7A, RPL…	RPL13A, RPL7, RPL23A, RPL31, RPS20, RPL36A, RPL41, RPL21, RPL10A, RPL3, RPL27, RPL10, RPL27A, RPS10, RPLP2, ATF4, RPL15, RPL17, RPS4X, RPS25, RPL8, RPS16, RPL19, RPS27, RPS5, RPL26, RPS6, RPS3, RPL35A, RPS13, RPL38, RPS27A, RPL4, RPS19, RPS9, FAU, RPL37A, RPS15, RPL9, RPL18A, RPS3A, RPS14, RPL32, RPL23, RPL18, RPS7, RPL6, RPL13, RPS15A, RPS18, RPLP1, RPL24, RPL35, RPS27L, UBA52, RPL12, RPL7A, RPL…
REACTOME_SIGNALING_BY_ROBO_RECEPTORS	0.00110254	0.0199936	0.6146	6.63917	0	151	RPL13A, RPL7, RPL23A, RPL31, RPS20, RPL36A, RPL41, RPL21, RPL10A, RPL3, RPL27, RPL10, RPL27A, RPS10, RPLP2, RPL15, RPL17, UBB, RPS4X, RPS25, RPL8, RPS16, RPL19, RPS27, RPS5, RPL26, RPS6, RPS3, RPL35A, RPS13, RPL38, UBC, RPS27A, RPL4, RPS19, RPS9, FAU, RPL37A, RPS15, RPL9, RPL18A, RPS3A, EIF4A3, RPS14, RPL32, RPL23, RPL18, RPS7, RPL6, PSMB7, RPL13, RPS15A, RPS18, RBX1, RPLP1, PFN1, RPL24, RPL35, P…	RPL13A, RPL7, RPL23A, RPL31, RPS20, RPL36A, RPL41, RPL21, RPL10A, RPL3, RPL27, RPL10, RPL27A, RPS10, RPLP2, RPL15, RPL17, UBB, RPS4X, RPS25, RPL8, RPS16, RPL19, RPS27, RPS5, RPL26, RPS6, RPS3, RPL35A, RPS13, RPL38, UBC, RPS27A, RPL4, RPS19, RPS9, FAU, RPL37A, RPS15, RPL9, RPL18A, RPS3A, EIF4A3, RPS14, RPL32, RPL23, RPL18, RPS7, RPL6, PSMB7, RPL13, RPS15A, RPS18, RBX1, RPLP1, PFN1, RPL24, RPL35, P…
REACTOME_NONSENSE_MEDIATED_DECAY_NMD	0.00117371	0.0199936	0.701138	6.63554	0	101	RPL13A, RPL7, RPL23A, RPL31, RPS20, RPL36A, RPL41, RPL21, RPL10A, RPL3, RPL27, RPL10, RPL27A, RPS10, RPLP2, RPL15, RPL17, RPS4X, RPS25, RPL8, RPS16, RPL19, RPS27, RPS5, RPL26, RPS6, RPS3, RPL35A, RPS13, RPL38, RPS27A, RPL4, RPS19, RPS9, FAU, RPL37A, RPS15, RPL9, RPL18A, RPS3A, EIF4A3, RPS14, RPL32, RPL23, RPL18, RPS7, RPL6, RPL13, RPS15A, RPS18, RPLP1, RPL24, RPL35, RPS27L, UBA52, RPL12, RPL7A, R…	RPL13A, RPL7, RPL23A, RPL31, RPS20, RPL36A, RPL41, RPL21, RPL10A, RPL3, RPL27, RPL10, RPL27A, RPS10, RPLP2, RPL15, RPL17, RPS4X, RPS25, RPL8, RPS16, RPL19, RPS27, RPS5, RPL26, RPS6, RPS3, RPL35A, RPS13, RPL38, RPS27A, RPL4, RPS19, RPS9, FAU, RPL37A, RPS15, RPL9, RPL18A, RPS3A, EIF4A3, RPS14, RPL32, RPL23, RPL18, RPS7, RPL6, RPL13, RPS15A, RPS18, RPLP1, RPL24, RPL35, RPS27L, UBA52, RPL12, RPL7A, R…
REACTOME_INFLUENZA_INFECTION	0.00113507	0.0199936	0.627304	6.38867	0	125	RPL13A, RPL7, RPL23A, RPL31, RPS20, RPL36A, RPL41, RPL21, RPL10A, RPL3, RPL27, RPL10, RPL27A, RPS10, RPLP2, RPL15, SLC25A6, RPL17, RPS4X, RPS25, RPL8, RPS16, RPL19, RPS27, RPS5, RPL26, RPS6, RPS3, RPL35A, RPS13, RPL38, RPS27A, RPL4, RPS19, RPS9, FAU, RPL37A, RPS15, RPL9, RPL18A, RPS3A, RPS14, RPL32, RPL23, RPL18, RPS7, RPL6, RPL13, RPS15A, RPS18, RPLP1, RAN, RPL24, RPL35, KPNA2, RPS27L, UBA52, RP…	RPL13A, RPL7, RPL23A, RPL31, RPS20, RPL36A, RPL41, RPL21, RPL10A, RPL3, RPL27, RPL10, RPL27A, RPS10, RPLP2, RPL15, SLC25A6, RPL17, RPS4X, RPS25, RPL8, RPS16, RPL19, RPS27, RPS5, RPL26, RPS6, RPS3, RPL35A, RPS13, RPL38, RPS27A, RPL4, RPS19, RPS9, FAU, RPL37A, RPS15, RPL9, RPL18A, RPS3A, RPS14, RPL32, RPL23, RPL18, RPS7, RPL6, RPL13, RPS15A, RPS18, RPLP1, RAN, RPL24, RPL35, KPNA2, RPS27L, UBA52, RP…
REACTOME_CELLULAR_RESPONSE_TO_STARVATION	0.0011325	0.0199936	0.620323	6.31165	0	124	RPL13A, RPL7, RPL23A, RPL31, RPS20, RPL36A, RPL41, RPL21, RPL10A, RPL3, RPL27, RPL10, RPL27A, RPS10, RPLP2, ATF4, RPL15, RPL17, RPS4X, RPS25, RPL8, RPS16, RPL19, RPS27, RPS5, RPL26, RPS6, RPS3, RPL35A, RPS13, RPL38, RPS27A, RPL4, RPS19, RPS9, FAU, RPL37A, RPS15, RPL9, RPL18A, RPS3A, RPS14, RPL32, RPL23, RPL18, RPS7, RPL6, RPL13, RPS15A, RPS18, RPLP1, RPL24, RPL35, LAMTOR5, RPS27L, UBA52, RPL12, R…	RPL13A, RPL7, RPL23A, RPL31, RPS20, RPL36A, RPL41, RPL21, RPL10A, RPL3, RPL27, RPL10, RPL27A, RPS10, RPLP2, ATF4, RPL15, RPL17, RPS4X, RPS25, RPL8, RPS16, RPL19, RPS27, RPS5, RPL26, RPS6, RPS3, RPL35A, RPS13, RPL38, RPS27A, RPL4, RPS19, RPS9, FAU, RPL37A, RPS15, RPL9, RPL18A, RPS3A, RPS14, RPL32, RPL23, RPL18, RPS7, RPL6, RPL13, RPS15A, RPS18, RPLP1, RPL24, RPL35, LAMTOR5, RPS27L, UBA52, RPL12, R…
ENK_UV_RESPONSE_KERATINOCYTE_UP	0.00103734	0.0199936	0.446259	5.97872	0	320	ALDOA, EIF4A1, RPL10A, RPL10, RPS10, ATF4, OAZ1, UBB, HSPB1, RPL8, RPL19, RPS5, RPS3, IER3, TUBB4B, RPS9, FAU, SLC3A2, RPS15, EIF1, RPL18A, EIF3K, CCNI, TAGLN, LGALS1, CFL1, GABARAPL2, BTF3, RPL18, PSMB7, EIF3F, GPX4, FHL2, RNH1, BSG, PFN1, EIF3G, RPL35, CSRP1, TUBB2A, DUSP14, B2M, ERGIC3, PSMD8, ANXA2, PFDN5, EIF3I, PSMB3, COMT, COX6B1, RAB1A, SNRPB, MAGED2, COPE, JUNB, RPL12, TUFM, BRD2, CDKN1A…	ALDOA, EIF4A1, RPL10A, RPL10, RPS10, ATF4, OAZ1, UBB, HSPB1, RPL8, RPL19, RPS5, RPS3, IER3, TUBB4B, RPS9, FAU, SLC3A2, RPS15, EIF1, RPL18A, EIF3K, CCNI, TAGLN, LGALS1, CFL1, GABARAPL2, BTF3, RPL18, PSMB7, EIF3F, GPX4, FHL2, RNH1, BSG, PFN1, EIF3G, RPL35, CSRP1, TUBB2A, DUSP14, B2M, ERGIC3, PSMD8, ANXA2, PFDN5, EIF3I, PSMB3, COMT, COX6B1, RAB1A, SNRPB, MAGED2, COPE, JUNB, RPL12, TUFM, BRD2, CDKN1A…
PECE_MAMMARY_STEM_CELL_UP	0.00116959	0.0199936	0.627721	5.85973	0	96	RPL13A, RPL23A, RPS20, RPL41, RPL10A, RPL27A, RPS10, RPLP2, RPL15, GAPDH, RPS25, RPL8, RPS16, RPS3, RPL35A, RPS13, TUBB4B, RPS19, FAU, RPL18A, EIF3K, RPS14, DYNLL1, CLU, NDUFA11, COX7A2, RPS7, RPL13, RPS18, EEF1D, RPLP1, EDF1, AK1, COX4I1, RPL24, TUBB2A, TXN, UBA52, RPL7A, RPL36AL, NACA, HINT1, MGP, UBL5, RPS2, RPS12, RPS29, NDUFA6, PRDX2, TBCA, SEC61G, RPSA, PPIA, UQCRB, MT1X, ACTG1, NDUFB2, NDU…	RPL13A, RPL23A, RPS20, RPL41, RPL10A, RPL27A, RPS10, RPLP2, RPL15, GAPDH, RPS25, RPL8, RPS16, RPS3, RPL35A, RPS13, TUBB4B, RPS19, FAU, RPL18A, EIF3K, RPS14, DYNLL1, CLU, NDUFA11, COX7A2, RPS7, RPL13, RPS18, EEF1D, RPLP1, EDF1, AK1, COX4I1, RPL24, TUBB2A, TXN, UBA52, RPL7A, RPL36AL, NACA, HINT1, MGP, UBL5, RPS2, RPS12, RPS29, NDUFA6, PRDX2, TBCA, SEC61G, RPSA, PPIA, UQCRB, MT1X, ACTG1, NDUFB2, NDU…
BILANGES_SERUM_AND_RAPAMYCIN_SENSITIVE_GENES	0.001221	0.0199936	0.726311	5.81141	0	61	RPL13A, RPL7, RPL36A, RPL21, RPL10, RPL27A, RPS10, RPL15, RPS4X, RPS25, RPL8, RPS16, RPS5, RPL26, RPS6, RPS3, RPS13, RPS27A, EEF2, RPL4, RPS19, RPS9, FAU, RPL18A, EIF3L, RPS3A, RPS14, RPL32, RPL23, EEF1A1, RPL18, RPS7, RPL6, EIF3F, RPL13, RPL24, EIF3H, UBA52, RPL7A, COX7A2L, RPS23, RPL14, RPL5, RPL30, EEF1B2, RPL29	RPL13A, RPL7, RPL36A, RPL21, RPL10, RPL27A, RPS10, RPL15, RPS4X, RPS25, RPL8, RPS16, RPS5, RPL26, RPS6, RPS3, RPS13, RPS27A, EEF2, RPL4, RPS19, RPS9, FAU, RPL18A, EIF3L, RPS3A, RPS14, RPL32, RPL23, EEF1A1, RPL18, RPS7, RPL6, EIF3F, RPL13, RPL24, EIF3H, UBA52, RPL7A, COX7A2L, RPS23, RPL14, RPL5, RPL30, EEF1B2, RPL29
REACTOME_TRANSLATION	0.00106496	0.0199936	0.462084	5.77967	0	237	RPL13A, RPL7, EIF4A1, RPL23A, RPL31, RPS20, RPL36A, RPL41, RPL21, RPL10A, RPL3, RPL27, RPL10, RPL27A, RPS10, RPLP2, RPL15, RPL17, RPS4X, RPS25, RPL8, RPS16, RPL19, RPS27, RPS5, RPL26, RPS6, RPS3, RPL35A, RPS13, RPL38, RPS27A, EEF2, RPL4, RPS19, RPS9, FAU, RPL37A, RPS15, RPL9, RPL18A, EIF3L, RPS3A, EIF3K, RPS14, RPL32, RPL23, EEF1A1, RPL18, RPS7, TRMT112, RPL6, EIF3F, RPL13, RPS15A, RPS18, EEF1D, …	RPL13A, RPL7, EIF4A1, RPL23A, RPL31, RPS20, RPL36A, RPL41, RPL21, RPL10A, RPL3, RPL27, RPL10, RPL27A, RPS10, RPLP2, RPL15, RPL17, RPS4X, RPS25, RPL8, RPS16, RPL19, RPS27, RPS5, RPL26, RPS6, RPS3, RPL35A, RPS13, RPL38, RPS27A, EEF2, RPL4, RPS19, RPS9, FAU, RPL37A, RPS15, RPL9, RPL18A, EIF3L, RPS3A, EIF3K, RPS14, RPL32, RPL23, EEF1A1, RPL18, RPS7, TRMT112, RPL6, EIF3F, RPL13, RPS15A, RPS18, EEF1D, …
REACTOME_NERVOUS_SYSTEM_DEVELOPMENT	0.00105042	0.0199936	0.446469	5.70803	0	262	RPL13A, RPL7, RPL23A, RPL31, RPS20, RPL36A, RPL41, RPL21, RPL10A, RPL3, RPL27, RPL10, RPL27A, RPS10, TUBA1B, RPLP2, RPL15, RPL17, UBB, RPS4X, RPS25, RPL8, RPS16, RPL19, RPS27, RPS5, RPL26, RPS6, RPS3, RPL35A, RPS13, RPL38, TUBB4B, UBC, RPS27A, RPL4, RPS19, RPS9, FAU, RPL37A, RPS15, RPL9, RPL18A, RPS3A, EIF4A3, RPS14, TUBA1A, RPL32, CFL1, RPL23, RPL18, RPS7, RPL6, MYL12A, PSMB7, RPL13, RPS15A, RPS…	RPL13A, RPL7, RPL23A, RPL31, RPS20, RPL36A, RPL41, RPL21, RPL10A, RPL3, RPL27, RPL10, RPL27A, RPS10, TUBA1B, RPLP2, RPL15, RPL17, UBB, RPS4X, RPS25, RPL8, RPS16, RPL19, RPS27, RPS5, RPL26, RPS6, RPS3, RPL35A, RPS13, RPL38, TUBB4B, UBC, RPS27A, RPL4, RPS19, RPS9, FAU, RPL37A, RPS15, RPL9, RPL18A, RPS3A, EIF4A3, RPS14, TUBA1A, RPL32, CFL1, RPL23, RPL18, RPS7, RPL6, MYL12A, PSMB7, RPL13, RPS15A, RPS…
LI_AMPLIFIED_IN_LUNG_CANCER	0.00114811	0.0199936	0.56241	5.63279	0	117	ALDOA, RPL7, RPL23A, RPL31, RPS20, RPL36A, RPL10A, RPL27, RPL27A, RPS10, RPL17, RPS4X, HSPB1, RPL8, RPS16, RPS27, RPS5, PRDX1, RPL38, PKM, RPL37A, LDHA, ARL6IP1, PLP2, RPS7, RPL13, SUMO2, EEF1D, RAN, SNRPE, RPL35, PSMD8, RAB1A, CYCS, LGALS3BP, UQCRH, TUFM, PLAU, COX6A1, SNRPD2, NACA, ENO1, MIF, BGN, LDHB, JTB, HSPE1, NME1, UGDH, RPS2, YWHAQ, XBP1, RPL30, PSMB4, RPS21, CCT3, APRT, UQCRB, HAX1, SSR…	ALDOA, RPL7, RPL23A, RPL31, RPS20, RPL36A, RPL10A, RPL27, RPL27A, RPS10, RPL17, RPS4X, HSPB1, RPL8, RPS16, RPS27, RPS5, PRDX1, RPL38, PKM, RPL37A, LDHA, ARL6IP1, PLP2, RPS7, RPL13, SUMO2, EEF1D, RAN, SNRPE, RPL35, PSMD8, RAB1A, CYCS, LGALS3BP, UQCRH, TUFM, PLAU, COX6A1, SNRPD2, NACA, ENO1, MIF, BGN, LDHB, JTB, HSPE1, NME1, UGDH, RPS2, YWHAQ, XBP1, RPL30, PSMB4, RPS21, CCT3, APRT, UQCRB, HAX1, SSR…
REACTOME_METABOLISM_OF_AMINO_ACIDS_AND_DERIVATIVES	0.0010661	0.0199936	0.465667	5.61169	0	205	RPL13A, RPL7, RPL23A, RPL31, RPS20, RPL36A, RPL41, RPL21, RPL10A, RPL3, RPL27, RPL10, RPL27A, RPS10, RPLP2, RPL15, OAZ1, RPL17, RPS4X, RPS25, RPL8, RPS16, RPL19, RPS27, RPS5, RPL26, RPS6, RPS3, RPL35A, RPS13, RPL38, RPS27A, RPL4, RPS19, RPS9, FAU, SLC3A2, RPL37A, RPS15, RPL9, RPL18A, RPS3A, RPS14, RPL32, RPL23, OAZ2, RPL18, RPS7, RPL6, PSMB7, RPL13, RPS15A, RPS18, RPLP1, RPL24, RPL35, PSMB5, PSMD…	RPL13A, RPL7, RPL23A, RPL31, RPS20, RPL36A, RPL41, RPL21, RPL10A, RPL3, RPL27, RPL10, RPL27A, RPS10, RPLP2, RPL15, OAZ1, RPL17, RPS4X, RPS25, RPL8, RPS16, RPL19, RPS27, RPS5, RPL26, RPS6, RPS3, RPL35A, RPS13, RPL38, RPS27A, RPL4, RPS19, RPS9, FAU, SLC3A2, RPL37A, RPS15, RPL9, RPL18A, RPS3A, RPS14, RPL32, RPL23, OAZ2, RPL18, RPS7, RPL6, PSMB7, RPL13, RPS15A, RPS18, RPLP1, RPL24, RPL35, PSMB5, PSMD…
KIM_BIPOLAR_DISORDER_OLIGODENDROCYTE_DENSITY_CORR_UP	0.00101317	0.0199936	0.380203	5.52142	0	440	ALDOA, RPL7, RPL41, RPL10A, RPL3, RPL27, FTL, RPS10, OAZ1, SLC25A6, UBB, RPS4X, RPS25, RPL8, RPS27, RPS6, RPS13, PRDX1, TUBB4B, PKM, EPHX1, SOD1, UBC, RPS27A, TPI1, RPL4, RPS19, FAU, EIF3K, CCNI, TMEM59, FHL1, LGALS1, MGST3, RPL32, COX7A2, CFL1, GABARAPL2, EEF1A1, PEBP1, EIF3F, SUMO2, RPS18, GPX4, RPLP1, RAN, RNH1, SNRPE, PFN1, EIF3G, EIF3E, CIRBP, RPL24, RPL35, TUBB2A, PSMB5, PSMD8, LAMTOR5, COX…	ALDOA, RPL7, RPL41, RPL10A, RPL3, RPL27, FTL, RPS10, OAZ1, SLC25A6, UBB, RPS4X, RPS25, RPL8, RPS27, RPS6, RPS13, PRDX1, TUBB4B, PKM, EPHX1, SOD1, UBC, RPS27A, TPI1, RPL4, RPS19, FAU, EIF3K, CCNI, TMEM59, FHL1, LGALS1, MGST3, RPL32, COX7A2, CFL1, GABARAPL2, EEF1A1, PEBP1, EIF3F, SUMO2, RPS18, GPX4, RPLP1, RAN, RNH1, SNRPE, PFN1, EIF3G, EIF3E, CIRBP, RPL24, RPL35, TUBB2A, PSMB5, PSMD8, LAMTOR5, COX…
REACTOME_CELLULAR_RESPONSES_TO_STIMULI	0.00101937	0.0199936	0.381234	5.51285	0	435	RPL13A, RPL7, RPL23A, RPL31, RPS20, RPL36A, RPL41, RPL21, RPL10A, RPL3, RPL27, RPL10, RPL27A, RPS10, TUBA1B, RPLP2, ATF4, RPL15, RPL17, UBB, RPS4X, HERPUD1, HSPB1, RPS25, RPL8, RPS16, RPL19, RPS27, RPS5, RPL26, RPS6, RPS3, RPL35A, RPS13, PRDX1, RPL38, TUBB4B, CCL2, SOD1, UBC, RPS27A, RPL4, RPS19, RPS9, FAU, RPL37A, RPS15, RPL9, RPL18A, RPS3A, RPS14, DYNLL1, TUBA1A, RPL32, RPL23, EEF1A1, RPL18, RP…	RPL13A, RPL7, RPL23A, RPL31, RPS20, RPL36A, RPL41, RPL21, RPL10A, RPL3, RPL27, RPL10, RPL27A, RPS10, TUBA1B, RPLP2, ATF4, RPL15, RPL17, UBB, RPS4X, HERPUD1, HSPB1, RPS25, RPL8, RPS16, RPL19, RPS27, RPS5, RPL26, RPS6, RPS3, RPL35A, RPS13, PRDX1, RPL38, TUBB4B, CCL2, SOD1, UBC, RPS27A, RPL4, RPS19, RPS9, FAU, RPL37A, RPS15, RPL9, RPL18A, RPS3A, RPS14, DYNLL1, TUBA1A, RPL32, RPL23, EEF1A1, RPL18, RP…
KIM_ALL_DISORDERS_OLIGODENDROCYTE_NUMBER_CORR_UP	0.00101112	0.0199936	0.370747	5.46368	0	463	ALDOA, CD9, RPL41, RPL10A, RPL3, RPL27, FTL, RPS10, OAZ1, SLC25A6, GAPDH, UBB, RPS4X, RPL8, RPS16, RPS27, RPS3, PRDX1, TUBB4B, SOD1, RPS27A, EEF2, TPI1, RPS19, FAU, SLC3A2, EIF3K, TMEM59, LGALS1, TUBA1A, RPL32, COX7A2, CFL1, TMED2, GABARAPL2, PEBP1, EIF3F, RPL13, SUMO2, GPX4, RPLP1, RAN, RNH1, SNRPE, AP2M1, PFN1, EIF3G, CIRBP, COX4I1, RPL24, RPL35, CSRP1, TUBB2A, PSMB5, PSMD8, LAMTOR5, COX7C, PSM…	ALDOA, CD9, RPL41, RPL10A, RPL3, RPL27, FTL, RPS10, OAZ1, SLC25A6, GAPDH, UBB, RPS4X, RPL8, RPS16, RPS27, RPS3, PRDX1, TUBB4B, SOD1, RPS27A, EEF2, TPI1, RPS19, FAU, SLC3A2, EIF3K, TMEM59, LGALS1, TUBA1A, RPL32, COX7A2, CFL1, TMED2, GABARAPL2, PEBP1, EIF3F, RPL13, SUMO2, GPX4, RPLP1, RAN, RNH1, SNRPE, AP2M1, PFN1, EIF3G, CIRBP, COX4I1, RPL24, RPL35, CSRP1, TUBB2A, PSMB5, PSMD8, LAMTOR5, COX7C, PSM…
REACTOME_ACTIVATION_OF_THE_MRNA_UPON_BINDING_OF_THE_CAP_BINDING_COMPLEX_AND_EIFS_AND_SUBSEQUENT_BINDING_TO_43S	0.00126582	0.0199936	0.69438	5.3496	0	56	EIF4A1, RPS20, RPS10, RPS4X, RPS25, RPS16, RPS27, RPS5, RPS6, RPS3, RPS13, RPS27A, RPS19, RPS9, FAU, RPS15, EIF3L, RPS3A, EIF3K, RPS14, RPS7, EIF3F, RPS15A, RPS18, EIF3G, EIF3E, EIF3I, EIF3H, RPS27L, EIF3D, EIF4E, RPS23, RPS11, RPS2, RPS12, RPS29, RPS21, RPSA, EIF1AX, EIF4H, EIF4A2, EIF2S1, EIF3M, RPS26	EIF4A1, RPS20, RPS10, RPS4X, RPS25, RPS16, RPS27, RPS5, RPS6, RPS3, RPS13, RPS27A, RPS19, RPS9, FAU, RPS15, EIF3L, RPS3A, EIF3K, RPS14, RPS7, EIF3F, RPS15A, RPS18, EIF3G, EIF3E, EIF3I, EIF3H, RPS27L, EIF3D, EIF4E, RPS23, RPS11, RPS2, RPS12, RPS29, RPS21, RPSA, EIF1AX, EIF4H, EIF4A2, EIF2S1, EIF3M, RPS26
MOOTHA_VOXPHOS	0.00122399	0.0199936	0.655411	5.24804	0	62	COX7A2, NDUFA13, COX4I1, COX7C, NDUFB4, COX8A, COX6B1, CYCS, NDUFC2, TBCB, UQCRH, COX7A2L, NDUFA4L2, COX6A1, NDUFS4, NDUFC1, COX7B, UQCRC2, CYC1, UQCRQ, COX7A1, NDUFB7, NDUFA6, NDUFAB1, NDUFA1, NDUFB6, COX5B, NDUFB5, NDUFS2, SDHD, UQCRB, UQCRFS1, NDUFS7, NDUFB2, NDUFS3, SDHB, NDUFS5, UQCRC1, COX5A, COX6C, NDUFS8, SDHC, NDUFA5, NDUFB3, NDUFB1, NDUFA2, NDUFS6, CYB5A, NDUFA9, SURF1, UQCR10, SDHA, ND…	COX7A2, NDUFA13, COX4I1, COX7C, NDUFB4, COX8A, COX6B1, CYCS, NDUFC2, TBCB, UQCRH, COX7A2L, NDUFA4L2, COX6A1, NDUFS4, NDUFC1, COX7B, UQCRC2, CYC1, UQCRQ, COX7A1, NDUFB7, NDUFA6, NDUFAB1, NDUFA1, NDUFB6, COX5B, NDUFB5, NDUFS2, SDHD, UQCRB, UQCRFS1, NDUFS7, NDUFB2, NDUFS3, SDHB, NDUFS5, UQCRC1, COX5A, COX6C, NDUFS8, SDHC, NDUFA5, NDUFB3, NDUFB1, NDUFA2, NDUFS6, CYB5A, NDUFA9, SURF1, UQCR10, SDHA, ND…
KEGG_OXIDATIVE_PHOSPHORYLATION	0.00117786	0.0199936	0.576399	5.24799	0	88	NDUFA11, COX7A2, COX4I1, COX7C, NDUFB4, COX8A, COX6B1, NDUFC2, UQCRH, COX7A2L, NDUFA4L2, COX6A1, NDUFS4, NDUFC1, COX7B, ATP6V1G1, UQCRC2, CYC1, UQCRQ, COX7A1, NDUFB7, COX4I2, NDUFB9, NDUFA6, ATP6V0B, NDUFV1, NDUFAB1, ATP6V0E1, NDUFA1, NDUFB6, COX5B, NDUFB5, NDUFS2, SDHD, UQCRB, NDUFB10, ATP6V1F, UQCRFS1, NDUFS7, NDUFB2, NDUFS3, SDHB, NDUFS5, ATP6V0D1, UQCRC1, COX5A, COX6C, NDUFS8, COX17, NDUFV2, …	NDUFA11, COX7A2, COX4I1, COX7C, NDUFB4, COX8A, COX6B1, NDUFC2, UQCRH, COX7A2L, NDUFA4L2, COX6A1, NDUFS4, NDUFC1, COX7B, ATP6V1G1, UQCRC2, CYC1, UQCRQ, COX7A1, NDUFB7, COX4I2, NDUFB9, NDUFA6, ATP6V0B, NDUFV1, NDUFAB1, ATP6V0E1, NDUFA1, NDUFB6, COX5B, NDUFB5, NDUFS2, SDHD, UQCRB, NDUFB10, ATP6V1F, UQCRFS1, NDUFS7, NDUFB2, NDUFS3, SDHB, NDUFS5, ATP6V0D1, UQCRC1, COX5A, COX6C, NDUFS8, COX17, NDUFV2, …
KEGG_HUNTINGTONS_DISEASE	0.00115741	0.0199936	0.533215	5.22679	0	110	SLC25A6, SLC25A5, SOD1, VDAC2, COX7A2, AP2M1, COX4I1, COX7C, NDUFB4, COX8A, COX6B1, CYCS, NDUFC2, DCTN2, UQCRH, COX7A2L, NDUFA4L2, CLTA, COX6A1, NDUFS4, NDUFC1, POLR2F, COX7B, UQCRC2, CYC1, POLR2J, UQCRQ, COX7A1, NDUFB7, COX4I2, NDUFB9, POLR2K, NDUFA6, NDUFV1, NDUFAB1, NDUFA1, NDUFB6, COX5B, NDUFB5, POLR2L, NDUFS2, SDHD, UQCRB, NDUFB10, UQCRFS1, NDUFS7, NDUFB2, NDUFS3, SDHB, NDUFS5, HDAC2, UQCRC1…	SLC25A6, SLC25A5, SOD1, VDAC2, COX7A2, AP2M1, COX4I1, COX7C, NDUFB4, COX8A, COX6B1, CYCS, NDUFC2, DCTN2, UQCRH, COX7A2L, NDUFA4L2, CLTA, COX6A1, NDUFS4, NDUFC1, POLR2F, COX7B, UQCRC2, CYC1, POLR2J, UQCRQ, COX7A1, NDUFB7, COX4I2, NDUFB9, POLR2K, NDUFA6, NDUFV1, NDUFAB1, NDUFA1, NDUFB6, COX5B, NDUFB5, POLR2L, NDUFS2, SDHD, UQCRB, NDUFB10, UQCRFS1, NDUFS7, NDUFB2, NDUFS3, SDHB, NDUFS5, HDAC2, UQCRC1…
REACTOME_INFECTIOUS_DISEASE	0.00101937	0.0199936	0.361927	5.1948	0	420	RPL13A, RPL7, RPL23A, RPL31, RPS20, RPL36A, CD9, RPL41, RPL21, RPL10A, RPL3, RPL27, RPL10, RPL27A, RPS10, TUBA1B, RPLP2, RPL15, SLC25A6, RPL17, UBB, RPS4X, RPS25, RPL8, RPS16, RPL19, RPS27, SLC25A5, RPS5, RPL26, RPS6, RPS3, RPL35A, RPS13, RPL38, TUBB4B, UBC, RPS27A, EEF2, RPL4, RPS19, RPS9, FAU, SAP18, RPL37A, RPS15, RPL9, RPL18A, RPS3A, RPS14, DYNLL1, TUBA1A, RPL32, RPL23, RPL18, RPS7, BRK1, RPL…	RPL13A, RPL7, RPL23A, RPL31, RPS20, RPL36A, CD9, RPL41, RPL21, RPL10A, RPL3, RPL27, RPL10, RPL27A, RPS10, TUBA1B, RPLP2, RPL15, SLC25A6, RPL17, UBB, RPS4X, RPS25, RPL8, RPS16, RPL19, RPS27, SLC25A5, RPS5, RPL26, RPS6, RPS3, RPL35A, RPS13, RPL38, TUBB4B, UBC, RPS27A, EEF2, RPL4, RPS19, RPS9, FAU, SAP18, RPL37A, RPS15, RPL9, RPL18A, RPS3A, RPS14, DYNLL1, TUBA1A, RPL32, RPL23, RPL18, RPS7, BRK1, RPL…
REACTOME_RRNA_PROCESSING	0.00110865	0.0199936	0.477842	5.19308	0	155	RPL13A, RPL7, RPL23A, RPL31, RPS20, RPL36A, RPL41, RPL21, RPL10A, RPL3, RPL27, RPL10, RPL27A, RPS10, RPLP2, RPL15, RPL17, RPS4X, RPS25, RPL8, RPS16, RPL19, RPS27, RPS5, RPL26, RPS6, RPS3, RPL35A, RPS13, RPL38, RPS27A, RPL4, RPS19, RPS9, FAU, RPL37A, RPS15, RPL9, RPL18A, RPS3A, RPS14, RPL32, RPL23, RPL18, RPS7, TRMT112, RPL6, RPL13, RPS15A, RPS18, RPLP1, RPL24, RPL35, RPS27L, UBA52, RPL12, RPL7A, …	RPL13A, RPL7, RPL23A, RPL31, RPS20, RPL36A, RPL41, RPL21, RPL10A, RPL3, RPL27, RPL10, RPL27A, RPS10, RPLP2, RPL15, RPL17, RPS4X, RPS25, RPL8, RPS16, RPL19, RPS27, RPS5, RPL26, RPS6, RPS3, RPL35A, RPS13, RPL38, RPS27A, RPL4, RPS19, RPS9, FAU, RPL37A, RPS15, RPL9, RPL18A, RPS3A, RPS14, RPL32, RPL23, RPL18, RPS7, TRMT112, RPL6, RPL13, RPS15A, RPS18, RPLP1, RPL24, RPL35, RPS27L, UBA52, RPL12, RPL7A, …
KEGG_PARKINSONS_DISEASE	0.00117786	0.0199936	0.567721	5.16898	0	88	SLC25A6, UBB, SLC25A5, VDAC2, COX7A2, COX4I1, COX7C, NDUFB4, COX8A, COX6B1, CYCS, NDUFC2, UQCRH, COX7A2L, NDUFA4L2, COX6A1, NDUFS4, PARK7, NDUFC1, COX7B, UQCRC2, CYC1, UQCRQ, COX7A1, NDUFB7, COX4I2, NDUFB9, NDUFA6, NDUFV1, NDUFAB1, NDUFA1, NDUFB6, COX5B, NDUFB5, NDUFS2, SDHD, UQCRB, NDUFB10, UQCRFS1, NDUFS7, NDUFB2, NDUFS3, SDHB, NDUFS5, UQCRC1, COX5A, COX6C, NDUFS8, NDUFV2, VDAC1, SDHC, NDUFA5, …	SLC25A6, UBB, SLC25A5, VDAC2, COX7A2, COX4I1, COX7C, NDUFB4, COX8A, COX6B1, CYCS, NDUFC2, UQCRH, COX7A2L, NDUFA4L2, COX6A1, NDUFS4, PARK7, NDUFC1, COX7B, UQCRC2, CYC1, UQCRQ, COX7A1, NDUFB7, COX4I2, NDUFB9, NDUFA6, NDUFV1, NDUFAB1, NDUFA1, NDUFB6, COX5B, NDUFB5, NDUFS2, SDHD, UQCRB, NDUFB10, UQCRFS1, NDUFS7, NDUFB2, NDUFS3, SDHB, NDUFS5, UQCRC1, COX5A, COX6C, NDUFS8, NDUFV2, VDAC1, SDHC, NDUFA5, …
TAKAO_RESPONSE_TO_UVB_RADIATION_UP	0.00123001	0.0199936	0.635052	5.11328	0	64	RPL36A, RPL21, RPL10A, RPL27A, FTH1, UBB, RPS25, RPS5, SOD1, UBC, RPS9, SAP18, DYNLL1, S100A4, COX7A2, PLP2, EEF1D, GPX4, COX4I1, TXN, PFDN5, COX8A, ISCU, UBXN1, COX6A1, SRI, COX7B, CCDC85B, MANF, ATP6V0B, PRDX2, TCP1, COX5B, POLR2L, SNRPF, RPLP0, GRN, UQCRFS1, PRDX3, NXF1, DBI, COX5A, COX6C, NAP1L1, SEC13, TSC22D1, ARF5, RPS28, PPIB, RHOA, PPP1R11	RPL36A, RPL21, RPL10A, RPL27A, FTH1, UBB, RPS25, RPS5, SOD1, UBC, RPS9, SAP18, DYNLL1, S100A4, COX7A2, PLP2, EEF1D, GPX4, COX4I1, TXN, PFDN5, COX8A, ISCU, UBXN1, COX6A1, SRI, COX7B, CCDC85B, MANF, ATP6V0B, PRDX2, TCP1, COX5B, POLR2L, SNRPF, RPLP0, GRN, UQCRFS1, PRDX3, NXF1, DBI, COX5A, COX6C, NAP1L1, SEC13, TSC22D1, ARF5, RPS28, PPIB, RHOA, PPP1R11
WP_ELECTRON_TRANSPORT_CHAIN_OXPHOS_SYSTEM_IN_MITOCHONDRIA	0.00120192	0.0199936	0.595462	5.10412	0	76	SLC25A6, SLC25A5, COX7A2, COX4I1, COX7C, NDUFB4, COX8A, COX6B1, NDUFC2, UQCRH, COX7A2L, COX6A1, NDUFS4, NDUFC1, COX7B, UQCRC2, UQCRQ, NDUFA12, COX7A1, NDUFB7, NDUFB9, NDUFA6, NDUFV1, NDUFAB1, NDUFA1, NDUFB6, COX5B, NDUFB5, NDUFS2, SDHD, UQCRB, NDUFB10, UQCRFS1, NDUFS7, NDUFB2, NDUFS3, SDHB, NDUFS5, UQCRC1, COX5A, COX6C, NDUFS8, COX17, NDUFV2, SDHC, NDUFA5, NDUFB3, NDUFB1, NDUFA2, NDUFS6, NDUFA9, …	SLC25A6, SLC25A5, COX7A2, COX4I1, COX7C, NDUFB4, COX8A, COX6B1, NDUFC2, UQCRH, COX7A2L, COX6A1, NDUFS4, NDUFC1, COX7B, UQCRC2, UQCRQ, NDUFA12, COX7A1, NDUFB7, NDUFB9, NDUFA6, NDUFV1, NDUFAB1, NDUFA1, NDUFB6, COX5B, NDUFB5, NDUFS2, SDHD, UQCRB, NDUFB10, UQCRFS1, NDUFS7, NDUFB2, NDUFS3, SDHB, NDUFS5, UQCRC1, COX5A, COX6C, NDUFS8, COX17, NDUFV2, SDHC, NDUFA5, NDUFB3, NDUFB1, NDUFA2, NDUFS6, NDUFA9, …
CHNG_MULTIPLE_MYELOMA_HYPERPLOID_UP	0.00129032	0.0199936	0.71222	5.07556	0	47	RPL13A, RPL21, RPL27A, HNRNPA1, RPLP2, RPL15, RPS16, RPS6, RPS3, RPL35A, RPS13, EEF2, RPL4, RPS19, RPS9, RPS15, EIF3K, RPS14, RPL32, RPL18, RPLP1, EIF3G, RPL24, RPL35, UBA52, RPL7A, NPM1, CLTA, RPS23, RPL14, RPSA, EEF1B2, FBL, RPL29, RSL24D1, EIF4A2	RPL13A, RPL21, RPL27A, HNRNPA1, RPLP2, RPL15, RPS16, RPS6, RPS3, RPL35A, RPS13, EEF2, RPL4, RPS19, RPS9, RPS15, EIF3K, RPS14, RPL32, RPL18, RPLP1, EIF3G, RPL24, RPL35, UBA52, RPL7A, NPM1, CLTA, RPS23, RPL14, RPSA, EEF1B2, FBL, RPL29, RSL24D1, EIF4A2
DAZARD_RESPONSE_TO_UV_NHEK_UP	0.00115075	0.0199936	0.500628	5.00415	0	118	RPL31, RPL36A, ATF4, RPS27, IER3, RPL38, TUBB4B, PKM, HEXIM1, RPL37A, TAGLN, DYNLL1, COX7A2, SNRPE, PFN1, EIF3G, CSRP1, TUBB2A, ERGIC3, PSMD8, TXN, COX7C, ANXA2, ID2, MYL6, JUNB, RAP1A, BRD2, GEM, PGK1, NDUFC1, RPS23, CCDC85B, EIF1B, RPS2, RANBP1, XBP1, RPL30, IGFBP6, RPL34, TOB1, NDUFA1, RPS21, CXCL3, SEC61G, RPSA, APRT, UQCRB, PHLDA2, GUK1, PPP2R1A, LY6E, HSPA2, PPP1R15A, COX17, TM4SF1, GPAA1, …	RPL31, RPL36A, ATF4, RPS27, IER3, RPL38, TUBB4B, PKM, HEXIM1, RPL37A, TAGLN, DYNLL1, COX7A2, SNRPE, PFN1, EIF3G, CSRP1, TUBB2A, ERGIC3, PSMD8, TXN, COX7C, ANXA2, ID2, MYL6, JUNB, RAP1A, BRD2, GEM, PGK1, NDUFC1, RPS23, CCDC85B, EIF1B, RPS2, RANBP1, XBP1, RPL30, IGFBP6, RPL34, TOB1, NDUFA1, RPS21, CXCL3, SEC61G, RPSA, APRT, UQCRB, PHLDA2, GUK1, PPP2R1A, LY6E, HSPA2, PPP1R15A, COX17, TM4SF1, GPAA1, …
REACTOME_RESPIRATORY_ELECTRON_TRANSPORT	0.00116822	0.0199936	0.536962	4.95648	0	90	NDUFA11, NDUFA13, COX4I1, COX7C, NDUFB4, COX8A, COX6B1, CYCS, NDUFC2, UQCRH, COX7A2L, COX6A1, NDUFS4, NDUFC1, NDUFB11, COX7B, UQCRC2, CYC1, UQCRQ, NDUFA12, NDUFB7, NDUFB9, NDUFA6, NDUFV1, NDUFAB1, NDUFA1, NDUFB6, COX5B, NDUFB5, NDUFAF4, NDUFS2, SDHD, UQCRB, NDUFB10, UQCRFS1, NDUFS7, NDUFB2, NDUFS3, SDHB, NDUFS5, UQCRC1, COX5A, COX6C, COX14, NDUFAF3, NDUFS8, NDUFV2, SDHC, TIMMDC1, NDUFA5, NDUFB3, …	NDUFA11, NDUFA13, COX4I1, COX7C, NDUFB4, COX8A, COX6B1, CYCS, NDUFC2, UQCRH, COX7A2L, COX6A1, NDUFS4, NDUFC1, NDUFB11, COX7B, UQCRC2, CYC1, UQCRQ, NDUFA12, NDUFB7, NDUFB9, NDUFA6, NDUFV1, NDUFAB1, NDUFA1, NDUFB6, COX5B, NDUFB5, NDUFAF4, NDUFS2, SDHD, UQCRB, NDUFB10, UQCRFS1, NDUFS7, NDUFB2, NDUFS3, SDHB, NDUFS5, UQCRC1, COX5A, COX6C, COX14, NDUFAF3, NDUFS8, NDUFV2, SDHC, TIMMDC1, NDUFA5, NDUFB3, …
REACTOME_DEVELOPMENTAL_BIOLOGY	0.00103093	0.0199936	0.359238	4.94516	0	354	RPL13A, RPL7, RPL23A, RPL31, RPS20, RPL36A, RPL41, RPL21, RPL10A, RPL3, RPL27, RPL10, RPL27A, RPS10, TUBA1B, RPLP2, RPL15, RPL17, UBB, RPS4X, RPS25, RPL8, RPS16, RPL19, RPS27, RPS5, RPL26, RPS6, RPS3, RPL35A, RPS13, RPL38, TUBB4B, UBC, RPS27A, RPL4, RPS19, RPS9, FAU, RPL37A, RPS15, RPL9, ADIRF, RPL18A, RPS3A, EIF4A3, RPS14, TUBA1A, RPL32, CFL1, RPL23, RPL18, RPS7, RPL6, MYL12A, PSMB7, RPL13, RPS1…	RPL13A, RPL7, RPL23A, RPL31, RPS20, RPL36A, RPL41, RPL21, RPL10A, RPL3, RPL27, RPL10, RPL27A, RPS10, TUBA1B, RPLP2, RPL15, RPL17, UBB, RPS4X, RPS25, RPL8, RPS16, RPL19, RPS27, RPS5, RPL26, RPS6, RPS3, RPL35A, RPS13, RPL38, TUBB4B, UBC, RPS27A, RPL4, RPS19, RPS9, FAU, RPL37A, RPS15, RPL9, ADIRF, RPL18A, RPS3A, EIF4A3, RPS14, TUBA1A, RPL32, CFL1, RPL23, RPL18, RPS7, RPL6, MYL12A, PSMB7, RPL13, RPS1…
WP_NONALCOHOLIC_FATTY_LIVER_DISEASE	0.00117647	0.0199936	0.529426	4.94203	0	97	ATF4, CCL2, NDUFA11, COX7A2, NDUFA13, TNFRSF1A, COX4I1, COX7C, NDUFB4, COX8A, COX6B1, CYCS, NDUFC2, UQCRH, COX7A2L, NDUFA4L2, COX6A1, NDUFS4, NDUFC1, NDUFB11, COX7B, UQCRC2, CYC1, UQCRQ, NDUFA12, COX7A1, NDUFB7, COX4I2, NDUFB9, XBP1, NDUFA6, NDUFV1, NDUFAB1, NDUFA1, NDUFB6, COX5B, NDUFB5, NDUFS2, SDHD, UQCRB, NDUFB10, UQCRFS1, NDUFS7, NDUFB2, NDUFS3, SDHB, NDUFS5, UQCRC1, EIF2S1, COX5A, COX6C, ND…	ATF4, CCL2, NDUFA11, COX7A2, NDUFA13, TNFRSF1A, COX4I1, COX7C, NDUFB4, COX8A, COX6B1, CYCS, NDUFC2, UQCRH, COX7A2L, NDUFA4L2, COX6A1, NDUFS4, NDUFC1, NDUFB11, COX7B, UQCRC2, CYC1, UQCRQ, NDUFA12, COX7A1, NDUFB7, COX4I2, NDUFB9, XBP1, NDUFA6, NDUFV1, NDUFAB1, NDUFA1, NDUFB6, COX5B, NDUFB5, NDUFS2, SDHD, UQCRB, NDUFB10, UQCRFS1, NDUFS7, NDUFB2, NDUFS3, SDHB, NDUFS5, UQCRC1, EIF2S1, COX5A, COX6C, ND…
TIEN_INTESTINE_PROBIOTICS_6HR_UP	0.0013089	0.0199936	0.715382	4.85068	0	41	RPL23A, RPL41, RPL27A, FTL, GAPDH, RPS27, RPS6, UBC, RPL4, RPS19, RPL37A, RPS3A, RPS14, RPL23, EEF1A1, RPS7, RPL13, B2M, HSPA8, MYC, PGK1, RPS23, RPS11, RPL5, RPS2, ACTB, HSPA1A, PPIA, RPLP0, RAB2A, PRNP, EIF5A, NAP1L1	RPL23A, RPL41, RPL27A, FTL, GAPDH, RPS27, RPS6, UBC, RPL4, RPS19, RPL37A, RPS3A, RPS14, RPL23, EEF1A1, RPS7, RPL13, B2M, HSPA8, MYC, PGK1, RPS23, RPS11, RPL5, RPS2, ACTB, HSPA1A, PPIA, RPLP0, RAB2A, PRNP, EIF5A, NAP1L1
MARTENS_TRETINOIN_RESPONSE_DN	0.00101937	0.0199936	0.336577	4.8418	0	426	RPL13A, RPL7, RPL23A, RPL31, RPL21, RPL10A, RPL3, RPL27, RPL10, TMSB4X, RPS10, HNRNPA1, TUBA1B, ATF4, RPL15, FTH1, RPL17, UBB, RPS4X, HSPB1, RPS25, RPS16, RPL19, RPS27, RPS5, RPL26, RPS6, RPS3, RPS27A, RPL4, RPS19, RPS9, SAP18, RPL37A, EIF1, RPL9, RPL18A, HNRNPA0, CALM2, CKS2, RPS14, CHCHD2, NDUFA11, RPL32, RPL23, EEF1A1, RPL18, ZFAS1, MYL12A, RAN, RNH1, SNRPE, RAD23A, EIF3G, CIRBP, COX4I1, RPL24…	RPL13A, RPL7, RPL23A, RPL31, RPL21, RPL10A, RPL3, RPL27, RPL10, TMSB4X, RPS10, HNRNPA1, TUBA1B, ATF4, RPL15, FTH1, RPL17, UBB, RPS4X, HSPB1, RPS25, RPS16, RPL19, RPS27, RPS5, RPL26, RPS6, RPS3, RPS27A, RPL4, RPS19, RPS9, SAP18, RPL37A, EIF1, RPL9, RPL18A, HNRNPA0, CALM2, CKS2, RPS14, CHCHD2, NDUFA11, RPL32, RPL23, EEF1A1, RPL18, ZFAS1, MYL12A, RAN, RNH1, SNRPE, RAD23A, EIF3G, CIRBP, COX4I1, RPL24…
MALONEY_RESPONSE_TO_17AAG_DN	0.001287	0.0199936	0.649034	4.84121	0	52	EIF4A1, RPL27A, TMSB4X, HNRNPA1, RPS16, TPI1, LDHA, CALM2, DYNLL1, SNRPE, SRSF2, RPL35, KPNA2, ILF2, SNRPG, SNRPB, CYCS, RPL36AL, CLTA, NACA, RPL30, SUB1, PSMA7, SSB, POLR2L, PDCD5, SNRPF, GTF2A2, MDH1, RBMX, ARF4, PRDX3, PRDX4, PA2G4, PTMA, RSU1, PTGES3, SRSF3, VDAC3, HAT1, PSMA5, CCT6A, SRSF7	EIF4A1, RPL27A, TMSB4X, HNRNPA1, RPS16, TPI1, LDHA, CALM2, DYNLL1, SNRPE, SRSF2, RPL35, KPNA2, ILF2, SNRPG, SNRPB, CYCS, RPL36AL, CLTA, NACA, RPL30, SUB1, PSMA7, SSB, POLR2L, PDCD5, SNRPF, GTF2A2, MDH1, RBMX, ARF4, PRDX3, PRDX4, PA2G4, PTMA, RSU1, PTGES3, SRSF3, VDAC3, HAT1, PSMA5, CCT6A, SRSF7
REACTOME_CELLULAR_RESPONSE_TO_CHEMICAL_STRESS	0.00117509	0.0199936	0.504907	4.7926	0	102	UBB, PRDX1, SOD1, UBC, RPS27A, PSMB7, RBX1, COX4I1, PSMB5, PSMD8, TXN, COX7C, PSMB6, PSMB3, COX8A, UBA52, COX6B1, CYCS, PRDX5, PRDX6, COX7A2L, COX6A1, PSMB1, COX7B, PSME1, CSNK2B, PSMC5, PSMA1, PSMB4, NFE2L2, PRDX2, GSTP1, PSMA7, PSMF1, COX5B, SKP1, CAT, PSMA4, PSMD4, PRDX3, PSMA3, TXNRD1, PSME2, PSMC3, PSMD2, HMOX1, COX5A, COX6C, COX14, PSMC2, PSMC1, GPX3, PSMB2, PSMC4, PSMD13, BLVRB, PSMD3, HMO…	UBB, PRDX1, SOD1, UBC, RPS27A, PSMB7, RBX1, COX4I1, PSMB5, PSMD8, TXN, COX7C, PSMB6, PSMB3, COX8A, UBA52, COX6B1, CYCS, PRDX5, PRDX6, COX7A2L, COX6A1, PSMB1, COX7B, PSME1, CSNK2B, PSMC5, PSMA1, PSMB4, NFE2L2, PRDX2, GSTP1, PSMA7, PSMF1, COX5B, SKP1, CAT, PSMA4, PSMD4, PRDX3, PSMA3, TXNRD1, PSME2, PSMC3, PSMD2, HMOX1, COX5A, COX6C, COX14, PSMC2, PSMC1, GPX3, PSMB2, PSMC4, PSMD13, BLVRB, PSMD3, HMO…
STARK_PREFRONTAL_CORTEX_22Q11_DELETION_DN	0.00103093	0.0199936	0.349484	4.78738	0	346	ALDOA, RPL36A, RPL15, RPL8, SLC25A5, RPL26, PRDX1, TPI1, RPL4, SAP18, EIF1, EIF3L, EIF3K, DYNLL1, VDAC2, NDUFA11, MGST3, COX7A2, RPL18, TRMT112, EIF3F, AP2M1, RAD23A, CYSTM1, KPNA2, TXN, COX7C, PSMB6, NDUFB4, PFDN5, PSMB3, EIF3H, C4orf3, COMT, CYCS, SBDS, TAF9, EIF4E, SNRPD2, RHEB, NACA, NDUFS4, SEC61B, MRPL51, MDH2, SLIRP, NDUFB11, HSPE1, SUMO1, UQCRC2, CYC1, RPL5, NME1, POLR2J, TMEM256, COPS6, …	ALDOA, RPL36A, RPL15, RPL8, SLC25A5, RPL26, PRDX1, TPI1, RPL4, SAP18, EIF1, EIF3L, EIF3K, DYNLL1, VDAC2, NDUFA11, MGST3, COX7A2, RPL18, TRMT112, EIF3F, AP2M1, RAD23A, CYSTM1, KPNA2, TXN, COX7C, PSMB6, NDUFB4, PFDN5, PSMB3, EIF3H, C4orf3, COMT, CYCS, SBDS, TAF9, EIF4E, SNRPD2, RHEB, NACA, NDUFS4, SEC61B, MRPL51, MDH2, SLIRP, NDUFB11, HSPE1, SUMO1, UQCRC2, CYC1, RPL5, NME1, POLR2J, TMEM256, COPS6, …
WANG_TUMOR_INVASIVENESS_UP	0.00104932	0.0199936	0.373818	4.77114	0	260	RPL13A, RPL7, RPS20, RPL21, RPL27, RPL27A, TUBA1B, RPLP2, GAPDH, RPL8, RPS16, RPL19, RPS5, RPS6, RPS3, TUBB4B, PKM, FAU, SAP18, RPL18A, RPS14, VDAC2, RPL32, COX7A2, RPS7, RPL6, RPS15A, RBX1, CIRBP, COX4I1, RPL35, KPNA2, ERGIC3, COX7C, ANXA2, EIF3H, COX8A, MT1A, CYCS, NDUFC2, PRDX5, RAB7A, NPM1, NPC2, HSPA8, BRD2, UBXN1, NEDD8, CLTA, SNRPD2, NACA, NDUFS4, SEC61B, ENO1, TUBB, RPL14, HINT1, ANXA7, H…	RPL13A, RPL7, RPS20, RPL21, RPL27, RPL27A, TUBA1B, RPLP2, GAPDH, RPL8, RPS16, RPL19, RPS5, RPS6, RPS3, TUBB4B, PKM, FAU, SAP18, RPL18A, RPS14, VDAC2, RPL32, COX7A2, RPS7, RPL6, RPS15A, RBX1, CIRBP, COX4I1, RPL35, KPNA2, ERGIC3, COX7C, ANXA2, EIF3H, COX8A, MT1A, CYCS, NDUFC2, PRDX5, RAB7A, NPM1, NPC2, HSPA8, BRD2, UBXN1, NEDD8, CLTA, SNRPD2, NACA, NDUFS4, SEC61B, ENO1, TUBB, RPL14, HINT1, ANXA7, H…
REACTOME_RESPIRATORY_ELECTRON_TRANSPORT_ATP_SYNTHESIS_BY_CHEMIOSMOTIC_COUPLING_AND_HEAT_PRODUCTION_BY_UNCOUPLING_PROTEINS	0.00118906	0.0199936	0.515875	4.7641	0	94	NDUFA11, NDUFA13, COX4I1, COX7C, NDUFB4, COX8A, COX6B1, CYCS, NDUFC2, UQCRH, COX7A2L, COX6A1, NDUFS4, NDUFC1, NDUFB11, COX7B, UQCRC2, CYC1, UQCRQ, NDUFA12, NDUFB7, NDUFB9, NDUFA6, NDUFV1, NDUFAB1, NDUFA1, NDUFB6, COX5B, NDUFB5, NDUFAF4, NDUFS2, SDHD, UQCRB, NDUFB10, UQCRFS1, NDUFS7, NDUFB2, NDUFS3, SDHB, NDUFS5, UQCRC1, COX5A, COX6C, COX14, NDUFAF3, NDUFS8, NDUFV2, SDHC, TIMMDC1, NDUFA5, NDUFB3, …	NDUFA11, NDUFA13, COX4I1, COX7C, NDUFB4, COX8A, COX6B1, CYCS, NDUFC2, UQCRH, COX7A2L, COX6A1, NDUFS4, NDUFC1, NDUFB11, COX7B, UQCRC2, CYC1, UQCRQ, NDUFA12, NDUFB7, NDUFB9, NDUFA6, NDUFV1, NDUFAB1, NDUFA1, NDUFB6, COX5B, NDUFB5, NDUFAF4, NDUFS2, SDHD, UQCRB, NDUFB10, UQCRFS1, NDUFS7, NDUFB2, NDUFS3, SDHB, NDUFS5, UQCRC1, COX5A, COX6C, COX14, NDUFAF3, NDUFS8, NDUFV2, SDHC, TIMMDC1, NDUFA5, NDUFB3, …
HOUNKPE_HOUSEKEEPING_GENES	0.000999001	0.0199936	0.296669	4.73249	0	771	EIF4A1, U2AF1, HNRNPA1, RPL15, SLC25A5, RPL35A, SOD1, TPI1, RPL4, SAP18, EIF3K, CCNI, CUTA, EIF4A3, ARL6IP1, CFL1, GABARAPL2, ERH, BTF3, BRK1, TRMT112, PSMB7, EEF1D, GPX4, RBX1, AP2M1, SRSF2, RAD23A, EIF3G, EIF3E, ILF2, ERGIC3, PSMD8, LAMTOR5, PSMB6, DAD1, EIF3I, ADRM1, COMT, EIF3D, UBE2D2, SNRPB, COPE, SBDS, PRDX5, TBCB, DCTN2, ISCU, RAB7A, SLC25A3, CNBP, UBXN1, TMED9, NEDD8, FIS1, RHEB, NACA, S…	EIF4A1, U2AF1, HNRNPA1, RPL15, SLC25A5, RPL35A, SOD1, TPI1, RPL4, SAP18, EIF3K, CCNI, CUTA, EIF4A3, ARL6IP1, CFL1, GABARAPL2, ERH, BTF3, BRK1, TRMT112, PSMB7, EEF1D, GPX4, RBX1, AP2M1, SRSF2, RAD23A, EIF3G, EIF3E, ILF2, ERGIC3, PSMD8, LAMTOR5, PSMB6, DAD1, EIF3I, ADRM1, COMT, EIF3D, UBE2D2, SNRPB, COPE, SBDS, PRDX5, TBCB, DCTN2, ISCU, RAB7A, SLC25A3, CNBP, UBXN1, TMED9, NEDD8, FIS1, RHEB, NACA, S…
KEGG_ALZHEIMERS_DISEASE	0.00117233	0.0199936	0.485188	4.57104	0	99	GAPDH, CALM2, COX7A2, TNFRSF1A, COX4I1, COX7C, NDUFB4, COX8A, COX6B1, CYCS, NDUFC2, UQCRH, COX7A2L, NDUFA4L2, COX6A1, NDUFS4, NDUFC1, COX7B, UQCRC2, CYC1, UQCRQ, COX7A1, NDUFB7, COX4I2, HSD17B10, NDUFB9, NDUFA6, NDUFV1, NDUFAB1, NDUFA1, NDUFB6, COX5B, NDUFB5, NDUFS2, SDHD, UQCRB, NDUFB10, UQCRFS1, NDUFS7, NDUFB2, NDUFS3, SDHB, NDUFS5, BAD, UQCRC1, COX5A, COX6C, NDUFS8, NDUFV2, SDHC, CAPN2, NDUFA5…	GAPDH, CALM2, COX7A2, TNFRSF1A, COX4I1, COX7C, NDUFB4, COX8A, COX6B1, CYCS, NDUFC2, UQCRH, COX7A2L, NDUFA4L2, COX6A1, NDUFS4, NDUFC1, COX7B, UQCRC2, CYC1, UQCRQ, COX7A1, NDUFB7, COX4I2, HSD17B10, NDUFB9, NDUFA6, NDUFV1, NDUFAB1, NDUFA1, NDUFB6, COX5B, NDUFB5, NDUFS2, SDHD, UQCRB, NDUFB10, UQCRFS1, NDUFS7, NDUFB2, NDUFS3, SDHB, NDUFS5, BAD, UQCRC1, COX5A, COX6C, NDUFS8, NDUFV2, SDHC, CAPN2, NDUFA5…
ZHONG_SECRETOME_OF_LUNG_CANCER_AND_FIBROBLAST	0.00116959	0.0199936	0.492769	4.52757	0	89	ALDOA, CD9, RPL10A, PRDX1, PKM, EEF2, TPI1, RPL18A, LDHA, CLU, PEBP1, RAN, PSMB5, PSMB6, PSMB3, UBA52, ACTA2, LGALS3BP, PRDX6, NPM1, NPC2, PGK1, PARK7, ENO1, CTSD, MDH2, BGN, PSMB1, CST3, ATP6AP2, YWHAQ, PSMA1, ACTB, FAM3C, PSMB4, GSTP1, PSMA7, ECM1, WDR1, ANXA4, PSMA4, TINAGL1, PSMA3, PSMB2, PPIC, NUCB1, CTSB, LMNA, TNXB, CALR, GSTO1, ACTN1, RHOA, PSMA5, AKR1B1, YWHAB, DNPEP, QSOX1, ARHGDIA, P4HB	ALDOA, CD9, RPL10A, PRDX1, PKM, EEF2, TPI1, RPL18A, LDHA, CLU, PEBP1, RAN, PSMB5, PSMB6, PSMB3, UBA52, ACTA2, LGALS3BP, PRDX6, NPM1, NPC2, PGK1, PARK7, ENO1, CTSD, MDH2, BGN, PSMB1, CST3, ATP6AP2, YWHAQ, PSMA1, ACTB, FAM3C, PSMB4, GSTP1, PSMA7, ECM1, WDR1, ANXA4, PSMA4, TINAGL1, PSMA3, PSMB2, PPIC, NUCB1, CTSB, LMNA, TNXB, CALR, GSTO1, ACTN1, RHOA, PSMA5, AKR1B1, YWHAB, DNPEP, QSOX1
REACTOME_METABOLISM_OF_RNA	0.0010142	0.0199936	0.311377	4.52599	0	444	RPL13A, RPL7, EIF4A1, RPL23A, RPL31, RPS20, RPL36A, RPL41, RPL21, U2AF1, RPL10A, RPL3, RPL27, RPL10, RPL27A, RPS10, HNRNPA1, RPLP2, RPL15, RPL17, UBB, RPS4X, HSPB1, RPS25, RPL8, RPS16, RPL19, RPS27, RPS5, RPL26, RPS6, RPS3, RPL35A, RPS13, RPL38, UBC, RPS27A, RPL4, RPS19, RPS9, FAU, RPL37A, RPS15, RPL9, RPL18A, RPS3A, HNRNPA0, EIF4A3, RPS14, RPL32, RPL23, RPL18, RPS7, TRMT112, RPL6, PSMB7, RPL13, …	RPL13A, RPL7, EIF4A1, RPL23A, RPL31, RPS20, RPL36A, RPL41, RPL21, U2AF1, RPL10A, RPL3, RPL27, RPL10, RPL27A, RPS10, HNRNPA1, RPLP2, RPL15, RPL17, UBB, RPS4X, HSPB1, RPS25, RPL8, RPS16, RPL19, RPS27, RPS5, RPL26, RPS6, RPS3, RPL35A, RPS13, RPL38, UBC, RPS27A, RPL4, RPS19, RPS9, FAU, RPL37A, RPS15, RPL9, RPL18A, RPS3A, HNRNPA0, EIF4A3, RPS14, RPL32, RPL23, RPL18, RPS7, TRMT112, RPL6, PSMB7, RPL13, …
LEE_LIVER_CANCER_SURVIVAL_DN	0.00116822	0.0199936	0.462587	4.4762	0	107	RPL31, RPL36A, RPL27, TMSB4X, HNRNPA1, TUBA1B, RPL17, RPS5, RPS6, RPS3, IER3, RPL38, RPS9, RPL9, RPS3A, CALM2, CKS2, EIF4A3, DYNLL1, CLIC1, PLP2, RPS7, SUMO2, RPS18, RBX1, RAN, RPL35, SNRPG, RPL12, NPM1, PRMT1, MTHFD2, PDLIM7, YWHAQ, S100A6, RPSA, ANXA4, PDCD5, ITGB1BP1, FBL, HDAC2, RWDD1, CCT5, PHLDA2, PTMA, CDK4, NAP1L1, NOP56, KIF5B, SNRPB2, UBA2, MAPRE1, UBE2D1, FABP5, HMGB2, RGS2, BUB3, HDDC…	RPL31, RPL36A, RPL27, TMSB4X, HNRNPA1, TUBA1B, RPL17, RPS5, RPS6, RPS3, IER3, RPL38, RPS9, RPL9, RPS3A, CALM2, CKS2, EIF4A3, DYNLL1, CLIC1, PLP2, RPS7, SUMO2, RPS18, RBX1, RAN, RPL35, SNRPG, RPL12, NPM1, PRMT1, MTHFD2, PDLIM7, YWHAQ, S100A6, RPSA, ANXA4, PDCD5, ITGB1BP1, FBL, HDAC2, RWDD1, CCT5, PHLDA2, PTMA, CDK4, NAP1L1, NOP56, KIF5B, SNRPB2, UBA2, MAPRE1, UBE2D1, FABP5, HMGB2, RGS2, BUB3, HDDC…
REACTOME_CYTOPROTECTION_BY_HMOX1	0.00119048	0.0199936	0.50318	4.45384	0	83	UBB, UBC, RPS27A, PSMB7, RBX1, COX4I1, PSMB5, PSMD8, COX7C, PSMB6, PSMB3, COX8A, UBA52, COX6B1, CYCS, COX7A2L, COX6A1, PSMB1, COX7B, PSME1, CSNK2B, PSMC5, PSMA1, PSMB4, NFE2L2, PSMA7, PSMF1, COX5B, SKP1, PSMA4, PSMD4, PSMA3, PSME2, PSMC3, PSMD2, HMOX1, COX5A, COX6C, COX14, PSMC2, PSMC1, PSMB2, PSMC4, PSMD13, BLVRB, PSMD3, HMOX2, PSMC6, PSMD11, NCOR1, PSMB8, CHD9, PSMA5, COX16, SURF1, NDUFA4, PSMD…	UBB, UBC, RPS27A, PSMB7, RBX1, COX4I1, PSMB5, PSMD8, COX7C, PSMB6, PSMB3, COX8A, UBA52, COX6B1, CYCS, COX7A2L, COX6A1, PSMB1, COX7B, PSME1, CSNK2B, PSMC5, PSMA1, PSMB4, NFE2L2, PSMA7, PSMF1, COX5B, SKP1, PSMA4, PSMD4, PSMA3, PSME2, PSMC3, PSMD2, HMOX1, COX5A, COX6C, COX14, PSMC2, PSMC1, PSMB2, PSMC4, PSMD13, BLVRB, PSMD3, HMOX2, PSMC6, PSMD11, NCOR1, PSMB8, CHD9, PSMA5, COX16, SURF1, NDUFA4
HILLION_HMGA1B_TARGETS	0.00127877	0.0199936	0.598869	4.36817	0	49	RPL21, RPL10, RPL19, SLC25A5, SOD1, RPS3A, CLU, COX7A2, ID3, RPL13, GPX4, TNFRSF1A, COX4I1, PSMB6, ID2, MIF, RPS11, NME1, ANXA1, RPS12, PSMA1, PSMB4, PCOLCE, CRIP2, ACADVL, COX5B, AKR1A1, COX5A, PTMA, PLAUR, ANXA5, ID1, NGF, ARF5, CXCL2	RPL21, RPL10, RPL19, SLC25A5, SOD1, RPS3A, CLU, COX7A2, ID3, RPL13, GPX4, TNFRSF1A, COX4I1, PSMB6, ID2, MIF, RPS11, NME1, ANXA1, RPS12, PSMA1, PSMB4, PCOLCE, CRIP2, ACADVL, COX5B, AKR1A1, COX5A, PTMA, PLAUR, ANXA5, ID1, NGF, ARF5, CXCL2
DAZARD_UV_RESPONSE_CLUSTER_G1	0.0013089	0.0199936	0.640986	4.34623	0	41	RPL31, RPL36A, RPS27, RPL38, PKM, HEXIM1, RPL37A, DYNLL1, COX7A2, SNRPE, TUBB2A, TXN, COX7C, ANXA2, MYL6, PGK1, NDUFC1, RPS23, RANBP1, RPL30, RPL34, NDUFA1, RPS21, SEC61G, UQCRB, GUK1, COX17, GPAA1, TSC22D1, MVP, NR4A2	RPL31, RPL36A, RPS27, RPL38, PKM, HEXIM1, RPL37A, DYNLL1, COX7A2, SNRPE, TUBB2A, TXN, COX7C, ANXA2, MYL6, PGK1, NDUFC1, RPS23, RANBP1, RPL30, RPL34, NDUFA1, RPS21, SEC61G, UQCRB, GUK1, COX17, GPAA1, TSC22D1, MVP, NR4A2
BLALOCK_ALZHEIMERS_DISEASE_DN	0.001001	0.0199936	0.278055	4.3445	0	679	RPL31, RPL15, SLC25A6, GAPDH, SLC25A5, RPL35A, RPL38, TUBB4B, UBC, TPI1, SAP18, EIF3K, LDHA, CUTA, CKS2, FHL1, DYNLL1, CHCHD2, MGST3, COX7A2, TMED2, OAZ2, RPL6, MYL12A, SUMO2, RBX1, BSG, AP2M1, SRSF2, COX4I1, UBE2N, KPNA2, CD59, TUBB2A, PSMB5, B2M, LAMTOR5, TXN, COX7C, PSMB6, NDUFB4, ESD, PSMB3, AXL, COX8A, COX6B1, EIF3D, CYCS, NDUFC2, GHITM, TAF9, DCTN2, ISCU, RAB7A, SLC25A3, UQCRH, COX7A2L, TUF…	RPL31, RPL15, SLC25A6, GAPDH, SLC25A5, RPL35A, RPL38, TUBB4B, UBC, TPI1, SAP18, EIF3K, LDHA, CUTA, CKS2, FHL1, DYNLL1, CHCHD2, MGST3, COX7A2, TMED2, OAZ2, RPL6, MYL12A, SUMO2, RBX1, BSG, AP2M1, SRSF2, COX4I1, UBE2N, KPNA2, CD59, TUBB2A, PSMB5, B2M, LAMTOR5, TXN, COX7C, PSMB6, NDUFB4, ESD, PSMB3, AXL, COX8A, COX6B1, EIF3D, CYCS, NDUFC2, GHITM, TAF9, DCTN2, ISCU, RAB7A, SLC25A3, UQCRH, COX7A2L, TUF…
YAO_TEMPORAL_RESPONSE_TO_PROGESTERONE_CLUSTER_13	0.00111111	0.0199936	0.410289	4.33472	0	139	HNRNPA1, CUTA, LGALS1, NDUFA13, GPX4, SNRPE, CSRP1, LAMTOR5, ANXA2, ESD, SNRPG, TAF9, NEDD8, COX6A1, SNRPD2, PARK7, NDUFC1, PLAC9, NDUFB11, COX7B, UQCRC2, UBL5, ANXA1, REEP5, ECH1, BUD31, FAM3C, PRDX2, S100A6, COX5B, NDUFB5, SEC61G, CHMP2A, NDUFS2, PDCD5, CAT, UQCRB, GTF2A2, SF3B5, MRPL23, PSME2, GUK1, DBI, DYNLRB1, TKT, GSTM3, LSM3, SMTN, VPS29, MRPL18, TAGLN2, TMED3, ELOF1, NDUFA5, MRPL52, HDDC…	HNRNPA1, CUTA, LGALS1, NDUFA13, GPX4, SNRPE, CSRP1, LAMTOR5, ANXA2, ESD, SNRPG, TAF9, NEDD8, COX6A1, SNRPD2, PARK7, NDUFC1, PLAC9, NDUFB11, COX7B, UQCRC2, UBL5, ANXA1, REEP5, ECH1, BUD31, FAM3C, PRDX2, S100A6, COX5B, NDUFB5, SEC61G, CHMP2A, NDUFS2, PDCD5, CAT, UQCRB, GTF2A2, SF3B5, MRPL23, PSME2, GUK1, DBI, DYNLRB1, TKT, GSTM3, LSM3, SMTN, VPS29, MRPL18, TAGLN2, TMED3, ELOF1, NDUFA5, MRPL52, HDDC…
YAO_TEMPORAL_RESPONSE_TO_PROGESTERONE_CLUSTER_17	0.00111111	0.0199936	0.40531	4.31547	0	145	EIF4A3, NDUFA11, ERH, PSMB7, PSMD8, PSMB6, IMPDH2, TGFB1I1, COPE, DCTN2, DRAP1, MRPL51, MDH2, TUBB, SLIRP, FKBP1A, COPS6, UQCRQ, CSNK2B, NDUFB7, NDUFB9, ACTB, KRTCAP2, NDUFAB1, GSTP1, NDUFB6, PSMA7, FAM162A, EIF1AX, ARF4, PHB2, CKS1B, ARL3, NDUFS3, SDHB, TMEM109, CKB, TXNRD1, LRPAP1, ERP29, TIMM13, SMDT1, GRPEL1, PRELID1, CDK4, TALDO1, UFC1, NAP1L1, MRPS7, NDUFV2, DDT, LAMTOR1, NAA10, PUF60, PSMD…	EIF4A3, NDUFA11, ERH, PSMB7, PSMD8, PSMB6, IMPDH2, TGFB1I1, COPE, DCTN2, DRAP1, MRPL51, MDH2, TUBB, SLIRP, FKBP1A, COPS6, UQCRQ, CSNK2B, NDUFB7, NDUFB9, ACTB, KRTCAP2, NDUFAB1, GSTP1, NDUFB6, PSMA7, FAM162A, EIF1AX, ARF4, PHB2, CKS1B, ARL3, NDUFS3, SDHB, TMEM109, CKB, TXNRD1, LRPAP1, ERP29, TIMM13, SMDT1, GRPEL1, PRELID1, CDK4, TALDO1, UFC1, NAP1L1, MRPS7, NDUFV2, DDT, LAMTOR1, NAA10, PUF60, PSMD…
REACTOME_AUF1_HNRNP_D0_BINDS_AND_DESTABILIZES_MRNA	0.00128535	0.0199936	0.607753	4.29537	0	45	UBB, HSPB1, UBC, RPS27A, PSMB7, PSMB5, PSMD8, PSMB6, PSMB3, UBA52, HSPA8, PSMB1, PSME1, PSMC5, PSMA1, PSMB4, PSMA7, PSMF1, HSPA1A, PSMA4, PSMD4, PSMA3, PSME2, PSMC3, PSMD2, PSMC2, PSMC1, PSMB2, PSMC4, PSMD13, PSMD3, PSMC6, PSMD11, PSMB8, PSMA5, PABPC1, PSMD7	UBB, HSPB1, UBC, RPS27A, PSMB7, PSMB5, PSMD8, PSMB6, PSMB3, UBA52, HSPA8, PSMB1, PSME1, PSMC5, PSMA1, PSMB4, PSMA7, PSMF1, HSPA1A, PSMA4, PSMD4, PSMA3, PSME2, PSMC3, PSMD2, PSMC2, PSMC1, PSMB2, PSMC4, PSMD13, PSMD3, PSMC6, PSMD11, PSMB8, PSMA5, PABPC1
REACTOME_ANTIGEN_PROCESSING_CROSS_PRESENTATION	0.001221	0.0199936	0.531181	4.25012	0	61	UBB, UBC, RPS27A, HLA-C, PSMB7, PSMB5, B2M, PSMD8, CTSL, PSMB6, PSMB3, UBA52, SEC61B, PSMB1, PSME1, PSMC5, PSMA1, PSMB4, PSMA7, PSMF1, SEC61G, PSMA4, PSMD4, PSMA3, PSME2, PSMC3, PSMD2, PSMC2, PSMC1, PSMB2, PSMC4, PSMD13, HLA-A, PSMD3, PSMC6, HLA-F, PSMD11, PDIA3, CALR, PSMB8, TAP1, PSMA5, CYBA, PSMD7, VAMP3, HLA-B	UBB, UBC, RPS27A, HLA-C, PSMB7, PSMB5, B2M, PSMD8, CTSL, PSMB6, PSMB3, UBA52, SEC61B, PSMB1, PSME1, PSMC5, PSMA1, PSMB4, PSMA7, PSMF1, SEC61G, PSMA4, PSMD4, PSMA3, PSME2, PSMC3, PSMD2, PSMC2, PSMC1, PSMB2, PSMC4, PSMD13, HLA-A, PSMD3, PSMC6, HLA-F, PSMD11, PDIA3, CALR, PSMB8, TAP1, PSMA5, CYBA
REACTOME_SCF_SKP2_MEDIATED_DEGRADATION_OF_P27_P21	0.00127877	0.0199936	0.582508	4.24884	0	49	UBB, UBC, RPS27A, PSMB7, PSMB5, PSMD8, PSMB6, PSMB3, UBA52, CDKN1A, PSMB1, PSME1, PSMC5, PSMA1, PSMB4, PSMA7, PSMF1, SKP1, PSMA4, CKS1B, PSMD4, PSMA3, PSME2, PSMC3, PSMD2, PSMC2, CDK4, PSMC1, PSMB2, PSMC4, PSMD13, PSMD3, PSMC6, PSMD11, PSMB8, CCND1, PSMA5	UBB, UBC, RPS27A, PSMB7, PSMB5, PSMD8, PSMB6, PSMB3, UBA52, CDKN1A, PSMB1, PSME1, PSMC5, PSMA1, PSMB4, PSMA7, PSMF1, SKP1, PSMA4, CKS1B, PSMD4, PSMA3, PSME2, PSMC3, PSMD2, PSMC2, CDK4, PSMC1, PSMB2, PSMC4, PSMD13, PSMD3, PSMC6, PSMD11, PSMB8, CCND1, PSMA5
LOPEZ_MBD_TARGETS	0.00100908	0.0199936	0.284554	4.24065	0	515	ALDOA, EIF4A1, RPL31, RPL10A, ATF4, RPL35A, PRDX1, PKM, SOD1, EEF2, RPS19, EIF1, EIF3K, LDHA, LAPTM4A, CCNI, RPS14, TUBA1A, CFL1, BTF3, TOMM7, COMMD6, RPL18, RPS7, PSMB7, EEF1D, RBX1, RAN, PFN1, EIF3E, RAB5C, RPL24, ILF2, PSMD8, EIF3I, PSMB3, AXL, EIF3H, COX8A, ATRAID, RPS27L, TGFB1I1, UBA52, RAB1A, UBE2D2, CYCS, MRFAP1, JUNB, HNRNPF, GHITM, RPL36AL, NPC2, RAP1A, HSPA8, MYC, CDKN1A, CNBP, RHOC, E…	ALDOA, EIF4A1, RPL31, RPL10A, ATF4, RPL35A, PRDX1, PKM, SOD1, EEF2, RPS19, EIF1, EIF3K, LDHA, LAPTM4A, CCNI, RPS14, TUBA1A, CFL1, BTF3, TOMM7, COMMD6, RPL18, RPS7, PSMB7, EEF1D, RBX1, RAN, PFN1, EIF3E, RAB5C, RPL24, ILF2, PSMD8, EIF3I, PSMB3, AXL, EIF3H, COX8A, ATRAID, RPS27L, TGFB1I1, UBA52, RAB1A, UBE2D2, CYCS, MRFAP1, JUNB, HNRNPF, GHITM, RPL36AL, NPC2, RAP1A, HSPA8, MYC, CDKN1A, CNBP, RHOC, E…
REACTOME_THE_ROLE_OF_GTSE1_IN_G2_M_PROGRESSION_AFTER_G2_CHECKPOINT	0.00126582	0.0199936	0.550262	4.23929	0	56	TUBA1B, UBB, TUBB4B, UBC, RPS27A, TUBA1A, PSMB7, TUBB2A, PSMB5, PSMD8, PSMB6, PSMB3, UBA52, CDKN1A, TUBA1C, PSMB1, PSME1, PSMC5, PSMA1, PSMB4, PSMA7, PSMF1, PSMA4, PSMD4, PSMA3, PSME2, PSMC3, PSMD2, PSMC2, PSMC1, PSMB2, PSMC4, PSMD13, MAPRE1, PSMD3, PSMC6, TUBB2B, PSMD11, PSMB8, PSMA5	TUBA1B, UBB, TUBB4B, UBC, RPS27A, TUBA1A, PSMB7, TUBB2A, PSMB5, PSMD8, PSMB6, PSMB3, UBA52, CDKN1A, TUBA1C, PSMB1, PSME1, PSMC5, PSMA1, PSMB4, PSMA7, PSMF1, PSMA4, PSMD4, PSMA3, PSME2, PSMC3, PSMD2, PSMC2, PSMC1, PSMB2, PSMC4, PSMD13, MAPRE1, PSMD3, PSMC6, TUBB2B, PSMD11, PSMB8, PSMA5
WONG_MITOCHONDRIA_GENE_MODULE	0.00110497	0.0199936	0.390496	4.23614	0	153	VDAC2, COX7A2, TOMM7, GPX4, COX4I1, COX7C, NDUFB4, COX8A, COX6B1, MRPL32, NDUFC2, PRDX5, COX7A2L, TUFM, COX6A1, NDUFS4, NDUFC1, COX7B, MTHFD2, ATP6V1G1, CYC1, UQCRQ, NDUFA12, COX7A1, HSD17B10, NDUFB9, NDUFA6, NDUFV1, NDUFAB1, NDUFA1, NDUFB6, COX5B, NDUFB5, SEC61G, NDUFS2, DUT, UQCRB, HAX1, NDUFB10, ATP6V1F, UQCRFS1, TSPO, NDUFB2, NDUFS3, SDHB, DCTN6, NDUFS5, TIMM13, COX5A, COX6C, NDUFS8, COX17, N…	VDAC2, COX7A2, TOMM7, GPX4, COX4I1, COX7C, NDUFB4, COX8A, COX6B1, MRPL32, NDUFC2, PRDX5, COX7A2L, TUFM, COX6A1, NDUFS4, NDUFC1, COX7B, MTHFD2, ATP6V1G1, CYC1, UQCRQ, NDUFA12, COX7A1, HSD17B10, NDUFB9, NDUFA6, NDUFV1, NDUFAB1, NDUFA1, NDUFB6, COX5B, NDUFB5, SEC61G, NDUFS2, DUT, UQCRB, HAX1, NDUFB10, ATP6V1F, UQCRFS1, TSPO, NDUFB2, NDUFS3, SDHB, DCTN6, NDUFS5, TIMM13, COX5A, COX6C, NDUFS8, COX17, N…
WONG_EMBRYONIC_STEM_CELL_CORE	0.00106838	0.0199936	0.348098	4.2319	0	217	EIF4A1, U2AF1, RPL10A, RPL27A, HNRNPA1, RPS16, RPS27, SLC25A5, RPS5, RPS3, PRDX1, EEF2, RPS19, EIF3L, EIF3K, CKS2, NDUFA11, BTF3, RPL13, KPNA2, PSMB5, PSMB6, EIF3I, CYCS, RAB34, UQCRH, MYC, STOML2, PRMT1, ENO1, SEPHS2, RPS23, POLR2F, MTHFD2, HSPE1, SUMO1, UGDH, RPS12, NDUFB7, EBNA1BP2, NDUFAB1, BANF1, EIF6, PSMA7, COX5B, RPSA, SSB, NDUFS2, SDHD, FBL, NDUFB10, CKS1B, TERF1, NOP10, TRIP6, GNL3, TGI…	EIF4A1, U2AF1, RPL10A, RPL27A, HNRNPA1, RPS16, RPS27, SLC25A5, RPS5, RPS3, PRDX1, EEF2, RPS19, EIF3L, EIF3K, CKS2, NDUFA11, BTF3, RPL13, KPNA2, PSMB5, PSMB6, EIF3I, CYCS, RAB34, UQCRH, MYC, STOML2, PRMT1, ENO1, SEPHS2, RPS23, POLR2F, MTHFD2, HSPE1, SUMO1, UGDH, RPS12, NDUFB7, EBNA1BP2, NDUFAB1, BANF1, EIF6, PSMA7, COX5B, RPSA, SSB, NDUFS2, SDHD, FBL, NDUFB10, CKS1B, TERF1, NOP10, TRIP6, GNL3, TGI…
JISON_SICKLE_CELL_DISEASE_DN	0.00117371	0.0199936	0.44466	4.20825	0	101	RPL13A, RPL7, EIF4A1, RPL23A, RPS20, RPL41, RPL21, RPL10A, SLC25A6, RPL17, RPL19, RPS6, RPS13, RPS27A, EEF2, RPL4, EIF3K, BTF3, TOMM7, EEF1A1, RPS7, RPL6, EIF3F, RPL13, RPLP1, SRSF2, EIF3E, CIRBP, RPL24, IMPDH2, EIF3H, EIF3D, NPM1, HSPA8, NACA, RPL11, RPL14, TSC22D3, RPL5, RPL30, EEF1B2, RPLP0, FBL, EIF4A2, POLR2H, COX6C, PTMA, SAFB2, GPX3, NAP1L1	RPL13A, RPL7, EIF4A1, RPL23A, RPS20, RPL41, RPL21, RPL10A, SLC25A6, RPL17, RPL19, RPS6, RPS13, RPS27A, EEF2, RPL4, EIF3K, BTF3, TOMM7, EEF1A1, RPS7, RPL6, EIF3F, RPL13, RPLP1, SRSF2, EIF3E, CIRBP, RPL24, IMPDH2, EIF3H, EIF3D, NPM1, HSPA8, NACA, RPL11, RPL14, TSC22D3, RPL5, RPL30, EEF1B2, RPLP0, FBL, EIF4A2, POLR2H, COX6C, PTMA, SAFB2, GPX3, NAP1L1
REACTOME_THE_CITRIC_ACID_TCA_CYCLE_AND_RESPIRATORY_ELECTRON_TRANSPORT	0.00113895	0.0199936	0.406725	4.15784	0	128	LDHA, NDUFA11, NDUFA13, BSG, COX4I1, COX7C, NDUFB4, COX8A, COX6B1, CYCS, NDUFC2, UQCRH, COX7A2L, COX6A1, NDUFS4, NDUFC1, MDH2, LDHB, NDUFB11, COX7B, UQCRC2, CYC1, UQCRQ, NDUFA12, NDUFB7, NDUFB9, NDUFA6, NDUFV1, NDUFAB1, NDUFA1, NDUFB6, MPC1, COX5B, NDUFB5, NDUFAF4, NDUFS2, SDHD, UQCRB, NDUFB10, UQCRFS1, NDUFS7, NDUFB2, NDUFS3, SDHB, NDUFS5, MPC2, IDH3B, UQCRC1, COX5A, COX6C, COX14, NDUFAF3, NDUFS…	LDHA, NDUFA11, NDUFA13, BSG, COX4I1, COX7C, NDUFB4, COX8A, COX6B1, CYCS, NDUFC2, UQCRH, COX7A2L, COX6A1, NDUFS4, NDUFC1, MDH2, LDHB, NDUFB11, COX7B, UQCRC2, CYC1, UQCRQ, NDUFA12, NDUFB7, NDUFB9, NDUFA6, NDUFV1, NDUFAB1, NDUFA1, NDUFB6, MPC1, COX5B, NDUFB5, NDUFAF4, NDUFS2, SDHD, UQCRB, NDUFB10, UQCRFS1, NDUFS7, NDUFB2, NDUFS3, SDHB, NDUFS5, MPC2, IDH3B, UQCRC1, COX5A, COX6C, COX14, NDUFAF3, NDUFS…
REACTOME_NEGATIVE_REGULATION_OF_NOTCH4_SIGNALING	0.00128535	0.0199936	0.587223	4.15026	0	45	UBB, UBC, RPS27A, PSMB7, RBX1, PSMB5, PSMD8, PSMB6, PSMB3, UBA52, PSMB1, PSME1, PSMC5, PSMA1, PSMB4, PSMA7, PSMF1, SKP1, PSMA4, PSMD4, PSMA3, PSME2, PSMC3, PSMD2, PSMC2, PSMC1, PSMB2, PSMC4, PSMD13, PSMD3, PSMC6, PSMD11, PSMB8, PSMA5	UBB, UBC, RPS27A, PSMB7, RBX1, PSMB5, PSMD8, PSMB6, PSMB3, UBA52, PSMB1, PSME1, PSMC5, PSMA1, PSMB4, PSMA7, PSMF1, SKP1, PSMA4, PSMD4, PSMA3, PSME2, PSMC3, PSMD2, PSMC2, PSMC1, PSMB2, PSMC4, PSMD13, PSMD3, PSMC6, PSMD11, PSMB8, PSMA5
DANG_MYC_TARGETS_UP	0.00117786	0.0199936	0.44708	4.14247	0	95	EIF4A1, RPS20, RPL3, RPL27, RPL10, RPL27A, HNRNPA1, GAPDH, RPS16, RPL19, RPS5, RPL26, RPS13, RPS19, RPL9, LDHA, CKS2, RPL32, RPL13, SRSF2, TXN, ID2, SNRPB, UXT, NPM1, SLC25A3, HSPA8, EIF4E, ENO1, PSMB1, HSPE1, RPL5, NME1, PPIA, GNL3, PRDX3, CCT5, CSTB, DBI, EIF2S1, PA2G4, DPY30, PTMA, PHB, CDK4, MAT2A, NAP1L1, POLD2, DKC1, EIF4B, PCNA, PSMG1, SRSF1, BAX, RPL22, SRSF7	EIF4A1, RPS20, RPL3, RPL27, RPL10, RPL27A, HNRNPA1, GAPDH, RPS16, RPL19, RPS5, RPL26, RPS13, RPS19, RPL9, LDHA, CKS2, RPL32, RPL13, SRSF2, TXN, ID2, SNRPB, UXT, NPM1, SLC25A3, HSPA8, EIF4E, ENO1, PSMB1, HSPE1, RPL5, NME1, PPIA, GNL3, PRDX3, CCT5, CSTB, DBI, EIF2S1, PA2G4, DPY30, PTMA, PHB, CDK4, MAT2A, NAP1L1, POLD2, DKC1, EIF4B, PCNA, PSMG1, SRSF1, BAX, RPL22, SRSF7
REACTOME_DEGRADATION_OF_GLI1_BY_THE_PROTEASOME	0.00128535	0.0199936	0.585421	4.13753	0	45	UBB, UBC, RPS27A, PSMB7, RBX1, PSMB5, PSMD8, PSMB6, PSMB3, UBA52, PSMB1, PSME1, PSMC5, PSMA1, PSMB4, PSMA7, PSMF1, SKP1, PSMA4, PSMD4, PSMA3, PSME2, PSMC3, PSMD2, PSMC2, PSMC1, PSMB2, PSMC4, PSMD13, PSMD3, PSMC6, PSMD11, PSMB8, PSMA5	UBB, UBC, RPS27A, PSMB7, RBX1, PSMB5, PSMD8, PSMB6, PSMB3, UBA52, PSMB1, PSME1, PSMC5, PSMA1, PSMB4, PSMA7, PSMF1, SKP1, PSMA4, PSMD4, PSMA3, PSME2, PSMC3, PSMD2, PSMC2, PSMC1, PSMB2, PSMC4, PSMD13, PSMD3, PSMC6, PSMD11, PSMB8, PSMA5
REACTOME_CELLULAR_RESPONSE_TO_HYPOXIA	0.001287	0.0199936	0.554168	4.1336	0	52	UBB, UBC, RPS27A, PSMB7, RBX1, PSMB5, PSMD8, PSMB6, PSMB3, UBA52, UBE2D2, PSMB1, PSME1, PSMC5, PSMA1, PSMB4, PSMA7, PSMF1, PSMA4, PSMD4, PSMA3, PSME2, PSMC3, PSMD2, PSMC2, PSMC1, HIGD1A, PSMB2, PSMC4, PSMD13, UBE2D1, UBE2D3, PSMD3, PSMC6, PSMD11, PSMB8, PSMA5	UBB, UBC, RPS27A, PSMB7, RBX1, PSMB5, PSMD8, PSMB6, PSMB3, UBA52, UBE2D2, PSMB1, PSME1, PSMC5, PSMA1, PSMB4, PSMA7, PSMF1, PSMA4, PSMD4, PSMA3, PSME2, PSMC3, PSMD2, PSMC2, PSMC1, HIGD1A, PSMB2, PSMC4, PSMD13, UBE2D1, UBE2D3, PSMD3, PSMC6, PSMD11, PSMB8, PSMA5
REACTOME_REGULATION_OF_HMOX1_EXPRESSION_AND_ACTIVITY	0.00129032	0.0199936	0.559028	4.13214	0	51	UBB, UBC, RPS27A, PSMB7, RBX1, PSMB5, PSMD8, PSMB6, PSMB3, UBA52, PSMB1, PSME1, CSNK2B, PSMC5, PSMA1, PSMB4, NFE2L2, PSMA7, PSMF1, SKP1, PSMA4, PSMD4, PSMA3, PSME2, PSMC3, PSMD2, HMOX1, PSMC2, PSMC1, PSMB2, PSMC4, PSMD13, PSMD3, PSMC6, PSMD11, PSMB8, PSMA5	UBB, UBC, RPS27A, PSMB7, RBX1, PSMB5, PSMD8, PSMB6, PSMB3, UBA52, PSMB1, PSME1, CSNK2B, PSMC5, PSMA1, PSMB4, NFE2L2, PSMA7, PSMF1, SKP1, PSMA4, PSMD4, PSMA3, PSME2, PSMC3, PSMD2, HMOX1, PSMC2, PSMC1, PSMB2, PSMC4, PSMD13, PSMD3, PSMC6, PSMD11, PSMB8, PSMA5
LUI_THYROID_CANCER_PAX8_PPARG_DN	0.00132802	0.0199936	0.622816	4.10525	0	39	RPL21, RPL10A, RPL17, RPS5, RPL18A, EIF3K, NUPR1, EIF3F, RAN, B2M, ERGIC3, PSMD8, HSPA8, HINT1, ITM2B, FKBP1A, RPS2, RPS12, TMBIM6, TMEM147, LITAF, SKP1, FBL, EIF5, TMEM109, PPT1, DDT, BLVRB, SRSF3, DNAJA1, AKR1B1	RPL21, RPL10A, RPL17, RPS5, RPL18A, EIF3K, NUPR1, EIF3F, RAN, B2M, ERGIC3, PSMD8, HSPA8, HINT1, ITM2B, FKBP1A, RPS2, RPS12, TMBIM6, TMEM147, LITAF, SKP1, FBL, EIF5, TMEM109, PPT1, DDT, BLVRB, SRSF3, DNAJA1, AKR1B1
MARTINEZ_RESPONSE_TO_TRABECTEDIN_UP	0.001287	0.0199936	0.549913	4.10186	0	52	RPS27, SOD1, LAPTM4A, COX7A2, NDUFA13, DKK3, ID2, COX8A, SERTAD1, ATRAID, UBA52, COX6B1, CYCS, JUNB, PGK1, ATP6V1G1, VKORC1, ITM2B, FKBP1A, ANXA1, IGFBP6, PRDX2, NDUFA1, CXCL3, SKP1, UQCRB, HSBP1, GUK1, IFITM1, RSU1, SRGN, ANXA5, CTSA, NDUFA2, PDIA3, ARL2	RPS27, SOD1, LAPTM4A, COX7A2, NDUFA13, DKK3, ID2, COX8A, SERTAD1, ATRAID, UBA52, COX6B1, CYCS, JUNB, PGK1, ATP6V1G1, VKORC1, ITM2B, FKBP1A, ANXA1, IGFBP6, PRDX2, NDUFA1, CXCL3, SKP1, UQCRB, HSBP1, GUK1, IFITM1, RSU1, SRGN, ANXA5, CTSA, NDUFA2, PDIA3, ARL2
REACTOME_DEGRADATION_OF_DVL	0.00127551	0.0199936	0.581016	4.08855	0	44	UBB, UBC, RPS27A, PSMB7, RBX1, PSMB5, PSMD8, PSMB6, PSMB3, UBA52, PSMB1, PSME1, PSMC5, PSMA1, PSMB4, PSMA7, PSMF1, PSMA4, PSMD4, PSMA3, PSME2, PSMC3, PSMD2, PSMC2, PSMC1, PSMB2, PSMC4, PSMD13, PSMD3, PSMC6, PSMD11, PSMB8, PSMA5	UBB, UBC, RPS27A, PSMB7, RBX1, PSMB5, PSMD8, PSMB6, PSMB3, UBA52, PSMB1, PSME1, PSMC5, PSMA1, PSMB4, PSMA7, PSMF1, PSMA4, PSMD4, PSMA3, PSME2, PSMC3, PSMD2, PSMC2, PSMC1, PSMB2, PSMC4, PSMD13, PSMD3, PSMC6, PSMD11, PSMB8, PSMA5
RHEIN_ALL_GLUCOCORTICOID_THERAPY_DN	0.00106383	0.0199936	0.326679	4.08845	0	238	RPL31, CD9, RPL3, TUBA1B, GAPDH, HSPB1, PRDX1, TPI1, SAP18, LDHA, HNRNPA0, CKS2, FHL1, DYNLL1, TUBA1A, RPL23, SNRPE, PDLIM1, IMPDH2, DAD1, ESD, PRDX6, NPM1, TUFM, HSPA8, CNBP, SNRPD2, STOML2, PGK1, PRMT1, PCMT1, PARK7, ENO1, MIF, TUBB, TUBA1C, SPTSSA, LDHB, CCT7, UQCRC2, NME1, COPS6, CSNK2B, RSL1D1, EID1, TBCA, CCT3, NDUFB5, PPIA, DUT, CAT, RPLP0, FBL, MDH1, RBMX, RBM8A, CKS1B, PRDX3, GDI2, CNPY2…	RPL31, CD9, RPL3, TUBA1B, GAPDH, HSPB1, PRDX1, TPI1, SAP18, LDHA, HNRNPA0, CKS2, FHL1, DYNLL1, TUBA1A, RPL23, SNRPE, PDLIM1, IMPDH2, DAD1, ESD, PRDX6, NPM1, TUFM, HSPA8, CNBP, SNRPD2, STOML2, PGK1, PRMT1, PCMT1, PARK7, ENO1, MIF, TUBB, TUBA1C, SPTSSA, LDHB, CCT7, UQCRC2, NME1, COPS6, CSNK2B, RSL1D1, EID1, TBCA, CCT3, NDUFB5, PPIA, DUT, CAT, RPLP0, FBL, MDH1, RBMX, RBM8A, CKS1B, PRDX3, GDI2, CNPY2…
WP_PROTEASOME_DEGRADATION	0.00127877	0.0199936	0.55258	4.05789	0	50	UBB, UBC, HLA-C, PSMB7, PSMB5, PSMD8, PSMB6, PSMB3, UBE2D2, PSMB1, PSME1, PSMC5, PSMA1, PSMB4, PSMA7, PSMA4, PSMD4, PSMA3, PSME2, PSMC3, PSMD2, PSMC2, PSMC1, UBE2B, PSMB2, PSMC4, PSMD13, UBE2D1, UBE2D3, HLA-A, PSMD3, PSMC6, HLA-F, PSMD11, PSMB8, PSMA5, RPN2, PSMD7, HLA-B	UBB, UBC, HLA-C, PSMB7, PSMB5, PSMD8, PSMB6, PSMB3, UBE2D2, PSMB1, PSME1, PSMC5, PSMA1, PSMB4, PSMA7, PSMA4, PSMD4, PSMA3, PSME2, PSMC3, PSMD2, PSMC2, PSMC1, UBE2B, PSMB2, PSMC4, PSMD13, UBE2D1, UBE2D3, HLA-A, PSMD3, PSMC6, HLA-F, PSMD11, PSMB8, PSMA5, RPN2
REACTOME_DEGRADATION_OF_AXIN	0.00129534	0.0199936	0.588447	4.03775	0	42	UBB, UBC, RPS27A, PSMB7, PSMB5, PSMD8, PSMB6, PSMB3, UBA52, PSMB1, PSME1, PSMC5, PSMA1, PSMB4, PSMA7, PSMF1, PSMA4, PSMD4, PSMA3, PSME2, PSMC3, PSMD2, PSMC2, PSMC1, PSMB2, PSMC4, PSMD13, PSMD3, PSMC6, PSMD11, PSMB8, PSMA5	UBB, UBC, RPS27A, PSMB7, PSMB5, PSMD8, PSMB6, PSMB3, UBA52, PSMB1, PSME1, PSMC5, PSMA1, PSMB4, PSMA7, PSMF1, PSMA4, PSMD4, PSMA3, PSME2, PSMC3, PSMD2, PSMC2, PSMC1, PSMB2, PSMC4, PSMD13, PSMD3, PSMC6, PSMD11, PSMB8, PSMA5
LUI_THYROID_CANCER_CLUSTER_3	0.00147929	0.0199936	0.767808	4.03508	0	24	RPL21, RPL10A, RPL17, RPS5, RPL18A, EIF3K, RPL18, EIF3F, EIF3G, ERGIC3, PSMD8, HSPA8, HINT1, ITM2B, RPS2, RPS12, TMBIM6, TMEM147, LITAF, FBL	RPL21, RPL10A, RPL17, RPS5, RPL18A, EIF3K, RPL18, EIF3F, EIF3G, ERGIC3, PSMD8, HSPA8, HINT1, ITM2B, RPS2, RPS12, TMBIM6, TMEM147, LITAF, FBL
BENPORATH_MYC_MAX_TARGETS	0.00101937	0.0199936	0.280468	4.02335	0	419	RPL31, RPS20, U2AF1, RPL27, RPL27A, TMSB4X, HNRNPA1, TUBA1B, ATF4, RPL15, FTH1, OAZ1, RPS25, RPL8, RPL19, RPS5, RPS6, RPS13, PKM, SOD1, RPS27A, RPS19, SAP18, RPL9, EIF3K, LDHA, CALM2, CUTA, CKS2, VDAC2, RPL32, RPL18, PSMB7, RPL13, RPLP1, SRSF2, PFN1, RPL35, PSMB5, PSMD8, LAMTOR5, COX7C, NDUFB4, EIF3I, SERTAD1, RPS27L, RAB1A, PRDX5, UXT, COX7A2L, UBXN1, ILK, RHEB, NACA, SEC61B, PCMT1, NXT1, CCT7, …	RPL31, RPS20, U2AF1, RPL27, RPL27A, TMSB4X, HNRNPA1, TUBA1B, ATF4, RPL15, FTH1, OAZ1, RPS25, RPL8, RPL19, RPS5, RPS6, RPS13, PKM, SOD1, RPS27A, RPS19, SAP18, RPL9, EIF3K, LDHA, CALM2, CUTA, CKS2, VDAC2, RPL32, RPL18, PSMB7, RPL13, RPLP1, SRSF2, PFN1, RPL35, PSMB5, PSMD8, LAMTOR5, COX7C, NDUFB4, EIF3I, SERTAD1, RPS27L, RAB1A, PRDX5, UXT, COX7A2L, UBXN1, ILK, RHEB, NACA, SEC61B, PCMT1, NXT1, CCT7, …
REACTOME_CDT1_ASSOCIATION_WITH_THE_CDC6_ORC_ORIGIN_COMPLEX	0.00126422	0.0199936	0.574065	4.00345	0	43	UBB, UBC, RPS27A, PSMB7, PSMB5, PSMD8, PSMB6, PSMB3, UBA52, PSMB1, PSME1, PSMC5, PSMA1, PSMB4, PSMA7, PSMF1, PSMA4, PSMD4, PSMA3, PSME2, PSMC3, PSMD2, PSMC2, PSMC1, PSMB2, PSMC4, PSMD13, PSMD3, PSMC6, PSMD11, PSMB8, PSMA5	UBB, UBC, RPS27A, PSMB7, PSMB5, PSMD8, PSMB6, PSMB3, UBA52, PSMB1, PSME1, PSMC5, PSMA1, PSMB4, PSMA7, PSMF1, PSMA4, PSMD4, PSMA3, PSME2, PSMC3, PSMD2, PSMC2, PSMC1, PSMB2, PSMC4, PSMD13, PSMD3, PSMC6, PSMD11, PSMB8, PSMA5
HILLION_HMGA1_TARGETS	0.00129032	0.0199936	0.561202	3.99935	0	47	ALDOA, RPL36A, RPL21, HSPB1, RPL19, SLC25A5, SOD1, EEF2, RPS3A, CLU, CFL1, ID3, RPL13, COX4I1, B2M, PSMB6, ID2, MIF, RPS11, NME1, RPS12, PSMA1, CRIP2, COX5B, AKR1A1, COX5A, GPX3, EDNRB, ID1, NGF, CXCL2	ALDOA, RPL36A, RPL21, HSPB1, RPL19, SLC25A5, SOD1, EEF2, RPS3A, CLU, CFL1, ID3, RPL13, COX4I1, B2M, PSMB6, ID2, MIF, RPS11, NME1, RPS12, PSMA1, CRIP2, COX5B, AKR1A1, COX5A, GPX3, EDNRB, ID1, NGF, CXCL2
WP_OXIDATIVE_PHOSPHORYLATION	0.0013089	0.0199936	0.585659	3.97108	0	41	NDUFA11, NDUFB4, NDUFC2, NDUFA4L2, NDUFS4, NDUFC1, ATP6AP2, NDUFB7, NDUFB9, NDUFA6, NDUFV1, NDUFAB1, NDUFB6, NDUFB5, NDUFS2, NDUFB10, NDUFS7, NDUFB2, NDUFS3, NDUFS5, NDUFS8, NDUFV2, NDUFA5, NDUFB1, NDUFA2, NDUFS6, ATP6AP1, NDUFA9, NDUFA8, NDUFA4	NDUFA11, NDUFB4, NDUFC2, NDUFA4L2, NDUFS4, NDUFC1, ATP6AP2, NDUFB7, NDUFB9, NDUFA6, NDUFV1, NDUFAB1, NDUFB6, NDUFB5, NDUFS2, NDUFB10, NDUFS7, NDUFB2, NDUFS3, NDUFS5, NDUFS8, NDUFV2, NDUFA5, NDUFB1, NDUFA2, NDUFS6, ATP6AP1, NDUFA9, NDUFA8, NDUFA4
KEGG_PROTEASOME	0.0013624	0.0199936	0.623204	3.96074	0	36	PSMB7, PSMB5, PSMD8, PSMB6, PSMB3, PSMB1, PSME1, PSMC5, PSMA1, PSMB4, PSMA7, PSMF1, PSMA4, PSMD4, PSMA3, PSME2, PSMC3, PSMD2, PSMC2, PSMC1, PSMB2, PSMC4, PSMD13, PSMD3, PSMC6, PSMD11, POMP, PSMB8, PSMA5	PSMB7, PSMB5, PSMD8, PSMB6, PSMB3, PSMB1, PSME1, PSMC5, PSMA1, PSMB4, PSMA7, PSMF1, PSMA4, PSMD4, PSMA3, PSME2, PSMC3, PSMD2, PSMC2, PSMC1, PSMB2, PSMC4, PSMD13, PSMD3, PSMC6, PSMD11, POMP, PSMB8, PSMA5
KIM_ALL_DISORDERS_CALB1_CORR_UP	0.00104167	0.0199936	0.302499	3.957	0	294	ALDOA, OAZ1, UBB, TUBB4B, PKM, UBC, EEF2, HNRNPA0, CALM2, TMEM59, FHL1, VDAC2, MGST3, COX7A2, TMED2, OAZ2, SUMO2, GPX4, FHL2, RAN, SRSF2, CIRBP, UBE2N, TUBB2A, DUSP14, PSMD8, PSMB6, ADRM1, COX8A, RAB1A, SNRPB, ISCU, SLC25A3, COX7A2L, BRD2, ANXA6, TECR, PLD3, PSAP, PGK1, PCMT1, MIF, HINT1, ANXA7, SUMO1, UQCRC2, RABAC1, CYC1, UBE2A, REEP5, YWHAQ, ATP6V0B, NDUFV1, PSMB4, ARPC1A, CCT2, EID1, NDUFAB1,…	ALDOA, OAZ1, UBB, TUBB4B, PKM, UBC, EEF2, HNRNPA0, CALM2, TMEM59, FHL1, VDAC2, MGST3, COX7A2, TMED2, OAZ2, SUMO2, GPX4, FHL2, RAN, SRSF2, CIRBP, UBE2N, TUBB2A, DUSP14, PSMD8, PSMB6, ADRM1, COX8A, RAB1A, SNRPB, ISCU, SLC25A3, COX7A2L, BRD2, ANXA6, TECR, PLD3, PSAP, PGK1, PCMT1, MIF, HINT1, ANXA7, SUMO1, UQCRC2, RABAC1, CYC1, UBE2A, REEP5, YWHAQ, ATP6V0B, NDUFV1, PSMB4, ARPC1A, CCT2, EID1, NDUFAB1,…
REACTOME_ORC1_REMOVAL_FROM_CHROMATIN	0.00129032	0.0199936	0.555124	3.95603	0	47	UBB, UBC, RPS27A, PSMB7, RBX1, PSMB5, PSMD8, PSMB6, PSMB3, UBA52, PSMB1, PSME1, PSMC5, PSMA1, PSMB4, PSMA7, PSMF1, SKP1, PSMA4, PSMD4, PSMA3, PSME2, PSMC3, PSMD2, PSMC2, PSMC1, PSMB2, PSMC4, PSMD13, PSMD3, PSMC6, PSMD11, PSMB8, PSMA5	UBB, UBC, RPS27A, PSMB7, RBX1, PSMB5, PSMD8, PSMB6, PSMB3, UBA52, PSMB1, PSME1, PSMC5, PSMA1, PSMB4, PSMA7, PSMF1, SKP1, PSMA4, PSMD4, PSMA3, PSME2, PSMC3, PSMD2, PSMC2, PSMC1, PSMB2, PSMC4, PSMD13, PSMD3, PSMC6, PSMD11, PSMB8, PSMA5
REACTOME_REGULATION_OF_RUNX2_EXPRESSION_AND_ACTIVITY	0.001287	0.0199936	0.529578	3.95018	0	52	UBB, UBC, RPS27A, PSMB7, RBX1, PSMB5, PSMD8, PSMB6, PSMB3, UBA52, PSMB1, PSME1, PSMC5, PSMA1, PSMB4, PSMA7, PSMF1, SKP1, PSMA4, PSMD4, PSMA3, PSME2, PSMC3, PSMD2, PSMC2, PSMC1, PSMB2, PSMC4, PSMD13, PSMD3, PSMC6, PSMD11, PSMB8, DLX5, NR3C1, PSMA5	UBB, UBC, RPS27A, PSMB7, RBX1, PSMB5, PSMD8, PSMB6, PSMB3, UBA52, PSMB1, PSME1, PSMC5, PSMA1, PSMB4, PSMA7, PSMF1, SKP1, PSMA4, PSMD4, PSMA3, PSME2, PSMC3, PSMD2, PSMC2, PSMC1, PSMB2, PSMC4, PSMD13, PSMD3, PSMC6, PSMD11, PSMB8, DLX5, NR3C1, PSMA5
ZHONG_SECRETOME_OF_LUNG_CANCER_AND_MACROPHAGE	0.00129199	0.0199936	0.545308	3.92013	0	48	ALDOA, RPL10A, PRDX1, TPI1, LDHA, CLU, PEBP1, PSMB7, RAN, PSMB5, PSMB6, ANXA2, LGALS3BP, NPC2, PGK1, ENO1, CTSD, MDH2, BGN, CST3, ACTB, PSMA7, DUT, MDH1, PSMA4, AKR1A1, TALDO1, CTSA, FDPS, CTSB, PPIB, GSTO1	ALDOA, RPL10A, PRDX1, TPI1, LDHA, CLU, PEBP1, PSMB7, RAN, PSMB5, PSMB6, ANXA2, LGALS3BP, NPC2, PGK1, ENO1, CTSD, MDH2, BGN, CST3, ACTB, PSMA7, DUT, MDH1, PSMA4, AKR1A1, TALDO1, CTSA, FDPS, CTSB, PPIB, GSTO1
REACTOME_DEFECTIVE_CFTR_CAUSES_CYSTIC_FIBROSIS	0.00129199	0.0199936	0.539454	3.87805	0	48	UBB, UBC, RPS27A, PSMB7, PSMB5, PSMD8, PSMB6, PSMB3, UBA52, PSMB1, RNF5, PSME1, PSMC5, PSMA1, PSMB4, PSMA7, PSMF1, PSMA4, PSMD4, PSMA3, PSME2, PSMC3, PSMD2, PSMC2, PSMC1, PSMB2, PSMC4, PSMD13, PSMD3, PSMC6, OS9, PSMD11, PSMB8, PSMA5	UBB, UBC, RPS27A, PSMB7, PSMB5, PSMD8, PSMB6, PSMB3, UBA52, PSMB1, RNF5, PSME1, PSMC5, PSMA1, PSMB4, PSMA7, PSMF1, PSMA4, PSMD4, PSMA3, PSME2, PSMC3, PSMD2, PSMC2, PSMC1, PSMB2, PSMC4, PSMD13, PSMD3, PSMC6, OS9, PSMD11, PSMB8, PSMA5
DIAZ_CHRONIC_MYELOGENOUS_LEUKEMIA_UP	0.000999001	0.0199936	0.24084	3.86655	0	798	RPL31, SOD1, TPI1, HNRNPA0, CCNI, TMEM59, TMED2, OAZ2, PLP2, PEBP1, FHL2, BSG, AP2M1, SRSF2, PFN1, UBE2N, SDCBP, CD59, ILF2, PSMB5, ERGIC3, PSMD8, TXN, DAD1, EIF3I, RPS27L, COMT, SNRPG, UBE2D2, CYCS, NDUFC2, PRDX6, TBCB, HNRNPF, GHITM, TAF9, RAP1A, MYC, EIF4E, CNBP, ILK, SLC1A5, ISYNA1, NDUFS4, DRAP1, STOML2, PGK1, PRMT1, PCMT1, MIF, SEPHS2, MDH2, LDHB, SRI, ANXA7, NDFIP1, PSMB1, RNF5, MTHFD2, SU…	RPL31, SOD1, TPI1, HNRNPA0, CCNI, TMEM59, TMED2, OAZ2, PLP2, PEBP1, FHL2, BSG, AP2M1, SRSF2, PFN1, UBE2N, SDCBP, CD59, ILF2, PSMB5, ERGIC3, PSMD8, TXN, DAD1, EIF3I, RPS27L, COMT, SNRPG, UBE2D2, CYCS, NDUFC2, PRDX6, TBCB, HNRNPF, GHITM, TAF9, RAP1A, MYC, EIF4E, CNBP, ILK, SLC1A5, ISYNA1, NDUFS4, DRAP1, STOML2, PGK1, PRMT1, PCMT1, MIF, SEPHS2, MDH2, LDHB, SRI, ANXA7, NDFIP1, PSMB1, RNF5, MTHFD2, SU…
REACTOME_HEDGEHOG_LIGAND_BIOGENESIS	0.00128041	0.0199936	0.545751	3.86483	0	46	UBB, UBC, RPS27A, PSMB7, PSMB5, PSMD8, PSMB6, PSMB3, UBA52, PSMB1, PSME1, PSMC5, PSMA1, PSMB4, PSMA7, PSMF1, PSMA4, PSMD4, PSMA3, PSME2, PSMC3, PSMD2, PSMC2, PSMC1, PSMB2, PSMC4, PSMD13, PSMD3, PSMC6, OS9, PSMD11, PSMB8, PSMA5, PSMD7, P4HB, PSMD9, VCP, ERLEC1	UBB, UBC, RPS27A, PSMB7, PSMB5, PSMD8, PSMB6, PSMB3, UBA52, PSMB1, PSME1, PSMC5, PSMA1, PSMB4, PSMA7, PSMF1, PSMA4, PSMD4, PSMA3, PSME2, PSMC3, PSMD2, PSMC2, PSMC1, PSMB2, PSMC4, PSMD13, PSMD3, PSMC6, OS9, PSMD11, PSMB8, PSMA5
REACTOME_APC_C_CDH1_MEDIATED_DEGRADATION_OF_CDC20_AND_OTHER_APC_C_CDH1_TARGETED_PROTEINS_IN_LATE_MITOSIS_EARLY_G1	0.00127226	0.0199936	0.507295	3.86381	0	55	UBB, UBC, RPS27A, PSMB7, PSMB5, PSMD8, PSMB6, PSMB3, UBA52, PSMB1, PSME1, PSMC5, PSMA1, ANAPC11, PSMB4, PSMA7, PSMF1, ANAPC16, UBE2E1, PSMA4, PSMD4, PSMA3, PSME2, PSMC3, PSMD2, PSMC2, PTTG1, PSMC1, PSMB2, PSMC4, PSMD13, UBE2D1, PSMD3, PSMC6, PSMD11, PSMB8, PSMA5	UBB, UBC, RPS27A, PSMB7, PSMB5, PSMD8, PSMB6, PSMB3, UBA52, PSMB1, PSME1, PSMC5, PSMA1, ANAPC11, PSMB4, PSMA7, PSMF1, ANAPC16, UBE2E1, PSMA4, PSMD4, PSMA3, PSME2, PSMC3, PSMD2, PSMC2, PTTG1, PSMC1, PSMB2, PSMC4, PSMD13, UBE2D1, PSMD3, PSMC6, PSMD11, PSMB8, PSMA5
TIEN_INTESTINE_PROBIOTICS_24HR_DN	0.00111235	0.0199936	0.367473	3.86036	0	137	RPL13A, RPL23A, RPL41, RPL3, RPL10, RPL27A, FTL, FTH1, HERPUD1, RPS27, RPS6, RPS3, UBC, EEF2, RPL4, RPS19, SLC3A2, RPL37A, EIF1, RPS3A, RPS14, TMED2, DDIT4, RPL23, EEF1A1, RPS7, RPL13, RPS18, RPL12, HSPA8, SLC1A5, RPS23, MTHFD2, RPS11, RPL5, DNAJB9, RPS2, MANF, RPL34, SERP1, IFRD1, ACTG1, RPLP0, CD55, ARF4, RAB2A, SQSTM1, AKR1C1, TXNRD1, VASP, PRNP, PPP1R15A, EIF5A, NAP1L1, GLRX, ARHGEF2, TFG, SE…	RPL13A, RPL23A, RPL41, RPL3, RPL10, RPL27A, FTL, FTH1, HERPUD1, RPS27, RPS6, RPS3, UBC, EEF2, RPL4, RPS19, SLC3A2, RPL37A, EIF1, RPS3A, RPS14, TMED2, DDIT4, RPL23, EEF1A1, RPS7, RPL13, RPS18, RPL12, HSPA8, SLC1A5, RPS23, MTHFD2, RPS11, RPL5, DNAJB9, RPS2, MANF, RPL34, SERP1, IFRD1, ACTG1, RPLP0, CD55, ARF4, RAB2A, SQSTM1, AKR1C1, TXNRD1, VASP, PRNP, PPP1R15A, EIF5A, NAP1L1, GLRX, ARHGEF2, TFG, SE…
REACTOME_ASYMMETRIC_LOCALIZATION_OF_PCP_PROTEINS	0.00128535	0.0199936	0.546204	3.86036	0	45	UBB, UBC, RPS27A, PSMB7, PSMB5, PSMD8, PSMB6, PSMB3, UBA52, PSMB1, PSME1, PSMC5, PSMA1, PSMB4, PSMA7, PSMF1, PSMA4, PSMD4, PSMA3, PSME2, PSMC3, PSMD2, PSMC2, PSMC1, PSMB2, PSMC4, PSMD13, PSMD3, PSMC6, PSMD11, PSMB8, PSMA5	UBB, UBC, RPS27A, PSMB7, PSMB5, PSMD8, PSMB6, PSMB3, UBA52, PSMB1, PSME1, PSMC5, PSMA1, PSMB4, PSMA7, PSMF1, PSMA4, PSMD4, PSMA3, PSME2, PSMC3, PSMD2, PSMC2, PSMC1, PSMB2, PSMC4, PSMD13, PSMD3, PSMC6, PSMD11, PSMB8, PSMA5
REACTOME_APC_C_MEDIATED_DEGRADATION_OF_CELL_CYCLE_PROTEINS	0.00124533	0.0199936	0.486884	3.85247	0	60	UBB, UBC, RPS27A, PSMB7, PSMB5, PSMD8, PSMB6, PSMB3, UBA52, PSMB1, PSME1, PSMC5, PSMA1, ANAPC11, PSMB4, PSMA7, PSMF1, ANAPC16, SKP1, UBE2E1, PSMA4, PSMD4, PSMA3, PSME2, PSMC3, PSMD2, PSMC2, PTTG1, PSMC1, PSMB2, PSMC4, PSMD13, UBE2D1, BUB3, PSMD3, PSMC6, PSMD11, PSMB8, PSMA5	UBB, UBC, RPS27A, PSMB7, PSMB5, PSMD8, PSMB6, PSMB3, UBA52, PSMB1, PSME1, PSMC5, PSMA1, ANAPC11, PSMB4, PSMA7, PSMF1, ANAPC16, SKP1, UBE2E1, PSMA4, PSMD4, PSMA3, PSME2, PSMC3, PSMD2, PSMC2, PTTG1, PSMC1, PSMB2, PSMC4, PSMD13, UBE2D1, BUB3, PSMD3, PSMC6, PSMD11, PSMB8, PSMA5
REACTOME_DEGRADATION_OF_BETA_CATENIN_BY_THE_DESTRUCTION_COMPLEX	0.00125786	0.0199936	0.492103	3.84836	0	58	UBB, UBC, RPS27A, PSMB7, RBX1, PSMB5, PSMD8, PSMB6, PSMB3, UBA52, MYC, PSMB1, PSME1, PSMC5, PSMA1, PSMB4, PSMA7, PSMF1, SKP1, PSMA4, PSMD4, PSMA3, PSME2, PSMC3, PPP2R1A, PSMD2, PSMC2, PPP2CA, PSMC1, PSMB2, PSMC4, PSMD13, TLE4, PSMD3, PSMC6, PSMD11, PSMB8, PSMA5	UBB, UBC, RPS27A, PSMB7, RBX1, PSMB5, PSMD8, PSMB6, PSMB3, UBA52, MYC, PSMB1, PSME1, PSMC5, PSMA1, PSMB4, PSMA7, PSMF1, SKP1, PSMA4, PSMD4, PSMA3, PSME2, PSMC3, PPP2R1A, PSMD2, PSMC2, PPP2CA, PSMC1, PSMB2, PSMC4, PSMD13, TLE4, PSMD3, PSMC6, PSMD11, PSMB8, PSMA5
REACTOME_REGULATION_OF_RAS_BY_GAPS	0.00129032	0.0199936	0.539607	3.84546	0	47	UBB, UBC, RPS27A, PSMB7, RBX1, PSMB5, PSMD8, PSMB6, PSMB3, UBA52, PSMB1, PSME1, PSMC5, PSMA1, PSMB4, PSMA7, PSMF1, PSMA4, PSMD4, PSMA3, PSME2, PSMC3, PSMD2, PSMC2, PSMC1, PSMB2, PSMC4, PSMD13, PSMD3, PSMC6, PSMD11, PSMB8, PSMA5	UBB, UBC, RPS27A, PSMB7, RBX1, PSMB5, PSMD8, PSMB6, PSMB3, UBA52, PSMB1, PSME1, PSMC5, PSMA1, PSMB4, PSMA7, PSMF1, PSMA4, PSMD4, PSMA3, PSME2, PSMC3, PSMD2, PSMC2, PSMC1, PSMB2, PSMC4, PSMD13, PSMD3, PSMC6, PSMD11, PSMB8, PSMA5
REACTOME_NEUTROPHIL_DEGRANULATION	0.00106724	0.0199936	0.311549	3.83373	0	225	ALDOA, FTL, FTH1, TUBB4B, PKM, EEF2, HLA-C, LGALS3, DYNLL1, EEF1A1, PSMB7, CYB5R3, CYSTM1, RAB5C, SDCBP, CD59, ILF2, B2M, ANXA2, IMPDH2, NDUFC2, PRDX6, RAB7A, NPC2, RAP1A, HSPA8, PLAU, PSAP, MIF, PGAM1, CTSD, TUBB, GSN, HEXB, PSMB1, CST3, ATP6AP2, DEGS1, CSNK2B, CD63, CCT2, GSTP1, HSPA1B, GLA, HSPA1A, XRCC6, APRT, PPIA, CAT, CD55, CFD, ERP44, GRN, DPP7, TNFAIP6, ACTR10, GDI2, CSTB, PSMC3, PGRMC1,…	ALDOA, FTL, FTH1, TUBB4B, PKM, EEF2, HLA-C, LGALS3, DYNLL1, EEF1A1, PSMB7, CYB5R3, CYSTM1, RAB5C, SDCBP, CD59, ILF2, B2M, ANXA2, IMPDH2, NDUFC2, PRDX6, RAB7A, NPC2, RAP1A, HSPA8, PLAU, PSAP, MIF, PGAM1, CTSD, TUBB, GSN, HEXB, PSMB1, CST3, ATP6AP2, DEGS1, CSNK2B, CD63, CCT2, GSTP1, HSPA1B, GLA, HSPA1A, XRCC6, APRT, PPIA, CAT, CD55, CFD, ERP44, GRN, DPP7, TNFAIP6, ACTR10, GDI2, CSTB, PSMC3, PGRMC1,…
REACTOME_DECTIN_1_MEDIATED_NONCANONICAL_NF_KB_SIGNALING	0.00129032	0.0199936	0.537897	3.83327	0	47	UBB, UBC, RPS27A, PSMB7, PSMB5, PSMD8, PSMB6, PSMB3, UBA52, PSMB1, PSME1, PSMC5, PSMA1, PSMB4, PSMA7, PSMF1, SKP1, PSMA4, PSMD4, PSMA3, PSME2, PSMC3, PSMD2, PSMC2, PSMC1, PSMB2, PSMC4, PSMD13, PSMD3, PSMC6, PSMD11, PSMB8, PSMA5	UBB, UBC, RPS27A, PSMB7, PSMB5, PSMD8, PSMB6, PSMB3, UBA52, PSMB1, PSME1, PSMC5, PSMA1, PSMB4, PSMA7, PSMF1, SKP1, PSMA4, PSMD4, PSMA3, PSME2, PSMC3, PSMD2, PSMC2, PSMC1, PSMB2, PSMC4, PSMD13, PSMD3, PSMC6, PSMD11, PSMB8, PSMA5
REACTOME_PCP_CE_PATHWAY	0.00127551	0.0199936	0.496634	3.83191	0	57	UBB, UBC, RPS27A, PSMB7, AP2M1, PFN1, PSMB5, PSMD8, PSMB6, PSMB3, UBA52, CLTA, PSMB1, PSME1, PSMC5, PSMA1, PSMB4, PSMA7, PSMF1, PSMA4, PSMD4, PSMA3, PSME2, PSMC3, PSMD2, PSMC2, PSMC1, AP2S1, PSMB2, PSMC4, PSMD13, PSMD3, PSMC6, PSMD11, PSMB8, RHOA, PSMA5	UBB, UBC, RPS27A, PSMB7, AP2M1, PFN1, PSMB5, PSMD8, PSMB6, PSMB3, UBA52, CLTA, PSMB1, PSME1, PSMC5, PSMA1, PSMB4, PSMA7, PSMF1, PSMA4, PSMD4, PSMA3, PSME2, PSMC3, PSMD2, PSMC2, PSMC1, AP2S1, PSMB2, PSMC4, PSMD13, PSMD3, PSMC6, PSMD11, PSMB8, RHOA, PSMA5
REACTOME_HEDGEHOG_OFF_STATE	0.00123457	0.0199936	0.470831	3.82833	0	66	TUBA1B, UBB, TUBB4B, UBC, RPS27A, TUBA1A, PSMB7, RBX1, TUBB2A, PSMB5, PSMD8, PSMB6, PSMB3, UBA52, TUBA1C, PSMB1, PSME1, PSMC5, PSMA1, PSMB4, PSMA7, PSMF1, SKP1, PSMA4, PSMD4, PSMA3, PSME2, PSMC3, PSMD2, PSMC2, PSMC1, PSMB2, PSMC4, PSMD13, IFT57, PSMD3, PSMC6, TUBB2B, PSMD11, PSMB8, PSMA5	TUBA1B, UBB, TUBB4B, UBC, RPS27A, TUBA1A, PSMB7, RBX1, TUBB2A, PSMB5, PSMD8, PSMB6, PSMB3, UBA52, TUBA1C, PSMB1, PSME1, PSMC5, PSMA1, PSMB4, PSMA7, PSMF1, SKP1, PSMA4, PSMD4, PSMA3, PSME2, PSMC3, PSMD2, PSMC2, PSMC1, PSMB2, PSMC4, PSMD13, IFT57, PSMD3, PSMC6, TUBB2B, PSMD11, PSMB8, PSMA5
REACTOME_FCERI_MEDIATED_NF_KB_ACTIVATION	0.00127226	0.0199936	0.505396	3.82339	0	54	UBB, UBC, RPS27A, PSMB7, UBE2N, PSMB5, PSMD8, PSMB6, PSMB3, UBA52, UBE2D2, PSMB1, PSME1, PSMC5, PSMA1, PSMB4, PSMA7, PSMF1, SKP1, PSMA4, PSMD4, PSMA3, PSME2, PSMC3, PSMD2, PSMC2, PSMC1, PSMB2, PSMC4, PSMD13, UBE2D1, PSMD3, PSMC6, PSMD11, PSMB8, PSMA5	UBB, UBC, RPS27A, PSMB7, UBE2N, PSMB5, PSMD8, PSMB6, PSMB3, UBA52, UBE2D2, PSMB1, PSME1, PSMC5, PSMA1, PSMB4, PSMA7, PSMF1, SKP1, PSMA4, PSMD4, PSMA3, PSME2, PSMC3, PSMD2, PSMC2, PSMC1, PSMB2, PSMC4, PSMD13, UBE2D1, PSMD3, PSMC6, PSMD11, PSMB8, PSMA5
LEI_MYB_TARGETS	0.00109529	0.0199936	0.335184	3.82333	0	178	HNRNPA1, HSPB1, CCL2, UBC, NUPR1, CKS2, CLU, MYL12A, RPS15A, EEF1D, FHL2, CD59, TUBB2A, ANXA2, DNAJB1, AXL, MT1A, ACTA2, MAGED2, LGALS3BP, MYL9, BRD2, MYC, CDKN1A, CTSD, LDHB, CRYAB, HSPE1, TSC22D3, NME1, LUM, ANXA1, EMP2, COX7A1, XBP1, NDUFV1, LITAF, IDI1, GSTP1, CRIP2, GNG11, CAV1, HSPA1A, APRT, MT1X, PSMA4, GRN, TRIP6, TNFAIP6, NXF1, AKR1C1, TXNRD1, ATP6V0D1, LY6E, IFITM1, HMOX1, ARID5B, KRT18…	HNRNPA1, HSPB1, CCL2, UBC, NUPR1, CKS2, CLU, MYL12A, RPS15A, EEF1D, FHL2, CD59, TUBB2A, ANXA2, DNAJB1, AXL, MT1A, ACTA2, MAGED2, LGALS3BP, MYL9, BRD2, MYC, CDKN1A, CTSD, LDHB, CRYAB, HSPE1, TSC22D3, NME1, LUM, ANXA1, EMP2, COX7A1, XBP1, NDUFV1, LITAF, IDI1, GSTP1, CRIP2, GNG11, CAV1, HSPA1A, APRT, MT1X, PSMA4, GRN, TRIP6, TNFAIP6, NXF1, AKR1C1, TXNRD1, ATP6V0D1, LY6E, IFITM1, HMOX1, ARID5B, KRT18…
LUI_TARGETS_OF_PAX8_PPARG_FUSION	0.00143885	0.0199936	0.684402	3.81073	0	27	RPL21, RPL17, RPS5, RPL18A, EIF3K, RPL18, RAN, EIF3G, B2M, ERGIC3, HSPA8, HINT1, ITM2B, RPS2, RPS12, TMBIM6, TMEM147, LITAF, SKP1, FBL	RPL21, RPL17, RPS5, RPL18A, EIF3K, RPL18, RAN, EIF3G, B2M, ERGIC3, HSPA8, HINT1, ITM2B, RPS2, RPS12, TMBIM6, TMEM147, LITAF, SKP1, FBL
REACTOME_CYCLIN_A_CDK2_ASSOCIATED_EVENTS_AT_S_PHASE_ENTRY	0.00124533	0.0199936	0.481294	3.80823	0	60	UBB, UBC, RPS27A, PSMB7, PSMB5, PSMD8, PSMB6, PSMB3, UBA52, MYC, CDKN1A, PSMB1, PSME1, PSMC5, PSMA1, PSMB4, PSMA7, PSMF1, SKP1, PSMA4, CKS1B, PSMD4, PSMA3, PSME2, PSMC3, PSMD2, PSMC2, CDK4, PSMC1, PSMB2, PSMC4, PSMD13, PSMD3, PSMC6, PSMD11, PSMB8, CCND1, PSMA5, MAX	UBB, UBC, RPS27A, PSMB7, PSMB5, PSMD8, PSMB6, PSMB3, UBA52, MYC, CDKN1A, PSMB1, PSME1, PSMC5, PSMA1, PSMB4, PSMA7, PSMF1, SKP1, PSMA4, CKS1B, PSMD4, PSMA3, PSME2, PSMC3, PSMD2, PSMC2, CDK4, PSMC1, PSMB2, PSMC4, PSMD13, PSMD3, PSMC6, PSMD11, PSMB8, CCND1, PSMA5, MAX
LAIHO_COLORECTAL_CANCER_SERRATED_UP	0.00120627	0.0199936	0.448072	3.8082	0	75	LGALS1, TOMM7, SUMO2, RBX1, SNRPE, AP2M1, SDCBP, B2M, ANXA2, DAD1, MYL6, RPL36AL, HSPA8, NEDD8, EMC7, MYL12B, ARPC2, EMP3, ATP6V0E1, CAV1, PSMD4, NOP10, MORF4L2, GDI2, PRNP, SRP14, C1S, TM4SF1, NDUFV2, LSM3, ANXA5, PPIC, TAGLN2, VAPA, CTSB, VDAC3, BNIP3L, CSRP2, CHMP2B, EMC3, ANP32E, SGCB, PMP22, CNIH4, SEC62, PDIA6, PLEKHB2, C5orf15, NPTN, BCAP29, MRPS14, PAM, COMMD3	LGALS1, TOMM7, SUMO2, RBX1, SNRPE, AP2M1, SDCBP, B2M, ANXA2, DAD1, MYL6, RPL36AL, HSPA8, NEDD8, EMC7, MYL12B, ARPC2, EMP3, ATP6V0E1, CAV1, PSMD4, NOP10, MORF4L2, GDI2, PRNP, SRP14, C1S, TM4SF1, NDUFV2, LSM3, ANXA5, PPIC, TAGLN2, VAPA, CTSB, VDAC3, BNIP3L, CSRP2, CHMP2B, EMC3, ANP32E, SGCB
REACTOME_HOST_INTERACTIONS_OF_HIV_FACTORS	0.00118765	0.0199936	0.432831	3.80091	0	81	SLC25A6, UBB, SLC25A5, UBC, RPS27A, PSMB7, RBX1, RAN, AP2M1, PSMB5, B2M, PSMD8, PSMB6, PSMB3, UBA52, NPM1, PSMB1, PSME1, PSMC5, PSMA1, RANBP1, PSMB4, BANF1, PSMA7, PSMF1, PPIA, SKP1, PSMA4, PSMD4, ARF1, PSMA3, PSME2, PSMC3, PSMD2, PSMC2, PSMC1, AP2S1, PSMB2, PSMC4, SEC13, PSMD13, HLA-A, PSMD3, PSMC6, PSMD11, PSMB8, PSMA5, KPNB1	SLC25A6, UBB, SLC25A5, UBC, RPS27A, PSMB7, RBX1, RAN, AP2M1, PSMB5, B2M, PSMD8, PSMB6, PSMB3, UBA52, NPM1, PSMB1, PSME1, PSMC5, PSMA1, RANBP1, PSMB4, BANF1, PSMA7, PSMF1, PPIA, SKP1, PSMA4, PSMD4, ARF1, PSMA3, PSME2, PSMC3, PSMD2, PSMC2, PSMC1, AP2S1, PSMB2, PSMC4, SEC13, PSMD13, HLA-A, PSMD3, PSMC6, PSMD11, PSMB8, PSMA5, KPNB1
REACTOME_METABOLISM_OF_POLYAMINES	0.00127551	0.0199936	0.538933	3.79241	0	44	OAZ1, OAZ2, PSMB7, PSMB5, PSMD8, PSMB6, PSMB3, PSMB1, AMD1, PSME1, PSMC5, PSMA1, PSMB4, PSMA7, PSMF1, PSMA4, PSMD4, PSMA3, PSME2, PSMC3, PSMD2, PSMC2, PSMC1, PSMB2, PSMC4, PSMD13, PSMD3, PSMC6, PSMD11, PSMB8, PSMA5, NQO1, PSMD7	OAZ1, OAZ2, PSMB7, PSMB5, PSMD8, PSMB6, PSMB3, PSMB1, AMD1, PSME1, PSMC5, PSMA1, PSMB4, PSMA7, PSMF1, PSMA4, PSMD4, PSMA3, PSME2, PSMC3, PSMD2, PSMC2, PSMC1, PSMB2, PSMC4, PSMD13, PSMD3, PSMC6, PSMD11, PSMB8, PSMA5, NQO1
FLOTHO_PEDIATRIC_ALL_THERAPY_RESPONSE_UP	0.00134771	0.0199936	0.585706	3.79048	0	38	RPL13A, RPL7, RPS20, RPL27, RPL17, RPS16, RPS5, RPS6, EEF2, RPS19, RPS9, FAU, RPL37A, EIF3L, TMED2, RPL6, FXYD5, EIF3D, RAB1A, RPL5, SYPL1, RPLP0, RSL24D1	RPL13A, RPL7, RPS20, RPL27, RPL17, RPS16, RPS5, RPS6, EEF2, RPS19, RPS9, FAU, RPL37A, EIF3L, TMED2, RPL6, FXYD5, EIF3D, RAB1A, RPL5, SYPL1, RPLP0, RSL24D1
ALONSO_METASTASIS_UP	0.00113895	0.0199936	0.371246	3.78835	0	127	RPL10A, RPS10, RPL35A, LAPTM4A, FHL1, CHCHD2, TUBA1A, BTF3, BRK1, RAN, PFN1, SDCBP, LAMTOR5, DAD1, EIF3H, COX8A, ATRAID, COX6B1, RAB1A, UBE2D2, PRDX5, GHITM, NPC2, HSPA8, CDKN1A, ENO1, NDUFB11, SRI, SPCS1, VKORC1, EIF1B, RABAC1, CYC1, LUM, UBL5, YWHAQ, ATP6V0B, CD63, NDUFAB1, TMEM258, CAV1, IFRD1, SKP1, SDHD, MDH1, EIF5, CKS1B, CCT5, TXNRD1, LRPAP1, ATP6V0D1, SMDT1, ARID5B, NHP2, VDAC1, EDNRB, TI…	RPL10A, RPS10, RPL35A, LAPTM4A, FHL1, CHCHD2, TUBA1A, BTF3, BRK1, RAN, PFN1, SDCBP, LAMTOR5, DAD1, EIF3H, COX8A, ATRAID, COX6B1, RAB1A, UBE2D2, PRDX5, GHITM, NPC2, HSPA8, CDKN1A, ENO1, NDUFB11, SRI, SPCS1, VKORC1, EIF1B, RABAC1, CYC1, LUM, UBL5, YWHAQ, ATP6V0B, CD63, NDUFAB1, TMEM258, CAV1, IFRD1, SKP1, SDHD, MDH1, EIF5, CKS1B, CCT5, TXNRD1, LRPAP1, ATP6V0D1, SMDT1, ARID5B, NHP2, VDAC1, EDNRB, TI…
REACTOME_ABC_TRANSPORTER_DISORDERS	0.00127877	0.0199936	0.515393	3.78481	0	50	UBB, UBC, RPS27A, PSMB7, PSMB5, PSMD8, PSMB6, PSMB3, UBA52, PSMB1, RNF5, PSME1, PSMC5, PSMA1, PSMB4, PSMA7, PSMF1, PSMA4, PSMD4, PSMA3, PSME2, PSMC3, PSMD2, PSMC2, PSMC1, PSMB2, PSMC4, PSMD13, PSMD3, PSMC6, OS9, PSMD11, PSMB8, PSMA5	UBB, UBC, RPS27A, PSMB7, PSMB5, PSMD8, PSMB6, PSMB3, UBA52, PSMB1, RNF5, PSME1, PSMC5, PSMA1, PSMB4, PSMA7, PSMF1, PSMA4, PSMD4, PSMA3, PSME2, PSMC3, PSMD2, PSMC2, PSMC1, PSMB2, PSMC4, PSMD13, PSMD3, PSMC6, OS9, PSMD11, PSMB8, PSMA5
NATSUME_RESPONSE_TO_INTERFERON_BETA_DN	0.0013624	0.0199936	0.595224	3.78291	0	36	FTL, FTH1, GAPDH, PRDX1, SOD1, LGALS1, RPLP1, COX4I1, TXN, ANXA2, PRDX6, COX6A1, SEC61B, SLIRP, HINT1, RPS2, YWHAQ, IGFBP6, CD63, PIN1, GSTP1, SKP1, COX6C, PPP2CA, NDUFB3, TPM2, GSTO1	FTL, FTH1, GAPDH, PRDX1, SOD1, LGALS1, RPLP1, COX4I1, TXN, ANXA2, PRDX6, COX6A1, SEC61B, SLIRP, HINT1, RPS2, YWHAQ, IGFBP6, CD63, PIN1, GSTP1, SKP1, COX6C, PPP2CA, NDUFB3, TPM2, GSTO1
PUJANA_CHEK2_PCC_NETWORK	0.00102249	0.0199936	0.2645	3.78135	0	409	U2AF1, RPL27, TUBA1B, SLC25A5, RPS6, PRDX1, RPS27A, RPL4, LDHA, CKS2, EIF4A3, ERH, RPL23, BTF3, RPS7, RPL6, RAN, SNRPE, SRSF2, UBE2N, KPNA2, ILF2, NOP16, EIF3H, SNRPG, SNRPB, CYCS, HNRNPF, TAF9, NPM1, HSPA8, MYC, EIF4E, CNBP, SNRPD2, NACA, PGK1, PRMT1, PCMT1, MIF, LDHB, COX7B, MTHFD2, HSPE1, SUMO1, NME1, POLR2J, AP3S1, PSMA1, RANBP1, PSMB4, CCT2, TBCA, IDI1, SRP9, TCP1, CCT3, SEC61G, HMGN3, SSB, …	U2AF1, RPL27, TUBA1B, SLC25A5, RPS6, PRDX1, RPS27A, RPL4, LDHA, CKS2, EIF4A3, ERH, RPL23, BTF3, RPS7, RPL6, RAN, SNRPE, SRSF2, UBE2N, KPNA2, ILF2, NOP16, EIF3H, SNRPG, SNRPB, CYCS, HNRNPF, TAF9, NPM1, HSPA8, MYC, EIF4E, CNBP, SNRPD2, NACA, PGK1, PRMT1, PCMT1, MIF, LDHB, COX7B, MTHFD2, HSPE1, SUMO1, NME1, POLR2J, AP3S1, PSMA1, RANBP1, PSMB4, CCT2, TBCA, IDI1, SRP9, TCP1, CCT3, SEC61G, HMGN3, SSB, …
REACTOME_STABILIZATION_OF_P53	0.00128041	0.0199936	0.533354	3.77704	0	46	UBB, UBC, RPS27A, PSMB7, PSMB5, PSMD8, PSMB6, PSMB3, UBA52, PSMB1, PSME1, PSMC5, PSMA1, PSMB4, PSMA7, PSMF1, PSMA4, PSMD4, PSMA3, PSME2, PSMC3, PSMD2, PSMC2, PSMC1, PSMB2, PSMC4, PSMD13, PSMD3, PSMC6, PSMD11, PSMB8, PSMA5	UBB, UBC, RPS27A, PSMB7, PSMB5, PSMD8, PSMB6, PSMB3, UBA52, PSMB1, PSME1, PSMC5, PSMA1, PSMB4, PSMA7, PSMF1, PSMA4, PSMD4, PSMA3, PSME2, PSMC3, PSMD2, PSMC2, PSMC1, PSMB2, PSMC4, PSMD13, PSMD3, PSMC6, PSMD11, PSMB8, PSMA5
DANG_BOUND_BY_MYC	0.00100301	0.0199936	0.250205	3.77572	0	562	RPL13A, EIF4A1, RPL31, RPS20, U2AF1, RPL3, RPL27, RPL10, RPL27A, HNRNPA1, ATF4, RPL15, OAZ1, GAPDH, HERPUD1, RPS25, RPL8, RPS16, RPL19, RPS5, RPL26, RPS6, RPS13, PKM, EPHX1, SOD1, RPS27A, RPS19, SAP18, RPS15, RPL9, EIF3K, LDHA, CALM2, CUTA, CKS2, VDAC2, RPL32, RPL18, PSMB7, ID3, RPL13, BSG, SRSF2, PFN1, PSMB5, PSMD8, LAMTOR5, TXN, COX7C, ID2, NDUFB4, EIF3I, ESD, SERTAD1, RPS27L, UBA52, RAB1A, SNR…	RPL13A, EIF4A1, RPL31, RPS20, U2AF1, RPL3, RPL27, RPL10, RPL27A, HNRNPA1, ATF4, RPL15, OAZ1, GAPDH, HERPUD1, RPS25, RPL8, RPS16, RPL19, RPS5, RPL26, RPS6, RPS13, PKM, EPHX1, SOD1, RPS27A, RPS19, SAP18, RPS15, RPL9, EIF3K, LDHA, CALM2, CUTA, CKS2, VDAC2, RPL32, RPL18, PSMB7, ID3, RPL13, BSG, SRSF2, PFN1, PSMB5, PSMD8, LAMTOR5, TXN, COX7C, ID2, NDUFB4, EIF3I, ESD, SERTAD1, RPS27L, UBA52, RAB1A, SNR…
REACTOME_REGULATION_OF_PTEN_STABILITY_AND_ACTIVITY	0.00127877	0.0199936	0.514386	3.75195	0	49	UBB, UBC, RPS27A, PSMB7, PSMB5, PSMD8, PSMB6, PSMB3, UBA52, PSMB1, PSME1, CSNK2B, PSMC5, PSMA1, PSMB4, PSMA7, PSMF1, PSMA4, PSMD4, PSMA3, PSME2, PSMC3, PSMD2, PSMC2, PSMC1, PSMB2, PSMC4, PSMD13, PSMD3, PSMC6, PSMD11, PSMB8, PSMA5, MKRN1, PSMD7	UBB, UBC, RPS27A, PSMB7, PSMB5, PSMD8, PSMB6, PSMB3, UBA52, PSMB1, PSME1, CSNK2B, PSMC5, PSMA1, PSMB4, PSMA7, PSMF1, PSMA4, PSMD4, PSMA3, PSME2, PSMC3, PSMD2, PSMC2, PSMC1, PSMB2, PSMC4, PSMD13, PSMD3, PSMC6, PSMD11, PSMB8, PSMA5, MKRN1
KIM_ALL_DISORDERS_DURATION_CORR_DN	0.00117371	0.0199936	0.390578	3.75144	0	105	TPI1, RPL13, RNH1, EIF3G, COX4I1, PSMB5, COX7C, IMPDH2, COX8A, DCTN2, TUFM, CLTA, NDUFC1, CCT7, CRYAB, ARPC2, RABAC1, DEGS1, UQCRQ, COX7A1, RPS29, ATP6V0B, TMEM147, PIN1, EIF6, NDUFA1, CHMP2A, PPIA, UQCRB, NUDC, HAX1, NDUFS7, AHSA1, VPS28, CKB, MRPL23, AKR1A1, NDUFAF3, NDUFS8, TALDO1, HCFC1R1, DHPS, PUF60, VPS51, BCAP31, GRHPR, OS9, SUMO3, SF3B2, NELFE, NDUFB1, PEF1, AKR1B1, ATP6AP1, KLHL21, RUVB…	TPI1, RPL13, RNH1, EIF3G, COX4I1, PSMB5, COX7C, IMPDH2, COX8A, DCTN2, TUFM, CLTA, NDUFC1, CCT7, CRYAB, ARPC2, RABAC1, DEGS1, UQCRQ, COX7A1, RPS29, ATP6V0B, TMEM147, PIN1, EIF6, NDUFA1, CHMP2A, PPIA, UQCRB, NUDC, HAX1, NDUFS7, AHSA1, VPS28, CKB, MRPL23, AKR1A1, NDUFAF3, NDUFS8, TALDO1, HCFC1R1, DHPS, PUF60, VPS51, BCAP31, GRHPR, OS9, SUMO3, SF3B2, NELFE, NDUFB1, PEF1, AKR1B1, ATP6AP1, KLHL21, RUVB…
REACTOME_INNATE_IMMUNE_SYSTEM	0.00101626	0.0199936	0.260275	3.74259	0	418	ALDOA, FTL, FTH1, UBB, TUBB4B, PKM, UBC, RPS27A, EEF2, HLA-C, LGALS3, DYNLL1, CLU, CFL1, EEF1A1, BRK1, PSMB7, CYB5R3, CYSTM1, RAB5C, UBE2N, SDCBP, CD59, ILF2, PSMB5, B2M, PSMD8, TXN, CTSL, PSMB6, ANXA2, ARPC1B, IMPDH2, PSMB3, UBA52, UBE2D2, NDUFC2, PRDX6, RAB7A, NPC2, RAP1A, HSPA8, PLAU, PLD3, PSAP, MIF, PGAM1, CTSD, TUBB, GSN, HEXB, POLR2F, PSMB1, ARPC2, ATP6V1G1, CST3, ATP6AP2, DEGS1, PSME1, CS…	ALDOA, FTL, FTH1, UBB, TUBB4B, PKM, UBC, RPS27A, EEF2, HLA-C, LGALS3, DYNLL1, CLU, CFL1, EEF1A1, BRK1, PSMB7, CYB5R3, CYSTM1, RAB5C, UBE2N, SDCBP, CD59, ILF2, PSMB5, B2M, PSMD8, TXN, CTSL, PSMB6, ANXA2, ARPC1B, IMPDH2, PSMB3, UBA52, UBE2D2, NDUFC2, PRDX6, RAB7A, NPC2, RAP1A, HSPA8, PLAU, PLD3, PSAP, MIF, PGAM1, CTSD, TUBB, GSN, HEXB, POLR2F, PSMB1, ARPC2, ATP6V1G1, CST3, ATP6AP2, DEGS1, PSME1, CS…
REACTOME_SYNTHESIS_OF_DNA	0.00121803	0.0199936	0.448701	3.7393	0	70	UBB, UBC, RPS27A, PSMB7, RBX1, PSMB5, PSMD8, PSMB6, PSMB3, UBA52, POLE4, PSMB1, PSME1, PSMC5, PSMA1, POLD4, ANAPC11, PSMB4, PSMA7, PSMF1, ANAPC16, SKP1, UBE2E1, PSMA4, PSMD4, PSMA3, PSME2, PSMC3, PSMD2, PSMC2, PSMC1, PSMB2, PSMC4, PSMD13, POLD2, UBE2D1, PSMD3, PSMC6, PSMD11, PCNA, PSMB8, PSMA5, POLE3	UBB, UBC, RPS27A, PSMB7, RBX1, PSMB5, PSMD8, PSMB6, PSMB3, UBA52, POLE4, PSMB1, PSME1, PSMC5, PSMA1, POLD4, ANAPC11, PSMB4, PSMA7, PSMF1, ANAPC16, SKP1, UBE2E1, PSMA4, PSMD4, PSMA3, PSME2, PSMC3, PSMD2, PSMC2, PSMC1, PSMB2, PSMC4, PSMD13, POLD2, UBE2D1, PSMD3, PSMC6, PSMD11, PCNA, PSMB8, PSMA5, POLE3
REACTOME_REGULATION_OF_RUNX3_EXPRESSION_AND_ACTIVITY	0.00129032	0.0199936	0.524007	3.73428	0	47	UBB, UBC, RPS27A, PSMB7, PSMB5, PSMD8, PSMB6, PSMB3, UBA52, PSMB1, PSME1, PSMC5, PSMA1, PSMB4, PSMA7, PSMF1, PSMA4, PSMD4, PSMA3, PSME2, PSMC3, PSMD2, PSMC2, PSMC1, PSMB2, PSMC4, PSMD13, PSMD3, PSMC6, PSMD11, PSMB8, PSMA5	UBB, UBC, RPS27A, PSMB7, PSMB5, PSMD8, PSMB6, PSMB3, UBA52, PSMB1, PSME1, PSMC5, PSMA1, PSMB4, PSMA7, PSMF1, PSMA4, PSMD4, PSMA3, PSME2, PSMC3, PSMD2, PSMC2, PSMC1, PSMB2, PSMC4, PSMD13, PSMD3, PSMC6, PSMD11, PSMB8, PSMA5
REACTOME_SWITCHING_OF_ORIGINS_TO_A_POST_REPLICATIVE_STATE	0.00124533	0.0199936	0.471648	3.73191	0	60	UBB, UBC, RPS27A, PSMB7, RBX1, PSMB5, PSMD8, PSMB6, PSMB3, UBA52, PSMB1, PSME1, PSMC5, PSMA1, ANAPC11, PSMB4, PSMA7, PSMF1, ANAPC16, SKP1, UBE2E1, PSMA4, PSMD4, PSMA3, PSME2, PSMC3, PSMD2, PSMC2, PSMC1, PSMB2, PSMC4, PSMD13, UBE2D1, PSMD3, PSMC6, PSMD11, PSMB8, PSMA5	UBB, UBC, RPS27A, PSMB7, RBX1, PSMB5, PSMD8, PSMB6, PSMB3, UBA52, PSMB1, PSME1, PSMC5, PSMA1, ANAPC11, PSMB4, PSMA7, PSMF1, ANAPC16, SKP1, UBE2E1, PSMA4, PSMD4, PSMA3, PSME2, PSMC3, PSMD2, PSMC2, PSMC1, PSMB2, PSMC4, PSMD13, UBE2D1, PSMD3, PSMC6, PSMD11, PSMB8, PSMA5
REACTOME_COMPLEX_I_BIOGENESIS	0.00129032	0.0199936	0.504149	3.72649	0	51	NDUFA11, NDUFA13, NDUFB4, NDUFC2, NDUFS4, NDUFC1, NDUFB11, NDUFA12, NDUFB7, NDUFB9, NDUFA6, NDUFV1, NDUFAB1, NDUFA1, NDUFB6, NDUFB5, NDUFAF4, NDUFS2, NDUFB10, NDUFS7, NDUFB2, NDUFS3, NDUFS5, NDUFAF3, NDUFS8, NDUFV2, TIMMDC1, NDUFA5, NDUFB3, NDUFB1, NDUFA2, NDUFS6, NDUFA9, NDUFA8	NDUFA11, NDUFA13, NDUFB4, NDUFC2, NDUFS4, NDUFC1, NDUFB11, NDUFA12, NDUFB7, NDUFB9, NDUFA6, NDUFV1, NDUFAB1, NDUFA1, NDUFB6, NDUFB5, NDUFAF4, NDUFS2, NDUFB10, NDUFS7, NDUFB2, NDUFS3, NDUFS5, NDUFAF3, NDUFS8, NDUFV2, TIMMDC1, NDUFA5, NDUFB3, NDUFB1, NDUFA2, NDUFS6, NDUFA9, NDUFA8
PUJANA_BRCA1_PCC_NETWORK	0.000999001	0.0199936	0.232556	3.71426	0	781	RPL13A, RPL7, EIF4A1, RPL23A, RPL31, RPS20, RPL36A, RPL21, U2AF1, RPL10A, RPL27, RPL27A, HNRNPA1, TUBA1B, RPLP2, ATF4, RPL15, RPL17, GAPDH, RPS25, RPL19, SLC25A5, RPS5, RPS6, PRDX1, RPS27A, EEF2, RPL4, RPS19, RPL18A, RPS3A, EIF3K, LDHA, CKS2, EIF4A3, VDAC2, ERH, RPL23, BTF3, COMP, EEF1A1, RPS7, RPL6, PSMB7, EIF3F, RPS15A, SUMO2, RAN, SNRPE, SRSF2, EIF3E, RPL24, RPL35, UBE2N, KPNA2, ILF2, LAMTOR5,…	RPL13A, RPL7, EIF4A1, RPL23A, RPL31, RPS20, RPL36A, RPL21, U2AF1, RPL10A, RPL27, RPL27A, HNRNPA1, TUBA1B, RPLP2, ATF4, RPL15, RPL17, GAPDH, RPS25, RPL19, SLC25A5, RPS5, RPS6, PRDX1, RPS27A, EEF2, RPL4, RPS19, RPL18A, RPS3A, EIF3K, LDHA, CKS2, EIF4A3, VDAC2, ERH, RPL23, BTF3, COMP, EEF1A1, RPS7, RPL6, PSMB7, EIF3F, RPS15A, SUMO2, RAN, SNRPE, SRSF2, EIF3E, RPL24, RPL35, UBE2N, KPNA2, ILF2, LAMTOR5,…
REACTOME_CROSS_PRESENTATION_OF_SOLUBLE_EXOGENOUS_ANTIGENS_ENDOSOMES	0.00136612	0.0199936	0.579406	3.70771	0	37	PSMB7, PSMB5, PSMD8, PSMB6, PSMB3, PSMB1, PSME1, PSMC5, PSMA1, PSMB4, PSMA7, PSMF1, PSMA4, PSMD4, PSMA3, PSME2, PSMC3, PSMD2, PSMC2, PSMC1, PSMB2, PSMC4, PSMD13, PSMD3, PSMC6, PSMD11, PSMB8, PSMA5	PSMB7, PSMB5, PSMD8, PSMB6, PSMB3, PSMB1, PSME1, PSMC5, PSMA1, PSMB4, PSMA7, PSMF1, PSMA4, PSMD4, PSMA3, PSME2, PSMC3, PSMD2, PSMC2, PSMC1, PSMB2, PSMC4, PSMD13, PSMD3, PSMC6, PSMD11, PSMB8, PSMA5
BILANGES_RAPAMYCIN_SENSITIVE_VIA_TSC1_AND_TSC2	0.00127877	0.0199936	0.493707	3.70741	0	53	RPL31, RPL36A, RPL10A, RPL3, HNRNPA1, SLC25A5, RPL35A, EIF3K, BTF3, EIF3E, TUBB2A, IMPDH2, SLC25A3, HSPA8, TUBB, BGN, CCT2, RPS21, TCP1, IGBP1, SSR4, UQCRFS1, PRDX3, RPS26, NAP1L1, NAA10, VDAC1, BLVRB, POLR1C, CCT4, RPS28, PPIB, TSPAN15, EIF2S3, VIM, GYG1, CNIH1, TOMM20, OLA1, SERPINB6, AHCY, KDELR1	RPL31, RPL36A, RPL10A, RPL3, HNRNPA1, SLC25A5, RPL35A, EIF3K, BTF3, EIF3E, TUBB2A, IMPDH2, SLC25A3, HSPA8, TUBB, BGN, CCT2, RPS21, TCP1, IGBP1, SSR4, UQCRFS1, PRDX3, RPS26, NAP1L1, NAA10, VDAC1, BLVRB, POLR1C, CCT4, RPS28, PPIB, TSPAN15, EIF2S3
REACTOME_MAPK6_MAPK4_SIGNALING	0.00127226	0.0199936	0.486133	3.70263	0	55	UBB, HSPB1, UBC, RPS27A, PSMB7, PSMB5, PSMD8, PSMB6, DNAJB1, PSMB3, UBA52, MYC, PSMB1, PSME1, PSMC5, PSMA1, PSMB4, PSMA7, PSMF1, PSMA4, PSMD4, PSMA3, PSME2, PSMC3, PSMD2, PSMC2, PSMC1, PSMB2, PSMC4, PSMD13, PSMD3, PSMC6, PSMD11, PSMB8, PSMA5	UBB, HSPB1, UBC, RPS27A, PSMB7, PSMB5, PSMD8, PSMB6, DNAJB1, PSMB3, UBA52, MYC, PSMB1, PSME1, PSMC5, PSMA1, PSMB4, PSMA7, PSMF1, PSMA4, PSMD4, PSMA3, PSME2, PSMC3, PSMD2, PSMC2, PSMC1, PSMB2, PSMC4, PSMD13, PSMD3, PSMC6, PSMD11, PSMB8, PSMA5
BILANGES_SERUM_RESPONSE_TRANSLATION	0.00151286	0.0199936	0.723471	3.70242	0	23	RPL21, RPL10, RPS4X, RPS5, RPS6, RPS3, RPL4, RPS19, RPL18A, EEF1A1, RPS7, RPL6, EIF3F, EIF3H, RPL14, EEF1B2, RPL29, ARID5B	RPL21, RPL10, RPS4X, RPS5, RPS6, RPS3, RPL4, RPS19, RPL18A, EEF1A1, RPS7, RPL6, EIF3F, EIF3H, RPL14, EEF1B2, RPL29, ARID5B
REACTOME_REGULATION_OF_MRNA_STABILITY_BY_PROTEINS_THAT_BIND_AU_RICH_ELEMENTS	0.001221	0.0199936	0.462318	3.69914	0	61	UBB, HSPB1, UBC, RPS27A, PSMB7, PSMB5, PSMD8, PSMB6, PSMB3, UBA52, HSPA8, PSMB1, PSME1, PSMC5, PSMA1, PSMB4, PSMA7, PSMF1, HSPA1A, PSMA4, PSMD4, PSMA3, PSME2, PSMC3, PSMD2, PSMC2, PSMC1, PSMB2, PSMC4, PSMD13, PSMD3, PSMC6, PSMD11, DCP1A, PSMB8, PSMA5, YWHAB, ZFP36, PABPC1, PSMD7, EXOSC4	UBB, HSPB1, UBC, RPS27A, PSMB7, PSMB5, PSMD8, PSMB6, PSMB3, UBA52, HSPA8, PSMB1, PSME1, PSMC5, PSMA1, PSMB4, PSMA7, PSMF1, HSPA1A, PSMA4, PSMD4, PSMA3, PSME2, PSMC3, PSMD2, PSMC2, PSMC1, PSMB2, PSMC4, PSMD13, PSMD3, PSMC6, PSMD11, DCP1A, PSMB8, PSMA5, YWHAB, ZFP36, PABPC1
CHAUHAN_RESPONSE_TO_METHOXYESTRADIOL_DN	0.00120773	0.0199936	0.435523	3.69663	0	74	TMSB4X, SLC25A6, HERPUD1, PKM, UBC, EIF3K, ARL6IP1, LGALS1, BTF3, EEF1A1, EIF3F, TUBB2A, B2M, PDLIM1, ARHGDIB, COPE, RPL12, NPC2, COX6A1, PGK1, AP3S1, XBP1, LITAF, SEC61G, VAMP2, MDH1, ATP6V1F, PHB2, CCL3, MORF4L2, ERP29, EIF3M, UBE2I, NAP1L1, SPCS2, NUCB1, FDPS, CYFIP2, EIF4B, YWHAB, DDOST, ADM, PABPC1, UBE2S, VIM, METTL7A, CD164, NME4, TMSB10, WBP2, ARPC5, HSP90AB1, LSP1	TMSB4X, SLC25A6, HERPUD1, PKM, UBC, EIF3K, ARL6IP1, LGALS1, BTF3, EEF1A1, EIF3F, TUBB2A, B2M, PDLIM1, ARHGDIB, COPE, RPL12, NPC2, COX6A1, PGK1, AP3S1, XBP1, LITAF, SEC61G, VAMP2, MDH1, ATP6V1F, PHB2, CCL3, MORF4L2, ERP29, EIF3M, UBE2I, NAP1L1, SPCS2, NUCB1, FDPS, CYFIP2, EIF4B, YWHAB, DDOST, ADM, PABPC1
REACTOME_HIV_INFECTION	0.00110988	0.0199936	0.347205	3.68681	0	142	SLC25A6, UBB, SLC25A5, UBC, RPS27A, PSMB7, RBX1, RAN, AP2M1, PSMB5, B2M, PSMD8, PSMB6, PSMB3, UBA52, TAF9, NPM1, POLR2F, PSMB1, POLR2J, PSME1, PSMC5, PSMA1, RANBP1, POLR2K, PSMB4, BANF1, PSMA7, PSMF1, POLR2L, XRCC6, CHMP2A, PPIA, SUPT4H1, SKP1, GTF2A2, PSMA4, PSMD4, ARF1, VPS28, PSMA3, CHMP5, PSME2, PSMC3, PSMD2, POLR2H, TAF7, CHMP3, PSMC2, PSMC1, POLR2E, AP2S1, PSMB2, PSMC4, SEC13, PSMD13, POLR2…	SLC25A6, UBB, SLC25A5, UBC, RPS27A, PSMB7, RBX1, RAN, AP2M1, PSMB5, B2M, PSMD8, PSMB6, PSMB3, UBA52, TAF9, NPM1, POLR2F, PSMB1, POLR2J, PSME1, PSMC5, PSMA1, RANBP1, POLR2K, PSMB4, BANF1, PSMA7, PSMF1, POLR2L, XRCC6, CHMP2A, PPIA, SUPT4H1, SKP1, GTF2A2, PSMA4, PSMD4, ARF1, VPS28, PSMA3, CHMP5, PSME2, PSMC3, PSMD2, POLR2H, TAF7, CHMP3, PSMC2, PSMC1, POLR2E, AP2S1, PSMB2, PSMC4, SEC13, PSMD13, POLR2…
REACTOME_G1_S_DNA_DAMAGE_CHECKPOINTS	0.00127877	0.0199936	0.500689	3.67683	0	50	UBB, UBC, RPS27A, PSMB7, PSMB5, PSMD8, PSMB6, PSMB3, UBA52, CDKN1A, PSMB1, PSME1, PSMC5, PSMA1, PSMB4, PSMA7, PSMF1, PSMA4, PSMD4, PSMA3, PSME2, PSMC3, PSMD2, PSMC2, PSMC1, PSMB2, PSMC4, PSMD13, PSMD3, PSMC6, PSMD11, PSMB8, PSMA5	UBB, UBC, RPS27A, PSMB7, PSMB5, PSMD8, PSMB6, PSMB3, UBA52, CDKN1A, PSMB1, PSME1, PSMC5, PSMA1, PSMB4, PSMA7, PSMF1, PSMA4, PSMD4, PSMA3, PSME2, PSMC3, PSMD2, PSMC2, PSMC1, PSMB2, PSMC4, PSMD13, PSMD3, PSMC6, PSMD11, PSMB8, PSMA5
REACTOME_DNA_REPLICATION_PRE_INITIATION	0.00127877	0.0199936	0.487965	3.66429	0	53	UBB, UBC, RPS27A, PSMB7, PSMB5, PSMD8, PSMB6, PSMB3, UBA52, POLE4, PSMB1, PSME1, PSMC5, PSMA1, PSMB4, PSMA7, PSMF1, PSMA4, PSMD4, PSMA3, PSME2, PSMC3, PSMD2, PSMC2, PSMC1, PSMB2, PSMC4, PSMD13, PSMD3, PSMC6, PSMD11, PSMB8, PSMA5, POLE3, KPNB1	UBB, UBC, RPS27A, PSMB7, PSMB5, PSMD8, PSMB6, PSMB3, UBA52, POLE4, PSMB1, PSME1, PSMC5, PSMA1, PSMB4, PSMA7, PSMF1, PSMA4, PSMD4, PSMA3, PSME2, PSMC3, PSMD2, PSMC2, PSMC1, PSMB2, PSMC4, PSMD13, PSMD3, PSMC6, PSMD11, PSMB8, PSMA5, POLE3, KPNB1
GAVIN_FOXP3_TARGETS_CLUSTER_T7	0.00122399	0.0199936	0.453761	3.63338	0	62	RPL10, FTL, OAZ1, PPDPF, RPS9, EIF3L, CHCHD2, LGALS1, RPL32, RPL18, RPS7, MYL6, EIF3H, SNRPB, HNRNPF, ANXA6, FIS1, ENO1, ITM2B, STRAP, AMD1, REEP5, ECH1, CCT2, DCTN3, SUPT4H1, MDH1, GDI2, LRPAP1, TIMM13, GUK1, EIF3M, CD47, UGP2, PSMB8, AKR1B1, CYBA, NDUFA9, MKRN1	RPL10, FTL, OAZ1, PPDPF, RPS9, EIF3L, CHCHD2, LGALS1, RPL32, RPL18, RPS7, MYL6, EIF3H, SNRPB, HNRNPF, ANXA6, FIS1, ENO1, ITM2B, STRAP, AMD1, REEP5, ECH1, CCT2, DCTN3, SUPT4H1, MDH1, GDI2, LRPAP1, TIMM13, GUK1, EIF3M, CD47, UGP2, PSMB8, AKR1B1, CYBA, NDUFA9, MKRN1
REACTOME_DOWNSTREAM_SIGNALING_EVENTS_OF_B_CELL_RECEPTOR_BCR	0.00127226	0.0199936	0.475232	3.6196	0	55	UBB, UBC, RPS27A, PSMB7, PSMB5, PSMD8, PSMB6, PSMB3, UBA52, PSMB1, FKBP1A, PSME1, PSMC5, PSMA1, PSMB4, PSMA7, PSMF1, PPIA, SKP1, PSMA4, PSMD4, PSMA3, PSME2, PSMC3, PSMD2, PSMC2, PSMC1, PSMB2, PSMC4, PSMD13, PSMD3, PSMC6, PSMD11, PSMB8, PSMA5	UBB, UBC, RPS27A, PSMB7, PSMB5, PSMD8, PSMB6, PSMB3, UBA52, PSMB1, FKBP1A, PSME1, PSMC5, PSMA1, PSMB4, PSMA7, PSMF1, PPIA, SKP1, PSMA4, PSMD4, PSMA3, PSME2, PSMC3, PSMD2, PSMC2, PSMC1, PSMB2, PSMC4, PSMD13, PSMD3, PSMC6, PSMD11, PSMB8, PSMA5
REACTOME_TCR_SIGNALING	0.00124533	0.0199936	0.457392	3.61911	0	60	UBB, UBC, RPS27A, PSMB7, UBE2N, PSMB5, PSMD8, PSMB6, PSMB3, UBA52, UBE2D2, PSMB1, PSME1, PSMC5, PSMA1, PSMB4, PSMA7, PSMF1, SKP1, PSMA4, PSMD4, PSMA3, PSME2, PSMC3, VASP, PSMD2, PSMC2, PSMC1, PSMB2, PSMC4, PSMD13, UBE2D1, PSMD3, PSMC6, PSMD11, PSMB8, PSMA5	UBB, UBC, RPS27A, PSMB7, UBE2N, PSMB5, PSMD8, PSMB6, PSMB3, UBA52, UBE2D2, PSMB1, PSME1, PSMC5, PSMA1, PSMB4, PSMA7, PSMF1, SKP1, PSMA4, PSMD4, PSMA3, PSME2, PSMC3, VASP, PSMD2, PSMC2, PSMC1, PSMB2, PSMC4, PSMD13, UBE2D1, PSMD3, PSMC6, PSMD11, PSMB8, PSMA5
REACTOME_DNA_REPLICATION	0.00120773	0.0199936	0.425551	3.61199	0	74	UBB, UBC, RPS27A, PSMB7, RBX1, PSMB5, PSMD8, PSMB6, PSMB3, UBA52, POLE4, PSMB1, PSME1, PSMC5, PSMA1, POLD4, ANAPC11, PSMB4, PSMA7, PSMF1, ANAPC16, SKP1, UBE2E1, PSMA4, PSMD4, PSMA3, PSME2, PSMC3, PSMD2, PSMC2, PSMC1, PSMB2, PSMC4, PSMD13, POLD2, UBE2D1, PSMD3, PSMC6, PSMD11, PCNA, PSMB8, PSMA5, POLE3, KPNB1	UBB, UBC, RPS27A, PSMB7, RBX1, PSMB5, PSMD8, PSMB6, PSMB3, UBA52, POLE4, PSMB1, PSME1, PSMC5, PSMA1, POLD4, ANAPC11, PSMB4, PSMA7, PSMF1, ANAPC16, SKP1, UBE2E1, PSMA4, PSMD4, PSMA3, PSME2, PSMC3, PSMD2, PSMC2, PSMC1, PSMB2, PSMC4, PSMD13, POLD2, UBE2D1, PSMD3, PSMC6, PSMD11, PCNA, PSMB8, PSMA5, POLE3, KPNB1
REACTOME_TNFR2_NON_CANONICAL_NF_KB_PATHWAY	0.00126582	0.0199936	0.468789	3.61162	0	56	UBB, UBC, RPS27A, PSMB7, TNFRSF1A, PSMB5, PSMD8, PSMB6, PSMB3, UBA52, TNFRSF12A, PSMB1, PSME1, PSMC5, PSMA1, PSMB4, PSMA7, PSMF1, SKP1, PSMA4, PSMD4, PSMA3, PSME2, PSMC3, PSMD2, PSMC2, PSMC1, PSMB2, PSMC4, PSMD13, PSMD3, PSMC6, PSMD11, PSMB8, PSMA5	UBB, UBC, RPS27A, PSMB7, TNFRSF1A, PSMB5, PSMD8, PSMB6, PSMB3, UBA52, TNFRSF12A, PSMB1, PSME1, PSMC5, PSMA1, PSMB4, PSMA7, PSMF1, SKP1, PSMA4, PSMD4, PSMA3, PSME2, PSMC3, PSMD2, PSMC2, PSMC1, PSMB2, PSMC4, PSMD13, PSMD3, PSMC6, PSMD11, PSMB8, PSMA5
REACTOME_ABC_FAMILY_PROTEINS_MEDIATED_TRANSPORT	0.00125786	0.0199936	0.461079	3.60574	0	58	UBB, UBC, RPS27A, PSMB7, PSMB5, PSMD8, PSMB6, PSMB3, UBA52, PSMB1, RNF5, PSME1, PSMC5, PSMA1, PSMB4, PSMA7, PSMF1, PSMA4, PSMD4, PSMA3, PSME2, PSMC3, PSMD2, EIF2S1, PSMC2, PSMC1, PSMB2, PSMC4, PSMD13, PSMD3, PSMC6, OS9, PSMD11, EIF2S2, PSMB8, PSMA5	UBB, UBC, RPS27A, PSMB7, PSMB5, PSMD8, PSMB6, PSMB3, UBA52, PSMB1, RNF5, PSME1, PSMC5, PSMA1, PSMB4, PSMA7, PSMF1, PSMA4, PSMD4, PSMA3, PSME2, PSMC3, PSMD2, EIF2S1, PSMC2, PSMC1, PSMB2, PSMC4, PSMD13, PSMD3, PSMC6, OS9, PSMD11, EIF2S2, PSMB8, PSMA5
DAIRKEE_CANCER_PRONE_RESPONSE_BPA_E2	0.00121359	0.0199936	0.434519	3.58799	0	68	EIF4A1, ATF4, RPL15, SLC25A6, GAPDH, RPS6, RPL4, S100A4, PLP2, EEF1D, TXN, NOP16, COX8A, PRDX6, UQCRH, EIF4E, AP3S1, EBNA1BP2, TCP1, IFRD1, FBL, RPL29, DDX39A, NDUFS3, TKT, POLR2H, EIF2S1, PPP2CA, PPP2R2A, PSMB2, POLD2, POLR2C, HMGB2, SRSF3, EIF4B, HMGN2, HSPB2, VBP1, ANP32B	EIF4A1, ATF4, RPL15, SLC25A6, GAPDH, RPS6, RPL4, S100A4, PLP2, EEF1D, TXN, NOP16, COX8A, PRDX6, UQCRH, EIF4E, AP3S1, EBNA1BP2, TCP1, IFRD1, FBL, RPL29, DDX39A, NDUFS3, TKT, POLR2H, EIF2S1, PPP2CA, PPP2R2A, PSMB2, POLD2, POLR2C, HMGB2, SRSF3, EIF4B, HMGN2, HSPB2, VBP1, ANP32B
BERENJENO_TRANSFORMED_BY_RHOA_UP	0.00104603	0.0199936	0.273556	3.55789	0	283	TMSB4X, GAPDH, IER3, CCL2, TPI1, LDHA, TAGLN, CKS2, FHL1, RPL32, RAN, KPNA2, PSMB5, PDLIM1, TXN, NOP16, AQP1, ESD, PSMB3, C4orf3, CYCS, PRDX6, MYC, CDKN1A, CD151, ERRFI1, SNRPD2, PGK1, PGAM1, SEPHS2, NXT1, CCT7, MTHFD2, NME1, TMEM176B, PSMA1, RANBP1, IGFBP6, RSL1D1, EBNA1BP2, CIB1, BANF1, EIF6, PSMA7, CCT3, NDUFAF4, IFRD1, FAM162A, FBL, LRRC59, CKS1B, SF3B5, TGIF1, TMEM176A, TXNRD1, PHF5A, EIF2S1…	TMSB4X, GAPDH, IER3, CCL2, TPI1, LDHA, TAGLN, CKS2, FHL1, RPL32, RAN, KPNA2, PSMB5, PDLIM1, TXN, NOP16, AQP1, ESD, PSMB3, C4orf3, CYCS, PRDX6, MYC, CDKN1A, CD151, ERRFI1, SNRPD2, PGK1, PGAM1, SEPHS2, NXT1, CCT7, MTHFD2, NME1, TMEM176B, PSMA1, RANBP1, IGFBP6, RSL1D1, EBNA1BP2, CIB1, BANF1, EIF6, PSMA7, CCT3, NDUFAF4, IFRD1, FAM162A, FBL, LRRC59, CKS1B, SF3B5, TGIF1, TMEM176A, TXNRD1, PHF5A, EIF2S1…
REACTOME_RUNX1_REGULATES_TRANSCRIPTION_OF_GENES_INVOLVED_IN_DIFFERENTIATION_OF_HSCS	0.00127877	0.0199936	0.484471	3.55773	0	50	UBB, UBC, RPS27A, PSMB7, PSMB5, PSMD8, PSMB6, PSMB3, UBA52, PSMB1, PSME1, PSMC5, PSMA1, PSMB4, PSMA7, PSMF1, PSMA4, PSMD4, PSMA3, PSME2, PSMC3, PSMD2, PSMC2, PSMC1, PSMB2, PSMC4, PSMD13, PSMD3, PSMC6, PSMD11, PSMB8, PSMA5	UBB, UBC, RPS27A, PSMB7, PSMB5, PSMD8, PSMB6, PSMB3, UBA52, PSMB1, PSME1, PSMC5, PSMA1, PSMB4, PSMA7, PSMF1, PSMA4, PSMD4, PSMA3, PSME2, PSMC3, PSMD2, PSMC2, PSMC1, PSMB2, PSMC4, PSMD13, PSMD3, PSMC6, PSMD11, PSMB8, PSMA5
REACTOME_S_PHASE	0.00116686	0.0199936	0.384161	3.55222	0	91	UBB, UBC, RPS27A, PSMB7, RBX1, PSMB5, PSMD8, PSMB6, PSMB3, UBA52, MYC, CDKN1A, POLE4, PSMB1, PSME1, PSMC5, PSMA1, POLD4, ANAPC11, PSMB4, PSMA7, PSMF1, ANAPC16, SKP1, UBE2E1, PSMA4, CKS1B, PSMD4, PSMA3, PSME2, PSMC3, PSMD2, PSMC2, CDK4, PSMC1, PSMB2, PSMC4, PSMD13, SMC3, POLD2, UBE2D1, PSMD3, PSMC6, PSMD11, PCNA, PSMB8, CCND1, PSMA5, POLE3, MAX	UBB, UBC, RPS27A, PSMB7, RBX1, PSMB5, PSMD8, PSMB6, PSMB3, UBA52, MYC, CDKN1A, POLE4, PSMB1, PSME1, PSMC5, PSMA1, POLD4, ANAPC11, PSMB4, PSMA7, PSMF1, ANAPC16, SKP1, UBE2E1, PSMA4, CKS1B, PSMD4, PSMA3, PSME2, PSMC3, PSMD2, PSMC2, CDK4, PSMC1, PSMB2, PSMC4, PSMD13, SMC3, POLD2, UBE2D1, PSMD3, PSMC6, PSMD11, PCNA, PSMB8, CCND1, PSMA5, POLE3, MAX
YAMASHITA_LIVER_CANCER_WITH_EPCAM_UP	0.0013624	0.0199936	0.557011	3.54005	0	36	RPL13A, RPL23A, RPL31, RPS10, HNRNPA1, RPL17, RPS4X, RPS3, RPS27A, RPL9, RPS3A, RPS7, RPL6, EIF3F, RPL35, RPL7A, RPS12, RPSA, RPLP0, RPL29, FMOD, POLR2E	RPL13A, RPL23A, RPL31, RPS10, HNRNPA1, RPL17, RPS4X, RPS3, RPS27A, RPL9, RPS3A, RPS7, RPL6, EIF3F, RPL35, RPL7A, RPS12, RPSA, RPLP0, RPL29, FMOD, POLR2E
HOSHIDA_LIVER_CANCER_SUBCLASS_S1	0.00111235	0.0199936	0.335815	3.52779	0	137	ALDOA, TMSB4X, OAZ1, IER3, TAGLN, LGALS1, PLP2, ID3, PFN1, ARPC1B, AQP1, ARHGDIB, ACTA2, LGALS3BP, DCTN2, NPC2, TAX1BP3, CD151, GEM, SLC1A5, PLD3, PGK1, LDHB, SRI, MGP, MTHFD2, ARPC2, LUM, ANXA1, GPNMB, ATP6V0B, LITAF, GSTP1, CRIP2, ANXA4, DUT, ATP6V1F, GRN, CCL3, CHN1, PSMD2, ASAH1, THY1, RSU1, AP2S1, RAB31, PLAUR, SRGN, ANXA5, PPIC, LGMN, ARF5, CD47, TRIP10, GYPC, S100A11, CXCL1, ATP1B3, TPM2, …	ALDOA, TMSB4X, OAZ1, IER3, TAGLN, LGALS1, PLP2, ID3, PFN1, ARPC1B, AQP1, ARHGDIB, ACTA2, LGALS3BP, DCTN2, NPC2, TAX1BP3, CD151, GEM, SLC1A5, PLD3, PGK1, LDHB, SRI, MGP, MTHFD2, ARPC2, LUM, ANXA1, GPNMB, ATP6V0B, LITAF, GSTP1, CRIP2, ANXA4, DUT, ATP6V1F, GRN, CCL3, CHN1, PSMD2, ASAH1, THY1, RSU1, AP2S1, RAB31, PLAUR, SRGN, ANXA5, PPIC, LGMN, ARF5, CD47, TRIP10, GYPC, S100A11, CXCL1, ATP1B3, TPM2, …
REACTOME_SIGNALING_BY_NOTCH4	0.001221	0.0199936	0.440778	3.52679	0	61	UBB, UBC, RPS27A, PSMB7, RBX1, PSMB5, PSMD8, PSMB6, PSMB3, UBA52, ACTA2, PSMB1, PSME1, PSMC5, PSMA1, PSMB4, PSMA7, PSMF1, SKP1, PSMA4, PSMD4, PSMA3, PSME2, PSMC3, PSMD2, PSMC2, PSMC1, PSMB2, PSMC4, PSMD13, PSMD3, PSMC6, PSMD11, PSENEN, PSMB8, PSMA5	UBB, UBC, RPS27A, PSMB7, RBX1, PSMB5, PSMD8, PSMB6, PSMB3, UBA52, ACTA2, PSMB1, PSME1, PSMC5, PSMA1, PSMB4, PSMA7, PSMF1, SKP1, PSMA4, PSMD4, PSMA3, PSME2, PSMC3, PSMD2, PSMC2, PSMC1, PSMB2, PSMC4, PSMD13, PSMD3, PSMC6, PSMD11, PSENEN, PSMB8, PSMA5
REACTOME_HEDGEHOG_ON_STATE	0.00127877	0.0199936	0.469365	3.52462	0	53	UBB, UBC, RPS27A, PSMB7, RBX1, PSMB5, PSMD8, PSMB6, PSMB3, UBA52, PSMB1, PSME1, PSMC5, PSMA1, PSMB4, PSMA7, PSMF1, PSMA4, PSMD4, PSMA3, PSME2, PSMC3, PSMD2, PSMC2, PSMC1, PSMB2, PSMC4, PSMD13, PSMD3, PSMC6, PSMD11, PSMB8, PSMA5	UBB, UBC, RPS27A, PSMB7, RBX1, PSMB5, PSMD8, PSMB6, PSMB3, UBA52, PSMB1, PSME1, PSMC5, PSMA1, PSMB4, PSMA7, PSMF1, PSMA4, PSMD4, PSMA3, PSME2, PSMC3, PSMD2, PSMC2, PSMC1, PSMB2, PSMC4, PSMD13, PSMD3, PSMC6, PSMD11, PSMB8, PSMA5
REACTOME_MITOTIC_METAPHASE_AND_ANAPHASE	0.00112994	0.0199936	0.338883	3.51631	0	133	TUBA1B, UBB, RPS27, TUBB4B, UBC, RPS27A, DYNLL1, TUBA1A, PSMB7, RAN, TUBB2A, PSMB5, PSMD8, PSMB6, PSMB3, UBA52, TUBA1C, PSMB1, SUMO1, PSME1, PSMC5, PSMA1, ANAPC11, PSMB4, BANF1, PSMA7, PSMF1, ANAPC16, CHMP2A, UBE2E1, NUDC, PSMA4, PSMD4, PSMA3, PSME2, PSMC3, PPP2R1A, PSMD2, CHMP3, PSMC2, PPP2CA, UBE2I, PTTG1, PSMC1, PPP2R2A, PSMB2, PSMC4, SEC13, PSMD13, SMC3, MAPRE1, UBE2D1, CHMP4A, BUB3, PPP1CC, …	TUBA1B, UBB, RPS27, TUBB4B, UBC, RPS27A, DYNLL1, TUBA1A, PSMB7, RAN, TUBB2A, PSMB5, PSMD8, PSMB6, PSMB3, UBA52, TUBA1C, PSMB1, SUMO1, PSME1, PSMC5, PSMA1, ANAPC11, PSMB4, BANF1, PSMA7, PSMF1, ANAPC16, CHMP2A, UBE2E1, NUDC, PSMA4, PSMD4, PSMA3, PSME2, PSMC3, PPP2R1A, PSMD2, CHMP3, PSMC2, PPP2CA, UBE2I, PTTG1, PSMC1, PPP2R2A, PSMB2, PSMC4, SEC13, PSMD13, SMC3, MAPRE1, UBE2D1, CHMP4A, BUB3, PPP1CC, …
REACTOME_INTERLEUKIN_1_SIGNALING	0.00124533	0.0199936	0.444064	3.51365	0	60	UBB, UBC, RPS27A, PSMB7, RBX1, UBE2N, PSMB5, PSMD8, PSMB6, PSMB3, UBA52, PSMB1, PSME1, PSMC5, PSMA1, PSMB4, PSMA7, PSMF1, SKP1, PSMA4, SQSTM1, PSMD4, PSMA3, PSME2, PSMC3, PSMD2, PSMC2, PSMC1, PSMB2, PSMC4, PSMD13, PSMD3, PSMC6, PSMD11, PSMB8, PSMA5	UBB, UBC, RPS27A, PSMB7, RBX1, UBE2N, PSMB5, PSMD8, PSMB6, PSMB3, UBA52, PSMB1, PSME1, PSMC5, PSMA1, PSMB4, PSMA7, PSMF1, SKP1, PSMA4, SQSTM1, PSMD4, PSMA3, PSME2, PSMC3, PSMD2, PSMC2, PSMC1, PSMB2, PSMC4, PSMD13, PSMD3, PSMC6, PSMD11, PSMB8, PSMA5
HOLLEMAN_ASPARAGINASE_RESISTANCE_B_ALL_UP	0.00149477	0.0199936	0.699116	3.50823	0	21	RPL13A, RPL3, RPS5, RPS3, RPL4, EIF3L, EIF3K, RPL6, EIF3D, RPL7A, RPL11, RPL5, EEF1B2, RPLP0, FBL	RPL13A, RPL3, RPS5, RPS3, RPL4, EIF3L, EIF3K, RPL6, EIF3D, RPL7A, RPL11, RPL5, EEF1B2, RPLP0, FBL
GRADE_COLON_AND_RECTAL_CANCER_UP	0.00109409	0.0199936	0.31425	3.50638	0	166	EIF4A1, HNRNPA1, PRDX1, PKM, TPI1, SAP18, LDHA, CKS2, CHCHD2, DDIT4, PSMB7, RAN, SRSF2, EIF3E, UBE2N, PSMB3, FXYD5, SNRPB, MAGED2, NPM1, MYC, CNBP, PLAU, RHEB, LDHB, CCT7, PSMB1, MTHFD2, HSPE1, CCDC85B, ATP6AP2, PSMA1, EIF6, PFDN2, SSB, IFRD1, PPIA, FBL, PSMD4, DDX39A, CCT5, PSMA3, GTF3A, PRDX4, COPS8, LY6E, TKT, IFITM1, WDR74, PDCD6, PA2G4, THY1, DPM1, TALDO1, POLR1D, NOP56, AAMP, NAA10, ANXA5, …	EIF4A1, HNRNPA1, PRDX1, PKM, TPI1, SAP18, LDHA, CKS2, CHCHD2, DDIT4, PSMB7, RAN, SRSF2, EIF3E, UBE2N, PSMB3, FXYD5, SNRPB, MAGED2, NPM1, MYC, CNBP, PLAU, RHEB, LDHB, CCT7, PSMB1, MTHFD2, HSPE1, CCDC85B, ATP6AP2, PSMA1, EIF6, PFDN2, SSB, IFRD1, PPIA, FBL, PSMD4, DDX39A, CCT5, PSMA3, GTF3A, PRDX4, COPS8, LY6E, TKT, IFITM1, WDR74, PDCD6, PA2G4, THY1, DPM1, TALDO1, POLR1D, NOP56, AAMP, NAA10, ANXA5, …
REACTOME_SEPARATION_OF_SISTER_CHROMATIDS	0.00116686	0.0199936	0.359895	3.48109	0	106	TUBA1B, UBB, RPS27, TUBB4B, UBC, RPS27A, DYNLL1, TUBA1A, PSMB7, TUBB2A, PSMB5, PSMD8, PSMB6, PSMB3, UBA52, TUBA1C, PSMB1, PSME1, PSMC5, PSMA1, ANAPC11, PSMB4, PSMA7, PSMF1, ANAPC16, UBE2E1, NUDC, PSMA4, PSMD4, PSMA3, PSME2, PSMC3, PPP2R1A, PSMD2, PSMC2, PPP2CA, PTTG1, PSMC1, PSMB2, PSMC4, SEC13, PSMD13, SMC3, MAPRE1, UBE2D1, BUB3, PPP1CC, PSMD3, PSMC6, TUBB2B, PSMD11, PSMB8, PMF1, PSMA5	TUBA1B, UBB, RPS27, TUBB4B, UBC, RPS27A, DYNLL1, TUBA1A, PSMB7, TUBB2A, PSMB5, PSMD8, PSMB6, PSMB3, UBA52, TUBA1C, PSMB1, PSME1, PSMC5, PSMA1, ANAPC11, PSMB4, PSMA7, PSMF1, ANAPC16, UBE2E1, NUDC, PSMA4, PSMD4, PSMA3, PSME2, PSMC3, PPP2R1A, PSMD2, PSMC2, PPP2CA, PTTG1, PSMC1, PSMB2, PSMC4, SEC13, PSMD13, SMC3, MAPRE1, UBE2D1, BUB3, PPP1CC, PSMD3, PSMC6, TUBB2B, PSMD11, PSMB8, PMF1, PSMA5
SWEET_LUNG_CANCER_KRAS_UP	0.00106496	0.0199936	0.279289	3.46965	0	231	ALDOA, CD9, RPL10A, RPL3, GAPDH, RPL8, PKM, EEF2, TPI1, LGALS3, LDHA, CKS2, CLU, CLIC1, ERH, PLP2, RPL6, RPS18, EEF1D, CYB5R3, AK1, BSG, EIF3E, PSMB5, ID2, AXL, MT1A, PRDX5, NPC2, HSPA8, CDKN1A, UBXN1, ERRFI1, PLD3, PSAP, PGK1, ENO1, CTSD, RPS2, PSME1, XBP1, FAM3C, MANF, CD63, LITAF, HSPA1B, TOB1, SIVA1, PFDN2, CCT3, NDUFAF4, VAMP2, ANXA4, FAM162A, EIF1AX, MT1X, ITM2C, PHB2, PSMD4, GNL3, TGIF1, P…	ALDOA, CD9, RPL10A, RPL3, GAPDH, RPL8, PKM, EEF2, TPI1, LGALS3, LDHA, CKS2, CLU, CLIC1, ERH, PLP2, RPL6, RPS18, EEF1D, CYB5R3, AK1, BSG, EIF3E, PSMB5, ID2, AXL, MT1A, PRDX5, NPC2, HSPA8, CDKN1A, UBXN1, ERRFI1, PLD3, PSAP, PGK1, ENO1, CTSD, RPS2, PSME1, XBP1, FAM3C, MANF, CD63, LITAF, HSPA1B, TOB1, SIVA1, PFDN2, CCT3, NDUFAF4, VAMP2, ANXA4, FAM162A, EIF1AX, MT1X, ITM2C, PHB2, PSMD4, GNL3, TGIF1, P…
PELLICCIOTTA_HDAC_IN_ANTIGEN_PRESENTATION_DN	0.0013624	0.0199936	0.544702	3.46183	0	36	ATF4, HLA-C, PSMB5, PSMD8, PSMB6, PSME1, PSMC5, PSMA1, SERP1, PSMA7, PSMF1, PSMA4, PSMA3, PSME2, PSMC3, PSMC2, PSMC1, PSMB2, HLA-A, PSMC6, PSMD11, PDIA3, PSMB8, TAP1, TMED4, PSMD7, HLA-B, PDIA6, SEC22C, KDELR1, HMGCS1	ATF4, HLA-C, PSMB5, PSMD8, PSMB6, PSME1, PSMC5, PSMA1, SERP1, PSMA7, PSMF1, PSMA4, PSMA3, PSME2, PSMC3, PSMC2, PSMC1, PSMB2, HLA-A, PSMC6, PSMD11, PDIA3, PSMB8, TAP1, TMED4
REACTOME_G2_M_CHECKPOINTS	0.00122699	0.0199936	0.422005	3.45238	0	67	UBB, UBC, RPS27A, PSMB7, UBE2N, PSMB5, PSMD8, PSMB6, PSMB3, UBA52, PSMB1, SUMO1, PSME1, PSMC5, YWHAQ, PSMA1, PSMB4, PSMA7, PSMF1, PSMA4, PSMD4, PSMA3, PSME2, PSMC3, PSMD2, PSMC2, PSMC1, PSMB2, PSMC4, PSMD13, YWHAG, PSMD3, PSMC6, PSMD11, RAD50, BABAM1, PSMB8, PSMA5, YWHAB	UBB, UBC, RPS27A, PSMB7, UBE2N, PSMB5, PSMD8, PSMB6, PSMB3, UBA52, PSMB1, SUMO1, PSME1, PSMC5, YWHAQ, PSMA1, PSMB4, PSMA7, PSMF1, PSMA4, PSMD4, PSMA3, PSME2, PSMC3, PSMD2, PSMC2, PSMC1, PSMB2, PSMC4, PSMD13, YWHAG, PSMD3, PSMC6, PSMD11, RAD50, BABAM1, PSMB8, PSMA5, YWHAB
KEGG_CARDIAC_MUSCLE_CONTRACTION	0.00136612	0.0199936	0.538674	3.44706	0	37	COX7A2, COX4I1, COX7C, COX8A, COX6B1, UQCRH, COX7A2L, COX6A1, COX7B, UQCRC2, CYC1, UQCRQ, COX7A1, COX4I2, COX5B, UQCRB, UQCRFS1, UQCRC1, COX5A, COX6C, ATP1A1	COX7A2, COX4I1, COX7C, COX8A, COX6B1, UQCRH, COX7A2L, COX6A1, COX7B, UQCRC2, CYC1, UQCRQ, COX7A1, COX4I2, COX5B, UQCRB, UQCRFS1, UQCRC1, COX5A, COX6C, ATP1A1
REACTOME_TRANSCRIPTIONAL_REGULATION_BY_RUNX2	0.00120773	0.0199936	0.40518	3.43908	0	74	UBB, UBC, RPS27A, LGALS3, PSMB7, RBX1, PSMB5, PSMD8, PSMB6, PSMB3, UBA52, CDKN1A, PSMB1, PSME1, PSMC5, PSMA1, PSMB4, PSMA7, PSMF1, SKP1, PSMA4, PSMD4, PSMA3, PSME2, PSMC3, PSMD2, PSMC2, CDK4, PSMC1, PSMB2, PSMC4, PSMD13, PSMD3, PSMC6, PSMD11, PSMB8, DLX5, NR3C1, CCND1, BAX, PSMA5	UBB, UBC, RPS27A, LGALS3, PSMB7, RBX1, PSMB5, PSMD8, PSMB6, PSMB3, UBA52, CDKN1A, PSMB1, PSME1, PSMC5, PSMA1, PSMB4, PSMA7, PSMF1, SKP1, PSMA4, PSMD4, PSMA3, PSME2, PSMC3, PSMD2, PSMC2, CDK4, PSMC1, PSMB2, PSMC4, PSMD13, PSMD3, PSMC6, PSMD11, PSMB8, DLX5, NR3C1, CCND1, BAX, PSMA5
TIEN_INTESTINE_PROBIOTICS_24HR_UP	0.00103842	0.0199936	0.252295	3.41933	0	337	HNRNPA0, TAGLN, CKS2, EIF4A3, DYNLL1, MGST3, ERH, PSMB7, NDUFA13, CYB5R3, RBX1, RAN, SNRPE, SRSF2, UBE2N, TUBB2A, ID2, MYL6, ARHGDIB, SNRPG, TAX1BP3, EIF4E, NEDD8, PCMT1, NDUFC1, PGAM1, SLIRP, POLR2F, HSPE1, SUMO1, NME1, AMD1, UBL5, GLUL, REEP5, YWHAQ, NDUFA6, PRDX2, EID1, SUB1, IDI1, ATP6V0E1, NDUFB6, SIVA1, HMGN3, POLR2L, DUT, PDCD5, SNRPF, OAT, NUDC, PEPD, RBM8A, TMEM50A, NDUFB2, AHSA1, TMEM10…	HNRNPA0, TAGLN, CKS2, EIF4A3, DYNLL1, MGST3, ERH, PSMB7, NDUFA13, CYB5R3, RBX1, RAN, SNRPE, SRSF2, UBE2N, TUBB2A, ID2, MYL6, ARHGDIB, SNRPG, TAX1BP3, EIF4E, NEDD8, PCMT1, NDUFC1, PGAM1, SLIRP, POLR2F, HSPE1, SUMO1, NME1, AMD1, UBL5, GLUL, REEP5, YWHAQ, NDUFA6, PRDX2, EID1, SUB1, IDI1, ATP6V0E1, NDUFB6, SIVA1, HMGN3, POLR2L, DUT, PDCD5, SNRPF, OAT, NUDC, PEPD, RBM8A, TMEM50A, NDUFB2, AHSA1, TMEM10…
NUTT_GBM_VS_AO_GLIOMA_DN	0.00139276	0.0199936	0.598684	3.41907	0	28	RPL23A, RPS20, RPL27A, RPLP2, RPS6, RPS13, RPL4, VDAC2, EIF3F, EIF3E, CIRBP, RPL24, RPL36AL, POLR2F, RPL30, ANGPTL2, UQCRB, YIF1A, ID1	RPL23A, RPS20, RPL27A, RPLP2, RPS6, RPS13, RPL4, VDAC2, EIF3F, EIF3E, CIRBP, RPL24, RPL36AL, POLR2F, RPL30, ANGPTL2, UQCRB, YIF1A, ID1
REACTOME_UCH_PROTEINASES	0.00124533	0.0199936	0.431651	3.41543	0	60	UBB, UBC, RPS27A, PSMB7, PSMB5, PSMD8, PSMB6, PSMB3, ADRM1, UBA52, NEDD8, PSMB1, PSME1, PSMC5, PSMA1, ACTB, PSMB4, PSMA7, PSMF1, PSMA4, PSMD4, PSMA3, PSME2, PSMC3, PSMD2, PSMC2, PSMC1, PSMB2, PSMC4, PSMD13, PSMD3, PSMC6, PSMD11, PSMB8, PSMA5	UBB, UBC, RPS27A, PSMB7, PSMB5, PSMD8, PSMB6, PSMB3, ADRM1, UBA52, NEDD8, PSMB1, PSME1, PSMC5, PSMA1, ACTB, PSMB4, PSMA7, PSMF1, PSMA4, PSMD4, PSMA3, PSME2, PSMC3, PSMD2, PSMC2, PSMC1, PSMB2, PSMC4, PSMD13, PSMD3, PSMC6, PSMD11, PSMB8, PSMA5
KYNG_RESPONSE_TO_H2O2	0.00129032	0.0199936	0.478823	3.41228	0	47	RPL31, RPL21, HNRNPA1, OAZ2, COMMD6, CD59, DNAJB1, PFDN5, RPL7A, CRYAB, RPL5, EID1, DUT, CFD, TSPAN4, PPP1CA, HMOX1, COX6C, HCFC1R1, SRGN, PSMC4, CTSB, SLC39A7, DNAJA1, PDIA3, TAP1, CCND1, ATP6AP1, SERPINH1, ENG, CD68, MPV17, PRKCSH, PTP4A3, RCC1, GADD45A, GDF15, CTNNB1	RPL31, RPL21, HNRNPA1, OAZ2, COMMD6, CD59, DNAJB1, PFDN5, RPL7A, CRYAB, RPL5, EID1, DUT, CFD, TSPAN4, PPP1CA, HMOX1, COX6C, HCFC1R1, SRGN, PSMC4, CTSB, SLC39A7, DNAJA1, PDIA3, TAP1, CCND1, ATP6AP1, SERPINH1
REACTOME_PTEN_REGULATION	0.00118064	0.0199936	0.379588	3.40168	0	85	UBB, UBC, RPS27A, PSMB7, PSMB5, PSMD8, LAMTOR5, PSMB6, PSMB3, UBA52, LAMTOR4, RHEB, PSMB1, PSME1, CSNK2B, PSMC5, PSMA1, PSMB4, PSMA7, PSMF1, PSMA4, PSMD4, HDAC2, PSMA3, PSME2, PSMC3, PSMD2, PSMC2, SNAI2, PSMC1, RBBP7, CBX6, PSMB2, LAMTOR1, PSMC4, PSMD13, RRAGA, PSMD3, PSMC6, MAF1, SNAI1, RING1, PSMD11, PSMB8, PSMA5	UBB, UBC, RPS27A, PSMB7, PSMB5, PSMD8, LAMTOR5, PSMB6, PSMB3, UBA52, LAMTOR4, RHEB, PSMB1, PSME1, CSNK2B, PSMC5, PSMA1, PSMB4, PSMA7, PSMF1, PSMA4, PSMD4, HDAC2, PSMA3, PSME2, PSMC3, PSMD2, PSMC2, SNAI2, PSMC1, RBBP7, CBX6, PSMB2, LAMTOR1, PSMC4, PSMD13, RRAGA, PSMD3, PSMC6, MAF1, SNAI1, RING1, PSMD11, PSMB8, PSMA5
OUELLET_OVARIAN_CANCER_INVASIVE_VS_LMP_UP	0.00118765	0.0199936	0.390049	3.39563	0	79	CD9, HERPUD1, SLC25A5, LDHA, CKS2, SUMO2, SDCBP, B2M, CYCS, COX6A1, COX7B, SUMO1, CSNK2B, RANBP1, POLR2K, PSMB4, HMGN3, OAT, MDH1, ARF4, CKS1B, DDX39A, SDHB, PSMA3, CSTB, DPM1, KDELR2, PSMB2, TM4SF1, NDUFV2, SPCS2, SNRPB2, BTG3, PTS, MAPRE1, HMGB2, CD47, RALY, PSMC6, ATP1B3, TMED10, NASP, MRPL3, GLO1, FH, ACP1, COPS5, PARP1, DDX5, PLSCR1, UBE2V2, SNRPD3, SSR1, COPB2, RAD21, TCEA1, CAPG, RAF1	CD9, HERPUD1, SLC25A5, LDHA, CKS2, SUMO2, SDCBP, B2M, CYCS, COX6A1, COX7B, SUMO1, CSNK2B, RANBP1, POLR2K, PSMB4, HMGN3, OAT, MDH1, ARF4, CKS1B, DDX39A, SDHB, PSMA3, CSTB, DPM1, KDELR2, PSMB2, TM4SF1, NDUFV2, SPCS2, SNRPB2, BTG3, PTS, MAPRE1, HMGB2, CD47, RALY, PSMC6, ATP1B3, TMED10, NASP
POMEROY_MEDULLOBLASTOMA_PROGNOSIS_DN	0.00137174	0.0199936	0.575694	3.39447	0	30	RPL10A, RPL27A, RPS10, RPS25, RPL35A, RPS19, RPS14, RPS18, COX8A, RPL7A, SNRPD2, ENO1, RPL11, LDHB, SRI, RPSA, RPL29, ERP29, TKT	RPL10A, RPL27A, RPS10, RPS25, RPL35A, RPS19, RPS14, RPS18, COX8A, RPL7A, SNRPD2, ENO1, RPL11, LDHB, SRI, RPSA, RPL29, ERP29, TKT
JISON_SICKLE_CELL_DISEASE_UP	0.00117371	0.0199936	0.358197	3.38997	0	101	CD9, PRDX1, EIF4A3, CLIC1, TUBB2A, TXN, CTSL, ANXA2, AXL, MYL9, CDKN1A, CD151, NDUFB7, EMP3, GNG11, LEPROT, NDUFS2, GNG5, TRIP6, PSMA3, TXNRD1, PSME2, PRDX4, LY6E, AKR1A1, HMOX1, BST2, BLOC1S1, NDUFAF3, RSU1, TALDO1, COX17, PSMB2, CTSA, NUCB1, BLVRB, HLA-A, BNIP3L, PLIN3, UBE2L3, CALR, PSMB8, GSTO1, RHOA, TAP1, DYNLT1, GTF2B, RAB13, DDIT3, ADM, TIMM17A, VAMP5, P4HB, ATOX1, SERPING1, IFIT3, HTATIP…	CD9, PRDX1, EIF4A3, CLIC1, TUBB2A, TXN, CTSL, ANXA2, AXL, MYL9, CDKN1A, CD151, NDUFB7, EMP3, GNG11, LEPROT, NDUFS2, GNG5, TRIP6, PSMA3, TXNRD1, PSME2, PRDX4, LY6E, AKR1A1, HMOX1, BST2, BLOC1S1, NDUFAF3, RSU1, TALDO1, COX17, PSMB2, CTSA, NUCB1, BLVRB, HLA-A, BNIP3L, PLIN3, UBE2L3, CALR, PSMB8, GSTO1, RHOA, TAP1, DYNLT1, GTF2B, RAB13, DDIT3, ADM
MODY_HIPPOCAMPUS_PRENATAL	0.00137174	0.0199936	0.573218	3.37986	0	30	RPL13A, RPL23A, RPL8, RPL19, RPS27, RPL9, HNRNPA0, CKS2, EIF4A3, BTF3, RPL13, RPS18, RPL12, RPL30, RPL34, CDK4, SNRPB2, POLR1C, PCNA, EIF2S2, RPL37, SRSF6, RPS8, RBPJ, LSM4	RPL13A, RPL23A, RPL8, RPL19, RPS27, RPL9, HNRNPA0, CKS2, EIF4A3, BTF3, RPL13, RPS18, RPL12, RPL30, RPL34, CDK4, SNRPB2, POLR1C, PCNA, EIF2S2, RPL37
MOOTHA_PGC	0.00104932	0.0199936	0.263395	3.3737	0	264	GAPDH, SLC25A5, PKM, UBC, TPI1, EIF3L, LDHA, CKS2, COX7A2, DDIT4, PSMB7, GPX4, AK1, BSG, PSMB5, COX7C, ID2, COX8A, COMT, CYCS, NDRG2, GHITM, TUFM, COX6A1, PGK1, ENO1, NDUFC1, PGAM1, MDH2, POLR2F, LDHB, COX7B, RNF5, MTHFD2, HSPE1, SUMO1, CYC1, DNAJB9, COX7A1, HSD17B10, MANF, NDUFA6, PRDX2, PCOLCE, NDUFAB1, NDUFB6, COX5B, NDUFB5, IFRD1, LSM1, FAM162A, UQCRB, PHB2, TINAGL1, EIF4A2, COPS3, NOP10, NDU…	GAPDH, SLC25A5, PKM, UBC, TPI1, EIF3L, LDHA, CKS2, COX7A2, DDIT4, PSMB7, GPX4, AK1, BSG, PSMB5, COX7C, ID2, COX8A, COMT, CYCS, NDRG2, GHITM, TUFM, COX6A1, PGK1, ENO1, NDUFC1, PGAM1, MDH2, POLR2F, LDHB, COX7B, RNF5, MTHFD2, HSPE1, SUMO1, CYC1, DNAJB9, COX7A1, HSD17B10, MANF, NDUFA6, PRDX2, PCOLCE, NDUFAB1, NDUFB6, COX5B, NDUFB5, IFRD1, LSM1, FAM162A, UQCRB, PHB2, TINAGL1, EIF4A2, COPS3, NOP10, NDU…
GNATENKO_PLATELET_SIGNATURE	0.00145138	0.0199936	0.617709	3.37261	0	26	RPL41, TMSB4X, FTH1, OAZ1, PKM, UBC, HLA-C, DYNLL1, CLU, CFL1, MYL12A, B2M, MYL6, ITM2B, ACTB, PGRMC1, PTMA, TAGLN2	RPL41, TMSB4X, FTH1, OAZ1, PKM, UBC, HLA-C, DYNLL1, CLU, CFL1, MYL12A, B2M, MYL6, ITM2B, ACTB, PGRMC1, PTMA, TAGLN2
TARTE_PLASMA_CELL_VS_PLASMABLAST_DN	0.0010929	0.0199936	0.299371	3.37246	0	171	CKS2, LGALS1, CLIC1, TUBA1A, SUMO2, KPNA2, PDLIM1, TXN, ARHGDIB, SNRPG, ACTA2, CYCS, TBCB, UQCRH, CDKN1A, TAX1BP3, ANXA6, PGK1, LDHB, CCT7, COX7B, MTHFD2, HSPE1, SUMO1, UQCRC2, NME1, PSMC5, HSD17B10, PSMA1, CCT2, EBNA1BP2, TCP1, XRCC6, DUT, SNRPF, OAT, EIF5, CKS1B, PSMD4, DDX39A, SDHB, CCT5, PSMA3, MRPL23, PSME2, DBI, TKT, EIF2S1, COX6C, PHB, PSMB2, NDUFV2, VDAC1, POLD2, SNRPB2, MVP, GNL2, FABP5,…	CKS2, LGALS1, CLIC1, TUBA1A, SUMO2, KPNA2, PDLIM1, TXN, ARHGDIB, SNRPG, ACTA2, CYCS, TBCB, UQCRH, CDKN1A, TAX1BP3, ANXA6, PGK1, LDHB, CCT7, COX7B, MTHFD2, HSPE1, SUMO1, UQCRC2, NME1, PSMC5, HSD17B10, PSMA1, CCT2, EBNA1BP2, TCP1, XRCC6, DUT, SNRPF, OAT, EIF5, CKS1B, PSMD4, DDX39A, SDHB, CCT5, PSMA3, MRPL23, PSME2, DBI, TKT, EIF2S1, COX6C, PHB, PSMB2, NDUFV2, VDAC1, POLD2, SNRPB2, MVP, GNL2, FABP5,…
CASORELLI_ACUTE_PROMYELOCYTIC_LEUKEMIA_DN	0.00103734	0.0199936	0.247432	3.35853	0	338	ALDOA, RPL3, HNRNPA1, GAPDH, HEXIM1, TPI1, LDHA, FHL2, AP2M1, CIRBP, KPNA2, CD59, CSRP1, PSMB5, CTSL, PSMB6, SNRPB, HNRNPF, NPM1, TUFM, TECR, PGK1, ENO1, TUBB, LDHB, CCT7, SRI, SUMO1, CYC1, NME1, PPP1R10, GLUL, TMEM176B, PSMA1, ACTB, NDUFV1, CBR1, EID1, IDI1, ACADVL, XRCC6, LMAN2, NDUFS2, NUDC, ARPC4, SQSTM1, CKS1B, TRIP6, CCT5, AKR1C1, IDH3B, ATP6V0D1, PSMC3, PRDX4, UQCRC1, GRPEL1, EIF2S1, ARID5…	ALDOA, RPL3, HNRNPA1, GAPDH, HEXIM1, TPI1, LDHA, FHL2, AP2M1, CIRBP, KPNA2, CD59, CSRP1, PSMB5, CTSL, PSMB6, SNRPB, HNRNPF, NPM1, TUFM, TECR, PGK1, ENO1, TUBB, LDHB, CCT7, SRI, SUMO1, CYC1, NME1, PPP1R10, GLUL, TMEM176B, PSMA1, ACTB, NDUFV1, CBR1, EID1, IDI1, ACADVL, XRCC6, LMAN2, NDUFS2, NUDC, ARPC4, SQSTM1, CKS1B, TRIP6, CCT5, AKR1C1, IDH3B, ATP6V0D1, PSMC3, PRDX4, UQCRC1, GRPEL1, EIF2S1, ARID5…
REACTOME_CLEC7A_DECTIN_1_SIGNALING	0.00123001	0.0199936	0.417474	3.35374	0	63	UBB, UBC, RPS27A, PSMB7, UBE2N, PSMB5, PSMD8, PSMB6, PSMB3, UBA52, UBE2D2, PSMB1, PSME1, PSMC5, PSMA1, PSMB4, PSMA7, PSMF1, SKP1, PSMA4, PSMD4, PSMA3, PSME2, PSMC3, PSMD2, PSMC2, PSMC1, PSMB2, PSMC4, PSMD13, UBE2D1, PSMD3, PSMC6, PSMD11, PSMB8, PSMA5	UBB, UBC, RPS27A, PSMB7, UBE2N, PSMB5, PSMD8, PSMB6, PSMB3, UBA52, UBE2D2, PSMB1, PSME1, PSMC5, PSMA1, PSMB4, PSMA7, PSMF1, SKP1, PSMA4, PSMD4, PSMA3, PSME2, PSMC3, PSMD2, PSMC2, PSMC1, PSMB2, PSMC4, PSMD13, UBE2D1, PSMD3, PSMC6, PSMD11, PSMB8, PSMA5
REACTOME_SIGNALING_BY_HEDGEHOG	0.00118765	0.0199936	0.384883	3.35066	0	79	TUBA1B, UBB, TUBB4B, UBC, RPS27A, TUBA1A, PSMB7, RBX1, TUBB2A, PSMB5, PSMD8, PSMB6, PSMB3, UBA52, TUBA1C, PSMB1, PSME1, PSMC5, PSMA1, PSMB4, PSMA7, PSMF1, SKP1, PSMA4, PSMD4, PSMA3, PSME2, PSMC3, PSMD2, PSMC2, PSMC1, PSMB2, PSMC4, PSMD13, IFT57, PSMD3, PSMC6, TUBB2B, OS9, PSMD11, PSMB8, PSMA5	TUBA1B, UBB, TUBB4B, UBC, RPS27A, TUBA1A, PSMB7, RBX1, TUBB2A, PSMB5, PSMD8, PSMB6, PSMB3, UBA52, TUBA1C, PSMB1, PSME1, PSMC5, PSMA1, PSMB4, PSMA7, PSMF1, SKP1, PSMA4, PSMD4, PSMA3, PSME2, PSMC3, PSMD2, PSMC2, PSMC1, PSMB2, PSMC4, PSMD13, IFT57, PSMD3, PSMC6, TUBB2B, OS9, PSMD11, PSMB8, PSMA5
WP_MITOCHONDRIAL_COMPLEX_I_ASSEMBLY_MODEL_OXPHOS_SYSTEM	0.00129199	0.0199936	0.465654	3.34751	0	48	NDUFA13, NDUFB4, NDUFC2, NDUFS4, NDUFC1, NDUFB11, NDUFA12, NDUFB7, NDUFB9, NDUFA6, NDUFV1, NDUFAB1, NDUFA1, NDUFB6, NDUFB5, NDUFAF4, NDUFS2, NDUFB10, NDUFB2, NDUFS3, NDUFS5, NDUFAF3, NDUFV2, TIMMDC1, NDUFA5, NDUFB3, NDUFB1, NDUFA2, NDUFS6	NDUFA13, NDUFB4, NDUFC2, NDUFS4, NDUFC1, NDUFB11, NDUFA12, NDUFB7, NDUFB9, NDUFA6, NDUFV1, NDUFAB1, NDUFA1, NDUFB6, NDUFB5, NDUFAF4, NDUFS2, NDUFB10, NDUFB2, NDUFS3, NDUFS5, NDUFAF3, NDUFV2, TIMMDC1, NDUFA5, NDUFB3, NDUFB1, NDUFA2, NDUFS6
LI_DCP2_BOUND_MRNA	0.00121359	0.0199936	0.395514	3.33607	0	72	RPS5, EEF1D, NDUFA13, EDF1, EIF3G, ENO1, CYC1, NDUFB7, PSMC5, HSD17B10, RPSA, POLR2L, CHMP2A, APRT, NDUFS7, BAZ1A, MRPL23, PSMC3, UQCRC1, WDR74, NDUFS8, UFC1, AP2S1, NOP56, LSM3, NAA10, SMC3, JMJD6, IDH3G, HMOX2, NQO2, NAA15, PPIB, WDR45, MRPS12, CUEDC2, RUVBL2, ETFB, UBXN6, TRAPPC2L, DNTTIP2, MRTO4, EXOSC4, PPP1R7	RPS5, EEF1D, NDUFA13, EDF1, EIF3G, ENO1, CYC1, NDUFB7, PSMC5, HSD17B10, RPSA, POLR2L, CHMP2A, APRT, NDUFS7, BAZ1A, MRPL23, PSMC3, UQCRC1, WDR74, NDUFS8, UFC1, AP2S1, NOP56, LSM3, NAA10, SMC3, JMJD6, IDH3G, HMOX2, NQO2, NAA15, PPIB, WDR45, MRPS12, CUEDC2, RUVBL2
REACTOME_MITOTIC_G1_PHASE_AND_G1_S_TRANSITION	0.00118343	0.0199936	0.371957	3.32176	0	84	UBB, UBC, RPS27A, PSMB7, PSMB5, PSMD8, PSMB6, PSMB3, UBA52, MYC, CDKN1A, POLE4, PSMB1, PSME1, PSMC5, PSMA1, PSMB4, PSMA7, PSMF1, SKP1, PSMA4, CKS1B, PSMD4, PSMA3, PSME2, PSMC3, PPP2R1A, PSMD2, PSMC2, PPP2CA, CDK4, PSMC1, PPP2R2A, PSMB2, PSMC4, PSMD13, PSMD3, PSMC6, PSMD11, PCNA, PSMB8, CCND1, PSMA5, POLE3, MAX	UBB, UBC, RPS27A, PSMB7, PSMB5, PSMD8, PSMB6, PSMB3, UBA52, MYC, CDKN1A, POLE4, PSMB1, PSME1, PSMC5, PSMA1, PSMB4, PSMA7, PSMF1, SKP1, PSMA4, CKS1B, PSMD4, PSMA3, PSME2, PSMC3, PPP2R1A, PSMD2, PSMC2, PPP2CA, CDK4, PSMC1, PPP2R2A, PSMB2, PSMC4, PSMD13, PSMD3, PSMC6, PSMD11, PCNA, PSMB8, CCND1, PSMA5, POLE3, MAX
CHICAS_RB1_TARGETS_LOW_SERUM	0.00127551	0.0199936	0.470913	3.31377	0	44	RPL36A, RPL38, TOMM7, ZFAS1, SNRPE, COX7C, NDUFB4, SNRPG, COX6B1, SNRPB, RPL36AL, NDUFA1, TMEM258, RPS21, COX5B, POLR2L, MT1X, NDUFB2, OST4, PTN, NNMT, RPS28, MT1F, SOX4, NDUFB1, LSM7, ROMO1, PET100, ATOX1, SEC62	RPL36A, RPL38, TOMM7, ZFAS1, SNRPE, COX7C, NDUFB4, SNRPG, COX6B1, SNRPB, RPL36AL, NDUFA1, TMEM258, RPS21, COX5B, POLR2L, MT1X, NDUFB2, OST4, PTN, NNMT, RPS28, MT1F, SOX4, NDUFB1, LSM7, ROMO1
FLECHNER_BIOPSY_KIDNEY_TRANSPLANT_OK_VS_DONOR_UP	0.00103842	0.0199936	0.244731	3.30459	0	330	CD9, HNRNPA1, TUBA1B, HERPUD1, PKM, SAP18, RGS5, FHL1, DYNLL1, CLU, LGALS1, TUBA1A, EIF3F, EEF1D, CYB5R3, RAN, SRSF2, UBE2N, SDCBP, KPNA2, ID2, EIF3I, COMT, ACTA2, RAB1A, CYCS, TBCB, RPL36AL, HSPA8, CNBP, NACA, PGK1, PARK7, GSN, SPTSSA, CRYAB, ANXA7, JTB, HSPE1, AMD1, LUM, PSMC5, AP3S1, FAM3C, SYPL1, CCT2, LITAF, TBCA, SUB1, SERP1, ATP6V0E1, TOB1, LEPROT, HMGN3, HSPA1A, ANXA4, DUT, EIF1AX, CAT, O…	CD9, HNRNPA1, TUBA1B, HERPUD1, PKM, SAP18, RGS5, FHL1, DYNLL1, CLU, LGALS1, TUBA1A, EIF3F, EEF1D, CYB5R3, RAN, SRSF2, UBE2N, SDCBP, KPNA2, ID2, EIF3I, COMT, ACTA2, RAB1A, CYCS, TBCB, RPL36AL, HSPA8, CNBP, NACA, PGK1, PARK7, GSN, SPTSSA, CRYAB, ANXA7, JTB, HSPE1, AMD1, LUM, PSMC5, AP3S1, FAM3C, SYPL1, CCT2, LITAF, TBCA, SUB1, SERP1, ATP6V0E1, TOB1, LEPROT, HMGN3, HSPA1A, ANXA4, DUT, EIF1AX, CAT, O…
KAAB_FAILED_HEART_ATRIUM_DN	0.00117371	0.0199936	0.348189	3.29525	0	101	PRDX1, LDHA, LAPTM4A, TAGLN, RAN, CD59, PSMB5, TXN, EIF3I, PSMB3, ADRM1, RAB1A, COX6A1, PGK1, SPTSSA, SRI, HINT1, CNN3, PSMB1, SUMO1, ITM2B, FKBP1A, AMD1, ACTB, PSMB4, TMEM147, GSTP1, ATP6V0E1, PSMA3, GTF3A, IFITM1, PDCD6, GSTM3, UBE2I, DGUOK, TSC22D1, LGMN, RRAGA, BLVRB, PPP1CC, TPM2, ST3GAL1, ACTN1, LSM7, NUTF2, TMED10, SDF2, PMP22, PLEKHB2, LAGE3, STAT3, ACP1, NPTN, PSMD9, CNIH1, PAFAH1B1, CTT…	PRDX1, LDHA, LAPTM4A, TAGLN, RAN, CD59, PSMB5, TXN, EIF3I, PSMB3, ADRM1, RAB1A, COX6A1, PGK1, SPTSSA, SRI, HINT1, CNN3, PSMB1, SUMO1, ITM2B, FKBP1A, AMD1, ACTB, PSMB4, TMEM147, GSTP1, ATP6V0E1, PSMA3, GTF3A, IFITM1, PDCD6, GSTM3, UBE2I, DGUOK, TSC22D1, LGMN, RRAGA, BLVRB, PPP1CC, TPM2, ST3GAL1, ACTN1, LSM7, NUTF2, TMED10, SDF2
BORCZUK_MALIGNANT_MESOTHELIOMA_UP	0.00106724	0.0199936	0.274201	3.29497	0	202	PKM, CKS2, TUBA1A, PSMB7, RPS15A, RAN, UBE2N, KPNA2, ILF2, ERGIC3, PSMD8, LAMTOR5, PSMB6, ANXA2, EIF3I, EIF3H, RAB1A, UBE2D2, MAGED2, SLC25A3, RAP1A, HSPA8, PLD3, PGK1, PCMT1, PARK7, JTB, FKBP1A, NME1, UBE2A, LUM, YWHAQ, CCT2, CCT3, SEC61G, NDUFS2, SKP1, SNRPF, FBL, ARPC4, GTF2A2, CKS1B, TERF1, SDHB, MPC2, MORF4L2, CCT5, GDI2, DBI, PGRMC1, PRDX4, PSMD2, PDCD6, FKBP4, NHP2, PPT1, CDK4, NAP1L1, AP2…	PKM, CKS2, TUBA1A, PSMB7, RPS15A, RAN, UBE2N, KPNA2, ILF2, ERGIC3, PSMD8, LAMTOR5, PSMB6, ANXA2, EIF3I, EIF3H, RAB1A, UBE2D2, MAGED2, SLC25A3, RAP1A, HSPA8, PLD3, PGK1, PCMT1, PARK7, JTB, FKBP1A, NME1, UBE2A, LUM, YWHAQ, CCT2, CCT3, SEC61G, NDUFS2, SKP1, SNRPF, FBL, ARPC4, GTF2A2, CKS1B, TERF1, SDHB, MPC2, MORF4L2, CCT5, GDI2, DBI, PGRMC1, PRDX4, PSMD2, PDCD6, FKBP4, NHP2, PPT1, CDK4, NAP1L1, AP2…
SWEET_KRAS_ONCOGENIC_SIGNATURE	0.00127877	0.0199936	0.451278	3.29164	0	49	RPL3, HNRNPA1, RPL8, SLC25A5, EEF2, LGALS3, RPL6, EEF1D, BSG, EIF3E, ID2, NPC2, CDKN1A, UBXN1, RPL14, CST3, RPS2, FAM3C, MANF, EEF1B2, PHB2, PHLDA2, VASP, KRT18, FKBP2, GLRX, FEZ2, CCND1, PABPC1, PHLDA1, RABGGTB, CD68, PLIN2, TGFBI, TANK, KDELR1	RPL3, HNRNPA1, RPL8, SLC25A5, EEF2, LGALS3, RPL6, EEF1D, BSG, EIF3E, ID2, NPC2, CDKN1A, UBXN1, RPL14, CST3, RPS2, FAM3C, MANF, EEF1B2, PHB2, PHLDA2, VASP, KRT18, FKBP2, GLRX, FEZ2, CCND1, PABPC1
SESTO_RESPONSE_TO_UV_C0	0.00120627	0.0199936	0.386507	3.28495	0	75	RPS27, SAP18, EIF4A3, DYNLL1, ARL6IP1, TUBA1A, KPNA2, TAF9, ISCU, BRD2, CNBP, CLTA, ANXA1, POLR2K, CAMLG, TCP1, HSPA1A, GTF2A2, EIF5, PSMA4, SQSTM1, PSMA3, PGRMC1, PRNP, HMOX1, EIF2S1, TAF7, RRAGA, NEU1, PPP1CC, CXCL1, DNAJA1, PCNA, TAP1, GTF2B, ZFP36, ADM, QSOX1, NDUFA4, DNTTIP2, BAG1, NCBP2, SLC39A6, DR1, SON, TRAM1, BPGM, UBE2V2, PTP4A1, CTR9, HNRNPH2, PSMD6, GDF15, GNAI1, DAZAP2, CDC37, EIF4G…	RPS27, SAP18, EIF4A3, DYNLL1, ARL6IP1, TUBA1A, KPNA2, TAF9, ISCU, BRD2, CNBP, CLTA, ANXA1, POLR2K, CAMLG, TCP1, HSPA1A, GTF2A2, EIF5, PSMA4, SQSTM1, PSMA3, PGRMC1, PRNP, HMOX1, EIF2S1, TAF7, RRAGA, NEU1, PPP1CC, CXCL1, DNAJA1, PCNA, TAP1, GTF2B, ZFP36, ADM, QSOX1, NDUFA4
GRUETZMANN_PANCREATIC_CANCER_UP	0.00107066	0.0199936	0.274431	3.26924	0	196	CD9, PRDX1, PKM, SOD1, LDHA, CKS2, ARL6IP1, CLIC1, TUBA1A, MYL12A, GPX4, PFN1, CTSL, PSMB3, TBCB, MYL9, PLAU, GEM, PGK1, ENO1, TUBB, SRI, MGP, SUMO1, GGT5, LUM, ANXA1, EMP2, RGS16, NDUFB7, CBR1, EMP3, PCOLCE, CRIP2, ECM1, CAV1, ITGB1BP1, CD55, GRN, RAB2A, CKS1B, TSPO, CAV2, PSMA3, TNFAIP6, TXNRD1, CSTB, PPP2R1A, COPS8, PRNP, BST2, PHB, RAB31, CNN1, PLAUR, SRGN, VDAC1, PUF60, ANXA5, TSC22D1, ARHGE…	CD9, PRDX1, PKM, SOD1, LDHA, CKS2, ARL6IP1, CLIC1, TUBA1A, MYL12A, GPX4, PFN1, CTSL, PSMB3, TBCB, MYL9, PLAU, GEM, PGK1, ENO1, TUBB, SRI, MGP, SUMO1, GGT5, LUM, ANXA1, EMP2, RGS16, NDUFB7, CBR1, EMP3, PCOLCE, CRIP2, ECM1, CAV1, ITGB1BP1, CD55, GRN, RAB2A, CKS1B, TSPO, CAV2, PSMA3, TNFAIP6, TXNRD1, CSTB, PPP2R1A, COPS8, PRNP, BST2, PHB, RAB31, CNN1, PLAUR, SRGN, VDAC1, PUF60, ANXA5, TSC22D1, ARHGE…
CHIANG_LIVER_CANCER_SUBCLASS_UNANNOTATED_DN	0.00113895	0.0199936	0.319025	3.26131	0	128	ALDOA, RPS16, SLC25A5, HNRNPA0, CHCHD2, RAN, ILF2, PSMD8, LAMTOR5, DAD1, RPL7A, UXT, HSPA8, SNRPD2, STOML2, PGK1, CNN3, DNAJB9, MANF, SYPL1, ARPC1A, CCT2, WDR83OS, DCTN3, SEC11A, EMC4, UQCRFS1, TMEM50A, COPS3, ATP6V0D1, PSMC3, DBI, PRDX4, ATF1, ATP1A1, DPM1, OSTC, CDK4, SNRPD1, CTNNAL1, ADH5, MAPRE1, STIP1, NEU1, CCT4, VDAC3, DNAJA1, PCNA, PSMG1, CAPZA2, HAT1, VBP1, RHOA, BAX, PSMA5, POLE3, MRPS1…	ALDOA, RPS16, SLC25A5, HNRNPA0, CHCHD2, RAN, ILF2, PSMD8, LAMTOR5, DAD1, RPL7A, UXT, HSPA8, SNRPD2, STOML2, PGK1, CNN3, DNAJB9, MANF, SYPL1, ARPC1A, CCT2, WDR83OS, DCTN3, SEC11A, EMC4, UQCRFS1, TMEM50A, COPS3, ATP6V0D1, PSMC3, DBI, PRDX4, ATF1, ATP1A1, DPM1, OSTC, CDK4, SNRPD1, CTNNAL1, ADH5, MAPRE1, STIP1, NEU1, CCT4, VDAC3, DNAJA1, PCNA, PSMG1, CAPZA2, HAT1, VBP1, RHOA, BAX, PSMA5, POLE3, MRPS1…
REACTOME_FC_EPSILON_RECEPTOR_FCERI_SIGNALING	0.00122249	0.0199936	0.401004	3.25635	0	65	UBB, UBC, RPS27A, PSMB7, UBE2N, PSMB5, PSMD8, PSMB6, PSMB3, UBA52, UBE2D2, PSMB1, PSME1, PSMC5, PSMA1, PSMB4, PSMA7, PSMF1, SKP1, PSMA4, PSMD4, PSMA3, PSME2, PSMC3, PSMD2, PSMC2, PSMC1, PSMB2, PSMC4, PSMD13, UBE2D1, PSMD3, PSMC6, PSMD11, PSMB8, PSMA5	UBB, UBC, RPS27A, PSMB7, UBE2N, PSMB5, PSMD8, PSMB6, PSMB3, UBA52, UBE2D2, PSMB1, PSME1, PSMC5, PSMA1, PSMB4, PSMA7, PSMF1, SKP1, PSMA4, PSMD4, PSMA3, PSME2, PSMC3, PSMD2, PSMC2, PSMC1, PSMB2, PSMC4, PSMD13, UBE2D1, PSMD3, PSMC6, PSMD11, PSMB8, PSMA5
GOLDRATH_ANTIGEN_RESPONSE	0.00110742	0.0199936	0.305284	3.24512	0	144	GAPDH, IER3, TPI1, LGALS3, CKS2, S100A4, LGALS1, PLP2, FHL2, RAN, RNH1, KPNA2, TXN, ANXA2, ID2, C4orf3, MT1A, TAF9, ERRFI1, GEM, PGAM1, CTSD, TMEM14C, MTHFD2, CST3, ITM2B, ARL5A, ANXA1, REEP5, ECH1, YWHAQ, MYADM, SYPL1, LITAF, EMP3, KRTCAP2, S100A6, SIVA1, ANXA4, SDHD, EIF1AX, MT1X, CCL3, LRRC59, CKS1B, SCPEP1, DBI, PRDX4, HSPA2, GLRX, MRPL18, CAPN2, HMGB2, LMNA, STMN1, CISD1, S100A11, SNX3, HMGN…	GAPDH, IER3, TPI1, LGALS3, CKS2, S100A4, LGALS1, PLP2, FHL2, RAN, RNH1, KPNA2, TXN, ANXA2, ID2, C4orf3, MT1A, TAF9, ERRFI1, GEM, PGAM1, CTSD, TMEM14C, MTHFD2, CST3, ITM2B, ARL5A, ANXA1, REEP5, ECH1, YWHAQ, MYADM, SYPL1, LITAF, EMP3, KRTCAP2, S100A6, SIVA1, ANXA4, SDHD, EIF1AX, MT1X, CCL3, LRRC59, CKS1B, SCPEP1, DBI, PRDX4, HSPA2, GLRX, MRPL18, CAPN2, HMGB2, LMNA, STMN1, CISD1, S100A11, SNX3, HMGN…
SPIELMAN_LYMPHOBLAST_EUROPEAN_VS_ASIAN_UP	0.0010395	0.0199936	0.245769	3.23422	0	297	RPL27A, HNRNPA1, RPLP2, OAZ1, HSPB1, RPS25, RPL19, HEXIM1, RPL4, FAU, RPL37A, CKS2, TUBA1A, ERH, RPL23, RPS7, PEBP1, CYB5R3, GPX4, PFN1, COX4I1, TUBB2A, PSMB5, B2M, NDUFB4, MYL6, PSMB3, ARHGDIB, RPS27L, COX6B1, ACTA2, NPM1, TAX1BP3, TECR, COX6A1, NACA, PARK7, RPS23, TUBB, NDUFB11, ANXA7, CCDC85B, CST3, UQCRQ, UBL5, NDUFB7, PRDX2, TBCA, BANF1, PIN1, NDUFA1, COX5B, VAMP2, HSPA1A, APRT, PDCD5, ACTG1…	RPL27A, HNRNPA1, RPLP2, OAZ1, HSPB1, RPS25, RPL19, HEXIM1, RPL4, FAU, RPL37A, CKS2, TUBA1A, ERH, RPL23, RPS7, PEBP1, CYB5R3, GPX4, PFN1, COX4I1, TUBB2A, PSMB5, B2M, NDUFB4, MYL6, PSMB3, ARHGDIB, RPS27L, COX6B1, ACTA2, NPM1, TAX1BP3, TECR, COX6A1, NACA, PARK7, RPS23, TUBB, NDUFB11, ANXA7, CCDC85B, CST3, UQCRQ, UBL5, NDUFB7, PRDX2, TBCA, BANF1, PIN1, NDUFA1, COX5B, VAMP2, HSPA1A, APRT, PDCD5, ACTG1…
REACTOME_TRANSCRIPTIONAL_REGULATION_BY_RUNX3	0.00123457	0.0199936	0.396429	3.22337	0	66	UBB, UBC, RPS27A, PSMB7, PSMB5, PSMD8, PSMB6, PSMB3, UBA52, BRD2, MYC, CDKN1A, PSMB1, PSME1, PSMC5, PSMA1, PSMB4, PSMA7, PSMF1, PSMA4, PSMD4, PSMA3, PSME2, PSMC3, PSMD2, PSMC2, PSMC1, PSMB2, PSMC4, PSMD13, PSMD3, PSMC6, PSMD11, PSMB8, CCND1, PSMA5	UBB, UBC, RPS27A, PSMB7, PSMB5, PSMD8, PSMB6, PSMB3, UBA52, BRD2, MYC, CDKN1A, PSMB1, PSME1, PSMC5, PSMA1, PSMB4, PSMA7, PSMF1, PSMA4, PSMD4, PSMA3, PSME2, PSMC3, PSMD2, PSMC2, PSMC1, PSMB2, PSMC4, PSMD13, PSMD3, PSMC6, PSMD11, PSMB8, CCND1, PSMA5
KAAB_HEART_ATRIUM_VS_VENTRICLE_UP	0.00114811	0.0199936	0.321509	3.22005	0	117	RPL3, PRDX1, NUPR1, TAGLN, COMP, EEF1A1, PRELP, CSRP1, TUBB2A, ERGIC3, ID2, MYL6, TGFB1I1, ACTA2, MAGED2, CCDC85B, RABAC1, RPS2, POLD4, IGFBP6, CRIP1, CD63, PLA2G2A, PDLIM4, RPSA, RARRES2, GRN, DPT, TRIP6, BAD, AKR1C1, AKR1A1, SGCE, FMOD, KDELR2, GPX3, NAP1L1, BTG3, TAGLN2, TMED3, NUCB1, CD47, OS9, MYLK, PPIB, CALR, ACTN1, S100A13, SLN, CDO1, NTRK2, ADM, CDC123, QSOX1, PRAF2, VAMP5, FEZ1, VIM, LS…	RPL3, PRDX1, NUPR1, TAGLN, COMP, EEF1A1, PRELP, CSRP1, TUBB2A, ERGIC3, ID2, MYL6, TGFB1I1, ACTA2, MAGED2, CCDC85B, RABAC1, RPS2, POLD4, IGFBP6, CRIP1, CD63, PLA2G2A, PDLIM4, RPSA, RARRES2, GRN, DPT, TRIP6, BAD, AKR1C1, AKR1A1, SGCE, FMOD, KDELR2, GPX3, NAP1L1, BTG3, TAGLN2, TMED3, NUCB1, CD47, OS9, MYLK, PPIB, CALR, ACTN1, S100A13, SLN, CDO1, NTRK2, ADM, CDC123, QSOX1, PRAF2
REACTOME_SIGNALING_BY_THE_B_CELL_RECEPTOR_BCR	0.00123001	0.0199936	0.40035	3.21618	0	63	UBB, UBC, RPS27A, PSMB7, PSMB5, PSMD8, PSMB6, PSMB3, UBA52, PSMB1, FKBP1A, PSME1, PSMC5, PSMA1, PSMB4, PSMA7, PSMF1, PPIA, SKP1, PSMA4, PSMD4, PSMA3, PSME2, PSMC3, PSMD2, PSMC2, PSMC1, PSMB2, PSMC4, PSMD13, PSMD3, PSMC6, PSMD11, PSMB8, PSMA5	UBB, UBC, RPS27A, PSMB7, PSMB5, PSMD8, PSMB6, PSMB3, UBA52, PSMB1, FKBP1A, PSME1, PSMC5, PSMA1, PSMB4, PSMA7, PSMF1, PPIA, SKP1, PSMA4, PSMD4, PSMA3, PSME2, PSMC3, PSMD2, PSMC2, PSMC1, PSMB2, PSMC4, PSMD13, PSMD3, PSMC6, PSMD11, PSMB8, PSMA5
NADLER_OBESITY_UP	0.0013089	0.0199936	0.473845	3.21292	0	41	LGALS3, CFL1, PFN1, DAD1, FXYD5, NEDD8, PLD3, PSAP, MIF, CTSD, BGN, CRYAB, MFGE8, SERPINF1, MT1X, GRN, PLTP, CKB, CSTB, SEC13, CTSA, LGMN, CTSB, PEA15, DYNLT1	LGALS3, CFL1, PFN1, DAD1, FXYD5, NEDD8, PLD3, PSAP, MIF, CTSD, BGN, CRYAB, MFGE8, SERPINF1, MT1X, GRN, PLTP, CKB, CSTB, SEC13, CTSA, LGMN, CTSB, PEA15, DYNLT1
WINTER_HYPOXIA_METAGENE	0.00113895	0.0199936	0.317619	3.21024	0	121	ALDOA, RPL36A, FTL, GAPDH, HERPUD1, PKM, TPI1, SLC3A2, LDHA, EIF4A3, LGALS1, DDIT4, ANGPTL4, TXN, ANXA2, ID2, CDKN1A, PLAU, ERRFI1, PGK1, ENO1, MIF, PGF, PGAM1, CTSD, LDHB, ANXA1, XRCC6, PSMA3, HMOX1, KRT18, FKBP4, PLAUR, GLRX, ANXA5, PFKFB3, VPS51, INSIG1, ACAT1, FABP5, HBP1, HMOX2, DKC1, BNIP3L, NR3C1, CCT6A, DDIT3, IL6, ADM, NR4A1, QSOX1, TIMM17A, ENG, AK2, SRSF6, VIM, P4HA2, RBPJ, AK3, RRP9, …	ALDOA, RPL36A, FTL, GAPDH, HERPUD1, PKM, TPI1, SLC3A2, LDHA, EIF4A3, LGALS1, DDIT4, ANGPTL4, TXN, ANXA2, ID2, CDKN1A, PLAU, ERRFI1, PGK1, ENO1, MIF, PGF, PGAM1, CTSD, LDHB, ANXA1, XRCC6, PSMA3, HMOX1, KRT18, FKBP4, PLAUR, GLRX, ANXA5, PFKFB3, VPS51, INSIG1, ACAT1, FABP5, HBP1, HMOX2, DKC1, BNIP3L, NR3C1, CCT6A, DDIT3, IL6, ADM, NR4A1, QSOX1
CAIRO_HEPATOBLASTOMA_CLASSES_UP	0.00102987	0.0199936	0.233146	3.2028	0	349	EIF4A1, RPL10A, RPL15, RPL8, RPS16, RPL19, RPS6, RPS3, TPI1, RPL4, RPS9, RPL37A, RPL18A, EIF3L, CKS2, EIF4A3, RPS14, CHCHD2, VDAC2, CLIC1, RPL23, RPL18, RPL6, EIF3F, EEF1D, RBX1, RAN, BSG, SRSF2, EIF3E, RPL24, KPNA2, ILF2, PSMB5, ERGIC3, NOP16, IMPDH2, EIF3H, SNRPB, PRDX6, TAF9, C20orf27, NPM1, SLC25A3, UQCRH, STOML2, PRMT1, ENO1, MIF, RPL11, RPL14, CCT7, CYC1, RPL5, NME1, AMD1, CSNK2B, RANBP1, R…	EIF4A1, RPL10A, RPL15, RPL8, RPS16, RPL19, RPS6, RPS3, TPI1, RPL4, RPS9, RPL37A, RPL18A, EIF3L, CKS2, EIF4A3, RPS14, CHCHD2, VDAC2, CLIC1, RPL23, RPL18, RPL6, EIF3F, EEF1D, RBX1, RAN, BSG, SRSF2, EIF3E, RPL24, KPNA2, ILF2, PSMB5, ERGIC3, NOP16, IMPDH2, EIF3H, SNRPB, PRDX6, TAF9, C20orf27, NPM1, SLC25A3, UQCRH, STOML2, PRMT1, ENO1, MIF, RPL11, RPL14, CCT7, CYC1, RPL5, NME1, AMD1, CSNK2B, RANBP1, R…
REACTOME_COOPERATION_OF_PREFOLDIN_AND_TRIC_CCT_IN_ACTIN_AND_TUBULIN_FOLDING	0.00151286	0.0199936	0.625577	3.20144	0	23	TUBA1B, TUBB4B, TUBA1A, TUBB2A, PFDN5, TUBA1C, CCT7, ACTB, CCT2, PFDN2, TCP1, CCT3, CCT5, CCT4, TUBB2B, CCT8, VBP1, CCT6A, PFDN4, TUBB6, PFDN6, PFDN1	TUBA1B, TUBB4B, TUBA1A, TUBB2A, PFDN5, TUBA1C, CCT7, ACTB, CCT2, PFDN2, TCP1, CCT3, CCT5, CCT4, TUBB2B, CCT8, VBP1, CCT6A, PFDN4
REACTOME_BETA_CATENIN_INDEPENDENT_WNT_SIGNALING	0.00118483	0.0199936	0.368905	3.19913	0	78	UBB, UBC, RPS27A, PSMB7, AP2M1, PFN1, PSMB5, PSMD8, PSMB6, PSMB3, UBA52, MYC, CLTA, PSMB1, PSME1, PSMC5, PSMA1, PSMB4, GNG11, PSMA7, PSMF1, PSMA4, PSMD4, GNG5, PSMA3, PSME2, PSMC3, PSMD2, PSMC2, PSMC1, AP2S1, PSMB2, PSMC4, PSMD13, PSMD3, PSMC6, PSMD11, PSMB8, RHOA, PSMA5	UBB, UBC, RPS27A, PSMB7, AP2M1, PFN1, PSMB5, PSMD8, PSMB6, PSMB3, UBA52, MYC, CLTA, PSMB1, PSME1, PSMC5, PSMA1, PSMB4, GNG11, PSMA7, PSMF1, PSMA4, PSMD4, GNG5, PSMA3, PSME2, PSMC3, PSMD2, PSMC2, PSMC1, AP2S1, PSMB2, PSMC4, PSMD13, PSMD3, PSMC6, PSMD11, PSMB8, RHOA, PSMA5
ACEVEDO_LIVER_TUMOR_VS_NORMAL_ADJACENT_TISSUE_UP	0.0010101	0.0199936	0.214939	3.19588	0	513	RPL23A, CD9, RPL10A, RPL15, UBB, RPS4X, RPS25, RPS5, RPL26, RPL35A, RPS13, TUBB4B, EPHX1, RPS27A, HLA-C, RGS5, CKS2, EIF4A3, DYNLL1, TUBA1A, MGST3, COX7A2, GABARAPL2, BTF3, RPS7, TRMT112, EIF3F, RPS15A, DDAH2, SRSF2, CYSTM1, PFN1, UBE2N, SDCBP, KPNA2, CD59, ILF2, PSMB5, DAD1, SNRPB, COPE, RPL36AL, NDUFA4L2, NEDD8, COX6A1, RHEB, SEC61B, SSR2, PGK1, MYLIP, TUBA1C, TMEM14C, SPTSSA, CNN3, SPCS1, REXO…	RPL23A, CD9, RPL10A, RPL15, UBB, RPS4X, RPS25, RPS5, RPL26, RPL35A, RPS13, TUBB4B, EPHX1, RPS27A, HLA-C, RGS5, CKS2, EIF4A3, DYNLL1, TUBA1A, MGST3, COX7A2, GABARAPL2, BTF3, RPS7, TRMT112, EIF3F, RPS15A, DDAH2, SRSF2, CYSTM1, PFN1, UBE2N, SDCBP, KPNA2, CD59, ILF2, PSMB5, DAD1, SNRPB, COPE, RPL36AL, NDUFA4L2, NEDD8, COX6A1, RHEB, SEC61B, SSR2, PGK1, MYLIP, TUBA1C, TMEM14C, SPTSSA, CNN3, SPCS1, REXO…
FLECHNER_PBL_KIDNEY_TRANSPLANT_OK_VS_DONOR_UP	0.00118906	0.0199936	0.34537	3.18949	0	94	RPS20, FTH1, RPL19, CLU, TMED2, RPL23, EIF3F, RAD23A, RPL35, LAMTOR5, TXN, PRMT1, CTSD, RPS23, RPL11, CCT7, CYC1, RPS29, ACTB, PSMB4, NDUFB5, EEF1B2, OAT, RPLP0, HAX1, CAPZB, PSMA4, ARID5A, PPP1R15A, PA2G4, TAF7, UBE2I, RSU1, VDAC1, SMARCE1, SRSF3, LRP10, RGS2, PLIN3, ANP32B, PSMA5, KLHL21, CPNE1, HBEGF, DAP3, TIMM17A, VAMP5, PCF11, CLEC11A, ACO2, RBPJ, OXA1L, SAT1, PSMD9, LSM2	RPS20, FTH1, RPL19, CLU, TMED2, RPL23, EIF3F, RAD23A, RPL35, LAMTOR5, TXN, PRMT1, CTSD, RPS23, RPL11, CCT7, CYC1, RPS29, ACTB, PSMB4, NDUFB5, EEF1B2, OAT, RPLP0, HAX1, CAPZB, PSMA4, ARID5A, PPP1R15A, PA2G4, TAF7, UBE2I, RSU1, VDAC1, SMARCE1, SRSF3, LRP10, RGS2, PLIN3, ANP32B, PSMA5, KLHL21, CPNE1, HBEGF, DAP3
REACTOME_MITOTIC_G2_G2_M_PHASES	0.00116144	0.0199936	0.327584	3.17807	0	108	TUBA1B, UBB, TUBB4B, UBC, RPS27A, DYNLL1, TUBA1A, PSMB7, RBX1, TUBB2A, PSMB5, PSMD8, PSMB6, PSMB3, UBA52, DCTN2, CDKN1A, TUBB, TUBA1C, PSMB1, PSME1, PSMC5, PSMA1, PSMB4, PSMA7, PSMF1, DCTN3, SKP1, PSMA4, PSMD4, PSMA3, PSME2, PSMC3, PPP2R1A, PSMD2, PSMC2, PPP2CA, PSMC1, PPP2R2A, PSMB2, PSMC4, PSMD13, YWHAG, MAPRE1, PSMD3, PSMC6, CSNK1D, TUBB2B, PSMD11	TUBA1B, UBB, TUBB4B, UBC, RPS27A, DYNLL1, TUBA1A, PSMB7, RBX1, TUBB2A, PSMB5, PSMD8, PSMB6, PSMB3, UBA52, DCTN2, CDKN1A, TUBB, TUBA1C, PSMB1, PSME1, PSMC5, PSMA1, PSMB4, PSMA7, PSMF1, DCTN3, SKP1, PSMA4, PSMD4, PSMA3, PSME2, PSMC3, PPP2R1A, PSMD2, PSMC2, PPP2CA, PSMC1, PPP2R2A, PSMB2, PSMC4, PSMD13, YWHAG, MAPRE1, PSMD3, PSMC6, CSNK1D, TUBB2B, PSMD11
HONMA_DOCETAXEL_RESISTANCE	0.00152207	0.0199936	0.623342	3.15576	0	22	TUBA1B, GAPDH, RPL38, DYNLL1, CFL1, COX7C, SLC25A3, ENO1, TUBB, MRPS6, GSTP1, ANGPTL2, APRT, PDCD5, NDUFS3, IFI6, CALR, RPN2	TUBA1B, GAPDH, RPL38, DYNLL1, CFL1, COX7C, SLC25A3, ENO1, TUBB, MRPS6, GSTP1, ANGPTL2, APRT, PDCD5, NDUFS3, IFI6, CALR, RPN2
ANDERSEN_LIVER_CANCER_KRT19_UP	0.00147929	0.0199936	0.597946	3.1424	0	24	RPL13A, RPL10A, RPL3, RPL27A, RPS25, RPL35A, RPL9, RPS3A, CALM2, RPS14, RPS18, RPS12, YWHAQ, CCT2, CSTB, NAP1L1	RPL13A, RPL10A, RPL3, RPL27A, RPS25, RPL35A, RPL9, RPS3A, CALM2, RPS14, RPS18, RPS12, YWHAQ, CCT2, CSTB, NAP1L1
ZHONG_SECRETOME_OF_LUNG_CANCER_AND_ENDOTHELIUM	0.00128041	0.0199936	0.441673	3.12779	0	46	ALDOA, RPL10A, GAPDH, PRDX1, EEF2, TPI1, LDHA, CLU, PEBP1, RAN, SRSF2, LGALS3BP, ENO1, CTSD, MDH2, TUBB, TUBA1C, BGN, ACTB, TKT, CTSA, YWHAG, TNXB, PCNA, PPIB	ALDOA, RPL10A, GAPDH, PRDX1, EEF2, TPI1, LDHA, CLU, PEBP1, RAN, SRSF2, LGALS3BP, ENO1, CTSD, MDH2, TUBB, TUBA1C, BGN, ACTB, TKT, CTSA, YWHAG, TNXB, PCNA, PPIB
BOUDOUKHA_BOUND_BY_IGF2BP2	0.00122699	0.0199936	0.381807	3.12353	0	67	RPL36A, RPS10, FTH1, RPS4X, RPS16, RPS27A, FAU, RPS15, DYNLL1, AK1, COX7C, COX8A, UBE2D2, NACA, SEC61B, CRYAB, UAP1, TMEM147, HSPA1B, NDUFA1, S100A6, RPLP0, HIGD2A, TRIP6, RAB31, MAP1LC3B, UNC50, VPS29, CISD1, PEA15, VBP1, LSM5, CCND1, RPL22, ROMO1	RPL36A, RPS10, FTH1, RPS4X, RPS16, RPS27A, FAU, RPS15, DYNLL1, AK1, COX7C, COX8A, UBE2D2, NACA, SEC61B, CRYAB, UAP1, TMEM147, HSPA1B, NDUFA1, S100A6, RPLP0, HIGD2A, TRIP6, RAB31, MAP1LC3B, UNC50, VPS29, CISD1, PEA15, VBP1, LSM5, CCND1, RPL22, ROMO1
REACTOME_TCF_DEPENDENT_SIGNALING_IN_RESPONSE_TO_WNT	0.00118765	0.0199936	0.357969	3.11635	0	79	UBB, UBC, RPS27A, PSMB7, RBX1, PSMB5, PSMD8, PSMB6, PSMB3, UBA52, MYC, PSMB1, PSME1, CSNK2B, PSMC5, PSMA1, PSMB4, PSMA7, PSMF1, CAV1, PSMA4, PSMD4, PSMA3, PSME2, PSMC3, PPP2R1A, PSMD2, PSMC2, PPP2CA, PSMC1, PSMB2, PSMC4, PSMD13, TLE4, PSMD3, PSMC6, PSMD11, SOX4, PSMB8, PSMA5	UBB, UBC, RPS27A, PSMB7, RBX1, PSMB5, PSMD8, PSMB6, PSMB3, UBA52, MYC, PSMB1, PSME1, CSNK2B, PSMC5, PSMA1, PSMB4, PSMA7, PSMF1, CAV1, PSMA4, PSMD4, PSMA3, PSME2, PSMC3, PPP2R1A, PSMD2, PSMC2, PPP2CA, PSMC1, PSMB2, PSMC4, PSMD13, TLE4, PSMD3, PSMC6, PSMD11, SOX4, PSMB8, PSMA5
GOTZMANN_EPITHELIAL_TO_MESENCHYMAL_TRANSITION_DN	0.00114679	0.0199936	0.31317	3.11229	0	115	OAZ1, SOD1, LGALS3, SLC3A2, CALM2, FHL1, RPL18, PFN1, FXYD5, ARHGDIB, MYC, CDKN1A, SLC1A5, SEPHS2, ANXA7, MTHFD2, AMD1, PSME1, ECH1, PSMC5, HSD17B10, YWHAQ, GSTP1, TOB1, CCT3, HAX1, CD55, ARF4, AIP, ANXA11, MRPL23, GDI2, TKT, SRP14, PA2G4, PSMC1, FKBP2, POLR1D, TM4SF1, VDAC1, POLR2C, STIP1, CXCL2, BCAP31, RALY, ATP6V1E1, CAPZA2, SCP2, SRSF1, S100A13, BAX, DYNLT1, DDOST, OSTF1, SDF2, TFAM, ZFP36L1…	OAZ1, SOD1, LGALS3, SLC3A2, CALM2, FHL1, RPL18, PFN1, FXYD5, ARHGDIB, MYC, CDKN1A, SLC1A5, SEPHS2, ANXA7, MTHFD2, AMD1, PSME1, ECH1, PSMC5, HSD17B10, YWHAQ, GSTP1, TOB1, CCT3, HAX1, CD55, ARF4, AIP, ANXA11, MRPL23, GDI2, TKT, SRP14, PA2G4, PSMC1, FKBP2, POLR1D, TM4SF1, VDAC1, POLR2C, STIP1, CXCL2, BCAP31, RALY, ATP6V1E1, CAPZA2, SCP2, SRSF1, S100A13, BAX, DYNLT1, DDOST, OSTF1, SDF2
REACTOME_INTERLEUKIN_1_FAMILY_SIGNALING	0.00121951	0.0199936	0.375268	3.10675	0	69	UBB, UBC, RPS27A, PSMB7, RBX1, UBE2N, PSMB5, PSMD8, PSMB6, PSMB3, UBA52, PSMB1, PSME1, PSMC5, PSMA1, PSMB4, PSMA7, PSMF1, SKP1, PSMA4, SQSTM1, PSMD4, PSMA3, PSME2, PSMC3, PSMD2, PSMC2, PSMC1, PSMB2, PSMC4, PSMD13, PSMD3, PSMC6, PSMD11, PSMB8, PSMA5, SIGIRR	UBB, UBC, RPS27A, PSMB7, RBX1, UBE2N, PSMB5, PSMD8, PSMB6, PSMB3, UBA52, PSMB1, PSME1, PSMC5, PSMA1, PSMB4, PSMA7, PSMF1, SKP1, PSMA4, SQSTM1, PSMD4, PSMA3, PSME2, PSMC3, PSMD2, PSMC2, PSMC1, PSMB2, PSMC4, PSMD13, PSMD3, PSMC6, PSMD11, PSMB8, PSMA5, SIGIRR
RHODES_CANCER_META_SIGNATURE	0.0013089	0.0199936	0.457575	3.1026	0	41	LDHA, CKS2, EIF4A3, SNRPE, KPNA2, ILF2, TUBB, MTHFD2, HSPE1, NME1, MANF, CRIP2, SNRPF, TGIF1, CCT5, PSME2, PRDX4, PTMA, KDELR2, PSMC4, SDHC, CCT4, SOX4, MRPS12, UBE2S, MRPL3, SSBP1	LDHA, CKS2, EIF4A3, SNRPE, KPNA2, ILF2, TUBB, MTHFD2, HSPE1, NME1, MANF, CRIP2, SNRPF, TGIF1, CCT5, PSME2, PRDX4, PTMA, KDELR2, PSMC4, SDHC, CCT4, SOX4, MRPS12
HOUSTIS_ROS	0.00145138	0.0199936	0.566004	3.0903	0	26	FTL, FTH1, PRDX1, SOD1, GPX4, TXN, MT1A, PRDX6, PRDX2, CAT, MT1X, PRDX3, TXNRD1, PRDX4, HMOX1, GPX3, GLRX, HMOX2	FTL, FTH1, PRDX1, SOD1, GPX4, TXN, MT1A, PRDX6, PRDX2, CAT, MT1X, PRDX3, TXNRD1, PRDX4, HMOX1, GPX3, GLRX, HMOX2
TARTE_PLASMA_CELL_VS_PLASMABLAST_UP	0.00111235	0.0199936	0.293127	3.07935	0	137	RPL23A, CD9, FTL, OAZ1, HERPUD1, HSPB1, RPS16, RPL37A, RPS15, RPL18A, RPS14, CLU, RPS15A, RPS18, RPLP1, AK1, CIRBP, RPL24, B2M, CTSL, RPL7A, FCGRT, PSAP, CRYAB, TSC22D3, RPS11, CST3, RPS2, GPNMB, ACTB, SYPL1, RPL34, PCOLCE, HSPA1B, RPS21, RPSA, RPLP0, SSR4, GRN, PHB2, TGIF1, CHN1, IFITM1, C1S, FMOD, GPX3, LGMN, ALDH2, RGS2, TNXB, HLA-F, FRZB, RPL39, TNC, HEXA, CXCL12, RAB13, CYBA, CD40, ADM, NR4A…	RPL23A, CD9, FTL, OAZ1, HERPUD1, HSPB1, RPS16, RPL37A, RPS15, RPL18A, RPS14, CLU, RPS15A, RPS18, RPLP1, AK1, CIRBP, RPL24, B2M, CTSL, RPL7A, FCGRT, PSAP, CRYAB, TSC22D3, RPS11, CST3, RPS2, GPNMB, ACTB, SYPL1, RPL34, PCOLCE, HSPA1B, RPS21, RPSA, RPLP0, SSR4, GRN, PHB2, TGIF1, CHN1, IFITM1, C1S, FMOD, GPX3, LGMN, ALDH2, RGS2, TNXB, HLA-F, FRZB, RPL39, TNC, HEXA, CXCL12, RAB13, CYBA, CD40, ADM, NR4A1
SHIPP_DLBCL_VS_FOLLICULAR_LYMPHOMA_UP	0.0013624	0.0199936	0.48319	3.07089	0	36	ALDOA, PRDX1, PKM, LGALS3, LDHA, KPNA2, IMPDH2, SNRPB, CLTA, SLC1A5, ENO1, MIF, PGAM1, CTSD, MTHFD2, NME1, CCT3, CCT5, PSME2, PSMC1	ALDOA, PRDX1, PKM, LGALS3, LDHA, KPNA2, IMPDH2, SNRPB, CLTA, SLC1A5, ENO1, MIF, PGAM1, CTSD, MTHFD2, NME1, CCT3, CCT5, PSME2, PSMC1
REACTOME_C_TYPE_LECTIN_RECEPTORS_CLRS	0.00121951	0.0199936	0.370822	3.06994	0	69	UBB, UBC, RPS27A, PSMB7, UBE2N, PSMB5, PSMD8, PSMB6, PSMB3, UBA52, UBE2D2, PSMB1, PSME1, PSMC5, PSMA1, PSMB4, PSMA7, PSMF1, SKP1, PSMA4, PSMD4, PSMA3, PSME2, PSMC3, PSMD2, PSMC2, PSMC1, PSMB2, PSMC4, PSMD13, UBE2D1, PSMD3, PSMC6, PSMD11, PSMB8, PSMA5	UBB, UBC, RPS27A, PSMB7, UBE2N, PSMB5, PSMD8, PSMB6, PSMB3, UBA52, UBE2D2, PSMB1, PSME1, PSMC5, PSMA1, PSMB4, PSMA7, PSMF1, SKP1, PSMA4, PSMD4, PSMA3, PSME2, PSMC3, PSMD2, PSMC2, PSMC1, PSMB2, PSMC4, PSMD13, UBE2D1, PSMD3, PSMC6, PSMD11, PSMB8, PSMA5
REACTOME_HSP90_CHAPERONE_CYCLE_FOR_STEROID_HORMONE_RECEPTORS_SHR_IN_THE_PRESENCE_OF_LIGAND	0.00136612	0.0199936	0.478959	3.06493	0	37	TUBA1B, TUBB4B, DYNLL1, TUBA1A, TUBB2A, DNAJB1, DCTN2, HSPA8, TUBA1C, HSPA1B, DCTN3, HSPA1A, CAPZB, DCTN6, ACTR10, HSPA2, FKBP4, PTGES3, STIP1, TUBB2B, DNAJA1, CAPZA2, NR3C1, DNAJA2, TUBB6, ACTR1A, DYNC1LI1, HSP90AB1, DYNC1I2	TUBA1B, TUBB4B, DYNLL1, TUBA1A, TUBB2A, DNAJB1, DCTN2, HSPA8, TUBA1C, HSPA1B, DCTN3, HSPA1A, CAPZB, DCTN6, ACTR10, HSPA2, FKBP4, PTGES3, STIP1, TUBB2B, DNAJA1, CAPZA2, NR3C1
REACTOME_FORMATION_OF_TUBULIN_FOLDING_INTERMEDIATES_BY_CCT_TRIC	0.00152905	0.0199936	0.682493	3.06426	0	16	TUBA1B, TUBB4B, TUBA1A, TUBB2A, TUBA1C, CCT7, CCT2, TCP1, CCT3, CCT5, CCT4, TUBB2B, CCT8, CCT6A	TUBA1B, TUBB4B, TUBA1A, TUBB2A, TUBA1C, CCT7, CCT2, TCP1, CCT3, CCT5, CCT4, TUBB2B, CCT8, CCT6A
BASSO_B_LYMPHOCYTE_NETWORK	0.00117786	0.0199936	0.336281	3.06177	0	88	S100A4, LGALS1, MYL12A, PSMB7, PSMB5, NOP16, CYCS, ANXA6, POLR2F, HSPE1, CYC1, NME1, BUD31, CRIP1, LITAF, EBNA1BP2, NDUFAB1, TCP1, SNRPF, AHSA1, PRDX3, PSMA3, PRDX4, IFITM1, PSMD2, POLR2H, EIF2S1, RPS26, PSMB2, SRGN, LSM3, POLD2, MVP, SSRP1, HDDC2, BYSL, PCNA, N4BP2L1, SRSF1, MRPS12, RUVBL2, ETHE1, TIMM17A, UBE2S, MRPL3, SSBP1, SLC7A5, ASNS, HSPA9, SAT1, MRPL12, HPRT1, SAR1A, SLC25A4, ZNF593, RCC1	S100A4, LGALS1, MYL12A, PSMB7, PSMB5, NOP16, CYCS, ANXA6, POLR2F, HSPE1, CYC1, NME1, BUD31, CRIP1, LITAF, EBNA1BP2, NDUFAB1, TCP1, SNRPF, AHSA1, PRDX3, PSMA3, PRDX4, IFITM1, PSMD2, POLR2H, EIF2S1, RPS26, PSMB2, SRGN, LSM3, POLD2, MVP, SSRP1, HDDC2, BYSL, PCNA, N4BP2L1, SRSF1, MRPS12, RUVBL2, ETHE1
MOOTHA_HUMAN_MITODB_6_2002	0.00104932	0.0199936	0.237147	3.0561	0	272	RPL3, RPLP2, SLC25A5, RPS3A, VDAC2, COX7A2, CYB5R3, GPX4, COX4I1, TXN, COX7C, NDUFB4, COX8A, COX6B1, CYCS, NDUFC2, TBCB, SLC25A3, UQCRH, COX7A2L, TUFM, COX6A1, NDUFS4, NDUFC1, MDH2, COX7B, MTHFD2, HSPE1, REXO2, UQCRC2, CYC1, COX7A1, NDUFB7, NDUFA6, NDUFAB1, NDUFA1, NDUFB6, ACADVL, COX5B, NDUFB5, HSPA1A, NDUFS2, DUT, SDHD, UQCRB, OAT, HAX1, UQCRFS1, NDUFS7, TSPO, NDUFB2, TOMM22, NDUFS3, SDHB, NDUF…	RPL3, RPLP2, SLC25A5, RPS3A, VDAC2, COX7A2, CYB5R3, GPX4, COX4I1, TXN, COX7C, NDUFB4, COX8A, COX6B1, CYCS, NDUFC2, TBCB, SLC25A3, UQCRH, COX7A2L, TUFM, COX6A1, NDUFS4, NDUFC1, MDH2, COX7B, MTHFD2, HSPE1, REXO2, UQCRC2, CYC1, COX7A1, NDUFB7, NDUFA6, NDUFAB1, NDUFA1, NDUFB6, ACADVL, COX5B, NDUFB5, HSPA1A, NDUFS2, DUT, SDHD, UQCRB, OAT, HAX1, UQCRFS1, NDUFS7, TSPO, NDUFB2, TOMM22, NDUFS3, SDHB, NDUF…
HUANG_GATA2_TARGETS_UP	0.00121359	0.0199936	0.362192	3.05501	0	72	RPS6, LGALS1, MYL12A, B2M, ANXA2, PRDX5, CDKN1A, FIS1, COX6A1, GSN, CST3, UBL5, AP3S1, C12orf57, NDUFA6, ARPC1A, EMP3, ATP6V0E1, SQSTM1, TMEM50A, TSPO, TGIF1, ATP6V0D1, IFITM1, BLOC1S1, C1orf54, RAB31, SCAND1, SRGN, HBP1, CD47, RHOG, PSENEN, N4BP2L1, PSMB8, GSTO1, DYNLT1	RPS6, LGALS1, MYL12A, B2M, ANXA2, PRDX5, CDKN1A, FIS1, COX6A1, GSN, CST3, UBL5, AP3S1, C12orf57, NDUFA6, ARPC1A, EMP3, ATP6V0E1, SQSTM1, TMEM50A, TSPO, TGIF1, ATP6V0D1, IFITM1, BLOC1S1, C1orf54, RAB31, SCAND1, SRGN, HBP1, CD47, RHOG, PSENEN, N4BP2L1, PSMB8, GSTO1, DYNLT1
MODY_HIPPOCAMPUS_NEONATAL	0.00151057	0.0199936	0.62788	3.03619	0	19	TUBA1B, TUBA1A, TUBB, CCT7, TBCA, ACTG1, CCT5, FABP5, FDPS, CCT4, TUBB2B, CCT8, TNC, MMP14, LPL	TUBA1B, TUBA1A, TUBB, CCT7, TBCA, ACTG1, CCT5, FABP5, FDPS, CCT4, TUBB2B, CCT8, TNC, MMP14, LPL
REACTOME_AUTOPHAGY	0.00118343	0.0199936	0.339683	3.03354	0	84	TUBA1B, UBB, TUBB4B, UBC, RPS27A, DYNLL1, TUBA1A, GABARAPL2, TOMM7, EEF1A1, UBE2N, TUBB2A, LAMTOR5, UBA52, HSPA8, LAMTOR4, RHEB, PARK7, TUBA1C, CSNK2B, MAP1LC3A, CHMP2A, SQSTM1, TOMM22, VPS28, CHMP3, MAP1LC3B, LAMTOR1, VDAC1, ARL13B, CHMP4A, RRAGA, TUBB2B, PLIN3, CHMP2B, WDR45, HSF1, TSG101, ATG3, MVB12A, LAMTOR2, TUBB6, VIM, PRKAG1, PLIN2, VCP, TOMM20, DYNC1LI1, CHMP4B, HSP90AB1, DYNC1I2, GABARA…	TUBA1B, UBB, TUBB4B, UBC, RPS27A, DYNLL1, TUBA1A, GABARAPL2, TOMM7, EEF1A1, UBE2N, TUBB2A, LAMTOR5, UBA52, HSPA8, LAMTOR4, RHEB, PARK7, TUBA1C, CSNK2B, MAP1LC3A, CHMP2A, SQSTM1, TOMM22, VPS28, CHMP3, MAP1LC3B, LAMTOR1, VDAC1, ARL13B, CHMP4A, RRAGA, TUBB2B, PLIN3, CHMP2B, WDR45, HSF1, TSG101
MUNSHI_MULTIPLE_MYELOMA_UP	0.0013089	0.0199936	0.447338	3.03319	0	41	UBB, UBC, CALM2, S100A4, EEF1A1, RAN, ANXA2, DAD1, AXL, NACA, LDHB, PSMB1, HSPE1, XBP1, CD63, HAX1, SSR4, PSME2, DBI, IFITM1, FKBP2	UBB, UBC, CALM2, S100A4, EEF1A1, RAN, ANXA2, DAD1, AXL, NACA, LDHB, PSMB1, HSPE1, XBP1, CD63, HAX1, SSR4, PSME2, DBI, IFITM1, FKBP2
REACTOME_TRANSCRIPTIONAL_REGULATION_BY_RUNX1	0.00116686	0.0199936	0.327326	3.02668	0	91	UBB, UBC, RPS27A, LGALS3, PSMB7, PSMB5, PSMD8, CTSL, PSMB6, PSMB3, UBA52, MYL9, PRMT1, PSMB1, PSME1, CSNK2B, PSMC5, PSMA1, PSMB4, PSMA7, PSMF1, PSMA4, SMARCB1, PSMD4, PSMA3, PSME2, PSMC3, PSMD2, PSMC2, DPY30, PSMC1, CBX6, PSMB2, PSMC4, PSMD13, SMARCE1, PSMD3, PSMC6, RING1, PSMD11, PSMB8, CCND1, PSMA5	UBB, UBC, RPS27A, LGALS3, PSMB7, PSMB5, PSMD8, CTSL, PSMB6, PSMB3, UBA52, MYL9, PRMT1, PSMB1, PSME1, CSNK2B, PSMC5, PSMA1, PSMB4, PSMA7, PSMF1, PSMA4, SMARCB1, PSMD4, PSMA3, PSME2, PSMC3, PSMD2, PSMC2, DPY30, PSMC1, CBX6, PSMB2, PSMC4, PSMD13, SMARCE1, PSMD3, PSMC6, RING1, PSMD11, PSMB8, CCND1, PSMA5
SANA_RESPONSE_TO_IFNG_DN	0.00125786	0.0199936	0.38605	3.019	0	58	RPL10A, PRDX1, RPS3A, LGALS1, MGST3, RPL6, RAN, ILF2, ARHGDIB, SLC25A3, RHOC, SNRPD2, SSR2, PRMT1, YWHAQ, ANGPTL2, CCT3, RPSA, OAT, RPLP0, HDAC2, MORF4L2, CCT5, PA2G4, KDELR2, CTNNAL1, POLD2, FABP5, CCT4, UQCR10, NQO1, NDUFA4, TIMM17A, METTL9, RTN4, SMS, HSP90AB1, EI24, GADD45A, HSPD1, INHBA, DESI2, EIF4G2, ANTXR1	RPL10A, PRDX1, RPS3A, LGALS1, MGST3, RPL6, RAN, ILF2, ARHGDIB, SLC25A3, RHOC, SNRPD2, SSR2, PRMT1, YWHAQ, ANGPTL2, CCT3, RPSA, OAT, RPLP0, HDAC2, MORF4L2, CCT5, PA2G4, KDELR2, CTNNAL1, POLD2, FABP5, CCT4, UQCR10, NQO1, NDUFA4
WP_PARKINUBIQUITIN_PROTEASOMAL_SYSTEM_PATHWAY	0.00128041	0.0199936	0.426119	3.01764	0	46	TUBA1B, TUBB4B, TUBA1A, TUBB2A, PSMD8, HSPA8, TUBB, TUBA1C, PSMC5, HSPA1B, HSPA1A, PSMD4, PSMC3, HSPA2, PSMD2, PSMC2, PSMC1, PSMC4, PSMD13, PSMD3, PSMC6, TUBB2B, PSMD11, UBE2L3, PSMD7, TUBB6, HSPA14, HSPA9, PSMD9, CUL1, UBE2J2, HSPA5, PSMD6, PSMD1, UBE2L6, HSPA4	TUBA1B, TUBB4B, TUBA1A, TUBB2A, PSMD8, HSPA8, TUBB, TUBA1C, PSMC5, HSPA1B, HSPA1A, PSMD4, PSMC3, HSPA2, PSMD2, PSMC2, PSMC1, PSMC4, PSMD13, PSMD3, PSMC6, TUBB2B, PSMD11, UBE2L3
PAL_PRMT5_TARGETS_UP	0.00115741	0.0199936	0.307343	3.0127	0	110	HNRNPA1, CKS2, ERH, NDUFA13, KPNA2, TUBB2A, PSMB5, ID2, TUFM, SLIRP, SPTSSA, STRAP, NME1, AMD1, ECH1, MRPS21, EMP3, EIF1AX, CKS1B, COPS3, PSMC3, FKBP4, PRELID1, CDK4, LUC7L3, SPCS2, LSM3, MRPL18, HMGB2, ELOF1, SMARCE1, PTN, STMN1, HMGN2, HAT1, ANP32B, ECHS1, TARDBP, SRSF1, CXCL12, ANP32E, GUSB, YWHAB, AURKAIP1, TSEN34, CUEDC2, CPNE1, PPA2, CETN2, EMC6, SRSF6, PPP1R7, CYP1B1, LAGE3, NCBP2, LARP7, …	HNRNPA1, CKS2, ERH, NDUFA13, KPNA2, TUBB2A, PSMB5, ID2, TUFM, SLIRP, SPTSSA, STRAP, NME1, AMD1, ECH1, MRPS21, EMP3, EIF1AX, CKS1B, COPS3, PSMC3, FKBP4, PRELID1, CDK4, LUC7L3, SPCS2, LSM3, MRPL18, HMGB2, ELOF1, SMARCE1, PTN, STMN1, HMGN2, HAT1, ANP32B, ECHS1, TARDBP, SRSF1, CXCL12, ANP32E, GUSB, YWHAB, AURKAIP1, TSEN34, CUEDC2, CPNE1, PPA2, CETN2
PELLICCIOTTA_HDAC_IN_ANTIGEN_PRESENTATION_UP	0.001287	0.0199936	0.403506	3.00979	0	52	HERPUD1, PSMB7, B2M, ERGIC3, PSMB3, COPE, TBCB, TMED9, PSMB1, PSMB4, PSMD4, PSMD2, PPP1R15A, KDELR2, PSMC4, PSMD13, BCAP31, PSMD3, POMP, PDIA3, CALR, PSMA5, DDIT3, TMED10, TRAPPC3, ASNS, PSMD9, BCAP29, GOPC, TRAPPC4, SAR1A, TRAPPC1, TXNDC12, HSPA5, PSMD6, COPB2, PSMD1, COPZ1, PDIA4, CBY1	HERPUD1, PSMB7, B2M, ERGIC3, PSMB3, COPE, TBCB, TMED9, PSMB1, PSMB4, PSMD4, PSMD2, PPP1R15A, KDELR2, PSMC4, PSMD13, BCAP31, PSMD3, POMP, PDIA3, CALR, PSMA5, DDIT3, TMED10, TRAPPC3
DIRMEIER_LMP1_RESPONSE_LATE_DN	0.00147059	0.0199936	0.601352	2.99879	0	20	GAPDH, RPS5, UBC, RPS19, FAU, ARHGDIB, COX8A, PSAP, RPS11, RPLP0, RPL29, IFITM1, ASAH1, ARF5	GAPDH, RPS5, UBC, RPS19, FAU, ARHGDIB, COX8A, PSAP, RPS11, RPLP0, RPL29, IFITM1, ASAH1, ARF5
ZHOU_TNF_SIGNALING_30MIN	0.00136426	0.0199936	0.483724	2.98589	0	34	RPL10, ATF4, HSPB1, TUBB4B, EEF2, CLIC1, PLP2, PSMB7, NDUFA13, ERGIC3, JUNB, PRDX5, PRDX2, SLC39A1, PPP2R1A, PHB, TAGLN2, MRPL36, CXCL1, SF3B2	RPL10, ATF4, HSPB1, TUBB4B, EEF2, CLIC1, PLP2, PSMB7, NDUFA13, ERGIC3, JUNB, PRDX5, PRDX2, SLC39A1, PPP2R1A, PHB, TAGLN2, MRPL36, CXCL1, SF3B2
WELCSH_BRCA1_TARGETS_UP	0.00113507	0.0199936	0.293134	2.98537	0	125	CD9, CKS2, TMED2, MYL12A, CIRBP, B2M, CTSL, ANXA2, ID2, ACTA2, RAB1A, RAB7A, NPC2, CDKN1A, RHOC, FCGRT, PLD3, SEPHS2, TUBB, HEXB, CCT7, ANXA7, LUM, ANXA1, NDUFA12, TMBIM6, ECH1, ARPC1A, MFGE8, LEPROT, HMGN3, ANXA4, CAT, RAB2A, PGRMC1, COPS8, MAT2A, KDELR2, KIF5B, ANXA5, SDHC, PPIC, CD47, SRSF3, NEU1, UBE2D3, EIF4B, PPP4C, NR3C1, CYBA, TMED10, DDOST, TSG101, ACTR1B, PTGR1, NDUFA4, TIMM17A, VAMP3, …	CD9, CKS2, TMED2, MYL12A, CIRBP, B2M, CTSL, ANXA2, ID2, ACTA2, RAB1A, RAB7A, NPC2, CDKN1A, RHOC, FCGRT, PLD3, SEPHS2, TUBB, HEXB, CCT7, ANXA7, LUM, ANXA1, NDUFA12, TMBIM6, ECH1, ARPC1A, MFGE8, LEPROT, HMGN3, ANXA4, CAT, RAB2A, PGRMC1, COPS8, MAT2A, KDELR2, KIF5B, ANXA5, SDHC, PPIC, CD47, SRSF3, NEU1, UBE2D3, EIF4B, PPP4C, NR3C1, CYBA, TMED10, DDOST, TSG101, ACTR1B, PTGR1, NDUFA4
WP_TRANSLATION_FACTORS	0.00130719	0.0199936	0.442931	2.97873	0	40	EIF4A1, EEF2, EIF1, EEF1A1, EIF3F, EEF1D, EIF3G, EIF3E, EIF3I, EIF3H, EIF3D, EIF4E, EIF6, EEF1B2, EIF1AX, EIF5, EIF4H, EIF4A2, EIF2S1, EIF5A, EIF5B, EIF4B, EIF2S2	EIF4A1, EEF2, EIF1, EEF1A1, EIF3F, EEF1D, EIF3G, EIF3E, EIF3I, EIF3H, EIF3D, EIF4E, EIF6, EEF1B2, EIF1AX, EIF5, EIF4H, EIF4A2, EIF2S1, EIF5A, EIF5B, EIF4B, EIF2S2
BHATTACHARYA_EMBRYONIC_STEM_CELL	0.00128041	0.0199936	0.420486	2.97775	0	46	RPL7, EIF4A1, RPL4, RPL6, RPL24, KPNA2, IMPDH2, NPM1, TUBB, LDHB, MTHFD2, SSB, SNRPF, RPLP0, RSL24D1, GNL3, HDAC2, PSMA3, IFITM1, PTTG1, FABP5, HMGB2, CCT8, BRIX1, SRSF7, SERPINH1, NASP	RPL7, EIF4A1, RPL4, RPL6, RPL24, KPNA2, IMPDH2, NPM1, TUBB, LDHB, MTHFD2, SSB, SNRPF, RPLP0, RSL24D1, GNL3, HDAC2, PSMA3, IFITM1, PTTG1, FABP5, HMGB2, CCT8, BRIX1, SRSF7, SERPINH1, NASP
TIEN_INTESTINE_PROBIOTICS_2HR_UP	0.00151057	0.0199936	0.615473	2.9762	0	19	GAPDH, RPS6, UBC, RPS3A, RPL23, EEF1A1, B2M, HSPA8, PGK1, RPS11, RPLP0, EIF5A, NAP1L1	GAPDH, RPS6, UBC, RPS3A, RPL23, EEF1A1, B2M, HSPA8, PGK1, RPS11, RPLP0, EIF5A, NAP1L1
REACTOME_M_PHASE	0.0010929	0.0199936	0.258014	2.96292	0	181	TUBA1B, UBB, RPS27, TUBB4B, UBC, RPS27A, DYNLL1, TUBA1A, PSMB7, RAN, TUBB2A, PSMB5, PSMD8, PSMB6, PSMB3, UBA52, RAB1A, DCTN2, TUBB, TUBA1C, PSMB1, SUMO1, PSME1, CSNK2B, PSMC5, PSMA1, ANAPC11, PSMB4, BANF1, PSMA7, PSMF1, ANAPC16, DCTN3, CHMP2A, UBE2E1, NUDC, PSMA4, RAB2A, PSMD4, PSMA3, PSME2, PSMC3, PPP2R1A, PSMD2, CHMP3, PSMC2, PPP2CA, UBE2I, PTTG1, PSMC1, PPP2R2A, PSMB2, PSMC4, SEC13, PSMD13, SM…	TUBA1B, UBB, RPS27, TUBB4B, UBC, RPS27A, DYNLL1, TUBA1A, PSMB7, RAN, TUBB2A, PSMB5, PSMD8, PSMB6, PSMB3, UBA52, RAB1A, DCTN2, TUBB, TUBA1C, PSMB1, SUMO1, PSME1, CSNK2B, PSMC5, PSMA1, ANAPC11, PSMB4, BANF1, PSMA7, PSMF1, ANAPC16, DCTN3, CHMP2A, UBE2E1, NUDC, PSMA4, RAB2A, PSMD4, PSMA3, PSME2, PSMC3, PPP2R1A, PSMD2, CHMP3, PSMC2, PPP2CA, UBE2I, PTTG1, PSMC1, PPP2R2A, PSMB2, PSMC4, SEC13, PSMD13, SM…
ZHANG_RESPONSE_TO_CANTHARIDIN_DN	0.00129199	0.0199936	0.412101	2.96253	0	48	RPL15, SLC25A6, RPL4, RPS14, EEF1D, COX4I1, NOP16, UQCRH, MYC, RHOC, PGAM1, NDUFB6, RPSA, RPL29, NDUFB2, NDUFS3, GTF3A, TKT, POLR2H, PA2G4, CDK4, SNRPD1, NOP56, POLD2, FABP5	RPL15, SLC25A6, RPL4, RPS14, EEF1D, COX4I1, NOP16, UQCRH, MYC, RHOC, PGAM1, NDUFB6, RPSA, RPL29, NDUFB2, NDUFS3, GTF3A, TKT, POLR2H, PA2G4, CDK4, SNRPD1, NOP56, POLD2, FABP5
REN_ALVEOLAR_RHABDOMYOSARCOMA_DN	0.00104493	0.0199936	0.228457	2.95973	0	278	EPHX1, TMEM59, CLU, CLIC1, ID3, FHL2, TNFRSF1A, AP2M1, RAB5C, DUSP14, ANXA2, ARPC1B, FXYD5, AXL, TGFB1I1, RAB1A, LGALS3BP, TNFRSF12A, CD151, RHOC, CLTA, PLAU, SEC61B, EFEMP2, GSN, HEXB, ANXA7, VKORC1, CST3, ATP6AP2, RABAC1, UGDH, UBE2A, UAP1, ANXA1, REEP5, PDLIM2, IGFBP6, CBR1, PCOLCE, SERP1, ATP6V0E1, S100A6, MFGE8, ECM1, ACADVL, LEPROT, CAV1, WDR1, CAT, CAPZB, ARF4, TSPAN4, GRN, TMEM50A, LRRC59…	EPHX1, TMEM59, CLU, CLIC1, ID3, FHL2, TNFRSF1A, AP2M1, RAB5C, DUSP14, ANXA2, ARPC1B, FXYD5, AXL, TGFB1I1, RAB1A, LGALS3BP, TNFRSF12A, CD151, RHOC, CLTA, PLAU, SEC61B, EFEMP2, GSN, HEXB, ANXA7, VKORC1, CST3, ATP6AP2, RABAC1, UGDH, UBE2A, UAP1, ANXA1, REEP5, PDLIM2, IGFBP6, CBR1, PCOLCE, SERP1, ATP6V0E1, S100A6, MFGE8, ECM1, ACADVL, LEPROT, CAV1, WDR1, CAT, CAPZB, ARF4, TSPAN4, GRN, TMEM50A, LRRC59…
SCHLOSSER_MYC_TARGETS_REPRESSED_BY_SERUM	0.00115473	0.0199936	0.30072	2.95683	0	111	U2AF1, HNRNPA1, SLC3A2, EIF4A3, BTF3, RAN, UBE2N, KPNA2, TXN, NOP16, CYCS, EIF4E, CNBP, PGAM1, LDHB, MTHFD2, HSPE1, RANBP1, CCT2, SERP1, NDUFB6, SSB, SNRPF, OAT, HDAC2, CCT5, EIF2S1, SEC13, PTGES3, UBA2, PNO1, GNL2, ITPA, BUB3, CCT8, PSMG1, ANP32B, DIMT1, SRSF1, POLE3, PFDN4, NOLC1, ISCA1, NGDN, PMPCB, MRPL3, SSBP1, RABGGTB, ETF1, TFAM, PDIA6, DDX1, FH, ACP1, RNF114, ACTL6A, EXOSC8, SLC39A6, DNAJ…	U2AF1, HNRNPA1, SLC3A2, EIF4A3, BTF3, RAN, UBE2N, KPNA2, TXN, NOP16, CYCS, EIF4E, CNBP, PGAM1, LDHB, MTHFD2, HSPE1, RANBP1, CCT2, SERP1, NDUFB6, SSB, SNRPF, OAT, HDAC2, CCT5, EIF2S1, SEC13, PTGES3, UBA2, PNO1, GNL2, ITPA, BUB3, CCT8, PSMG1, ANP32B, DIMT1, SRSF1, POLE3, PFDN4
REACTOME_SELECTIVE_AUTOPHAGY	0.00128041	0.0199936	0.41708	2.95363	0	46	TUBA1B, UBB, TUBB4B, UBC, RPS27A, DYNLL1, TUBA1A, TOMM7, UBE2N, TUBB2A, UBA52, HSPA8, PARK7, TUBA1C, CSNK2B, MAP1LC3A, SQSTM1, TOMM22, MAP1LC3B, VDAC1, ARL13B, TUBB2B, PLIN3, HSF1, TUBB6, VIM, PRKAG1, PLIN2, VCP, TOMM20, DYNC1LI1, DYNC1I2, ATG12, TOMM5	TUBA1B, UBB, TUBB4B, UBC, RPS27A, DYNLL1, TUBA1A, TOMM7, UBE2N, TUBB2A, UBA52, HSPA8, PARK7, TUBA1C, CSNK2B, MAP1LC3A, SQSTM1, TOMM22, MAP1LC3B, VDAC1, ARL13B, TUBB2B, PLIN3, HSF1
IGLESIAS_E2F_TARGETS_UP	0.00117786	0.0199936	0.324021	2.95014	0	88	CD9, TUBA1B, CALM2, LAPTM4A, LGALS1, CLIC1, TUBA1A, CSRP1, TUBB2A, B2M, ANXA2, ACTA2, TUBB, GSN, CNN3, ITM2B, UGDH, LUM, CRIP1, S100A6, ANGPTL2, SERPINF1, SKP1, ACTG1, DCN, CFD, CKS1B, RBBP7, ADH5, MORF4L1, CD47, LMNA, S100A11, DNAJA1, PCNA, CAPZA2, S100A13, BAX, LPL, CDO1, SERPINH1, PMP22, AKIRIN2, ELN, NPTN, SAT1, CACYBP, SERPINB6, TANK, SLC25A4, APLP2, CCNG1	CD9, TUBA1B, CALM2, LAPTM4A, LGALS1, CLIC1, TUBA1A, CSRP1, TUBB2A, B2M, ANXA2, ACTA2, TUBB, GSN, CNN3, ITM2B, UGDH, LUM, CRIP1, S100A6, ANGPTL2, SERPINF1, SKP1, ACTG1, DCN, CFD, CKS1B, RBBP7, ADH5, MORF4L1, CD47, LMNA, S100A11, DNAJA1, PCNA, CAPZA2, S100A13, BAX, LPL, CDO1, SERPINH1
REACTOME_TP53_REGULATES_METABOLIC_GENES	0.00127226	0.0199936	0.386891	2.94675	0	55	PRDX1, DDIT4, COX4I1, LAMTOR5, TXN, COX7C, COX8A, COX6B1, CYCS, PRDX5, COX7A2L, LAMTOR4, COX6A1, RHEB, COX7B, YWHAQ, PRDX2, COX5B, TXNRD1, COX5A, COX6C, COX14, LAMTOR1, YWHAG, RRAGA, YWHAB, COX16, SURF1, NDUFA4, SESN2	PRDX1, DDIT4, COX4I1, LAMTOR5, TXN, COX7C, COX8A, COX6B1, CYCS, PRDX5, COX7A2L, LAMTOR4, COX6A1, RHEB, COX7B, YWHAQ, PRDX2, COX5B, TXNRD1, COX5A, COX6C, COX14, LAMTOR1, YWHAG, RRAGA, YWHAB, COX16, SURF1, NDUFA4, SESN2
IBRAHIM_NRF1_UP	0.00106383	0.0199936	0.233523	2.93934	0	244	ALDOA, FTL, HNRNPA1, FTH1, GAPDH, PRDX1, PKM, SDCBP, PSMB5, CTSL, NOP16, FXYD5, EIF3H, RAB1A, MRFAP1, SBDS, PRDX6, HSPA8, EIF4E, SLC1A5, PSAP, NACA, LDHB, CCT7, MTHFD2, UGDH, UAP1, TMBIM6, MANF, CCT2, GSTP1, TCP1, CCT3, SSB, XRCC6, NUDC, LRRC59, EIF4H, PSMD4, AHSA1, SCPEP1, CCT5, PSMC3, PGRMC1, COPS8, PRNP, MAP1A, HMOX1, GRPEL1, PPP2CA, TALDO1, GPX3, DNAJB11, KIF5B, AAMP, SEC13, JMJD6, PFKFB3, SL…	ALDOA, FTL, HNRNPA1, FTH1, GAPDH, PRDX1, PKM, SDCBP, PSMB5, CTSL, NOP16, FXYD5, EIF3H, RAB1A, MRFAP1, SBDS, PRDX6, HSPA8, EIF4E, SLC1A5, PSAP, NACA, LDHB, CCT7, MTHFD2, UGDH, UAP1, TMBIM6, MANF, CCT2, GSTP1, TCP1, CCT3, SSB, XRCC6, NUDC, LRRC59, EIF4H, PSMD4, AHSA1, SCPEP1, CCT5, PSMC3, PGRMC1, COPS8, PRNP, MAP1A, HMOX1, GRPEL1, PPP2CA, TALDO1, GPX3, DNAJB11, KIF5B, AAMP, SEC13, JMJD6, PFKFB3, SL…
BURTON_ADIPOGENESIS_5	0.00118483	0.0199936	0.331753	2.93634	0	82	ALDOA, MGST3, CYCS, UQCRH, COX6A1, SLC1A5, MDH2, CYC1, DNAJB9, PSMA1, XBP1, NDUFAB1, TOB1, LMAN2, SDHD, NDUFB10, PHB2, MPC2, PRDX3, DBI, GRPEL1, PHB, TALDO1, COX17, MRPL18, BCAP31, FABP5, RASD1, CISD1, POR, ECHS1, PSMA5, MRPS34, NDUFA8, MRPL34, ABHD5, TIMM17A, ETFB, CBR3, AK2, TIMM9, CRAT, MRPS26, JAGN1, PDIA6, ACO2, CHP1, MRPL12, GINM1, PPA1, IFNGR1, PRPS1, RPP14, MTX2	ALDOA, MGST3, CYCS, UQCRH, COX6A1, SLC1A5, MDH2, CYC1, DNAJB9, PSMA1, XBP1, NDUFAB1, TOB1, LMAN2, SDHD, NDUFB10, PHB2, MPC2, PRDX3, DBI, GRPEL1, PHB, TALDO1, COX17, MRPL18, BCAP31, FABP5, RASD1, CISD1, POR, ECHS1, PSMA5, MRPS34, NDUFA8, MRPL34
WP_VEGFAVEGFR2_SIGNALING_PATHWAY	0.0010627	0.0199936	0.235157	2.9352	0	233	ALDOA, RPL13A, RPL7, RPL10A, RPL27, TMSB4X, RPLP2, ATF4, GAPDH, HERPUD1, HSPB1, RPL26, RPS6, CCL2, RPL18A, LDHA, CLIC1, CFL1, EIF3F, FHL2, BSG, PFN1, SDCBP, CSRP1, TXN, EIF3H, EIF3D, CYCS, PRDX6, RAP1A, EIF4E, RHOC, PLAU, PGK1, PGF, TUBA1C, CCT7, RPS11, RPL5, DNAJB9, ANXA1, PRDX2, TBCA, CRIP2, CAV1, HSPA1A, ACTG1, CAPZB, SSR4, ARF4, LRRC59, PSMD4, PPP1CA, PRKRA, ATP6V0D1, TKT, CCDC124, PTMA, PPP2…	ALDOA, RPL13A, RPL7, RPL10A, RPL27, TMSB4X, RPLP2, ATF4, GAPDH, HERPUD1, HSPB1, RPL26, RPS6, CCL2, RPL18A, LDHA, CLIC1, CFL1, EIF3F, FHL2, BSG, PFN1, SDCBP, CSRP1, TXN, EIF3H, EIF3D, CYCS, PRDX6, RAP1A, EIF4E, RHOC, PLAU, PGK1, PGF, TUBA1C, CCT7, RPS11, RPL5, DNAJB9, ANXA1, PRDX2, TBCA, CRIP2, CAV1, HSPA1A, ACTG1, CAPZB, SSR4, ARF4, LRRC59, PSMD4, PPP1CA, PRKRA, ATP6V0D1, TKT, CCDC124, PTMA, PPP2…
HWANG_PROSTATE_CANCER_MARKERS	0.00151286	0.0199936	0.633235	2.93056	0	17	LGALS3, CLU, LGALS1, RAN, TXN, ILK, PGK1, PARK7, MIF, RERG, SELENBP1, PHB, CALR, KPNB1	LGALS3, CLU, LGALS1, RAN, TXN, ILK, PGK1, PARK7, MIF, RERG, SELENBP1, PHB, CALR, KPNB1
SESTO_RESPONSE_TO_UV_C1	0.00130719	0.0199936	0.432241	2.90684	0	40	VDAC2, SRSF2, UBE2D2, CDKN1A, CRYAB, CNN3, GLUL, CSNK2B, EIF4H, COPS8, KRT18, PSMC2, PPP2CA, UBE2I, PSMC1, PPP2R2A, TM4SF1, C11orf58, PSMC6, PEA15, PSMA5, TSG101, TBCC, SAFB, ETF1, DDX1, ATP6V1B2	VDAC2, SRSF2, UBE2D2, CDKN1A, CRYAB, CNN3, GLUL, CSNK2B, EIF4H, COPS8, KRT18, PSMC2, PPP2CA, UBE2I, PSMC1, PPP2R2A, TM4SF1, C11orf58, PSMC6, PEA15, PSMA5, TSG101
HEDENFALK_BREAST_CANCER_BRACX_UP	0.0015748	0.0201304	0.756736	2.89625	0	11	RPL31, RPL15, RPS4X, RPL19, RPS5, RPS13, UBA52, JUNB	RPL31, RPL15, RPS4X, RPL19, RPS5, RPS13, UBA52, JUNB
DARWICHE_PAPILLOMA_RISK_LOW_UP	0.00122249	0.0199936	0.355153	2.88401	0	65	FTL, RPS3A, LDHA, DYNLL1, GABARAPL2, EEF1D, TXN, ESD, AXL, PLEKHA4, PGK1, ENO1, PGAM1, MGAT1, NFE2L2, TCP1, COX5B, EEF1B2, FAM162A, PDCD5, ATP6V0D1, LY6E, NHP2, EIF5A, ID1, PPIC, LIF, CAPN2, S100A11, RPL39, HEXA, SRSF1, YWHAB, ENG, PFKL, CACYBP, SAR1A, IL1B, SUCLG2, ACOT9, HSPD1, GCLM, VPS37A, SSU72, FABP4	FTL, RPS3A, LDHA, DYNLL1, GABARAPL2, EEF1D, TXN, ESD, AXL, PLEKHA4, PGK1, ENO1, PGAM1, MGAT1, NFE2L2, TCP1, COX5B, EEF1B2, FAM162A, PDCD5, ATP6V0D1, LY6E, NHP2, EIF5A, ID1, PPIC, LIF, CAPN2, S100A11, RPL39, HEXA, SRSF1, YWHAB
RHODES_UNDIFFERENTIATED_CANCER	0.0013624	0.0199936	0.453068	2.87945	0	36	CKS2, PSMB7, KPNA2, ILF2, CTSL, ADRM1, SEC61B, TUBB, MTHFD2, NME1, POLR2K, CKS1B, PRDX4, PSMD2, DPM1, HMGB2, PCNA, EIF2S2, TAP1, CCT6A, CEBPG, UBE2S, SSBP1, SLC7A5	CKS2, PSMB7, KPNA2, ILF2, CTSL, ADRM1, SEC61B, TUBB, MTHFD2, NME1, POLR2K, CKS1B, PRDX4, PSMD2, DPM1, HMGB2, PCNA, EIF2S2, TAP1, CCT6A, CEBPG
GERHOLD_ADIPOGENESIS_DN	0.0013089	0.0199936	0.424655	2.87939	0	41	CD9, IER3, CCL2, EEF2, TUBA1A, ANXA2, DNAJB1, HSPA8, TUBB, CRYAB, CCT2, ECM1, IFRD1, CCT5, ATF1, CDK4, ANXA5, SOX4, MMP14, CXCL12, CCND1, BAX, AKR1B1, THBD	CD9, IER3, CCL2, EEF2, TUBA1A, ANXA2, DNAJB1, HSPA8, TUBB, CRYAB, CCT2, ECM1, IFRD1, CCT5, ATF1, CDK4, ANXA5, SOX4, MMP14, CXCL12, CCND1, BAX, AKR1B1, THBD
CHAUHAN_RESPONSE_TO_METHOXYESTRADIOL_UP	0.00136986	0.0199936	0.475085	2.87131	0	32	ATF4, SLC3A2, CKS2, SRSF2, CIRBP, HSPA8, MYC, COX7B, NME1, AHSA1, CKB, PTTG1, CBX6, HMGN2, UBE2L3, DNAJA1, TARDBP, UBE2S, EIF5AL1, SLC7A5, SRSF6, ASNS, TIMM44	ATF4, SLC3A2, CKS2, SRSF2, CIRBP, HSPA8, MYC, COX7B, NME1, AHSA1, CKB, PTTG1, CBX6, HMGN2, UBE2L3, DNAJA1, TARDBP
FERNANDEZ_BOUND_BY_MYC	0.00117786	0.0199936	0.306633	2.86923	0	98	RPL13A, EIF4A1, RPL27A, HNRNPA1, ATF4, HERPUD1, RPL19, RPS6, EPHX1, ID3, BSG, TXN, ID2, UBA52, JUNB, HSPA8, EIF4E, ENO1, PSMB1, HSPE1, NME1, AMD1, CD63, GSTP1, VAMP2, ACTG1, ARF4, ARF1, CSTB, AKR1A1, HMOX1, PTMA, PHB, POLD2, CXCL2, ALDH2, LMNA, STMN1, DKC1, HMGN2, TPM2, BAX, RPL22, IFRD2	RPL13A, EIF4A1, RPL27A, HNRNPA1, ATF4, HERPUD1, RPL19, RPS6, EPHX1, ID3, BSG, TXN, ID2, UBA52, JUNB, HSPA8, EIF4E, ENO1, PSMB1, HSPE1, NME1, AMD1, CD63, GSTP1, VAMP2, ACTG1, ARF4, ARF1, CSTB, AKR1A1, HMOX1, PTMA, PHB, POLD2, CXCL2, ALDH2, LMNA, STMN1, DKC1, HMGN2, TPM2, BAX, RPL22, IFRD2
WP_ALZHEIMERS_DISEASE	0.00115075	0.0199936	0.286611	2.86489	0	118	TUBA1B, ATF4, SLC25A6, GAPDH, SLC25A5, TUBB4B, CALM2, VDAC2, TUBA1A, PSMB7, TNFRSF1A, TUBB2A, PSMB5, PSMD8, PSMB6, PSMB3, ADRM1, CYCS, TUBB, TUBA1C, PSMB1, CSNK2B, PSMC5, HSD17B10, PSMA1, XBP1, PSMB4, PSMA7, PSMA4, PSMD4, BAD, PSMA3, PSMC3, PSMD2, EIF2S1, PSMC2, PSMC1, PSMB2, KIF5B, PSMC4, VDAC1, PSMD13, CAPN2, PSMD3, VDAC3, PSMC6, TUBB2B, PSENEN, PSMA5, DDIT3, LPL, IL6, CALM1, RTN3, PSMD7, MAP2K…	TUBA1B, ATF4, SLC25A6, GAPDH, SLC25A5, TUBB4B, CALM2, VDAC2, TUBA1A, PSMB7, TNFRSF1A, TUBB2A, PSMB5, PSMD8, PSMB6, PSMB3, ADRM1, CYCS, TUBB, TUBA1C, PSMB1, CSNK2B, PSMC5, HSD17B10, PSMA1, XBP1, PSMB4, PSMA7, PSMA4, PSMD4, BAD, PSMA3, PSMC3, PSMD2, EIF2S1, PSMC2, PSMC1, PSMB2, KIF5B, PSMC4, VDAC1, PSMD13, CAPN2, PSMD3, VDAC3, PSMC6, TUBB2B, PSENEN, PSMA5, DDIT3, LPL, IL6, CALM1, RTN3
THEILGAARD_NEUTROPHIL_AT_SKIN_WOUND_UP	0.0013089	0.0199936	0.422452	2.86445	0	41	EIF4A1, SLC25A6, RPS16, RPS27, IER3, CCL2, GABARAPL2, EEF1A1, RAB1A, PLAU, MTHFD2, NFE2L2, IDI1, CXCL3, EIF5, CCL3, ATP1A1, PPP2R2A, LGMN, CXCL2, PHF1, GNL1, UPP1, ZFP36	EIF4A1, SLC25A6, RPS16, RPS27, IER3, CCL2, GABARAPL2, EEF1A1, RAB1A, PLAU, MTHFD2, NFE2L2, IDI1, CXCL3, EIF5, CCL3, ATP1A1, PPP2R2A, LGMN, CXCL2, PHF1, GNL1, UPP1, ZFP36
SPIELMAN_LYMPHOBLAST_EUROPEAN_VS_ASIAN_DN	0.00103093	0.0199936	0.208321	2.85367	0	346	RPL15, SLC25A5, LAPTM4A, OAZ2, UBE2N, CD59, ERGIC3, ANXA2, RAB1A, UBE2D2, SNRPB, GHITM, TAF9, COX7A2L, HSPA8, ILK, PSAP, NDUFS4, SSR2, STOML2, MYLIP, MDH2, PSMB1, JTB, ATP6V1G1, ITM2B, ARL5A, DNAJB9, TMBIM6, YWHAQ, GPNMB, PSMA1, CD63, NFE2L2, CCT2, NDUFAB1, ATP6V0E1, DCTN3, EIF1AX, CAT, EIF5, ARF4, PEPD, SQSTM1, AIP, DCTN6, PRDX3, PSMA3, ANXA11, GDI2, TXNRD1, IDH3B, PGRMC1, PRDX4, IFITM1, PDCD6, …	RPL15, SLC25A5, LAPTM4A, OAZ2, UBE2N, CD59, ERGIC3, ANXA2, RAB1A, UBE2D2, SNRPB, GHITM, TAF9, COX7A2L, HSPA8, ILK, PSAP, NDUFS4, SSR2, STOML2, MYLIP, MDH2, PSMB1, JTB, ATP6V1G1, ITM2B, ARL5A, DNAJB9, TMBIM6, YWHAQ, GPNMB, PSMA1, CD63, NFE2L2, CCT2, NDUFAB1, ATP6V0E1, DCTN3, EIF1AX, CAT, EIF5, ARF4, PEPD, SQSTM1, AIP, DCTN6, PRDX3, PSMA3, ANXA11, GDI2, TXNRD1, IDH3B, PGRMC1, PRDX4, IFITM1, PDCD6, …
REACTOME_ATTENUATION_PHASE	0.00147059	0.0199936	0.570673	2.8458	0	20	UBB, HSPB1, DNAJB1, HSPA8, HSPA1B, HSPA1A, HSBP1, DNAJB6, HSPA2, FKBP4, PTGES3, MRPL18, HSPB2, HSF1, SERPINH1	UBB, HSPB1, DNAJB1, HSPA8, HSPA1B, HSPA1A, HSBP1, DNAJB6, HSPA2, FKBP4, PTGES3, MRPL18, HSPB2, HSF1, SERPINH1
CHIBA_RESPONSE_TO_TSA	0.00147929	0.0199936	0.540568	2.84086	0	24	PRDX1, PKM, CLU, ID3, BSG, DNAJB1, ID2, CDKN1A, ATP6AP2, GRN, SQSTM1, PRKRA, TXNRD1, HADHB	PRDX1, PKM, CLU, ID3, BSG, DNAJB1, ID2, CDKN1A, ATP6AP2, GRN, SQSTM1, PRKRA, TXNRD1, HADHB
WP_ALZHEIMERS_DISEASE_AND_MIRNA_EFFECTS	0.00114286	0.0199936	0.282264	2.83549	0	119	TUBA1B, ATF4, SLC25A6, GAPDH, SLC25A5, TUBB4B, CALM2, VDAC2, TUBA1A, PSMB7, TNFRSF1A, TUBB2A, PSMB5, PSMD8, PSMB6, PSMB3, ADRM1, CYCS, TUBB, TUBA1C, PSMB1, CSNK2B, PSMC5, HSD17B10, PSMA1, XBP1, PSMB4, PSMA7, PSMA4, PSMD4, BAD, PSMA3, PSMC3, PSMD2, EIF2S1, PSMC2, PSMC1, PSMB2, KIF5B, PSMC4, VDAC1, PSMD13, CAPN2, PSMD3, VDAC3, PSMC6, TUBB2B, PSENEN, PSMA5, DDIT3, LPL, IL6, CALM1, RTN3, PSMD7, MAP2K…	TUBA1B, ATF4, SLC25A6, GAPDH, SLC25A5, TUBB4B, CALM2, VDAC2, TUBA1A, PSMB7, TNFRSF1A, TUBB2A, PSMB5, PSMD8, PSMB6, PSMB3, ADRM1, CYCS, TUBB, TUBA1C, PSMB1, CSNK2B, PSMC5, HSD17B10, PSMA1, XBP1, PSMB4, PSMA7, PSMA4, PSMD4, BAD, PSMA3, PSMC3, PSMD2, EIF2S1, PSMC2, PSMC1, PSMB2, KIF5B, PSMC4, VDAC1, PSMD13, CAPN2, PSMD3, VDAC3, PSMC6, TUBB2B, PSENEN, PSMA5, DDIT3, LPL, IL6, CALM1, RTN3
BIOCARTA_PROTEASOME_PATHWAY	0.00151286	0.0199936	0.612472	2.83448	0	17	PSMB7, PSMB5, PSMB6, PSMB3, PSMB1, UBE2A, PSMA1, PSMB4, PSMA7, PSMA4, PSMA3, PSMB2, PSMA5, RPN2	PSMB7, PSMB5, PSMB6, PSMB3, PSMB1, UBE2A, PSMA1, PSMB4, PSMA7, PSMA4, PSMA3, PSMB2, PSMA5, RPN2
REACTOME_TRANSPORT_OF_SMALL_MOLECULES	0.00106045	0.0199936	0.230036	2.82604	0	222	FTL, FTH1, SLC25A6, UBB, SLC25A5, UBC, RPS27A, SLC3A2, VDAC2, PSMB7, BSG, AP2M1, ANGPTL4, PSMB5, PSMD8, PSMB6, AQP1, PSMB3, UBA52, NPC2, NEDD8, CLTA, SLC1A5, STOML2, MYLIP, SRI, PSMB1, RNF5, FXYD1, TSC22D3, ATP6V1G1, PSME1, PSMC5, PSMA1, ATP6V0B, PSMB4, ATP6V0E1, GNG11, PSMA7, PSMF1, NR1H2, SKP1, PSMA4, ATP6V1F, PHB2, SLC39A1, PSMD4, PLTP, GNG5, PSMA3, PSME2, ATP6V0D1, PSMC3, SMDT1, PSMD2, HMOX1,…	FTL, FTH1, SLC25A6, UBB, SLC25A5, UBC, RPS27A, SLC3A2, VDAC2, PSMB7, BSG, AP2M1, ANGPTL4, PSMB5, PSMD8, PSMB6, AQP1, PSMB3, UBA52, NPC2, NEDD8, CLTA, SLC1A5, STOML2, MYLIP, SRI, PSMB1, RNF5, FXYD1, TSC22D3, ATP6V1G1, PSME1, PSMC5, PSMA1, ATP6V0B, PSMB4, ATP6V0E1, GNG11, PSMA7, PSMF1, NR1H2, SKP1, PSMA4, ATP6V1F, PHB2, SLC39A1, PSMD4, PLTP, GNG5, PSMA3, PSME2, ATP6V0D1, PSMC3, SMDT1, PSMD2, HMOX1,…
CHIARADONNA_NEOPLASTIC_TRANSFORMATION_KRAS_CDC25_UP	0.00137174	0.0199936	0.478224	2.81975	0	30	CD9, TMSB4X, NUPR1, CLIC1, PLP2, PSMB5, FXYD5, RAB7A, CDKN1A, SPTSSA, RGS16, POLD4, ANGPTL2, TSPO, ZNF706, EIF2S1, CSRP2, CCND1, UPP1	CD9, TMSB4X, NUPR1, CLIC1, PLP2, PSMB5, FXYD5, RAB7A, CDKN1A, SPTSSA, RGS16, POLD4, ANGPTL2, TSPO, ZNF706, EIF2S1, CSRP2, CCND1, UPP1
JOHANSSON_GLIOMAGENESIS_BY_PDGFB_UP	0.00135685	0.0199936	0.449381	2.81973	0	35	CD9, FTL, HNRNPA1, LGALS1, EEF1A1, B2M, RPS27L, TMEM176B, CD63, RPLP0, OST4, DBI, HMOX1, CDK4, TAGLN2, HMGB2, PCNA, CCND1, DYNLT1, PPP1R18, HSPA14, STAT3, SERPINE2	CD9, FTL, HNRNPA1, LGALS1, EEF1A1, B2M, RPS27L, TMEM176B, CD63, RPLP0, OST4, DBI, HMOX1, CDK4, TAGLN2, HMGB2, PCNA, CCND1, DYNLT1
DARWICHE_SQUAMOUS_CELL_CARCINOMA_UP	0.00121359	0.0199936	0.34143	2.81932	0	68	FTL, SOD1, LDHA, DYNLL1, EEF1D, TXN, ESD, AXL, MT1A, PLEKHA4, PGK1, ENO1, PGAM1, NFE2L2, TCP1, COX5B, EEF1B2, FAM162A, PDCD5, LY6E, NHP2, ID1, PPIC, LIF, CAPN2, CCT4, S100A11, RPL39, ARL2, HEXA, SRSF1, YWHAB, RNF181, ENG, LTBP4, CDC42EP2, CHP1, PFKL, CACYBP, IL1B, SUCLG2, ACOT9, HSPD1, GCLM, BEST1, FABP4	FTL, SOD1, LDHA, DYNLL1, EEF1D, TXN, ESD, AXL, MT1A, PLEKHA4, PGK1, ENO1, PGAM1, NFE2L2, TCP1, COX5B, EEF1B2, FAM162A, PDCD5, LY6E, NHP2, ID1, PPIC, LIF, CAPN2, CCT4, S100A11, RPL39, ARL2, HEXA, SRSF1, YWHAB, RNF181
JIANG_AGING_HYPOTHALAMUS_UP	0.00138504	0.0199936	0.486761	2.81838	0	29	PRDX1, SOD1, COX7A2, B2M, MT1A, NDUFC1, HEXB, HSPE1, RPS12, ACTB, TBCA, NDUFA1, NDUFB5, PSMA4, AKR1A1, THY1, BTG3, ANP32B, CCT6A	PRDX1, SOD1, COX7A2, B2M, MT1A, NDUFC1, HEXB, HSPE1, RPS12, ACTB, TBCA, NDUFA1, NDUFB5, PSMA4, AKR1A1, THY1, BTG3, ANP32B, CCT6A
KEGG_PATHOGENIC_ESCHERICHIA_COLI_INFECTION	0.00137174	0.0199936	0.473603	2.81829	0	31	TUBA1B, TUBB4B, TUBA1A, TUBB2A, ARPC1B, TUBB, TUBA1C, ARPC2, YWHAQ, ACTB, ARPC1A, ACTG1, ARPC4, KRT18, ARHGEF2, ARPC3, ARPC5L, TUBB2B, RHOA, TUBB6, EZR, ARPC5, CTTN, ROCK1, CTNNB1	TUBA1B, TUBB4B, TUBA1A, TUBB2A, ARPC1B, TUBB, TUBA1C, ARPC2, YWHAQ, ACTB, ARPC1A, ACTG1, ARPC4, KRT18, ARHGEF2, ARPC3, ARPC5L, TUBB2B, RHOA
WP_PATHOGENIC_ESCHERICHIA_COLI_INFECTION	0.00137174	0.0199936	0.473603	2.81829	0	31	TUBA1B, TUBB4B, TUBA1A, TUBB2A, ARPC1B, TUBB, TUBA1C, ARPC2, YWHAQ, ACTB, ARPC1A, ACTG1, ARPC4, KRT18, ARHGEF2, ARPC3, ARPC5L, TUBB2B, RHOA, TUBB6, EZR, ARPC5, CTTN, ROCK1, CTNNB1	TUBA1B, TUBB4B, TUBA1A, TUBB2A, ARPC1B, TUBB, TUBA1C, ARPC2, YWHAQ, ACTB, ARPC1A, ACTG1, ARPC4, KRT18, ARHGEF2, ARPC3, ARPC5L, TUBB2B, RHOA
VECCHI_GASTRIC_CANCER_EARLY_UP	0.00111111	0.0199936	0.258563	2.81645	0	157	CD9, HSPB1, RPL8, CKS2, NOP16, SNRPB, TBCB, NPM1, HSPA8, TMED9, PRMT1, ENO1, HSPE1, CYC1, NME1, RANBP1, CRIP1, EBNA1BP2, S100A6, PSMA7, PFDN2, RPS21, CXCL3, CCT3, ARPC4, GRN, CKS1B, IDH3B, TIMM13, PGRMC1, IFITM1, PDCD6, KRT18, PTMA, PRELID1, PTTG1, RBM42, SNRPD1, NOP56, TM4SF1, ZNF703, POLR2G, LIF, ITPA, SMARCE1, CTSB, BUB3, IFI6, DKC1, S100A11, PFKP, AATF, BYSL, CXCL1, SLC52A2, PSMB8, LYAR, RRS1…	CD9, HSPB1, RPL8, CKS2, NOP16, SNRPB, TBCB, NPM1, HSPA8, TMED9, PRMT1, ENO1, HSPE1, CYC1, NME1, RANBP1, CRIP1, EBNA1BP2, S100A6, PSMA7, PFDN2, RPS21, CXCL3, CCT3, ARPC4, GRN, CKS1B, IDH3B, TIMM13, PGRMC1, IFITM1, PDCD6, KRT18, PTMA, PRELID1, PTTG1, RBM42, SNRPD1, NOP56, TM4SF1, ZNF703, POLR2G, LIF, ITPA, SMARCE1, CTSB, BUB3, IFI6, DKC1, S100A11, PFKP, AATF, BYSL, CXCL1, SLC52A2, PSMB8, LYAR, RRS1…
BENPORATH_MYC_TARGETS_WITH_EBOX	0.00112867	0.0199936	0.27147	2.81343	0	132	RPL13A, EIF4A1, RPL23A, RPL36A, RPL10, RPL27A, HNRNPA1, ATF4, GAPDH, HERPUD1, RPL19, RPS6, RPS19, RPS15, ID3, DKK3, BSG, TXN, UBA52, JUNB, HSPA8, EIF4E, ENO1, PSMB1, NME1, AMD1, ACTB, CD63, GSTP1, GLA, VAMP2, ACTG1, ARF4, SQSTM1, ARF1, PSMA3, CSTB, DBI, AKR1A1, PTMA, PHB, CDK4, POLD2, ALDH2, RHOG, RGS2, LMNA, STMN1, DKC1, HMGN2, TPM2, CCND1, BAX, RPL22, IFRD2	RPL13A, EIF4A1, RPL23A, RPL36A, RPL10, RPL27A, HNRNPA1, ATF4, GAPDH, HERPUD1, RPL19, RPS6, RPS19, RPS15, ID3, DKK3, BSG, TXN, UBA52, JUNB, HSPA8, EIF4E, ENO1, PSMB1, NME1, AMD1, ACTB, CD63, GSTP1, GLA, VAMP2, ACTG1, ARF4, SQSTM1, ARF1, PSMA3, CSTB, DBI, AKR1A1, PTMA, PHB, CDK4, POLD2, ALDH2, RHOG, RGS2, LMNA, STMN1, DKC1, HMGN2, TPM2, CCND1, BAX, RPL22, IFRD2
DARWICHE_SKIN_TUMOR_PROMOTER_UP	0.00126582	0.0199936	0.365098	2.81277	0	56	FTL, SOD1, RPS3A, LDHA, DYNLL1, GABARAPL2, ESD, AXL, ACTA2, PLEKHA4, PGK1, ENO1, PGAM1, TCP1, COX5B, MAP1LC3A, EEF1B2, PDCD5, ATP6V0D1, LY6E, NHP2, ID1, PPIC, LIF, CAPN2, CCT4, ARL2, SRSF1, YWHAB, RNF181, ENG, LTBP4, CHP1, PFKL	FTL, SOD1, RPS3A, LDHA, DYNLL1, GABARAPL2, ESD, AXL, ACTA2, PLEKHA4, PGK1, ENO1, PGAM1, TCP1, COX5B, MAP1LC3A, EEF1B2, PDCD5, ATP6V0D1, LY6E, NHP2, ID1, PPIC, LIF, CAPN2, CCT4, ARL2, SRSF1, YWHAB, RNF181
SOTIRIOU_BREAST_CANCER_GRADE_1_VS_3_UP	0.00127877	0.0199936	0.373353	2.80363	0	53	TUBA1B, CKS2, TUBA1A, UBE2N, KPNA2, TXN, SNRPG, TUBA1C, COX7B, NME1, POLR2K, PSMA7, SNRPF, DDX39A, CCT5, TXNRD1, PTTG1, JMJD6, TIMM10, STIP1, STMN1, BYSL, SLC52A2, NUTF2, CMC2, SNRPC, UBE2S, SLC7A5, HMCES, LAGE3, SHMT2, NUDT1, PFDN6, MRPL12	TUBA1B, CKS2, TUBA1A, UBE2N, KPNA2, TXN, SNRPG, TUBA1C, COX7B, NME1, POLR2K, PSMA7, SNRPF, DDX39A, CCT5, TXNRD1, PTTG1, JMJD6, TIMM10, STIP1, STMN1, BYSL, SLC52A2, NUTF2, CMC2
REACTOME_SIGNALING_BY_INTERLEUKINS	0.00108932	0.0199936	0.249116	2.80227	0	168	UBB, CCL2, SOD1, UBC, RPS27A, CFL1, PSMB7, RBX1, TNFRSF1A, UBE2N, PSMB5, PSMD8, PSMB6, ANXA2, PSMB3, UBA52, JUNB, HNRNPF, HSPA8, MYC, CDKN1A, MIF, PSMB1, ANXA1, PSME1, PSMC5, PSMA1, PSMB4, PSMA7, TCP1, PSMF1, VAMP2, PPIA, SKP1, RPLP0, PSMA4, SQSTM1, CCL3, AIP, PSMD4, ARF1, PSMA3, PSME2, PSMC3, PPP2R1A, PSMD2, ATF1, HMOX1, PSMC2, PPP2CA, CCL4, PSMC1, TALDO1, PSMB2, PSMC4, PSMD13, LIF, CXCL2, PSMD3…	UBB, CCL2, SOD1, UBC, RPS27A, CFL1, PSMB7, RBX1, TNFRSF1A, UBE2N, PSMB5, PSMD8, PSMB6, ANXA2, PSMB3, UBA52, JUNB, HNRNPF, HSPA8, MYC, CDKN1A, MIF, PSMB1, ANXA1, PSME1, PSMC5, PSMA1, PSMB4, PSMA7, TCP1, PSMF1, VAMP2, PPIA, SKP1, RPLP0, PSMA4, SQSTM1, CCL3, AIP, PSMD4, ARF1, PSMA3, PSME2, PSMC3, PPP2R1A, PSMD2, ATF1, HMOX1, PSMC2, PPP2CA, CCL4, PSMC1, TALDO1, PSMB2, PSMC4, PSMD13, LIF, CXCL2, PSMD3…
REACTOME_PROTEIN_FOLDING	0.00127877	0.0199936	0.384061	2.80135	0	49	TUBA1B, TUBB4B, TUBA1A, TUBB2A, PFDN5, TBCB, TUBA1C, CCT7, CSNK2B, ACTB, CCT2, TBCA, GNG11, PFDN2, TCP1, CCT3, GNG5, CCT5, NOP56, CCT4, TUBB2B, CCT8, ARL2, VBP1, CCT6A, PFDN4, TBCC, TUBB6, STAT3, XRN2, PFDN6, FBXW5, PFDN1, USP11, GNG12	TUBA1B, TUBB4B, TUBA1A, TUBB2A, PFDN5, TBCB, TUBA1C, CCT7, CSNK2B, ACTB, CCT2, TBCA, GNG11, PFDN2, TCP1, CCT3, GNG5, CCT5, NOP56, CCT4, TUBB2B, CCT8, ARL2, VBP1, CCT6A, PFDN4
ZHOU_TNF_SIGNALING_4HR	0.00137174	0.0199936	0.473996	2.79482	0	30	RPL10, RPL27A, OAZ1, PRDX1, CCL2, EEF2, PLP2, MYL12A, PSMB7, CD59, MYL6, PCMT1, RPS23, PPP1R10	RPL10, RPL27A, OAZ1, PRDX1, CCL2, EEF2, PLP2, MYL12A, PSMB7, CD59, MYL6, PCMT1, RPS23, PPP1R10
WP_MITOCHONDRIAL_COMPLEX_IV_ASSEMBLY	0.00139276	0.0199936	0.488621	2.79051	0	28	COX7A2, COX4I1, COX7C, COX8A, COX6B1, COX6A1, COX7B, COX5B, PNKD, COX5A, COX6C, COX14, HIGD1A, COX17, COX16, SURF1, NDUFA4, PET100, COX20, COX11, COA3, SMIM20	COX7A2, COX4I1, COX7C, COX8A, COX6B1, COX6A1, COX7B, COX5B, PNKD, COX5A, COX6C, COX14, HIGD1A, COX17, COX16, SURF1, NDUFA4
IIZUKA_LIVER_CANCER_PROGRESSION_L0_L1_DN	0.00152905	0.0199936	0.621463	2.79025	0	16	RPS19, COX4I1, ISCU, ARPC2, CST3, SSR4, TSPO, PLTP, HLA-A, VDAC3, HLA-F, RHOA, CYBA	RPS19, COX4I1, ISCU, ARPC2, CST3, SSR4, TSPO, PLTP, HLA-A, VDAC3, HLA-F, RHOA, CYBA
SCHLOSSER_SERUM_RESPONSE_DN	0.00103734	0.0199936	0.205142	2.78914	0	341	CD9, HNRNPA1, ATF4, SLC25A5, PRDX1, UBC, EIF1, HNRNPA0, CALM2, TMEM59, COX7A2, TMED2, GABARAPL2, ERH, TOMM7, MYL12A, SNRPE, SDCBP, LAMTOR5, EIF3H, SNRPG, RAB1A, SLC25A3, RAP1A, COX7A2L, NDUFS4, SEC61B, PGK1, PCMT1, HEXB, SPTSSA, ANXA7, COX7B, SUMO1, ATP6V1G1, ATP6AP2, UQCRC2, STRAP, POLR2J, GLUL, ECH1, YWHAQ, PSMA1, FAM3C, SYPL1, NFE2L2, EID1, TBCA, SUB1, IDI1, SRP9, TOB1, SEC61G, HMGN3, SEC11A, …	CD9, HNRNPA1, ATF4, SLC25A5, PRDX1, UBC, EIF1, HNRNPA0, CALM2, TMEM59, COX7A2, TMED2, GABARAPL2, ERH, TOMM7, MYL12A, SNRPE, SDCBP, LAMTOR5, EIF3H, SNRPG, RAB1A, SLC25A3, RAP1A, COX7A2L, NDUFS4, SEC61B, PGK1, PCMT1, HEXB, SPTSSA, ANXA7, COX7B, SUMO1, ATP6V1G1, ATP6AP2, UQCRC2, STRAP, POLR2J, GLUL, ECH1, YWHAQ, PSMA1, FAM3C, SYPL1, NFE2L2, EID1, TBCA, SUB1, IDI1, SRP9, TOB1, SEC61G, HMGN3, SEC11A, …
FERRANDO_T_ALL_WITH_MLL_ENL_FUSION_DN	0.00128041	0.0199936	0.393762	2.7885	0	46	GAPDH, S100A4, PLP2, EEF1D, TXN, COX8A, PRDX6, MYC, SLC1A5, PGAM1, HINT1, GLUL, AP3S1, RANBP1, DUT, DDX39A, PPP2R2A, PSMB2, POLD2, HMGB2, SRSF3, HMGN2, PCNA, VBP1, KPNB1, SDHA, UBE2S	GAPDH, S100A4, PLP2, EEF1D, TXN, COX8A, PRDX6, MYC, SLC1A5, PGAM1, HINT1, GLUL, AP3S1, RANBP1, DUT, DDX39A, PPP2R2A, PSMB2, POLD2, HMGB2, SRSF3, HMGN2, PCNA, VBP1, KPNB1, SDHA
YAO_TEMPORAL_RESPONSE_TO_PROGESTERONE_CLUSTER_10	0.001287	0.0199936	0.373835	2.78848	0	52	PRDX1, LDHA, DYNLL1, VDAC2, TMED2, EDF1, EIF3G, DAD1, POLR2F, CCT7, HSPE1, SUMO1, EIF1B, SERP1, SSB, POLR2L, PSMA4, MPC2, ATF1, FKBP4, OSTC, FKBP2, COX17, TMEM11, SSRP1, PCNA, RPN2, CDK2AP2, MRPL40, CERS2, APMAP, CACYBP, SF3A3, GCSH, HNRNPR, GRWD1, SSU72	PRDX1, LDHA, DYNLL1, VDAC2, TMED2, EDF1, EIF3G, DAD1, POLR2F, CCT7, HSPE1, SUMO1, EIF1B, SERP1, SSB, POLR2L, PSMA4, MPC2, ATF1, FKBP4, OSTC, FKBP2, COX17, TMEM11, SSRP1, PCNA, RPN2
OSMAN_BLADDER_CANCER_DN	0.00106952	0.0199936	0.233815	2.78829	0	197	RPL13A, RPL23A, RPS20, RPL36A, RPL10A, RPL3, RPL10, RPS10, RPLP2, RPL15, RPS4X, RPS25, RPS16, RPL19, RPS27, RPS5, RPS6, RPS3, RPL35A, RPS13, RPL38, RPL4, FAU, RPS15, RPL18A, RPS3A, RPL32, RPS7, ZFAS1, MYL12A, RPL13, RPS18, EDF1, RPL24, RPL35, UBA52, RPL12, RPL7A, RPL14, RPS11, EPB41L4A-AS1, MRPS6, C12orf57, RPL34, RPS21, RPSA, EEF1B2, RPLP0, FBL, RPL29, SSR4, EIF4A2, PRDX3, OST4	RPL13A, RPL23A, RPS20, RPL36A, RPL10A, RPL3, RPL10, RPS10, RPLP2, RPL15, RPS4X, RPS25, RPS16, RPL19, RPS27, RPS5, RPS6, RPS3, RPL35A, RPS13, RPL38, RPL4, FAU, RPS15, RPL18A, RPS3A, RPL32, RPS7, ZFAS1, MYL12A, RPL13, RPS18, EDF1, RPL24, RPL35, UBA52, RPL12, RPL7A, RPL14, RPS11, EPB41L4A-AS1, MRPS6, C12orf57, RPL34, RPS21, RPSA, EEF1B2, RPLP0, FBL, RPL29, SSR4, EIF4A2, PRDX3, OST4
DACOSTA_UV_RESPONSE_VIA_ERCC3_UP	0.00106952	0.0199936	0.234426	2.78645	0	195	ALDOA, HEXIM1, EPHX1, SAP18, RPL23, OAZ2, RPS15A, EEF1D, BSG, TUBB2A, ERGIC3, PSMD8, EIF3I, JUNB, BRD2, SLC1A5, PLD3, PGF, MGAT1, CCDC85B, ITM2B, FKBP1A, PDLIM7, RABAC1, TMBIM6, GLUL, NDUFB7, IGFBP6, RSL1D1, NDUFV1, GSTP1, TOB1, HSPA1A, ARPC4, ATP6V1F, SQSTM1, NDUFS7, PLTP, TMEM109, BAD, PPP1CA, PHLDA2, NXF1, MRPL23, GDI2, PSMC3, LY6E, UQCRC1, HSPA2, CREM, MAT2A, AP2S1, AAMP, DDT, ZNHIT1, MEA1, A…	ALDOA, HEXIM1, EPHX1, SAP18, RPL23, OAZ2, RPS15A, EEF1D, BSG, TUBB2A, ERGIC3, PSMD8, EIF3I, JUNB, BRD2, SLC1A5, PLD3, PGF, MGAT1, CCDC85B, ITM2B, FKBP1A, PDLIM7, RABAC1, TMBIM6, GLUL, NDUFB7, IGFBP6, RSL1D1, NDUFV1, GSTP1, TOB1, HSPA1A, ARPC4, ATP6V1F, SQSTM1, NDUFS7, PLTP, TMEM109, BAD, PPP1CA, PHLDA2, NXF1, MRPL23, GDI2, PSMC3, LY6E, UQCRC1, HSPA2, CREM, MAT2A, AP2S1, AAMP, DDT, ZNHIT1, MEA1, A…
KEGG_SPLICEOSOME	0.00116686	0.0199936	0.300999	2.78325	0	91	U2AF1, HNRNPA1, EIF4A3, SNRPE, SRSF2, SNRPG, SNRPB, HSPA8, SNRPD2, BUD31, HSPA1B, HSPA1A, SNRPF, RBMX, RBM8A, SF3B5, MAGOH, HSPA2, PHF5A, SNRPD1, LSM3, PUF60, SNRPB2, SYF2, SRSF3, CCDC12, PQBP1, SF3B2, DDX46, PRPF31, LSM5, LSM7, SRSF1, SRSF7, SNRPC, PRPF38B, SRSF6, CWC15, NCBP2, LSM4, SLU7, LSM2, DDX5, SNW1, SF3A3, CDC5L, PPIE, DHX15, SF3B4, SNRPD3, BCAS2, SNRPA, U2AF2, HNRNPK, CTNNBL1, ZMAT2, SN…	U2AF1, HNRNPA1, EIF4A3, SNRPE, SRSF2, SNRPG, SNRPB, HSPA8, SNRPD2, BUD31, HSPA1B, HSPA1A, SNRPF, RBMX, RBM8A, SF3B5, MAGOH, HSPA2, PHF5A, SNRPD1, LSM3, PUF60, SNRPB2, SYF2, SRSF3, CCDC12, PQBP1, SF3B2, DDX46, PRPF31, LSM5, LSM7, SRSF1, SRSF7
PROVENZANI_METASTASIS_DN	0.00119048	0.0199936	0.312702	2.76785	0	83	FTL, HSPB1, SOD1, RPS19, EIF3K, CLU, TUBB2A, MYL6, ADRM1, ANXA6, PRMT1, ITM2B, RABAC1, COPS6, REEP5, TXNL1, ARPC1A, PDLIM4, TRIP6, CKB, EIF2S1, PSMC2, KDELR2, RBM42, AP2S1, PPIC, BLVRB, CTSB, S100A11, TUBB2B, ANO1, LSM14A, ERCC1, RCN1, CCND1, TMED10, TSEN34, IFITM2, ETHE1, VAMP3, PDIA6, TIMP2, P4HA2, MEPCE, PLOD3	FTL, HSPB1, SOD1, RPS19, EIF3K, CLU, TUBB2A, MYL6, ADRM1, ANXA6, PRMT1, ITM2B, RABAC1, COPS6, REEP5, TXNL1, ARPC1A, PDLIM4, TRIP6, CKB, EIF2S1, PSMC2, KDELR2, RBM42, AP2S1, PPIC, BLVRB, CTSB, S100A11, TUBB2B, ANO1, LSM14A, ERCC1, RCN1, CCND1, TMED10, TSEN34, IFITM2, ETHE1
CONCANNON_APOPTOSIS_BY_EPOXOMICIN_DN	0.00120773	0.0199936	0.328678	2.76551	0	71	TMSB4X, LDHA, S100A4, PEBP1, SNRPG, MYC, SPTSSA, LUM, EID1, PCOLCE, GNG11, NDUFB6, HMGN3, POLR2L, APRT, TNFAIP6, DBI, NHP2, PTTG1, COX17, INSIG1, MTUS1, FABP5, HMGB2, STMN1, PFKP, NDUFB1, NDUFA2, DNPH1, LSM7, CYB5A, ADM, MFAP4, LAGE3, METTL7A, PDGFRL, MFSD10, SPRY2, LSM2, NUDT1, NME4, TMSB10, GTF2H5	TMSB4X, LDHA, S100A4, PEBP1, SNRPG, MYC, SPTSSA, LUM, EID1, PCOLCE, GNG11, NDUFB6, HMGN3, POLR2L, APRT, TNFAIP6, DBI, NHP2, PTTG1, COX17, INSIG1, MTUS1, FABP5, HMGB2, STMN1, PFKP, NDUFB1, NDUFA2, DNPH1, LSM7, CYB5A, ADM
REACTOME_CELL_CYCLE_CHECKPOINTS	0.00113636	0.0199936	0.27081	2.76142	0	126	UBB, RPS27, UBC, RPS27A, DYNLL1, PSMB7, UBE2N, PSMB5, PSMD8, PSMB6, PSMB3, UBA52, CDKN1A, PSMB1, SUMO1, PSME1, PSMC5, YWHAQ, PSMA1, ANAPC11, PSMB4, PSMA7, PSMF1, ANAPC16, UBE2E1, NUDC, PSMA4, PSMD4, PSMA3, PSME2, PSMC3, PPP2R1A, PSMD2, PSMC2, PPP2CA, PSMC1, PSMB2, PSMC4, SEC13, PSMD13, YWHAG, MAPRE1, UBE2D1, BUB3, PPP1CC, PSMD3, PSMC6, PSMD11, RAD50, BABAM1, PSMB8, PMF1, PSMA5, YWHAB	UBB, RPS27, UBC, RPS27A, DYNLL1, PSMB7, UBE2N, PSMB5, PSMD8, PSMB6, PSMB3, UBA52, CDKN1A, PSMB1, SUMO1, PSME1, PSMC5, YWHAQ, PSMA1, ANAPC11, PSMB4, PSMA7, PSMF1, ANAPC16, UBE2E1, NUDC, PSMA4, PSMD4, PSMA3, PSME2, PSMC3, PPP2R1A, PSMD2, PSMC2, PPP2CA, PSMC1, PSMB2, PSMC4, SEC13, PSMD13, YWHAG, MAPRE1, UBE2D1, BUB3, PPP1CC, PSMD3, PSMC6, PSMD11, RAD50, BABAM1, PSMB8, PMF1, PSMA5, YWHAB
PODAR_RESPONSE_TO_ADAPHOSTIN_UP	0.00118064	0.0199936	0.305181	2.75953	0	87	ATF4, FTH1, HSPB1, HEXIM1, SLC3A2, CLU, TUBA1A, DDIT4, TUBB2A, MIR22HG, DNAJB1, ID2, DNAJB9, ANXA1, HSPA1B, GLA, HSPA1A, IFRD1, CD55, SQSTM1, ACTR10, AKR1C1, PPP1R15A, HMOX1, ARID5B, CREM, NAP1L1, MAP1LC3B, GLRX, HBP1, RGS2, SOX4, AKR1C3, DDIT3, OSER1, KLHL21, CEBPG, CCPG1, ASNS, ARMCX3, MFAP4, ZFP36L1, P4HA2, SAT1, YPEL5, ATF3, MAFG, IFNGR1, GADD45A, GABARAPL1, GCLM, GOLGA2, MGAT2, BSDC1, SLC7A1…	ATF4, FTH1, HSPB1, HEXIM1, SLC3A2, CLU, TUBA1A, DDIT4, TUBB2A, MIR22HG, DNAJB1, ID2, DNAJB9, ANXA1, HSPA1B, GLA, HSPA1A, IFRD1, CD55, SQSTM1, ACTR10, AKR1C1, PPP1R15A, HMOX1, ARID5B, CREM, NAP1L1, MAP1LC3B, GLRX, HBP1, RGS2, SOX4, AKR1C3, DDIT3, OSER1, KLHL21, CEBPG
REACTOME_SIGNALING_BY_WNT	0.00114286	0.0199936	0.27432	2.75569	0	119	UBB, UBC, RPS27A, PSMB7, RBX1, AP2M1, PFN1, PSMB5, PSMD8, PSMB6, PSMB3, UBA52, MYC, CLTA, PSMB1, PSME1, CSNK2B, PSMC5, PSMA1, PSMB4, GNG11, PSMA7, PSMF1, CAV1, SKP1, PSMA4, PSMD4, GNG5, PSMA3, PSME2, PSMC3, PPP2R1A, PSMD2, PSMC2, PPP2CA, PSMC1, AP2S1, PSMB2, PSMC4, PSMD13, VPS29, TLE4, PSMD3, PSMC6, SNX3, PSMD11, SOX4, PSMB8, RHOA, PSMA5	UBB, UBC, RPS27A, PSMB7, RBX1, AP2M1, PFN1, PSMB5, PSMD8, PSMB6, PSMB3, UBA52, MYC, CLTA, PSMB1, PSME1, CSNK2B, PSMC5, PSMA1, PSMB4, GNG11, PSMA7, PSMF1, CAV1, SKP1, PSMA4, PSMD4, GNG5, PSMA3, PSME2, PSMC3, PPP2R1A, PSMD2, PSMC2, PPP2CA, PSMC1, AP2S1, PSMB2, PSMC4, PSMD13, VPS29, TLE4, PSMD3, PSMC6, SNX3, PSMD11, SOX4, PSMB8, RHOA, PSMA5
WHITFIELD_CELL_CYCLE_M_G1	0.00121065	0.0199936	0.325848	2.75551	0	73	RPL13A, DYNLL1, ZFAS1, ILF2, TAF9, HSPA8, RHEB, AMD1, DCTN6, MORF4L2, DNAJB6, GRPEL1, PPP2CA, HMG20B, PTTG1, TOB2, PPP2R2A, TSC22D1, SRSF3, UBE2D3, DKC1, MRPS18B, PLIN3, DCP1A, LYAR, NUDCD2, CCND1, ANP32E, KPNB1, PLK2, NUCKS1, ZNF24, CNIH4, NFIC, ZCCHC10, NFIA, PCF11, CWC15, LARP7, TOP1, AOC3, YY1, CTR9, GATA2, MRPS2, GDF15, MTPN, RAD21	RPL13A, DYNLL1, ZFAS1, ILF2, TAF9, HSPA8, RHEB, AMD1, DCTN6, MORF4L2, DNAJB6, GRPEL1, PPP2CA, HMG20B, PTTG1, TOB2, PPP2R2A, TSC22D1, SRSF3, UBE2D3, DKC1, MRPS18B, PLIN3, DCP1A, LYAR, NUDCD2, CCND1, ANP32E, KPNB1, PLK2, NUCKS1, ZNF24
REACTOME_DISORDERS_OF_TRANSMEMBRANE_TRANSPORTERS	0.00118064	0.0199936	0.314239	2.75388	0	80	UBB, UBC, RPS27A, SLC3A2, PSMB7, BSG, PSMB5, PSMD8, PSMB6, PSMB3, UBA52, PSMB1, RNF5, PSME1, PSMC5, PSMA1, PSMB4, PSMA7, PSMF1, PSMA4, PSMD4, PSMA3, PSME2, PSMC3, PSMD2, PSMC2, PSMC1, PSMB2, PSMC4, SEC13, PSMD13, PSMD3, PSMC6, OS9, PSMD11, PSMB8, PSMA5	UBB, UBC, RPS27A, SLC3A2, PSMB7, BSG, PSMB5, PSMD8, PSMB6, PSMB3, UBA52, PSMB1, RNF5, PSME1, PSMC5, PSMA1, PSMB4, PSMA7, PSMF1, PSMA4, PSMD4, PSMA3, PSME2, PSMC3, PSMD2, PSMC2, PSMC1, PSMB2, PSMC4, SEC13, PSMD13, PSMD3, PSMC6, OS9, PSMD11, PSMB8, PSMA5
REACTOME_PROTEIN_LOCALIZATION	0.00116959	0.0199936	0.29457	2.74979	0	96	SLC25A6, UBB, UBC, RPS27A, CHCHD2, TOMM7, UBA52, UBE2D2, FIS1, SEC61B, CYC1, ECH1, CAMLG, SERP1, SEC61G, VAMP2, CAT, GSTK1, TOMM22, TIMM13, PRNP, HMOX1, GRPEL1, COX17, VDAC1, TIMM10, IDH3G, VAPA, UBE2D1, UBE2D3, BAG6, SCP2, CYB5A, DNAJC19, ZFAND6, CMC2, TIMM17A, STX5, PMPCB, TIMM9, CRAT, TIMM8B, COA4, ACO2, MPV17, TIMM44, HSPA9, CHCHD3, TOMM20, EMD, UBE2J2, SLC25A4, SGTA, SAMM50, CHCHD5, TIMM17B,…	SLC25A6, UBB, UBC, RPS27A, CHCHD2, TOMM7, UBA52, UBE2D2, FIS1, SEC61B, CYC1, ECH1, CAMLG, SERP1, SEC61G, VAMP2, CAT, GSTK1, TOMM22, TIMM13, PRNP, HMOX1, GRPEL1, COX17, VDAC1, TIMM10, IDH3G, VAPA, UBE2D1, UBE2D3, BAG6, SCP2, CYB5A, DNAJC19, ZFAND6, CMC2
REACTOME_FOLDING_OF_ACTIN_BY_CCT_TRIC	0.00162075	0.0205911	0.786415	2.74701	0	9	CCT7, ACTB, CCT2, TCP1, CCT3, CCT5, CCT4, CCT8, CCT6A	CCT7, ACTB, CCT2, TCP1, CCT3, CCT5, CCT4, CCT8, CCT6A
REACTOME_CELL_CYCLE	0.00104384	0.0199936	0.21068	2.74575	0	290	TUBA1B, UBB, RPS27, TUBB4B, UBC, RPS27A, DYNLL1, TUBA1A, PSMB7, RBX1, RAN, UBE2N, TUBB2A, PSMB5, PSMD8, PSMB6, PSMB3, UBA52, RAB1A, DCTN2, NPM1, MYC, CDKN1A, TUBB, TUBA1C, POLR2F, POLE4, PSMB1, SUMO1, POLR2J, PSME1, CSNK2B, PSMC5, YWHAQ, PSMA1, POLD4, ANAPC11, POLR2K, PSMB4, BANF1, PSMA7, PSMF1, ANAPC16, DCTN3, POLR2L, CHMP2A, SKP1, UBE2E1, NUDC, PSMA4, RAB2A, CKS1B, TERF1, PSMD4, NOP10, PSMA3, P…	TUBA1B, UBB, RPS27, TUBB4B, UBC, RPS27A, DYNLL1, TUBA1A, PSMB7, RBX1, RAN, UBE2N, TUBB2A, PSMB5, PSMD8, PSMB6, PSMB3, UBA52, RAB1A, DCTN2, NPM1, MYC, CDKN1A, TUBB, TUBA1C, POLR2F, POLE4, PSMB1, SUMO1, POLR2J, PSME1, CSNK2B, PSMC5, YWHAQ, PSMA1, POLD4, ANAPC11, POLR2K, PSMB4, BANF1, PSMA7, PSMF1, ANAPC16, DCTN3, POLR2L, CHMP2A, SKP1, UBE2E1, NUDC, PSMA4, RAB2A, CKS1B, TERF1, PSMD4, NOP10, PSMA3, P…
ZAMORA_NOS2_TARGETS_UP	0.00137174	0.0199936	0.465454	2.74446	0	30	RAN, CSRP1, DNAJB1, HSPA8, RPSA, IFRD1, APRT, SUPT4H1, EEF1B2, ACTG1, HMOX1, PCSK7, RBBP7, POLR1D, NGF, HMGB2, PCNA, NELFE	RAN, CSRP1, DNAJB1, HSPA8, RPSA, IFRD1, APRT, SUPT4H1, EEF1B2, ACTG1, HMOX1, PCSK7, RBBP7, POLR1D, NGF, HMGB2, PCNA, NELFE
REACTOME_APOPTOSIS	0.00117647	0.0199936	0.293968	2.7441	0	97	UBB, UBC, RPS27A, DYNLL1, PSMB7, PSMB5, PSMD8, PSMB6, PSMB3, UBA52, CYCS, GSN, PSMB1, PSME1, PSMC5, YWHAQ, PSMA1, PSMB4, PSMA7, PSMF1, PSMA4, PSMD4, BAD, PSMA3, PSME2, PSMC3, PSMD2, PSMC2, PSMC1, PSMB2, PSMC4, PSMD13, YWHAG, BCAP31, HMGB2, LMNA, PSMD3, PSMC6, PSMD11, PSMB8, BAX, PSMA5, YWHAB, KPNB1	UBB, UBC, RPS27A, DYNLL1, PSMB7, PSMB5, PSMD8, PSMB6, PSMB3, UBA52, CYCS, GSN, PSMB1, PSME1, PSMC5, YWHAQ, PSMA1, PSMB4, PSMA7, PSMF1, PSMA4, PSMD4, BAD, PSMA3, PSME2, PSMC3, PSMD2, PSMC2, PSMC1, PSMB2, PSMC4, PSMD13, YWHAG, BCAP31, HMGB2, LMNA, PSMD3, PSMC6, PSMD11, PSMB8, BAX, PSMA5, YWHAB, KPNB1
WOOD_EBV_EBNA1_TARGETS_UP	0.00122399	0.0199936	0.341947	2.73806	0	62	EPHX1, HNRNPA0, FHL1, CLU, S100A4, TUBA1A, DUSP14, DNAJB1, ID2, LGALS3BP, MYC, ANXA6, CTSD, HSPE1, UGDH, EMP2, GLUL, NFE2L2, HSPA1B, HSPA1A, PRKRA, AKR1C1, TXNRD1, CHN1, C1S	EPHX1, HNRNPA0, FHL1, CLU, S100A4, TUBA1A, DUSP14, DNAJB1, ID2, LGALS3BP, MYC, ANXA6, CTSD, HSPE1, UGDH, EMP2, GLUL, NFE2L2, HSPA1B, HSPA1A, PRKRA, AKR1C1, TXNRD1, CHN1, C1S
KYNG_DNA_DAMAGE_DN	0.00116959	0.0199936	0.294021	2.73249	0	93	OAZ1, SOD1, EIF3L, PRELP, ARPC1B, ESD, PPP1R14A, CYCS, RPL7A, RAB7A, EIF4E, PRMT1, HEXB, POLR2F, CRYAB, ANXA1, HSD17B10, TBCA, NDUFB6, PDCD5, MT1X, RAB2A, ARF1, RAB11B, PRDX4, PPP2CA, FLOT1, CNN1, MORF4L1, GLRX, ID1, NGF, BTG3, CXCL2, VDAC3, NNMT, BNIP3L, DNAJA1, PCNA, CCND1, HSPB8, SGCB, ATOX1, RABGGTB, VIM, PDGFRL, SERPINE2, SSR3, CD36, CSNK1A1, SERPINB6, ALDH9A1, PPA1, IFNGR1	OAZ1, SOD1, EIF3L, PRELP, ARPC1B, ESD, PPP1R14A, CYCS, RPL7A, RAB7A, EIF4E, PRMT1, HEXB, POLR2F, CRYAB, ANXA1, HSD17B10, TBCA, NDUFB6, PDCD5, MT1X, RAB2A, ARF1, RAB11B, PRDX4, PPP2CA, FLOT1, CNN1, MORF4L1, GLRX, ID1, NGF, BTG3, CXCL2, VDAC3, NNMT, BNIP3L, DNAJA1, PCNA, CCND1, HSPB8, SGCB
ZHU_CMV_ALL_UP	0.00123001	0.0199936	0.340038	2.73166	0	63	EIF4A1, TUBB2A, NPM1, EIF4E, ENO1, HSPE1, EMP2, RANBP1, MANF, POLR2K, HSPA1A, EIF1AX, CD55, EIF5, PSMA3, IFITM1, PSMD2, GRPEL1, PSMC1, PSMB2, SNRPB2, LGMN, STIP1, IFI6, PFKP, DNAJA1, PSMB8, TAP1, GTF2B, SRSF7, IL6, NR4A1, IRF1, UBE2S, SLC7A5	EIF4A1, TUBB2A, NPM1, EIF4E, ENO1, HSPE1, EMP2, RANBP1, MANF, POLR2K, HSPA1A, EIF1AX, CD55, EIF5, PSMA3, IFITM1, PSMD2, GRPEL1, PSMC1, PSMB2, SNRPB2, LGMN, STIP1, IFI6, PFKP, DNAJA1, PSMB8, TAP1, GTF2B, SRSF7, IL6, NR4A1
MOOTHA_MITOCHONDRIA	0.00104275	0.0199936	0.209742	2.73152	0	286	SLC25A5, LGALS3, VDAC2, COX7A2, CYB5R3, GPX4, RAN, COX4I1, COX7C, NDUFB4, COX8A, COX6B1, CYCS, NDUFC2, TBCB, SLC25A3, UQCRH, TUFM, COX6A1, NDUFS4, NDUFC1, MDH2, ANXA7, COX7B, MTHFD2, HSPE1, UQCRC2, CYC1, COX7A1, NDUFB7, NDUFA6, NDUFAB1, PLA2G2A, NDUFA1, NDUFB6, ACADVL, COX5B, NDUFB5, NDUFS2, DUT, SDHD, CAT, UQCRB, OAT, HAX1, UQCRFS1, TSPO, NDUFB2, TOMM22, NDUFS3, SDHB, DCTN6, NDUFS5, PRDX3, IDH3B…	SLC25A5, LGALS3, VDAC2, COX7A2, CYB5R3, GPX4, RAN, COX4I1, COX7C, NDUFB4, COX8A, COX6B1, CYCS, NDUFC2, TBCB, SLC25A3, UQCRH, TUFM, COX6A1, NDUFS4, NDUFC1, MDH2, ANXA7, COX7B, MTHFD2, HSPE1, UQCRC2, CYC1, COX7A1, NDUFB7, NDUFA6, NDUFAB1, PLA2G2A, NDUFA1, NDUFB6, ACADVL, COX5B, NDUFB5, NDUFS2, DUT, SDHD, CAT, UQCRB, OAT, HAX1, UQCRFS1, TSPO, NDUFB2, TOMM22, NDUFS3, SDHB, DCTN6, NDUFS5, PRDX3, IDH3B…
BOYAULT_LIVER_CANCER_SUBCLASS_G3_UP	0.00117371	0.0199936	0.284293	2.73059	0	105	FTH1, RPL8, EIF4A3, CLIC1, TXN, EIF3H, SNRPD2, PGK1, ENO1, SRI, NME1, POLR2K, CCT2, EBNA1BP2, SUB1, GLA, SEC61G, ITGB1BP1, ARPC4, LRRC59, GNL3, TGIF1, CCT5, PHLDA2, EIF2S1, PHB, PSMC4, PTGES3, MAPRE1, PPP1CC, CCT4, PSMC6, STMN1, DKC1, CSNK1D, PSMD11, SLC52A2, ANP32E, KPNB1, TPRKB, MRTO4, TDG, MPV17, COPS5, TIPIN, ACTL6A, SNX7, DR1, ADSL, TPD52L2, UBE2V2, DHX15, CKLF, UTP18, ENOPH1, HNRNPR, SLC16A…	FTH1, RPL8, EIF4A3, CLIC1, TXN, EIF3H, SNRPD2, PGK1, ENO1, SRI, NME1, POLR2K, CCT2, EBNA1BP2, SUB1, GLA, SEC61G, ITGB1BP1, ARPC4, LRRC59, GNL3, TGIF1, CCT5, PHLDA2, EIF2S1, PHB, PSMC4, PTGES3, MAPRE1, PPP1CC, CCT4, PSMC6, STMN1, DKC1, CSNK1D, PSMD11, SLC52A2, ANP32E, KPNB1
REACTOME_SARS_COV_INFECTIONS	0.00118064	0.0199936	0.304663	2.73024	0	85	UBB, UBC, RPS27A, SAP18, RBX1, AP2M1, CTSL, IMPDH2, DAD1, UBA52, COMT, PRMT1, MGAT1, TUBB, FXYD1, SUMO1, FKBP1A, NFE2L2, CHMP2A, HDAC2, CHMP3, FKBP4, ATP1A1, UBE2I, HMG20B, RBBP7, FXYD6, AP2S1, MAP1LC3B, PTGES3, CHMP4A, ZCRB1, ATP1B3, ST3GAL1, CHMP2B, NR3C1, DDOST, RPN2, SRPK2, KEAP1, VCP, ARID4B, DDX5, PRKCSH, CHMP4B, CSNK1A1, RPN1, HSP90AB1, ROCK1, TUSC3, IFNGR1	UBB, UBC, RPS27A, SAP18, RBX1, AP2M1, CTSL, IMPDH2, DAD1, UBA52, COMT, PRMT1, MGAT1, TUBB, FXYD1, SUMO1, FKBP1A, NFE2L2, CHMP2A, HDAC2, CHMP3, FKBP4, ATP1A1, UBE2I, HMG20B, RBBP7, FXYD6, AP2S1, MAP1LC3B, PTGES3, CHMP4A, ZCRB1, ATP1B3, ST3GAL1, CHMP2B, NR3C1, DDOST, RPN2
RODWELL_AGING_KIDNEY_UP	0.00106383	0.0199936	0.225779	2.7299	0	209	RPL13A, RPL27, RPL10, RPS10, RPLP2, RPS25, RPL35A, CCL2, RPS19, FAU, TAGLN, CLIC1, TUBA1A, COMP, RPL18, ZFAS1, DKK3, PFN1, RPL35, ANXA2, ARPC1B, FXYD5, PPP1R14A, ARHGDIB, AXL, RPS27L, RPL12, TBCB, RAB34, C20orf27, UBXN1, MGAT1, DEGS1, GGT5, LUM, RPS2, GPNMB, CRIP1, EMP3, KRTCAP2, MFGE8, LEPROT, APRT, SSR4, ITM2C, GRN, TRIP6, PSME2, LY6E, TKT, IFITM1, C1S, POLR1D, RAB31, SRGN, MVP, TAGLN2, GLIPR2,…	RPL13A, RPL27, RPL10, RPS10, RPLP2, RPS25, RPL35A, CCL2, RPS19, FAU, TAGLN, CLIC1, TUBA1A, COMP, RPL18, ZFAS1, DKK3, PFN1, RPL35, ANXA2, ARPC1B, FXYD5, PPP1R14A, ARHGDIB, AXL, RPS27L, RPL12, TBCB, RAB34, C20orf27, UBXN1, MGAT1, DEGS1, GGT5, LUM, RPS2, GPNMB, CRIP1, EMP3, KRTCAP2, MFGE8, LEPROT, APRT, SSR4, ITM2C, GRN, TRIP6, PSME2, LY6E, TKT, IFITM1, C1S, POLR1D, RAB31, SRGN, MVP, TAGLN2, GLIPR2,…
KARLSSON_TGFB1_TARGETS_DN	0.00116686	0.0199936	0.282047	2.7281	0	106	FTH1, EPHX1, TPI1, CCNI, TMEM59, ID3, BSG, ID2, NPC2, TECR, ISYNA1, GSN, NDFIP1, CST3, ITM2B, NME1, TMBIM6, GLUL, TMEM176B, CRIP1, LEPROT, DCN, ATP6V1F, GRN, DCTN6, PSME2, DBI, LY6E, BLOC1S1, IAH1, TWSG1, CTSA, ID1, BBX, MTUS1, CTSB, STMN1, MAF1, BNIP3L, HMGN2, DNAJA1, PCNA, SCP2, ACTN1, PAIP2, TIMP2, ZFP36L1, STAT3, NFIA, KMT2E, TMEM98, CHP1, CDKN2C, EZR, RGS10, GAA, WBP2, GDI1	FTH1, EPHX1, TPI1, CCNI, TMEM59, ID3, BSG, ID2, NPC2, TECR, ISYNA1, GSN, NDFIP1, CST3, ITM2B, NME1, TMBIM6, GLUL, TMEM176B, CRIP1, LEPROT, DCN, ATP6V1F, GRN, DCTN6, PSME2, DBI, LY6E, BLOC1S1, IAH1, TWSG1, CTSA, ID1, BBX, MTUS1, CTSB, STMN1, MAF1, BNIP3L, HMGN2, DNAJA1, PCNA, SCP2, ACTN1, PAIP2
DAZARD_RESPONSE_TO_UV_SCC_UP	0.00121359	0.0199936	0.330191	2.72651	0	68	HEXIM1, B2M, PSMD8, MIR22HG, ANXA2, ID2, ARHGDIB, PGK1, SRI, TSC22D3, ATP6AP2, ITM2B, UQCRC2, TOB1, CXCL3, SKP1, SDHD, UBE2E1, PRDX3, TM2D1, NAP1L1, PTGES3, CXCL2, UBE2D3, SNX3, CXCL1, SRSF1, IL6, EIF2S3, SSBP1, PDIA6, RTN4, PFDN6, HPRT1, PLSCR1, TPGS2, ATF3, HSP90AB1, SH3BGRL, IL1B, DYNLT3, RALB, GADD45A, SSR1	HEXIM1, B2M, PSMD8, MIR22HG, ANXA2, ID2, ARHGDIB, PGK1, SRI, TSC22D3, ATP6AP2, ITM2B, UQCRC2, TOB1, CXCL3, SKP1, SDHD, UBE2E1, PRDX3, TM2D1, NAP1L1, PTGES3, CXCL2, UBE2D3, SNX3, CXCL1, SRSF1, IL6, EIF2S3
KAYO_AGING_MUSCLE_DN	0.001221	0.0199936	0.340053	2.72086	0	61	RPL31, TMSB4X, UBB, RPS25, LGALS3, VDAC2, RPS7, RPS18, COX8A, COMT, UBE2D2, RPL36AL, UQCRH, COX6A1, POLR2F, RARRES2, MDH1, SDHB, EIF2S1, RTF1, NDUFV2, POLR2G, UGP2, NEU1, BYSL, ERF, DYNLT1, IFI16, RBBP6, SURF1, PTGR1, DNTTIP2, FH, ACP1	RPL31, TMSB4X, UBB, RPS25, LGALS3, VDAC2, RPS7, RPS18, COX8A, COMT, UBE2D2, RPL36AL, UQCRH, COX6A1, POLR2F, RARRES2, MDH1, SDHB, EIF2S1, RTF1, NDUFV2, POLR2G, UGP2, NEU1, BYSL, ERF, DYNLT1, IFI16, RBBP6, SURF1, PTGR1
ZHU_CMV_24_HR_UP	0.00129032	0.0199936	0.367423	2.71587	0	51	EIF4A1, TUBB2A, NPM1, EIF4E, ENO1, HSPE1, EMP2, RANBP1, MANF, POLR2K, HSPA1A, EIF1AX, CD55, EIF5, PSMA3, IFITM1, PSMD2, GRPEL1, PSMC1, PSMB2, SNRPB2, STIP1, IFI6, PFKP, TAP1, SRSF7, NR4A1, IRF1, UBE2S	EIF4A1, TUBB2A, NPM1, EIF4E, ENO1, HSPE1, EMP2, RANBP1, MANF, POLR2K, HSPA1A, EIF1AX, CD55, EIF5, PSMA3, IFITM1, PSMD2, GRPEL1, PSMC1, PSMB2, SNRPB2, STIP1, IFI6, PFKP, TAP1, SRSF7, NR4A1
KARLSSON_TGFB1_TARGETS_UP	0.00118064	0.0199936	0.309653	2.71369	0	80	SLC25A5, MIR22HG, ANXA2, ESD, CYCS, TNFRSF12A, C20orf27, MYC, HSPE1, RSL1D1, CCT2, TCP1, CCT3, EIF5, GNL3, BAZ1A, RWDD1, EIF2S1, EIF5A, SLTM, RPF2, CCT8, EIF2S2, NAA15, MMP14, LYAR, ACTN1, KPNB1, COQ10B, NIP7, NOLC1, MRTO4, PPP1R2, PELO, CYP1B1, SHMT2, HSPA9, SNX7, TOMM20, CACYBP, PTP4A1, PPA1, RCC1, GCSH, UTP18, HSPD1, EEF1E1, PHGDH, DDX21, EIF2B3, GADD45G, ZC3H15, IDH3A, EIF3A, ZYX, GTPBP4, USP…	SLC25A5, MIR22HG, ANXA2, ESD, CYCS, TNFRSF12A, C20orf27, MYC, HSPE1, RSL1D1, CCT2, TCP1, CCT3, EIF5, GNL3, BAZ1A, RWDD1, EIF2S1, EIF5A, SLTM, RPF2, CCT8, EIF2S2, NAA15, MMP14, LYAR, ACTN1, KPNB1, COQ10B, NIP7
VISALA_RESPONSE_TO_HEAT_SHOCK_AND_AGING_DN	0.00165563	0.0208222	0.823529	2.71069	0	8	SOD1, DYNLL1, DNAJB1, HSPA8, ANXA1, PTGES3, STIP1, CCT4	SOD1, DYNLL1, DNAJB1, HSPA8, ANXA1, PTGES3, STIP1, CCT4
YAO_TEMPORAL_RESPONSE_TO_PROGESTERONE_CLUSTER_12	0.00127226	0.0199936	0.355784	2.70983	0	55	RPL13A, CKS2, CIRBP, ERGIC3, MAGED2, LGALS3BP, ATP6AP2, PSME1, ARL6IP5, HSD17B10, ARPC1A, EMP3, GNG11, WDR83OS, RBMX, GSTK1, HIGD2A, TMEM176A, PDCD6, PHPT1, NAP1L1, ENSA, ALDH2, S100A11, HMGN2, PTGR1, ACP1, FDFT1, AHCY, MDK, NUDT21, SNAPC2, FKBP7, DECR1, FKBP9, NTAN1, MPDU1, GGH, IDH2, EBF1, OXCT1, CD44, IARS2, ANTXR2, C1QB, IFNAR2, CYHR1	RPL13A, CKS2, CIRBP, ERGIC3, MAGED2, LGALS3BP, ATP6AP2, PSME1, ARL6IP5, HSD17B10, ARPC1A, EMP3, GNG11, WDR83OS, RBMX, GSTK1, HIGD2A, TMEM176A, PDCD6, PHPT1, NAP1L1, ENSA, ALDH2, S100A11, HMGN2, PTGR1
LI_INDUCED_T_TO_NATURAL_KILLER_UP	0.00113636	0.0199936	0.265498	2.70726	0	126	ALDOA, CD9, FTL, IER3, LGALS3, S100A4, LGALS1, PLP2, FHL2, CTSL, ANXA2, ID2, MYL6, FXYD5, SERTAD1, COMT, MT1A, LGALS3BP, JUNB, CDKN1A, ERRFI1, SEC61B, TUBA1C, NDFIP1, PDLIM7, ARL6IP5, XBP1, SYPL1, CD63, LITAF, S100A6, CAPZB, CCL3, TSPO, PLTP, CSTB, PRDX4, IFITM1, MED10, ASAH1, GLRX, VPS29, MVP, GLIPR2, CAPN2, LMNA, S100A11, PPIB, PEA15, S100A13, UPP1, OSTF1, IFITM2, SGK1, ITGAE, TUBB6, VIM, SH3BG…	ALDOA, CD9, FTL, IER3, LGALS3, S100A4, LGALS1, PLP2, FHL2, CTSL, ANXA2, ID2, MYL6, FXYD5, SERTAD1, COMT, MT1A, LGALS3BP, JUNB, CDKN1A, ERRFI1, SEC61B, TUBA1C, NDFIP1, PDLIM7, ARL6IP5, XBP1, SYPL1, CD63, LITAF, S100A6, CAPZB, CCL3, TSPO, PLTP, CSTB, PRDX4, IFITM1, MED10, ASAH1, GLRX, VPS29, MVP, GLIPR2, CAPN2, LMNA, S100A11, PPIB, PEA15, S100A13, UPP1, OSTF1, IFITM2, SGK1
SHEN_SMARCA2_TARGETS_UP	0.00105708	0.0199936	0.212414	2.69908	0	250	LAPTM4A, TMEM59, CD59, RAB1A, ISCU, RAB7A, CNBP, PCMT1, SRI, ANXA7, NDFIP1, SUMO1, ATP6AP2, UQCRC2, UBE2A, EID1, PCNP, ATP6V0E1, SRP9, NDUFB6, LEPROT, PSMF1, TMEM230, SSB, SKP1, SDHD, RAB2A, PRKRA, ACTR10, CHMP5, TMEM14B, COPS8, SRP14, ATF1, TAF7, PSMG2, CHMP3, DPM1, RSBN1, OSBPL8, TWSG1, MKKS, LUC7L3, MORF4L1, PDHB, SMC3, TMEM14A, UNC50, C11orf58, SLTM, BUB3, PSMC6, SEC63, NSFL1C, STAU1, CAPZA2,…	LAPTM4A, TMEM59, CD59, RAB1A, ISCU, RAB7A, CNBP, PCMT1, SRI, ANXA7, NDFIP1, SUMO1, ATP6AP2, UQCRC2, UBE2A, EID1, PCNP, ATP6V0E1, SRP9, NDUFB6, LEPROT, PSMF1, TMEM230, SSB, SKP1, SDHD, RAB2A, PRKRA, ACTR10, CHMP5, TMEM14B, COPS8, SRP14, ATF1, TAF7, PSMG2, CHMP3, DPM1, RSBN1, OSBPL8, TWSG1, MKKS, LUC7L3, MORF4L1, PDHB, SMC3, TMEM14A, UNC50, C11orf58, SLTM, BUB3, PSMC6, SEC63, NSFL1C, STAU1, CAPZA2,…
REACTOME_MRNA_SPLICING	0.00111235	0.0199936	0.256651	2.69616	0	137	U2AF1, HNRNPA1, HNRNPA0, EIF4A3, SNRPE, SRSF2, SNRPG, SNRPB, HNRNPF, HSPA8, SNRPD2, POLR2F, POLR2J, BUD31, POLR2K, POLR2L, SNRPF, RBMX, RBM8A, SF3B5, MAGOH, PHF5A, POLR2H, DNAJC8, POLR2E, SNRPD1, LSM3, PUF60, POLR2G, SNRPB2, PRCC, POLR2C, SYF2, SRSF3, PQBP1, ZCRB1, SF3B2, DDX46, PRPF31, LSM5, LSM7, SRSF1, SRSF7, POLR2I, WBP4, SNRPC, PPIL4, SRRT, RNPS1, SRSF6, PCF11, CWC15, NCBP2, LSM4, SLU7, LSM2…	U2AF1, HNRNPA1, HNRNPA0, EIF4A3, SNRPE, SRSF2, SNRPG, SNRPB, HNRNPF, HSPA8, SNRPD2, POLR2F, POLR2J, BUD31, POLR2K, POLR2L, SNRPF, RBMX, RBM8A, SF3B5, MAGOH, PHF5A, POLR2H, DNAJC8, POLR2E, SNRPD1, LSM3, PUF60, POLR2G, SNRPB2, PRCC, POLR2C, SYF2, SRSF3, PQBP1, ZCRB1, SF3B2, DDX46, PRPF31, LSM5, LSM7, SRSF1, SRSF7, POLR2I
REACTOME_UB_SPECIFIC_PROCESSING_PROTEASES	0.00117786	0.0199936	0.295313	2.68876	0	88	UBB, UBC, RPS27A, VDAC2, PSMB7, PSMB5, PSMD8, PSMB6, PSMB3, ADRM1, UBA52, MYC, FKBP8, PSMB1, PSME1, PSMC5, PSMA1, PSMB4, PSMA7, PSMF1, PSMA4, PSMD4, PSMA3, PSME2, PSMC3, PSMD2, PSMC2, PSMC1, PSMB2, PSMC4, VDAC1, PSMD13, PSMD3, VDAC3, PSMC6, SNX3, PSMD11, PSMB8, PSMA5	UBB, UBC, RPS27A, VDAC2, PSMB7, PSMB5, PSMD8, PSMB6, PSMB3, ADRM1, UBA52, MYC, FKBP8, PSMB1, PSME1, PSMC5, PSMA1, PSMB4, PSMA7, PSMF1, PSMA4, PSMD4, PSMA3, PSME2, PSMC3, PSMD2, PSMC2, PSMC1, PSMB2, PSMC4, VDAC1, PSMD13, PSMD3, VDAC3, PSMC6, SNX3, PSMD11, PSMB8, PSMA5
GARY_CD5_TARGETS_DN	0.00106724	0.0199936	0.217736	2.68867	0	228	SAP18, RAN, SRSF2, KPNA2, PSMB5, MRPL32, SBDS, SRI, HINT1, NME1, AMD1, UGDH, NDUFB7, PSMC5, MANF, EBNA1BP2, HSPA1B, ATP6V0E1, PSMA7, PSMF1, HSPA1A, PDCD5, EIF1AX, MT1X, NUDC, RBMX, EIF5, RBM8A, NXF1, PSMC3, CNPY2, DNAJB6, EIF2S1, COX5A, PSMC2, CREM, PHB, PRELID1, DNAJB11, NOP56, ADI1, PSMD13, ENSA, CNOT4, STIP1, POLR1C, PNO1, GNL2, SRSF3, MRPL36, PSMC6, PQBP1, UBE2L3, PPIG, DNAJA1, DDX46, PPIB, T…	SAP18, RAN, SRSF2, KPNA2, PSMB5, MRPL32, SBDS, SRI, HINT1, NME1, AMD1, UGDH, NDUFB7, PSMC5, MANF, EBNA1BP2, HSPA1B, ATP6V0E1, PSMA7, PSMF1, HSPA1A, PDCD5, EIF1AX, MT1X, NUDC, RBMX, EIF5, RBM8A, NXF1, PSMC3, CNPY2, DNAJB6, EIF2S1, COX5A, PSMC2, CREM, PHB, PRELID1, DNAJB11, NOP56, ADI1, PSMD13, ENSA, CNOT4, STIP1, POLR1C, PNO1, GNL2, SRSF3, MRPL36, PSMC6, PQBP1, UBE2L3, PPIG, DNAJA1, DDX46, PPIB, T…
REACTOME_PROGRAMMED_CELL_DEATH	0.00114548	0.0199936	0.269725	2.68767	0	116	UBB, UBC, RPS27A, DYNLL1, PSMB7, SDCBP, PSMB5, PSMD8, PSMB6, PSMB3, UBA52, CYCS, GSN, PSMB1, PSME1, PSMC5, YWHAQ, PSMA1, PSMB4, PSMA7, PSMF1, CHMP2A, PSMA4, PSMD4, BAD, PSMA3, PSME2, PSMC3, PSMD2, CHMP3, PSMC2, PSMC1, FLOT1, PSMB2, PSMC4, PSMD13, YWHAG, CHMP4A, BCAP31, HMGB2, LMNA, PSMD3, PSMC6, PSMD11, PSMB8, CHMP2B, BAX, PSMA5, YWHAB, KPNB1	UBB, UBC, RPS27A, DYNLL1, PSMB7, SDCBP, PSMB5, PSMD8, PSMB6, PSMB3, UBA52, CYCS, GSN, PSMB1, PSME1, PSMC5, YWHAQ, PSMA1, PSMB4, PSMA7, PSMF1, CHMP2A, PSMA4, PSMD4, BAD, PSMA3, PSME2, PSMC3, PSMD2, CHMP3, PSMC2, PSMC1, FLOT1, PSMB2, PSMC4, PSMD13, YWHAG, CHMP4A, BCAP31, HMGB2, LMNA, PSMD3, PSMC6, PSMD11, PSMB8, CHMP2B, BAX, PSMA5, YWHAB, KPNB1
DAZARD_UV_RESPONSE_CLUSTER_G2	0.00151286	0.0199936	0.57928	2.68087	0	17	ATF4, IER3, CSRP1, PSMD8, JUNB, TOB1, CXCL3, PHLDA2, LY6E, CXCL2, HLA-F, SGK1, UBE2S, ATF3, GADD45A	ATF4, IER3, CSRP1, PSMD8, JUNB, TOB1, CXCL3, PHLDA2, LY6E, CXCL2, HLA-F, SGK1
LEE_LIVER_CANCER_MYC_TGFA_UP	0.00145138	0.0199936	0.496033	2.67669	0	25	ANXA2, RPL12, MTHFD2, IGFBP6, CD63, CBR1, MFGE8, ACTG1, CSTB, LY6E, CNN1, BTG3, TAGLN2, MGMT, CCND1, AKR1B1, LPL	ANXA2, RPL12, MTHFD2, IGFBP6, CD63, CBR1, MFGE8, ACTG1, CSTB, LY6E, CNN1, BTG3, TAGLN2, MGMT, CCND1, AKR1B1, LPL
HARRIS_HYPOXIA	0.00126422	0.0199936	0.38356	2.67489	0	43	ALDOA, FTL, GAPDH, CCL2, PKM, LDHA, TAGLN, TXN, CDKN1A, PGK1, ENO1, MIF, PGF, XRCC6, HMOX1, PLAUR, BNIP3L, PFKP, DDIT3, IL6, ADM, VIM, AK3, SAT1, PFKL, ANGPT2, XRCC5, CDKN1B, PRPS1	ALDOA, FTL, GAPDH, CCL2, PKM, LDHA, TAGLN, TXN, CDKN1A, PGK1, ENO1, MIF, PGF, XRCC6, HMOX1, PLAUR, BNIP3L, PFKP, DDIT3, IL6, ADM
MATTIOLI_MGUS_VS_PCL	0.00125313	0.0199936	0.340517	2.67465	0	59	TUBA1B, RPS6, TUBA1A, EEF1A1, RPLP1, RAN, PFN1, B2M, JUNB, TBCB, HNRNPF, ENO1, TUBB, CCT3, SNRPF, SSR4, CKS1B, PSMD4, PRDX3, PSMA3, PPP1R15A, PSMC4, CPQ, CPNE3, ITPA, CCT4, PCNA, SRSF1	TUBA1B, RPS6, TUBA1A, EEF1A1, RPLP1, RAN, PFN1, B2M, JUNB, TBCB, HNRNPF, ENO1, TUBB, CCT3, SNRPF, SSR4, CKS1B, PSMD4, PRDX3, PSMA3, PPP1R15A, PSMC4, CPQ, CPNE3, ITPA, CCT4, PCNA, SRSF1
REACTOME_LATE_ENDOSOMAL_MICROAUTOPHAGY	0.00152207	0.0199936	0.526003	2.66297	0	22	UBB, UBC, RPS27A, UBA52, HSPA8, PARK7, CHMP2A, VPS28, CHMP3, ARL13B, CHMP4A, PLIN3, CHMP2B, TSG101, MVB12A, VIM, PLIN2, CHMP4B, VPS37A, UBAP1	UBB, UBC, RPS27A, UBA52, HSPA8, PARK7, CHMP2A, VPS28, CHMP3, ARL13B, CHMP4A, PLIN3, CHMP2B, TSG101
REACTOME_SIGNALING_BY_NOTCH	0.00117786	0.0199936	0.284578	2.66286	0	98	UBB, UBC, RPS27A, TMED2, PSMB7, RBX1, PSMB5, PSMD8, PSMB6, PSMB3, UBA52, ACTA2, MYC, PSMB1, PSME1, PSMC5, PSMA1, PSMB4, PSMA7, PSMF1, SKP1, PSMA4, PSMD4, HDAC2, PSMA3, PSME2, PSMC3, PSMD2, PSMC2, PSMC1, PSMB2, PSMC4, PSMD13, TLE4, PSMD3, PSMC6, PSMD11, PSENEN, NCOR1, PSMB8, CCND1, PSMA5	UBB, UBC, RPS27A, TMED2, PSMB7, RBX1, PSMB5, PSMD8, PSMB6, PSMB3, UBA52, ACTA2, MYC, PSMB1, PSME1, PSMC5, PSMA1, PSMB4, PSMA7, PSMF1, SKP1, PSMA4, PSMD4, HDAC2, PSMA3, PSME2, PSMC3, PSMD2, PSMC2, PSMC1, PSMB2, PSMC4, PSMD13, TLE4, PSMD3, PSMC6, PSMD11, PSENEN, NCOR1, PSMB8, CCND1, PSMA5
REACTOME_DETOXIFICATION_OF_REACTIVE_OXYGEN_SPECIES	0.00147059	0.0199936	0.53352	2.66053	0	20	PRDX1, SOD1, TXN, CYCS, PRDX5, PRDX6, PRDX2, GSTP1, CAT, PRDX3, TXNRD1, GPX3, CYBA, P4HB, ATOX1	PRDX1, SOD1, TXN, CYCS, PRDX5, PRDX6, PRDX2, GSTP1, CAT, PRDX3, TXNRD1, GPX3, CYBA
REACTOME_POST_CHAPERONIN_TUBULIN_FOLDING_PATHWAY	0.00152439	0.0199936	0.664221	2.66024	0	12	TUBA1B, TUBB4B, TUBA1A, TUBB2A, TBCB, TUBA1C, TBCA, TUBB2B, ARL2, TBCC, TUBB6	TUBA1B, TUBB4B, TUBA1A, TUBB2A, TBCB, TUBA1C, TBCA, TUBB2B, ARL2
SAKAI_TUMOR_INFILTRATING_MONOCYTES_DN	0.00129032	0.0199936	0.358655	2.65105	0	51	PRDX1, RAN, PSMB5, TXN, PRDX6, CD63, PRDX2, SUB1, PPIA, SNRPF, RBM8A, PRDX3, SCAND1, PTGES3, PPIC, SNRPB2, IFI6, CCT4, SEC63, CCT8, DNAJA1, PCNA, PPIB, NCOR1, SRSF1, PSMA5, FKBP3, STX5, COPS5, PPP6C, UBE2E3	PRDX1, RAN, PSMB5, TXN, PRDX6, CD63, PRDX2, SUB1, PPIA, SNRPF, RBM8A, PRDX3, SCAND1, PTGES3, PPIC, SNRPB2, IFI6, CCT4, SEC63, CCT8, DNAJA1, PCNA, PPIB, NCOR1, SRSF1, PSMA5
RODWELL_AGING_KIDNEY_NO_BLOOD_UP	0.00116144	0.0199936	0.27278	2.64639	0	108	RPL27, RPS10, RPS25, RPL35A, CCL2, TAGLN, FHL1, ZFAS1, DKK3, RPL35, ANXA2, PPP1R14A, AXL, RPS27L, RPL12, TBCB, RAB34, HEXB, POLE4, DEGS1, GGT5, LUM, ANXA1, GPNMB, RPL22L1, IFI27L2, MFGE8, LEPROT, CDC42EP1, SSR4, ITM2C, C1S, POLR1D, TMED3, CXCL2, NNMT, AATF, MGLL, TNC, FEZ2, CDO1, PLK2, SERPINH1, RPN2, B3GAT3, P4HB, SERPING1, ASNS, TIMP2, CDH6, SERPINE2, PLOD3, PGM2L1	RPL27, RPS10, RPS25, RPL35A, CCL2, TAGLN, FHL1, ZFAS1, DKK3, RPL35, ANXA2, PPP1R14A, AXL, RPS27L, RPL12, TBCB, RAB34, HEXB, POLE4, DEGS1, GGT5, LUM, ANXA1, GPNMB, RPL22L1, IFI27L2, MFGE8, LEPROT, CDC42EP1, SSR4, ITM2C, C1S, POLR1D, TMED3, CXCL2, NNMT, AATF, MGLL, TNC, FEZ2, CDO1, PLK2, SERPINH1, RPN2
BHATI_G2M_ARREST_BY_2METHOXYESTRADIOL_DN	0.00127877	0.0199936	0.351627	2.64048	0	53	RPL31, RPL36A, RPL10A, RPL3, ATF4, HERPUD1, RPL26, EEF2, NUPR1, CIRBP, RPL12, MTHFD2, RPS2, RPL34, IFRD1, DCN, IGBP1, ABHD14B, C1orf54, AIG1, MID1IP1, MT1F, PGLS, CEBPG, EIF2S3, SESN2, METTL9, SMOC2, BAG1, KRCC1, PRKAG1, ZFAND1	RPL31, RPL36A, RPL10A, RPL3, ATF4, HERPUD1, RPL26, EEF2, NUPR1, CIRBP, RPL12, MTHFD2, RPS2, RPL34, IFRD1, DCN, IGBP1, ABHD14B, C1orf54, AIG1, MID1IP1, MT1F, PGLS, CEBPG, EIF2S3, SESN2
YAO_TEMPORAL_RESPONSE_TO_PROGESTERONE_CLUSTER_14	0.00116959	0.0199936	0.282686	2.63885	0	96	PKM, TUBA1A, RAN, UBE2N, PSMB5, NOP16, PSMB3, TBCB, RAB34, SEC61B, SSR2, PRMT1, CTSD, TMEM14C, NME1, RANBP1, TMEM147, EBNA1BP2, BANF1, PDLIM3, CCT3, LMAN2, FBL, MORF4L2, RWDD1, WDR74, NHP2, CDK4, SEC13, CISD1, MRPS18B, SLC39A7, CCT8, PDIA3, RCN1, SRSF1, BAX, SERPINH1, ARHGDIA, TUBB6, SERPINE2, DCTPP1, DNAJC2, MRPL12, SSR3, DDX41, PTP4A3, FKBP11, HTRA2, TANK, UQCC2, RPN1, PPA1, SNRPD3, PSMD6, SSR1…	PKM, TUBA1A, RAN, UBE2N, PSMB5, NOP16, PSMB3, TBCB, RAB34, SEC61B, SSR2, PRMT1, CTSD, TMEM14C, NME1, RANBP1, TMEM147, EBNA1BP2, BANF1, PDLIM3, CCT3, LMAN2, FBL, MORF4L2, RWDD1, WDR74, NHP2, CDK4, SEC13, CISD1, MRPS18B, SLC39A7, CCT8, PDIA3, RCN1, SRSF1, BAX, SERPINH1
REACTOME_HSF1_DEPENDENT_TRANSACTIVATION	0.00145138	0.0199936	0.483066	2.63747	0	26	UBB, HSPB1, DNAJB1, HSPA8, CRYAB, HSPA1B, HSPA1A, HSBP1, DNAJB6, HSPA2, FKBP4, PTGES3, MRPL18, HSPB2, HSPB8, HSF1, SERPINH1	UBB, HSPB1, DNAJB1, HSPA8, CRYAB, HSPA1B, HSPA1A, HSBP1, DNAJB6, HSPA2, FKBP4, PTGES3, MRPL18, HSPB2, HSPB8, HSF1, SERPINH1
DESERT_STEM_CELL_HEPATOCELLULAR_CARCINOMA_SUBCLASS_UP	0.00114025	0.0199936	0.261515	2.63737	0	120	ALDOA, RPLP2, RPL8, RPS3, PKM, LGALS3, CKS2, CLIC1, PLP2, EIF3E, ILF2, EIF3H, EIF3D, PRMT1, ENO1, TUBA1C, MTHFD2, ARPC2, AMD1, CCT2, S100A6, RPSA, SSB, FBL, DDX39A, HDAC2, PHLDA2, TKT, UBE2I, CDK4, PTTG1, MAT2A, NAP1L1, ANXA5, ARHGEF2, TMED3, MAPRE1, MID1IP1, RALY, PPP1CC, SSRP1, DKC1, S100A11, ATP1B3, SOX4, TPM2	ALDOA, RPLP2, RPL8, RPS3, PKM, LGALS3, CKS2, CLIC1, PLP2, EIF3E, ILF2, EIF3H, EIF3D, PRMT1, ENO1, TUBA1C, MTHFD2, ARPC2, AMD1, CCT2, S100A6, RPSA, SSB, FBL, DDX39A, HDAC2, PHLDA2, TKT, UBE2I, CDK4, PTTG1, MAT2A, NAP1L1, ANXA5, ARHGEF2, TMED3, MAPRE1, MID1IP1, RALY, PPP1CC, SSRP1, DKC1, S100A11, ATP1B3, SOX4, TPM2
REACTOME_AGGREPHAGY	0.00145138	0.0199936	0.482759	2.6358	0	26	TUBA1B, UBB, TUBB4B, UBC, RPS27A, DYNLL1, TUBA1A, UBE2N, TUBB2A, UBA52, PARK7, TUBA1C	TUBA1B, UBB, TUBB4B, UBC, RPS27A, DYNLL1, TUBA1A, UBE2N, TUBB2A, UBA52, PARK7, TUBA1C
REACTOME_MODULATION_BY_MTB_OF_HOST_IMMUNE_SYSTEM	0.00172117	0.0213029	0.962231	2.63279	0	5	UBB, UBC, RPS27A, B2M, UBA52	UBB, UBC, RPS27A, B2M, UBA52
POMEROY_MEDULLOBLASTOMA_DESMOPLASIC_VS_CLASSIC_DN	0.00136426	0.0199936	0.425573	2.62694	0	34	RPL7, RPL36A, RPL21, RPL10A, RPS10, RPL35A, RPS18, RPL24, RPS23, MGP, RPS11, RPS29, RPL34, EEF1B2, C1S	RPL7, RPL36A, RPL21, RPL10A, RPS10, RPL35A, RPS18, RPL24, RPS23, MGP, RPS11, RPS29, RPL34, EEF1B2, C1S
TOMLINS_PROSTATE_CANCER_UP	0.00145138	0.0199936	0.485451	2.61959	0	25	EIF4A1, RPL31, SLC25A6, EEF2, NACA, ATP6V1G1, UGDH, UAP1, MANF, CNPY2, KRT18, DKC1, RAB11A, SOX4, PPIB, GUSB	EIF4A1, RPL31, SLC25A6, EEF2, NACA, ATP6V1G1, UGDH, UAP1, MANF, CNPY2, KRT18, DKC1, RAB11A, SOX4, PPIB, GUSB
PETROVA_ENDOTHELIUM_LYMPHATIC_VS_BLOOD_DN	0.00117786	0.0199936	0.290746	2.6177	0	86	IER3, CCL2, SLC3A2, TAGLN, CLU, FHL2, CD59, ARHGDIB, AXL, MT1A, ACTA2, CDKN1A, ANXA6, PLAU, PGF, BGN, LDHB, UAP1, ARL6IP5, EMP3, PDLIM4, MT1X, PLTP, PRNP, HMOX1, SRGN, MVP, ALDH2, NNMT, CYFIP2, MT1F, CXCL1, TPM2, MMP14, RCN1, UPP1, SRPX, KLHL21, IL6	IER3, CCL2, SLC3A2, TAGLN, CLU, FHL2, CD59, ARHGDIB, AXL, MT1A, ACTA2, CDKN1A, ANXA6, PLAU, PGF, BGN, LDHB, UAP1, ARL6IP5, EMP3, PDLIM4, MT1X, PLTP, PRNP, HMOX1, SRGN, MVP, ALDH2, NNMT, CYFIP2, MT1F, CXCL1, TPM2, MMP14, RCN1, UPP1, SRPX, KLHL21, IL6
REACTOME_MITOCHONDRIAL_PROTEIN_IMPORT	0.00126422	0.0199936	0.375218	2.61672	0	43	SLC25A6, CHCHD2, TOMM7, CYC1, TOMM22, TIMM13, GRPEL1, COX17, VDAC1, TIMM10, IDH3G, DNAJC19, CMC2, TIMM17A, PMPCB, TIMM9, TIMM8B, COA4, ACO2, TIMM44, HSPA9, CHCHD3, TOMM20, SLC25A4, SAMM50, CHCHD5, TIMM17B, HSPD1, MTX2, TOMM5, TIMM50	SLC25A6, CHCHD2, TOMM7, CYC1, TOMM22, TIMM13, GRPEL1, COX17, VDAC1, TIMM10, IDH3G, DNAJC19, CMC2
BLALOCK_ALZHEIMERS_DISEASE_INCIPIENT_DN	0.00116959	0.0199936	0.280849	2.61007	0	93	SLC25A6, RPL38, CKS2, FHL1, RPL6, CD59, COX7C, COX7A2L, NEDD8, DRAP1, RPL14, GLUL, REEP5, ECH1, AP3S1, TMEM147, CCT2, PFDN2, CCT3, GTF2A2, AHSA1, CCT5, GRPEL1, PSMC2, DNAJC8, RSU1, MKKS, GLRX, ALDH2, NDUFB3, CCT4, NSFL1C, MGLL, DNAJA1, ACTN1, ACTR1B, SDHA, RPN2, ARF3, LAMTOR2, PDIA6, MPV17, COPS5, PARP1, PDHA1, SAT1, TOP1, DDX5, PAFAH1B1, CACYBP, HSP90AB1, PPA1, HSPA5, UTP18	SLC25A6, RPL38, CKS2, FHL1, RPL6, CD59, COX7C, COX7A2L, NEDD8, DRAP1, RPL14, GLUL, REEP5, ECH1, AP3S1, TMEM147, CCT2, PFDN2, CCT3, GTF2A2, AHSA1, CCT5, GRPEL1, PSMC2, DNAJC8, RSU1, MKKS, GLRX, ALDH2, NDUFB3, CCT4, NSFL1C, MGLL, DNAJA1, ACTN1, ACTR1B, SDHA, RPN2
WP_NSP1_FROM_SARSCOV2_INHIBITS_TRANSLATION_INITIATION_IN_THE_HOST_CELL	0.00153846	0.0199936	0.600489	2.60872	0	15	EIF1, EIF3F, EIF3G, EIF3E, EIF3I, EIF3H, EIF3D, EIF1AX, EIF5, EIF2S1, EIF2S2, EIF2S3	EIF1, EIF3F, EIF3G, EIF3E, EIF3I, EIF3H, EIF3D, EIF1AX, EIF5, EIF2S1, EIF2S2, EIF2S3
FULCHER_INFLAMMATORY_RESPONSE_LECTIN_VS_LPS_UP	0.00104932	0.0199936	0.202793	2.6026	0	266	RPL10A, SLC3A2, CCNI, CSRP1, TUBB2A, DAD1, PPP1R14A, UBXN1, RHOC, PLAU, SSR2, MRPL51, TMEM14C, GSN, POLR2F, HINT1, POLE4, JTB, MTHFD2, PDLIM7, NME1, GGT5, POLD4, RANBP1, SUB1, ECM1, PDLIM4, CXCL3, ANAPC16, FAM162A, MT1X, HAX1, CD55, MPC2, PHLDA2, AKR1C1, TXNRD1, CNPY2, TMEM14B, GTF3A, YIF1A, VASP, SMDT1, GRPEL1, NHP2, HMG20B, TM2D1, NDUFS8, RPS19BP1, C1orf54, FXYD6, POLR1D, CTNNAL1, MKKS, NAP1L1,…	RPL10A, SLC3A2, CCNI, CSRP1, TUBB2A, DAD1, PPP1R14A, UBXN1, RHOC, PLAU, SSR2, MRPL51, TMEM14C, GSN, POLR2F, HINT1, POLE4, JTB, MTHFD2, PDLIM7, NME1, GGT5, POLD4, RANBP1, SUB1, ECM1, PDLIM4, CXCL3, ANAPC16, FAM162A, MT1X, HAX1, CD55, MPC2, PHLDA2, AKR1C1, TXNRD1, CNPY2, TMEM14B, GTF3A, YIF1A, VASP, SMDT1, GRPEL1, NHP2, HMG20B, TM2D1, NDUFS8, RPS19BP1, C1orf54, FXYD6, POLR1D, CTNNAL1, MKKS, NAP1L1,…
CHIBA_RESPONSE_TO_TSA_UP	0.00147929	0.0199936	0.494983	2.60129	0	24	CD9, BSG, ARHGDIB, JUNB, LUM, APRT, TRIP6, BAD, CAV2, GLRX, RHOG, HLA-A, HBEGF, QSOX1, TIMP2, CDKN2C, NGFR, CD36, ITGA7, BMP4	CD9, BSG, ARHGDIB, JUNB, LUM, APRT, TRIP6, BAD, CAV2, GLRX, RHOG, HLA-A, HBEGF, QSOX1
IBRAHIM_NRF2_UP	0.00104384	0.0199936	0.199311	2.59758	0	290	FTL, FTH1, PRDX1, UBC, SLC3A2, CLU, VDAC2, TMED2, TNFRSF1A, SDCBP, CTSL, EIF3D, RAB1A, TNFRSF12A, PRDX6, GHITM, HSPA8, MYC, SLC1A5, RBM27, CCT7, ANXA7, MTHFD2, ARPC2, ARL5A, DNAJB9, UGDH, TMBIM6, MANF, CBR1, NFE2L2, SERP1, GLA, SSB, IFRD1, EIF5, ERP44, SQSTM1, AHSA1, CCT5, AKR1C1, TXNRD1, MAP1A, PPP1R15A, HMOX1, PPP2CA, PPT1, PSMC1, TALDO1, TWSG1, DNAJB11, KIF5B, MORF4L1, ADI1, SPCS2, VDAC1, ANXA…	FTL, FTH1, PRDX1, UBC, SLC3A2, CLU, VDAC2, TMED2, TNFRSF1A, SDCBP, CTSL, EIF3D, RAB1A, TNFRSF12A, PRDX6, GHITM, HSPA8, MYC, SLC1A5, RBM27, CCT7, ANXA7, MTHFD2, ARPC2, ARL5A, DNAJB9, UGDH, TMBIM6, MANF, CBR1, NFE2L2, SERP1, GLA, SSB, IFRD1, EIF5, ERP44, SQSTM1, AHSA1, CCT5, AKR1C1, TXNRD1, MAP1A, PPP1R15A, HMOX1, PPP2CA, PPT1, PSMC1, TALDO1, TWSG1, DNAJB11, KIF5B, MORF4L1, ADI1, SPCS2, VDAC1, ANXA…
YAMAZAKI_TCEB3_TARGETS_DN	0.00118343	0.0199936	0.289152	2.58227	0	84	ALDOA, HNRNPA1, TUBA1B, TUBB4B, LGALS3, CKS2, ARL6IP1, KPNA2, MT1A, STOML2, PARK7, MIF, SEPHS2, TUBB, LDHB, ANXA1, EBNA1BP2, S100A6, CCT3, MT1X, AHSA1, TGIF1, CKB, PHB, TALDO1, ADH5, VDAC1, PNO1, ALDH2, TUBB2B, HAT1, VBP1, AKR1B1, CYBA, NASP, RUVBL2, ZFAND6, CBR3, FKBP3, UBE2S, LTBP4	ALDOA, HNRNPA1, TUBA1B, TUBB4B, LGALS3, CKS2, ARL6IP1, KPNA2, MT1A, STOML2, PARK7, MIF, SEPHS2, TUBB, LDHB, ANXA1, EBNA1BP2, S100A6, CCT3, MT1X, AHSA1, TGIF1, CKB, PHB, TALDO1, ADH5, VDAC1, PNO1, ALDH2, TUBB2B, HAT1, VBP1, AKR1B1, CYBA, NASP, RUVBL2, ZFAND6
BAE_BRCA1_TARGETS_UP	0.00129534	0.0199936	0.375891	2.57926	0	42	TMSB4X, ATF4, LGALS3, UBE2N, CTSL, COX7C, CNBP, DRAP1, HINT1, ANXA1, PRDX2, CAMLG, IDI1, IFRD1, LSM1, GTF2A2, PRDX4, ADH5, NDUFA4, PMP22, TAX1BP1, SAT1, BCL7B, GAA, NME4, TRAM1	TMSB4X, ATF4, LGALS3, UBE2N, CTSL, COX7C, CNBP, DRAP1, HINT1, ANXA1, PRDX2, CAMLG, IDI1, IFRD1, LSM1, GTF2A2, PRDX4, ADH5, NDUFA4
REACTOME_CELL_CYCLE_MITOTIC	0.00105932	0.0199936	0.205406	2.57636	0	239	TUBA1B, UBB, RPS27, TUBB4B, UBC, RPS27A, DYNLL1, TUBA1A, PSMB7, RBX1, RAN, TUBB2A, PSMB5, PSMD8, PSMB6, PSMB3, UBA52, RAB1A, DCTN2, MYC, CDKN1A, TUBB, TUBA1C, POLE4, PSMB1, SUMO1, PSME1, CSNK2B, PSMC5, PSMA1, POLD4, ANAPC11, PSMB4, BANF1, PSMA7, PSMF1, ANAPC16, DCTN3, CHMP2A, SKP1, UBE2E1, NUDC, PSMA4, RAB2A, CKS1B, PSMD4, PSMA3, PSME2, PSMC3, PPP2R1A, PSMD2, CHMP3, PSMC2, PPP2CA, UBE2I, CDK4, PT…	TUBA1B, UBB, RPS27, TUBB4B, UBC, RPS27A, DYNLL1, TUBA1A, PSMB7, RBX1, RAN, TUBB2A, PSMB5, PSMD8, PSMB6, PSMB3, UBA52, RAB1A, DCTN2, MYC, CDKN1A, TUBB, TUBA1C, POLE4, PSMB1, SUMO1, PSME1, CSNK2B, PSMC5, PSMA1, POLD4, ANAPC11, PSMB4, BANF1, PSMA7, PSMF1, ANAPC16, DCTN3, CHMP2A, SKP1, UBE2E1, NUDC, PSMA4, RAB2A, CKS1B, PSMD4, PSMA3, PSME2, PSMC3, PPP2R1A, PSMD2, CHMP3, PSMC2, PPP2CA, UBE2I, CDK4, PT…
FLECHNER_BIOPSY_KIDNEY_TRANSPLANT_REJECTED_VS_OK_DN	0.00104384	0.0199936	0.198113	2.5703	0	277	CD9, HSPB1, SOD1, SLC3A2, VDAC2, PEBP1, CYB5R3, TUBB2A, LAMTOR5, TXN, CTSL, AQP1, EIF3I, ESD, COMT, RAB1A, CYCS, GHITM, HSPA8, TECR, COX6A1, NDUFS4, PGK1, SEPHS2, SPTSSA, CRYAB, ANXA7, COX7B, HSPE1, ITM2B, UQCRC2, STRAP, DNAJB9, UGDH, UQCRQ, COX7A1, TMBIM6, ECH1, FAM3C, SYPL1, EBNA1BP2, PRDX2, NDUFAB1, ATP6V0E1, TOB1, NDUFB5, EIF1AX, CAT, MT1X, OAT, MDH1, PEPD, UQCRFS1, RAB2A, TERF1, SDHB, MPC2, …	CD9, HSPB1, SOD1, SLC3A2, VDAC2, PEBP1, CYB5R3, TUBB2A, LAMTOR5, TXN, CTSL, AQP1, EIF3I, ESD, COMT, RAB1A, CYCS, GHITM, HSPA8, TECR, COX6A1, NDUFS4, PGK1, SEPHS2, SPTSSA, CRYAB, ANXA7, COX7B, HSPE1, ITM2B, UQCRC2, STRAP, DNAJB9, UGDH, UQCRQ, COX7A1, TMBIM6, ECH1, FAM3C, SYPL1, EBNA1BP2, PRDX2, NDUFAB1, ATP6V0E1, TOB1, NDUFB5, EIF1AX, CAT, MT1X, OAT, MDH1, PEPD, UQCRFS1, RAB2A, TERF1, SDHB, MPC2, …
ABE_INNER_EAR	0.00151286	0.0199936	0.501204	2.56496	0	23	RPL21, RPS5, RPS15, CLU, RPL32, RPL35, UBA52, UBXN1, MGP, RPS11, IGFBP6, C19orf53, S100A13, VAMP5, RPL28, ISLR, HYI, CCS, USP11	RPL21, RPS5, RPS15, CLU, RPL32, RPL35, UBA52, UBXN1, MGP, RPS11, IGFBP6, C19orf53, S100A13
BRACHAT_RESPONSE_TO_CAMPTOTHECIN_DN	0.00138504	0.0199936	0.442569	2.5625	0	29	ALDOA, RPL3, GAPDH, MT1A, ENO1, TUBB, SSB, PPIA, ANXA4, BAD, RSU1, HIGD1A, BNIP3L, RCN1, ANP32E, OSTF1, IFITM2, FKBP3, TAX1BP1	ALDOA, RPL3, GAPDH, MT1A, ENO1, TUBB, SSB, PPIA, ANXA4, BAD, RSU1, HIGD1A, BNIP3L, RCN1, ANP32E, OSTF1, IFITM2
FU_INTERACT_WITH_ALKBH8	0.00152439	0.0199936	0.639473	2.56112	0	12	TRMT112, CCT7, CCT2, TCP1, CCT3, CCT5, DBI, CCT4, CCT8, CCT6A	TRMT112, CCT7, CCT2, TCP1, CCT3, CCT5, DBI, CCT4, CCT8, CCT6A
REACTOME_TGF_BETA_RECEPTOR_SIGNALING_ACTIVATES_SMADS	0.00150602	0.0199936	0.603204	2.55923	0	14	UBB, UBC, RPS27A, UBA52, NEDD8, STRAP, FKBP1A, PPP1CA, PPP1R15A, PPP1CC	UBB, UBC, RPS27A, UBA52, NEDD8, STRAP, FKBP1A, PPP1CA, PPP1R15A, PPP1CC
REACTOME_COPI_MEDIATED_ANTEROGRADE_TRANSPORT	0.00127551	0.0199936	0.331015	2.55404	0	57	TUBA1B, TUBB4B, DYNLL1, TUBA1A, TMED2, CD59, TUBB2A, RAB1A, COPE, DCTN2, TMED9, TUBA1C, DCTN3, CD55, CAPZB, ARF4, DCTN6, ARF1, ACTR10, KDELR2, TMED3, ARF5, TUBB2B, NAPA, CAPZA2, TMEM115, TMED10, STX5, ARF3, TUBB6, ACTR1A, DYNC1LI1, KDELR1, DYNC1I2, GOSR1, COPB2, COPZ1, GOLGA2	TUBA1B, TUBB4B, DYNLL1, TUBA1A, TMED2, CD59, TUBB2A, RAB1A, COPE, DCTN2, TMED9, TUBA1C, DCTN3, CD55, CAPZB, ARF4, DCTN6, ARF1, ACTR10, KDELR2, TMED3, ARF5, TUBB2B, NAPA, CAPZA2, TMEM115, TMED10
AMUNDSON_RESPONSE_TO_ARSENITE	0.00117509	0.0199936	0.269069	2.55401	0	102	RPL27, SOD1, ID3, FHL2, PFDN5, JUNB, NPM1, ISYNA1, HSPE1, TSC22D3, ATP6V1G1, IGFBP6, NFE2L2, ATP6V0E1, GLA, MT1X, GRN, PLTP, AHSA1, ATP6V0D1, CNPY2, DNAJB6, PRNP, UBE2B, CTSA, RRAGA, POLR1C, MT1G, TLE4, NEU1, MT1F, CCT8, DNAJA1, EIF2S2, HEXA, TAP1, UPP1, DDIT3, SERPINH1, CEBPG, ZNF24, TIMM17A, SRPK2, DNTTIP2, CCPG1, SLC7A5, ASNS, HSPA9, TAOK3, PLIN2, EIF4EBP1, MSC, TANK, ATF3, PLOD1, MAFG, RCC1	RPL27, SOD1, ID3, FHL2, PFDN5, JUNB, NPM1, ISYNA1, HSPE1, TSC22D3, ATP6V1G1, IGFBP6, NFE2L2, ATP6V0E1, GLA, MT1X, GRN, PLTP, AHSA1, ATP6V0D1, CNPY2, DNAJB6, PRNP, UBE2B, CTSA, RRAGA, POLR1C, MT1G, TLE4, NEU1, MT1F, CCT8, DNAJA1, EIF2S2, HEXA, TAP1, UPP1, DDIT3, SERPINH1, CEBPG, ZNF24
ONKEN_UVEAL_MELANOMA_DN	0.00104384	0.0199936	0.194256	2.55353	0	300	RPL31, RPL10A, RPL3, RPL15, SLC25A6, RPS5, RPL35A, RPS27A, RPS9, RPL18A, EIF3L, CUTA, RPS14, RPL32, RPL23, RPL13, FHL2, BSG, AP2M1, EIF3G, CIRBP, RPL24, ID2, IMPDH2, NDUFB4, RAB7A, NPM1, RPL36AL, COX7A2L, CNBP, EFEMP2, RPL11, RPL14, CNN3, EIF1B, RPL5, DEGS1, GLUL, KCNE4, FAM3C, RSL1D1, PCNP, GSTP1, SERP1, SIK1, GNG11, CAV1, NDUFB5, RPSA, WDR1, SEC11A, EIF1AX, FBL, ARPC4, RPL29, ARF4, PEPD, AIP, R…	RPL31, RPL10A, RPL3, RPL15, SLC25A6, RPS5, RPL35A, RPS27A, RPS9, RPL18A, EIF3L, CUTA, RPS14, RPL32, RPL23, RPL13, FHL2, BSG, AP2M1, EIF3G, CIRBP, RPL24, ID2, IMPDH2, NDUFB4, RAB7A, NPM1, RPL36AL, COX7A2L, CNBP, EFEMP2, RPL11, RPL14, CNN3, EIF1B, RPL5, DEGS1, GLUL, KCNE4, FAM3C, RSL1D1, PCNP, GSTP1, SERP1, SIK1, GNG11, CAV1, NDUFB5, RPSA, WDR1, SEC11A, EIF1AX, FBL, ARPC4, RPL29, ARF4, PEPD, AIP, R…
DALESSIO_TSA_RESPONSE	0.0015748	0.0201304	0.666845	2.55221	0	11	CLU, LGALS1, ANXA1, HSPA1A, PPP1R15A, SNAI1, HSPB8, ARC, GADD45B, STXBP6, ATF3	CLU, LGALS1, ANXA1, HSPA1A, PPP1R15A, SNAI1, HSPB8, ARC
REACTOME_IRON_UPTAKE_AND_TRANSPORT	0.00137174	0.0199936	0.428446	2.54957	0	31	FTL, FTH1, UBB, UBC, RPS27A, UBA52, NEDD8, ATP6V1G1, ATP6V0B, ATP6V0E1, SKP1, ATP6V1F, ATP6V0D1, HMOX1, ATP6V1E1, HMOX2, ATP6AP1, GLRX3, ATP6V1B2, ATP6V1D, CYBRD1, CUL1	FTL, FTH1, UBB, UBC, RPS27A, UBA52, NEDD8, ATP6V1G1, ATP6V0B, ATP6V0E1, SKP1, ATP6V1F, ATP6V0D1, HMOX1, ATP6V1E1, HMOX2, ATP6AP1, GLRX3
GALE_APL_WITH_FLT3_MUTATED_DN	0.0015748	0.0201304	0.665328	2.5464	0	11	DRAP1, RABAC1, DEGS1, NDUFB7, NDUFV1, BAD, ARF1, PQBP1, P4HB, HLA-B	DRAP1, RABAC1, DEGS1, NDUFB7, NDUFV1, BAD, ARF1, PQBP1
GRUETZMANN_PANCREATIC_CANCER_DN	0.00117647	0.0199936	0.272688	2.54546	0	97	RPS10, RPL17, HERPUD1, SLC25A5, EEF2, RPS9, CLU, RPL32, RPS7, PEBP1, RPL13, IMPDH2, RPL7A, SLC25A3, MYC, SEC61B, CRYAB, AMD1, XBP1, TOB1, ANXA4, MT1X, RARRES2, IGBP1, SSR4, PEPD, PRDX4, FKBP2, MAT2A, GPX3, DDT, NUCB1, CXCL2, GYPC, CXCL12, CYB5A, CYBA, CDO1, TMED10, SRPX, NTRK2, SGK1, P4HB, CRAT, NUCB2, SEC62	RPS10, RPL17, HERPUD1, SLC25A5, EEF2, RPS9, CLU, RPL32, RPS7, PEBP1, RPL13, IMPDH2, RPL7A, SLC25A3, MYC, SEC61B, CRYAB, AMD1, XBP1, TOB1, ANXA4, MT1X, RARRES2, IGBP1, SSR4, PEPD, PRDX4, FKBP2, MAT2A, GPX3, DDT, NUCB1, CXCL2, GYPC, CXCL12, CYB5A, CYBA, CDO1, TMED10, SRPX, NTRK2, SGK1
KRIGE_RESPONSE_TO_TOSEDOSTAT_6HR_DN	0.0010142	0.0199936	0.173256	2.53121	0	451	RPL27A, HSPB1, PRDX1, LDHA, CKS2, NDUFA11, PEBP1, CD59, TUBB2A, NOP16, DNAJB1, C4orf3, C20orf27, MYC, EIF4E, PGK1, MYLIP, MIF, NDUFC1, SLIRP, POLR2F, COX7B, HSPE1, SUMO1, VKORC1, CCDC85B, FKBP1A, ARL5A, DNAJB9, AMD1, UAP1, UBL5, NDUFB7, C7orf50, RANBP1, TMEM147, EBNA1BP2, HSPA1B, GLA, SIVA1, PSMA7, NAA20, CCT3, HMGN3, SSB, DUT, FAM162A, PDCD5, SNRPF, MT1X, NUDC, NDUFB10, SQSTM1, TOMM22, NDUFS3, D…	RPL27A, HSPB1, PRDX1, LDHA, CKS2, NDUFA11, PEBP1, CD59, TUBB2A, NOP16, DNAJB1, C4orf3, C20orf27, MYC, EIF4E, PGK1, MYLIP, MIF, NDUFC1, SLIRP, POLR2F, COX7B, HSPE1, SUMO1, VKORC1, CCDC85B, FKBP1A, ARL5A, DNAJB9, AMD1, UAP1, UBL5, NDUFB7, C7orf50, RANBP1, TMEM147, EBNA1BP2, HSPA1B, GLA, SIVA1, PSMA7, NAA20, CCT3, HMGN3, SSB, DUT, FAM162A, PDCD5, SNRPF, MT1X, NUDC, NDUFB10, SQSTM1, TOMM22, NDUFS3, D…
REACTOME_INTRACELLULAR_SIGNALING_BY_SECOND_MESSENGERS	0.00111982	0.0199936	0.241173	2.52994	0	138	UBB, IER3, UBC, RPS27A, PSMB7, KPNA2, PSMB5, PSMD8, LAMTOR5, PSMB6, PSMB3, UBA52, CDKN1A, LAMTOR4, RHEB, PSMB1, PSME1, CSNK2B, PSMC5, PSMA1, PSMB4, PSMA7, PSMF1, PSMA4, PSMD4, BAD, HDAC2, PSMA3, PSME2, PSMC3, PPP2R1A, PSMD2, PSMC2, PPP2CA, SNAI2, PSMC1, RBBP7, CBX6, PSMB2, LAMTOR1, PSMC4, PSMD13, PDE1A, RRAGA, RHOG, PSMD3, PSMC6, MAF1, SNAI1, RING1, PSMD11	UBB, IER3, UBC, RPS27A, PSMB7, KPNA2, PSMB5, PSMD8, LAMTOR5, PSMB6, PSMB3, UBA52, CDKN1A, LAMTOR4, RHEB, PSMB1, PSME1, CSNK2B, PSMC5, PSMA1, PSMB4, PSMA7, PSMF1, PSMA4, PSMD4, BAD, HDAC2, PSMA3, PSME2, PSMC3, PPP2R1A, PSMD2, PSMC2, PPP2CA, SNAI2, PSMC1, RBBP7, CBX6, PSMB2, LAMTOR1, PSMC4, PSMD13, PDE1A, RRAGA, RHOG, PSMD3, PSMC6, MAF1, SNAI1, RING1, PSMD11
SESTO_RESPONSE_TO_UV_C6	0.00137174	0.0199936	0.428221	2.52492	0	30	HNRNPA1, ATF4, ECH1, XRCC6, DUT, CKS1B, POLD2, TSC22D1, ACAT1, FDPS, RGS2, HMGN2, TNC, CYB5A, PTGR1, ACO2, ARL4A, TGFBI, COMMD1, GADD45A, ATXN10, CD99, STK25, SND1	HNRNPA1, ATF4, ECH1, XRCC6, DUT, CKS1B, POLD2, TSC22D1, ACAT1, FDPS, RGS2, HMGN2, TNC, CYB5A, PTGR1
WP_AEROBIC_GLYCOLYSIS	0.0015748	0.0201304	0.657921	2.51805	0	11	ALDOA, GAPDH, PKM, TPI1, LDHA, PGK1, ENO1	ALDOA, GAPDH, PKM, TPI1, LDHA, PGK1, ENO1
WHITESIDE_CISPLATIN_RESISTANCE_DN	0.0015748	0.0201304	0.657646	2.517	0	11	RPL13A, RPS16, RPS5, SOD1, RPS9, ACTB, RPS21, IFI6	RPL13A, RPS16, RPS5, SOD1, RPS9, ACTB, RPS21, IFI6
CUI_GLUCOSE_DEPRIVATION	0.00139276	0.0199936	0.440065	2.5132	0	28	SLC3A2, DDIT4, SEPHS2, TGIF1, TXNRD1, FKBP2, KDELR2, DNAJB11, CXCL2, NEU1, NDUFB3, PPIB, PDIA3, CALR, CBR3, DNAJC3, CCPG1, ASNS, PDIA6	SLC3A2, DDIT4, SEPHS2, TGIF1, TXNRD1, FKBP2, KDELR2, DNAJB11, CXCL2, NEU1, NDUFB3, PPIB, PDIA3, CALR
BLUM_RESPONSE_TO_SALIRASIB_DN	0.00110619	0.0199936	0.229707	2.51135	0	158	HSPB1, TUBB4B, CCL2, PKM, TPI1, RGS5, LDHA, CKS2, TUBA1A, OAZ2, RBX1, SRSF2, UBE2N, KPNA2, TUBB2A, ID2, JUNB, TECR, ISYNA1, ENO1, PGAM1, TUBB, CNN3, YWHAQ, RANBP1, CRIP2, SRP9, DUT, SNRPF, ITGB1BP1, DDX39A, CKB, PRDX3, MRPL23, AKR1C1, CHN1, HSPA2, HMG20B, PTTG1, RBBP7, SNRPD1, TWSG1, PFKFB3, ID1, NR4A2, SMARCE1, SRSF3, NDUFB3, RGS2, LMNA, VDAC3, STMN1, MYLK, PCNA, SOX4, NDUFA2, LSM5, SRSF1, CYB5A…	HSPB1, TUBB4B, CCL2, PKM, TPI1, RGS5, LDHA, CKS2, TUBA1A, OAZ2, RBX1, SRSF2, UBE2N, KPNA2, TUBB2A, ID2, JUNB, TECR, ISYNA1, ENO1, PGAM1, TUBB, CNN3, YWHAQ, RANBP1, CRIP2, SRP9, DUT, SNRPF, ITGB1BP1, DDX39A, CKB, PRDX3, MRPL23, AKR1C1, CHN1, HSPA2, HMG20B, PTTG1, RBBP7, SNRPD1, TWSG1, PFKFB3, ID1, NR4A2, SMARCE1, SRSF3, NDUFB3, RGS2, LMNA, VDAC3, STMN1, MYLK, PCNA, SOX4, NDUFA2, LSM5, SRSF1, CYB5A…
BIOCARTA_SM_PATHWAY	0.0015361	0.0199936	0.611062	2.50932	0	13	U2AF1, SNRPE, SRSF2, SNRPG, SNRPB, SNRPD2, SNRPF, SNRPD1, SNRPB2, SNRPC, SNRPD3, SNRPA, SNRPA1	U2AF1, SNRPE, SRSF2, SNRPG, SNRPB, SNRPD2, SNRPF, SNRPD1, SNRPB2
GAZDA_DIAMOND_BLACKFAN_ANEMIA_MYELOID_DN	0.00139276	0.0199936	0.43887	2.50638	0	28	RPS14, CD59, MYLIP, EID1, COX5B, DCTN3, MRPL23, THY1, PHB, CHMP4A, PQBP1, LSM7, POLR2I, RBBP6, UROD, RPL28, TAX1BP1, LUZP1, COX11, NUDT3, HADHA	RPS14, CD59, MYLIP, EID1, COX5B, DCTN3, MRPL23, THY1, PHB, CHMP4A, PQBP1, LSM7, POLR2I, RBBP6
CHIARADONNA_NEOPLASTIC_TRANSFORMATION_CDC25_DN	0.00118483	0.0199936	0.282883	2.50379	0	82	CD9, NUPR1, FHL1, CLIC1, MGST3, FHL2, CSRP1, AQP1, FXYD5, CD151, SLC1A5, SRI, POLD4, ATP6V0B, EMP3, TOB1, ANXA4, TSPO, PLTP, ANXA11, GUK1, PNKD, ASAH1, TALDO1, MAP1LC3B, MEA1, ARHGEF2, PNPLA2, ALDH2, TMEM43, TNXB, RHOA, S100A13, TMBIM1, DGCR6L, ADM, VAMP5, NFIC, ASNS, ELN	CD9, NUPR1, FHL1, CLIC1, MGST3, FHL2, CSRP1, AQP1, FXYD5, CD151, SLC1A5, SRI, POLD4, ATP6V0B, EMP3, TOB1, ANXA4, TSPO, PLTP, ANXA11, GUK1, PNKD, ASAH1, TALDO1, MAP1LC3B, MEA1, ARHGEF2, PNPLA2, ALDH2, TMEM43, TNXB, RHOA, S100A13, TMBIM1, DGCR6L, ADM
REACTOME_INSERTION_OF_TAIL_ANCHORED_PROTEINS_INTO_THE_ENDOPLASMIC_RETICULUM_MEMBRANE	0.00152905	0.0199936	0.557388	2.50257	0	16	SEC61B, CAMLG, SERP1, SEC61G, VAMP2, PRNP, HMOX1, VAPA, BAG6, CYB5A, STX5, EMD, UBE2J2, SGTA	SEC61B, CAMLG, SERP1, SEC61G, VAMP2, PRNP, HMOX1, VAPA, BAG6, CYB5A
BIOCARTA_EIF_PATHWAY	0.00150602	0.0199936	0.589613	2.50157	0	14	EIF4A1, EEF2, EIF1, EIF4E, EIF6, EIF1AX, EIF5, EIF4A2, EIF2S1, EIF2S2, EIF2S3	EIF4A1, EEF2, EIF1, EIF4E, EIF6, EIF1AX, EIF5, EIF4A2, EIF2S1, EIF2S2, EIF2S3
HAHTOLA_MYCOSIS_FUNGOIDES_CD4_DN	0.001221	0.0199936	0.312328	2.49903	0	61	RPL31, HNRNPA1, PEBP1, IMPDH2, NACA, HINT1, PRDX2, DUT, FAM162A, EIF1AX, ITGB1BP1, RBM8A, OSBPL8, NAP1L1, LUC7L3, EIF5B, SRP72, ACTN1, DIMT1, TARDBP, CALM1, NUCKS1, MRPL3, PPP1R2, NUCB2, DDX18, ZFAND1, OLA1, CACYBP, FUBP1, CCNG1, COX11, TMEM123, MRPL9, ATG12, RAD21, ZC3HAV1, SNX1, PRMT2, GORASP2, EBAG9, ZBED5, PPP3CC, UBQLN2, TRIM28	RPL31, HNRNPA1, PEBP1, IMPDH2, NACA, HINT1, PRDX2, DUT, FAM162A, EIF1AX, ITGB1BP1, RBM8A, OSBPL8, NAP1L1, LUC7L3, EIF5B, SRP72, ACTN1, DIMT1, TARDBP, CALM1, NUCKS1
DIAZ_CHRONIC_MYELOGENOUS_LEUKEMIA_DN	0.0013089	0.0199936	0.368427	2.49813	0	41	RPL23A, RPL41, GAPDH, RPS15, RPL18A, RPL32, EEF1A1, RPLP1, RPS11, RPS12, RPL30, ACTG1, PRNP, GPX3, ANXA5, MVP, RPL39, MYLK, LPL, SGCB, VAMP5, HLA-B, MAFB, GADD45B, TGFBI	RPL23A, RPL41, GAPDH, RPS15, RPL18A, RPL32, EEF1A1, RPLP1, RPS11, RPS12, RPL30, ACTG1, PRNP, GPX3, ANXA5, MVP, RPL39, MYLK, LPL, SGCB
CASTELLANO_NRAS_TARGETS_UP	0.0013624	0.0199936	0.39303	2.49788	0	36	EPHX1, AK1, TUBB2A, B2M, MGP, CRIP2, IFI27L2, ANXA4, PLTP, YIF1A, ZNF703, TMEM43, PSMB8, DLX5, TAP1, BAX, IFI16, NQO1, HLA-B, PPP1R7, CLEC11A, SERPINE2, CRABP2, LSP1, CCNG1	EPHX1, AK1, TUBB2A, B2M, MGP, CRIP2, IFI27L2, ANXA4, PLTP, YIF1A, ZNF703, TMEM43, PSMB8, DLX5, TAP1, BAX, IFI16, NQO1
MOREIRA_RESPONSE_TO_TSA_UP	0.00152207	0.0199936	0.49253	2.49351	0	22	EIF4A1, TMSB4X, COX8A, MYC, MIF, PSMB4, HSPA1B, EIF6, HSPA1A, SSR4, PA2G4, FKBP4	EIF4A1, TMSB4X, COX8A, MYC, MIF, PSMB4, HSPA1B, EIF6, HSPA1A, SSR4, PA2G4, FKBP4
NAM_FXYD5_TARGETS_DN	0.00150602	0.0199936	0.587438	2.49234	0	14	FTH1, CCL2, FXYD5, AXL, HSPE1, EIF2S1, SNRPD1, ARL1, SRP72, PDHA1, MLF1, UBE2W, RNF11, APPBP2	FTH1, CCL2, FXYD5, AXL, HSPE1, EIF2S1, SNRPD1, ARL1, SRP72
WP_PHOTODYNAMIC_THERAPYINDUCED_UNFOLDED_PROTEIN_RESPONSE	0.00151057	0.0199936	0.515407	2.49232	0	19	ATF4, DNAJB9, XBP1, NFE2L2, UBE2E1, PPP1R15A, DNAJB11, CALR, EIF2A, DDIT3, DNAJC3, ASNS, PDIA6, ATF3, HSPA5, ATF6	ATF4, DNAJB9, XBP1, NFE2L2, UBE2E1, PPP1R15A, DNAJB11, CALR, EIF2A, DDIT3
MORI_MATURE_B_LYMPHOCYTE_DN	0.00130719	0.0199936	0.370216	2.48972	0	40	COX7A2, PSMD8, TXN, SNRPB, CYCS, TAX1BP3, NDUFC1, MTHFD2, LITAF, CKS1B, PRDX4, PSMC1, UFC1, CAPN2, HMGB2, RGS2, STMN1, SOX4, PGLS, DGCR6L, PTGR1, SNRPC, NCBP2, PLIN2, NUDT1	COX7A2, PSMD8, TXN, SNRPB, CYCS, TAX1BP3, NDUFC1, MTHFD2, LITAF, CKS1B, PRDX4, PSMC1, UFC1, CAPN2, HMGB2, RGS2, STMN1, SOX4, PGLS, DGCR6L, PTGR1
CREIGHTON_AKT1_SIGNALING_VIA_MTOR_DN	0.00151057	0.0199936	0.514825	2.4895	0	19	ALDOA, TUBB4B, TNFRSF12A, MIF, ATP6V0B, CIB1, ATP6V1F, PPP2R1A, MRPS7, CTSA, PPP4C, ATP6AP1, YWHAB	ALDOA, TUBB4B, TNFRSF12A, MIF, ATP6V0B, CIB1, ATP6V1F, PPP2R1A, MRPS7, CTSA, PPP4C, ATP6AP1, YWHAB
DARWICHE_PAPILLOMA_RISK_HIGH_UP	0.00123001	0.0199936	0.308737	2.48587	0	64	FTL, RPS3A, LDHA, DYNLL1, EEF1D, TXN, ESD, AXL, MT1A, PLEKHA4, PGK1, ENO1, PGAM1, MGAT1, NFE2L2, COX5B, EEF1B2, FAM162A, PDCD5, LY6E, NHP2, ID1, PPIC, LIF, CCT4, S100A11, RPL39, HEXA, SRSF1	FTL, RPS3A, LDHA, DYNLL1, EEF1D, TXN, ESD, AXL, MT1A, PLEKHA4, PGK1, ENO1, PGAM1, MGAT1, NFE2L2, COX5B, EEF1B2, FAM162A, PDCD5, LY6E, NHP2, ID1, PPIC, LIF, CCT4, S100A11, RPL39, HEXA, SRSF1
WANG_ESOPHAGUS_CANCER_PROGRESSION_UP	0.00172117	0.0213029	0.852994	2.48381	0	6	TNFRSF12A, HSPE1, MYADM, CXCL3, PLAUR, SRGN	TNFRSF12A, HSPE1, MYADM, CXCL3, PLAUR, SRGN
SARRIO_EPITHELIAL_MESENCHYMAL_TRANSITION_DN	0.00122699	0.0199936	0.302969	2.47856	0	67	CD9, EEF2, TMEM59, CLU, S100A4, RPLP1, ERRFI1, GEM, PSAP, CTSD, TSC22D3, PSME1, NFE2L2, CXCL3, CAPZB, CCL3, SCPEP1, TKT, C1S, INSIG1, MVP, RGS2, BNIP3L, EIF4B, CXCL1, THBS3, IFI16, IFITM2, RPL37, ENG, ZBTB16, STAT3, SAT1, MAFB, PCDH9, CYBRD1, ATF3, CCNG1, IFNGR1	CD9, EEF2, TMEM59, CLU, S100A4, RPLP1, ERRFI1, GEM, PSAP, CTSD, TSC22D3, PSME1, NFE2L2, CXCL3, CAPZB, CCL3, SCPEP1, TKT, C1S, INSIG1, MVP, RGS2, BNIP3L, EIF4B, CXCL1, THBS3, IFI16, IFITM2, RPL37
SHAFFER_IRF4_TARGETS_IN_MYELOMA_VS_MATURE_B_LYMPHOCYTE	0.00127226	0.0199936	0.327309	2.47613	0	54	ATF4, HSPB1, SLC3A2, LDHA, FHL1, CYCS, MYC, PGK1, SUMO1, DNAJB9, UAP1, SUB1, CAV1, CCL3, UBE2B, VDAC1, EIF2S2, DDIT3, ZFP36, NR4A1, HDAC5, PPP1R2, CCPG1, SEC62, TIMP2, ACP1, PAM, GAA, TRAM1, FKBP11, ATF3, AHCY, SPATS2, SSR1, MPZL1, PDIA4	ATF4, HSPB1, SLC3A2, LDHA, FHL1, CYCS, MYC, PGK1, SUMO1, DNAJB9, UAP1, SUB1, CAV1, CCL3, UBE2B, VDAC1, EIF2S2, DDIT3, ZFP36, NR4A1
REACTOME_E3_UBIQUITIN_LIGASES_UBIQUITINATE_TARGET_PROTEINS	0.00137174	0.0199936	0.415873	2.47475	0	31	UBB, UBC, RPS27A, UBE2N, UBA52, UBE2D2, UBE2A, UBE2E1, RTF1, UBE2B, UBE2D1, RRAGA, UBE2D3, HLA-A, UBE2L3, PCNA, RNF181, WDR61, VCP, UBE2J2, UBE2V2, CTR9	UBB, UBC, RPS27A, UBE2N, UBA52, UBE2D2, UBE2A, UBE2E1, RTF1, UBE2B, UBE2D1, RRAGA, UBE2D3, HLA-A, UBE2L3, PCNA, RNF181
WINTER_HYPOXIA_UP	0.00129032	0.0199936	0.334784	2.47461	0	51	ALDOA, GAPDH, TUBB4B, TPI1, LDHA, PSMB7, RAN, ANGPTL4, RHOC, NDUFA4L2, PLAU, PGK1, MIF, PGF, PGAM1, SLIRP, NME1, PSMA7, PSMD2, EIF2S1	ALDOA, GAPDH, TUBB4B, TPI1, LDHA, PSMB7, RAN, ANGPTL4, RHOC, NDUFA4L2, PLAU, PGK1, MIF, PGF, PGAM1, SLIRP, NME1, PSMA7, PSMD2, EIF2S1
REACTOME_PINK1_PRKN_MEDIATED_MITOPHAGY	0.00153846	0.0199936	0.569241	2.47296	0	15	UBB, UBC, RPS27A, TOMM7, UBA52, MAP1LC3A, SQSTM1, TOMM22, MAP1LC3B, VDAC1	UBB, UBC, RPS27A, TOMM7, UBA52, MAP1LC3A, SQSTM1, TOMM22, MAP1LC3B, VDAC1
MCBRYAN_PUBERTAL_BREAST_6_7WK_DN	0.00137174	0.0199936	0.415503	2.47255	0	31	RPS10, TAGLN, ACTA2, TNFRSF12A, PDLIM4, MT1X, TGIF1, PTTG1, CAP1, TOB2, CNN1, UNC50, IFT57, HMGB2, CISD1, TNC, FBLIM1, IFIT3, PAM, BPGM, MYH11, EGR2, SNRNP27, F2R, TIMP1, NR1D1, KIF22	RPS10, TAGLN, ACTA2, TNFRSF12A, PDLIM4, MT1X, TGIF1, PTTG1, CAP1, TOB2, CNN1, UNC50, IFT57, HMGB2, CISD1, TNC
BURTON_ADIPOGENESIS_8	0.00126422	0.0199936	0.354224	2.47031	0	43	TUBA1A, FXYD5, SERTAD1, ACTA2, PLD3, PSAP, PDLIM7, EMP3, LEPROT, SERPINF1, PLTP, SCPEP1, PRDX4, ASAH1, CAP1, RAB31, MAP1LC3B, ANXA5, CTSA, CPQ	TUBA1A, FXYD5, SERTAD1, ACTA2, PLD3, PSAP, PDLIM7, EMP3, LEPROT, SERPINF1, PLTP, SCPEP1, PRDX4, ASAH1, CAP1, RAB31, MAP1LC3B, ANXA5, CTSA, CPQ
WP_GLYCOLYSIS_AND_GLUCONEOGENESIS	0.00143885	0.0199936	0.442036	2.46124	0	27	ALDOA, GAPDH, PKM, TPI1, LDHA, PGK1, ENO1, PGAM1, MDH2, LDHB, MPC1, MDH1, MPC2	ALDOA, GAPDH, PKM, TPI1, LDHA, PGK1, ENO1, PGAM1, MDH2, LDHB, MPC1, MDH1, MPC2
REACTOME_MITOPHAGY	0.00150376	0.0199936	0.520759	2.46014	0	18	UBB, UBC, RPS27A, TOMM7, UBA52, CSNK2B, MAP1LC3A, SQSTM1, TOMM22, MAP1LC3B, VDAC1	UBB, UBC, RPS27A, TOMM7, UBA52, CSNK2B, MAP1LC3A, SQSTM1, TOMM22, MAP1LC3B, VDAC1
KYNG_RESPONSE_TO_H2O2_VIA_ERCC6_DN	0.00145138	0.0199936	0.455609	2.45855	0	25	RPL31, RPL21, RPS5, OAZ2, PFN1, PSMB6, DNAJB1, RPL7A, COX6A1, CRYAB, ITM2B	RPL31, RPL21, RPS5, OAZ2, PFN1, PSMB6, DNAJB1, RPL7A, COX6A1, CRYAB, ITM2B
HAHTOLA_MYCOSIS_FUNGOIDES_CD4_UP	0.00137174	0.0199936	0.413048	2.45794	0	31	IER3, CDKN1A, GLUL, ARPC1A, CXCL3, CCL3, PPP1R15A, BST2, CCL4, PLAUR, GLRX, PFKFB3, CXCL2, NEU1, CXCL1, EMC3, ADM, HBEGF, ABHD5	IER3, CDKN1A, GLUL, ARPC1A, CXCL3, CCL3, PPP1R15A, BST2, CCL4, PLAUR, GLRX, PFKFB3, CXCL2, NEU1, CXCL1, EMC3, ADM, HBEGF
JINESH_BLEBBISHIELD_TRANSFORMED_STEM_CELL_SPHERES_UP	0.00125313	0.0199936	0.312887	2.45763	0	59	FTL, FTH1, CIRBP, TXN, ANXA2, MT1A, HSPA8, SPTSSA, UGDH, ANXA1, CRIP2, HSPA1B, HSPA1A, MT1X, TGIF1, MORF4L2, TXNRD1, HMOX1, CHMP1B, AGPAT2, CTSB, ST3GAL1, SRSF7, ANKRD10, NQO1, PTGR1, FEZ1, CBR3, CCPG1, SMIM14, CYP1B1	FTL, FTH1, CIRBP, TXN, ANXA2, MT1A, HSPA8, SPTSSA, UGDH, ANXA1, CRIP2, HSPA1B, HSPA1A, MT1X, TGIF1, MORF4L2, TXNRD1, HMOX1, CHMP1B, AGPAT2, CTSB, ST3GAL1, SRSF7, ANKRD10, NQO1, PTGR1
RAGHAVACHARI_PLATELET_SPECIFIC_GENES	0.00138504	0.0199936	0.42443	2.45747	0	29	FHL1, TUBB2A, PDLIM1, PRDX6, TAX1BP3, GNG11, GLA, LEPROT, PGRMC1, ASAH1, RSU1, NAP1L1, RAB31, CTSA, TSC22D1, MYLK, MAX	FHL1, TUBB2A, PDLIM1, PRDX6, TAX1BP3, GNG11, GLA, LEPROT, PGRMC1, ASAH1, RSU1, NAP1L1, RAB31, CTSA, TSC22D1, MYLK, MAX
LEIN_ASTROCYTE_MARKERS	0.00150376	0.0199936	0.518157	2.44785	0	18	CLU, ID3, MT1A, PRDX6, GSN, CST3, GLUL, CD63, MFGE8, DBI	CLU, ID3, MT1A, PRDX6, GSN, CST3, GLUL, CD63, MFGE8, DBI
FLECHNER_PBL_KIDNEY_TRANSPLANT_REJECTED_VS_OK_DN	0.00147929	0.0199936	0.46546	2.44615	0	24	FTH1, GAPDH, SLC3A2, EIF3K, COX7C, RPL11, RPS2, PPP1R15A, POLR2H, SAFB2, SRSF3, LRP10, GTF2B, RABGGTB, RPL28, ACO2, HSPA9, CDKN1B, PCBP2	FTH1, GAPDH, SLC3A2, EIF3K, COX7C, RPL11, RPS2, PPP1R15A, POLR2H, SAFB2, SRSF3, LRP10, GTF2B
GUTIERREZ_MULTIPLE_MYELOMA_UP	0.00139276	0.0199936	0.427906	2.44376	0	28	VDAC2, ILF2, COX7C, TAF9, EMC7, EID1, ATP6V0E1, UQCRFS1, ARF1, MORF4L1, VDAC1, CD47, IFI6, PSENEN, SRP72, ETF1, CNIH1, SSR3, PTP4A1, SUCLG2, HNRNPK, CSDE1	VDAC2, ILF2, COX7C, TAF9, EMC7, EID1, ATP6V0E1, UQCRFS1, ARF1, MORF4L1, VDAC1, CD47, IFI6, PSENEN, SRP72
BAELDE_DIABETIC_NEPHROPATHY_DN	0.0010661	0.0199936	0.202191	2.44154	0	207	HNRNPA1, CALM2, NUPR1, MYL12A, TUBB2A, DUSP14, AXL, RAB1A, UBE2D2, PRDX6, MYL9, PCMT1, MTHFD2, TSC22D3, ATP6AP2, DNAJB9, UAP1, ANXA1, GLUL, GPNMB, XBP1, LITAF, EID1, TBCA, SUB1, TOB1, LEPROT, SEC61G, HMGN3, SKP1, RARRES2, ACTG1, GTF2A2, CD55, EIF4A2, PSMA3, IFITM1, HSPA2, C1S, ARID5B, BST2, EIF3M, RSBN1, LUC7L3, KIF5B, CAPN2, ARL1, CXCL2, HSPB11, CD47, TLE4, UGP2, MYLK, DNAJA1, N4BP2L1, MTDH, PDI…	HNRNPA1, CALM2, NUPR1, MYL12A, TUBB2A, DUSP14, AXL, RAB1A, UBE2D2, PRDX6, MYL9, PCMT1, MTHFD2, TSC22D3, ATP6AP2, DNAJB9, UAP1, ANXA1, GLUL, GPNMB, XBP1, LITAF, EID1, TBCA, SUB1, TOB1, LEPROT, SEC61G, HMGN3, SKP1, RARRES2, ACTG1, GTF2A2, CD55, EIF4A2, PSMA3, IFITM1, HSPA2, C1S, ARID5B, BST2, EIF3M, RSBN1, LUC7L3, KIF5B, CAPN2, ARL1, CXCL2, HSPB11, CD47, TLE4, UGP2, MYLK, DNAJA1, N4BP2L1, MTDH, PDI…
KYNG_ENVIRONMENTAL_STRESS_RESPONSE_UP	0.00136426	0.0199936	0.395408	2.44074	0	34	OAZ1, SOD1, EIF3L, ARPC1B, CYCS, RPL7A, EIF4E, ANXA1, TBCA, PDCD5, MT1X, PRDX4, FLOT1, GLRX, NGF, CXCL2, BNIP3L	OAZ1, SOD1, EIF3L, ARPC1B, CYCS, RPL7A, EIF4E, ANXA1, TBCA, PDCD5, MT1X, PRDX4, FLOT1, GLRX, NGF, CXCL2, BNIP3L
REACTOME_SARS_COV_2_INFECTION	0.0013089	0.0199936	0.359648	2.43861	0	41	UBB, UBC, RPS27A, CTSL, DAD1, UBA52, PRMT1, MGAT1, SUMO1, CHMP2A, CHMP3, UBE2I, MAP1LC3B, CHMP4A, ZCRB1, ST3GAL1, CHMP2B, DDOST, RPN2, SRPK2, VCP, DDX5, PRKCSH, CHMP4B, CSNK1A1, RPN1, TUSC3, MAN1B1	UBB, UBC, RPS27A, CTSL, DAD1, UBA52, PRMT1, MGAT1, SUMO1, CHMP2A, CHMP3, UBE2I, MAP1LC3B, CHMP4A, ZCRB1, ST3GAL1, CHMP2B, DDOST, RPN2
ZAMORA_NOS2_TARGETS_DN	0.00129032	0.0199936	0.341969	2.43701	0	47	FTL, UBC, EEF2, EEF1A1, CD151, MGAT1, RABAC1, YWHAQ, ACTB, TSPAN4, PPP1CA, AKR1C1, PPP2R1A, ATP1A1, EIF5A, VDAC1, SOX4, EIF2S2, PEA15, PDIA3, HSPB8, FKBP3, SERPING1, ZFP36L1, STAT3, NFIA	FTL, UBC, EEF2, EEF1A1, CD151, MGAT1, RABAC1, YWHAQ, ACTB, TSPAN4, PPP1CA, AKR1C1, PPP2R1A, ATP1A1, EIF5A, VDAC1, SOX4, EIF2S2, PEA15, PDIA3, HSPB8
HOLLEMAN_VINCRISTINE_RESISTANCE_ALL_DN	0.00153846	0.0199936	0.56043	2.43469	0	15	RPL23A, RPL31, RPL10, RPLP2, RPS15A, RPL12, RPS2, RPS12	RPL23A, RPL31, RPL10, RPLP2, RPS15A, RPL12, RPS2, RPS12
REACTOME_MITOCHONDRIAL_TRANSLATION	0.00118765	0.0199936	0.276929	2.43185	0	81	MRPL32, TUFM, MRPL51, MRPS6, MRPS21, MRPL23, MRPS7, MRPL18, MRPS15, MRPS36, MRPL47, MRPL52, MRPL36, MRPS18B, MRPL43, MRPL24, MRPL28, MRPL33, MRPL27, GADD45GIP1, MRPS22, MRPL22, MRPS34, AURKAIP1, MRPS12, MRPL14, DAP3, MRPL34, MRPL55, MRPL3, MRPL13, MRPL50, MRPL40, MRPS18C, MRPS26, MTIF3, MRPL41, MRPL11, MRPL21, OXA1L, MRPL4, MRPL2, MRPS14, MRPL12, MRPL54, MRPS28, MRPS5, MRPS2, MRPL9, MRPS16, MRPL1…	MRPL32, TUFM, MRPL51, MRPS6, MRPS21, MRPL23, MRPS7, MRPL18, MRPS15, MRPS36, MRPL47, MRPL52, MRPL36, MRPS18B, MRPL43, MRPL24, MRPL28, MRPL33, MRPL27, GADD45GIP1, MRPS22, MRPL22, MRPS34, AURKAIP1, MRPS12, MRPL14, DAP3, MRPL34, MRPL55
REACTOME_MRNA_SPLICING_MINOR_PATHWAY	0.00132802	0.0199936	0.368393	2.42824	0	39	SNRPE, SRSF2, SNRPG, SNRPB, SNRPD2, POLR2F, POLR2J, POLR2K, POLR2L, SNRPF, SF3B5, POLR2H, POLR2E, SNRPD1, POLR2G, POLR2C, ZCRB1, SF3B2, SRSF1, SRSF7, POLR2I	SNRPE, SRSF2, SNRPG, SNRPB, SNRPD2, POLR2F, POLR2J, POLR2K, POLR2L, SNRPF, SF3B5, POLR2H, POLR2E, SNRPD1, POLR2G, POLR2C, ZCRB1, SF3B2, SRSF1, SRSF7, POLR2I
NADLER_OBESITY_DN	0.00135685	0.0199936	0.386924	2.42784	0	35	ALDOA, UBB, SOD1, EEF1A1, B2M, COX8A, LDHB, UQCRC2, CYC1, GNG11, CFD, SDHB, DBI, DDT, ALDH2, RASD1, MYLK, ECHS1, ASNS, CDKN2C, GBE1, FDFT1, PPA1, GNAI1, FABP4, AGT	ALDOA, UBB, SOD1, EEF1A1, B2M, COX8A, LDHB, UQCRC2, CYC1, GNG11, CFD, SDHB, DBI, DDT, ALDH2, RASD1, MYLK, ECHS1
BROWN_MYELOID_CELL_DEVELOPMENT_DN	0.00127226	0.0199936	0.318742	2.42769	0	55	SOD1, RGS5, ERH, RPL23, ZFAS1, NOP16, NPM1, EIF4E, SLC1A5, NME1, PGRMC1, FKBP4, CDK4, NOP56, WDR43, SOX4, CALR, NUTF2, CCT6A, SRSF7, ANKRD10, RUVBL2, NOLC1, EMX2, SLC7A5, SHMT2, NT5C3B, HLA-DRA, SSR3, AHCY, GATA2, HSPD1, NOP58, GTPBP4, F2R, GART, NT5C3A, IFITM3, APEX1, TRIM28, HMGN1, SLC16A1	SOD1, RGS5, ERH, RPL23, ZFAS1, NOP16, NPM1, EIF4E, SLC1A5, NME1, PGRMC1, FKBP4, CDK4, NOP56, WDR43, SOX4, CALR, NUTF2, CCT6A, SRSF7, ANKRD10, RUVBL2
REACTOME_GENE_AND_PROTEIN_EXPRESSION_BY_JAK_STAT_SIGNALING_AFTER_INTERLEUKIN_12_STIMULATION	0.00298954	0.0314653	0.483379	2.42564	1	21	SOD1, CFL1, ANXA2, HNRNPF, MIF, TCP1, PPIA, RPLP0, AIP, ARF1, PSME2, TALDO1	SOD1, CFL1, ANXA2, HNRNPF, MIF, TCP1, PPIA, RPLP0, AIP, ARF1, PSME2, TALDO1
CROMER_METASTASIS_DN	0.0013089	0.0199936	0.356955	2.42035	0	41	ALDOA, ADIRF, EIF3K, PSMD8, NOP16, GSTP1, CAV1, CAV2, CKB, PHLDA2, HSPA2, PA2G4, RAB31, SMTN, LMNA, VDAC3, S100A11, PFKP, PPP4C, TMEM183A, MRPS12, NOP2	ALDOA, ADIRF, EIF3K, PSMD8, NOP16, GSTP1, CAV1, CAV2, CKB, PHLDA2, HSPA2, PA2G4, RAB31, SMTN, LMNA, VDAC3, S100A11, PFKP, PPP4C, TMEM183A, MRPS12
REACTOME_GAP_JUNCTION_TRAFFICKING_AND_REGULATION	0.00151057	0.0199936	0.500433	2.41991	0	19	TUBA1B, TUBB4B, TUBA1A, AP2M1, TUBB2A, CLTA, TUBA1C, GJA4, ACTB, ACTG1	TUBA1B, TUBB4B, TUBA1A, AP2M1, TUBB2A, CLTA, TUBA1C, GJA4, ACTB, ACTG1
ZHAN_V2_LATE_DIFFERENTIATION_GENES	0.00143885	0.0199936	0.434124	2.41719	0	27	PKM, EIF1, LGALS1, PLP2, RGS16, NFE2L2, OAT, EIF4A2, DCTN6, TALDO1, RTF1, EIF4B, ATP1B3, NR3C1, AKR1B1, SRSF7, IRF1	PKM, EIF1, LGALS1, PLP2, RGS16, NFE2L2, OAT, EIF4A2, DCTN6, TALDO1, RTF1, EIF4B, ATP1B3, NR3C1, AKR1B1, SRSF7
REACTOME_RESPONSE_TO_ELEVATED_PLATELET_CYTOSOLIC_CA2	0.00125313	0.0199936	0.307344	2.41409	0	59	ALDOA, CD9, TMSB4X, SOD1, CLU, CFL1, PFN1, MAGED2, LGALS3BP, PSAP, FAM3C, MANF, CD63, ECM1, WDR1, PPIA, RARRES2, CFD, CAP1, SRGN, ANXA5, TAGLN2, ACTN1, CHID1, CALM1, QSOX1, SERPING1, SCCPDH, ISLR, CDC37L1, OLA1, CD36, A1BG, APLP2, HSPA5	ALDOA, CD9, TMSB4X, SOD1, CLU, CFL1, PFN1, MAGED2, LGALS3BP, PSAP, FAM3C, MANF, CD63, ECM1, WDR1, PPIA, RARRES2, CFD, CAP1, SRGN, ANXA5, TAGLN2, ACTN1, CHID1, CALM1, QSOX1
FAELT_B_CLL_WITH_VH3_21_DN	0.00137174	0.0199936	0.409062	2.41195	0	30	SAP18, COX7A2, PLP2, PSMD8, NPC2, NDUFC1, SERP1, TSPO, ASAH1, RAB31, IFI6, N4BP2L1, YWHAB, MKRN1, TBCC, LMO4, DDX1, SNW1, CDKN1B, ASMTL, RNF13	SAP18, COX7A2, PLP2, PSMD8, NPC2, NDUFC1, SERP1, TSPO, ASAH1, RAB31, IFI6, N4BP2L1, YWHAB, MKRN1
GERHOLD_ADIPOGENESIS_UP	0.00137174	0.0199936	0.408613	2.4093	0	30	LDHA, GPX4, COX8A, LDHB, ACADVL, CFD, SQSTM1, FABP5, ALDH2, SCP2, DDIT3, PMP22, CRAT, STAT3, PDHA1, PLIN2, CD36, PPA1, GADD45A, ITGA7, GCLM, FABP4, AGT	LDHA, GPX4, COX8A, LDHB, ACADVL, CFD, SQSTM1, FABP5, ALDH2, SCP2, DDIT3
BIOCARTA_MTA3_PATHWAY	0.00156986	0.0201304	0.654971	2.40672	0	10	ALDOA, GAPDH, HSPB1, TUBA1A, CTSD, SNAI2, SNAI1, HSPB2	ALDOA, GAPDH, HSPB1, TUBA1A, CTSD, SNAI2, SNAI1, HSPB2
LIU_SMARCA4_TARGETS	0.00152207	0.0199936	0.47484	2.40395	0	22	CCL2, NUPR1, TAGLN, ID3, ANGPTL4, LGALS3BP, CRYAB, ECM1, IFITM1, BST2, S100A13, UPP1, BCAM, IFITM2	CCL2, NUPR1, TAGLN, ID3, ANGPTL4, LGALS3BP, CRYAB, ECM1, IFITM1, BST2, S100A13, UPP1, BCAM, IFITM2
CAVARD_LIVER_CANCER_MALIGNANT_VS_BENIGN	0.00151057	0.0199936	0.497045	2.40352	0	19	RPL13A, FTH1, SLC25A5, PRDX1, HLA-C, MYL6, MRFAP1, GLUL, ACTB, AKR1C1	RPL13A, FTH1, SLC25A5, PRDX1, HLA-C, MYL6, MRFAP1, GLUL, ACTB, AKR1C1
TOOKER_GEMCITABINE_RESISTANCE_UP	0.00127877	0.0199936	0.319951	2.40262	0	53	RPL15, FTH1, SLC25A6, TPI1, LGALS3, ADIRF, EIF3F, RNH1, CIRBP, PFDN5, COX8A, SNRPB, SLC25A3, ILK, ANXA1, WDR74, ARID5B, TMED3, BLVRB, ITPA, IFI6, AATF, GRHPR	RPL15, FTH1, SLC25A6, TPI1, LGALS3, ADIRF, EIF3F, RNH1, CIRBP, PFDN5, COX8A, SNRPB, SLC25A3, ILK, ANXA1, WDR74, ARID5B, TMED3, BLVRB, ITPA, IFI6, AATF, GRHPR
DITTMER_PTHLH_TARGETS_UP	0.00121803	0.0199936	0.28817	2.40149	0	70	TPI1, CKS2, VDAC2, NDUFA13, GPX4, RBX1, BSG, AP2M1, CYCS, PLAU, ANXA7, ANXA1, ECM1, HAX1, ARF4, ANXA11, UQCRC1, ATP1A1, FLOT1, AP2S1, ANXA5, TSC22D1, PTS, HSD17B11, NUCB1, SRSF3, GRHPR, CAPZA2, LSM5, RAB13, UROD, TIMM17A, RNPS1, B4GALT3, NPTN, AP1S1, GNAI3, HADHA, USP1, LIPA, CTNNB1, IMMT, PAIP1	TPI1, CKS2, VDAC2, NDUFA13, GPX4, RBX1, BSG, AP2M1, CYCS, PLAU, ANXA7, ANXA1, ECM1, HAX1, ARF4, ANXA11, UQCRC1, ATP1A1, FLOT1, AP2S1, ANXA5, TSC22D1, PTS, HSD17B11, NUCB1, SRSF3, GRHPR, CAPZA2, LSM5, RAB13
BENPORATH_PROLIFERATION	0.00123457	0.0199936	0.295187	2.40017	0	66	SLC25A5, CKS2, KPNA2, ILF2, SNRPG, RANBP1, FAM3C, PSMB4, PFDN2, NDUFB5, PDCD5, RBM8A, CKS1B, HDAC2, ARF1, PSMA3, GDI2, CSTB, COX5A, PTTG1, KDELR2, SNRPD1, TMEM14A, PTS, STMN1, S100A11, PCNA, CEBPG, CDC123, CMC2, DAP3, CNIH4, HSPA14, DEK, PARP1, TMSB10, GGCT, A1BG, MRPL9, DESI2, RDX, NUDT5, LBR, GTPBP4, RIT1, GART, DCUN1D5, IDH2, ASF1A	SLC25A5, CKS2, KPNA2, ILF2, SNRPG, RANBP1, FAM3C, PSMB4, PFDN2, NDUFB5, PDCD5, RBM8A, CKS1B, HDAC2, ARF1, PSMA3, GDI2, CSTB, COX5A, PTTG1, KDELR2, SNRPD1, TMEM14A, PTS, STMN1, S100A11, PCNA, CEBPG, CDC123, CMC2, DAP3
BUFFA_HYPOXIA_METAGENE	0.00137174	0.0199936	0.406809	2.39867	0	30	GAPDH, TPI1, LDHA, CHCHD2, TUBA1A, DDIT4, PGK1, ENO1, MIF, PGAM1, TUBA1C, PSMA7, SEC61G	GAPDH, TPI1, LDHA, CHCHD2, TUBA1A, DDIT4, PGK1, ENO1, MIF, PGAM1, TUBA1C, PSMA7, SEC61G
JACKSON_DNMT1_TARGETS_UP	0.00128535	0.0199936	0.339324	2.39821	0	45	HSPB1, CCL2, JUNB, CDKN1A, CRYAB, RGS16, REEP5, IGFBP6, NFE2L2, CXCL2, TSG101, ZFP36, PHLDA1, ENG, PROCR, HLA-B, TDG, IFIT3, BAG1, PARP1, PLIN2, AHCY, GATA2, CEBPZ, IFNGR1, MAP2K3, IRF7, CTNNB1, KLF4, ISG15, EIF3A, TRIM28, GTF2H1, POLR2A, SOCS3, BIN1, RPA2, EPHA2, RELA	HSPB1, CCL2, JUNB, CDKN1A, CRYAB, RGS16, REEP5, IGFBP6, NFE2L2, CXCL2, TSG101, ZFP36
KRIGE_RESPONSE_TO_TOSEDOSTAT_24HR_DN	0.00100908	0.0199936	0.161074	2.39756	0	504	RPL27A, HSPB1, PRDX1, LDHA, CKS2, NDUFA11, PEBP1, CD59, TUBB2A, NOP16, DNAJB1, C4orf3, C20orf27, MYC, EIF4E, PGK1, PRMT1, MYLIP, MIF, NXT1, SLIRP, POLR2F, COX7B, HSPE1, SUMO1, VKORC1, CCDC85B, FKBP1A, ARL5A, RPL5, NME1, AMD1, UAP1, UBL5, NDUFB7, C7orf50, RANBP1, RPL22L1, TMEM147, EBNA1BP2, NDUFAB1, HSPA1B, GLA, SIVA1, PSMA7, NAA20, CCT3, NDUFAF4, HMGN3, SSB, DUT, FAM162A, PDCD5, SNRPF, MT1X, NUDC…	RPL27A, HSPB1, PRDX1, LDHA, CKS2, NDUFA11, PEBP1, CD59, TUBB2A, NOP16, DNAJB1, C4orf3, C20orf27, MYC, EIF4E, PGK1, PRMT1, MYLIP, MIF, NXT1, SLIRP, POLR2F, COX7B, HSPE1, SUMO1, VKORC1, CCDC85B, FKBP1A, ARL5A, RPL5, NME1, AMD1, UAP1, UBL5, NDUFB7, C7orf50, RANBP1, RPL22L1, TMEM147, EBNA1BP2, NDUFAB1, HSPA1B, GLA, SIVA1, PSMA7, NAA20, CCT3, NDUFAF4, HMGN3, SSB, DUT, FAM162A, PDCD5, SNRPF, MT1X, NUDC…
KEGG_PROTEIN_EXPORT	0.00294118	0.0314653	0.479638	2.39183	1	20	SEC61B, SPCS1, SRP9, SEC61G, SEC11A, SRP14, SPCS2, SEC63, SRP72, SRP19, SEC62, OXA1L, SRP68, HSPA5, IMMP2L, SRP54, SRPRB	SEC61B, SPCS1, SRP9, SEC61G, SEC11A, SRP14, SPCS2, SEC63, SRP72
BERENJENO_TRANSFORMED_BY_RHOA_DN	0.00106724	0.0199936	0.194327	2.39127	0	225	LAPTM4A, TMEM59, MGST3, MYL12A, ID3, DKK3, CSRP1, ERGIC3, ID2, ATRAID, MT1A, MAGED2, DCTN2, NPC2, ANXA6, CLTA, SLC1A5, PLD3, PSAP, SSPN, GSN, CNN3, NDFIP1, MGP, VKORC1, ITM2B, RABAC1, LUM, ECH1, AP3S1, ACTB, NDUFA6, EID1, PCOLCE, CAV1, MAP1LC3A, CHMP2A, ANXA4, MT1X, DCN, ITM2C, GRN, SQSTM1, PLTP, DPP7, MPC2, VPS28, ATP6V0D1, CNPY2, PRNP, HSPA2, FKBP10, SNAI2, GSTM3, HCFC1R1, MAP1LC3B, CTSA, SDHC,…	LAPTM4A, TMEM59, MGST3, MYL12A, ID3, DKK3, CSRP1, ERGIC3, ID2, ATRAID, MT1A, MAGED2, DCTN2, NPC2, ANXA6, CLTA, SLC1A5, PLD3, PSAP, SSPN, GSN, CNN3, NDFIP1, MGP, VKORC1, ITM2B, RABAC1, LUM, ECH1, AP3S1, ACTB, NDUFA6, EID1, PCOLCE, CAV1, MAP1LC3A, CHMP2A, ANXA4, MT1X, DCN, ITM2C, GRN, SQSTM1, PLTP, DPP7, MPC2, VPS28, ATP6V0D1, CNPY2, PRNP, HSPA2, FKBP10, SNAI2, GSTM3, HCFC1R1, MAP1LC3B, CTSA, SDHC,…
DANG_REGULATED_BY_MYC_DN	0.0011325	0.0199936	0.229632	2.38423	0	134	FTL, TMSB4X, FTH1, HSPB1, IER3, MYL12A, ID3, SDCBP, AQP1, ID2, MT1A, ISCU, NPC2, BRD2, MYC, CDKN1A, CD151, ANXA6, FCGRT, ERRFI1, ILK, RPS23, CRYAB, MGP, SUMO1, ITM2B, PDLIM7, RPS12, CAV1, ANXA4, ARPC4, ARF4, RAB2A, MLF2, TSPO, SCPEP1, CSTB, PPP1R15A, HMOX1, THY1	FTL, TMSB4X, FTH1, HSPB1, IER3, MYL12A, ID3, SDCBP, AQP1, ID2, MT1A, ISCU, NPC2, BRD2, MYC, CDKN1A, CD151, ANXA6, FCGRT, ERRFI1, ILK, RPS23, CRYAB, MGP, SUMO1, ITM2B, PDLIM7, RPS12, CAV1, ANXA4, ARPC4, ARF4, RAB2A, MLF2, TSPO, SCPEP1, CSTB, PPP1R15A, HMOX1, THY1
GALINDO_IMMUNE_RESPONSE_TO_ENTEROTOXIN	0.0013089	0.0199936	0.351458	2.38307	0	41	GAPDH, UBB, HERPUD1, IER3, PKM, UBC, JUNB, ERRFI1, PDLIM7, CXCL3, MT1X, ACTG1, SQSTM1, CCL3, PLAUR, GLRX, TSC22D1, CDC42EP4, PHLDA1, GADD45B, IL1B, GADD45A, TXNIP, EHD1, FOSL1, CD14, PTPRE, TNFAIP2, NAB2, CD83, SOCS3, TNIP1, CD44, NFKBIA	GAPDH, UBB, HERPUD1, IER3, PKM, UBC, JUNB, ERRFI1, PDLIM7, CXCL3, MT1X, ACTG1, SQSTM1, CCL3, PLAUR, GLRX, TSC22D1, CDC42EP4
GERY_CEBP_TARGETS	0.00121359	0.0199936	0.2825	2.38282	0	72	CLU, ID3, FHL2, RNH1, ANGPTL4, DNAJB1, ID2, ACTA2, JUNB, DNAJB9, HSPA1B, GLA, HSPA1A, IFRD1, EIF1AX, DCN, TNFAIP6, PRNP, PPP1R15A, HMOX1, PLAUR, GLRX, NGF, CXCL2, CD47, RGS2, PEA15, ECHS1, DDIT3, LPL, IFI16, HBEGF, ABHD5, PROCR, CD68, HTATIP2, SAT1, GADD45B, CRABP2, ATF3, RDH11, BAG3	CLU, ID3, FHL2, RNH1, ANGPTL4, DNAJB1, ID2, ACTA2, JUNB, DNAJB9, HSPA1B, GLA, HSPA1A, IFRD1, EIF1AX, DCN, TNFAIP6, PRNP, PPP1R15A, HMOX1, PLAUR, GLRX, NGF, CXCL2, CD47, RGS2, PEA15, ECHS1, DDIT3, LPL, IFI16, HBEGF
KIM_LRRC3B_TARGETS	0.00150376	0.0199936	0.503863	2.38032	0	18	FTH1, HLA-C, EEF1A1, EIF3E, CD59, B2M, PSME2, HLA-A, CXCL1, TAP1, IFI16, IFITM2, HLA-B	FTH1, HLA-C, EEF1A1, EIF3E, CD59, B2M, PSME2, HLA-A, CXCL1, TAP1, IFI16, IFITM2
JOSEPH_RESPONSE_TO_SODIUM_BUTYRATE_UP	0.00298954	0.0314653	0.473205	2.37459	1	21	PRDX1, CLU, COX6A1, PSAP, SEC61B, PCMT1, UQCRQ, GSTP1, POLR2L, HADHB, RAB11A, RHOA, NR4A1, CETN2, SAT1, GDI1	PRDX1, CLU, COX6A1, PSAP, SEC61B, PCMT1, UQCRQ, GSTP1, POLR2L, HADHB, RAB11A, RHOA, NR4A1, CETN2
DORN_ADENOVIRUS_INFECTION_48HR_DN	0.00151286	0.0199936	0.463963	2.37437	0	23	IER3, FHL2, SDCBP, RAB1A, TNFRSF12A, JUNB, NFE2L2, TXNRD1, SNAI2, SRSF1, CCND1, PLK2, IL6, SGK1, NR4A1	IER3, FHL2, SDCBP, RAB1A, TNFRSF12A, JUNB, NFE2L2, TXNRD1, SNAI2, SRSF1, CCND1, PLK2, IL6, SGK1, NR4A1
REACTOME_REGULATION_OF_BACH1_ACTIVITY	0.00165563	0.0208222	0.718595	2.36529	0	8	UBB, UBC, RPS27A, RBX1, UBA52, SKP1	UBB, UBC, RPS27A, RBX1, UBA52, SKP1
LIANG_HEMATOPOIESIS_STEM_CELL_NUMBER_LARGE_VS_TINY_UP	0.00298954	0.0314653	0.470994	2.36349	1	21	TUBA1A, PGAM1, FKBP1A, MANF, S100A6, ITGB1BP1, GTF3A, PTTG1, TMEM183A, SERPINE2, FKBP11, DIO2, GNG12, LTV1, SMIM7, HSPA4, TMEM141, RASGRP2, JKAMP	TUBA1A, PGAM1, FKBP1A, MANF, S100A6, ITGB1BP1, GTF3A, PTTG1, TMEM183A
KYNG_DNA_DAMAGE_BY_4NQO	0.00151286	0.0199936	0.509793	2.35928	0	17	ESD, POLR2F, RAB11B, ID1, CYB5A, HSPB8, ATOX1, RABGGTB, PDGFRL, SSR3, CYBRD1, CD36, ASMTL, PPA1	ESD, POLR2F, RAB11B, ID1, CYB5A, HSPB8
PETRETTO_CARDIAC_HYPERTROPHY	0.00295858	0.0314653	0.448241	2.35565	1	24	ASPN, TAGLN, TUBA1A, ACTA2, TUBA1C, ANXA1, ACTB, PDLIM3, ANXA4, ARID5B, OSBPL8, TM4SF1, CPNE3	ASPN, TAGLN, TUBA1A, ACTA2, TUBA1C, ANXA1, ACTB, PDLIM3, ANXA4, ARID5B, OSBPL8, TM4SF1, CPNE3
MOREAUX_MULTIPLE_MYELOMA_BY_TACI_DN	0.00116959	0.0199936	0.253291	2.35397	0	93	NDUFA13, RAN, EIF3G, PSMD8, TBCB, MYLIP, CCT2, EBNA1BP2, EMC4, TERF1, CCT5, PSMA3, PDCD6, EIF3M, SNRPD1, PSMC4, IFT57, CHMP4A, TLE4, BUB3, DKC1, FIBP, MRPL43, SF3B2, ERCC1, NUDCD2, LSM5, MRPS12, NASP, RUVBL2, PFDN4, SSBP1, MRPL50, COMMD4, ZCCHC10, DDX1, KEAP1, WDR61, DDX18, LSM4, ACTL6A, RSF1, RNF7, DHX29, IP6K2, CBWD1, GCSH, NAA50, TIMM50, SLC25A36, PAIP1, UPF3A, THYN1, PAK1IP1, MBD4, TATDN1, GL…	NDUFA13, RAN, EIF3G, PSMD8, TBCB, MYLIP, CCT2, EBNA1BP2, EMC4, TERF1, CCT5, PSMA3, PDCD6, EIF3M, SNRPD1, PSMC4, IFT57, CHMP4A, TLE4, BUB3, DKC1, FIBP, MRPL43, SF3B2, ERCC1, NUDCD2, LSM5, MRPS12, NASP, RUVBL2, PFDN4
REACTOME_CYTOKINE_SIGNALING_IN_IMMUNE_SYSTEM	0.00209864	0.025619	0.183613	2.35181	1	264	EIF4A1, UBB, CCL2, SOD1, UBC, RPS27A, HLA-C, EIF4A3, CFL1, PSMB7, RBX1, TNFRSF1A, UBE2N, KPNA2, PSMB5, B2M, PSMD8, PSMB6, ANXA2, PSMB3, UBA52, UBE2D2, TNFRSF12A, JUNB, HNRNPF, HSPA8, MYC, CDKN1A, EIF4E, MIF, PSMB1, SUMO1, ANXA1, PSME1, PSMC5, PSMA1, PSMB4, PIN1, PSMA7, TCP1, PSMF1, VAMP2, PPIA, SKP1, UBE2E1, RPLP0, PSMA4, SQSTM1, CCL3, AIP, PSMD4, EIF4A2, ARF1, PSMA3, PSME2, PSMC3, PPP2R1A, IFITM…	EIF4A1, UBB, CCL2, SOD1, UBC, RPS27A, HLA-C, EIF4A3, CFL1, PSMB7, RBX1, TNFRSF1A, UBE2N, KPNA2, PSMB5, B2M, PSMD8, PSMB6, ANXA2, PSMB3, UBA52, UBE2D2, TNFRSF12A, JUNB, HNRNPF, HSPA8, MYC, CDKN1A, EIF4E, MIF, PSMB1, SUMO1, ANXA1, PSME1, PSMC5, PSMA1, PSMB4, PIN1, PSMA7, TCP1, PSMF1, VAMP2, PPIA, SKP1, UBE2E1, RPLP0, PSMA4, SQSTM1, CCL3, AIP, PSMD4, EIF4A2, ARF1, PSMA3, PSME2, PSMC3, PPP2R1A, IFITM…
IRITANI_MAD1_TARGETS_DN	0.00139276	0.0199936	0.411317	2.34902	0	28	RPL10A, EEF2, RPL18, RPL13, RPL12, NPM1, RPL5, RPSA, DUT, FBL, UQCRC1, WDR74, MRPS18B, BABAM1, RPL22, HSPA9, DCTPP1, AHCY, PPA1, HNRNPH2	RPL10A, EEF2, RPL18, RPL13, RPL12, NPM1, RPL5, RPSA, DUT, FBL, UQCRC1, WDR74, MRPS18B, BABAM1, RPL22
CHEN_LUNG_CANCER_SURVIVAL	0.00152905	0.0199936	0.523101	2.34863	0	16	PKM, EPHX1, PEBP1, PGK1, PGAM1, ANXA1, ACTB, GSTP1, ACTG1	PKM, EPHX1, PEBP1, PGK1, PGAM1, ANXA1, ACTB, GSTP1, ACTG1
HOLLEMAN_ASPARAGINASE_RESISTANCE_ALL_UP	0.00156986	0.0201304	0.63888	2.34759	0	10	RPL3, RPS3, EIF3K, RPL6, RPL7A, RPL11	RPL3, RPS3, EIF3K, RPL6, RPL7A, RPL11
GROSS_HIF1A_TARGETS_DN	0.00150602	0.0199936	0.553274	2.34739	0	14	RPL27, GAPDH, TPI1, LGALS3, PGK1, ENO1, LDHB, FAM162A, JMJD6, ADM, PFKL, GBE1	RPL27, GAPDH, TPI1, LGALS3, PGK1, ENO1, LDHB, FAM162A, JMJD6, ADM
KIM_MYC_AMPLIFICATION_TARGETS_UP	0.00231214	0.0276835	0.238326	2.3467	1	112	RPS4X, SLC25A5, RPL18A, RPS15A, RPS27L, COX6B1, CYCS, RPL12, PRDX6, MYC, PARK7, ENO1, RPS23, RPL11, LDHB, COX7B, RPL5, NME1, ARL6IP5, PDLIM3, ANGPTL2, RPSA, SSB, FBL, RSL24D1, CHN1, PGRMC1, CTNNAL1, NOP56, MRPL36, NIFK, DKC1, PSMG1, EIF2S2, LYAR, AKR1B1, TRMT10C, MRPS34, NOB1, NIP7, ETFA, DAP3, SSBP1, MRPL13, PCOLCE2, MRPL50, GPATCH4, DDX18, PDHA1, RRP9, TIPIN, SUCLG1, RGS10, HPRT1, SLC25A39, DRG…	RPS4X, SLC25A5, RPL18A, RPS15A, RPS27L, COX6B1, CYCS, RPL12, PRDX6, MYC, PARK7, ENO1, RPS23, RPL11, LDHB, COX7B, RPL5, NME1, ARL6IP5, PDLIM3, ANGPTL2, RPSA, SSB, FBL, RSL24D1, CHN1, PGRMC1, CTNNAL1, NOP56, MRPL36, NIFK, DKC1, PSMG1, EIF2S2, LYAR, AKR1B1, TRMT10C, MRPS34, NOB1, NIP7, ETFA, DAP3
REACTOME_MAPK_FAMILY_SIGNALING_CASCADES	0.00113636	0.0199936	0.230091	2.34622	0	126	UBB, HSPB1, UBC, RPS27A, PEBP1, PSMB7, RBX1, PSMB5, PSMD8, PSMB6, DNAJB1, PSMB3, UBA52, RAP1A, MYC, PSMB1, PSME1, PSMC5, PSMA1, ACTB, PSMB4, PSMA7, PSMF1, ACTG1, PSMA4, PSMD4, PSMA3, PSME2, PSMC3, PPP2R1A, PSMD2, PSMC2, PPP2CA, PHB, PSMC1, PSMB2, PSMC4, PSMD13, PPP1CC, PSMD3, PSMC6, PSMD11, PEA15, ARL2, PSMB8, PSMA5, YWHAB, IL6, CALM1, HBEGF, PSMD7, DUSP4	UBB, HSPB1, UBC, RPS27A, PEBP1, PSMB7, RBX1, PSMB5, PSMD8, PSMB6, DNAJB1, PSMB3, UBA52, RAP1A, MYC, PSMB1, PSME1, PSMC5, PSMA1, ACTB, PSMB4, PSMA7, PSMF1, ACTG1, PSMA4, PSMD4, PSMA3, PSME2, PSMC3, PPP2R1A, PSMD2, PSMC2, PPP2CA, PHB, PSMC1, PSMB2, PSMC4, PSMD13, PPP1CC, PSMD3, PSMC6, PSMD11, PEA15, ARL2, PSMB8, PSMA5, YWHAB, IL6, CALM1, HBEGF
CHIARADONNA_NEOPLASTIC_TRANSFORMATION_KRAS_DN	0.00123001	0.0199936	0.291947	2.34533	0	63	CD9, EPHX1, NUPR1, FHL1, ID3, TUBB2A, AQP1, CD151, SLC1A5, SEC61B, GSN, SRI, EMP2, PCOLCE, TOB1, TSPAN4, PLTP, GUK1, FKBP10, ASAH1, MAP1LC3B, TNXB, PFKP, S100A13, PEF1, LPL, ADM, PMP22, VAMP5, ELN, DHRS7	CD9, EPHX1, NUPR1, FHL1, ID3, TUBB2A, AQP1, CD151, SLC1A5, SEC61B, GSN, SRI, EMP2, PCOLCE, TOB1, TSPAN4, PLTP, GUK1, FKBP10, ASAH1, MAP1LC3B, TNXB, PFKP, S100A13, PEF1, LPL, ADM
CHEMELLO_SOLEUS_VS_EDL_MYOFIBERS_UP	0.00344234	0.0333437	0.805417	2.34528	1	6	HSPB1, FHL1, FHL2, PDLIM1, CRYAB, TPM2	HSPB1, FHL1, FHL2, PDLIM1, CRYAB, TPM2
REACTOME_SIGNALING_BY_TGF_BETA_RECEPTOR_COMPLEX	0.00136986	0.0199936	0.387345	2.34103	0	32	UBB, UBC, RPS27A, UBA52, JUNB, MYC, NEDD8, STRAP, FKBP1A, TGIF1, PPP1CA, PPP1R15A, UBE2D1, UBE2D3, PPP1CC, NCOR1, RHOA	UBB, UBC, RPS27A, UBA52, JUNB, MYC, NEDD8, STRAP, FKBP1A, TGIF1, PPP1CA, PPP1R15A, UBE2D1, UBE2D3, PPP1CC, NCOR1, RHOA
PUJANA_ATM_PCC_NETWORK	0.00100402	0.0199936	0.15481	2.34077	0	568	RPL13A, RPL7, RPL23A, RPL31, RPS20, RPL36A, RPL21, U2AF1, RPL10A, RPL27, HNRNPA1, RPLP2, RPL17, RPS4X, RPS25, RPL19, RPS27, RPS6, PKM, RPS27A, RPL4, RPS19, RPS3A, LDHA, EIF4A3, ERH, RPL23, BTF3, COMP, EEF1A1, RPS7, RPL6, EIF3F, RPS15A, DKK3, RAN, SNRPE, SRSF2, EIF3E, ILF2, B2M, NOP16, ARPC1B, ARHGDIB, EIF3H, SNRPB, HNRNPF, NPM1, RPL36AL, RAP1A, HSPA8, MYC, CNBP, NACA, PGK1, RPS23, RPL11, RPL14, L…	RPL13A, RPL7, RPL23A, RPL31, RPS20, RPL36A, RPL21, U2AF1, RPL10A, RPL27, HNRNPA1, RPLP2, RPL17, RPS4X, RPS25, RPL19, RPS27, RPS6, PKM, RPS27A, RPL4, RPS19, RPS3A, LDHA, EIF4A3, ERH, RPL23, BTF3, COMP, EEF1A1, RPS7, RPL6, EIF3F, RPS15A, DKK3, RAN, SNRPE, SRSF2, EIF3E, ILF2, B2M, NOP16, ARPC1B, ARHGDIB, EIF3H, SNRPB, HNRNPF, NPM1, RPL36AL, RAP1A, HSPA8, MYC, CNBP, NACA, PGK1, RPS23, RPL11, RPL14, L…
BOQUEST_STEM_CELL_CULTURED_VS_FRESH_UP	0.00319489	0.032301	0.193069	2.34043	2	212	CD9, CCL2, EIF1, RGS5, COMP, PRELP, FHL2, ANGPTL4, DNAJB1, ARHGDIB, NDRG2, JUNB, MYC, GEM, PGK1, MYLIP, SSPN, GSN, FXYD1, MGP, TSC22D3, GGT5, EMP2, RGS16, GPNMB, PRG4, CRIP1, HSPA1B, CXCL3, ANGPTL2, SERPINF1, HSPA1A, DCN, EIF5, CCL3, PLTP, TNFAIP6, TMEM176A, AKR1C1, TXNRD1, IFITM1, PPP1R15A, BST2, KRT18, SELENBP1, CYP26B1, GPX3, NAP1L1, AP2S1, SRGN, EDNRB, PFKFB3, ID1, MTUS1, CPQ, CXCL2, CCL8, RG…	CD9, CCL2, EIF1, RGS5, COMP, PRELP, FHL2, ANGPTL4, DNAJB1, ARHGDIB, NDRG2, JUNB, MYC, GEM, PGK1, MYLIP, SSPN, GSN, FXYD1, MGP, TSC22D3, GGT5, EMP2, RGS16, GPNMB, PRG4, CRIP1, HSPA1B, CXCL3, ANGPTL2, SERPINF1, HSPA1A, DCN, EIF5, CCL3, PLTP, TNFAIP6, TMEM176A, AKR1C1, TXNRD1, IFITM1, PPP1R15A, BST2, KRT18, SELENBP1, CYP26B1, GPX3, NAP1L1, AP2S1, SRGN, EDNRB, PFKFB3, ID1, MTUS1, CPQ, CXCL2, CCL8, RG…
WU_CELL_MIGRATION	0.00118343	0.0199936	0.261941	2.33927	0	84	LGALS3, ADIRF, CLU, S100A4, DKK3, ARHGDIB, AXL, GLUL, IGFBP6, EMP3, GNG11, S100A6, MT1X, CD55, TSPAN4, AKR1C1, CSTB, ARID5B, BST2, KRT18, ASAH1, SNAI2, GSTM3, RAB31, TM4SF1, SRGN, MTUS1, MT1G, FABP5, NNMT, MT1F, CXCL1, TPM2	LGALS3, ADIRF, CLU, S100A4, DKK3, ARHGDIB, AXL, GLUL, IGFBP6, EMP3, GNG11, S100A6, MT1X, CD55, TSPAN4, AKR1C1, CSTB, ARID5B, BST2, KRT18, ASAH1, SNAI2, GSTM3, RAB31, TM4SF1, SRGN, MTUS1, MT1G, FABP5, NNMT, MT1F, CXCL1, TPM2
TOMLINS_PROSTATE_CANCER_DN	0.00294118	0.0314653	0.469001	2.33879	1	20	LGALS3, FHL1, CLU, TGFB1I1, GSN, SGCE, CNN1, SMTN, BTG3, MYLK, TPM2, CALM1, PMP22	LGALS3, FHL1, CLU, TGFB1I1, GSN, SGCE, CNN1, SMTN, BTG3, MYLK, TPM2, CALM1
YOSHIMURA_MAPK8_TARGETS_DN	0.0010929	0.0199936	0.207346	2.33579	0	171	ALDOA, NUPR1, FHL2, BSG, MYL6, SLC25A3, HSPA8, MYC, PSAP, SEC61B, PGK1, MDH2, CNN3, CST3, ARL5A, DNAJB9, NME1, AMD1, RPS12, TMBIM6, PSMC5, IGFBP6, LITAF, NDUFAB1, SERP1, HSPA1B, PDLIM4, NAA20, CCT3, ACTG1, SSR4, EIF5, PSMD4, DBI, COX5A, FMOD, PSMC2, PHB, HADHB, HIGD1A, CPQ, NUCB1, NR4A2, FDPS, SRSF3, GRHPR, PPIB, MTDH, SDC2, RPL22, MAX, KPNB1, TMED10, DDOST, CEBPG, IL6, ADM, RPN2, PMP22, NOLC1, P…	ALDOA, NUPR1, FHL2, BSG, MYL6, SLC25A3, HSPA8, MYC, PSAP, SEC61B, PGK1, MDH2, CNN3, CST3, ARL5A, DNAJB9, NME1, AMD1, RPS12, TMBIM6, PSMC5, IGFBP6, LITAF, NDUFAB1, SERP1, HSPA1B, PDLIM4, NAA20, CCT3, ACTG1, SSR4, EIF5, PSMD4, DBI, COX5A, FMOD, PSMC2, PHB, HADHB, HIGD1A, CPQ, NUCB1, NR4A2, FDPS, SRSF3, GRHPR, PPIB, MTDH, SDC2, RPL22, MAX, KPNB1, TMED10, DDOST, CEBPG, IL6, ADM, RPN2
WP_FERROPTOSIS	0.00130719	0.0199936	0.347292	2.33555	0	40	FTL, FTH1, HSPB1, SLC3A2, VDAC2, GPX4, SLC1A5, MAP1LC3A, AKR1C1, TXNRD1, CHMP5, PRNP, HMOX1, MAP1LC3B, SAT2, VDAC3, AKR1C2, CISD1, POR, AKR1C3	FTL, FTH1, HSPB1, SLC3A2, VDAC2, GPX4, SLC1A5, MAP1LC3A, AKR1C1, TXNRD1, CHMP5, PRNP, HMOX1, MAP1LC3B, SAT2, VDAC3, AKR1C2, CISD1, POR, AKR1C3
CHIARADONNA_NEOPLASTIC_TRANSFORMATION_KRAS_UP	0.00127551	0.0199936	0.302682	2.33542	0	57	TMSB4X, CCL2, ERH, ILF2, ERGIC3, UBE2D2, SEPHS2, SPTSSA, LUM, RGS16, FAM3C, NFE2L2, ANGPTL2, GTF2A2, CKS1B, PSMA3, MED10, NAP1L1, MRPL18, UBA2, CTSB, SSRP1, HMGN2, PCNA, CCND1, ANP32E	TMSB4X, CCL2, ERH, ILF2, ERGIC3, UBE2D2, SEPHS2, SPTSSA, LUM, RGS16, FAM3C, NFE2L2, ANGPTL2, GTF2A2, CKS1B, PSMA3, MED10, NAP1L1, MRPL18, UBA2, CTSB, SSRP1, HMGN2, PCNA, CCND1, ANP32E
LOCKWOOD_AMPLIFIED_IN_LUNG_CANCER	0.00227273	0.0274222	0.23027	2.33487	1	123	RPS27, AP2M1, RAD23A, ILF2, MYC, SSR2, JTB, POLR2J, COPS6, POLD4, PSMB4, S100A6, SIVA1, NDUFB5, SEC61G, NDUFS2, CAT, HAX1, AIP, SLC39A1, CKS1B, BAZ1A, CAV2, PPP1CA, CCT5, MRPL23, LY6E, PDCD6, POLR2H, PMVK, CDK4, LAMTOR1, GPAA1, PUF60, PRCC, MRPL36, MAF1, S100A11, TAF6, CAPZA2, CORO1B, MANBAL, PMF1, NDUFS6, S100A13, CCT6A, DDIT3, CCDC107, SDHA, CALM1, IGSF8, SMIM12, B4GALT3, SEC62, MRPL11, CERS2	RPS27, AP2M1, RAD23A, ILF2, MYC, SSR2, JTB, POLR2J, COPS6, POLD4, PSMB4, S100A6, SIVA1, NDUFB5, SEC61G, NDUFS2, CAT, HAX1, AIP, SLC39A1, CKS1B, BAZ1A, CAV2, PPP1CA, CCT5, MRPL23, LY6E, PDCD6, POLR2H, PMVK, CDK4, LAMTOR1, GPAA1, PUF60, PRCC, MRPL36, MAF1, S100A11, TAF6, CAPZA2, CORO1B, MANBAL, PMF1, NDUFS6, S100A13, CCT6A, DDIT3, CCDC107, SDHA, CALM1, IGSF8
REACTOME_DOWNREGULATION_OF_TGF_BETA_RECEPTOR_SIGNALING	0.0015748	0.0201304	0.609939	2.33441	0	11	UBB, UBC, RPS27A, UBA52, STRAP, PPP1CA, PPP1R15A, PPP1CC	UBB, UBC, RPS27A, UBA52, STRAP, PPP1CA, PPP1R15A, PPP1CC
WP_METABOLIC_REPROGRAMMING_IN_COLON_CANCER	0.00135685	0.0199936	0.380461	2.3343	0	33	GAPDH, PKM, LDHA, SLC1A5, PGK1, ENO1, PGAM1, MDH2, SDHB, TKT, TALDO1, PDHB, SHMT2, FH, ACO2, PDHA1, PFKL, PYCR2, SUCLG2, SLC16A3, IDH3A, GART, G6PD, RPIA, IDH2, ACLY, GPI, SLC2A1	GAPDH, PKM, LDHA, SLC1A5, PGK1, ENO1, PGAM1, MDH2, SDHB, TKT, TALDO1, PDHB
REACTOME_IRAK1_RECRUITS_IKK_COMPLEX	0.00166945	0.0209117	0.753665	2.33426	0	7	UBB, UBC, RPS27A, UBE2N, UBA52	UBB, UBC, RPS27A, UBE2N, UBA52
MARTORIATI_MDM4_TARGETS_FETAL_LIVER_UP	0.00232288	0.0277058	0.238806	2.32942	1	109	IER3, TAGLN, COX7A2, DDIT4, RPS18, AK1, RAB5C, SNRPG, CDKN1A, PGK1, ENO1, TMEM256, RPS12, GLUL, NDUFB9, RPL34, SIVA1, NAA20, CAV1, SEC61G, FAM162A, MT1X, PLTP, HIGD1A, BTG3, RALY, BNIP3L, PFKP, NSMCE1, NPM3, LSM7, TAP1, GLRX3, UPP1, DPM3, BLOC1S2, ADM, EIF2S3, SESN2, PHLDA1, ZBTB16, ANKRD37, TIMM8B, HSPBP1, LAGE3, P4HA2, SERPINE2, KMT2E, PFKL, EIF4EBP1, NME4, HPRT1, PTP4A3, PIGP, GBE1, CCNG1, LRR…	IER3, TAGLN, COX7A2, DDIT4, RPS18, AK1, RAB5C, SNRPG, CDKN1A, PGK1, ENO1, TMEM256, RPS12, GLUL, NDUFB9, RPL34, SIVA1, NAA20, CAV1, SEC61G, FAM162A, MT1X, PLTP, HIGD1A, BTG3, RALY, BNIP3L, PFKP, NSMCE1, NPM3, LSM7, TAP1, GLRX3, UPP1, DPM3, BLOC1S2, ADM, EIF2S3, SESN2
GILDEA_METASTASIS	0.00152905	0.0199936	0.518581	2.32833	0	16	ADIRF, TAGLN, ARHGDIB, MYL9, BST2, SRGN, CPQ, AKR1C3, IFI16, VAMP5, DUSP4	ADIRF, TAGLN, ARHGDIB, MYL9, BST2, SRGN, CPQ, AKR1C3, IFI16
BLUM_RESPONSE_TO_SALIRASIB_UP	0.00110497	0.0199936	0.214216	2.32383	0	153	ATF4, EEF2, EIF1, LAPTM4A, NUPR1, RAD23A, PSMD8, CTSL, EIF3H, RPL12, GHITM, COX7A2L, CDKN1A, UBXN1, SLC1A5, CTSD, SEPHS2, MGAT1, ANXA7, MTHFD2, EIF1B, DNAJB9, TMBIM6, ECH1, BUD31, SERP1, PFDN2, CXCL3, IFRD1, CD55, EIF5, ARF4, SQSTM1, RSL24D1, VPS28, ERP29, YIF1A, PPP1R15A, MAP1LC3B, ARHGEF2, NGF, TMED3, BLVRB, SEC63, EIF2S2, RAD50, PEA15, ERCC1, PPP1R11, TSG101, SURF1, CEBPG, IL6, QSOX1, DAP3, P4…	ATF4, EEF2, EIF1, LAPTM4A, NUPR1, RAD23A, PSMD8, CTSL, EIF3H, RPL12, GHITM, COX7A2L, CDKN1A, UBXN1, SLC1A5, CTSD, SEPHS2, MGAT1, ANXA7, MTHFD2, EIF1B, DNAJB9, TMBIM6, ECH1, BUD31, SERP1, PFDN2, CXCL3, IFRD1, CD55, EIF5, ARF4, SQSTM1, RSL24D1, VPS28, ERP29, YIF1A, PPP1R15A, MAP1LC3B, ARHGEF2, NGF, TMED3, BLVRB, SEC63, EIF2S2, RAD50, PEA15, ERCC1, PPP1R11, TSG101, SURF1, CEBPG, IL6, QSOX1, DAP3
FLECHNER_PBL_KIDNEY_TRANSPLANT_REJECTED_VS_OK_UP	0.00130719	0.0199936	0.345538	2.32376	0	40	PLP2, KPNA2, TUBB2A, B2M, TAX1BP3, TSC22D3, REEP5, LITAF, ANXA4, DCTN6, TXNRD1, SPCS2, POLR1C, CD47, MTDH, ANP32E, TMED10, DNPEP, TAX1BP1, IDS, MPV17, PARP1, SERPINE2, UBE2E3, XRCC5	PLP2, KPNA2, TUBB2A, B2M, TAX1BP3, TSC22D3, REEP5, LITAF, ANXA4, DCTN6, TXNRD1, SPCS2, POLR1C, CD47, MTDH, ANP32E, TMED10, DNPEP
REACTOME_TRAF6_MEDIATED_IRF7_ACTIVATION_IN_TLR7_8_OR_9_SIGNALING	0.00166945	0.0209117	0.748646	2.31872	0	7	UBB, UBC, RPS27A, UBE2N, UBA52	UBB, UBC, RPS27A, UBE2N, UBA52
VANDESLUIS_COMMD1_TARGETS_GROUP_3_UP	0.00145138	0.0199936	0.429604	2.31823	0	25	ALDOA, IER3, TPI1, LDHA, APRT, FAM162A, PHLDA2, TAGLN2, BNIP3L, GRHPR, UPP1, CYBA, ADM, SHMT2, PFKL, EZR, FKBP11, CCNG1, SLC16A3, SLC9A3R1, ETV5	ALDOA, IER3, TPI1, LDHA, APRT, FAM162A, PHLDA2, TAGLN2, BNIP3L, GRHPR, UPP1, CYBA, ADM
REACTOME_ER_TO_GOLGI_ANTEROGRADE_TRANSPORT	0.00118483	0.0199936	0.261542	2.3149	0	82	TUBA1B, TUBB4B, DYNLL1, TUBA1A, TMED2, CD59, TUBB2A, RAB1A, COPE, DCTN2, TMED9, TUBA1C, DCTN3, LMAN2, CD55, CAPZB, ARF4, DCTN6, ARF1, ACTR10, KDELR2, SEC13, TMED3, ARF5, TFG, CSNK1D, TUBB2B, NAPA, CAPZA2, TMEM115, TMED10, TRAPPC3, TRAPPC2L, STX5, ARF3, TUBB6, PPP6C, SEC22C, CNIH1, ACTR1A, TRAPPC4, DYNC1LI1, TRAPPC1, KDELR1, DYNC1I2, GOSR1, COPB2, COPZ1, GOLGA2	TUBA1B, TUBB4B, DYNLL1, TUBA1A, TMED2, CD59, TUBB2A, RAB1A, COPE, DCTN2, TMED9, TUBA1C, DCTN3, LMAN2, CD55, CAPZB, ARF4, DCTN6, ARF1, ACTR10, KDELR2, SEC13, TMED3, ARF5, TFG, CSNK1D, TUBB2B, NAPA, CAPZA2, TMEM115, TMED10, TRAPPC3
REACTOME_NUCLEAR_ENVELOPE_NE_REASSEMBLY	0.00129534	0.0199936	0.337203	2.31379	0	42	TUBA1B, TUBB4B, TUBA1A, RAN, TUBB2A, TUBA1C, SUMO1, BANF1, CHMP2A, PPP2R1A, CHMP3, PPP2CA, UBE2I, PPP2R2A, SEC13, CHMP4A, LMNA, TUBB2B, SIRT2, CHMP2B, KPNB1	TUBA1B, TUBB4B, TUBA1A, RAN, TUBB2A, TUBA1C, SUMO1, BANF1, CHMP2A, PPP2R1A, CHMP3, PPP2CA, UBE2I, PPP2R2A, SEC13, CHMP4A, LMNA, TUBB2B, SIRT2, CHMP2B, KPNB1
WATANABE_RECTAL_CANCER_RADIOTHERAPY_RESPONSIVE_DN	0.00127226	0.0199936	0.305608	2.31197	0	54	RPS20, LGALS3, LGALS1, TUBB2A, PSMB5, PSMB6, HSPE1, LUM, ANXA1, AP3S1, TMEM147, PCOLCE, GSTP1, AHSA1, ARID5B, PPP2CA, ENSA, ACTN1, CCT6A, TBCC, NOP2, CHD1, WSB1, RTN4, PIK3R3, TRAM1, CUL1, HMGXB4, ATXN10, HSPD1, SRP54, ATG12, CAPG, COL16A1, SNX2	RPS20, LGALS3, LGALS1, TUBB2A, PSMB5, PSMB6, HSPE1, LUM, ANXA1, AP3S1, TMEM147, PCOLCE, GSTP1, AHSA1, ARID5B, PPP2CA, ENSA, ACTN1, CCT6A
REACTOME_CHAPERONE_MEDIATED_AUTOPHAGY	0.00150602	0.0199936	0.54439	2.3097	0	14	UBB, UBC, RPS27A, EEF1A1, UBA52, HSPA8, PARK7, ARL13B, PLIN3, VIM, PLIN2, HSP90AB1	UBB, UBC, RPS27A, EEF1A1, UBA52, HSPA8, PARK7, ARL13B, PLIN3
WEST_ADRENOCORTICAL_TUMOR_DN	0.00209864	0.025619	0.179842	2.30804	1	266	EIF4A1, RPL23A, RPL27, RPL10, UBB, RPS4X, IER3, RPL38, CCL2, RPS9, EIF3L, ASPN, NUPR1, TAGLN, FHL1, RPL23, EEF1A1, PEBP1, PRELP, EEF1D, DKK3, CSRP1, AXL, NDRG2, JUNB, UBXN1, GEM, MYLIP, EFEMP2, SSPN, BGN, NDUFB11, FXYD1, MGP, CCDC85B, RPL5, GGT5, LUM, COX7A1, MPG, IGFBP6, TOB1, ACADVL, VAMP2, CAT, MT1X, RARRES2, ACTG1, DCN, CD55, CFD, RPL29, TSPO, DPT, PLTP, LY6E, C1S, CREM, EIF3M, TOB2, TALDO1, …	EIF4A1, RPL23A, RPL27, RPL10, UBB, RPS4X, IER3, RPL38, CCL2, RPS9, EIF3L, ASPN, NUPR1, TAGLN, FHL1, RPL23, EEF1A1, PEBP1, PRELP, EEF1D, DKK3, CSRP1, AXL, NDRG2, JUNB, UBXN1, GEM, MYLIP, EFEMP2, SSPN, BGN, NDUFB11, FXYD1, MGP, CCDC85B, RPL5, GGT5, LUM, COX7A1, MPG, IGFBP6, TOB1, ACADVL, VAMP2, CAT, MT1X, RARRES2, ACTG1, DCN, CD55, CFD, RPL29, TSPO, DPT, PLTP, LY6E, C1S, CREM, EIF3M, TOB2, TALDO1, …
REACTOME_TRANSCRIPTIONAL_REGULATION_BY_TP53	0.00108696	0.0199936	0.199355	2.30774	0	183	UBB, PRDX1, UBC, RPS27A, DDIT4, COX4I1, LAMTOR5, TXN, COX7C, COX8A, UBA52, COX6B1, CYCS, PRDX5, TAF9, NPM1, COX7A2L, CDKN1A, LAMTOR4, COX6A1, RHEB, PRMT1, POLR2F, COX7B, POLR2J, CSNK2B, YWHAQ, POLR2K, PRDX2, PIN1, COX5B, POLR2L, SUPT4H1, HDAC2, TMEM219, TXNRD1, PPP2R1A, POLR2H, TAF7, COX5A, COX6C, COX14, PPP2CA, PRELID1, RBBP7, POLR2E, LAMTOR1, POLR2G, CNOT4, YWHAG, POLR2C, RRAGA, SSRP1, NOC2L, B…	UBB, PRDX1, UBC, RPS27A, DDIT4, COX4I1, LAMTOR5, TXN, COX7C, COX8A, UBA52, COX6B1, CYCS, PRDX5, TAF9, NPM1, COX7A2L, CDKN1A, LAMTOR4, COX6A1, RHEB, PRMT1, POLR2F, COX7B, POLR2J, CSNK2B, YWHAQ, POLR2K, PRDX2, PIN1, COX5B, POLR2L, SUPT4H1, HDAC2, TMEM219, TXNRD1, PPP2R1A, POLR2H, TAF7, COX5A, COX6C, COX14, PPP2CA, PRELID1, RBBP7, POLR2E, LAMTOR1, POLR2G, CNOT4, YWHAG, POLR2C, RRAGA, SSRP1, NOC2L, B…
LY_AGING_OLD_DN	0.00145138	0.0199936	0.422105	2.30464	0	26	HSD17B10, RANBP1, FBL, CKS1B, DDX39A, PSMA3, PSMC2, CDK4, HMGB2, PPP1CC, PSMC6, PSMD11, HMGN2, PCNA, NASP, SAFB, PARP1, PAFAH1B1	HSD17B10, RANBP1, FBL, CKS1B, DDX39A, PSMA3, PSMC2, CDK4, HMGB2, PPP1CC, PSMC6, PSMD11, HMGN2, PCNA, NASP
APPIERTO_RESPONSE_TO_FENRETINIDE_DN	0.00137174	0.0199936	0.390065	2.29994	0	30	TMSB4X, LDHA, EIF3F, ISCU, PGK1, NDUFC1, MDH2, BANF1, MDH1, PTMA, RSU1, PPP1CC, NDUFA2, UQCR10, IFITM2, ASNS, CCNDBP1, C1orf198	TMSB4X, LDHA, EIF3F, ISCU, PGK1, NDUFC1, MDH2, BANF1, MDH1, PTMA, RSU1, PPP1CC, NDUFA2, UQCR10, IFITM2
REACTOME_ABORTIVE_ELONGATION_OF_HIV_1_TRANSCRIPT_IN_THE_ABSENCE_OF_TAT	0.00151286	0.0199936	0.496391	2.29726	0	17	POLR2F, POLR2J, POLR2K, POLR2L, SUPT4H1, POLR2H, POLR2E, POLR2G, POLR2C, NELFE, POLR2I, NCBP2, NELFCD	POLR2F, POLR2J, POLR2K, POLR2L, SUPT4H1, POLR2H, POLR2E, POLR2G, POLR2C, NELFE, POLR2I
REACTOME_COOPERATION_OF_PDCL_PHLP1_AND_TRIC_CCT_IN_G_PROTEIN_BETA_FOLDING	0.0030581	0.0314653	0.511525	2.29665	1	16	CCT7, CSNK2B, CCT2, GNG11, TCP1, CCT3, GNG5, CCT5, CCT4, CCT8, CCT6A	CCT7, CSNK2B, CCT2, GNG11, TCP1, CCT3, GNG5, CCT5, CCT4, CCT8, CCT6A
MULLIGHAN_NPM1_MUTATED_SIGNATURE_2_DN	0.0013089	0.0199936	0.33835	2.2942	0	41	ALDOA, LDHA, FHL1, EIF3F, EEF1D, FXYD5, EIF3D, UXT, TUFM, EIF6, SERPINF1, XRCC6, WDR1, FAM162A, PHB2, GDI2, EIF4B, GRHPR, UBE2L3	ALDOA, LDHA, FHL1, EIF3F, EEF1D, FXYD5, EIF3D, UXT, TUFM, EIF6, SERPINF1, XRCC6, WDR1, FAM162A, PHB2, GDI2, EIF4B, GRHPR, UBE2L3
HELLER_HDAC_TARGETS_DN	0.00113895	0.0199936	0.224557	2.29148	0	127	ATF4, HERPUD1, RPS19, SLC3A2, AK1, RAN, NOP16, DNAJB1, ARHGDIB, MYC, HSPE1, DNAJB9, XBP1, EMP3, SERP1, HSPA1B, SIK1, HSPA1A, UBE2E1, EIF5, GTF3A, PPP1R15A, HMOX1, FKBP4, EIF5A, NOP56, ADI1, CAPN2, PNO1, FABP5, S100A11, PFKP, SUMO3, PDIA3, CALR, GSTO1, RRS1, CCND1, SRSF7, DDIT3, SERPINH1, KLHL21, CEBPG, MAGEH1, MRPL3, MRTO4, CCPG1, SLC7A5, NFIC, RRP15, SHMT2, ZBTB38, HLA-DRA, TIMM44, HSPA9, NUDT1,…	ATF4, HERPUD1, RPS19, SLC3A2, AK1, RAN, NOP16, DNAJB1, ARHGDIB, MYC, HSPE1, DNAJB9, XBP1, EMP3, SERP1, HSPA1B, SIK1, HSPA1A, UBE2E1, EIF5, GTF3A, PPP1R15A, HMOX1, FKBP4, EIF5A, NOP56, ADI1, CAPN2, PNO1, FABP5, S100A11, PFKP, SUMO3, PDIA3, CALR, GSTO1, RRS1, CCND1, SRSF7, DDIT3, SERPINH1, KLHL21, CEBPG, MAGEH1
REACTOME_SIGNALING_BY_FGFR2	0.00136426	0.0199936	0.371039	2.29032	0	34	HNRNPA1, UBB, UBC, RPS27A, UBA52, HNRNPF, POLR2F, POLR2J, POLR2K, POLR2L, PPP2R1A, POLR2H, PPP2CA, POLR2E, POLR2G, POLR2C	HNRNPA1, UBB, UBC, RPS27A, UBA52, HNRNPF, POLR2F, POLR2J, POLR2K, POLR2L, PPP2R1A, POLR2H, PPP2CA, POLR2E, POLR2G, POLR2C
REACTOME_SARS_COV_1_INFECTION	0.00139276	0.0199936	0.400976	2.28997	0	28	UBB, UBC, RPS27A, CTSL, UBA52, MGAT1, SUMO1, CHMP2A, CHMP3, UBE2I, MAP1LC3B, CHMP4A, ZCRB1, ST3GAL1, CHMP2B, VCP, DDX5, PRKCSH, CHMP4B	UBB, UBC, RPS27A, CTSL, UBA52, MGAT1, SUMO1, CHMP2A, CHMP3, UBE2I, MAP1LC3B, CHMP4A, ZCRB1, ST3GAL1, CHMP2B
REACTOME_GAP_JUNCTION_ASSEMBLY	0.00162075	0.0205911	0.655491	2.28968	0	9	TUBA1B, TUBB4B, TUBA1A, TUBB2A, TUBA1C, GJA4, TUBB2B, TUBB6	TUBA1B, TUBB4B, TUBA1A, TUBB2A, TUBA1C, GJA4, TUBB2B
SHEPARD_CRASH_AND_BURN_MUTANT_UP	0.00352113	0.0340012	0.238376	2.28956	2	105	SLC3A2, ID2, PPP1R14A, RPS27L, JUNB, TAF9, EIF4E, REXO2, RERG, MANF, EIF6, TOB1, PDLIM3, FBL, PHB2, PHLDA2, HIGD1A, IMP4, PFKFB3, RPF2, MRPL52, MRPS18B, SNAI1, RRS1, BAX, MRPL22, SERPINH1, SGK1, NIP7, DUSP4, TSR2, GAR1, DNTTIP2, MRPS26, WDR46, ETF1, RCAN1, HSPA9, RRP9, SAT1, GADD45B, NOL7, TOMM20, MRPL12, OLA1, PTP4A3, HTRA2, IMP3, ATF3, CCNG1, PPAN, ZNF593, SAMM50, PTRH2, BOLA3, TXNIP, SSR1, PWP…	SLC3A2, ID2, PPP1R14A, RPS27L, JUNB, TAF9, EIF4E, REXO2, RERG, MANF, EIF6, TOB1, PDLIM3, FBL, PHB2, PHLDA2, HIGD1A, IMP4, PFKFB3, RPF2, MRPL52, MRPS18B, SNAI1, RRS1, BAX, MRPL22, SERPINH1, SGK1, NIP7
WANG_TUMOR_INVASIVENESS_DN	0.00229621	0.0276521	0.230365	2.28441	1	114	CD9, RPL3, ATF4, CCNI, EEF1A1, EIF3G, B2M, ID2, ESD, TGFB1I1, MYC, CNBP, PSMB1, ITM2B, DEGS1, UGDH, BUD31, HSD17B10, YWHAQ, MYADM, LITAF, PCNP, WDR1, ANXA4, SKP1, RPL29, CCL3, ARF1, GDI2, RAB11B, LY6E, LUC7L3, JMJD6, PTGES3, SNHG7, VAPA, BNIP3L, UBE2L3, VBP1, SCYL1, RPL7L1, CDC123, SS18L2, VAMP3, STX8, PPP1R7, ATP6V1B2, MPV17, RBPJ, ISG20L2, EMD, ERGIC2, CACYBP, APLP2, DHX15, CCNG1, HNRNPH2, TCF2…	CD9, RPL3, ATF4, CCNI, EEF1A1, EIF3G, B2M, ID2, ESD, TGFB1I1, MYC, CNBP, PSMB1, ITM2B, DEGS1, UGDH, BUD31, HSD17B10, YWHAQ, MYADM, LITAF, PCNP, WDR1, ANXA4, SKP1, RPL29, CCL3, ARF1, GDI2, RAB11B, LY6E, LUC7L3, JMJD6, PTGES3, SNHG7, VAPA, BNIP3L, UBE2L3, VBP1, SCYL1, RPL7L1, CDC123, SS18L2
MODY_HIPPOCAMPUS_POSTNATAL	0.00139276	0.0199936	0.399675	2.28254	0	28	ALDOA, PKM, TPI1, COX8A, PRDX6, LDHB, VAMP2, NDUFS2, MDH1, AIP, NDUFB2, VDAC1, ATP6V1E1, NAPA, ATP6AP1, SDHA, ATP6V1B2, PFKL	ALDOA, PKM, TPI1, COX8A, PRDX6, LDHB, VAMP2, NDUFS2, MDH1, AIP, NDUFB2, VDAC1, ATP6V1E1, NAPA, ATP6AP1, SDHA
KEGG_ANTIGEN_PROCESSING_AND_PRESENTATION	0.00137174	0.0199936	0.382838	2.27817	0	31	HLA-C, B2M, CTSL, HSPA8, PSME1, HSPA1B, HSPA1A, PSME2, HSPA2, LGMN, CTSB, HLA-A, HLA-F, PDIA3, CALR, TAP1, CD4, HLA-B, HLA-DRA, HSP90AB1, HSPA5, HLA-DPB1, HSPA4	HLA-C, B2M, CTSL, HSPA8, PSME1, HSPA1B, HSPA1A, PSME2, HSPA2, LGMN, CTSB, HLA-A, HLA-F, PDIA3, CALR, TAP1
ZHANG_PROLIFERATING_VS_QUIESCENT	0.00137174	0.0199936	0.386008	2.27602	0	30	HSPB1, RPS19, DYNLL1, RPL6, DAD1, AXL, NDUFB7, PRDX2, GSTP1, PTMA, PLAUR, CXCL2, RHOA, CCND1, BAX, DDIT3	HSPB1, RPS19, DYNLL1, RPL6, DAD1, AXL, NDUFB7, PRDX2, GSTP1, PTMA, PLAUR, CXCL2, RHOA, CCND1, BAX, DDIT3
BARIS_THYROID_CANCER_UP	0.00153846	0.0199936	0.523285	2.27332	0	15	ATF4, COX7A2, CYCS, COX6A1, COX7B, CYC1, GLUL, GSTM3, STIP1, EIF2S2	ATF4, COX7A2, CYCS, COX6A1, COX7B, CYC1, GLUL, GSTM3, STIP1, EIF2S2
ACEVEDO_NORMAL_TISSUE_ADJACENT_TO_LIVER_TUMOR_UP	0.00118765	0.0199936	0.260903	2.27133	0	79	RPL7, RPL27A, RPS3A, RPL23, SUMO2, RPLP1, RNH1, SBDS, RPL7A, UQCRH, MRPL51, RPL14, EMC7, UAP1, C7orf50, LMAN2, FAM162A, IGBP1, HDAC2, DYNLRB1, COX14, PTMA, PTGES3, BLVRB, RGS2, CISD1, OS9, NUCKS1, RPN2, SESN2, CHD1, HLA-B, ZFP36L1, ALG5, METTL7A, HNRNPH3, GTF3C6, ARPC5, ERGIC2, SAR1A, UBE2V2, CTSO, FRG1, MTPN, MICU2, GMFG, GSTA4, DDX27, GADD45G, NTAN1, EIF3A	RPL7, RPL27A, RPS3A, RPL23, SUMO2, RPLP1, RNH1, SBDS, RPL7A, UQCRH, MRPL51, RPL14, EMC7, UAP1, C7orf50, LMAN2, FAM162A, IGBP1, HDAC2, DYNLRB1, COX14, PTMA, PTGES3, BLVRB, RGS2, CISD1, OS9, NUCKS1, RPN2, SESN2
REACTOME_COPI_INDEPENDENT_GOLGI_TO_ER_RETROGRADE_TRAFFIC	0.00143885	0.0199936	0.407576	2.26937	0	27	TUBA1B, TUBB4B, DYNLL1, TUBA1A, TUBB2A, DCTN2, TUBA1C, DCTN3, CAPZB, DCTN6, ACTR10, TUBB2B, CAPZA2, TUBB6, RAB18, PAFAH1B1, ACTR1A, DYNC1LI1, DYNC1I2	TUBA1B, TUBB4B, DYNLL1, TUBA1A, TUBB2A, DCTN2, TUBA1C, DCTN3, CAPZB, DCTN6, ACTR10, TUBB2B, CAPZA2
GOLUB_ALL_VS_AML_DN	0.00152439	0.0199936	0.566415	2.26852	0	12	LGALS3, CTSD, CST3, LEPROT, CAT, CFD, SQSTM1, SRGN	LGALS3, CTSD, CST3, LEPROT, CAT, CFD, SQSTM1, SRGN
NGO_MALIGNANT_GLIOMA_1P_LOH	0.00150602	0.0199936	0.534339	2.26706	0	14	GAPDH, ANXA2, PGK1, PARK7, ENO1, RPSA, STMN1, ECHS1, P4HB, VIM, HSPA5, HNRNPK	GAPDH, ANXA2, PGK1, PARK7, ENO1, RPSA, STMN1, ECHS1
MARKEY_RB1_ACUTE_LOF_UP	0.00232288	0.0277058	0.232262	2.26559	1	109	EPHX1, CKS2, SRSF2, KPNA2, TUBB, AMD1, RANBP1, ANAPC11, PRDX2, BANF1, CRIP2, CAV1, RBMX, CKS1B, HDAC2, PTMA, NAP1L1, LUC7L3, CBX6, LSM3, NAA10, SMC3, PTGES3, TSC22D1, CXCL2, HMGB2, STMN1, HMGN2, PCNA, HAT1, PDIA3, DNPH1, ANP32B, TARDBP, IFRD2, NASP, NQO1, NUCKS1, VAMP5, ETFB, UBE2S, LAGE3, DEK, PARP1, LSM4, TIPIN, DCTPP1, ANAPC5, SLC39A6, ADSL, TPGS2, MYH11, AHCY, FUBP1, CEBPZ, EI24, TMEM106C, HN…	EPHX1, CKS2, SRSF2, KPNA2, TUBB, AMD1, RANBP1, ANAPC11, PRDX2, BANF1, CRIP2, CAV1, RBMX, CKS1B, HDAC2, PTMA, NAP1L1, LUC7L3, CBX6, LSM3, NAA10, SMC3, PTGES3, TSC22D1, CXCL2, HMGB2, STMN1, HMGN2, PCNA, HAT1, PDIA3, DNPH1, ANP32B, TARDBP, IFRD2, NASP, NQO1, NUCKS1
REACTOME_TELOMERE_MAINTENANCE	0.00135685	0.0199936	0.368983	2.26388	0	33	POLR2F, POLR2J, POLD4, POLR2K, POLR2L, TERF1, NOP10, POLR2H, NHP2, POLR2E, POLD2, POLR2G, POLR2C, DKC1, PCNA, POLR2I, RUVBL2, TERF2IP, GAR1, PPP6C, TINF2	POLR2F, POLR2J, POLD4, POLR2K, POLR2L, TERF1, NOP10, POLR2H, NHP2, POLR2E, POLD2, POLR2G, POLR2C, DKC1, PCNA, POLR2I, RUVBL2, TERF2IP
SEIDEN_ONCOGENESIS_BY_MET	0.001287	0.0199936	0.303329	2.26257	0	52	NPM1, PCMT1, UGDH, SUB1, SERP1, ANXA4, EIF5, RSL24D1, IFITM1, DPM1, HIGD1A, UBA2, SCP2, HAT1, SRP72, CCT6A, MMADHC, C6orf62, SLC39A6, COMMD3, TRAM1, TAF1D, AIDA, SH3BGRL, HNRNPH2, IFNGR1, GNAI3, TMEM123, TCEA1, HSPA4, CSDE1, TMX1, LYPLA1, CERS6, HSP90AA1, ZBED5, PPP1CB, SERBP1, COMMD8, ACTR3	NPM1, PCMT1, UGDH, SUB1, SERP1, ANXA4, EIF5, RSL24D1, IFITM1, DPM1, HIGD1A, UBA2, SCP2, HAT1, SRP72, CCT6A, MMADHC
HELLER_HDAC_TARGETS_SILENCED_BY_METHYLATION_DN	0.0023015	0.0276623	0.226342	2.26246	1	118	RPL10, ATF4, HERPUD1, HSPB1, SLC3A2, DDIT4, DNAJB1, FXYD5, MYC, HSPE1, CYC1, DNAJB9, XBP1, HSPA1B, HSPA1A, IFRD1, UBE2E1, EIF5, PPP1R15A, HMOX1, SPCS2, CAPN2, MRPS15, S100A11, SUMO3, ANP32B, GSTO1, PMF1, NR3C1, CCND1, SRSF7, DDIT3, SERPINH1, IFI16, KLHL21, CEBPG, MAGEH1, CBR3, CCPG1, SLC7A5, DNAJB12, NFIC, TXNDC15, PDIA6, CERS2, SHMT2, ZBTB38, TIMM44, HSPA9, CDKN2C, DNAJC15, BCL2L1, FKBP11, CDKN1…	RPL10, ATF4, HERPUD1, HSPB1, SLC3A2, DDIT4, DNAJB1, FXYD5, MYC, HSPE1, CYC1, DNAJB9, XBP1, HSPA1B, HSPA1A, IFRD1, UBE2E1, EIF5, PPP1R15A, HMOX1, SPCS2, CAPN2, MRPS15, S100A11, SUMO3, ANP32B, GSTO1, PMF1, NR3C1, CCND1, SRSF7, DDIT3, SERPINH1, IFI16, KLHL21, CEBPG, MAGEH1
WONG_ADULT_TISSUE_STEM_MODULE	0.00208986	0.025619	0.174395	2.25826	1	276	IER3, SLC3A2, EIF1, RGS5, NUPR1, TAGLN, FHL1, S100A4, LGALS1, DDIT4, DKK3, AK1, CD59, B2M, TXN, CTSL, ARPC1B, ID2, SERTAD1, COMT, LGALS3BP, NDRG2, JUNB, MYL9, RAB34, CDKN1A, ERRFI1, GEM, BGN, CNN3, DNAJB9, UGDH, GLUL, TMEM176B, MYADM, PDLIM2, CRIP1, HSPA1B, TOB1, S100A6, MFGE8, CXCL3, PDLIM3, CAV1, SERPINF1, HSPA1A, ITM2C, TSPAN4, CCL3, TINAGL1, ARL3, GSTK1, DPT, TNFAIP6, PHLDA2, TMEM176A, HSPA2,…	IER3, SLC3A2, EIF1, RGS5, NUPR1, TAGLN, FHL1, S100A4, LGALS1, DDIT4, DKK3, AK1, CD59, B2M, TXN, CTSL, ARPC1B, ID2, SERTAD1, COMT, LGALS3BP, NDRG2, JUNB, MYL9, RAB34, CDKN1A, ERRFI1, GEM, BGN, CNN3, DNAJB9, UGDH, GLUL, TMEM176B, MYADM, PDLIM2, CRIP1, HSPA1B, TOB1, S100A6, MFGE8, CXCL3, PDLIM3, CAV1, SERPINF1, HSPA1A, ITM2C, TSPAN4, CCL3, TINAGL1, ARL3, GSTK1, DPT, TNFAIP6, PHLDA2, TMEM176A, HSPA2,…
SCHAEFFER_PROSTATE_DEVELOPMENT_48HR_UP	0.00110619	0.0199936	0.211037	2.25461	0	147	ASPN, CLU, GABARAPL2, ID3, CYSTM1, RAB5C, DUSP14, ID2, ISCU, ERRFI1, SLC1A5, GSN, SPTSSA, MTHFD2, TSC22D3, ITM2B, ANXA1, EMP2, GLUL, MRPS6, FAM3C, MANF, PDLIM2, ECM1, LEPROT, HMGN3, MT1X, EMC4, ERP44, TINAGL1, NXF1, ERP29, LY6E, ATP1A1, CPM, RBBP7, ID1, PTS, FAM162B, PTN, RGS2, RASD1, RAB11A, ANO1, ST3GAL1, DYNLT1, LYRM4, NQO1, CALM1, SGK1, PTGR1, EIF2S3, SORBS2, ARC, DRAM2, PCOLCE2, HLA-B, LMO4,…	ASPN, CLU, GABARAPL2, ID3, CYSTM1, RAB5C, DUSP14, ID2, ISCU, ERRFI1, SLC1A5, GSN, SPTSSA, MTHFD2, TSC22D3, ITM2B, ANXA1, EMP2, GLUL, MRPS6, FAM3C, MANF, PDLIM2, ECM1, LEPROT, HMGN3, MT1X, EMC4, ERP44, TINAGL1, NXF1, ERP29, LY6E, ATP1A1, CPM, RBBP7, ID1, PTS, FAM162B, PTN, RGS2, RASD1, RAB11A, ANO1, ST3GAL1, DYNLT1, LYRM4, NQO1, CALM1, SGK1, PTGR1, EIF2S3, SORBS2, ARC
REACTOME_PROCESSING_OF_CAPPED_INTRON_CONTAINING_PRE_MRNA	0.0010929	0.0199936	0.201864	2.24948	0	165	U2AF1, HNRNPA1, HNRNPA0, EIF4A3, SNRPE, SRSF2, SNRPG, SNRPB, HNRNPF, HSPA8, EIF4E, SNRPD2, NXT1, POLR2F, POLR2J, BUD31, POLR2K, POLR2L, SNRPF, RBMX, RBM8A, DDX39A, SF3B5, MAGOH, NXF1, PHF5A, POLR2H, DNAJC8, POLR2E, SNRPD1, LSM3, SEC13, PUF60, POLR2G, SNRPB2, PRCC, POLR2C, SYF2, SRSF3, PQBP1, ZCRB1, SF3B2, DDX46, PRPF31, LSM5, LSM7, SRSF1, THOC7, SRSF7, POLR2I, THOC6, WBP4, SNRPC, PPIL4, SRRT, RNP…	U2AF1, HNRNPA1, HNRNPA0, EIF4A3, SNRPE, SRSF2, SNRPG, SNRPB, HNRNPF, HSPA8, EIF4E, SNRPD2, NXT1, POLR2F, POLR2J, BUD31, POLR2K, POLR2L, SNRPF, RBMX, RBM8A, DDX39A, SF3B5, MAGOH, NXF1, PHF5A, POLR2H, DNAJC8, POLR2E, SNRPD1, LSM3, SEC13, PUF60, POLR2G, SNRPB2, PRCC, POLR2C, SYF2, SRSF3, PQBP1, ZCRB1, SF3B2, DDX46, PRPF31, LSM5, LSM7, SRSF1, THOC7, SRSF7, POLR2I, THOC6
REACTOME_TICAM1_RIP1_MEDIATED_IKK_COMPLEX_RECRUITMENT	0.00152439	0.0199936	0.560882	2.24636	0	12	UBB, UBC, RPS27A, UBE2N, UBA52, UBE2D2, UBE2D1, UBE2D3	UBB, UBC, RPS27A, UBE2N, UBA52, UBE2D2, UBE2D1, UBE2D3
REACTOME_FLT3_SIGNALING_BY_CBL_MUTANTS	0.00172117	0.0213029	0.820966	2.24627	0	5	UBB, UBC, RPS27A, UBA52	UBB, UBC, RPS27A, UBA52
PETROVA_PROX1_TARGETS_DN	0.00138504	0.0199936	0.387667	2.24462	0	29	CCL2, CD59, ARHGDIB, AXL, ANXA6, PLAU, LDHB, ARL6IP5, EMP3, PDLIM4, PRNP, SRGN, NNMT, MMP14, SRPX, IL6, PROCR	CCL2, CD59, ARHGDIB, AXL, ANXA6, PLAU, LDHB, ARL6IP5, EMP3, PDLIM4, PRNP, SRGN, NNMT, MMP14, SRPX, IL6
ACEVEDO_LIVER_CANCER_UP	0.00100604	0.0199936	0.149633	2.2439	0	535	RPL13A, RPL7, RPL23A, CD9, RPL17, HSPB1, RPS27A, HLA-C, RGS5, CKS2, EIF4A3, TUBA1A, RPL23, RPS7, BRK1, SUMO2, RBX1, RPLP1, RNH1, CYSTM1, UBE2N, SDCBP, KPNA2, ILF2, B2M, DNAJB1, DAD1, EIF3H, SBDS, RPL7A, UQCRH, NDUFA4L2, NEDD8, RHEB, SSR2, MYLIP, MRPL51, RPL14, TMEM14C, COX7B, MGP, SPCS1, UQCRC2, EIF1B, UAP1, AP3S1, C7orf50, POLD4, TXNL1, NFE2L2, SUB1, IDI1, SERP1, HSPA1B, ATP6V0E1, GNG11, CCT3, N…	RPL13A, RPL7, RPL23A, CD9, RPL17, HSPB1, RPS27A, HLA-C, RGS5, CKS2, EIF4A3, TUBA1A, RPL23, RPS7, BRK1, SUMO2, RBX1, RPLP1, RNH1, CYSTM1, UBE2N, SDCBP, KPNA2, ILF2, B2M, DNAJB1, DAD1, EIF3H, SBDS, RPL7A, UQCRH, NDUFA4L2, NEDD8, RHEB, SSR2, MYLIP, MRPL51, RPL14, TMEM14C, COX7B, MGP, SPCS1, UQCRC2, EIF1B, UAP1, AP3S1, C7orf50, POLD4, TXNL1, NFE2L2, SUB1, IDI1, SERP1, HSPA1B, ATP6V0E1, GNG11, CCT3, N…
HESS_TARGETS_OF_HOXA9_AND_MEIS1_DN	0.00137174	0.0199936	0.377002	2.24344	0	31	S100A4, ID2, PSAP, ANXA1, MYADM, LITAF, CXCL3, ANXA4, UPP1, LPL, ZFP36, PHLDA1, ZFP36L1, MITF, TGFBI, ARG2, PLSCR1, LSP1, IL1B, LIPA, EHD1, KLF4, EGR2, DAB2	S100A4, ID2, PSAP, ANXA1, MYADM, LITAF, CXCL3, ANXA4, UPP1, LPL, ZFP36
REACTOME_PTK6_REGULATES_RTKS_AND_THEIR_EFFECTORS_AKT1_AND_DOK1	0.00172117	0.0213029	0.819926	2.24343	0	5	UBB, UBC, RPS27A, UBA52	UBB, UBC, RPS27A, UBA52
GOERING_BLOOD_HDL_CHOLESTEROL_QTL_CIS	0.00344234	0.0333437	0.770314	2.24306	1	6	UBA52, RPL14, TMEM176B, RPS26, TIMM10, PPA2	UBA52, RPL14, TMEM176B, RPS26, TIMM10, PPA2
WP_SELENIUM_MICRONUTRIENT_NETWORK	0.00139276	0.0199936	0.39237	2.24082	0	28	PRDX1, CCL2, SOD1, GPX4, TXN, PRDX5, SEPHS2, PRDX2, CAT, PRDX3, TXNRD1, PRDX4, GPX3	PRDX1, CCL2, SOD1, GPX4, TXN, PRDX5, SEPHS2, PRDX2, CAT, PRDX3, TXNRD1, PRDX4, GPX3
FAELT_B_CLL_WITH_VH_REARRANGEMENTS_DN	0.00135685	0.0199936	0.36518	2.24055	0	33	SOD1, PSMD8, UBE2D2, MAGED2, NDUFC1, ATP6V1G1, YWHAQ, XBP1, TMEM147, EID1, DCTN3, GTF3A, PFKP, MYLK, TMED10, PPP1R2, MRPL40, GLO1, DDX1, YY1, ASMTL, PRPS1	SOD1, PSMD8, UBE2D2, MAGED2, NDUFC1, ATP6V1G1, YWHAQ, XBP1, TMEM147, EID1, DCTN3, GTF3A, PFKP, MYLK, TMED10
YAGI_AML_WITH_INV_16_TRANSLOCATION	0.00109769	0.0199936	0.19792	2.23835	0	174	RPL13A, RPL23A, RPL31, RPS20, CD9, RPL27A, RPLP2, RPS4X, HSPB1, RPS16, RPL19, RPS27, RPS6, RPS13, UBC, RPL37A, RPL32, EEF1A1, ID3, RPL13, RPS18, RPLP1, B2M, NACA, PCMT1, MDH2, COX7A1, ECH1, RPS29, RPL34, ATP6V0E1, HSPA1A, CAT, RPLP0, ARID5A, TMEM109, LY6E, PRNP, TAF7, PTMA, HADHB, FKBP2, PPP2R2A, SPCS2, TSC22D1, CSNK1D, MRPS18B, TUBB2B, PFKP, ACTN1, RHOA, NR3C1, DYNLT1, IFRD2, TRAPPC3, BCAM, RPL3…	RPL13A, RPL23A, RPL31, RPS20, CD9, RPL27A, RPLP2, RPS4X, HSPB1, RPS16, RPL19, RPS27, RPS6, RPS13, UBC, RPL37A, RPL32, EEF1A1, ID3, RPL13, RPS18, RPLP1, B2M, NACA, PCMT1, MDH2, COX7A1, ECH1, RPS29, RPL34, ATP6V0E1, HSPA1A, CAT, RPLP0, ARID5A, TMEM109, LY6E, PRNP, TAF7, PTMA, HADHB, FKBP2, PPP2R2A, SPCS2, TSC22D1, CSNK1D, MRPS18B, TUBB2B, PFKP, ACTN1, RHOA, NR3C1, DYNLT1, IFRD2, TRAPPC3, BCAM, RPL3…
DAZARD_UV_RESPONSE_CLUSTER_G24	0.00162075	0.0205911	0.64055	2.23749	0	9	TUBB2A, ECM1, PDLIM4, TM4SF1, TSC22D1, HBP1, ZFP36	TUBB2A, ECM1, PDLIM4, TM4SF1, TSC22D1, HBP1, ZFP36
REACTOME_INFECTION_WITH_MYCOBACTERIUM_TUBERCULOSIS	0.00300752	0.0314653	0.473223	2.23557	1	18	UBB, UBC, RPS27A, B2M, UBA52, RAB7A, PGK1, ENO1	UBB, UBC, RPS27A, B2M, UBA52, RAB7A, PGK1, ENO1
REACTOME_RRNA_MODIFICATION_IN_THE_NUCLEUS_AND_CYTOSOL	0.0013624	0.0199936	0.351515	2.23403	0	36	RPS6, RPS9, RPS14, RPS7, TRMT112, RPS2, FBL, NOP10, NHP2, NOP56, IMP4, WDR43, PNO1, DKC1, DIMT1, DCAF13, NOP2, GAR1, WDR46, MPHOSPH10, RRP9, IMP3, UTP18, EMG1, DDX49, NOP58, KRR1, UTP3, UTP6, RCL1, NOL11, RRP7A, NOC4L, NOP14	RPS6, RPS9, RPS14, RPS7, TRMT112, RPS2, FBL, NOP10, NHP2, NOP56, IMP4, WDR43, PNO1, DKC1, DIMT1, DCAF13
REACTOME_MICRORNA_MIRNA_BIOGENESIS	0.00151286	0.0199936	0.482688	2.23384	0	17	RAN, POLR2F, POLR2J, POLR2K, POLR2L, PRKRA, POLR2H, POLR2E, POLR2G, POLR2C, POLR2I	RAN, POLR2F, POLR2J, POLR2K, POLR2L, PRKRA, POLR2H, POLR2E, POLR2G, POLR2C, POLR2I
REACTOME_REGULATION_OF_FZD_BY_UBIQUITINATION	0.00172117	0.0213029	0.815592	2.23157	0	5	UBB, UBC, RPS27A, UBA52	UBB, UBC, RPS27A, UBA52
YAGI_AML_WITH_T_9_11_TRANSLOCATION	0.00255754	0.0300451	0.297163	2.2315	1	53	JTB, LUM, ATP6V0B, GLA, DDX39A, NDUFS3, ITPA, MGMT, MRPL33, RHOA, NDUFS6, RBBP6, RPN2, TBCC, FEZ1, SRPK2, AK2, PPP1R2, SRRT, TSC22D2, PHIP, DNAJC7, TNPO1, ATXN10, ITGA7, EVI5, SLC25A36, IFI35, SERTAD2, PIGH, RUVBL1, IDH3A, OFD1, QPRT, POP5, MOAP1, PHYH, SLC27A3, PALLD, SMC1A, MYO6, BLCAP, SF1, ELF2	JTB, LUM, ATP6V0B, GLA, DDX39A, NDUFS3, ITPA, MGMT, MRPL33, RHOA, NDUFS6, RBBP6, RPN2
LEE_LIVER_CANCER_MYC_UP	0.00277008	0.0314653	0.385132	2.22994	1	29	RPL13A, RPLP2, RPS16, RPS14, MGST3, RPL12, GLUL, TMEM176B, APRT, ACTG1, CSTB, LY6E, MAT2A, CSRP2, LPL, RPL28, HTATIP2, FDFT1, HMGCS1, RALB	RPL13A, RPLP2, RPS16, RPS14, MGST3, RPL12, GLUL, TMEM176B, APRT, ACTG1, CSTB, LY6E, MAT2A, CSRP2, LPL
BLANCO_MELO_COVID19_SARS_COV_2_INFECTION_A594_ACE2_EXPRESSING_CELLS_RUXOLITINIB_DN	0.0013624	0.0199936	0.35075	2.22917	0	36	PRDX1, EPHX1, TXN, CTSL, PSMB3, PSAP, CTSD, CRYAB, C12orf57, NDUFS7, PHB, ISOC2, NDUFA2, ROMO1, AKR1B1, CYBA, SERPINH1, IFITM2, ETFB, PDGFRL, AHCY, APLP2, CCND3, PBXIP1, G6PD, CFI, SERPINI1, CES1, ENPP1, PSMB10, SUSD2	PRDX1, EPHX1, TXN, CTSL, PSMB3, PSAP, CTSD, CRYAB, C12orf57, NDUFS7, PHB, ISOC2, NDUFA2, ROMO1, AKR1B1, CYBA, SERPINH1, IFITM2
REACTOME_IRAK2_MEDIATED_ACTIVATION_OF_TAK1_COMPLEX	0.00172117	0.0213029	0.81466	2.22902	0	5	UBB, UBC, RPS27A, UBA52	UBB, UBC, RPS27A, UBA52
MCBRYAN_PUBERTAL_TGFB1_TARGETS_UP	0.00234467	0.0279123	0.236337	2.22657	1	99	RPL27A, IER3, TAGLN, FHL1, CLU, CLIC1, CYB5R3, DKK3, SRSF2, RAD23A, RAB5C, COMT, ACTA2, VASN, CDKN1A, GSN, CNN3, CYC1, PCOLCE, S100A6, MFGE8, ECM1, ACADVL, TGIF1, TNFAIP6, KRT18, ATP1A1, CAP1, CNN1, TSC22D1, ACAT1, UBE2D1, FABP5, TNC, TPM2, MMP14	RPL27A, IER3, TAGLN, FHL1, CLU, CLIC1, CYB5R3, DKK3, SRSF2, RAD23A, RAB5C, COMT, ACTA2, VASN, CDKN1A, GSN, CNN3, CYC1, PCOLCE, S100A6, MFGE8, ECM1, ACADVL, TGIF1, TNFAIP6, KRT18, ATP1A1, CAP1, CNN1, TSC22D1, ACAT1, UBE2D1, FABP5, TNC, TPM2, MMP14
REACTOME_PEXOPHAGY	0.00165563	0.0208222	0.676365	2.22629	0	8	UBB, UBC, RPS27A, UBA52, SQSTM1, MAP1LC3B	UBB, UBC, RPS27A, UBA52, SQSTM1, MAP1LC3B
ZHAN_LATE_DIFFERENTIATION_GENES_UP	0.00294118	0.0314653	0.446196	2.22507	1	20	FHL1, HEXB, ARPC1A, EMP3, S100A6, CAV1, CAV2, PPT1, ACAT1, CAPN2, SRSF7, ATOX1, PAM, SLC39A6, DYNLT3	FHL1, HEXB, ARPC1A, EMP3, S100A6, CAV1, CAV2, PPT1, ACAT1, CAPN2, SRSF7
MOHANKUMAR_HOXA1_TARGETS_UP	0.00320856	0.0323867	0.182849	2.22402	2	218	RPS4X, IER3, TUBB4B, PKM, LDHA, CLU, TMED2, EEF1A1, KPNA2, DUSP14, PSMB5, DNAJB1, ARPC1B, HSPA8, PRMT1, CTSD, SEPHS2, TUBB, TUBA1C, LDHB, AMD1, RGS16, LITAF, HSPA1B, GLA, ACADVL, UBE2E1, CAT, OAT, EIF5, SQSTM1, LRRC59, EIF4H, PRDX3, MORF4L2, CHN1, PGRMC1, PPP2R1A, COPS8, UQCRC1, ANGPTL1, GSTM3, HADHB, PPT1, MAT2A, PSMD13, ADIPOR1, GNL2, UGP2, UBE2D3, PPP1CC, SEC63, CCT8, ATP1B3, PCNA, CORO1B, CAL…	RPS4X, IER3, TUBB4B, PKM, LDHA, CLU, TMED2, EEF1A1, KPNA2, DUSP14, PSMB5, DNAJB1, ARPC1B, HSPA8, PRMT1, CTSD, SEPHS2, TUBB, TUBA1C, LDHB, AMD1, RGS16, LITAF, HSPA1B, GLA, ACADVL, UBE2E1, CAT, OAT, EIF5, SQSTM1, LRRC59, EIF4H, PRDX3, MORF4L2, CHN1, PGRMC1, PPP2R1A, COPS8, UQCRC1, ANGPTL1, GSTM3, HADHB, PPT1, MAT2A, PSMD13, ADIPOR1, GNL2, UGP2, UBE2D3, PPP1CC, SEC63, CCT8, ATP1B3, PCNA, CORO1B, CAL…
REACTOME_DEUBIQUITINATION	0.00342857	0.0333437	0.219629	2.22314	2	122	UBB, UBC, RPS27A, VDAC2, PSMB7, RAD23A, PSMB5, PSMD8, PSMB6, PSMB3, ADRM1, UBA52, MYC, NEDD8, FKBP8, PSMB1, PSME1, PSMC5, PSMA1, ACTB, PSMB4, PSMA7, PSMF1, PSMA4, PSMD4, PSMA3, PSME2, PSMC3, PSMD2, PSMC2, PSMC1, PSMB2, PSMC4, VDAC1, PSMD13, UBE2D1, PSMD3, VDAC3, PSMC6, SNX3, PSMD11, BABAM1, PSMB8, RHOA, PSMA5	UBB, UBC, RPS27A, VDAC2, PSMB7, RAD23A, PSMB5, PSMD8, PSMB6, PSMB3, ADRM1, UBA52, MYC, NEDD8, FKBP8, PSMB1, PSME1, PSMC5, PSMA1, ACTB, PSMB4, PSMA7, PSMF1, PSMA4, PSMD4, PSMA3, PSME2, PSMC3, PSMD2, PSMC2, PSMC1, PSMB2, PSMC4, VDAC1, PSMD13, UBE2D1, PSMD3, VDAC3, PSMC6, SNX3, PSMD11, BABAM1, PSMB8, RHOA, PSMA5
RIZ_ERYTHROID_DIFFERENTIATION_CCNE1	0.00300752	0.0314653	0.470578	2.22308	1	18	SRSF2, RAB7A, POLR2J, SUPT4H1, RAB2A, SMARCB1, EIF4A2, ATF1, ID1, HMGB2, HMGN2	SRSF2, RAB7A, POLR2J, SUPT4H1, RAB2A, SMARCB1, EIF4A2, ATF1, ID1, HMGB2, HMGN2
REACTOME_INTERLEUKIN_12_SIGNALING	0.00302572	0.0314653	0.434387	2.22301	1	23	SOD1, CFL1, ANXA2, HNRNPF, MIF, TCP1, PPIA, RPLP0, AIP, ARF1, PSME2, TALDO1	SOD1, CFL1, ANXA2, HNRNPF, MIF, TCP1, PPIA, RPLP0, AIP, ARF1, PSME2, TALDO1
REACTOME_HOMOLOGY_DIRECTED_REPAIR	0.00135685	0.0199936	0.354238	2.22274	0	35	UBB, UBC, RPS27A, SUMO2, UBE2N, UBA52, POLE4, SUMO1, POLD4, UBE2I, POLD2, PCNA, PPP4C, RAD50, BABAM1, ERCC1, PPP4R2, POLE3	UBB, UBC, RPS27A, SUMO2, UBE2N, UBA52, POLE4, SUMO1, POLD4, UBE2I, POLD2, PCNA, PPP4C, RAD50, BABAM1, ERCC1, PPP4R2, POLE3
TOMIDA_METASTASIS_UP	0.00151286	0.0199936	0.480065	2.22171	0	17	TMSB4X, IER3, DAD1, TUBB, ECH1, SNRPF, PSMD2, PTTG1, CXCL1, MRPS22, METAP2	TMSB4X, IER3, DAD1, TUBB, ECH1, SNRPF, PSMD2, PTTG1, CXCL1, MRPS22, METAP2
REACTOME_HSF1_ACTIVATION	0.00302572	0.0314653	0.433367	2.21779	1	23	UBB, HSPB1, EEF1A1, DNAJB1, HSPA1B, HSPA1A, HSBP1, DNAJB6, FKBP4, PTGES3, MRPL18, HSPB2, HSF1, SERPINH1	UBB, HSPB1, EEF1A1, DNAJB1, HSPA1B, HSPA1A, HSBP1, DNAJB6, FKBP4, PTGES3, MRPL18, HSPB2, HSF1, SERPINH1
REACTOME_TGF_BETA_RECEPTOR_SIGNALING_IN_EMT_EPITHELIAL_TO_MESENCHYMAL_TRANSITION	0.0033389	0.0330604	0.714428	2.21274	1	7	UBB, UBC, RPS27A, UBA52, FKBP1A, RHOA	UBB, UBC, RPS27A, UBA52, FKBP1A, RHOA
REACTOME_AMYLOID_FIBER_FORMATION	0.00294118	0.0314653	0.443462	2.21143	1	20	UBB, UBC, RPS27A, B2M, UBA52, GSN, CST3, ITM2B, MFGE8	UBB, UBC, RPS27A, B2M, UBA52, GSN, CST3, ITM2B, MFGE8
WP_NETWORK_MAP_OF_SARSCOV2_SIGNALING_PATHWAY	0.00242131	0.028715	0.2613	2.20966	1	73	RPS6, CCL2, GABARAPL2, DDIT4, CTSL, LGALS3BP, JUNB, HSPA8, EIF4E, RHEB, CTSD, GSN, ACTB, CXCL3, ACTG1, CCL3, EIF4A2, IFITM1, WDR74, C1S, BST2, CCL4, MAP1LC3B, CXCL2, CCL8, CTSB, IFI6, CXCL1	RPS6, CCL2, GABARAPL2, DDIT4, CTSL, LGALS3BP, JUNB, HSPA8, EIF4E, RHEB, CTSD, GSN, ACTB, CXCL3, ACTG1, CCL3, EIF4A2, IFITM1, WDR74, C1S, BST2, CCL4, MAP1LC3B, CXCL2, CCL8, CTSB, IFI6, CXCL1
LIU_BREAST_CANCER	0.0030581	0.0314653	0.492138	2.20961	1	16	HNRNPA1, FAU, EIF1, HNRNPA0, PTMA, CTSB, NCOR1, CHD9, ANP32E, KPNB1, TUBB6	HNRNPA1, FAU, EIF1, HNRNPA0, PTMA, CTSB, NCOR1, CHD9, ANP32E, KPNB1
NABA_PROTEOGLYCANS	0.0015361	0.0199936	0.537455	2.20705	0	13	ASPN, PRELP, BGN, LUM, PRG4, DCN, FMOD, SRGN	ASPN, PRELP, BGN, LUM, PRG4, DCN, FMOD, SRGN
PURBEY_TARGETS_OF_CTBP1_AND_SATB1_UP	0.00136612	0.0199936	0.34482	2.20656	0	37	RPS10, RPS6, EEF2, LDHA, CCNI, TUBA1A, RPL7A, DCTN2, PSMA1, ACTB, TBCA, RPL34, RPSA, PPP1CA	RPS10, RPS6, EEF2, LDHA, CCNI, TUBA1A, RPL7A, DCTN2, PSMA1, ACTB, TBCA, RPL34, RPSA, PPP1CA
TONKS_TARGETS_OF_RUNX1_RUNX1T1_FUSION_SUSTAINED_IN_GRANULOCYTE_UP	0.00165563	0.0208222	0.670325	2.20641	0	8	HSPB1, TMEM176B, ARID5B, TM4SF1, ID1, SOX4, IFI16	HSPB1, TMEM176B, ARID5B, TM4SF1, ID1, SOX4, IFI16
DIRMEIER_LMP1_RESPONSE_EARLY	0.0013624	0.0199936	0.347022	2.20548	0	36	RPS10, FTH1, HERPUD1, RPS16, EEF2, RPS9, EIF1, EEF1A1, JUNB, MYC, ACTB, CCL3, PPP1R15A, CCL4, INSIG1	RPS10, FTH1, HERPUD1, RPS16, EEF2, RPS9, EIF1, EEF1A1, JUNB, MYC, ACTB, CCL3, PPP1R15A, CCL4, INSIG1
SESTO_RESPONSE_TO_UV_C7	0.00129534	0.0199936	0.321201	2.20399	0	42	RPL3, LGALS1, PLP2, CIRBP, ESD, SLC1A5, GSN, XBP1, CBR1, MT1X, AKR1C1, AKR1A1, IFITM1, PTMA, RSU1, LIF, STMN1, ATP1B3, PPIB	RPL3, LGALS1, PLP2, CIRBP, ESD, SLC1A5, GSN, XBP1, CBR1, MT1X, AKR1C1, AKR1A1, IFITM1, PTMA, RSU1, LIF, STMN1, ATP1B3, PPIB
AMIT_SERUM_RESPONSE_40_MCF10A	0.00302572	0.0314653	0.475967	2.20274	1	17	GLUL, CXCL3, DCN, TOMM22, LGMN, CXCL2, NR4A2, RGS2, ZFP36, ADM, NR4A1	GLUL, CXCL3, DCN, TOMM22, LGMN, CXCL2, NR4A2, RGS2, ZFP36, ADM, NR4A1
MARCHINI_TRABECTEDIN_RESISTANCE_UP	0.00300752	0.0314653	0.465755	2.2003	1	18	DNAJB1, ARHGDIB, MIF, GLUL, YWHAQ, CRIP2, DUT, AKR1C1, IFI6, AKR1C2, VBP1, ZNF24	DNAJB1, ARHGDIB, MIF, GLUL, YWHAQ, CRIP2, DUT, AKR1C1, IFI6, AKR1C2, VBP1, ZNF24
PASINI_SUZ12_TARGETS_DN	0.00110375	0.0199936	0.201969	2.19952	0	156	IER3, TAGLN, LGALS1, CLIC1, TUBA1A, CSRP1, DUSP14, B2M, ANXA2, ID2, AXL, TGFB1I1, ACTA2, TNFRSF12A, RAB34, MYC, CDKN1A, TAX1BP3, CD151, ERRFI1, ILK, GSN, CRYAB, PDLIM7, ANXA1, MYADM, EID1, IDI1, S100A6, PDLIM3, CAV1, HMGN3, UBE2E1, BAZ1A, CAV2, PRNP, KRT18, CAP1, CNN1, ANXA5, GLIPR2, CAPN2, TMEM43, CYFIP2, SOX4, TPM2, MMP14, PEA15, ACTN1, TMBIM1, PLK2, SERPINH1, HBEGF, RTN3, PMP22, PHLDA1, CD276,…	IER3, TAGLN, LGALS1, CLIC1, TUBA1A, CSRP1, DUSP14, B2M, ANXA2, ID2, AXL, TGFB1I1, ACTA2, TNFRSF12A, RAB34, MYC, CDKN1A, TAX1BP3, CD151, ERRFI1, ILK, GSN, CRYAB, PDLIM7, ANXA1, MYADM, EID1, IDI1, S100A6, PDLIM3, CAV1, HMGN3, UBE2E1, BAZ1A, CAV2, PRNP, KRT18, CAP1, CNN1, ANXA5, GLIPR2, CAPN2, TMEM43, CYFIP2, SOX4, TPM2, MMP14, PEA15, ACTN1, TMBIM1, PLK2, SERPINH1, HBEGF, RTN3
HOLLMANN_APOPTOSIS_VIA_CD40_DN	0.00224719	0.0271666	0.210157	2.19686	1	135	CD9, RPL8, EEF1D, PDLIM1, ANXA2, LGALS3BP, RPL36AL, NPC2, UGDH, PSME1, LITAF, SUB1, SERPINF1, MT1X, TSPO, TRIP6, HSBP1, PPP1CA, IFITM1, ANXA5, IFT57, TFG, SMARCE1, NOSIP, HLA-F, S100A11, PSMB8, GSTO1, RHOA, CHMP2B, ATP6AP1, SERPINH1, KLHL21, ANKRD10, PPA2, DNPEP, PKIG, TIMM9, HLA-B, C8orf33, GSDMD, VIM, NUDT1, NME4, BDH2, TRAM1, GTF2H5, TRIM13, CDKN1B, RPN1, BAG3, SUCLG2, CD58, GOSR1, ACOT9, COA3…	CD9, RPL8, EEF1D, PDLIM1, ANXA2, LGALS3BP, RPL36AL, NPC2, UGDH, PSME1, LITAF, SUB1, SERPINF1, MT1X, TSPO, TRIP6, HSBP1, PPP1CA, IFITM1, ANXA5, IFT57, TFG, SMARCE1, NOSIP, HLA-F, S100A11, PSMB8, GSTO1, RHOA, CHMP2B, ATP6AP1, SERPINH1, KLHL21, ANKRD10, PPA2, DNPEP, PKIG
REACTOME_SIGNALING_BY_FGFR	0.0013624	0.0199936	0.345463	2.19557	0	36	HNRNPA1, UBB, UBC, RPS27A, UBA52, HNRNPF, POLR2F, POLR2J, POLR2K, POLR2L, PPP2R1A, POLR2H, PPP2CA, POLR2E, POLR2G, POLR2C	HNRNPA1, UBB, UBC, RPS27A, UBA52, HNRNPF, POLR2F, POLR2J, POLR2K, POLR2L, PPP2R1A, POLR2H, PPP2CA, POLR2E, POLR2G, POLR2C
TONG_INTERACT_WITH_PTTG1	0.0013624	0.0199936	0.344964	2.1924	0	36	RPL31, RPL41, RPS10, IER3, RPS15, ARPC1B, C7orf50, RPL30, RSL24D1, NHP2, GSTM3, RPS26, RPF2, ARL6IP4, C19orf53, HMGN2, EIF2S2, NOB1, CNP	RPL31, RPL41, RPS10, IER3, RPS15, ARPC1B, C7orf50, RPL30, RSL24D1, NHP2, GSTM3, RPS26, RPF2, ARL6IP4, C19orf53, HMGN2, EIF2S2, NOB1
WP_CORI_CYCLE	0.00304878	0.0314653	0.547237	2.19171	1	12	ALDOA, GAPDH, TPI1, LDHA, PGK1, PGAM1, TALDO1, PFKP	ALDOA, GAPDH, TPI1, LDHA, PGK1, PGAM1, TALDO1, PFKP
SANA_TNF_SIGNALING_DN	0.00127551	0.0199936	0.311263	2.19033	0	44	TMSB4X, RPS3A, CLU, ARL6IP1, FHL2, ARHGDIB, BGN, ARL5A, ANXA1, CRIP2, PDLIM4, HDAC2, C1orf43, CTNNAL1, TM4SF1, MTUS1, ATP1B3, SRSF7, UQCR10, NQO1, PHLDA1	TMSB4X, RPS3A, CLU, ARL6IP1, FHL2, ARHGDIB, BGN, ARL5A, ANXA1, CRIP2, PDLIM4, HDAC2, C1orf43, CTNNAL1, TM4SF1, MTUS1, ATP1B3, SRSF7, UQCR10, NQO1
BIOCARTA_ETC_PATHWAY	0.00165563	0.0208222	0.665241	2.18967	0	8	SLC25A6, NDUFA1, SDHD, SDHB, UQCRC1, SDHC, SDHA, SLC25A4	SLC25A6, NDUFA1, SDHD, SDHB, UQCRC1, SDHC, SDHA
KEGG_RNA_POLYMERASE	0.00302115	0.0314653	0.452437	2.18782	1	19	POLR2F, POLR2J, POLR2K, POLR2L, POLR2H, POLR3GL, POLR2E, POLR1D, POLR2G, POLR2C, POLR1C	POLR2F, POLR2J, POLR2K, POLR2L, POLR2H, POLR3GL, POLR2E, POLR1D, POLR2G, POLR2C, POLR1C
MOREAUX_B_LYMPHOCYTE_MATURATION_BY_TACI_DN	0.00127551	0.0199936	0.310864	2.18752	0	44	NDUFA13, RAN, EIF3G, PSMD8, TBCB, CCT2, EBNA1BP2, EMC4, CCT5, CHMP4A, DKC1, FIBP, MRPL43, NUDCD2, LSM5, MRPS12, NASP, SSBP1, DDX1, KEAP1, LSM4, RNF7, IP6K2, CBWD1, TIMM50, THYN1, PPP1R12A, RPL26L1, NUDT5, LAP3, PTPMT1, SLC16A1, ASF1A, TMEM126A, MALSU1, HAUS1, CMC1, C1QBP	NDUFA13, RAN, EIF3G, PSMD8, TBCB, CCT2, EBNA1BP2, EMC4, CCT5, CHMP4A, DKC1, FIBP, MRPL43, NUDCD2, LSM5, MRPS12, NASP
REACTOME_RHO_GTPASES_ACTIVATE_IQGAPS	0.00150602	0.0199936	0.515257	2.1861	0	14	TUBA1B, TUBB4B, TUBA1A, TUBB2A, TUBA1C, ACTB, ACTG1, TUBB2B, CALM1, TUBB6	TUBA1B, TUBB4B, TUBA1A, TUBB2A, TUBA1C, ACTB, ACTG1, TUBB2B, CALM1
LEE_LIVER_CANCER_ACOX1_UP	0.00135685	0.0199936	0.355905	2.18364	0	33	GPX4, CTSL, ANXA2, LGALS3BP, RPL12, CD63, CBR1, MFGE8, CSTB, LY6E, ANXA5, TAGLN2, RGS2, LPL, NQO1, SGK1, SORBS2, CBR3, HTATIP2, PLIN2, PLSCR1	GPX4, CTSL, ANXA2, LGALS3BP, RPL12, CD63, CBR1, MFGE8, CSTB, LY6E, ANXA5, TAGLN2, RGS2, LPL, NQO1, SGK1, SORBS2
DAZARD_UV_RESPONSE_CLUSTER_G28	0.00314961	0.0319635	0.569938	2.18132	1	11	IER3, ANXA2, CCDC85B, CXCL3, PHLDA2, CXCL2, MT1G, GADD45B, ATF3, GADD45A	IER3, ANXA2, CCDC85B, CXCL3, PHLDA2, CXCL2, MT1G
BURTON_ADIPOGENESIS_PEAK_AT_2HR	0.00136986	0.0199936	0.360655	2.17972	0	32	IER3, ID3, DNAJB1, JUNB, MYC, ERRFI1, TNFAIP6, DNAJB6, PPP1R15A, CXCL2, NR4A2, RGS2, ZFP36, IL6, ADM, NR4A1, PHLDA1, CAPN1, EMD, MAP2K3, BAG3	IER3, ID3, DNAJB1, JUNB, MYC, ERRFI1, TNFAIP6, DNAJB6, PPP1R15A, CXCL2, NR4A2, RGS2, ZFP36, IL6, ADM, NR4A1
MISHRA_CARCINOMA_ASSOCIATED_FIBROBLAST_DN	0.00307692	0.0314653	0.501205	2.1774	1	15	FTL, ID2, HSPA1A, CAT, RARRES2, CD55, C1S, KRT18, CTSA	FTL, ID2, HSPA1A, CAT, RARRES2, CD55, C1S, KRT18, CTSA
WANG_ADIPOGENIC_GENES_REPRESSED_BY_SIRT1	0.00307692	0.0314653	0.501132	2.17708	1	15	ALDOA, GAPDH, TPI1, PGK1, ENO1, COX7A1, CBR1, HIGD1A, PFKP	ALDOA, GAPDH, TPI1, PGK1, ENO1, COX7A1, CBR1, HIGD1A, PFKP
REACTOME_RECYCLING_PATHWAY_OF_L1	0.00294118	0.0314653	0.43583	2.17337	1	20	TUBA1B, TUBB4B, TUBA1A, AP2M1, TUBB2A, CLTA, TUBA1C, ACTB, ACTG1, AP2S1, TUBB2B	TUBA1B, TUBB4B, TUBA1A, AP2M1, TUBB2A, CLTA, TUBA1C, ACTB, ACTG1, AP2S1, TUBB2B
WANG_TARGETS_OF_MLL_CBP_FUSION_DN	0.00277008	0.0314653	0.375351	2.1733	1	29	STRAP, DEGS1, PSMC5, CAT, TMEM109, NAA10, VDAC1, TSC22D1, PPIC, FABP5, GLRX3, KPNB1, TMED10, RASSF1, GGCT, GABARAPL1, ALDH7A1, GTPBP4, G6PD, UXS1, OSBPL1A, CCDC86, TRIAP1, CCND2, NMD3, FTSJ3, RIC8A, DLAT	STRAP, DEGS1, PSMC5, CAT, TMEM109, NAA10, VDAC1, TSC22D1, PPIC, FABP5, GLRX3, KPNB1, TMED10
LEE_AGING_NEOCORTEX_UP	0.0013089	0.0199936	0.320304	2.17183	0	41	CD9, UBC, EEF2, MYL12A, B2M, LGALS3BP, JUNB, CTSD, TUBB, CRYAB, PHB, RRAGA, RHOG, CSNK1D, NAPA, ATP1B3, DDIT3, NR4A1, PPP1R2, VIM, CD68, SAT1, DHX15, GADD45A, CTNNB1, HSD17B12, C1QA, RAB14	CD9, UBC, EEF2, MYL12A, B2M, LGALS3BP, JUNB, CTSD, TUBB, CRYAB, PHB, RRAGA, RHOG, CSNK1D, NAPA, ATP1B3, DDIT3, NR4A1
YU_MYC_TARGETS_UP	0.00298954	0.0314653	0.43236	2.16962	1	21	CKS2, KPNA2, TXN, STRAP, IDI1, TSPAN4, CKS1B, FDPS, HMGB2, HMGN2, PCNA, NUDCD2, UBE2S	CKS2, KPNA2, TXN, STRAP, IDI1, TSPAN4, CKS1B, FDPS, HMGB2, HMGN2, PCNA, NUDCD2
REACTOME_GOLGI_TO_ER_RETROGRADE_TRANSPORT	0.004884	0.0425509	0.271075	2.16895	3	61	TUBA1B, TUBB4B, DYNLL1, TUBA1A, TMED2, TUBB2A, RAB1A, COPE, DCTN2, TMED9, TUBA1C, DCTN3, CAPZB, ARF4, DCTN6, ARF1, ACTR10, KDELR2, KIF5B, TMED3, ARF5, TUBB2B, NAPA, CAPZA2, TMED10, ARF3, TUBB6, RAB18, PAFAH1B1, ACTR1A, SURF4, DYNC1LI1, KDELR1, DYNC1I2, COPB2, USE1, COPZ1	TUBA1B, TUBB4B, DYNLL1, TUBA1A, TMED2, TUBB2A, RAB1A, COPE, DCTN2, TMED9, TUBA1C, DCTN3, CAPZB, ARF4, DCTN6, ARF1, ACTR10, KDELR2, KIF5B, TMED3, ARF5, TUBB2B, NAPA, CAPZA2, TMED10
CROONQUIST_STROMAL_STIMULATION_UP	0.00132802	0.0199936	0.328641	2.16622	0	39	TMSB4X, IER3, NUPR1, ACTA2, TSC22D3, LUM, CXCL3, CCL3, PPP1R15A, CCL4, ID1, CXCL2, NR4A2, RGS2, NNMT, CXCL1, TPM2	TMSB4X, IER3, NUPR1, ACTA2, TSC22D3, LUM, CXCL3, CCL3, PPP1R15A, CCL4, ID1, CXCL2, NR4A2, RGS2, NNMT, CXCL1, TPM2
KIM_TIAL1_TARGETS	0.00458716	0.0411722	0.482322	2.16553	2	16	COX4I1, TGFB1I1, RPL5, SNRPF, NOP10, CSTB, SMARCE1, OS9, NSMCE1, ARF3, SHMT2, ADSL, SNRPD3	COX4I1, TGFB1I1, RPL5, SNRPF, NOP10, CSTB, SMARCE1, OS9, NSMCE1
REACTOME_PREVENTION_OF_PHAGOSOMAL_LYSOSOMAL_FUSION	0.00331126	0.0328911	0.657403	2.16387	1	8	UBB, UBC, RPS27A, UBA52, RAB7A	UBB, UBC, RPS27A, UBA52, RAB7A
REACTOME_NEDDYLATION	0.00340909	0.0333437	0.212175	2.16353	2	126	UBB, UBC, RPS27A, COMMD6, PSMB7, RBX1, PSMB5, PSMD8, PSMB6, PSMB3, UBA52, UBE2D2, NEDD8, PSMB1, COPS6, PSME1, PSMC5, PSMA1, PSMB4, PSMA7, PSMF1, SKP1, PSMA4, PSMD4, COPS3, PSMA3, PSME2, PSMC3, COPS8, PSMD2, PSMC2, PSMC1, RBBP7, PSMB2, PSMC4, PSMD13, UBE2D1, UBE2D3, PSMD3, PSMC6, PSMD11, PSMB8, PSMA5, DCAF13, KLHL21, COPS4, PSMD7, COMMD4, ZBTB16, KEAP1, COPS5, WSB1, PSMD9, SPSB3, RNF7, COMMD3, FBX…	UBB, UBC, RPS27A, COMMD6, PSMB7, RBX1, PSMB5, PSMD8, PSMB6, PSMB3, UBA52, UBE2D2, NEDD8, PSMB1, COPS6, PSME1, PSMC5, PSMA1, PSMB4, PSMA7, PSMF1, SKP1, PSMA4, PSMD4, COPS3, PSMA3, PSME2, PSMC3, COPS8, PSMD2, PSMC2, PSMC1, RBBP7, PSMB2, PSMC4, PSMD13, UBE2D1, UBE2D3, PSMD3, PSMC6, PSMD11, PSMB8, PSMA5, DCAF13, KLHL21, COPS4
REACTOME_RHO_GTPASE_EFFECTORS	0.00231214	0.0276835	0.219715	2.16345	1	112	TUBA1B, RPS27, TUBB4B, DYNLL1, TUBA1A, CFL1, BRK1, PFN1, TUBB2A, ARPC1B, MYL6, PPP1R14A, MYL9, TAX1BP3, RHOC, TUBA1C, MYL12B, ARPC2, YWHAQ, ACTB, ARPC1A, PIN1, NUDC, ACTG1, ARPC4, PPP2R1A, PPP2CA, KIF5B, SEC13, ARPC3, YWHAG, MAPRE1, RHOG, BUB3, PPP1CC, CYFIP2, TUBB2B, MYLK, RHOA, PMF1, YWHAB, CYBA	TUBA1B, RPS27, TUBB4B, DYNLL1, TUBA1A, CFL1, BRK1, PFN1, TUBB2A, ARPC1B, MYL6, PPP1R14A, MYL9, TAX1BP3, RHOC, TUBA1C, MYL12B, ARPC2, YWHAQ, ACTB, ARPC1A, PIN1, NUDC, ACTG1, ARPC4, PPP2R1A, PPP2CA, KIF5B, SEC13, ARPC3, YWHAG, MAPRE1, RHOG, BUB3, PPP1CC, CYFIP2, TUBB2B, MYLK, RHOA, PMF1, YWHAB, CYBA
KAN_RESPONSE_TO_ARSENIC_TRIOXIDE	0.00242718	0.0287301	0.261998	2.16342	1	68	NUPR1, DDIT4, ID2, CRYAB, MGP, TSC22D3, GPNMB, HSPA1B, HSPA1A, FAM162A, MT1X, GRN, CAV2, AKR1C1, PPP1R15A, HMOX1, GSTM3, NAP1L1, MAP1LC3B, GLRX, INSIG1, MT1G, PTN, BNIP3L, MT1F, AKR1C3, DDIT3, PLK2, ARHGAP6, ADM, CCPG1, ASNS, ATF3, GFPT2, GDF15, GABARAPL1, PHGDH, FABP4, VAT1, WIPI1, GPM6B, MCM7, SLC7A11, RIT1, UCKL1	NUPR1, DDIT4, ID2, CRYAB, MGP, TSC22D3, GPNMB, HSPA1B, HSPA1A, FAM162A, MT1X, GRN, CAV2, AKR1C1, PPP1R15A, HMOX1, GSTM3, NAP1L1, MAP1LC3B, GLRX, INSIG1, MT1G, PTN, BNIP3L, MT1F, AKR1C3, DDIT3, PLK2, ARHGAP6, ADM
REACTOME_MHC_CLASS_II_ANTIGEN_PRESENTATION	0.00367197	0.0351207	0.270153	2.16318	2	62	TUBA1B, TUBB4B, DYNLL1, TUBA1A, AP2M1, TUBB2A, CTSL, DCTN2, RAB7A, CLTA, CTSD, TUBA1C, DCTN3, CAPZB, DCTN6, ARF1, ACTR10, AP2S1, KIF5B, SEC13, CTSA, LGMN, CTSB, TUBB2B, CAPZA2	TUBA1B, TUBB4B, DYNLL1, TUBA1A, AP2M1, TUBB2A, CTSL, DCTN2, RAB7A, CLTA, CTSD, TUBA1C, DCTN3, CAPZB, DCTN6, ARF1, ACTR10, AP2S1, KIF5B, SEC13, CTSA, LGMN, CTSB, TUBB2B, CAPZA2
PARK_HSC_AND_MULTIPOTENT_PROGENITORS	0.00137174	0.0199936	0.36683	2.16294	0	30	CNBP, ITM2B, ATP6V0E1, RPSA, PPIA, SKP1, GDI2, LY6E, PTMA, PSMB2, TAGLN2, SMARCE1, SRSF3, C5orf24, CCT8, KPNB1, VAMP5	CNBP, ITM2B, ATP6V0E1, RPSA, PPIA, SKP1, GDI2, LY6E, PTMA, PSMB2, TAGLN2, SMARCE1, SRSF3, C5orf24, CCT8, KPNB1
CAFFAREL_RESPONSE_TO_THC_24HR_5_UP	0.00298954	0.0314653	0.430938	2.16249	1	21	CKS2, RBX1, CTSL, CNBP, TUBB, RPS2, TXNRD1, PCNA, EIF2A, EXOSC4, NUCB2, ZFP36L1, RAB5A, MYL6B	CKS2, RBX1, CTSL, CNBP, TUBB, RPS2, TXNRD1, PCNA, EIF2A
REACTOME_BUDDING_AND_MATURATION_OF_HIV_VIRION	0.00294118	0.0314653	0.433369	2.1611	1	20	UBB, UBC, RPS27A, UBA52, CHMP2A, PPIA, VPS28, CHMP5, CHMP3, CHMP4A, CHMP2B, TSG101, MVB12A, CHMP4B, VPS37A, UBAP1	UBB, UBC, RPS27A, UBA52, CHMP2A, PPIA, VPS28, CHMP5, CHMP3, CHMP4A, CHMP2B, TSG101
RAHMAN_TP53_TARGETS_PHOSPHORYLATED	0.00302115	0.0314653	0.446832	2.16071	1	19	PSMB6, PARK7, PGAM1, NME1, ANXA1, ACTB, PRDX2, GSTP1, PRDX3, VPS29, CCT6A, RUVBL2	PSMB6, PARK7, PGAM1, NME1, ANXA1, ACTB, PRDX2, GSTP1, PRDX3, VPS29, CCT6A, RUVBL2
LI_LUNG_CANCER	0.00302572	0.0314653	0.422197	2.16063	1	23	HSPB1, PRDX1, LGALS1, PSMB6, PGK1, TUBB, GSTP1, KRT18, EIF5A, FABP5, CALR, RHOA, P4HB, RABGGTB	HSPB1, PRDX1, LGALS1, PSMB6, PGK1, TUBB, GSTP1, KRT18, EIF5A, FABP5, CALR, RHOA
LIU_SOX4_TARGETS_DN	0.00339751	0.0333437	0.20808	2.16046	2	134	LDHA, TUBA1A, TMED2, RPL13, HSPA8, PRMT1, ENO1, COX7B, TSC22D3, SYPL1, CBR1, ARPC1A, SIVA1, TCP1, HSPA1A, ITGB1BP1, GRN, NDUFS7, MAGOH, PRDX3, DBI, PPP2R2A, AP2S1, RAB31, DDT, SMC3, ARPC3, BTG3, STIP1, RGS2, VDAC3, RPS28, STAU1, BAG6, PSMG1, SRP72, RBCK1, DIMT1, SRSF1, ATP6AP1, MRPS12, RBBP6, NME3, NOLC1, AK2, VAMP3, CCPG1, SLC25A11, KXD1, WSB1, PFKL, GAA, NOL7, WBP2, PAFAH1B1, RPN1, AIDA, APLP2,…	LDHA, TUBA1A, TMED2, RPL13, HSPA8, PRMT1, ENO1, COX7B, TSC22D3, SYPL1, CBR1, ARPC1A, SIVA1, TCP1, HSPA1A, ITGB1BP1, GRN, NDUFS7, MAGOH, PRDX3, DBI, PPP2R2A, AP2S1, RAB31, DDT, SMC3, ARPC3, BTG3, STIP1, RGS2, VDAC3, RPS28, STAU1, BAG6, PSMG1, SRP72, RBCK1, DIMT1, SRSF1, ATP6AP1, MRPS12, RBBP6, NME3
GROSS_HYPOXIA_VIA_HIF1A_DN	0.00255754	0.0300451	0.296093	2.15972	1	49	GAPDH, DUSP14, MT1A, PRDX5, ERRFI1, ENO1, PGF, EIF1B, ARL6IP5, PDLIM4, CAV1, TGIF1, SELENBP1, HIGD1A, PSMC4, PFKFB3, CSRNP1, CXCL12, S100A13, ZFP36, ADM, SGK1, HBEGF	GAPDH, DUSP14, MT1A, PRDX5, ERRFI1, ENO1, PGF, EIF1B, ARL6IP5, PDLIM4, CAV1, TGIF1, SELENBP1, HIGD1A, PSMC4, PFKFB3, CSRNP1, CXCL12, S100A13, ZFP36, ADM, SGK1, HBEGF
HU_GENOTOXIC_DAMAGE_24HR	0.00290276	0.0314653	0.400116	2.1591	1	25	RPL10A, RPL3, ATF4, HERPUD1, EEF2, TUBB2A, MTHFD2, EIF1B, BANF1, WDR83OS	RPL10A, RPL3, ATF4, HERPUD1, EEF2, TUBB2A, MTHFD2, EIF1B, BANF1, WDR83OS
REACTOME_TELOMERE_EXTENSION_BY_TELOMERASE	0.00314961	0.0319635	0.564116	2.15904	1	11	TERF1, NOP10, NHP2, DKC1, RUVBL2, TERF2IP, GAR1, PPP6C, TINF2, ACD, RUVBL1	TERF1, NOP10, NHP2, DKC1, RUVBL2, TERF2IP
RUTELLA_RESPONSE_TO_HGF_UP	0.00426894	0.0396698	0.178537	2.15808	3	211	CD9, FTH1, HSPB1, PRDX1, CCL2, LGALS3, SLC3A2, OAZ2, CD59, CSRP1, PSMB5, TXN, CTSL, ANXA2, DAD1, CTSD, TUBA1C, HEXB, EMC7, TMBIM6, ARL6IP5, YWHAQ, GPNMB, CD63, LITAF, ATP6V0E1, GLA, LEPROT, CXCL3, SERPINF1, NDUFS2, MT1X, MDH1, SQSTM1, CCL3, PLTP, HDAC2, TNFAIP6, AKR1C1, CNPY2, ZNF706, DNAJB6, C1S, EIF2S1, FKBP4, CPM, ASAH1, ANXA5, ENSA, TSC22D1, ACAT1, TFG, BCAP31, MT1G, CCL8, CD47, TRIP10, CTSB,…	CD9, FTH1, HSPB1, PRDX1, CCL2, LGALS3, SLC3A2, OAZ2, CD59, CSRP1, PSMB5, TXN, CTSL, ANXA2, DAD1, CTSD, TUBA1C, HEXB, EMC7, TMBIM6, ARL6IP5, YWHAQ, GPNMB, CD63, LITAF, ATP6V0E1, GLA, LEPROT, CXCL3, SERPINF1, NDUFS2, MT1X, MDH1, SQSTM1, CCL3, PLTP, HDAC2, TNFAIP6, AKR1C1, CNPY2, ZNF706, DNAJB6, C1S, EIF2S1, FKBP4, CPM, ASAH1, ANXA5, ENSA, TSC22D1, ACAT1, TFG, BCAP31, MT1G, CCL8, CD47, TRIP10, CTSB,…
REACTOME_INHIBITION_OF_DNA_RECOMBINATION_AT_TELOMERE	0.00458716	0.0411722	0.480516	2.15743	2	16	POLR2F, POLR2J, POLR2K, POLR2L, TERF1, POLR2H, POLR2E, POLR2G, POLR2C, POLR2I, TERF2IP	POLR2F, POLR2J, POLR2K, POLR2L, TERF1, POLR2H, POLR2E, POLR2G, POLR2C, POLR2I, TERF2IP
MORI_PRE_BI_LYMPHOCYTE_UP	0.00136426	0.0199936	0.349454	2.15708	0	34	TUBA1B, TUBB4B, TUBA1A, RAN, KPNA2, TXN, CDKN1A, MIF, TUBB, MTHFD2, CKS1B, DBI, PRDX4, STMN1, HMGN2, ANP32E, NUCKS1, ENG, HSPBP1	TUBA1B, TUBB4B, TUBA1A, RAN, KPNA2, TXN, CDKN1A, MIF, TUBB, MTHFD2, CKS1B, DBI, PRDX4, STMN1, HMGN2, ANP32E, NUCKS1
PID_RAC1_PATHWAY	0.00302572	0.0314653	0.421484	2.15698	1	23	CFL1, BRK1, ARPC1B, ARPC2, ARPC4, ARPC3, CYFIP2, CYBA, CRK, WASF2, ARHGDIA, MAP2K7, STAT3, BCAR1, ARPC5, MAP2K3, CTNNB1	CFL1, BRK1, ARPC1B, ARPC2, ARPC4, ARPC3, CYFIP2, CYBA, CRK
SCHLOSSER_MYC_TARGETS_AND_SERUM_RESPONSE_UP	0.00136426	0.0199936	0.349329	2.15631	0	34	SRSF2, COMT, SNRPB, MYC, SLC1A5, PRMT1, NME1, AMD1, EIF1AX, GRPEL1, VDAC1, EIF5B, TMED3, ATP1B3, SRP72, LSM7, RCN1, NOP2, SLC7A5, BAG1	SRSF2, COMT, SNRPB, MYC, SLC1A5, PRMT1, NME1, AMD1, EIF1AX, GRPEL1, VDAC1, EIF5B, TMED3, ATP1B3, SRP72, LSM7, RCN1
MA_MYELOID_DIFFERENTIATION_UP	0.00290276	0.0314653	0.399195	2.15413	1	25	UBB, EEF1A1, RAN, IMPDH2, DAD1, MT1A, CDKN1A, EMP3, PPIA, CCT5, VASP, BNIP3L, CALR	UBB, EEF1A1, RAN, IMPDH2, DAD1, MT1A, CDKN1A, EMP3, PPIA, CCT5, VASP, BNIP3L, CALR
REACTOME_ENDOSOMAL_VACUOLAR_PATHWAY	0.00344234	0.0333437	0.739665	2.15381	1	6	HLA-C, B2M, CTSL, HLA-A, HLA-F, HLA-B	HLA-C, B2M, CTSL, HLA-A, HLA-F
CHICAS_RB1_TARGETS_CONFLUENT	0.00209864	0.025619	0.168551	2.15126	1	260	CD9, TUBA1B, HSPB1, TUBB4B, PKM, NUPR1, TAGLN, CLU, S100A4, TUBA1A, GPX4, FHL2, AK1, TUBB2A, PDLIM1, ANXA2, AXL, ACTA2, PRDX6, TBCB, MYL9, ANXA6, ERRFI1, EFEMP2, TUBB, TUBA1C, SSPN, BGN, GSN, SRI, CNN3, MTHFD2, PDLIM7, ANXA1, ACTB, RPL22L1, IGFBP6, EMP3, PCOLCE, S100A6, MFGE8, ECM1, CAV1, ANGPTL2, SERPINF1, DCTN3, WDR1, DCN, RBMX, CAPZB, TSPO, CAV2, RWDD1, TMEM176A, CHN1, LY6E, MAP1A, C1S, CPM, T…	CD9, TUBA1B, HSPB1, TUBB4B, PKM, NUPR1, TAGLN, CLU, S100A4, TUBA1A, GPX4, FHL2, AK1, TUBB2A, PDLIM1, ANXA2, AXL, ACTA2, PRDX6, TBCB, MYL9, ANXA6, ERRFI1, EFEMP2, TUBB, TUBA1C, SSPN, BGN, GSN, SRI, CNN3, MTHFD2, PDLIM7, ANXA1, ACTB, RPL22L1, IGFBP6, EMP3, PCOLCE, S100A6, MFGE8, ECM1, CAV1, ANGPTL2, SERPINF1, DCTN3, WDR1, DCN, RBMX, CAPZB, TSPO, CAV2, RWDD1, TMEM176A, CHN1, LY6E, MAP1A, C1S, CPM, T…
DAVICIONI_TARGETS_OF_PAX_FOXO1_FUSIONS_DN	0.00300752	0.0314653	0.455316	2.15098	1	18	CCL2, DDIT4, ARHGAP15, FKBP10, CCL4, NAP1L1, GLRX, BBX, RGS2, PLK2, DUSP4, SRSF6	CCL2, DDIT4, ARHGAP15, FKBP10, CCL4, NAP1L1, GLRX, BBX, RGS2, PLK2
JOHNSTONE_PARVB_TARGETS_2_UP	0.00350877	0.0339344	0.233858	2.14869	2	89	RPL36A, PKM, EPHX1, CFL1, EEF1A1, BSG, B2M, ERGIC3, FXYD5, CD151, FKBP1A, RPL5, ACTB, IGFBP6, ECM1, ACTG1, AKR1C1, TXNRD1, RAB11B, LY6E, IFITM1, KRT18, GSTM3, AGPAT2, HLA-A, S100A11, NDUFB1, CORO1B, CALR, AKR1B1, NCOA7, ARHGDIA, PCOLCE2, HLA-B, IFIT3, MAMDC2, CALM3, WBP2, BCL2L1, TRAPPC1, APLP2, MDK, YWHAE, USP11, OTUB1, UBE2L6, SLC4A2, HEG1, ISG15, CLPTM1, CMTM6, ZYX, PLAT, G6PD, TFE3, RAMP1, MO…	RPL36A, PKM, EPHX1, CFL1, EEF1A1, BSG, B2M, ERGIC3, FXYD5, CD151, FKBP1A, RPL5, ACTB, IGFBP6, ECM1, ACTG1, AKR1C1, TXNRD1, RAB11B, LY6E, IFITM1, KRT18, GSTM3, AGPAT2, HLA-A, S100A11, NDUFB1, CORO1B, CALR, AKR1B1, NCOA7
KYNG_WERNER_SYNDROM_AND_NORMAL_AGING_DN	0.0035545	0.0342705	0.242744	2.14852	2	82	DKK3, UBE2N, DAD1, MYL6, ARHGDIB, HNRNPF, SNRPD2, DRAP1, HINT1, SUMO1, ARPC2, POLR2J, GGT5, IGFBP6, ARPC1A, CCT2, AIP, SMARCB1, TXNRD1, DPM1, TM4SF1, KIF5B, AAMP, DDT, LGMN, PRCC, NUCB1, ATP1B3, PDIA3, GSTO1, SRSF1, PSMA5, SGK1, CDC123, STX5, RNPS1, RPL28, COPS5, MRPL4, PPP6C	DKK3, UBE2N, DAD1, MYL6, ARHGDIB, HNRNPF, SNRPD2, DRAP1, HINT1, SUMO1, ARPC2, POLR2J, GGT5, IGFBP6, ARPC1A, CCT2, AIP, SMARCB1, TXNRD1, DPM1, TM4SF1, KIF5B, AAMP, DDT, LGMN, PRCC, NUCB1, ATP1B3, PDIA3, GSTO1, SRSF1, PSMA5, SGK1, CDC123
CHESLER_BRAIN_HIGHEST_EXPRESSION	0.00302115	0.0314653	0.443965	2.14685	1	19	FTL, CSRP1, PSMB5, HINT1, RABAC1, ACTB, ATP6V0B, DCTN3, UQCRB	FTL, CSRP1, PSMB5, HINT1, RABAC1, ACTB, ATP6V0B, DCTN3, UQCRB
KRIEG_HYPOXIA_VIA_KDM3A	0.00294118	0.0314653	0.430481	2.1467	1	20	JUNB, PHLDA2, PPP1R15A, HMOX1, TM4SF1, PLAUR, INSIG1, YWHAG, CXCL1, ZC3H12A, ANP32E, ADM, CBR3	JUNB, PHLDA2, PPP1R15A, HMOX1, TM4SF1, PLAUR, INSIG1, YWHAG, CXCL1, ZC3H12A, ANP32E, ADM
LINDGREN_BLADDER_CANCER_HIGH_RECURRENCE	0.00295858	0.0314653	0.408391	2.14623	1	24	LGALS1, CSRP1, NDRG2, MYL9, ANXA6, MGP, MYADM, CRIP1, DPP7, RPS19BP1, MYLK, SERPINH1, NR4A1, PELO	LGALS1, CSRP1, NDRG2, MYL9, ANXA6, MGP, MYADM, CRIP1, DPP7, RPS19BP1, MYLK, SERPINH1, NR4A1
JINESH_BLEBBISHIELD_TRANSFORMED_STEM_CELL_SPHERES_DN	0.00469484	0.0416796	0.226682	2.14531	3	101	EIF4A1, ATF4, RPS3, RPS13, S100A4, DDIT4, ZFAS1, ID3, ID2, JUNB, HSPA8, CDKN1A, CNBP, MTHFD2, TSC22D3, GLUL, IFRD1, EIF5, DPP7, WDR74, PPP1R15A, NOP56, ID1, SNHG7, UGP2, NEU1, RGS2, CYFIP2, CSRNP1, MRPL27, DDIT3, PPA2, ADM, SESN2, UPF2, OCIAD1, SSTR2, TDG, CD68, ZNF503, RPS8, SNHG12, ZNF394, NUDT1, GADD45B, PIK3R3, TRIM13, SNAPC1, ATF3, DENR, HMGCS1	EIF4A1, ATF4, RPS3, RPS13, S100A4, DDIT4, ZFAS1, ID3, ID2, JUNB, HSPA8, CDKN1A, CNBP, MTHFD2, TSC22D3, GLUL, IFRD1, EIF5, DPP7, WDR74, PPP1R15A, NOP56, ID1, SNHG7, UGP2, NEU1, RGS2, CYFIP2, CSRNP1, MRPL27, DDIT3, PPA2, ADM, SESN2
SESTO_RESPONSE_TO_UV_C3	0.00150602	0.0199936	0.50563	2.14525	0	14	IER3, CYCS, BRD2, TAX1BP3, HSPA1B, PHLDA2, ATP6V0D1, EIF2S1	IER3, CYCS, BRD2, TAX1BP3, HSPA1B, PHLDA2, ATP6V0D1, EIF2S1
WP_OXIDATIVE_STRESS_RESPONSE	0.0030722	0.0314653	0.521804	2.14278	1	13	SOD1, JUNB, NFE2L2, CAT, MT1X, TXNRD1, HMOX1, GPX3	SOD1, JUNB, NFE2L2, CAT, MT1X, TXNRD1, HMOX1, GPX3
ALFANO_MYC_TARGETS	0.00337079	0.0332705	0.204894	2.14184	2	135	HERPUD1, CCL2, LAPTM4A, CCNI, ARL6IP1, EEF1A1, MYL12A, ID3, DKK3, SDCBP, CD59, CSRP1, MYL6, TGFB1I1, NPC2, TUFM, MYC, PLAU, GSN, ANXA7, ANXA1, RSL1D1, EBNA1BP2, CRIP2, PDLIM4, RSL24D1, TRIP6, LY6E, DNAJB6, PPP1R15A, FKBP4, RBBP7, SNRPD1, FLOT1, NOP56, PLAUR, IMP4, SMTN, MVP, CPNE3, STMN1, FRZB, AATF, MGLL, MYLK, PSMG1	HERPUD1, CCL2, LAPTM4A, CCNI, ARL6IP1, EEF1A1, MYL12A, ID3, DKK3, SDCBP, CD59, CSRP1, MYL6, TGFB1I1, NPC2, TUFM, MYC, PLAU, GSN, ANXA7, ANXA1, RSL1D1, EBNA1BP2, CRIP2, PDLIM4, RSL24D1, TRIP6, LY6E, DNAJB6, PPP1R15A, FKBP4, RBBP7, SNRPD1, FLOT1, NOP56, PLAUR, IMP4, SMTN, MVP, CPNE3, STMN1, FRZB, AATF, MGLL, MYLK, PSMG1
YAO_TEMPORAL_RESPONSE_TO_PROGESTERONE_CLUSTER_11	0.00511509	0.0441327	0.284936	2.13968	3	53	SRSF2, KPNA2, TUBB2A, CYCS, STRAP, AMD1, MANF, NDUFAF4, LRRC59, GNL3, PA2G4, DNAJB11, NOP56, ADH5, STIP1, RRAGA, PNO1, SRSF3, NIFK, BYSL, RRS1, CDO1, MRTO4, SRRT, NUCB2, PELO, PDIA6	SRSF2, KPNA2, TUBB2A, CYCS, STRAP, AMD1, MANF, NDUFAF4, LRRC59, GNL3, PA2G4, DNAJB11, NOP56, ADH5, STIP1, RRAGA, PNO1, SRSF3, NIFK, BYSL, RRS1, CDO1
DORN_ADENOVIRUS_INFECTION_24HR_DN	0.00435414	0.0400016	0.391481	2.13743	2	26	IER3, FHL2, SDCBP, RAB1A, TNFRSF12A, JUNB, NFE2L2, TXNRD1, SNAI2, SRSF1, CCND1, PLK2, IL6, SGK1, NR4A1	IER3, FHL2, SDCBP, RAB1A, TNFRSF12A, JUNB, NFE2L2, TXNRD1, SNAI2, SRSF1, CCND1, PLK2, IL6, SGK1, NR4A1
ZHAN_MULTIPLE_MYELOMA_SUBGROUPS	0.00298954	0.0314653	0.425827	2.13684	1	21	SUMO1, FKBP1A, CSNK2B, RANBP1, XRCC6, CKS1B, EIF2S1, POLD2, UGP2, CCT4, SNRPC, ACO2, UBE2V2, SNRPD3, C1D, MAZ, PSMD14, FNTA	SUMO1, FKBP1A, CSNK2B, RANBP1, XRCC6, CKS1B, EIF2S1, POLD2, UGP2, CCT4
YAGI_AML_WITH_11Q23_REARRANGED	0.00335946	0.0332113	0.203445	2.13416	2	138	PRDX1, ADIRF, LGALS1, DDAH2, UBE2N, LAMTOR5, MAGED2, CLTA, JTB, LUM, EMP2, GLUL, XBP1, NDUFA1, COX5B, RARRES2, TSPAN4, MLF2, DDX39A, NDUFS3, SDHB, PPP1CA, GDI2, ERP29, CPM, BLOC1S1, ADH5, PLAUR, DDT, ANXA5, POLR2G, SYF2, LRP10, NDUFB3, ATP6V1E1, GYPC, NELFE, EIF2S2, N4BP2L1, CAMK1, MRPL33, NDUFS6, NR3C1, AKR1B1, OSTF1, CEBPG, SNX17, PSMD7, FEZ1, AK2, ITGAE, PPP1R2, PPP1R7, IDS, CD68, KXD1, PRKAG1…	PRDX1, ADIRF, LGALS1, DDAH2, UBE2N, LAMTOR5, MAGED2, CLTA, JTB, LUM, EMP2, GLUL, XBP1, NDUFA1, COX5B, RARRES2, TSPAN4, MLF2, DDX39A, NDUFS3, SDHB, PPP1CA, GDI2, ERP29, CPM, BLOC1S1, ADH5, PLAUR, DDT, ANXA5, POLR2G, SYF2, LRP10, NDUFB3, ATP6V1E1, GYPC, NELFE, EIF2S2, N4BP2L1, CAMK1, MRPL33, NDUFS6, NR3C1, AKR1B1, OSTF1, CEBPG, SNX17
SASSON_RESPONSE_TO_FORSKOLIN_DN	0.00132802	0.0199936	0.323562	2.13274	0	39	RGS5, TUBA1A, RAB5C, DUSP14, AXL, ACTA2, NPC2, GEM, ILK, ARL6IP5, ACTB, PDLIM3, GDI2, KRT18, STIP1, CYFIP2, TPM2, ACTN1	RGS5, TUBA1A, RAB5C, DUSP14, AXL, ACTA2, NPC2, GEM, ILK, ARL6IP5, ACTB, PDLIM3, GDI2, KRT18, STIP1, CYFIP2, TPM2, ACTN1
ZHONG_RESPONSE_TO_AZACITIDINE_AND_TSA_DN	0.0027248	0.0313586	0.33542	2.13175	1	36	RPL13A, CIRBP, ATRAID, NDUFC1, RBMX, ERP44, RBM8A, HMGB2, ANP32B, LSM7, PMF1, RPL22, LYRM4, KPNB1, NUCKS1, HSPBP1, C5orf15, PPIE, SH3BGRL, NUDT3, SUCLG2, GOSR1, SREK1IP1, OGFOD3, ITGB3BP, CTBS, MECP2, EIF2D	RPL13A, CIRBP, ATRAID, NDUFC1, RBMX, ERP44, RBM8A, HMGB2, ANP32B, LSM7, PMF1, RPL22, LYRM4, KPNB1, NUCKS1
CHARAFE_BREAST_CANCER_LUMINAL_VS_BASAL_DN	0.00426894	0.0396698	0.176019	2.12765	3	211	FHL1, MYL12A, CYB5R3, CD59, B2M, MIR22HG, ANXA2, FXYD5, AXL, TAX1BP3, PLAU, CRYAB, SRI, ARPC2, REXO2, FKBP1A, CAMTA1, AMD1, ANXA1, IGFBP6, CBR1, NFE2L2, EMP3, GSTP1, MFGE8, CXCL3, CAV1, WDR1, ANXA4, MT1X, MDH1, ITM2C, SCPEP1, CAV2, AKR1C1, COPS8, TKT, PRNP, C1S, ATP1A1, SNAI2, TM2D1, CHMP1B, TWSG1, NAP1L1, BTG3, HSD17B11, CXCL2, MT1G, TRIP10, TLE4, RGS2, NNMT, NSFL1C, MT1F, CXCL1, ATP1B3, RBM7, M…	FHL1, MYL12A, CYB5R3, CD59, B2M, MIR22HG, ANXA2, FXYD5, AXL, TAX1BP3, PLAU, CRYAB, SRI, ARPC2, REXO2, FKBP1A, CAMTA1, AMD1, ANXA1, IGFBP6, CBR1, NFE2L2, EMP3, GSTP1, MFGE8, CXCL3, CAV1, WDR1, ANXA4, MT1X, MDH1, ITM2C, SCPEP1, CAV2, AKR1C1, COPS8, TKT, PRNP, C1S, ATP1A1, SNAI2, TM2D1, CHMP1B, TWSG1, NAP1L1, BTG3, HSD17B11, CXCL2, MT1G, TRIP10, TLE4, RGS2, NNMT, NSFL1C, MT1F, CXCL1, ATP1B3, RBM7, M…
ZHU_CMV_24_HR_DN	0.00258065	0.0302027	0.2985	2.12723	1	47	FTL, TAGLN, TNFRSF1A, ID2, ACTA2, CD151, ANXA1, C7orf50, ACTG1, CFD, AKR1C1, CHN1, FKBP10, MYLK, TPM2, NR3C1, CXCL12, CCND1, RAB13, ADM, PABPC1, NFIC, CYP1B1, MITF, PAFAH1B1, SERPINB6	FTL, TAGLN, TNFRSF1A, ID2, ACTA2, CD151, ANXA1, C7orf50, ACTG1, CFD, AKR1C1, CHN1, FKBP10, MYLK, TPM2, NR3C1, CXCL12, CCND1, RAB13, ADM, PABPC1
REACTOME_INTERLEUKIN_12_FAMILY_SIGNALING	0.00435414	0.0400016	0.394055	2.1264	2	25	SOD1, CFL1, ANXA2, HNRNPF, MIF, TCP1, PPIA, RPLP0, AIP, ARF1, PSME2, TALDO1, GSTO1, P4HB, STAT3, HSPA9	SOD1, CFL1, ANXA2, HNRNPF, MIF, TCP1, PPIA, RPLP0, AIP, ARF1, PSME2, TALDO1, GSTO1
MISSIAGLIA_REGULATED_BY_METHYLATION_UP	0.00490798	0.0427001	0.259769	2.12514	3	67	CD9, TMEM59, CTSL, MIR22HG, PRDX5, CDKN1A, PSAP, GSN, ATP6V1G1, ARL6IP5, POLD4, ATP6V0E1, MFGE8, CD55, ARF4, GRN, SQSTM1, LY6E, BST2, MAP1LC3B, PLAUR, LGMN, CTSB, NEU1, TAP1, CDC123, ATOX1, RCAN1, P4HA2, SAT1, YPEL5, ATF3, IFNGR1, IL1B, CCS, MAP2K3, GADD45A, TXNIP	CD9, TMEM59, CTSL, MIR22HG, PRDX5, CDKN1A, PSAP, GSN, ATP6V1G1, ARL6IP5, POLD4, ATP6V0E1, MFGE8, CD55, ARF4, GRN, SQSTM1, LY6E, BST2, MAP1LC3B, PLAUR, LGMN, CTSB, NEU1, TAP1, CDC123
REACTOME_ACTIVATION_OF_AMPK_DOWNSTREAM_OF_NMDARS	0.00314961	0.0319635	0.554919	2.12383	1	11	TUBA1B, TUBB4B, TUBA1A, TUBB2A, TUBA1C, TUBB2B, CALM1, TUBB6, PRKAG1	TUBA1B, TUBB4B, TUBA1A, TUBB2A, TUBA1C, TUBB2B, CALM1
KYNG_RESPONSE_TO_H2O2_VIA_ERCC6	0.00304878	0.0314653	0.529886	2.12222	1	12	RPL31, RPL21, OAZ2, DNAJB1, RPL7A, CRYAB	RPL31, RPL21, OAZ2, DNAJB1, RPL7A, CRYAB
NAKAJIMA_MAST_CELL	0.00295858	0.0314653	0.403752	2.12185	1	24	PRDX1, CCL2, LGALS3, CLU, PEBP1, DUSP14, MT1A, GPNMB, TSPAN4, PHLDA2, MT1F, CYP1B1, RGS10, HSP90AB1, GATA2, GDF15, CAPG, VAT1, PLAT, TIMP1	PRDX1, CCL2, LGALS3, CLU, PEBP1, DUSP14, MT1A, GPNMB, TSPAN4, PHLDA2, MT1F
ALONSO_METASTASIS_EMT_UP	0.00300752	0.0314653	0.449069	2.12147	1	18	TUBA1A, RAN, PFN1, SDCBP, RAB1A, LUM, CD63, EDNRB, RRAGA, CTSB	TUBA1A, RAN, PFN1, SDCBP, RAB1A, LUM, CD63, EDNRB, RRAGA, CTSB
STEIN_ESRRA_TARGETS_UP	0.0042735	0.0396698	0.175018	2.121	3	215	EIF3K, VDAC2, MGST3, AK1, CTSL, CYCS, NDRG2, ISCU, SLC25A3, ANXA6, NDUFS4, MDH2, COX7B, RNF5, UQCRC2, MANF, NDUFV1, SIK1, MPC1, COX5B, NDUFB5, NDUFAF4, NDUFS2, SDHD, FAM162A, UQCRB, MDH1, UQCRFS1, GSTK1, NDUFS7, NDUFS3, SDHB, MPC2, CKB, NXF1, IDH3B, UQCRC1, GRPEL1, COX5A, NDUFS8, HIGD1A, NANS, JMJD6, PPIC, ACAT1, NUCB1, UGP2, VDAC3, HMOX2, CISD1, ISOC2, PFKP, NQO2, PLIN3, RBM7, NPM3, WDR45, EMC3,…	EIF3K, VDAC2, MGST3, AK1, CTSL, CYCS, NDRG2, ISCU, SLC25A3, ANXA6, NDUFS4, MDH2, COX7B, RNF5, UQCRC2, MANF, NDUFV1, SIK1, MPC1, COX5B, NDUFB5, NDUFAF4, NDUFS2, SDHD, FAM162A, UQCRB, MDH1, UQCRFS1, GSTK1, NDUFS7, NDUFS3, SDHB, MPC2, CKB, NXF1, IDH3B, UQCRC1, GRPEL1, COX5A, NDUFS8, HIGD1A, NANS, JMJD6, PPIC, ACAT1, NUCB1, UGP2, VDAC3, HMOX2, CISD1, ISOC2, PFKP, NQO2, PLIN3, RBM7, NPM3, WDR45, EMC3,…
MUELLER_PLURINET	0.00328587	0.0328911	0.192016	2.11861	2	161	U2AF1, CKS2, SNRPE, SRSF2, PFN1, KPNA2, ANXA2, SNRPB, NPM1, HSPA8, MYC, HSPE1, SUMO1, NME1, COPS6, SSB, LSM1, SNRPF, FBL, CKS1B, COPS3, GNL3, HDAC2, TGIF1, PSMA3, VASP, PRNP, HSPA2, PA2G4, PTMA, PHB, POLR1D, SNRPD1, LUC7L3, NOP56, LSM3, POLD2, STIP1, POLR1C, MT1G, SRSF3, NOC2L, AATF, PSMD11, BYSL, BAG6, PCNA, BRIX1, LSM5, LSM7, PMF1, SRSF1, CCND1, POP7, KPNB1, MRPS12, NOLC1, SNRPC, FKBP3, GAR1, H…	U2AF1, CKS2, SNRPE, SRSF2, PFN1, KPNA2, ANXA2, SNRPB, NPM1, HSPA8, MYC, HSPE1, SUMO1, NME1, COPS6, SSB, LSM1, SNRPF, FBL, CKS1B, COPS3, GNL3, HDAC2, TGIF1, PSMA3, VASP, PRNP, HSPA2, PA2G4, PTMA, PHB, POLR1D, SNRPD1, LUC7L3, NOP56, LSM3, POLD2, STIP1, POLR1C, MT1G, SRSF3, NOC2L, AATF, PSMD11, BYSL, BAG6, PCNA, BRIX1, LSM5, LSM7, PMF1, SRSF1, CCND1, POP7, KPNB1, MRPS12
GAJATE_RESPONSE_TO_TRABECTEDIN_UP	0.00134771	0.0199936	0.32735	2.11849	0	38	HLA-C, NUPR1, CLU, S100A4, ARL6IP1, TUBA1A, CDKN1A, GSN, ANXA1, GPNMB, CRIP1, ANXA4, CFD, TM4SF1, SRGN, RGS2, CSRP2, IL6, ASNS, NUCB2, TGFBI, ATF3, GADD45A, TXNIP, GSTA4, C1R, ISG15	HLA-C, NUPR1, CLU, S100A4, ARL6IP1, TUBA1A, CDKN1A, GSN, ANXA1, GPNMB, CRIP1, ANXA4, CFD, TM4SF1, SRGN, RGS2, CSRP2, IL6
SUNG_METASTASIS_STROMA_UP	0.00373599	0.0355261	0.267643	2.11772	2	60	HEXIM1, FHL1, CD59, JUNB, CNN3, ANXA4, CD55, CKB, AKR1C1, TKT, THY1, SNAI2, SEC13, FABP5, IFI6, BNIP3L, TNC, PPIB, CALR, PLK2, PTPRS, CD276, LMO4, CDH6, LURAP1L, TMEM47, GAA, CRABP2, EMC10, HMGCS1, PLOD1, TUSC3, U2AF2, EIF2B3, RAF1, LARP6, SNX1	HEXIM1, FHL1, CD59, JUNB, CNN3, ANXA4, CD55, CKB, AKR1C1, TKT, THY1, SNAI2, SEC13, FABP5, IFI6, BNIP3L, TNC, PPIB, CALR, PLK2, PTPRS
BIOCARTA_SLRP_PATHWAY	0.00902527	0.0657706	0.87068	2.11685	4	4	BGN, LUM, DCN, FMOD	BGN, LUM, DCN, FMOD
REACTOME_SEALING_OF_THE_NUCLEAR_ENVELOPE_NE_BY_ESCRT_III	0.00611621	0.0500694	0.471428	2.11663	3	16	TUBA1B, TUBB4B, TUBA1A, TUBB2A, TUBA1C, CHMP2A, CHMP3, CHMP4A, TUBB2B, CHMP2B	TUBA1B, TUBB4B, TUBA1A, TUBB2A, TUBA1C, CHMP2A, CHMP3, CHMP4A, TUBB2B, CHMP2B
JECHLINGER_EPITHELIAL_TO_MESENCHYMAL_TRANSITION_UP	0.00134771	0.0199936	0.326778	2.11479	0	38	CCL2, SLC3A2, B2M, MTHFD2, PCOLCE, DCN, PPIC, CXCL2, TNXB, SNAI1, TNC, SDC2, UPP1, SERPINH1, PMP22, PROCR, ASNS, IFIT3, CYP1B1, VIM, CD68	CCL2, SLC3A2, B2M, MTHFD2, PCOLCE, DCN, PPIC, CXCL2, TNXB, SNAI1, TNC, SDC2, UPP1, SERPINH1
WP_BENZOAPYRENE_METABOLISM	0.00344234	0.0333437	0.726123	2.11438	1	6	EPHX1, AKR1C1, AKR1A1, AKR1C2, AKR1C3, CYP1B1	EPHX1, AKR1C1, AKR1A1, AKR1C2, AKR1C3
LEE_CALORIE_RESTRICTION_MUSCLE_UP	0.00441176	0.0401175	0.423933	2.11405	2	20	PSMB7, SLC1A5, PSME1, GLUL, ACTB, SSR4, PSMC3, TKT, FABP5, DDIT3, THBD, PPP1R2, PLIN2, PRKCSH	PSMB7, SLC1A5, PSME1, GLUL, ACTB, SSR4, PSMC3, TKT, FABP5, DDIT3, THBD
HUMMERICH_SKIN_CANCER_PROGRESSION_UP	0.00385604	0.0364454	0.2991	2.11392	2	45	TNFRSF1A, MT1A, TNFRSF12A, JUNB, HSPA8, MYC, CDKN1A, RHOC, PGK1, ENO1, MIF, CTSD, SSPN, S100A6, MT1X	TNFRSF1A, MT1A, TNFRSF12A, JUNB, HSPA8, MYC, CDKN1A, RHOC, PGK1, ENO1, MIF, CTSD, SSPN, S100A6, MT1X
MORI_IMMATURE_B_LYMPHOCYTE_DN	0.00134771	0.0199936	0.326584	2.11354	0	38	TUBA1B, TUBB4B, LGALS1, TUBA1A, KPNA2, TXN, CDKN1A, TUBB, GSN, MTHFD2, XRCC6, CKS1B, PRDX4, HMGB2, STMN1, HMGN2, PCNA, ANP32E	TUBA1B, TUBB4B, LGALS1, TUBA1A, KPNA2, TXN, CDKN1A, TUBB, GSN, MTHFD2, XRCC6, CKS1B, PRDX4, HMGB2, STMN1, HMGN2, PCNA, ANP32E
DEN_INTERACT_WITH_LCA5	0.00302572	0.0314653	0.456495	2.11262	1	17	DYNLL1, NPM1, HSPA8, CSNK2B, YWHAQ, HSPA1B, HSPA1A, NAP1L1, YWHAG, YWHAB, HSPA9, HSPA5, YWHAE	DYNLL1, NPM1, HSPA8, CSNK2B, YWHAQ, HSPA1B, HSPA1A, NAP1L1, YWHAG, YWHAB
GEISS_RESPONSE_TO_DSRNA_UP	0.00302572	0.0314653	0.412356	2.11027	1	23	CCL2, ANXA1, IGFBP6, PSMA3, TNFAIP6, CHN1, CCL4, PLAUR, SRGN, HMGB2, TAP1, EIF2S3, IRF1, SAT1, ATF3, KLF4, TNFAIP2, ACSL3, IFIT1, CD44, NFKBIA	CCL2, ANXA1, IGFBP6, PSMA3, TNFAIP6, CHN1, CCL4, PLAUR, SRGN, HMGB2, TAP1, EIF2S3
REACTOME_GLUCONEOGENESIS	0.00302572	0.0314653	0.455847	2.10963	1	17	ALDOA, GAPDH, TPI1, PGK1, ENO1, PGAM1, MDH2, MDH1	ALDOA, GAPDH, TPI1, PGK1, ENO1, PGAM1, MDH2, MDH1
SASSON_RESPONSE_TO_GONADOTROPHINS_UP	0.00127551	0.0199936	0.299652	2.10862	0	44	RAB1A, PGK1, TMBIM6, ACTB, ARPC1A, CD55, RAB2A, BAD, GDI2, PSMC3, PGRMC1, PPP2R1A, JMJD6, STIP1, BNIP3L, PLIN3, CDC42EP4, UPP1, SGK1, P4HA2, BAG1, RAB5A, DDX41, PTP4A1, GDE1, PSMD1, RAB14, STK25, POP5, NOL3, MAP2K1, PRKAR1A	RAB1A, PGK1, TMBIM6, ACTB, ARPC1A, CD55, RAB2A, BAD, GDI2, PSMC3, PGRMC1, PPP2R1A, JMJD6, STIP1, BNIP3L, PLIN3, CDC42EP4, UPP1, SGK1
DER_IFN_BETA_RESPONSE_UP	0.00855746	0.0631733	0.2595	2.10726	6	65	HLA-C, SRSF2, B2M, CYCS, RHOC, PSME1, ATP6V0B, SRP9, XRCC6, SKP1, RBMX, IFITM1, C1S, BST2, HADHB, NAP1L1, PLAUR, HLA-A, IFI6, PSMB8, TAP1, IFI16, IL6, IRF1, SSBP1, IFIT3, DDX1, BAG1, PARP1, CD164, DNAJC2, PLSCR1, CTR9, FUBP1, LIPA, DDX21, IRF2, FOSL1, IFI35, MAP1B, ISG15, EIF3A, PSMB9	HLA-C, SRSF2, B2M, CYCS, RHOC, PSME1, ATP6V0B, SRP9, XRCC6, SKP1, RBMX, IFITM1, C1S, BST2, HADHB, NAP1L1, PLAUR, HLA-A, IFI6, PSMB8, TAP1, IFI16, IL6
REACTOME_SIGNALING_BY_TGFB_FAMILY_MEMBERS	0.00132802	0.0199936	0.319586	2.10653	0	39	UBB, UBC, RPS27A, UBA52, JUNB, MYC, NEDD8, DRAP1, STRAP, FKBP1A, TGIF1, PPP1CA, PPP1R15A, UBE2D1, UBE2D3, PPP1CC, NCOR1, RHOA	UBB, UBC, RPS27A, UBA52, JUNB, MYC, NEDD8, DRAP1, STRAP, FKBP1A, TGIF1, PPP1CA, PPP1R15A, UBE2D1, UBE2D3, PPP1CC, NCOR1, RHOA
RUTELLA_RESPONSE_TO_HGF_VS_CSF2RB_AND_IL4_UP	0.00323276	0.0325783	0.178639	2.1064	2	192	CD9, FTH1, PRDX1, CCL2, LGALS3, SLC3A2, DDIT4, OAZ2, PSMB5, CTSL, DAD1, CTSD, HEXB, EMC7, TMBIM6, GPNMB, CD63, ATP6V0E1, GLA, ACADVL, LEPROT, CXCL3, NDUFS2, MT1X, MDH1, CD55, CFD, SQSTM1, CCL3, PLTP, TNFAIP6, AKR1C1, CNPY2, ZNF706, GTF3A, GRPEL1, C1S, EIF2S1, FKBP4, CPM, ASAH1, ANXA5, TSC22D1, ACAT1, BCAP31, MT1G, NR4A2, CCL8, CD47, TLE4, CTSB, IFI6, HDDC2, MT1F, CXCL1, PSMG1, DNPH1, ST3GAL1, SDC…	CD9, FTH1, PRDX1, CCL2, LGALS3, SLC3A2, DDIT4, OAZ2, PSMB5, CTSL, DAD1, CTSD, HEXB, EMC7, TMBIM6, GPNMB, CD63, ATP6V0E1, GLA, ACADVL, LEPROT, CXCL3, NDUFS2, MT1X, MDH1, CD55, CFD, SQSTM1, CCL3, PLTP, TNFAIP6, AKR1C1, CNPY2, ZNF706, GTF3A, GRPEL1, C1S, EIF2S1, FKBP4, CPM, ASAH1, ANXA5, TSC22D1, ACAT1, BCAP31, MT1G, NR4A2, CCL8, CD47, TLE4, CTSB, IFI6, HDDC2, MT1F, CXCL1, PSMG1, DNPH1, ST3GAL1, SDC…
FEVR_CTNNB1_TARGETS_DN	0.00315126	0.0319635	0.164839	2.10387	2	256	EIF4A1, RPL3, SLC25A5, EIF3L, RPL32, ERH, BTF3, PRELP, PSMB7, EIF3F, EEF1D, SRSF2, EIF3E, KPNA2, AQP1, IMPDH2, RAB1A, RPL12, TAF9, HSPA8, NACA, PRMT1, TUBB, NXT1, CNN3, STRAP, PSMA1, CCT2, TCP1, CCT3, SSB, FBL, EIF5, TERF1, TRIP6, HDAC2, CCT5, PRDX4, EIF2S1, PA2G4, PPP2CA, EIF3M, SNRPD1, NAP1L1, NOP56, KIF5B, SMC3, POLD2, SNRPB2, HMGB2, SRSF3, SSRP1, CCT4, STMN1, C5orf24, PFKP, CSRP2, HMGN2, PQBP…	EIF4A1, RPL3, SLC25A5, EIF3L, RPL32, ERH, BTF3, PRELP, PSMB7, EIF3F, EEF1D, SRSF2, EIF3E, KPNA2, AQP1, IMPDH2, RAB1A, RPL12, TAF9, HSPA8, NACA, PRMT1, TUBB, NXT1, CNN3, STRAP, PSMA1, CCT2, TCP1, CCT3, SSB, FBL, EIF5, TERF1, TRIP6, HDAC2, CCT5, PRDX4, EIF2S1, PA2G4, PPP2CA, EIF3M, SNRPD1, NAP1L1, NOP56, KIF5B, SMC3, POLD2, SNRPB2, HMGB2, SRSF3, SSRP1, CCT4, STMN1, C5orf24, PFKP, CSRP2, HMGN2, PQBP…
BAKKER_FOXO3_TARGETS_DN	0.00362319	0.034825	0.247698	2.10241	2	74	SRSF2, COX8A, SEC61B, TUBB, MGP, STRAP, PDLIM7, PSMA1, APRT, CFD, NDUFB10, CAV2, CHN1, COPS8, MED10, WDR74, SMC3, PFKFB3, TIMM10, VPS51, ALKBH7, PRCC, CYTH2, TSHZ2, POR, POLE3, HSPB8, DGCR6L, CETN2, ARF3, MRPS26, DDX18, PRKAG1, MSC, LSM10, YIPF6, RNASEH2C, CCS, LRRC42, TULP3, SNRPA, ARHGEF17, IFI35, RAB28, ETV5, COPS7A, PTPRE, POP5, PCBP4, HMGN1, CALU	SRSF2, COX8A, SEC61B, TUBB, MGP, STRAP, PDLIM7, PSMA1, APRT, CFD, NDUFB10, CAV2, CHN1, COPS8, MED10, WDR74, SMC3, PFKFB3, TIMM10, VPS51, ALKBH7, PRCC, CYTH2, TSHZ2, POR, POLE3, HSPB8, DGCR6L, CETN2
HU_ANGIOGENESIS_DN	0.00298954	0.0314653	0.418935	2.10226	1	21	SOD1, CKS2, ANXA7, PSMB1, ATP6V1G1, POLR2K, NDUFB6, GTF2A2, MDH1, EIF3M, VAPA	SOD1, CKS2, ANXA7, PSMB1, ATP6V1G1, POLR2K, NDUFB6, GTF2A2, MDH1, EIF3M, VAPA
REACTOME_P75NTR_RECRUITS_SIGNALLING_COMPLEXES	0.00331126	0.0328911	0.638053	2.10018	1	8	UBB, UBC, RPS27A, UBA52, SQSTM1, NGF	UBB, UBC, RPS27A, UBA52, SQSTM1, NGF
HOLLEMAN_VINCRISTINE_RESISTANCE_B_ALL_DN	0.0030722	0.0314653	0.511368	2.09993	1	13	RPLP2, RPS15A, PDLIM1, RPL12, RPS11, RPS12, LSM3, S100A13, VIM, TMSB10	RPLP2, RPS15A, PDLIM1, RPL12, RPS11, RPS12, LSM3, S100A13
LEI_HOXC8_TARGETS_DN	0.00688468	0.054463	0.767326	2.09951	3	5	TAGLN, ACTA2, SERPINF1, CNN1, NQO1	TAGLN, ACTA2, SERPINF1, CNN1, NQO1
REACTOME_DOWNREGULATION_OF_ERBB4_SIGNALING	0.00344234	0.0333437	0.72101	2.09949	1	6	UBB, UBC, RPS27A, UBA52	UBB, UBC, RPS27A, UBA52
REACTOME_DISEASES_OF_SIGNAL_TRANSDUCTION_BY_GROWTH_FACTOR_RECEPTORS_AND_SECOND_MESSENGERS	0.00534188	0.0458358	0.174132	2.09947	4	208	UBB, RPS6, UBC, RPS27A, PEBP1, PSMB7, RBX1, PSMB5, PSMD8, PSMB6, PSMB3, UBA52, JUNB, NPM1, RAP1A, MYC, CDKN1A, POLR2F, PSMB1, FKBP1A, POLR2J, PSME1, PSMC5, PSMA1, ACTB, POLR2K, PSMB4, PSMA7, PSMF1, POLR2L, SKP1, ACTG1, PSMA4, SQSTM1, PSMD4, BAD, HDAC2, PSMA3, PSME2, PSMC3, PPP2R1A, PSMD2, POLR2H, PSMC2, PPP2CA, PHB, PSMC1, POLR2E, PSMB2, KIF5B, PSMC4, PSMD13, POLR2G, POLR2C, TFG, RHOG, PPP1CC, LM…	UBB, RPS6, UBC, RPS27A, PEBP1, PSMB7, RBX1, PSMB5, PSMD8, PSMB6, PSMB3, UBA52, JUNB, NPM1, RAP1A, MYC, CDKN1A, POLR2F, PSMB1, FKBP1A, POLR2J, PSME1, PSMC5, PSMA1, ACTB, POLR2K, PSMB4, PSMA7, PSMF1, POLR2L, SKP1, ACTG1, PSMA4, SQSTM1, PSMD4, BAD, HDAC2, PSMA3, PSME2, PSMC3, PPP2R1A, PSMD2, POLR2H, PSMC2, PPP2CA, PHB, PSMC1, POLR2E, PSMB2, KIF5B, PSMC4, PSMD13, POLR2G, POLR2C, TFG, RHOG, PPP1CC, LM…
REACTOME_REGULATION_OF_PTEN_LOCALIZATION	0.00344234	0.0333437	0.720943	2.0993	1	6	UBB, UBC, RPS27A, UBA52	UBB, UBC, RPS27A, UBA52
NEWMAN_ERCC6_TARGETS_UP	0.00470958	0.0416796	0.570633	2.09681	2	10	MYLIP, SRI, CRIP1, LITAF, TNFAIP6, CXCL2, FABP5	MYLIP, SRI, CRIP1, LITAF, TNFAIP6, CXCL2, FABP5
WP_MRNA_PROCESSING	0.00473373	0.0416796	0.23474	2.09635	3	84	U2AF1, HNRNPA1, SNRPE, SRSF2, SNRPG, SNRPB, SNRPD2, PRMT1, SNRPF, RBMX, SF3B5, NXF1, PHF5A, DNAJC8, SNRPD1, SNRPB2, SRSF3, SF3B2, LSM7, SRSF1, SRSF7, TMED10, SRPK2, RNPS1, SRSF6, DDX1, NCBP2, XRN2, LSM2, SPOP, SF3A3, DHX15, CD2BP2, HNRNPH2, SF3B4, SNRPD3, PTBP1, PCBP2, HNRNPR, NUDT21, SNRPA, CLK3, SRP54, U2AF2, HNRNPK, SNRPA1, CLK4, PRMT2, PRPF6, CDC40, PPM1G, TRA2B, CLK1, PRPF40A, SNRNP40, POLR2…	U2AF1, HNRNPA1, SNRPE, SRSF2, SNRPG, SNRPB, SNRPD2, PRMT1, SNRPF, RBMX, SF3B5, NXF1, PHF5A, DNAJC8, SNRPD1, SNRPB2, SRSF3, SF3B2, LSM7, SRSF1, SRSF7, TMED10
KENNY_CTNNB1_TARGETS_DN	0.00435414	0.0400016	0.383864	2.09584	2	26	RPS6, SLIRP, ECM1, MDH1, KIF5B, NCOR1, SDHA, CCDC47, CD4, SEC62, TIMP2, NARF, C6orf62, DDX5, CRABP2, OLA1, TNPO1, TXNIP, TMX1	RPS6, SLIRP, ECM1, MDH1, KIF5B, NCOR1, SDHA, CCDC47
REACTOME_JOSEPHIN_DOMAIN_DUBS	0.00324149	0.0326136	0.599454	2.09394	1	9	UBB, UBC, RPS27A, RAD23A, UBA52	UBB, UBC, RPS27A, RAD23A, UBA52
[truncated: 5,621 more rows]

## Sheet: C3
pathway	pval	padj	ES	NES	nMoreExtreme	size	leadingEdge	leadingEdge_UP	leadingEdge_DOWN
[truncated: 3,695 more rows]

## Sheet: C4
pathway	pval	padj	ES	NES	nMoreExtreme	size	leadingEdge	leadingEdge_UP	leadingEdge_DOWN
[truncated: 851 more rows]

[truncated: 4 more sheets: C5, C6, C7, C8]
