# Supplementary material for: Glycosylation Regulation by TMEM230 in Aging and Autoimmunity
Source: Int J Mol Sci. 2025 Mar 7;26(6):2412. doi: 10.3390/ijms26062412 (PMC11942208; doi:10.3390/ijms26062412)
Supplement: Supplementary file 1 [file ijms-26-02412-s001.zip › OA_vs_RA9_cluster_Dendritic Cells_gsea_results.xlsx]

## Sheet: H
pathway	pval	padj	ES	NES	nMoreExtreme	size	leadingEdge	leadingEdge_UP	leadingEdge_DOWN
HALLMARK_TNFA_SIGNALING_VIA_NFKB	0.00104275	0.00816327	0.412942	3.6456	0	110	IER3, JUNB, IL1B, CXCL3, ID2, CDKN1A, NFKBIA, EIF1, PLAUR, CXCL2, CCL4, TNFAIP8, ZC3H12A, PPP1R15A, TRAF1, CD83, G0S2, CCL2, EHD1, PHLDA2, GADD45B, TNF, BCL2A1, TNFAIP2, ZFP36, MAP2K3, TUBB2A, CXCL1, IL1A, SQSTM1, TNFAIP3, NFE2L2, BIRC3, ICAM1, TRIP10, NFKB2, MAP3K8, TNIP1, PLEK, EGR1, SOCS3, PTGS2, TGIF1, TANK, KDM6B, ATF3, SOD2, SIK1, KYNU, EGR2, IER2, NR4A1, KLF4, BTG2, LITAF, JUN, NINJ1, PHLD…	IER3, JUNB, IL1B, CXCL3, ID2, CDKN1A, NFKBIA, EIF1, PLAUR, CXCL2, CCL4, TNFAIP8, ZC3H12A, PPP1R15A, TRAF1, CD83, G0S2, CCL2, EHD1, PHLDA2, GADD45B, TNF, BCL2A1, TNFAIP2, ZFP36, MAP2K3, TUBB2A, CXCL1, IL1A, SQSTM1, TNFAIP3, NFE2L2, BIRC3, ICAM1, TRIP10, NFKB2, MAP3K8, TNIP1, PLEK, EGR1, SOCS3, PTGS2, TGIF1, TANK, KDM6B, ATF3, SOD2, SIK1, KYNU, EGR2, IER2, NR4A1, KLF4, BTG2, LITAF, JUN, NINJ1, PHLD…
HALLMARK_APOPTOSIS	0.00110865	0.00816327	0.400936	3.00966	0	65	IER3, IL1B, CDKN1A, LUM, CLU, PMAIP1, DCN, TSPO, GADD45B, TNF, LMNA, EMP1, SOD1, IL1A, SQSTM1, BIRC3, TNFRSF12A, CD14, LGALS3, GSN, ATF3, SOD2, IGFBP6, ANXA1, PPT1, BGN, HSPB1, DNAJA1, GPX4, PAK1, BTG2, VDAC2, CASP4, BAX, JUN, CASP1	IER3, IL1B, CDKN1A, LUM, CLU, PMAIP1, DCN, TSPO, GADD45B, TNF, LMNA, EMP1, SOD1, IL1A, SQSTM1, BIRC3, TNFRSF12A, CD14, LGALS3, GSN, ATF3, SOD2, IGFBP6, ANXA1, PPT1, BGN, HSPB1, DNAJA1, GPX4, PAK1, BTG2, VDAC2, CASP4, BAX, JUN, CASP1
HALLMARK_MYC_TARGETS_V1	0.00107296	0.00816327	0.319454	2.57968	0	83	EIF4A1, RPS10, U2AF1, SRSF2, EIF4E, RPS3, IFRD1, RPS6, HNRNPA1, MRPL23, FBL, RPL6, RPS5, ILF2, KPNA2, RPLP0, YWHAQ, PSMD8, PSMA4, RPL34, SSBP1, UBE2E1, EIF2S2, NPM1, EIF3D, RAN, EEF1B2, DUT, PSMB3, PSMA7, TUFM, EIF1AX, HSPE1, PSMA1, RSL1D1, CCT5, SLC25A3, RANBP1, SNRPG, IMPDH2, NOP56, XRCC6, PRDX3, GLO1, TCP1, NHP2, COX5A, NDUFAB1, NOP16, EIF2S1, SNRPB2, PCNA, EIF4H, AP3S1	EIF4A1, RPS10, U2AF1, SRSF2, EIF4E, RPS3, IFRD1, RPS6, HNRNPA1, MRPL23, FBL, RPL6, RPS5, ILF2, KPNA2, RPLP0, YWHAQ, PSMD8, PSMA4, RPL34, SSBP1, UBE2E1, EIF2S2, NPM1, EIF3D, RAN, EEF1B2, DUT, PSMB3, PSMA7, TUFM
HALLMARK_OXIDATIVE_PHOSPHORYLATION	0.00107411	0.00816327	0.307769	2.52943	0	88	SLC25A6, SLC25A5, CYCS, MGST3, COX7A2L, COX17, NDUFV1, NDUFV2, NDUFB4, COX7A2, NDUFA4, COX6A1, NDUFS7, GPX4, NDUFB6, VDAC2, UQCRH, BAX, ATP6V0B, COX4I1, SDHC, NDUFA1, ACADVL, MPC1, TOMM22, NDUFB5, NDUFB2, TIMM13, GRPEL1, MDH2, SLC25A3, HSD17B10, COX8A, NDUFC2, ECH1, PRDX3, UQCRQ, IDH3B, COX6B1, NDUFB7, ATP1B1, POLR2F, COX5A, NDUFAB1, TIMM10, GLUD1, MDH1, IDH2, PDK4, UQCRFS1, HADHA, CYB5R3, NDUFS6…	SLC25A6, SLC25A5, CYCS, MGST3, COX7A2L, COX17, NDUFV1, NDUFV2, NDUFB4, COX7A2, NDUFA4, COX6A1, NDUFS7, GPX4, NDUFB6, VDAC2, UQCRH, BAX, ATP6V0B, COX4I1, SDHC, NDUFA1, ACADVL, MPC1, TOMM22
HALLMARK_MTORC1_SIGNALING	0.00114286	0.00816327	0.346406	2.48938	0	58	ALDOA, CDKN1A, GLRX, DDIT4, PPP1R15A, INSIG1, CD9, IFRD1, PRDX1, GLA, MAP2K3, CFP, CORO1A, SQSTM1, SLC1A5, XBP1, MTHFD2, TPI1, TXNRD1, PNP, PSMA4, IDI1, EIF2S2, BTG2, DDX39A, GAPDH, PSMB5	ALDOA, CDKN1A, GLRX, DDIT4, PPP1R15A, INSIG1, CD9, IFRD1, PRDX1, GLA, MAP2K3, CFP, CORO1A, SQSTM1, SLC1A5, XBP1, MTHFD2, TPI1, TXNRD1, PNP, PSMA4, IDI1, EIF2S2, BTG2, DDX39A, GAPDH, PSMB5
HALLMARK_ALLOGRAFT_REJECTION	0.00111732	0.00816327	0.313099	2.33199	0	64	IL1B, FCGR2B, CCL4, HLA-DMA, CCL2, TNF, RPS9, IL10, CFP, NLRP3, HLA-DMB, HLA-DQA1, RPS3A, HLA-DRA, ICAM1, SRGN, CCL22, CAPG, RPS19, RPL9, CD74, UBE2N, CD47, FGR, NPM1, EIF3D, LY86, CD40, IFNGR2, CD86, IRF8, IFNGR1, ITGB2, IRF7, DEGS1, HCLS1, CCND3, TGFB1, BCL3, CXCR3	IL1B, FCGR2B, CCL4, HLA-DMA, CCL2, TNF, RPS9, IL10, CFP, NLRP3, HLA-DMB, HLA-DQA1, RPS3A, HLA-DRA, ICAM1, SRGN, CCL22, CAPG, RPS19, RPL9, CD74, UBE2N, CD47, FGR, NPM1, EIF3D, LY86, CD40
HALLMARK_INFLAMMATORY_RESPONSE	0.00108932	0.00816327	0.29573	2.31387	0	74	IL1B, CDKN1A, NFKBIA, PLAUR, CD55, CCL2, RGS1, IL10, NLRP3, IL1A, RHOG, EMP3, PTGIR, ADRM1, ICAM1, ADM, CD14, CCL22, PTGER2, OSM, IL10RA, MSR1, CLEC5A, BST2, CCR7, BTG2, CD40, AHR, IFNGR2, GPR183, ITGA5, BEST1, CCRL2, CD48, PTAFR, TNFAIP6, IRF7, GPR132, GNA15, PTPRE	IL1B, CDKN1A, NFKBIA, PLAUR, CD55, CCL2, RGS1, IL10, NLRP3, IL1A, RHOG, EMP3, PTGIR, ADRM1, ICAM1, ADM, CD14, CCL22, PTGER2, OSM, IL10RA, MSR1, CLEC5A, BST2, CCR7, BTG2, CD40, AHR
HALLMARK_UV_RESPONSE_UP	0.00234192	0.014374	0.34018	2.23923	1	46	ALDOA, JUNB, NFKBIA, CXCL2, MRPL23, SQSTM1, ICAM1, HSPA2, TCHH, DNAJB1, ATF3, AMD1, SOD2, PPT1, NR4A1, NXF1, DNAJA1, BTG2, BSG, TMBIM6, GPX3, MGAT1, GRPEL1, EIF5, BTG3	ALDOA, JUNB, NFKBIA, CXCL2, MRPL23, SQSTM1, ICAM1, HSPA2, TCHH, DNAJB1, ATF3, AMD1, SOD2, PPT1, NR4A1, NXF1, DNAJA1, BTG2, BSG
HALLMARK_HYPOXIA	0.00342857	0.0155666	0.294834	2.11876	2	58	IER3, ALDOA, S100A4, CDKN1A, PLAUR, GLRX, DDIT4, PPP1R15A, DCN, ANXA2, ZFP36, TNFAIP3, ADM, TGFBI, HEXA, ATF3, TPI1, WSB1, PDGFB, BGN, MT2A	IER3, ALDOA, S100A4, CDKN1A, PLAUR, GLRX, DDIT4, PPP1R15A, DCN, ANXA2, ZFP36, TNFAIP3, ADM, TGFBI, HEXA, ATF3, TPI1, WSB1, PDGFB, BGN, MT2A
HALLMARK_REACTIVE_OXYGEN_SPECIES_PATHWAY	0.00258732	0.014374	0.387449	2.02839	1	26	JUNB, GLRX, FTL, PRDX1, SOD1, TXNRD1, SOD2, NDUFB4, CAT, PRDX6, GPX4, EGLN2, TXN, PRNP, GPX3, LAMTOR5	JUNB, GLRX, FTL, PRDX1, SOD1, TXNRD1, SOD2, NDUFB4, CAT, PRDX6, GPX4, EGLN2, TXN
HALLMARK_IL6_JAK_STAT3_SIGNALING	0.00373599	0.0155666	0.362039	1.99402	2	29	IL1B, CXCL3, IL1R2, CD9, TNF, PLA2G2A, CXCL1, TNFRSF12A, CD14, MAP3K8, SOCS3, HAX1, JUN, IFNGR2, CSF2RA, IFNGR1	IL1B, CXCL3, IL1R2, CD9, TNF, PLA2G2A, CXCL1, TNFRSF12A, CD14, MAP3K8, SOCS3, HAX1, JUN
HALLMARK_KRAS_SIGNALING_UP	0.00350058	0.0155666	0.289523	1.97387	2	51	IL1B, ID2, PLAUR, GLRX, PPP1R15A, TRAF1, G0S2, FCER1G, EMP1, TNFAIP3, BIRC3, PTGS2, LAT2, KCNN4, DUSP6, MAFB, IL10RA, KLF4, ADAM17, LY96, PLAU, F13A1, CSF2RA, IRF8, ITGB2, CA2, IL1RL2, PRDM1, SPARCL1	IL1B, ID2, PLAUR, GLRX, PPP1R15A, TRAF1, G0S2, FCER1G, EMP1, TNFAIP3, BIRC3, PTGS2, LAT2, KCNN4, DUSP6, MAFB, IL10RA, KLF4, ADAM17, LY96
HALLMARK_P53_PATHWAY	0.00564334	0.0194932	0.264703	1.93514	4	61	IER3, S100A4, CDKN1A, DDIT4, SLC3A2, PPP1R15A, IL1A, ZFP36L1, S100A10, TCHH, HEXIM1, VAMP8, ATF3, PLK3, KLF4, BTG2, BAX, JUN, CASP1, NINJ1, ADA, TAX1BP3, TOB1, TPRKB, UPP1, PTPRE, RPS27L, HINT1, GADD45A, CCND3, TSC22D1, TGFB1, PCNA, PRMT2, BAIAP2, RB1, TRAF4	IER3, S100A4, CDKN1A, DDIT4, SLC3A2, PPP1R15A, IL1A, ZFP36L1, S100A10, TCHH, HEXIM1, VAMP8, ATF3, PLK3, KLF4, BTG2, BAX, JUN, CASP1, NINJ1, ADA
HALLMARK_PEROXISOME	0.0106383	0.0312891	0.397497	1.91615	7	21	TSPO, PRDX1, SOD1, SOD2, CLN8, HSD17B11, IDI1, CAT, PRDX5, ERCC1, ACSL5, SCP2	TSPO, PRDX1, SOD1, SOD2, CLN8, HSD17B11, IDI1, CAT, PRDX5, ERCC1, ACSL5, SCP2
HALLMARK_DNA_REPAIR	0.00576701	0.0194932	0.276688	1.90971	4	52	SDCBP, POLD4, ARL6IP1, ADRM1, COX17, RBX1, PNP, TAF9, DAD1, GTF2B, EDF1, ERCC1, TMED2, GPX4, VPS28, DUT, POLR2E, ADA, UPF3B, APRT, SUPT4H1, IMPDH2, MPC2, HCLS1, POLR2F, POLE4, POLR2G, PCNA, POLR2K, TSG101, NT5C, REV3L, BCAP31, POLR1D, POLR2J, NME3, STX3, SSRP1	SDCBP, POLD4, ARL6IP1, ADRM1, COX17, RBX1, PNP, TAF9, DAD1, GTF2B, EDF1, ERCC1, TMED2, GPX4, VPS28, DUT, POLR2E, ADA
HALLMARK_INTERFERON_GAMMA_RESPONSE	0.00674157	0.0210674	0.24795	1.82266	5	62	CDKN1A, NFKBIA, HLA-DMA, CCL2, TNFAIP2, HLA-DQA1, TNFAIP3, ICAM1, HLA-DRB1, MTHFD2, SOCS3, PTGS2, CD74, VAMP8, SOD2, PNP, MT2A, IL10RA, BST2, CASP4, CD40, CASP1, C1S, CD86, IRF8, UPP1, TNFAIP6, IRF7, ISG20, P2RY14	CDKN1A, NFKBIA, HLA-DMA, CCL2, TNFAIP2, HLA-DQA1, TNFAIP3, ICAM1, HLA-DRB1, MTHFD2, SOCS3, PTGS2, CD74, VAMP8, SOD2, PNP, MT2A, IL10RA, BST2, CASP4, CD40, CASP1, C1S
HALLMARK_UNFOLDED_PROTEIN_RESPONSE	0.0348139	0.086937	0.265651	1.65645	28	40	EIF4A1, ATF4, DDIT4, EIF4E, EIF4A3, CCL2, EEF2, TUBB2A, ATP6V0D1, XBP1, MTHFD2, ATF3, RPS14	EIF4A1, ATF4, DDIT4, EIF4E, EIF4A3, CCL2, EEF2, TUBB2A, ATP6V0D1, XBP1, MTHFD2, ATF3, RPS14
HALLMARK_COAGULATION	0.0365135	0.086937	0.256568	1.64	30	42	CLU, CFD, CD9, COMP, PLEK, CRIP2, CAPN2, WDR1, GSN, ARF4, PDGFB, DUSP6, ANXA1, HTRA1, CTSH, C1S, PLAU, FN1, MAFF, LTA4H, TIMP3, LRP1, CSRP1, C1QA, SERPING1, MMP9, SIRT2, SERPINE1, PRSS23, CTSK, C1R	CLU, CFD, CD9, COMP, PLEK, CRIP2, CAPN2, WDR1, GSN, ARF4, PDGFB, DUSP6, ANXA1, HTRA1, CTSH, C1S
HALLMARK_EPITHELIAL_MESENCHYMAL_TRANSITION	0.0241102	0.0669728	0.233265	1.63899	20	55	ID2, PLAUR, LUM, MGP, LGALS1, DCN, GADD45B, COMP, CXCL1, EMP3, TNFAIP3, TNFRSF12A, GLIPR1, TGFBI, CAPG	ID2, PLAUR, LUM, MGP, LGALS1, DCN, GADD45B, COMP, CXCL1, EMP3, TNFAIP3, TNFRSF12A, GLIPR1, TGFBI, CAPG
HALLMARK_ADIPOGENESIS	0.0310421	0.0816898	0.216722	1.63599	27	67	ALDOA, SOD1, MGST3, SLC1A5, TALDO1, TANK, REEP5, COX6A1, CAT, DRAM2, APLP2, GPX4, SDHC, TKT, SCP2, ALDH2, GHITM, GPX3, UBC, IFNGR1, GRPEL1, MDH2, TOB1, CD302, COX8A, MGLL, ECH1, DNAJB9, PRDX3, DNAJC15, UQCRQ, NDUFB7, GADD45A, SPARCL1, CD151, NDUFAB1	ALDOA, SOD1, MGST3, SLC1A5, TALDO1, TANK, REEP5, COX6A1, CAT, DRAM2, APLP2, GPX4, SDHC, TKT, SCP2
HALLMARK_XENOBIOTIC_METABOLISM	0.0648585	0.140997	0.23613	1.51642	54	43	ID2, SERTAD1, SLC1A5, COMT, NDRG2, KYNU, MT2A, CAT, BLVRB, SPINT2, DDAH2, NINJ1, ALDH2, TMBIM6, IRF8, UPP1, CA2, ECH1, AKR1C3, UGDH, PDK4, TNFRSF1A, SHMT2, PSMB10, DHPS, SERPINE1, DHRS7, GCH1, PGRMC1, PTS, DCXR, IDH1, ASL, AHCY, GSS, CES1, FAH, EPHX1, ARG2, CBR1	ID2, SERTAD1, SLC1A5, COMT, NDRG2, KYNU, MT2A, CAT, BLVRB, SPINT2, DDAH2, NINJ1
HALLMARK_COMPLEMENT	0.0608108	0.138206	0.206399	1.5041	53	60	PLAUR, CLU, CD55, EHD1, FCER1G, CXCL1, RHOG, TNFAIP3, PLEK, PFN1, LGALS3, PDGFB, DUSP6, KYNU, ANXA5, CASP4, CTSH, CASP1, C1S, CPM, FN1, MAFF, CD59, CA2, IRF7, LTA4H, STX4, C1QC, LRP1, CSRP1, C1QA, SERPING1, PSEN1, GNAI3, PPP4C, LCP2, CTSL, SERPINE1, LIPA, C1R, PRKCD	PLAUR, CLU, CD55, EHD1, FCER1G, CXCL1, RHOG, TNFAIP3, PLEK, PFN1, LGALS3, PDGFB, DUSP6, KYNU, ANXA5, CASP4, CTSH, CASP1, C1S
HALLMARK_BILE_ACID_METABOLISM	0.0814607	0.162921	0.373041	1.49085	57	13	SOD1, HSD17B11, IDI1, CAT, PRDX5, ACSL5, SCP2	SOD1, HSD17B11, IDI1, CAT, PRDX5, ACSL5, SCP2
HALLMARK_ANGIOGENESIS	0.0804598	0.162921	0.612344	1.45918	48	4	S100A4, LUM	S100A4, LUM
HALLMARK_E2F_TARGETS	0.0940071	0.180783	0.220119	1.45193	79	47	CDKN1A, SRSF2, TUBB, STMN1, CKS2, MTHFD2, UBE2S, PTTG1, KPNA2, SNRPB, DDX39A, RAN, DUT, RANBP1, LYAR, NOP56, XRCC6, NASP, PHF5A, POLE4, EIF2S1, HMGB2, HMGA1, PCNA, TIPIN, DCK, CKS1B, ILF3, RAD50, ING3, SSRP1, PA2G4, NAA38, EXOSC8, MCM7, MYC, RPA3	CDKN1A, SRSF2, TUBB, STMN1, CKS2, MTHFD2, UBE2S, PTTG1, KPNA2, SNRPB, DDX39A, RAN, DUT
HALLMARK_GLYCOLYSIS	0.102041	0.188964	0.229858	1.43327	84	40	IER3, ALDOA, GLRX, DDIT4, DCN, SOD1, STMN1, TGFBI, TALDO1, TPI1, PKM, HAX1, TXN, SDHC, PGLS, AKR1A1, MDH2, ISG20, NASP	IER3, ALDOA, GLRX, DDIT4, DCN, SOD1, STMN1, TGFBI, TALDO1, TPI1, PKM, HAX1, TXN, SDHC
HALLMARK_CHOLESTEROL_HOMEOSTASIS	0.109948	0.196335	0.274502	1.41017	83	25	PLAUR, CLU, CD9, TNFRSF12A, LGALS3, ATF3, ANXA5, IDI1, ETHE1, S100A11, ECH1, ERRFI1, PMVK, FDPS, ALCAM, STX5	PLAUR, CLU, CD9, TNFRSF12A, LGALS3, ATF3, ANXA5, IDI1, ETHE1
HALLMARK_NOTCH_SIGNALING	0.11938	0.198966	0.484367	1.38924	76	6	RBX1, ST3GAL6, PSENEN, HES1, APH1A	RBX1, ST3GAL6
HALLMARK_PROTEIN_SECRETION	0.116402	0.198966	0.290247	1.38277	87	20	GLA, SOD1, ATP1A1, PPT1, ERGIC3, AP2M1, TMED2, COPE, CD63, RAB5A, AP3S1, TSG101, SNX2, RAB9A	GLA, SOD1, ATP1A1, PPT1, ERGIC3, AP2M1, TMED2
HALLMARK_IL2_STAT5_SIGNALING	0.125843	0.202972	0.184667	1.35747	111	62	IL1R2, TRAF1, CD83, GADD45B, IL10, EMP1, SLC1A5, MAP3K8, RNH1, XBP1, NFKBIZ, CAPG, PTGER2, PNP, IL10RA, GPX4, AHR, ANXA4, PHLDA1, CD86, PRNP, IRF8, IFNGR1, CD48, MAFF	IL1R2, TRAF1, CD83, GADD45B, IL10, EMP1, SLC1A5, MAP3K8, RNH1, XBP1, NFKBIZ, CAPG, PTGER2, PNP, IL10RA, GPX4, AHR, ANXA4, PHLDA1
HALLMARK_ANDROGEN_RESPONSE	0.143979	0.224967	0.259593	1.33358	109	25	TNFAIP8, INSIG1, ADRM1, MYL12A, DBI, UAP1, IDI1, XRCC6, DNAJB9, CCND3, TSC22D1, SMS, GNAI3, HPGD, FKBP5, PA2G4, NCOA4, RAB4A	TNFAIP8, INSIG1, ADRM1, MYL12A, DBI, UAP1, IDI1
HALLMARK_INTERFERON_ALPHA_RESPONSE	0.162198	0.238527	0.280142	1.29519	120	19	CD74, LPAR6, CD47, BST2, HLA-C, CASP1, C1S, CCRL2, IRF7, ISG20	CD74, LPAR6, CD47, BST2, HLA-C, CASP1, C1S
HALLMARK_MYOGENESIS	0.18568	0.265257	0.217592	1.29147	152	35	CDKN1A, CLU, CFD, GADD45B, IFRD1, GABARAPL2, GSN, PRNP, GPX3, RIT1, GAA, FLII, FDPS, COL6A2, PDE4DIP, TGFB1, MEF2C, RB1, SVIL, FHL1, TAGLN, SPHK1, SIRT2, ATP6AP1, IGFBP7	CDKN1A, CLU, CFD, GADD45B, IFRD1, GABARAPL2, GSN
HALLMARK_APICAL_JUNCTION	0.322619	0.448082	0.182236	1.12439	270	38	TRAF1, VASP, INSIG1, RHOF, ICAM1, CD99, TGFBI, PFN1, ADAM15, RAC2, CD86, FSCN1, CAP1, ARPC2, RSU1, STX4, TSPAN4, BAIAP2, SKAP2, MMP9, LAMB3	TRAF1, VASP, INSIG1, RHOF, ICAM1, CD99, TGFBI, PFN1, ADAM15, RAC2
HALLMARK_G2M_CHECKPOINT	0.437653	0.575859	0.17436	1.02023	357	34	SRSF2, HSPA8, STMN1, CKS2, UBE2S, PTTG1, KPNA2, AMD1, MT2A	SRSF2, HSPA8, STMN1, CKS2, UBE2S, PTTG1, KPNA2, AMD1, MT2A
HALLMARK_TGF_BETA_SIGNALING	0.511968	0.652985	0.197025	0.949767	384	21	JUNB, ID2, PPP1R15A, FKBP1A, TGIF1, ID3, IFNGR2, TGFB1, KLF10, ARID4B, SLC20A1, SERPINE1, ID1, HDAC1	JUNB, ID2, PPP1R15A, FKBP1A, TGIF1, ID3
HALLMARK_PANCREAS_BETA_CELLS	0.59215	0.704941	0.413352	0.890046	346	3	MAFB, SPCS1	MAFB
HALLMARK_SPERMATOGENESIS	0.648494	0.736924	0.227601	0.842198	451	11	HSPA2, TALDO1, PEBP1, TLE4	HSPA2, TALDO1, PEBP1, TLE4
HALLMARK_FATTY_ACID_METABOLISM	0.711649	0.773532	0.113933	0.786368	616	52	ALDOA, LGALS1, G0S2, S100A10, HSD17B11, ERP29, IDI1, PRDX6, ACSL5, SDHC, ACADVL, MDH2, GLUL, HSD17B10, MGLL, CA2, ECH1, IDH3B, UGDH, MDH1, SMS, DECR1, ECHS1, HPGD, OSTC, IDH3G, APEX1, PDHA1, GRHPR, ACAT2, SUCLG2, PTS, HCCS, IDH1, PDHB, FH, ADSL, EPHX1, ACADM, CBR1, HIBCH, HADH, ALDH3A2, CBR3	ALDOA, LGALS1, G0S2, S100A10, HSD17B11, ERP29, IDI1, PRDX6, ACSL5, SDHC, ACADVL
HALLMARK_HEME_METABOLISM	0.746287	0.78125	0.133136	0.76282	602	32	SDCBP, MAP2K3, MGST3, RAD23A, CAT, BLVRB, BTG2, BSG, PGLS, ADIPOR1, TMEM9B, CA2	SDCBP, MAP2K3, MGST3, RAD23A, CAT, BLVRB, BTG2, BSG
HALLMARK_ESTROGEN_RESPONSE_LATE	0.941748	0.960967	0.0965381	0.572981	775	35	ID2, CD9, ZFP36, GLA, XBP1, BLVRB, KLF4, TOB1, BTG3, CA2, ISG20, UGDH, IDH2, SNX10, NXT1, FKBP5, PRSS23, NAB2, CAV1, SLC16A1, ARL3, DCXR, CXCL12, EGR3, SLC26A2, ALDH3A2, PTGER3, FARP1, HOMER2, FLNB, CHPT1	ID2, CD9, ZFP36, GLA, XBP1, BLVRB, KLF4
HALLMARK_WNT_BETA_CATENIN_SIGNALING	0.970443	0.970443	0.228633	0.54482	590	4	ADAM17, NUMB, MYC	ADAM17
HALLMARK_APICAL_SURFACE	0.75	0.78125	-0.230088	-0.764148	263	7	SULF2, LYN, ADAM10
HALLMARK_PI3K_AKT_MTOR_SIGNALING	0.683938	0.759931	-0.120696	-0.872738	131	33	HSP90B1, RAC1, ACTR2, GRB2, UBE2D3, MAPK1, MKNK2, PIKFYVE, CAB39, STAT2, PRKCB, PDK1, CDK1, PIK3R3, RPS6KA1, THEM4		HSP90B1, RAC1, ACTR2
HALLMARK_ESTROGEN_RESPONSE_EARLY	0.619565	0.720425	-0.120104	-0.877662	113	34	UGCG, ELF1, OPN3, AREG, MED13L, NRIP1, GAB2, CHPT1, FLNB, FARP1, MED24, SLC26A2, KRT18, EGR3, CXCL12, TGIF2, ARL3, MYC, SLC16A1, PRSS23, FKBP5, DEPTOR, NXT1, KLF10, SVIL
HALLMARK_UV_RESPONSE_DN	0.570796	0.696093	-0.144372	-0.896139	128	24	PRDM2, ATP2B1, DUSP1, CDK13, SCAF8, PIK3R3, SLC22A18, AGGF1, SMAD3, MYC, SYNJ2, CAV1, ID1, SPOP, SERPINE1, EFEMP1, CITED2		PRDM2
HALLMARK_MYC_TARGETS_V2	0.522388	0.652985	-0.189591	-0.939601	139	16	HK2, SRM, FARSA, DCTPP1, IMP4, NOC4L, TBRG4, MYC, PA2G4, PHB, WDR74, NOP16, NOP56, TCOF1, HSPE1, NPM1	NPM1
HALLMARK_HEDGEHOG_SIGNALING	0.338942	0.45803	-0.489905	-1.05467	140	3	MYH9, VEGFA
HALLMARK_KRAS_SIGNALING_DN	0.153392	0.232413	-0.358646	-1.29465	51	8	PTPRJ, MX1, CHST2, IFI44L, GPRC5C
HALLMARK_MITOTIC_SPINDLE	0.00584795	0.0194932	-0.255472	-1.96115	0	37	EZR, DYNC1H1, MYH9, CDC42, ACTN4, MYO9B, ARHGAP5, ARF6, SPTAN1, BCL2L11, ARL8A, PLEKHG2, DOCK4, RICTOR, FLNB, RASAL2, SPTBN1, FARP1, LMNB1, CDK1		EZR

## Sheet: C1
pathway	pval	padj	ES	NES	nMoreExtreme	size	leadingEdge	leadingEdge_UP	leadingEdge_DOWN
chr6p21	0.00116144	0.207723	0.368472	2.64363	0	59	IER3, RPS10, HLA-DRB5, CDKN1A, HLA-DMA, HLA-DQB1, HLA-DQA2, HLA-DPB1, RPL10A, TNF, CLIC1, TUBB, LST1, HLA-DMB, HLA-DQA1, HLA-DRA, HLA-DRB1, HLA-DPA1, PPP1R10, CUTA, NEU1, RNF5, BRD2, DDAH2, MRPL14, HLA-C, CSNK2B, FLOT1, AIF1, GPSM3, CNPY3, RPS18, TNXB, BAG6, RPL7L1, CCND3, MEA1, GLO1, PPP1R18, HMGA1, HLA-DQB2	IER3, RPS10, HLA-DRB5, CDKN1A, HLA-DMA, HLA-DQB1, HLA-DQA2, HLA-DPB1, RPL10A, TNF, CLIC1, TUBB, LST1, HLA-DMB, HLA-DQA1, HLA-DRA, HLA-DRB1, HLA-DPA1, PPP1R10, CUTA, NEU1, RNF5, BRD2, DDAH2, MRPL14, HLA-C, CSNK2B, FLOT1, AIF1
chr19q13	0.00217155	0.207723	0.255929	2.21155	1	100	RPL13A, PLAUR, FXYD5, FCGRT, NFKBID, FTL, PPP1R15A, VASP, HCST, ZFP36, RPS9, TYROBP, EMP3, PTGIR, SERTAD1, GMFG, FBL, SLC1A5, RPS5, UBE2S, RPS16, RPS19, EIF3K, KCNN4, PEPD, TBCB, PSMD8, MYADM, BLVRB, ARHGEF1, SPINT2, ERCC1, RABAC1, EGLN2, BAX, ETHE1, PSENEN, CD33, PDCD5, PAF1, ERF, ECH1, CYTH2, OPA3, SHKBP1, PLD3, NFKBIB, COX6B1, PRMT1, RBM42, TGFB1, BCL3, POU2F2, AXL, TFPT, CD37, NR1H2, NOSIP, C…	RPL13A, PLAUR, FXYD5, FCGRT, NFKBID, FTL, PPP1R15A, VASP, HCST, ZFP36, RPS9, TYROBP, EMP3, PTGIR, SERTAD1, GMFG, FBL, SLC1A5, RPS5, UBE2S, RPS16, RPS19, EIF3K, KCNN4, PEPD, TBCB, PSMD8, MYADM, BLVRB, ARHGEF1, SPINT2, ERCC1, RABAC1, EGLN2, BAX, ETHE1
chr11p15	0.003861	0.207723	0.377846	2.0809	2	28	RPL27A, RPLP2, RPS13, PHLDA2, EIF3F, RHOG, MRPL23, ADM, RNH1, TALDO1, POLR2L, ILK, PSMA1, TMEM9B, IRF7, KCNQ1OT1, TSPAN4, SIGIRR, CD151	RPL27A, RPLP2, RPS13, PHLDA2, EIF3F, RHOG, MRPL23, ADM, RNH1, TALDO1, POLR2L, ILK
chr1q23	0.00399467	0.207723	0.397632	2.01946	2	23	FCER1A, FCGR2B, CD1C, FCGR2A, FCER1G, CD1E, TAGLN2, UAP1, MNDA, DUSP23, SDHC, CD48, UFC1, PFDN2, PRCC, ISG20L2	FCER1A, FCGR2B, CD1C, FCGR2A, FCER1G, CD1E, TAGLN2, UAP1, MNDA, DUSP23, SDHC
chr11q12	0.0065189	0.282486	0.373151	1.97708	4	25	MS4A6A, SLC3A2, LPXN, TMEM109, MS4A7, NXF1, SLC43A3, BEST1, TIMM10, UBXN1, POLR2G, TMEM258, SERPING1, MED19, TMX2, STX5, WDR74, MS4A4A, EEF1G, STX3, SSRP1	MS4A6A, SLC3A2, LPXN, TMEM109, MS4A7, NXF1
chr9q33	0.0124417	0.323484	0.594695	1.88809	7	7	TRAF1, RPL12, GSN, RPL35, PSMB7, ANGPTL2	TRAF1, RPL12, GSN, RPL35, PSMB7
chr2p25	0.0171073	0.404355	0.554167	1.75942	10	7	ID2, RPS7, YWHAQ, IAH1, ADAM17	ID2, RPS7, YWHAQ, IAH1, ADAM17
chr17q12	0.0244253	0.529215	0.430075	1.7026	16	12	CCL3, CCL4, RPL23, CCL2, RPL19	CCL3, CCL4, RPL23, CCL2, RPL19
chr2p21	0.0108696	0.323484	0.919097	1.70199	5	2	CALM2, COX7A2L	CALM2, COX7A2L
chrXq24	0.0538336	0.644823	0.562327	1.53766	32	5	SLC25A5, UBE2A, NDUFA1, UPF3B	SLC25A5, UBE2A, NDUFA1
chr15q23	0.0536332	0.644823	0.622872	1.53699	30	4	RPLP1, HEXA, PKM	RPLP1, HEXA, PKM
chr5q31	0.0683995	0.644823	0.319245	1.5009	49	19	HNRNPA0, CD14, TGFBI, EGR1, NDFIP1, UBE2D2, PPP2CA, TAF7, UQCRQ, HINT1, DDX46, ZCCHC10, RAD50, CAMLG	HNRNPA0, CD14, TGFBI, EGR1, NDFIP1, UBE2D2
chr10q22	0.0598802	0.644823	0.39599	1.49908	39	11	DDIT4, SRGN, ANXA11, VDAC2, PLAU, PLAC9, ZNF503, ANAPC16, ANXA7	DDIT4, SRGN, ANXA11, VDAC2
chr6q27	0.0701468	0.644823	0.543254	1.48551	42	5	SFT2D1, RNASET2, MPC1, PSMB1	SFT2D1, RNASET2, MPC1
chr14q11	0.0719225	0.644823	0.331868	1.46875	51	16	RNASE6, PNP, NDRG2, RBM23, DAD1, PSMB5, DHRS4L2, RNASE1, C14orf119, NGDN, SLC7A7, MRPL52, CCNB1IP1, APEX1	RNASE6, PNP, NDRG2, RBM23, DAD1, PSMB5
chr12q22	0.0815217	0.706522	0.77577	1.43658	44	2	UBE2N, NDUFA12	UBE2N, NDUFA12
chr12q24	0.107831	0.748602	0.25291	1.43469	83	31	RHOF, RPL6, VPS29, RPLP0, PEBP1, DYNLL1, ERP29, COX6A1, TMED2, TMEM120B, RAN, RILPL2, ALDH2, UBC, MAP1LC3B2	RHOF, RPL6, VPS29, RPLP0, PEBP1, DYNLL1, ERP29, COX6A1, TMED2, TMEM120B, RAN, RILPL2
chr1q31	0.0916031	0.735354	0.407096	1.42924	59	9	RGS1, PRG4, PTGS2, RGS2	RGS1, PRG4, PTGS2, RGS2
chr3q12	0.0899654	0.735354	0.574285	1.4171	51	4	FILIP1L, NFKBIZ, ST3GAL6	FILIP1L, NFKBIZ, ST3GAL6
chr20q13	0.110811	0.748602	0.282013	1.39871	81	22	ZFAS1, ADRM1, RGS19, OSER1, CD40, DPM1, PSMA7, ADA, RPS21, PPDPF	ZFAS1, ADRM1, RGS19, OSER1, CD40, DPM1, PSMA7, ADA
chr4q26	0.127178	0.748602	0.617838	1.36547	72	3	USP53, SNHG8	USP53, SNHG8
chr16q21	0.134146	0.748602	0.61274	1.3542	76	3	CKLF, CCL22	CKLF, CCL22
chr7q33	0.134058	0.748602	0.726899	1.34608	73	2	AKR1B1, CNOT4	AKR1B1
chr4q23	0.137681	0.748602	0.720329	1.33391	75	2	EIF4E, LAMTOR3	EIF4E
chr1q21	0.147826	0.748602	0.210328	1.32911	118	40	S100A4, S100A6, RBM8A, NBPF10, RPS27, ILF2, S100A10, TCHH, C1orf43, JTB, ADAM15, HAX1, SLC39A1, C1orf56, S100A11, SF3B4, ENSA, PMVK, CDC42SE1, PDE4DIP, APH1A, CERS2, CKS1B	S100A4, S100A6, RBM8A, NBPF10, RPS27, ILF2, S100A10, TCHH, C1orf43, JTB, ADAM15, HAX1, SLC39A1
chr7q34	0.14619	0.748602	0.412301	1.30901	93	7	TBXAS1, SSBP1, CLEC5A, NDUFB2	TBXAS1, SSBP1, CLEC5A
chr12q21	0.158046	0.748602	0.329396	1.30403	109	12	LUM, DCN, GLIPR1, DUSP6, PHLDA1, THAP2	LUM, DCN, GLIPR1, DUSP6, PHLDA1
chr8q21	0.172093	0.748602	0.392742	1.30335	110	8	RPL7, LY96, CA2, TERF1, TMEM70, DECR1, ZFAND1	RPL7, LY96
chr14q13	0.155709	0.748602	0.52808	1.30309	89	4	NFKBIA, BAZ1A, SPTSSA, PSMA6	NFKBIA, BAZ1A
chr6q14	0.163763	0.748602	0.5884	1.30041	93	3	HMGN3, COX7A2	HMGN3, COX7A2
chr2q23	0.157609	0.748602	0.699384	1.29513	86	2	ARL5A, TNFAIP6
chr13q22	0.0449898	0.644823	0.96757	1.29487	21	1	COMMD6	COMMD6
chr2q24	0.168026	0.748602	0.472333	1.29158	102	5	TANK, CYTIP, CD302, NR4A2, BAZ2B	TANK, CYTIP
chr4q13	0.16944	0.748602	0.353157	1.28399	111	10	CXCL3, CXCL2, CXCL1	CXCL3, CXCL2, CXCL1
chr5q32	0.18612	0.748602	0.424385	1.26096	117	6	CSF1R, RBM27, TCOF1, ADRB2	CSF1R, RBM27
chr7p15	0.189274	0.748602	0.423098	1.25714	119	6	CYCS, TOMM7, HOTAIRM1, SNX10, SKAP2	CYCS, TOMM7
chr13q12	0.196672	0.748602	0.342518	1.24531	129	10	RPL21, SAP18, ALOX5AP	RPL21, SAP18, ALOX5AP
chr1q22	0.20509	0.748602	0.328524	1.24368	136	11	LMNA, KRTCAP2, ARHGEF2, DAP3, LAMTOR2, RIT1, FDPS, PMF1, SLC25A44, SLC50A1, MTX1	LMNA, KRTCAP2
chrXp22	0.207493	0.748602	0.304543	1.24267	143	13	TMSB4X, SLC25A6, CD99, AP1S2, EIF1AX, CSF2RA, SMS, RAB9A, ARHGAP6, IL3RA, PDHA1, HCCS	TMSB4X, SLC25A6, CD99, AP1S2
chr12q13	0.206211	0.748602	0.196219	1.23995	165	40	RPL41, TUBA1B, HNRNPA1, IGFBP6, NR4A1, TMBIM6, ITGA5, DCTN2, NDUFA4L2, BLOC1S1, TUBA1C, TUBA1A, CD63, PFDN5, LRP1, BIN2, ARF3, OS9, SHMT2, RND1, ORMDL2, ATF1, PRKAG1, PA2G4, GPR84, NAB2, SARNP, LETMD1, CNPY2, RARG, ESYT1, ARHGAP9, LIMA1, MBD6, TFCP2, KRT18	RPL41, TUBA1B, HNRNPA1, IGFBP6, NR4A1
chr11q22	0.198185	0.748602	0.339527	1.23444	130	10	TMEM123, BIRC3, CASP4, CASP1, CARD16	TMEM123, BIRC3, CASP4, CASP1, CARD16
chr8q12	0.213064	0.748602	0.386484	1.22704	136	7	RPS20, SDCBP, NSMAF	RPS20, SDCBP, NSMAF
chr1p32	0.231008	0.774578	0.361321	1.19907	148	8	JUN, MAGOH, SCP2, TMEM59, BTF3L4, HSPB11	JUN, MAGOH, SCP2, TMEM59
chr22q12	0.25	0.774578	0.315229	1.19335	166	11	XBP1, OSM, EIF3D, TBC1D10A, MPST, TIMP3, NCF4, TXN2	XBP1, OSM, EIF3D
chr7p11	0.259516	0.774578	0.478011	1.17954	149	4	CHCHD2, SEC61G, SUMF2, CCT6A	CHCHD2
chrYp11	0.212679	0.748602	0.87931	1.17675	103	1	RPS4Y1	RPS4Y1
chr6q13	0.25	0.774578	0.634963	1.17583	137	2	EEF1A1	EEF1A1
chr8q23	0.224949	0.769562	0.874795	1.17071	109	1	EIF3E	EIF3E
chr8q22	0.278366	0.774578	0.318892	1.15942	183	10	ZNF706, RPL30, PLEKHF2, POLR2K, MTDH, KLF10, GEM	ZNF706, RPL30
chr20p13	0.290419	0.786552	0.302571	1.14543	193	11	FKBP1A, C20orf27, SNRPB, PRNP, NOP56, IDH3B, RNF24, PSMF1	FKBP1A, C20orf27, SNRPB
chr2q22	0.277003	0.774578	0.516369	1.14121	158	3	KYNU, HNMT	KYNU
chr19p12	0.280797	0.774578	0.616029	1.14077	154	2	ZNF90	ZNF90
chr20q12	0.276074	0.774578	0.847291	1.1339	134	1	MAFB	MAFB
chr4q27	0.280164	0.774578	0.84647	1.13281	136	1	ANXA5	ANXA5
chr14q32	0.320885	0.792993	0.252834	1.11897	231	16	TNFAIP2, CRIP1, CRIP2, EIF5, IFI27L2, GPR132, PLD4, PSMC1	TNFAIP2, CRIP1, CRIP2
chrXq12	0.302536	0.792993	0.603714	1.11797	166	2	VSIG4, YIPF6	VSIG4
chr16q13	0.306688	0.792993	0.408831	1.11793	187	5	MT2A, MT1X, HERPUD1	MT2A, MT1X, HERPUD1
chr6p25	0.323664	0.792993	0.316675	1.11179	211	9	TUBB2A, LY86, F13A1, SERPINB9, LYRM4, PXDC1, DUSP22	TUBB2A, LY86
chr5q33	0.326347	0.792993	0.29286	1.10867	217	11	TNIP1, PTTG1, CD74, RPS14, GPX3, RBM22, ADAM19, ANXA6, TTC1, THG1L	TNIP1, PTTG1, CD74, RPS14
chr10q25	0.317073	0.792993	0.501491	1.10833	181	3	ACSL5, SFR1	ACSL5, SFR1
chr17p13	0.335849	0.808526	0.184806	1.10285	266	35	EIF4A1, CLEC10A, RPL26, MIR22HG, PFN1, KDM6B, ACADVL, PSMB6, TAX1BP3, SPAG7, RPAIN, CD68, SERPINF1, TMEM256, ARRB2, RNF167, ITGAE, SAT2, PAFAH1B1, SLC25A11, VAMP2, EMC6, SPNS3, NAA38, MPDU1, NLRP1, CYB5D1, MED11, CYB5D2, SERPINF2, TMEM88, ASGR1, SMYD4	EIF4A1, CLEC10A, RPL26, MIR22HG, PFN1, KDM6B, ACADVL, PSMB6
chr9q22	0.322481	0.792993	0.329337	1.09293	207	8	CKS2, NANS, ASPN, NINJ1	CKS2, NANS, ASPN, NINJ1
chr14q24	0.357784	0.808904	0.287656	1.08897	238	11	ZFP36L1, NPC2, SLIRP, COX16, PLEK2, NUMB, PSEN1, ERH	ZFP36L1, NPC2, SLIRP
chr20p11	0.356401	0.808904	0.436087	1.07609	205	4	CST3, NXT1, RIN2, DTD1	CST3
chr2p11	0.365052	0.81822	0.431977	1.06594	210	4	CAPG, VAMP8, KRCC1, CHMP3	CAPG, VAMP8
chr1p33	0.411043	0.827676	0.795156	1.06413	200	1	UQCRH	UQCRH
chr20p12	0.388013	0.827676	0.356843	1.06028	245	6	DSTN, SNRPB2, PCNA, TMEM230	DSTN
chr10p11	0.356884	0.808904	0.571663	1.05861	196	2	MAP3K8, SVIL	MAP3K8
chr6p24	0.40591	0.827676	0.330415	1.04903	260	7	TMEM14C, TMEM14B, PHACTR1	TMEM14C, TMEM14B, PHACTR1
chr17q24	0.373188	0.827676	0.566035	1.04819	205	2	KPNA2	KPNA2
chr11q13	0.410539	0.827676	0.160305	1.04435	334	43	RPS3, EHD1, POLD4, FAU, TRMT112, NDUFV1, DRAP1, PRDX5, FOLR2, CORO1B, GSTP1, BANF1, FOSL1, COX8A, SLC25A45, LAMTOR1, ARL2, CCDC85B, RPS6KA4, FERMT3, CLCF1, YIF1A, AIP, VPS51, CCS, DNAJC4, FIBP, MRPL11, RPS6KB2, CAPN1, BRMS1, ATG16L2, CCDC88B, ANAPC15	RPS3, EHD1, POLD4, FAU, TRMT112, NDUFV1, DRAP1, PRDX5, FOLR2
chr2p23	0.423653	0.828288	0.274114	1.0377	282	11	ATRAID, PTRHD1, SNX17, MRPL33, HADHA, ITSN2, RAB10, PLB1, PREB, TP53I3, FAM228B	ATRAID
chr10q26	0.390698	0.827676	0.312456	1.03691	251	8	HTRA1, PTPRE, PRDX3, RGS10, ECHS1, GLRX3, BUB3	HTRA1
chr5q15	0.402439	0.827676	0.468506	1.03543	230	3	GLRX	GLRX
chr7q22	0.414169	0.827676	0.211599	1.03466	303	21	ARPC1B, LAMTOR4, HBP1, BUD31, LRCH4, POLR2J, SYPL1, TSC22D4, TRIP6, SERPINE1, PSMC2, COPS6, MCM7, PCOLCE, MEPCE, MUC12, AP1S1	ARPC1B, LAMTOR4
chr22q13	0.425718	0.828288	0.166873	1.01888	340	37	ATF4, RPL3, LGALS1, TSPO, LGALS2, EIF3L, RBX1, SMDT1, PDGFB	ATF4, RPL3, LGALS1, TSPO, LGALS2, EIF3L, RBX1, SMDT1, PDGFB
chrYq11	0.501022	0.879939	0.754105	1.0092	244	1	DDX3Y
chr6q24	0.453507	0.86248	0.36645	1.00205	277	5	STX11, ABRACL, CITED2, AIG1, FUCA2	STX11, ABRACL
chrXq28	0.461095	0.86248	0.244775	0.998792	319	13	RPL10, BGN, NAA10, FUNDC2, BCAP31, IDH3G, ATP6AP1, G6PD, IKBKG, VBP1, LAGE3	RPL10, BGN
chr6p23	0.458333	0.86248	0.53269	0.986441	252	2	CD83, NOL7	CD83
chr19p13	0.482571	0.879939	0.117155	0.984036	442	90	JUNB, OAZ1, CFD, EEF2, RPL18A, GADD45B, COMP, RAD23A, ICAM1, TRIP10, DNAJB1, NDUFA13, CIRBP, EIF3G, NDUFA11, IER2, GPR108, NDUFS7, BST2, GPX4, DDX39A, BSG, POLR2E, FKBP8, PGLS, UBA52, COPE, TIMM13, UBL5, ARID3A, GNA15, NDUFB7, TECR, KXD1, STXBP2, ICAM3, WDR83OS, TICAM1, STX10, SAFB2, ILF3, DHPS, ELOF1, CD70, SF3A2, LSM4, PIN1, TNFSF9, TRMT1, BABAM1, HMG20B, TIMM44, TYK2, MCOLN1, KEAP1, ANGPTL4, T…	JUNB, OAZ1, CFD, EEF2, RPL18A, GADD45B, COMP, RAD23A, ICAM1, TRIP10, DNAJB1, NDUFA13, CIRBP, EIF3G, NDUFA11, IER2, GPR108, NDUFS7, BST2, GPX4, DDX39A, BSG, POLR2E, FKBP8
chr10p13	0.482871	0.879939	0.357371	0.977219	295	5	VIM, VIM-AS1, RSU1	VIM
chr2q11	0.491379	0.879939	0.244243	0.966924	341	12	RPL31, IL1R2	RPL31, IL1R2
chr11p14	0.578732	0.885712	0.71798	0.960852	282	1	METTL15
chr3q25	0.527216	0.879939	0.300412	0.953773	338	7	RNF13, P2RY14, TIPARP, MFSD1, TSC22D2, TM4SF1, P2RY13	RNF13
chrXq22	0.530233	0.879939	0.283641	0.941284	341	8	RPL36A, GLA, MORF4L2, ARMCX1, TCEAL4, BTK, BEX4	RPL36A, GLA, MORF4L2
chr1q32	0.528378	0.879939	0.189702	0.940876	390	22	CD55, G0S2, IL10, ATF3, SNRPE, BTG2, ADIPOR1, NUCKS1, CSRP1, LAMB3, MAPKAPK2, TIMM17A, ZBED6, RNPEP, SRGAP2, DYRK3, CAMSAP2, EIF2D	CD55, G0S2, IL10, ATF3, SNRPE, BTG2
chr10q11	0.544164	0.879939	0.315919	0.938683	344	6	HNRNPF, RASSF4, ALOX5, NCOA4, ARHGAP22, CXCL12	HNRNPF
chr7p12	0.613497	0.891367	0.699918	0.936679	299	1	UPP1
chr7p21	0.512111	0.879939	0.379367	0.936123	295	4	NDUFA4, AHR, RPA3, PHF14	NDUFA4, AHR
chr1p13	0.524823	0.879939	0.217519	0.931663	369	15	RHOC, ATP1A1, RAP1A, CD58, DRAM2, LAMTOR5, GSTM3, PRPF38B	RHOC, ATP1A1, RAP1A, CD58, DRAM2
chr3p25	0.52766	0.879939	0.216986	0.929384	371	15	ANKRD28, BRK1, MTMR14, ARPC4, IRAK2, LSM3, SEC13, TMEM43, FGD5-AS1, JAGN1, RAF1, TADA3, CAMK1	ANKRD28, BRK1
chr17p11	0.553892	0.879939	0.245253	0.928443	369	11	UBB, MAP2K3, COPS3, MTRNR2L1, NCOR1, FLII	UBB, MAP2K3
chr18q21	0.561377	0.884594	0.243097	0.920284	374	11	RPL17, PMAIP1	RPL17, PMAIP1
chr3q21	0.555039	0.879939	0.276457	0.917446	357	8	RAB7A, TPRA1, CSTA, MGLL	RAB7A, TPRA1, CSTA
chr16p12	0.572519	0.885712	0.25904	0.909441	374	9	ARL6IP1, RPS15A, METTL9, NDUFAB1, IL4R, IGSF6	ARL6IP1, RPS15A, METTL9
chr12p12	0.579119	0.885712	0.331239	0.905761	354	5	MGP, STRAP, ARHGDIB	MGP
chr10p15	0.597064	0.891367	0.326891	0.893874	365	5	IDI1, AKR1C3, PFKFB3, AKR1C1, PFKP	IDI1
chr1p22	0.604977	0.891367	0.281343	0.893234	388	7	GTF2B, RPL5, GNG5, LRRC8C, MCOLN2, RPF1	GTF2B, RPL5
chr5q13	0.593893	0.891367	0.253105	0.888606	388	9	BTF3, HEXB, TAF9	BTF3, HEXB, TAF9
chr17p12	0.678937	0.897478	0.659688	0.882841	331	1	ZSWIM7
chr9q21	0.620529	0.891367	0.277158	0.879946	398	7	ANXA1, TLE4, OSTF1, TJP2, CTSL	ANXA1, TLE4
chr5q35	0.60166	0.891367	0.197758	0.875216	434	16	SQSTM1, RNF130, HIGD2A, NPM1, MGAT1, NHP2, NOP16, TMED9, LCP2, RGS14, KCNMB1, STK10	SQSTM1, RNF130, HIGD2A, NPM1
chr7q31	0.618605	0.891367	0.263499	0.874444	398	8	IFRD1, CAPZA2, DNAJB9, ING3, ZNF277, CAV1	IFRD1
chr4q31	0.610114	0.891367	0.319708	0.874231	373	5	RPS3A, MGST2, NDUFC1, TLR2	RPS3A
chr2p13	0.629683	0.894632	0.210718	0.859823	436	13	MTHFD2, AUP1, ANXA4, TPRKB, SNRPG, NAGK, NFU1, CCT7, DGUOK	MTHFD2, AUP1, ANXA4
chrXp11	0.638851	0.897478	0.181198	0.851887	466	19	CFP, UXT, PLP2, MID1IP1, NDUFB11, PQBP1, HSD17B10, ATP6AP2	CFP, UXT, PLP2, MID1IP1
chr4q12	0.681185	0.897478	0.380855	0.841716	390	3	CHIC2, IGFBP7, NOA1	CHIC2
chr1q41	0.697464	0.906703	0.453495	0.839787	384	2	CAPN2	CAPN2
chr2q35	0.666667	0.897478	0.25277	0.838838	429	8	RPL37A, FN1, ARPC2, AAMP, TMBIM1	RPL37A
chr12q23	0.651908	0.897478	0.238799	0.838381	426	9	TXNRD1, SNRPF, SLC25A3, LTA4H, EID3, ELK3	TXNRD1, SNRPF
chr9p21	0.657439	0.897478	0.338891	0.836246	379	4	DNAJA1, NDUFB6	DNAJA1, NDUFB6
chr16q24	0.653435	0.897478	0.238076	0.835841	427	9	MAP1LC3B, COX4I1, IRF8, APRT	MAP1LC3B, COX4I1
chr17q11	0.658501	0.897478	0.203791	0.831558	456	13	RPL23A, WSB1, PSMD11, EVI2A, TRAF4, ADAP2, EVI2B, RAB34	RPL23A, WSB1
chr9p22	0.705575	0.908166	0.369849	0.817394	404	3	RPS6	RPS6
chr5q14	0.680916	0.897478	0.232704	0.81698	445	9	LUCAT1, RPS23, TBCA, ARRDC3, MEF2C	LUCAT1, RPS23
chr19q12	0.779141	0.945943	0.608374	0.814169	380	1	UQCRFS1
chr8p23	0.731884	0.919261	0.438766	0.812513	403	2	CLN8	CLN8
chr6q23	0.7031	0.908166	0.294528	0.805377	430	5	TNFAIP3, IFNGR1, LINC01010, EPB41L2	TNFAIP3
chr16q22	0.723147	0.913388	0.220363	0.801186	477	10	TPPP3, ATP6V0D1, CMTM3, NUTF2, DPEP2, PSMB10, ZFHX3	TPPP3, ATP6V0D1
chr9p24	0.805726	0.95657	0.593596	0.794392	393	1	CBWD1
chr2p16	0.74028	0.920922	0.247016	0.784249	475	7	RTN4, RPS27A, REL	RTN4, RPS27A
chr1p34	0.735409	0.919261	0.142184	0.769865	566	27	ZC3H12A, PRDX1, MFSD2A, PPT1, PLK3, ATP6V0B, AKR1A1, CAP1, NASP, NDUFS5, COL9A2, MRPS15, STK40, TRAPPC3, THRAP3, CSF3R, SMIM12, HYI, BTBD19	ZC3H12A, PRDX1, MFSD2A, PPT1, PLK3, ATP6V0B
chr4q25	0.768352	0.942319	0.280152	0.766067	470	5	RPL34, TIFA, OSTC, SGMS2	RPL34
chr7q21	0.765163	0.942319	0.240435	0.763355	491	7	TMEM243, PON2, SRI, PDK4	TMEM243, PON2
chr9q31	0.761832	0.942319	0.215857	0.757834	498	9	KLF4, TXN, NIPSNAP3A, MRPL50, ERP44	KLF4, TXN
chr7q11	0.793413	0.950138	0.195591	0.740441	529	11	LAT2, HSPB1, MDH2, NCF1, SBDS, EIF4H	LAT2, HSPB1
chr12p13	0.773142	0.943742	0.13867	0.738757	592	26	CD9, EMP1, PLBD1, TPI1, CLEC12A, GAPDH, C1S, C12orf57, MRPL51, TNFRSF1A, PHB2, C1R, CACNA2D4, MAGOHB, C3AR1, CD163, CLEC4E, CLEC4A, HEBP1	CD9, EMP1, PLBD1, TPI1, CLEC12A, GAPDH, C1S
chr17q21	0.796654	0.950138	0.131299	0.731282	618	29	RPL27, EIF1, RAB5C, HEXIM1, GRN, CCR7, TOB1, CDK5RAP3, ARL4D, LRRC59, TMEM106A, STAT5A, NKIRAS2, PHB, SPOP, ABI3, TMUB2, NME1, PSMD3, IFI35, SCRN2, NR1D1, COA3, SPATA20, MED24	RPL27, EIF1, RAB5C, HEXIM1, GRN, CCR7
chr3q13	0.84438	0.957177	0.173399	0.707544	585	13	COX17, NDUFB4, CD47, CD86, HCLS1, BBX, ALCAM	COX17, NDUFB4, CD47
chr3p14	0.826498	0.957177	0.236532	0.702803	523	6	ARF4, FRMD4B	ARF4, FRMD4B
chr3p13	0.837979	0.957177	0.317066	0.700738	480	3	FOXP1, RYBP
chr3q27	0.844479	0.957177	0.216872	0.688546	542	7	AP2M1, B3GNT5, DNAJB11, PSMD2, ETV5, PARL, FAM131A	AP2M1, B3GNT5
chr10q23	0.847328	0.957177	0.195634	0.686836	554	9	ADIRF, GHITM, GLUD1, PDLIM1, LIPA, HHEX, KIF20B, ACTA2, LIPN	ADIRF
chr2q33	0.855301	0.957177	0.162897	0.684831	596	14	NBEAL1, EEF1B2, SUMO1, HSPE1, COQ10B, NRP2	NBEAL1, EEF1B2, SUMO1
chr3p11	0.993865	0.994865	0.50821	0.680123	485	1	CHMP2B
chr2p22	0.874419	0.971576	0.200261	0.664583	563	8	CDC42EP3, CYP1B1, DPY30, SRSF7, CEBPZ, FEZ2, MEMO1	CDC42EP3, CYP1B1
chr4q22	0.886435	0.979284	0.218884	0.650364	561	6	HSD17B11, SPARCL1, PYURF, SNCA	HSD17B11
chr2p14	0.892744	0.979382	0.216125	0.642167	565	6	PLEK, SPRED2, SERTAD2, CNRIP1	PLEK
chr15q22	0.92219	0.994865	0.155387	0.634048	639	13	RPL4, ANXA2, OAZ2, RAB11A, RPS27L, TIPIN	RPL4, ANXA2, OAZ2
chr6q21	0.92535	0.994865	0.193848	0.615444	594	7	AMD1, PRDM1, GTF3C6, REV3L	AMD1
chr7q32	0.95471	0.994865	0.323717	0.599464	526	2	ARF5	ARF5
chr16p11	0.940541	0.994865	0.120435	0.597327	695	22	ALDOA, CORO1A, PYCARD, TMEM219, TUFM, ZNF267, STX4, VKORC1, PPP4C, SRCAP, NUPR1, MVP, KAT8, KIF22, PRR14, PHKG2, DCTPP1, MYLPF, SULT1A3, YPEL3, NFATC2IP	ALDOA, CORO1A, PYCARD, TMEM219, TUFM
chr21q22	0.919067	0.994865	0.124042	0.594286	669	20	U2AF1, SOD1, SIK1, MRPS6, RUNX1, IFNGR2, ITGB2, COL6A2, PRMT2, SUMO3	U2AF1, SOD1, SIK1, MRPS6, RUNX1
chr1q24	0.949618	0.994865	0.166691	0.585222	621	9	MGST3, DPT, MPC2, ATP1B1	MGST3
chr18p11	0.954023	0.994865	0.144304	0.571278	663	12	MYL12A, TGIF1, NDUFV2	MYL12A, TGIF1, NDUFV2
chr14q21	0.954323	0.994865	0.208672	0.570606	584	5	RPS29, RPL36AL	RPS29
chr13q32	0.964111	0.994865	0.206613	0.564977	590	5	UBAC2, GPR183	UBAC2
chr6q15	0.980072	0.994865	0.299176	0.554018	540	2	AKIRIN2
chr22q11	0.968454	0.994865	0.186437	0.553957	613	6	COMT, RANBP1, BID, DGCR6L, MRPL40	COMT
chr4p14	0.989619	0.994865	0.213494	0.526815	571	4	RPL9, UGDH	RPL9
chr8p21	0.991018	0.994865	0.131532	0.497936	661	11	CLU, DOK2, TNFRSF10B, TNFRSF10D, ATP6V1B2, PDLIM2, INTS10, EGR3, GFRA2, ENTPD4	CLU, DOK2
chr15q25	0.984241	0.994865	0.117954	0.495888	686	14	BCL2A1, PSMA4, CTSH, MORF4L1, TM6SF1, NMB, MTHFS, WDR61, TMED3, FAH, MEX3B, HOMER2, ABHD17C	BCL2A1, PSMA4, CTSH
chr17q25	0.994865	0.994865	0.0778404	0.441566	774	31	SRSF2, EIF4A3, RPL38, SOCS3, ANAPC11, CD300A, MIF4GD, JMJD6, SUMO2, MAFG, GAA	SRSF2, EIF4A3, RPL38, SOCS3, ANAPC11, CD300A
chr11q23	0.977124	0.994865	-0.114263	-0.496622	298	12	DDX6, KMT2A, HMBS, BCL9L, PTS, REXO2, PHLDB1, TAGLN
chr15q14	0.98913	0.994865	-0.170664	-0.535126	363	6	THBS1, GOLGA8A, SPRED1, EMC4, EMC7
chr13q14	0.972696	0.994865	-0.106033	-0.549947	284	17	LCP1, TPT1, ELF1, FOXO1, WDFY2, NEK3, LACC1, TRIM13, VPS36, WBP4, RCBTB2, RB1, TSC22D1, DNAJC15		LCP1
chr17q23	0.981308	0.994865	-0.250009	-0.55204	419	3	TLK2, POLG2
chr7p14	0.947075	0.994865	-0.170214	-0.570478	339	7	RALA, CDK13, ZNRF2
chr2p12	0.857778	0.957177	-0.367967	-0.646343	385	2	HK2, POLE4
chr1q25	0.888889	0.979284	-0.150678	-0.654888	271	12	CEP350, RALGPS2, C1orf21, RASAL2, RGL1, MRPS14, RGS16
chr14q23	0.92437	0.994865	-0.182656	-0.660565	329	8	HIF1A, SYNE2, TIMM9, DHRS7, DAAM1, EIF2S1, CHURC1		HIF1A
chr7p13	0.85347	0.957177	-0.246763	-0.696542	331	5	ZMIZ2, TBRG4, DDX56
chr8p12	0.947368	0.994865	-0.535304	-0.711892	485	1	DCTN6
chr5q11	0.820652	0.957177	-0.227351	-0.71287	301	6	MAP3K1, ITGA1, SETD9, PLK2, GAPT
chr5p13	0.836449	0.957177	-0.32482	-0.71723	357	3	RICTOR, WDR70
chr3q29	0.825193	0.957177	-0.255988	-0.722585	320	5	PAK2, FYTTD1		PAK2
chr11q21	0.782222	0.945943	-0.416016	-0.730743	351	2	MED17, SMCO4
chr11q14	0.821326	0.957177	-0.195634	-0.740365	284	9	GAB2, ALG8, CCDC90B, PRSS23, TMEM126B, AAMDC, PCF11, NDUFC2, PAK1	PAK1
chr3p22	0.787425	0.947827	-0.176786	-0.751926	262	11	OXSR1, NKTR, CTNNB1, PDCD6IP, GORASP1, CX3CR1, CMTM7, DYNC1LI1, HIGD1A, RPSA		OXSR1, NKTR, CTNNB1
chr4q35	0.836257	0.957177	-0.581281	-0.773036	428	1	ANKRD37
chr5q23	0.717391	0.913388	-0.249586	-0.78259	263	6	LMNB1, ISOC1, COMMD10, SRFBP1
chr4p13	0.826511	0.957177	-0.590312	-0.785047	423	1	LIMCH1
chrXq26	0.713333	0.913388	-0.455441	-0.799994	320	2	RAB33A, FHL1
chr2q12	0.67217	0.897478	-0.314016	-0.815214	284	4	MRPS9, UXS1, LIMS1, IL1RL2
chr2q14	0.723684	0.913388	-0.173608	-0.817106	219	14	MAP3K2, SFT2D3, UGGT1, HS6ST1, ZC3H6, LIMS2, CBWD2		MAP3K2
chrXq23	0.686916	0.897478	-0.372638	-0.822815	293	3	ACSL4, NXT2, ALG13
chr13q13	0.684579	0.897478	-0.375924	-0.830072	292	3	FRY, EXOSC8, N4BP2L1
chr21q21	0.678663	0.897478	-0.296909	-0.838091	263	5	BACH1, NRIP1, MRPL39
chr5p15	0.663043	0.897478	-0.26738	-0.838382	243	6	BASP1, MRPL36, PDCD6, ZNF622, NDUFS6, CCT5		BASP1
chr11p13	0.655462	0.897478	-0.232504	-0.840839	233	8	TRIM44, HIPK3, ABTB2, CSTF3, APIP
chr11q24	0.627451	0.894632	-0.235714	-0.852444	223	8	ETS1, GRAMD1B, TMEM218, ST3GAL4, ESAM
chr9q32	0.64486	0.897478	-0.392769	-0.867267	275	3	PTBP3, CDC26, SLC31A2
chr10p14	0.62	0.891367	-0.505544	-0.888	278	2	SFMBT2, NUDT5
chr5q22	0.598886	0.891367	-0.266651	-0.893691	214	7	DCP2, STARD4, PGGT1B, TRIM36
chr1p35	0.569024	0.885712	-0.185384	-0.897827	168	15	PTP4A2, SRSF4, KHDRBS1, THEMIS2, FABP3, TMEM39B, RCC1, IFI6, SESN2, HDAC1, DNAJC8, EIF3I, PTAFR, FGR, SNHG12	FGR, SNHG12	PTP4A2
chr4q21	0.567935	0.885712	-0.290024	-0.909383	208	6	G3BP2, HNRNPD, CNOT6L, ENOPH1, ANTXR2
chr14q22	0.543417	0.879939	-0.251999	-0.911339	193	8	KTN1, DDHD1, SOCS4, FERMT2, SAV1, GCH1
chr8q11	0.584444	0.888629	-0.526078	-0.924068	262	2	CEBPD, MRPL15		CEBPD
chr17q22	0.546196	0.879939	-0.295024	-0.925063	200	6	DGKE, C17orf67, MMD, COX11, SCPEP1
chr10q21	0.532134	0.879939	-0.328345	-0.926828	206	5	JMJD1C, IPMK, CDK1
chr6p22	0.516129	0.879939	-0.233119	-0.932868	175	10	HLA-E, JARID2, TRIM38, ZNF165, DTNBP1, ZSCAN16-AS1		HLA-E
chr8p22	0.474057	0.879939	-0.361236	-0.937801	200	4	ASAH1, PDGFRL, PSD3
chr18q22	0.507009	0.879939	-0.428649	-0.946491	216	3	CD226, ZNF407
chr16q23	0.501393	0.879939	-0.285109	-0.955553	179	7	PLCG2, CMIP, ZNRF1, OSGIN1, MPHOSPH6		PLCG2
chr3q23	0.54	0.879939	-0.548665	-0.963743	242	2	XRN1, MRPS22
chr4q34	0.433962	0.835779	-0.374846	-0.973134	183	4	SPCS3, SAP30, HPGD, HMGB2		SPCS3
chr4q28	0.549708	0.879939	-0.73358	-0.975576	281	1	LARP1B
chr2p15	0.426887	0.828288	-0.37649	-0.977403	180	4	XPO1, UGP2, CCT4, MDH1
chr18q12	0.513333	0.879939	-0.558522	-0.981056	230	2	DTNA, INO80C
chr11q25	0.522417	0.879939	-0.743021	-0.988132	267	1	THYN1
chr9p13	0.455331	0.86248	-0.26318	-0.995986	157	9	UBE2R2, DCAF12, HINT2, TPM2, GRHPR, CREB3, GLIPR2, CHMP5, DCTN3
chr7q35	0.504873	0.879939	-0.752463	-1.00069	258	1	TPK1
chr7p22	0.401028	0.827676	-0.357605	-1.00942	155	5	RAC1, GNA12, WIPI2		RAC1, GNA12
chr3p24	0.410557	0.827676	-0.255854	-1.02385	139	10	SATB1, RFTN1, NGLY1, TOP2B, KAT2B
chr8q24	0.417021	0.827676	-0.160513	-1.02409	97	26	GRINA, DENND3, TMEM65, C8orf82, CPSF1, EXOSC4, SLC52A2, TATDN1, GSDMD, HSF1, TOP1MT, MYC, CHRAC1, PUF60, SHARPIN, LY6K, MED30, DEPTOR, GPAA1
chr15q26	0.384401	0.827676	-0.309053	-1.0358	137	7	IQGAP1, ANPEP, CHSY1, AEN, FES, IDH2, ISG20		IQGAP1
chr15q11	0.397661	0.827676	-0.797209	-1.0602	203	1	SNRPN
chr1q44	0.349057	0.808904	-0.410216	-1.06496	147	4	HNRNPU, AHCTF1, SCCPDH		HNRNPU
chr11p11	0.406667	0.827676	-0.609856	-1.07123	182	2	PTPRJ, NDUFS3
chrXq13	0.343109	0.808904	-0.268359	-1.07389	116	10	XIST, NONO, OGT, FOXO4, PDZD11, PIN4, EFNB1, IGBP1		XIST
chr1p21	0.377778	0.827676	-0.620945	-1.0907	169	2	PTBP2, SLC30A7
chr20q11	0.317343	0.792993	-0.200444	-1.09337	85	19	RBM39, CDK5RAP1, PROCR, MANBAL, BCL2L1, GSS, AHCY, EDEM2, TGIF2, COMMD7, MYL9, ID1, RPN2, DYNLRB1		RBM39
chr3q24	0.346979	0.808904	-0.82225	-1.0935	177	1	CHST2
chr14q31	0.315789	0.792993	-0.839901	-1.11697	161	1	SEL1L
chr4p16	0.308442	0.792993	-0.248465	-1.12389	94	13	TNIP2, C4orf48, MXD4, HTT, ZNF141, TMEM175, TMEM128
chr2p24	0.34	0.808904	-0.641068	-1.12605	152	2	TTC32, DDX1
chr16q12	0.283019	0.774578	-0.438553	-1.13852	119	4	BRD7, CES1, MMP2, CHD9
chr2q34	0.32	0.792993	-0.656263	-1.15274	143	2	PIKFYVE, IDH1
chr13q33	0.25731	0.774578	-0.868227	-1.15464	131	1	TPP2
chr6q25	0.266447	0.774578	-0.246892	-1.16202	80	14	EZR, ARID1B, SCAF8, CCDC170, RSPH3, ZBTB2, ACAT2, SYNJ2, DYNLT1, PCMT1, MRPL18, TCP1, TAGAP		EZR, ARID1B
chr10p12	0.266106	0.774578	-0.321943	-1.16429	94	8	OTUD1, MRC1, ARHGAP21, ANKRD26, NSUN6, COMMD3, YME1L1, ARL5B		OTUD1
chr12p11	0.239075	0.774578	-0.414885	-1.17111	92	5	ARNTL2, FAR2, YARS2, STK38L, CCDC91
chr7q36	0.224551	0.769562	-0.280203	-1.19179	74	11	KMT2C, PRKAG2, LMBR1, GIMAP1, GIMAP4, ZNF467, GIMAP7
chr6p12	0.26	0.774578	-0.682546	-1.19891	116	2	FBXO9, TMEM14A
chr5q34	0.257778	0.774578	-0.683368	-1.20035	115	2	PANK3, NUDCD2
chr12q12	0.253333	0.774578	-0.685421	-1.20396	113	2	ARID2, CPNE8
chr3q11	0.183236	0.748602	-0.914614	-1.21633	93	1	MTRNR2L12
chr4q32	0.246667	0.774578	-0.693224	-1.21766	110	2	CTSO, TMA16
chr12q15	0.235849	0.774578	-0.470122	-1.22048	99	4	LYZ, MDM2, FRS2		LYZ
chr1q43	0.210797	0.748602	-0.433799	-1.2245	81	5	OPN3, CHML, FH, KMO, SDCCAG8
chr6q26	0.122807	0.748602	-0.940887	-1.25127	62	1	QKI
chr5q12	0.200472	0.748602	-0.482121	-1.25163	84	4	KIF2A, PDE4D, CWC27, SREK1IP1
chr15q21	0.179272	0.748602	-0.346439	-1.25288	63	8	TMOD3, ADAM10, COPS2, ZNF280D, GATM, DUOX1
chr2q21	0.191038	0.748602	-0.48582	-1.26123	80	4	TMEM163, IMP4, PTPN18, CCDC115
chr10q24	0.176678	0.748602	-0.239422	-1.26561	49	18	TM9SF3, LCOR, TRIM8, PI4K2A, DNMBP, CUTC, CALHM2, BLNK, FBXL15, MRPL43, ARL3, HPS1
chr5q21	0.0662768	0.644823	-0.96757	-1.28676	33	1	ST8SIA4		ST8SIA4
chr3q22	0.165094	0.748602	-0.498561	-1.29431	69	4	CDV3, PIK3CB, ANAPC13, MRPL3		CDV3
chr18q23	0.168889	0.748602	-0.750719	-1.31865	75	2	ATP9B, HSBP1L1
chr14q12	0.147632	0.748602	-0.397258	-1.33142	52	7	ARHGAP5, PSME2, RABGGTA, SDR39U1, GMPR2
chr3p21	0.118321	0.748602	-0.228421	-1.33516	30	22	GNAI2, SETD2, WDR82, CDCP1, KIF9, LAMB2, APEH, TMEM115, RASSF1, STAB1, ABHD14B, USP4, MAPKAPK3, IFRD2, PRKCD, DALRD3		GNAI2
chr2q31	0.134454	0.748602	-0.371846	-1.34476	47	8	HNRNPA3, WIPF1, PDK1, DHRS9, METTL5, LINC01116, CYBRD1		HNRNPA3
chr15q24	0.112392	0.748602	-0.364086	-1.37786	38	9	ARIH1, SNUPN, UBL7, ISLR, COMMD4, PSTPIP1, ETFA, SCAMP2, COX5A
chr4q24	0.132075	0.748602	-0.536518	-1.39285	55	4	TET2, UBE2D3, MANBA		TET2
chr4p15	0.127358	0.748602	-0.540896	-1.40422	53	4	BOD1L1, TAPT1, DHX15, FAM200B
chr1q42	0.101796	0.748602	-0.334729	-1.42371	33	11	ACBD3, EGLN1, CCSAP, RHOU, PYCR2, EPHX1, SDE2, RAB4A, ARID4B, GGPS1
chr9q34	0.106007	0.748602	-0.269756	-1.42595	29	18	SET, NRARP, RAPGEF1, SPTAN1, FCN1, SETX, NCS1, IER5L, CARD9, TOR1A, SLC25A25, MAN1B1		SET
chr16p13	0.0933333	0.735354	-0.227148	-1.47869	20	28	SRRM2, CIITA, C16orf72, UBN1, ECI1, MAPK8IP3, CLEC16A, UBALD1, C16orf91, NUBP2, SNX29, ROGDI, HMOX2, VASN, KCTD5, SPSB3, HAGH, MPG, CDIP1, RHOT2, NME3, MSLN, THOC6		SRRM2, CIITA
chr3q26	0.0605187	0.644823	-0.396462	-1.50039	20	9	FXR1, ATP11B, FNDC3B, GNB4, PHC3, MFN1
chr1p31	0.0686275	0.644823	-0.346819	-1.50738	20	12	SRSF11, IFI44L, DOCK7, PTGER3, NFIA, TYW3, ATG4C, ACADM
chr15q15	0.048913	0.644823	-0.491166	-1.54008	17	6	TP53BP1, MAP1A, NDUFAF1, INO80, MFAP1
chr6q22	0.0607477	0.644823	-0.703369	-1.5531	25	3	SERINC1, DSE, ASF1A
chr2q13	0.0288889	0.536508	-0.889117	-1.56175	12	2	RANBP2, BCL2L11
chr18q11	0.046729	0.644823	-0.716927	-1.58303	19	3	RIOK3, SS18, TAF4B
chr2q36	0.0616967	0.644823	-0.563012	-1.58923	23	5	CUL3, AGFG1, TRIP12, WDFY1
chr1p36	0.037037	0.641975	-0.197186	-1.62425	6	41	PNRC2, SRRM1, PRDM2, EFHD2, SRSF10, CDC42, GPR157, GNB1, EIF4G3, SPEN, RUNX3, SDF4, RERE, RCAN3, PADI2, CASP9, SRM, RPS6KA1, AGTRAP, TNFRSF4, TNFRSF18, HSPG2, NBPF1, KLHL21, DDOST, SDHB, SLC25A33, UBXN11, AKR7A2, CAMTA1, WASF2, CDK11A		PNRC2, SRRM1, PRDM2, EFHD2, SRSF10
chr2q37	0.0288184	0.536508	-0.450797	-1.70601	9	9	ARL4C, LRRFIP1, PTMA, CAB39, NEU4, PPP1R7, B3GNT7, GPR35		ARL4C, LRRFIP1
chr8p11	0.0112045	0.323484	-0.51832	-1.87447	3	8	RAB11FIP1, KAT6A, ADAM9, PLEKHA2, SMIM19, EIF4EBP1, LSM1, VDAC3		RAB11FIP1
chr2q32	0.0102828	0.323484	-0.665707	-1.87911	3	5	GLS, STAT1, HIBCH, SLC40A1, ASNSD1		GLS
MT	0.00324675	0.207723	-0.773002	-3.49655	0	13	MT-ATP6, MT-CO2, MT-CO3, MT-ND3, MT-CYB, MT-ND5, MT-CO1, MT-ND4, MT-ND4L, MT-ATP8, MT-ND1, MT-ND6		MT-ATP6, MT-CO2, MT-CO3, MT-ND3, MT-CYB, MT-ND5, MT-CO1, MT-ND4, MT-ND4L, MT-ATP8, MT-ND1, MT-ND6

## Sheet: C2
pathway	pval	padj	ES	NES	nMoreExtreme	size	leadingEdge	leadingEdge_UP	leadingEdge_DOWN
REACTOME_EUKARYOTIC_TRANSLATION_ELONGATION	0.0011236	0.0286942	0.692768	5.31009	0	69	RPL31, RPL36A, RPL7, RPS20, RPL13A, RPL27, RPS10, RPL17, RPL23A, RPL21, RPL41, RPL10, RPL27A, RPLP2, RPL15, RPL23, EEF1A1, RPL26, RPL3, RPL4, RPS13, RPS3, RPL10A, EEF2, RPL8, RPL18A, RPS6, RPS9, RPL38, RPS25, RPS27, RPL19, RPS7, RPS3A, RPL6, RPS5, RPLP1, RPL35A, RPL37A, RPL12, RPS16, RPS4X, RPS19, RPL9, RPS27A, RPL22L1, RPS4Y1, EEF1D, FAU, RPLP0, RPS29, RPS14, RPL34, RPL5, RPS15A, RPL35, RPS23, E…	RPL31, RPL36A, RPL7, RPS20, RPL13A, RPL27, RPS10, RPL17, RPL23A, RPL21, RPL41, RPL10, RPL27A, RPLP2, RPL15, RPL23, EEF1A1, RPL26, RPL3, RPL4, RPS13, RPS3, RPL10A, EEF2, RPL8, RPL18A, RPS6, RPS9, RPL38, RPS25, RPS27, RPL19, RPS7, RPS3A, RPL6, RPS5, RPLP1, RPL35A, RPL37A, RPL12, RPS16, RPS4X, RPS19, RPL9, RPS27A, RPL22L1, RPS4Y1, EEF1D, FAU, RPLP0, RPS29, RPS14, RPL34, RPL5, RPS15A, RPL35, RPS23, E…
REACTOME_SELENOAMINO_ACID_METABOLISM	0.00112994	0.0286942	0.689946	5.25476	0	68	RPL31, RPL36A, RPL7, RPS20, RPL13A, RPL27, RPS10, RPL17, RPL23A, RPL21, RPL41, RPL10, RPL27A, RPLP2, RPL15, RPL23, RPL26, RPL3, RPL4, RPS13, RPS3, RPL10A, RPL8, RPL18A, RPS6, RPS9, RPL38, RPS25, RPS27, RPL19, RPS7, RPS3A, RPL6, RPS5, RPLP1, RPL35A, RPL37A, RPL12, RPS16, RPS4X, RPS19, RPL9, RPS27A, RPL22L1, RPS4Y1, FAU, RPLP0, RPS29, TXNRD1, RPS14, RPL34, RPL5, RPS15A, RPL35, RPS23, RPL30, RPS21, …	RPL31, RPL36A, RPL7, RPS20, RPL13A, RPL27, RPS10, RPL17, RPL23A, RPL21, RPL41, RPL10, RPL27A, RPLP2, RPL15, RPL23, RPL26, RPL3, RPL4, RPS13, RPS3, RPL10A, RPL8, RPL18A, RPS6, RPS9, RPL38, RPS25, RPS27, RPL19, RPS7, RPS3A, RPL6, RPS5, RPLP1, RPL35A, RPL37A, RPL12, RPS16, RPS4X, RPS19, RPL9, RPS27A, RPL22L1, RPS4Y1, FAU, RPLP0, RPS29, TXNRD1, RPS14, RPL34, RPL5, RPS15A, RPL35, RPS23, RPL30
REACTOME_EUKARYOTIC_TRANSLATION_INITIATION	0.00111607	0.0286942	0.647986	5.24004	0	82	EIF4A1, RPL31, RPL36A, RPL7, RPS20, RPL13A, RPL27, RPS10, RPL17, RPL23A, RPL21, RPL41, RPL10, RPL27A, RPLP2, RPL15, RPL23, RPL26, RPL3, RPL4, RPS13, EIF4E, RPS3, RPL10A, RPL8, RPL18A, RPS6, RPS9, RPL38, RPS25, RPS27, RPL19, EIF3F, RPS7, RPS3A, RPL6, RPS5, RPLP1, RPL35A, RPL37A, RPL12, RPS16, EIF3L, RPS4X, RPS19, RPL9, RPS27A, RPL22L1, RPS4Y1, FAU, EIF3E, RPLP0, RPS29, EIF3K, EIF3H, RPS14, EIF3G, …	EIF4A1, RPL31, RPL36A, RPL7, RPS20, RPL13A, RPL27, RPS10, RPL17, RPL23A, RPL21, RPL41, RPL10, RPL27A, RPLP2, RPL15, RPL23, RPL26, RPL3, RPL4, RPS13, EIF4E, RPS3, RPL10A, RPL8, RPL18A, RPS6, RPS9, RPL38, RPS25, RPS27, RPL19, EIF3F, RPS7, RPS3A, RPL6, RPS5, RPLP1, RPL35A, RPL37A, RPL12, RPS16, EIF3L, RPS4X, RPS19, RPL9, RPS27A, RPL22L1, RPS4Y1, FAU, EIF3E, RPLP0, RPS29, EIF3K, EIF3H, RPS14, EIF3G, …
WP_CYTOPLASMIC_RIBOSOMAL_PROTEINS	0.00116144	0.0286942	0.704119	5.20161	0	63	RPL31, RPL36A, RPL7, RPS20, RPL13A, RPL27, RPS10, RPL17, RPL23A, RPL21, RPL41, RPL10, RPL27A, RPLP2, RPL15, RPL23, RPL26, RPL3, RPL4, RPS13, RPS3, RPL10A, RPL8, RPL18A, RPS6, RPS9, RPL38, RPS25, RPS27, RPL19, RPS7, RPS3A, RPL6, RPS5, RPLP1, RPL35A, RPL37A, RPL12, RPS16, RPS4X, RPS19, RPL9, RPS27A, RPS4Y1, FAU, RPLP0, RPS29, RPS14, RPL34, RPL5, RPS15A, RPL35	RPL31, RPL36A, RPL7, RPS20, RPL13A, RPL27, RPS10, RPL17, RPL23A, RPL21, RPL41, RPL10, RPL27A, RPLP2, RPL15, RPL23, RPL26, RPL3, RPL4, RPS13, RPS3, RPL10A, RPL8, RPL18A, RPS6, RPS9, RPL38, RPS25, RPS27, RPL19, RPS7, RPS3A, RPL6, RPS5, RPLP1, RPL35A, RPL37A, RPL12, RPS16, RPS4X, RPS19, RPL9, RPS27A, RPS4Y1, FAU, RPLP0, RPS29, RPS14, RPL34, RPL5, RPS15A, RPL35
HSIAO_HOUSEKEEPING_GENES	0.0010142	0.0286942	0.490158	5.17456	0	218	EIF4A1, RPL31, RPL36A, RPL7, RPL13A, ALDOA, RPL27, RPS10, RPL17, JUNB, RPL23A, RPL21, NFKBIA, RPL41, EIF1, ATF4, OAZ1, TMSB4X, UBB, CLU, RPL27A, FCGRT, RPLP2, HLA-DQB1, MGP, RPL23, FTL, EEF1A1, RPL3, RPL4, LGALS1, RPS3, EIF4A3, RPL10A, CST3, EEF2, RPL8, RPL18A, SLC25A6, CALM2, ANXA2, RPS6, PRDX1, CLIC1, ZFP36, SLC25A5, RPS9, HNRNPA1, RPL38, RPS25, SOD1, RPS27, RPL19, EIF3F, STMN1, HLA-DQA1, DSTN,…	EIF4A1, RPL31, RPL36A, RPL7, RPL13A, ALDOA, RPL27, RPS10, RPL17, JUNB, RPL23A, RPL21, NFKBIA, RPL41, EIF1, ATF4, OAZ1, TMSB4X, UBB, CLU, RPL27A, FCGRT, RPLP2, HLA-DQB1, MGP, RPL23, FTL, EEF1A1, RPL3, RPL4, LGALS1, RPS3, EIF4A3, RPL10A, CST3, EEF2, RPL8, RPL18A, SLC25A6, CALM2, ANXA2, RPS6, PRDX1, CLIC1, ZFP36, SLC25A5, RPS9, HNRNPA1, RPL38, RPS25, SOD1, RPS27, RPL19, EIF3F, STMN1, HLA-DQA1, DSTN,…
REACTOME_RESPONSE_OF_EIF2AK4_GCN2_TO_AMINO_ACID_DEFICIENCY	0.00111607	0.0286942	0.66427	5.16345	0	72	RPL31, RPL36A, RPL7, RPS20, RPL13A, RPL27, RPS10, RPL17, RPL23A, RPL21, RPL41, ATF4, RPL10, RPL27A, RPLP2, RPL15, RPL23, RPL26, RPL3, RPL4, RPS13, RPS3, RPL10A, RPL8, RPL18A, RPS6, RPS9, RPL38, RPS25, RPS27, RPL19, RPS7, RPS3A, RPL6, RPS5, RPLP1, RPL35A, RPL37A, RPL12, RPS16, RPS4X, RPS19, RPL9, RPS27A, RPL22L1, RPS4Y1, FAU, ATF3, RPLP0, RPS29, RPS14, RPL34, RPL5, EIF2S2, RPS15A, RPL35	RPL31, RPL36A, RPL7, RPS20, RPL13A, RPL27, RPS10, RPL17, RPL23A, RPL21, RPL41, ATF4, RPL10, RPL27A, RPLP2, RPL15, RPL23, RPL26, RPL3, RPL4, RPS13, RPS3, RPL10A, RPL8, RPL18A, RPS6, RPS9, RPL38, RPS25, RPS27, RPL19, RPS7, RPS3A, RPL6, RPS5, RPLP1, RPL35A, RPL37A, RPL12, RPS16, RPS4X, RPS19, RPL9, RPS27A, RPL22L1, RPS4Y1, FAU, ATF3, RPLP0, RPS29, RPS14, RPL34, RPL5, EIF2S2, RPS15A, RPL35
KEGG_RIBOSOME	0.00114943	0.0286942	0.690868	5.14469	0	64	RPL31, RPL36A, RPL7, RPS20, RPL13A, RPL27, RPS10, RPL17, RPL23A, RPL21, RPL41, RPL10, RPL27A, RPLP2, RPL15, RPL23, RPL26, RPL3, RPL4, RPS13, RPS3, RPL10A, RPL8, RPL18A, RPS6, RPS9, RPL38, RPS25, RPS27, RPL19, RPS7, RPS3A, RPL6, RPS5, RPLP1, RPL35A, RPL37A, RPL12, RPS16, RPS4X, RPS19, RPL9, RPS27A, RPL22L1, RPS4Y1, FAU, RPLP0, RPS29, RPL34, RPL5, RPS15A, RPL35	RPL31, RPL36A, RPL7, RPS20, RPL13A, RPL27, RPS10, RPL17, RPL23A, RPL21, RPL41, RPL10, RPL27A, RPLP2, RPL15, RPL23, RPL26, RPL3, RPL4, RPS13, RPS3, RPL10A, RPL8, RPL18A, RPS6, RPS9, RPL38, RPS25, RPS27, RPL19, RPS7, RPS3A, RPL6, RPS5, RPLP1, RPL35A, RPL37A, RPL12, RPS16, RPS4X, RPS19, RPL9, RPS27A, RPL22L1, RPS4Y1, FAU, RPLP0, RPS29, RPL34, RPL5, RPS15A, RPL35
REACTOME_NONSENSE_MEDIATED_DECAY_NMD	0.00111732	0.0286942	0.642492	5.03977	0	74	RPL31, RPL36A, RPL7, RPS20, RPL13A, RPL27, RPS10, RPL17, RPL23A, RPL21, RPL41, RPL10, RPL27A, RPLP2, RPL15, RPL23, RPL26, RPL3, RPL4, RPS13, RPS3, EIF4A3, RPL10A, RPL8, RPL18A, RBM8A, RPS6, RPS9, RPL38, RPS25, RPS27, RPL19, RPS7, RPS3A, RPL6, RPS5, RPLP1, RPL35A, RPL37A, RPL12, RPS16, RPS4X, RPS19, RPL9, RPS27A, RPL22L1, RPS4Y1, FAU, RPLP0, RPS29, RPS14, RPL34, RPL5, RPS15A, RPL35, RPS23, MAGOH, …	RPL31, RPL36A, RPL7, RPS20, RPL13A, RPL27, RPS10, RPL17, RPL23A, RPL21, RPL41, RPL10, RPL27A, RPLP2, RPL15, RPL23, RPL26, RPL3, RPL4, RPS13, RPS3, EIF4A3, RPL10A, RPL8, RPL18A, RBM8A, RPS6, RPS9, RPL38, RPS25, RPS27, RPL19, RPS7, RPS3A, RPL6, RPS5, RPLP1, RPL35A, RPL37A, RPL12, RPS16, RPS4X, RPS19, RPL9, RPS27A, RPL22L1, RPS4Y1, FAU, RPLP0, RPS29, RPS14, RPL34, RPL5, RPS15A, RPL35, RPS23, MAGOH, …
REACTOME_SRP_DEPENDENT_COTRANSLATIONAL_PROTEIN_TARGETING_TO_MEMBRANE	0.00111732	0.0286942	0.647363	4.98171	0	70	RPL31, RPL36A, RPL7, RPS20, RPL13A, RPL27, RPS10, RPL17, RPL23A, RPL21, RPL41, RPL10, RPL27A, RPLP2, RPL15, RPL23, RPL26, RPL3, RPL4, RPS13, RPS3, RPL10A, RPL8, RPL18A, RPS6, RPS9, RPL38, RPS25, RPS27, RPL19, RPS7, RPS3A, RPL6, RPS5, RPLP1, RPL35A, RPL37A, RPL12, RPS16, RPS4X, RPS19, RPL9, RPS27A, RPL22L1, RPS4Y1, FAU, RPLP0, RPS29, RPS14, RPL34, RPL5, RPS15A, RPL35	RPL31, RPL36A, RPL7, RPS20, RPL13A, RPL27, RPS10, RPL17, RPL23A, RPL21, RPL41, RPL10, RPL27A, RPLP2, RPL15, RPL23, RPL26, RPL3, RPL4, RPS13, RPS3, RPL10A, RPL8, RPL18A, RPS6, RPS9, RPL38, RPS25, RPS27, RPL19, RPS7, RPS3A, RPL6, RPS5, RPLP1, RPL35A, RPL37A, RPL12, RPS16, RPS4X, RPS19, RPL9, RPS27A, RPL22L1, RPS4Y1, FAU, RPLP0, RPS29, RPS14, RPL34, RPL5, RPS15A, RPL35
REACTOME_INFLUENZA_INFECTION	0.00110619	0.0286942	0.606125	4.8752	0	80	RPL31, RPL36A, RPL7, RPS20, RPL13A, RPL27, RPS10, RPL17, RPL23A, RPL21, RPL41, RPL10, RPL27A, RPLP2, RPL15, RPL23, RPL26, RPL3, RPL4, RPS13, RPS3, RPL10A, RPL8, RPL18A, SLC25A6, RPS6, RPS9, RPL38, RPS25, RPS27, RPL19, RPS7, RPS3A, RPL6, RPS5, RPLP1, RPL35A, RPL37A, RPL12, RPS16, KPNA2, RPS4X, RPS19, RPL9, RPS27A, RPL22L1, RPS4Y1, FAU, RPLP0, RPS29, RPS14, POLR2L, RPL34, RPL5, RPS15A, RPL35, RPS23…	RPL31, RPL36A, RPL7, RPS20, RPL13A, RPL27, RPS10, RPL17, RPL23A, RPL21, RPL41, RPL10, RPL27A, RPLP2, RPL15, RPL23, RPL26, RPL3, RPL4, RPS13, RPS3, RPL10A, RPL8, RPL18A, SLC25A6, RPS6, RPS9, RPL38, RPS25, RPS27, RPL19, RPS7, RPS3A, RPL6, RPS5, RPLP1, RPL35A, RPL37A, RPL12, RPS16, KPNA2, RPS4X, RPS19, RPL9, RPS27A, RPL22L1, RPS4Y1, FAU, RPLP0, RPS29, RPS14, POLR2L, RPL34, RPL5, RPS15A, RPL35, RPS23…
REACTOME_CELLULAR_RESPONSE_TO_STARVATION	0.00110619	0.0286942	0.590825	4.83205	0	85	RPL31, RPL36A, RPL7, RPS20, RPL13A, RPL27, RPS10, RPL17, RPL23A, RPL21, RPL41, ATF4, RPL10, RPL27A, RPLP2, RPL15, RPL23, RPL26, RPL3, RPL4, RPS13, RPS3, RPL10A, RPL8, RPL18A, RPS6, RPS9, RPL38, RPS25, RPS27, RPL19, RPS7, RHEB, RPS3A, RPL6, RPS5, RPLP1, ATP6V0D1, RPL35A, RPL37A, RPL12, RPS16, RPS4X, RPS19, RPL9, RPS27A, RPL22L1, RPS4Y1, FAU, ATF3, RPLP0, RPS29, LAMTOR4, RPS14, RPL34, RPL5, EIF2S2,…	RPL31, RPL36A, RPL7, RPS20, RPL13A, RPL27, RPS10, RPL17, RPL23A, RPL21, RPL41, ATF4, RPL10, RPL27A, RPLP2, RPL15, RPL23, RPL26, RPL3, RPL4, RPS13, RPS3, RPL10A, RPL8, RPL18A, RPS6, RPS9, RPL38, RPS25, RPS27, RPL19, RPS7, RHEB, RPS3A, RPL6, RPS5, RPLP1, ATP6V0D1, RPL35A, RPL37A, RPL12, RPS16, RPS4X, RPS19, RPL9, RPS27A, RPL22L1, RPS4Y1, FAU, ATF3, RPLP0, RPS29, LAMTOR4, RPS14, RPL34, RPL5, EIF2S2,…
REACTOME_REGULATION_OF_EXPRESSION_OF_SLITS_AND_ROBOS	0.00108225	0.0286942	0.563516	4.82278	0	97	RPL31, RPL36A, RPL7, RPS20, RPL13A, RPL27, RPS10, RPL17, RPL23A, RPL21, RPL41, RPL10, UBB, RPL27A, RPLP2, RPL15, RPL23, RPL26, RPL3, RPL4, RPS13, RPS3, EIF4A3, RPL10A, RPL8, RPL18A, RBM8A, RPS6, RPS9, RPL38, RPS25, RPS27, RPL19, RPS7, RPS3A, RPL6, RPS5, RPLP1, RPL35A, RPL37A, RPL12, RPS16, RPS4X, RPS19, RPL9, RBX1, RPS27A, RPL22L1, RPS4Y1, FAU, RPLP0, RPS29, RPS14, PSMD8, PSMA4, RPL34, RPL5, RPS1…	RPL31, RPL36A, RPL7, RPS20, RPL13A, RPL27, RPS10, RPL17, RPL23A, RPL21, RPL41, RPL10, UBB, RPL27A, RPLP2, RPL15, RPL23, RPL26, RPL3, RPL4, RPS13, RPS3, EIF4A3, RPL10A, RPL8, RPL18A, RBM8A, RPS6, RPS9, RPL38, RPS25, RPS27, RPL19, RPS7, RPS3A, RPL6, RPS5, RPLP1, RPL35A, RPL37A, RPL12, RPS16, RPS4X, RPS19, RPL9, RBX1, RPS27A, RPL22L1, RPS4Y1, FAU, RPLP0, RPS29, RPS14, PSMD8, PSMA4, RPL34, RPL5, RPS1…
REACTOME_SIGNALING_BY_ROBO_RECEPTORS	0.00107527	0.0286942	0.53385	4.70856	0	108	RPL31, RPL36A, RPL7, RPS20, RPL13A, RPL27, RPS10, RPL17, RPL23A, RPL21, RPL41, RPL10, UBB, RPL27A, RPLP2, RPL15, RPL23, RPL26, RPL3, RPL4, RPS13, RPS3, EIF4A3, VASP, RPL10A, RPL8, RPL18A, RBM8A, RPS6, RPS9, RPL38, RPS25, RPS27, RPL19, RPS7, RPS3A, RPL6, RPS5, RPLP1, RPL35A, RPL37A, RPL12, PFN1, RPS16, RPS4X, RPS19, RPL9, RBX1, RPS27A, RPL22L1, RPS4Y1, FAU, RPLP0, RPS29, RPS14, PSMD8, PSMA4, RPL34…	RPL31, RPL36A, RPL7, RPS20, RPL13A, RPL27, RPS10, RPL17, RPL23A, RPL21, RPL41, RPL10, UBB, RPL27A, RPLP2, RPL15, RPL23, RPL26, RPL3, RPL4, RPS13, RPS3, EIF4A3, VASP, RPL10A, RPL8, RPL18A, RBM8A, RPS6, RPS9, RPL38, RPS25, RPS27, RPL19, RPS7, RPS3A, RPL6, RPS5, RPLP1, RPL35A, RPL37A, RPL12, PFN1, RPS16, RPS4X, RPS19, RPL9, RBX1, RPS27A, RPL22L1, RPS4Y1, FAU, RPLP0, RPS29, RPS14, PSMD8, PSMA4, RPL34…
REACTOME_RRNA_PROCESSING	0.00110375	0.0286942	0.574094	4.67664	0	83	RPL31, RPL36A, RPL7, RPS20, RPL13A, RPL27, RPS10, RPL17, RPL23A, RPL21, RPL41, RPL10, RPL27A, RPLP2, RPL15, RPL23, RPL26, RPL3, RPL4, RPS13, RPS3, RPL10A, RPL8, RPL18A, RPS6, RPS9, RPL38, RPS25, RPS27, RPL19, RPS7, RPS3A, FBL, RPL6, RPS5, RPLP1, RPL35A, RPL37A, RPL12, NOP10, RPS16, RPS4X, RPS19, RPL9, RPS27A, RPL22L1, RPS4Y1, FAU, RPLP0, RPS29, RPS14, TRMT112, RPL34, RPL5, RPS15A, RPL35	RPL31, RPL36A, RPL7, RPS20, RPL13A, RPL27, RPS10, RPL17, RPL23A, RPL21, RPL41, RPL10, RPL27A, RPLP2, RPL15, RPL23, RPL26, RPL3, RPL4, RPS13, RPS3, RPL10A, RPL8, RPL18A, RPS6, RPS9, RPL38, RPS25, RPS27, RPL19, RPS7, RPS3A, FBL, RPL6, RPS5, RPLP1, RPL35A, RPL37A, RPL12, NOP10, RPS16, RPS4X, RPS19, RPL9, RPS27A, RPL22L1, RPS4Y1, FAU, RPLP0, RPS29, RPS14, TRMT112, RPL34, RPL5, RPS15A, RPL35
BILANGES_SERUM_AND_RAPAMYCIN_SENSITIVE_GENES	0.00118765	0.0286942	0.669698	4.42375	0	46	RPL36A, RPL7, RPL13A, RPS10, RPL21, RPL10, RPL27A, RPL15, RPL23, EEF1A1, RPL26, RPL4, RPS13, RPS3, EEF2, RPL8, RPL18A, RPS6, RPS9, RPS25, EIF3F, RPS7, RPS3A, RPL6, COX7A2L, RPS5, RPS16, EIF3L, RPS4X, RPS19, RPS27A, FAU, EIF3H, RPS14	RPL36A, RPL7, RPL13A, RPS10, RPL21, RPL10, RPL27A, RPL15, RPL23, EEF1A1, RPL26, RPL4, RPS13, RPS3, EEF2, RPL8, RPL18A, RPS6, RPS9, RPS25, EIF3F, RPS7, RPS3A, RPL6, COX7A2L, RPS5, RPS16, EIF3L, RPS4X, RPS19, RPS27A, FAU, EIF3H, RPS14
BASSO_CD40_SIGNALING_UP	0.00117509	0.0286942	0.606977	4.3182	0	57	IER3, JUNB, IL1B, NFKBIA, CCL3, TMSB4X, DDIT4, CCL4, HLA-DMA, HLA-DQB1, TNFAIP8, LGALS1, TRAF1, HLA-DPB1, CD83, EHD1, RGS1, GADD45B, TNF, BCL2A1, TNFAIP2, HLA-DQA1, TNFAIP3, ZFP36L1, ICAM1, TRIP10, HLA-DRB1, NFKB2, MAP3K8, SRGN, PLEK, CCL22, CAPG, CD74, KCNN4, SIK1, NCF2, CD58, PHACTR1, CCR7, RAC2, LITAF, CD40	IER3, JUNB, IL1B, NFKBIA, CCL3, TMSB4X, DDIT4, CCL4, HLA-DMA, HLA-DQB1, TNFAIP8, LGALS1, TRAF1, HLA-DPB1, CD83, EHD1, RGS1, GADD45B, TNF, BCL2A1, TNFAIP2, HLA-DQA1, TNFAIP3, ZFP36L1, ICAM1, TRIP10, HLA-DRB1, NFKB2, MAP3K8, SRGN, PLEK, CCL22, CAPG, CD74, KCNN4, SIK1, NCF2, CD58, PHACTR1, CCR7, RAC2, LITAF, CD40
REACTOME_TRANSLATION	0.00106724	0.0286942	0.435787	4.03987	0	129	EIF4A1, RPL31, RPL36A, RPL7, RPS20, RPL13A, RPL27, RPS10, RPL17, RPL23A, RPL21, RPL41, RPL10, RPL27A, RPLP2, RPL15, RPL23, EEF1A1, RPL26, RPL3, RPL4, RPS13, EIF4E, RPS3, RPL10A, EEF2, RPL8, RPL18A, RPS6, RPS9, RPL38, RPS25, RPS27, RPL19, EIF3F, RPS7, MRPL23, RPS3A, RPL6, RPS5, RPLP1, RPL35A, RPL37A, RPL12, RPS16, EIF3L, RPS4X, RPS19, RPL9, RPS27A, RPL22L1, RPS4Y1, EEF1D, FAU, EIF3E, RPLP0, RPS29,…	EIF4A1, RPL31, RPL36A, RPL7, RPS20, RPL13A, RPL27, RPS10, RPL17, RPL23A, RPL21, RPL41, RPL10, RPL27A, RPLP2, RPL15, RPL23, EEF1A1, RPL26, RPL3, RPL4, RPS13, EIF4E, RPS3, RPL10A, EEF2, RPL8, RPL18A, RPS6, RPS9, RPL38, RPS25, RPS27, RPL19, EIF3F, RPS7, MRPL23, RPS3A, RPL6, RPS5, RPLP1, RPL35A, RPL37A, RPL12, RPS16, EIF3L, RPS4X, RPS19, RPL9, RPS27A, RPL22L1, RPS4Y1, EEF1D, FAU, EIF3E, RPLP0, RPS29,…
LI_AMPLIFIED_IN_LUNG_CANCER	0.00111607	0.0286942	0.514937	4.00267	0	72	RPL31, RPL36A, RPL7, RPS20, ALDOA, RPL27, RPS10, RPL17, RPL23A, RPL27A, RPL10A, RPL8, PHLDA2, PRDX1, RPL38, CYCS, RPS27, RPS7, ARL6IP1, PLP2, RPS5, XBP1, RPL37A, TALDO1, RPS16, RPS4X, EEF1D, TXNRD1, YWHAQ, DPP7, PSMD8, SNRPE, BGN, PKM, COX6A1, JTB, SPINT2, RPL35, HSPB1, RAN, HAX1, UQCRH, TKT, TUFM, RPL30, RPS21, HSPE1, PLAU, FSCN1, AKR1A1, CCT5, APRT	RPL31, RPL36A, RPL7, RPS20, ALDOA, RPL27, RPS10, RPL17, RPL23A, RPL27A, RPL10A, RPL8, PHLDA2, PRDX1, RPL38, CYCS, RPS27, RPS7, ARL6IP1, PLP2, RPS5, XBP1, RPL37A, TALDO1, RPS16, RPS4X, EEF1D, TXNRD1, YWHAQ, DPP7, PSMD8, SNRPE, BGN, PKM, COX6A1, JTB, SPINT2, RPL35, HSPB1, RAN, HAX1, UQCRH, TKT, TUFM, RPL30
ENK_UV_RESPONSE_KERATINOCYTE_UP	0.00102041	0.0286942	0.379154	3.94691	0	204	EIF4A1, IER3, ALDOA, RPS10, JUNB, IL1B, CXCL3, CDKN1A, IL1R2, EIF1, ATF4, CXCL2, OAZ1, RPL10, UBB, TUBB4B, SLC3A2, STX11, PPP1R15A, LGALS1, RPS3, VASP, RPL10A, RPL8, PHLDA2, RPL18A, GADD45B, ANXA2, IFRD1, ZFP36, GLA, RPS9, MAP2K3, TUBB2A, CXCL1, RPL19, EIF3F, POLD4, MRPL23, EMP3, TNFAIP3, ADM, RPS5, COMT, HLA-DRB1, CD99, DNAJB6, GABARAPL2, BTF3, ITM2B, RNH1, RPL12, PFN1, TALDO1, CAPG, GRN, GSN, V…	EIF4A1, IER3, ALDOA, RPS10, JUNB, IL1B, CXCL3, CDKN1A, IL1R2, EIF1, ATF4, CXCL2, OAZ1, RPL10, UBB, TUBB4B, SLC3A2, STX11, PPP1R15A, LGALS1, RPS3, VASP, RPL10A, RPL8, PHLDA2, RPL18A, GADD45B, ANXA2, IFRD1, ZFP36, GLA, RPS9, MAP2K3, TUBB2A, CXCL1, RPL19, EIF3F, POLD4, MRPL23, EMP3, TNFAIP3, ADM, RPS5, COMT, HLA-DRB1, CD99, DNAJB6, GABARAPL2, BTF3, ITM2B, RNH1, RPL12, PFN1, TALDO1, CAPG, GRN, GSN, V…
REACTOME_NERVOUS_SYSTEM_DEVELOPMENT	0.00103842	0.0286942	0.391616	3.88946	0	168	RPL31, RPL36A, RPL7, RPS20, RPL13A, RPL27, RPS10, RPL17, RPL23A, RPL21, RPL41, RPL10, SDCBP, UBB, TUBB4B, ARPC1B, RPL27A, RPLP2, RPL15, RPL23, RPL26, RPL3, RPL4, RPS13, RPS3, EIF4A3, VASP, RPL10A, HSPA8, RHOC, RPL8, RPL18A, RBM8A, RPS6, TUBA1B, RPS9, TUBB2A, RPL38, RPS25, RPS27, RPL19, TYROBP, RPS7, RPS3A, RPL6, RPS5, RPLP1, MYL12A, RPL35A, RPL37A, DOK2, RPL12, PFN1, RPS16, RPS4X, RPS19, RPL9, RB…	RPL31, RPL36A, RPL7, RPS20, RPL13A, RPL27, RPS10, RPL17, RPL23A, RPL21, RPL41, RPL10, SDCBP, UBB, TUBB4B, ARPC1B, RPL27A, RPLP2, RPL15, RPL23, RPL26, RPL3, RPL4, RPS13, RPS3, EIF4A3, VASP, RPL10A, HSPA8, RHOC, RPL8, RPL18A, RBM8A, RPS6, TUBA1B, RPS9, TUBB2A, RPL38, RPS25, RPS27, RPL19, TYROBP, RPS7, RPS3A, RPL6, RPS5, RPLP1, MYL12A, RPL35A, RPL37A, DOK2, RPL12, PFN1, RPS16, RPS4X, RPS19, RPL9, RB…
REACTOME_METABOLISM_OF_AMINO_ACIDS_AND_DERIVATIVES	0.00106724	0.0286942	0.417374	3.86917	0	129	RPL31, RPL36A, RPL7, RPS20, RPL13A, RPL27, RPS10, RPL17, RPL23A, RPL21, RPL41, OAZ1, RPL10, RPL27A, SLC3A2, RPLP2, RPL15, RPL23, RPL26, RPL3, RPL4, RPS13, RPS3, RPL10A, RPL8, RPL18A, RPS6, RPS9, RPL38, RPS25, RPS27, RPL19, RPS7, RPS3A, RPL6, RPS5, RPLP1, RPL35A, RPL37A, RPL12, RPS16, RPS4X, RPS19, RPL9, RPS27A, RPL22L1, RPS4Y1, FAU, RPLP0, RPS29, TXNRD1, AMD1, RPS14, PSMD8, KYNU, PSMA4, RPL34, RP…	RPL31, RPL36A, RPL7, RPS20, RPL13A, RPL27, RPS10, RPL17, RPL23A, RPL21, RPL41, OAZ1, RPL10, RPL27A, SLC3A2, RPLP2, RPL15, RPL23, RPL26, RPL3, RPL4, RPS13, RPS3, RPL10A, RPL8, RPL18A, RPS6, RPS9, RPL38, RPS25, RPS27, RPL19, RPS7, RPS3A, RPL6, RPS5, RPLP1, RPL35A, RPL37A, RPL12, RPS16, RPS4X, RPS19, RPL9, RPS27A, RPL22L1, RPS4Y1, FAU, RPLP0, RPS29, TXNRD1, AMD1, RPS14, PSMD8, KYNU, PSMA4, RPL34, RP…
DIRMEIER_LMP1_RESPONSE_EARLY	0.00121803	0.0286942	0.593856	3.7864	0	42	RPS10, JUNB, NFKBIA, CCL3, EIF1, CCL4, EEF1A1, ZC3H12A, PPP1R15A, TRAF1, CD83, EEF2, INSIG1, GADD45B, TNF, BCL2A1, ZFP36, RPS9, TNFAIP3, BIRC3, ICAM1, NFKB2, EGR1, RPS16, NFKBIZ, KDM6B, EGR2, IER2, BTG2, JUN, HERPUD1	RPS10, JUNB, NFKBIA, CCL3, EIF1, CCL4, EEF1A1, ZC3H12A, PPP1R15A, TRAF1, CD83, EEF2, INSIG1, GADD45B, TNF, BCL2A1, ZFP36, RPS9, TNFAIP3, BIRC3, ICAM1, NFKB2, EGR1, RPS16, NFKBIZ, KDM6B, EGR2, IER2, BTG2, JUN, HERPUD1
REACTOME_ACTIVATION_OF_THE_MRNA_UPON_BINDING_OF_THE_CAP_BINDING_COMPLEX_AND_EIFS_AND_SUBSEQUENT_BINDING_TO_43S	0.00119617	0.0286942	0.573453	3.71001	0	44	EIF4A1, RPS20, RPS10, RPS13, EIF4E, RPS3, RPS6, RPS9, RPS25, RPS27, EIF3F, RPS7, RPS3A, RPS5, RPS16, EIF3L, RPS4X, RPS19, RPS27A, RPS4Y1, FAU, EIF3E, RPS29, EIF3K, EIF3H, RPS14, EIF3G, EIF2S2, RPS15A, EIF3D, RPS23, RPS21, EIF1AX, RPS18, RPSA, EIF3M, EIF3I, RPS27L	EIF4A1, RPS20, RPS10, RPS13, EIF4E, RPS3, RPS6, RPS9, RPS25, RPS27, EIF3F, RPS7, RPS3A, RPS5, RPS16, EIF3L, RPS4X, RPS19, RPS27A, RPS4Y1, FAU, EIF3E, RPS29, EIF3K, EIF3H, RPS14, EIF3G, EIF2S2, RPS15A, EIF3D, RPS23
TAKAO_RESPONSE_TO_UVB_RADIATION_UP	0.00118906	0.0286942	0.554032	3.70974	0	48	RPL36A, S100A4, RPL21, UBB, RPL27A, SAP18, PMAIP1, RPL10A, RPS9, RPS25, SOD1, PLP2, RPS5, CD99, GRN, RPS4Y1, EEF1D, RPLP0, DBI, SNRPF, DYNLL1, POLR2L, COX7A2, NDUFA4, COX6A1, IER2, SPINT2, NXF1, GPX4, TXN, ARF5, ATP6V0B, COX4I1, UBC, COX8A, PRDX3, TCP1, CCDC85B, TSC22D1, SRI, COX5A, PFDN5, UBXN1	RPL36A, S100A4, RPL21, UBB, RPL27A, SAP18, PMAIP1, RPL10A, RPS9, RPS25, SOD1, PLP2, RPS5, CD99, GRN, RPS4Y1, EEF1D, RPLP0, DBI, SNRPF, DYNLL1, POLR2L, COX7A2, NDUFA4, COX6A1, IER2, SPINT2, NXF1, GPX4, TXN, ARF5, ATP6V0B, COX4I1
REACTOME_CELLULAR_RESPONSES_TO_STIMULI	0.001002	0.0286942	0.333783	3.64838	0	262	RPL31, RPL36A, RPL7, RPS20, RPL13A, RPL27, RPS10, RPL17, RPL23A, CDKN1A, RPL21, RPL41, ATF4, RPL10, UBB, TUBB4B, RPL27A, RPLP2, RPL15, RPL23, EEF1A1, RPL26, RPL3, RPL4, RPS13, PPP1R15A, RPS3, RPL10A, HSPA8, CCL2, RPL8, RPL18A, RPS6, TUBA1B, PRDX1, RPS9, MAP2K3, LMNA, TUBB2A, RPL38, CYCS, RPS25, SOD1, RPS27, NLRP3, RPL19, IL1A, RPS7, RHEB, RPS3A, NFE2L2, RPL6, COX7A2L, RPS5, DNAJB6, RPLP1, ATP6V0D…	RPL31, RPL36A, RPL7, RPS20, RPL13A, RPL27, RPS10, RPL17, RPL23A, CDKN1A, RPL21, RPL41, ATF4, RPL10, UBB, TUBB4B, RPL27A, RPLP2, RPL15, RPL23, EEF1A1, RPL26, RPL3, RPL4, RPS13, PPP1R15A, RPS3, RPL10A, HSPA8, CCL2, RPL8, RPL18A, RPS6, TUBA1B, PRDX1, RPS9, MAP2K3, LMNA, TUBB2A, RPL38, CYCS, RPS25, SOD1, RPS27, NLRP3, RPL19, IL1A, RPS7, RHEB, RPS3A, NFE2L2, RPL6, COX7A2L, RPS5, DNAJB6, RPLP1, ATP6V0D…
REACTOME_INFECTIOUS_DISEASE	0.00100503	0.0286942	0.335205	3.64002	0	248	RPL31, RPL36A, RPL7, RPS20, RPL13A, RPL27, RPS10, RPL17, RPL23A, IL1B, RPL21, RPL41, RPL10, UBB, TUBB4B, ARPC1B, RPL27A, RPLP2, RPL15, SAP18, RPL23, RPL26, RAB7A, RPL3, RPL4, RPS13, FCGR2A, RPS3, RPL10A, EEF2, RPL8, CD9, RPL18A, SLC25A6, RPS6, TUBA1B, TUBB, SLC25A5, RPS9, MAP2K3, TUBB2A, RPL38, IL10, RPS25, RPS27, NLRP3, RPL19, IL1A, RPS7, CORO1A, PTGIR, RPS3A, NFE2L2, ADM, RPL6, RPS5, COMT, ATP1…	RPL31, RPL36A, RPL7, RPS20, RPL13A, RPL27, RPS10, RPL17, RPL23A, IL1B, RPL21, RPL41, RPL10, UBB, TUBB4B, ARPC1B, RPL27A, RPLP2, RPL15, SAP18, RPL23, RPL26, RAB7A, RPL3, RPL4, RPS13, FCGR2A, RPS3, RPL10A, EEF2, RPL8, CD9, RPL18A, SLC25A6, RPS6, TUBA1B, TUBB, SLC25A5, RPS9, MAP2K3, TUBB2A, RPL38, IL10, RPS25, RPS27, NLRP3, RPL19, IL1A, RPS7, CORO1A, PTGIR, RPS3A, NFE2L2, ADM, RPL6, RPS5, COMT, ATP1…
TIEN_INTESTINE_PROBIOTICS_24HR_DN	0.00111732	0.0286942	0.45925	3.60241	0	74	RPL13A, RPL23A, RPL41, EIF1, RPL10, GLRX, DDIT4, RPL27A, SLC3A2, CD55, RPL23, FTL, EEF1A1, RPL3, RPL4, PPP1R15A, RPS3, VASP, HSPA8, EEF2, IFRD1, RPS6, RPS27, RPS7, SQSTM1, RPS3A, SLC1A5, RPL37A, RPL12, MTHFD2, RPS19, ARF4, TANK, ATF3, RPLP0, TXNRD1, RPS14	RPL13A, RPL23A, RPL41, EIF1, RPL10, GLRX, DDIT4, RPL27A, SLC3A2, CD55, RPL23, FTL, EEF1A1, RPL3, RPL4, PPP1R15A, RPS3, VASP, HSPA8, EEF2, IFRD1, RPS6, RPS27, RPS7, SQSTM1, RPS3A, SLC1A5, RPL37A, RPL12, MTHFD2, RPS19, ARF4, TANK, ATF3, RPLP0, TXNRD1, RPS14
KEGG_ASTHMA	0.00141643	0.0286942	0.848858	3.5973	0	15	FCER1A, HLA-DRB5, HLA-DMA, HLA-DQB1, HLA-DQA2, HLA-DPB1, FCER1G, TNF, IL10, HLA-DMB, HLA-DQA1, HLA-DRA, HLA-DRB1, HLA-DPA1	FCER1A, HLA-DRB5, HLA-DMA, HLA-DQB1, HLA-DQA2, HLA-DPB1, FCER1G, TNF, IL10, HLA-DMB, HLA-DQA1, HLA-DRA, HLA-DRB1, HLA-DPA1
PECE_MAMMARY_STEM_CELL_UP	0.00113379	0.0286942	0.477314	3.59551	0	66	RPS20, RPL13A, RPS10, RPL23A, RPL41, TUBB4B, CLU, RPL27A, RPLP2, RPL15, MGP, RPS13, RPS3, RPL10A, RPL8, RPL18A, TUBB2A, RPS25, RPS7, RPLP1, RPL35A, TALDO1, RPS16, SOCS3, RPS19, EEF1D, FAU, RPS29, EIF3K, RPS14, DYNLL1, MT2A, NDUFA11, COX7A2, EDF1, TXN, GAPDH, COX4I1, MT1X, UBA52, NDUFB2, RPL36AL, TBCA, UBL5, RPS18, RPSA	RPS20, RPL13A, RPS10, RPL23A, RPL41, TUBB4B, CLU, RPL27A, RPLP2, RPL15, MGP, RPS13, RPS3, RPL10A, RPL8, RPL18A, TUBB2A, RPS25, RPS7, RPLP1, RPL35A, TALDO1, RPS16, SOCS3, RPS19, EEF1D, FAU, RPS29, EIF3K, RPS14, DYNLL1, MT2A, NDUFA11, COX7A2, EDF1, TXN, GAPDH, COX4I1, MT1X
MCLACHLAN_DENTAL_CARIES_UP	0.00107066	0.0286942	0.401065	3.5917	0	115	IER3, IL1B, CCL3, PLAUR, GLRX, ARPC1B, MS4A6A, FCGR2B, HLA-DMA, CD55, HLA-DQB1, MGP, TNFAIP8, FCGR2A, HLA-DPB1, CFD, G0S2, CCL2, FCER1G, BCL2A1, ALOX5AP, CXCL1, HLA-DMB, HLA-DQA1, TYROBP, CORO1A, TNFAIP3, HLA-DRA, BIRC3, ICAM1, RNASE6, ADM, HLA-DRB1, CD14, SRGN, CPVL, PLEK, HLA-DPA1, MTHFD2, KPNA2, CAPG, SOCS3, PTGS2, RGS2, CD74, VAMP8, RPS4Y1, SOD2, NCF2, MNDA, KYNU, MT2A, CSF1R, IL10RA, MSR1, R…	IER3, IL1B, CCL3, PLAUR, GLRX, ARPC1B, MS4A6A, FCGR2B, HLA-DMA, CD55, HLA-DQB1, MGP, TNFAIP8, FCGR2A, HLA-DPB1, CFD, G0S2, CCL2, FCER1G, BCL2A1, ALOX5AP, CXCL1, HLA-DMB, HLA-DQA1, TYROBP, CORO1A, TNFAIP3, HLA-DRA, BIRC3, ICAM1, RNASE6, ADM, HLA-DRB1, CD14, SRGN, CPVL, PLEK, HLA-DPA1, MTHFD2, KPNA2, CAPG, SOCS3, PTGS2, RGS2, CD74, VAMP8, RPS4Y1, SOD2, NCF2, MNDA, KYNU, MT2A, CSF1R, IL10RA, MSR1, R…
CHNG_MULTIPLE_MYELOMA_HYPERPLOID_UP	0.00128041	0.0286942	0.642013	3.59069	0	30	RPL13A, RPL21, RPL27A, RPLP2, RPL15, RPL4, RPS13, RPS3, EEF2, RPS6, RPS9, HNRNPA1, FBL, RPLP1, RPL35A, RPS16, RPS19, EIF3K, RPS14, EIF3G, RPL35, NPM1, RPS23, EEF1B2	RPL13A, RPL21, RPL27A, RPLP2, RPL15, RPL4, RPS13, RPS3, EEF2, RPS6, RPS9, HNRNPA1, FBL, RPLP1, RPL35A, RPS16, RPS19, EIF3K, RPS14, EIF3G, RPL35, NPM1, RPS23, EEF1B2
FLOTHO_PEDIATRIC_ALL_THERAPY_RESPONSE_UP	0.00128535	0.0286942	0.654652	3.56864	0	28	RPL7, RPS20, RPL13A, RPL27, RPL17, FXYD5, EEF2, RPS6, RPS9, EMP1, RPL6, RPS5, CDC42EP3, RPL37A, RPS16, EIF3L, RPS19, FAU, RPLP0, RPL5, TMED2, EIF3D	RPL7, RPS20, RPL13A, RPL27, RPL17, FXYD5, EEF2, RPS6, RPS9, EMP1, RPL6, RPS5, CDC42EP3, RPL37A, RPS16, EIF3L, RPS19, FAU, RPLP0, RPL5, TMED2, EIF3D
HAHTOLA_MYCOSIS_FUNGOIDES_CD4_UP	0.00125	0.0286942	0.604576	3.50887	0	33	IER3, IL1B, CXCL3, CDKN1A, CCL3, PLAUR, CXCL2, GLRX, CCL4, PPP1R15A, G0S2, CXCL1, NLRP3, ADM, GLIPR1, EGR1, PTGS2, ATF3, SOD2, NEU1, KYNU, KLF4, BST2, BTG2	IER3, IL1B, CXCL3, CDKN1A, CCL3, PLAUR, CXCL2, GLRX, CCL4, PPP1R15A, G0S2, CXCL1, NLRP3, ADM, GLIPR1, EGR1, PTGS2, ATF3, SOD2, NEU1, KYNU, KLF4, BST2, BTG2
GAURNIER_PSMD4_TARGETS	0.00127551	0.0286942	0.628036	3.47124	0	29	CXCL3, HLA-DRB5, IL1R2, CCL3, CXCL2, HLA-DMA, HLA-DQB1, HLA-DPB1, CCL2, TNF, CXCL1, IL10, HLA-DMB, IL1A, HLA-DQA1, HLA-DRA, HLA-DRB1, NFKB2, HLA-DPA1	CXCL3, HLA-DRB5, IL1R2, CCL3, CXCL2, HLA-DMA, HLA-DQB1, HLA-DPB1, CCL2, TNF, CXCL1, IL10, HLA-DMB, IL1A, HLA-DQA1, HLA-DRA, HLA-DRB1, NFKB2, HLA-DPA1
HOSHIDA_LIVER_CANCER_SUBCLASS_S1	0.00107296	0.0286942	0.397704	3.46173	0	101	IER3, ALDOA, CCL3, PLAUR, LUM, OAZ1, TMSB4X, ARPC1B, HLA-DMA, HLA-DQB1, MGP, HLA-DQA2, LGALS1, FCGR2A, HLA-DPB1, BCL2A1, ALOX5AP, CXCL1, CORO1A, RNASE6, PLP2, SLC1A5, TRIP10, SRGN, CYP1B1, CRIP2, GLIPR1, MTHFD2, PFN1, S100A10, GRN, CD74, HEXA, PNP, ANXA1, ANXA5, CD47, NPC2, ID3, ADAM15, CCR7, PAK1, NSMAF, DUT, LITAF, ARF5, ATP6V0B, AIF1, AQP1, ANXA4, S100A11, F13A1, TAX1BP3, GSTP1, CD48, ITGB2, D…	IER3, ALDOA, CCL3, PLAUR, LUM, OAZ1, TMSB4X, ARPC1B, HLA-DMA, HLA-DQB1, MGP, HLA-DQA2, LGALS1, FCGR2A, HLA-DPB1, BCL2A1, ALOX5AP, CXCL1, CORO1A, RNASE6, PLP2, SLC1A5, TRIP10, SRGN, CYP1B1, CRIP2, GLIPR1, MTHFD2, PFN1, S100A10, GRN, CD74, HEXA, PNP, ANXA1, ANXA5, CD47, NPC2, ID3, ADAM15, CCR7, PAK1, NSMAF, DUT, LITAF, ARF5, ATP6V0B, AIF1, AQP1, ANXA4
JISON_SICKLE_CELL_DISEASE_DN	0.00112867	0.0286942	0.451955	3.4289	0	67	EIF4A1, RPL7, RPS20, RPL13A, RPL17, RPL23A, RPL21, RPL41, EEF1A1, SRSF2, RPL4, RPS13, RPL10A, HSPA8, EEF2, SLC25A6, RPS6, RPL19, EIF3F, RPS7, FBL, RPL6, RPLP1, BTF3, TOMM7, RPS27A, EIF3E, RPLP0, EIF3K, EIF3H, CIRBP, RPL5, NPM1, EIF3D, CCR7, EEF1B2	EIF4A1, RPL7, RPS20, RPL13A, RPL17, RPL23A, RPL21, RPL41, EEF1A1, SRSF2, RPL4, RPS13, RPL10A, HSPA8, EEF2, SLC25A6, RPS6, RPL19, EIF3F, RPS7, FBL, RPL6, RPLP1, BTF3, TOMM7, RPS27A, EIF3E, RPLP0, EIF3K, EIF3H, CIRBP, RPL5, NPM1, EIF3D, CCR7, EEF1B2
DAZARD_RESPONSE_TO_UV_NHEK_UP	0.00108578	0.0286942	0.402568	3.39643	0	93	RPL31, RPL36A, IER3, JUNB, CXCL3, ID2, ATF4, CXCL2, TUBB4B, PMAIP1, PPP1R15A, PHLDA2, GADD45B, ANXA2, ZFP36, TUBB2A, CXCL1, RPL38, RPS27, TNFAIP3, ADM, XBP1, RPL37A, UBE2S, PFN1, HSPA2, HEXIM1, PTGS2, COX17, ATF3, IGFBP6, DYNLL1, PSMD8, SNRPE, NEU1, EIF3G, KYNU, ERGIC3, RPL34, RAP1A, COX7A2, PKM, BRD2, IER2, ERCC1, RPS23, TXN, JUN, NDUFA1, PHLDA1, RPL30, RPS21	RPL31, RPL36A, IER3, JUNB, CXCL3, ID2, ATF4, CXCL2, TUBB4B, PMAIP1, PPP1R15A, PHLDA2, GADD45B, ANXA2, ZFP36, TUBB2A, CXCL1, RPL38, RPS27, TNFAIP3, ADM, XBP1, RPL37A, UBE2S, PFN1, HSPA2, HEXIM1, PTGS2, COX17, ATF3, IGFBP6, DYNLL1, PSMD8, SNRPE, NEU1, EIF3G, KYNU, ERGIC3, RPL34, RAP1A, COX7A2, PKM, BRD2, IER2, ERCC1, RPS23, TXN, JUN, NDUFA1, PHLDA1, RPL30
REACTOME_DEVELOPMENTAL_BIOLOGY	0.00101626	0.0286942	0.320484	3.38219	0	219	RPL31, RPL36A, RPL7, RPS20, RPL13A, RPL27, RPS10, RPL17, RPL23A, CDKN1A, RPL21, RPL41, RPL10, SDCBP, UBB, TUBB4B, ARPC1B, RPL27A, RPLP2, RPL15, RPL23, RPL26, RPL3, RPL4, RPS13, RPS3, EIF4A3, VASP, RPL10A, HSPA8, RHOC, RPL8, RPL18A, TNF, RBM8A, RPS6, TUBA1B, RPS9, TUBB2A, RPL38, RPS25, RPS27, RPL19, TYROBP, RPS7, RPS3A, RPL6, RPS5, RPLP1, MYL12A, RPL35A, RPL37A, DOK2, RPL12, PFN1, TCHH, RPS16, RPS…	RPL31, RPL36A, RPL7, RPS20, RPL13A, RPL27, RPS10, RPL17, RPL23A, CDKN1A, RPL21, RPL41, RPL10, SDCBP, UBB, TUBB4B, ARPC1B, RPL27A, RPLP2, RPL15, RPL23, RPL26, RPL3, RPL4, RPS13, RPS3, EIF4A3, VASP, RPL10A, HSPA8, RHOC, RPL8, RPL18A, TNF, RBM8A, RPS6, TUBA1B, RPS9, TUBB2A, RPL38, RPS25, RPS27, RPL19, TYROBP, RPS7, RPS3A, RPL6, RPS5, RPLP1, MYL12A, RPL35A, RPL37A, DOK2, RPL12, PFN1, TCHH, RPS16, RPS…
LUI_THYROID_CANCER_PAX8_PPARG_DN	0.00128041	0.0286942	0.603976	3.37795	0	30	RPL17, RPL21, RPL10A, HSPA8, RPL18A, EIF3F, FBL, RPS5, ITM2B, RTN4, FKBP1A, CD74, AKR1B1, EIF3K, TMEM109, PPT1, PSMD8, ERGIC3, BLVRB, DNAJA1, RAN, LITAF, ETHE1, TMBIM6, EIF5	RPL17, RPL21, RPL10A, HSPA8, RPL18A, EIF3F, FBL, RPS5, ITM2B, RTN4, FKBP1A, CD74, AKR1B1, EIF3K, TMEM109, PPT1, PSMD8, ERGIC3, BLVRB, DNAJA1, RAN, LITAF, ETHE1
GOLDRATH_ANTIGEN_RESPONSE	0.00107411	0.0286942	0.385	3.36084	0	104	IER3, S100A4, ID2, CCL3, GLRX, S100A6, LGALS1, TMEM14C, CST3, GADD45B, ANXA2, BCL2A1, MAP2K3, LMNA, EMP1, STMN1, HLA-DQA1, DSTN, TYROBP, EMP3, CKS2, PLP2, HLA-DRB1, ITM2B, RNH1, ABRACL, CAPN2, MTHFD2, HSPA2, S100A10, KPNA2, LGALS3, CAPG, PLBD1, CD74, TPI1, LAT2, DBI, YWHAQ, TAF9, ANXA1, REEP5, MYADM, KRTCAP2, RAN, TXN, GAPDH, LITAF, ST3GAL6, MT1X, CASP1, ANXA4, EIF1AX, S100A11, IRF8, SERPINB9, CD…	IER3, S100A4, ID2, CCL3, GLRX, S100A6, LGALS1, TMEM14C, CST3, GADD45B, ANXA2, BCL2A1, MAP2K3, LMNA, EMP1, STMN1, HLA-DQA1, DSTN, TYROBP, EMP3, CKS2, PLP2, HLA-DRB1, ITM2B, RNH1, ABRACL, CAPN2, MTHFD2, HSPA2, S100A10, KPNA2, LGALS3, CAPG, PLBD1, CD74, TPI1, LAT2, DBI, YWHAQ, TAF9, ANXA1, REEP5, MYADM, KRTCAP2, RAN, TXN, GAPDH, LITAF, ST3GAL6, MT1X, CASP1, ANXA4
LEE_LIVER_CANCER_SURVIVAL_DN	0.00111607	0.0286942	0.428153	3.32808	0	72	RPL31, RPL36A, IER3, RPL27, RPL17, TMSB4X, S100A6, RPS3, EIF4A3, PHLDA2, CALM2, RPS6, TUBA1B, CLIC1, RPS9, HNRNPA1, RPL38, RPS7, RPS3A, CKS2, FBL, PLP2, RPS5, RPL12, MTHFD2, RGS2, RPL9, RBX1, SFT2D1, YWHAQ, PNP, DYNLL1, RPL35, NPM1, RAN, B3GNT5, ANXA4, CCT5, MAPRE1, TPRKB, RPS18, SNRPG, RPSA, LYAR, PDCD5, NOP56, SUMO2	RPL31, RPL36A, IER3, RPL27, RPL17, TMSB4X, S100A6, RPS3, EIF4A3, PHLDA2, CALM2, RPS6, TUBA1B, CLIC1, RPS9, HNRNPA1, RPL38, RPS7, RPS3A, CKS2, FBL, PLP2, RPS5, RPL12, MTHFD2, RGS2, RPL9, RBX1, SFT2D1, YWHAQ, PNP, DYNLL1, RPL35, NPM1, RAN, B3GNT5, ANXA4
OSWALD_HEMATOPOIETIC_STEM_CELL_IN_COLLAGEN_GEL_UP	0.00110375	0.0286942	0.405897	3.30649	0	83	IER3, JUNB, IL1B, CXCL3, CDKN1A, IL1R2, NFKBIA, CCL3, CXCL2, CCL4, RPL23, ZC3H12A, PPP1R15A, CD83, CCL2, EHD1, RGS1, GADD45B, TNF, BCL2A1, ZFP36, HNRNPA1, CXCL1, IL1A, TNFAIP3, ZFP36L1, BIRC3, ICAM1, CDC42EP3, CD14, CYP1B1, RAB5C, EGR1, PTGS2, RGS2, ATF3, SOD2, CIRBP	IER3, JUNB, IL1B, CXCL3, CDKN1A, IL1R2, NFKBIA, CCL3, CXCL2, CCL4, RPL23, ZC3H12A, PPP1R15A, CD83, CCL2, EHD1, RGS1, GADD45B, TNF, BCL2A1, ZFP36, HNRNPA1, CXCL1, IL1A, TNFAIP3, ZFP36L1, BIRC3, ICAM1, CDC42EP3, CD14, CYP1B1, RAB5C, EGR1, PTGS2, RGS2, ATF3, SOD2, CIRBP
MARTENS_TRETINOIN_RESPONSE_DN	0.00101626	0.0286942	0.312318	3.30253	0	225	RPL31, RPL7, RPL13A, RPL27, RPS10, RPL17, RPL23A, RPL21, CCL3, EIF1, ATF4, TMSB4X, RPL10, UBB, RPL15, SAP18, RPL23, EEF1A1, RPL26, RPL3, RPL4, RPS3, RPL10A, HSPA8, RPL18A, CALM2, RPS6, TUBA1B, ZFAS1, GLA, RPS9, HNRNPA0, HNRNPA1, CYCS, RPS25, RPS27, RPL19, STMN1, UXT, RAD23A, CKS2, SLC1A5, RPS5, MYL12A, RNH1, XBP1, LGALS2, ESD, RPL37A, RPS16, RPS4X, COX17, RPS19, RPL9, RPS27A, TGIF1, MID1IP1, RPLP…	RPL31, RPL7, RPL13A, RPL27, RPS10, RPL17, RPL23A, RPL21, CCL3, EIF1, ATF4, TMSB4X, RPL10, UBB, RPL15, SAP18, RPL23, EEF1A1, RPL26, RPL3, RPL4, RPS3, RPL10A, HSPA8, RPL18A, CALM2, RPS6, TUBA1B, ZFAS1, GLA, RPS9, HNRNPA0, HNRNPA1, CYCS, RPS25, RPS27, RPL19, STMN1, UXT, RAD23A, CKS2, SLC1A5, RPS5, MYL12A, RNH1, XBP1, LGALS2, ESD, RPL37A, RPS16, RPS4X, COX17, RPS19, RPL9, RPS27A, TGIF1, MID1IP1, RPLP…
WANG_TUMOR_INVASIVENESS_UP	0.00104493	0.0286942	0.338786	3.26346	0	149	RPL7, RPS20, RPL13A, RPL27, CLEC10A, RPL21, NFKBIA, TUBB4B, RPL27A, RPLP2, SAP18, S100A6, RAB7A, RPS3, HSPA8, EHD1, RPL8, RPL18A, ANXA2, RPS6, TUBA1B, TUBB, CYCS, RPL19, RPS7, NFE2L2, RPL6, RPS5, ATP1A1, TGFBI, PTTG1, RPS16, KPNA2, RBX1, FAU, RPLP0, DBI, RPS29, AMD1, MAP1LC3B, EIF3H, PNP, RPS14, CIRBP, ERGIC3, PSMA4, RPL34, COX7A2, PKM, BRD2, NEDD8, NPC2, IER2, EIF2S2, RPS15A, RPL35, PRDX5, NPM1,…	RPL7, RPS20, RPL13A, RPL27, CLEC10A, RPL21, NFKBIA, TUBB4B, RPL27A, RPLP2, SAP18, S100A6, RAB7A, RPS3, HSPA8, EHD1, RPL8, RPL18A, ANXA2, RPS6, TUBA1B, TUBB, CYCS, RPL19, RPS7, NFE2L2, RPL6, RPS5, ATP1A1, TGFBI, PTTG1, RPS16, KPNA2, RBX1, FAU, RPLP0, DBI, RPS29, AMD1, MAP1LC3B, EIF3H, PNP, RPS14, CIRBP, ERGIC3, PSMA4, RPL34, COX7A2, PKM, BRD2, NEDD8, NPC2, IER2, EIF2S2, RPS15A, RPL35, PRDX5, NPM1,…
KEGG_TYPE_I_DIABETES_MELLITUS	0.00140056	0.0286942	0.734688	3.23907	0	17	IL1B, HLA-DRB5, HLA-DMA, HLA-DQB1, HLA-DQA2, HLA-DPB1, TNF, HLA-DMB, IL1A, HLA-DQA1, HLA-DRA, HLA-DRB1, HLA-DPA1	IL1B, HLA-DRB5, HLA-DMA, HLA-DQB1, HLA-DQA2, HLA-DPB1, TNF, HLA-DMB, IL1A, HLA-DQA1, HLA-DRA, HLA-DRB1, HLA-DPA1
YAMASHITA_LIVER_CANCER_WITH_EPCAM_UP	0.00131579	0.0286942	0.624621	3.21379	0	24	RPL31, RPL13A, RPS10, RPL17, RPL23A, RPS3, HNRNPA1, EIF3F, RPS7, RPS3A, RPL6, RPS4X, RPL9, RPS27A, RPS4Y1, RPLP0	RPL31, RPL13A, RPS10, RPL17, RPL23A, RPS3, HNRNPA1, EIF3F, RPS7, RPS3A, RPL6, RPS4X, RPL9, RPS27A, RPS4Y1, RPLP0
BILANGES_SERUM_RESPONSE_TRANSLATION	0.00136612	0.0286942	0.704282	3.19626	0	18	RPL21, RPL10, EEF1A1, RPL4, RPS3, RPL18A, RPS6, EIF3F, RPS7, RPL6, RPS5, RPS4X, RPS19, EIF3H	RPL21, RPL10, EEF1A1, RPL4, RPS3, RPL18A, RPS6, EIF3F, RPS7, RPL6, RPS5, RPS4X, RPS19, EIF3H
THEILGAARD_NEUTROPHIL_AT_SKIN_WOUND_UP	0.00123762	0.0286942	0.517425	3.18353	0	38	EIF4A1, IER3, IL1B, CXCL3, CCL3, CXCL2, EEF1A1, CCL2, SLC25A6, TNF, BCL2A1, ZFP36, MAP2K3, RPS27, NFE2L2, ATP1A1, GABARAPL2, PLEK, MTHFD2, RPS16, TANK	EIF4A1, IER3, IL1B, CXCL3, CCL3, CXCL2, EEF1A1, CCL2, SLC25A6, TNF, BCL2A1, ZFP36, MAP2K3, RPS27, NFE2L2, ATP1A1, GABARAPL2, PLEK, MTHFD2, RPS16, TANK
TIEN_INTESTINE_PROBIOTICS_6HR_UP	0.00128205	0.0286942	0.589464	3.18219	0	27	RPL23A, RPL41, RPL27A, RPL23, FTL, EEF1A1, RPL4, HSPA8, RPS6, RPS27, RPS7, RPS3A, RPL37A, RPS19, RPLP0, RPS14, RPL5, RPS23, GAPDH, PRNP, UBC	RPL23A, RPL41, RPL27A, RPL23, FTL, EEF1A1, RPL4, HSPA8, RPS6, RPS27, RPS7, RPS3A, RPL37A, RPS19, RPLP0, RPS14, RPL5, RPS23, GAPDH
KEGG_GRAFT_VERSUS_HOST_DISEASE	0.00136612	0.0286942	0.696886	3.1627	0	18	IL1B, HLA-DRB5, HLA-DMA, HLA-DQB1, HLA-DQA2, HLA-DPB1, TNF, HLA-DMB, IL1A, HLA-DQA1, HLA-DRA, HLA-DRB1, HLA-DPA1	IL1B, HLA-DRB5, HLA-DMA, HLA-DQB1, HLA-DQA2, HLA-DPB1, TNF, HLA-DMB, IL1A, HLA-DQA1, HLA-DRA, HLA-DRB1, HLA-DPA1
WP_NETWORK_MAP_OF_SARSCOV2_SIGNALING_PATHWAY	0.00113379	0.0286942	0.419658	3.16119	0	66	JUNB, IL1B, CXCL3, HLA-DRB5, IL1R2, CCL3, CXCL2, DDIT4, CCL4, EIF4E, HSPA8, CCL2, TNF, RPS6, CXCL1, IL10, CFP, NLRP3, IL1A, RHEB, HLA-DRA, HLA-DRB1, NFKB2, CD14, GABARAPL2, EGR1, CCL22, PTGS2, GSN	JUNB, IL1B, CXCL3, HLA-DRB5, IL1R2, CCL3, CXCL2, DDIT4, CCL4, EIF4E, HSPA8, CCL2, TNF, RPS6, CXCL1, IL10, CFP, NLRP3, IL1A, RHEB, HLA-DRA, HLA-DRB1, NFKB2, CD14, GABARAPL2, EGR1, CCL22, PTGS2, GSN
ZHONG_SECRETOME_OF_LUNG_CANCER_AND_FIBROBLAST	0.0011655	0.0286942	0.448139	3.14208	0	54	ALDOA, CLU, RPL10A, CST3, EEF2, CD9, RPL18A, PRDX1, LMNA, CAPG, WDR1, AKR1B1, TPI1, YWHAQ, PNP, PEBP1, BGN, PSMA4, PKM, PRDX6, NPC2, NPM1, RAN, PSMB5, CYTIP, PSMB3, PSMA7, ANXA4, PSMB6, UBA52, PSMA1, FN1, MDH2, GSTP1, ATP6AP2, PSMB1, TNXB	ALDOA, CLU, RPL10A, CST3, EEF2, CD9, RPL18A, PRDX1, LMNA, CAPG, WDR1, AKR1B1, TPI1, YWHAQ, PNP, PEBP1, BGN, PSMA4, PKM, PRDX6, NPC2, NPM1, RAN, PSMB5, CYTIP, PSMB3, PSMA7, ANXA4, PSMB6
KIM_ALL_DISORDERS_OLIGODENDROCYTE_NUMBER_CORR_UP	0.00100908	0.0286942	0.288247	3.11329	0	243	ALDOA, RPL27, RPS10, RPL41, OAZ1, UBB, TUBB4B, SLC3A2, FTL, RPL3, LGALS1, RPS3, RPL10A, EEF2, RPL8, CD9, SLC25A6, PRDX1, TUBB2A, SOD1, RPS27, EIF3F, DSTN, CORO1A, MRPL23, ADRM1, COX7A2L, RPLP1, GABARAPL2, ATP6V0D1, RNH1, PFN1, FKBP1A, TALDO1, RPS16, RPS4X, DNAJB1, COX17, RPS19, CD74, RPS27A, AKR1B1, FAU, TPI1, RPS29, YWHAQ, MAP1LC3B, EIF3K, SNRPB, PEBP1, CIRBP, TBCB, NDUFV1, PSMD8, REEP5, SNRPE, …	ALDOA, RPL27, RPS10, RPL41, OAZ1, UBB, TUBB4B, SLC3A2, FTL, RPL3, LGALS1, RPS3, RPL10A, EEF2, RPL8, CD9, SLC25A6, PRDX1, TUBB2A, SOD1, RPS27, EIF3F, DSTN, CORO1A, MRPL23, ADRM1, COX7A2L, RPLP1, GABARAPL2, ATP6V0D1, RNH1, PFN1, FKBP1A, TALDO1, RPS16, RPS4X, DNAJB1, COX17, RPS19, CD74, RPS27A, AKR1B1, FAU, TPI1, RPS29, YWHAQ, MAP1LC3B, EIF3K, SNRPB, PEBP1, CIRBP, TBCB, NDUFV1, PSMD8, REEP5, SNRPE, …
ZHANG_RESPONSE_TO_IKK_INHIBITOR_AND_TNF_UP	0.00110619	0.0286942	0.378863	3.09853	0	85	IL1B, CXCL3, CDKN1A, IL1R2, NFKBIA, PLAUR, CXCL2, DDIT4, TNFAIP8, ZC3H12A, TRAF1, CD83, G0S2, EHD1, BAZ1A, RHOF, BCL2A1, TNFAIP2, MAP2K3, TUBB2A, CXCL1, IL1A, SQSTM1, TNFAIP3, BIRC3, ICAM1, NFKB2, DNAJB6, TNIP1, NFKBIZ, SOCS3, LPAR6, TANK, ATF3, FRMD4B, KYNU, TLE4, BTG2, HERPUD1, B3GNT5, NINJ1, IFNGR2, PLAU, SERPINB9, IFNGR1, MAFF, PTAFR, TNFRSF10B, TNFAIP6, ISG20, GPR132	IL1B, CXCL3, CDKN1A, IL1R2, NFKBIA, PLAUR, CXCL2, DDIT4, TNFAIP8, ZC3H12A, TRAF1, CD83, G0S2, EHD1, BAZ1A, RHOF, BCL2A1, TNFAIP2, MAP2K3, TUBB2A, CXCL1, IL1A, SQSTM1, TNFAIP3, BIRC3, ICAM1, NFKB2, DNAJB6, TNIP1, NFKBIZ, SOCS3, LPAR6, TANK, ATF3, FRMD4B, KYNU, TLE4, BTG2, HERPUD1, B3GNT5, NINJ1
LI_INDUCED_T_TO_NATURAL_KILLER_UP	0.00107875	0.0286942	0.358234	3.09026	0	99	IER3, ALDOA, S100A4, JUNB, ID2, CDKN1A, CCL3, GLRX, FXYD5, STX11, FTL, S100A6, LGALS1, FCGR2A, TRAF1, RGS1, FCER1G, CD9, TSPO, TNF, RHOF, ANXA2, LMNA, EMP1, TYROBP, SERTAD1, PLP2, COMT, VPS29, XBP1, GLIPR1, CAPN2, DOK2, EGR1, S100A10, LGALS3, CAPG, NDFIP1	IER3, ALDOA, S100A4, JUNB, ID2, CDKN1A, CCL3, GLRX, FXYD5, STX11, FTL, S100A6, LGALS1, FCGR2A, TRAF1, RGS1, FCER1G, CD9, TSPO, TNF, RHOF, ANXA2, LMNA, EMP1, TYROBP, SERTAD1, PLP2, COMT, VPS29, XBP1, GLIPR1, CAPN2, DOK2, EGR1, S100A10, LGALS3, CAPG, NDFIP1
HELLER_SILENCED_BY_METHYLATION_UP	0.00110865	0.0286942	0.376175	3.08886	0	87	IER3, S100A4, CDKN1A, IL1R2, CLU, HLA-DMA, HLA-DQB1, HLA-DQA2, S100A6, PMAIP1, HLA-DPB1, RGS1, PHLDA2, TNFAIP2, TUBB2A, MIR22HG, CFP, HLA-DMB, HLA-DQA1, HLA-DRA, BIRC3, ICAM1, HLA-DRB1, MAP3K8, CYP1B1, PLEK, HLA-DPA1, LPXN, CAPG, CD1E, SOCS3, VAMP8, TANK, NCF2, MAFB, KYNU, MSR1, DDAH2, KLF4, CCR7, CTSH, CSTA, REL, ALDH2, HNMT, CD86, GPR183, FSCN1	IER3, S100A4, CDKN1A, IL1R2, CLU, HLA-DMA, HLA-DQB1, HLA-DQA2, S100A6, PMAIP1, HLA-DPB1, RGS1, PHLDA2, TNFAIP2, TUBB2A, MIR22HG, CFP, HLA-DMB, HLA-DQA1, HLA-DRA, BIRC3, ICAM1, HLA-DRB1, MAP3K8, CYP1B1, PLEK, HLA-DPA1, LPXN, CAPG, CD1E, SOCS3, VAMP8, TANK, NCF2, MAFB, KYNU, MSR1, DDAH2, KLF4, CCR7, CTSH, CSTA
DANG_MYC_TARGETS_UP	0.0011655	0.0286942	0.442692	3.08519	0	53	EIF4A1, RPS20, RPL27, ID2, RPL10, RPL27A, SRSF2, RPL26, RPL3, RPS13, EIF4E, HSPA8, HNRNPA1, EMP1, RPL19, MIR155HG, UXT, CKS2, RPS5, RPS16, RPS19, RPL9, DBI, SNRPB, RPL5, NPM1, TXN, GAPDH, BAX, HSPE1, DPY30, CCT5, SLC25A3, FOSL1, PSMB1, LTA4H, PRDX3	EIF4A1, RPS20, RPL27, ID2, RPL10, RPL27A, SRSF2, RPL26, RPL3, RPS13, EIF4E, HSPA8, HNRNPA1, EMP1, RPL19, MIR155HG, UXT, CKS2, RPS5, RPS16, RPS19, RPL9, DBI, SNRPB, RPL5, NPM1, TXN, GAPDH, BAX
KIM_BIPOLAR_DISORDER_OLIGODENDROCYTE_DENSITY_CORR_UP	0.0010101	0.0286942	0.286414	3.0713	0	236	RPL7, ALDOA, RPL27, RPS10, RPL41, OAZ1, UBB, TUBB4B, FTL, EEF1A1, RPL3, RPL4, RPS13, LGALS1, RPL10A, RPL8, SLC25A6, RPS6, PRDX1, TUBB2A, RPS25, SOD1, RPS27, MGST3, EIF3F, DSTN, CORO1A, ADRM1, FBL, COX7A2L, CD99, RPLP1, GABARAPL2, ATP6V0D1, RNH1, RPL12, PFN1, FKBP1A, HSPA2, TALDO1, GRN, RPS4X, COX17, RPS19, RPS27A, AKR1B1, FAU, EIF3E, TPI1, YWHAQ, EIF3K, PEBP1, CIRBP, TBCB, NDUFV1, PSMD8, SNRPE, E…	RPL7, ALDOA, RPL27, RPS10, RPL41, OAZ1, UBB, TUBB4B, FTL, EEF1A1, RPL3, RPL4, RPS13, LGALS1, RPL10A, RPL8, SLC25A6, RPS6, PRDX1, TUBB2A, RPS25, SOD1, RPS27, MGST3, EIF3F, DSTN, CORO1A, ADRM1, FBL, COX7A2L, CD99, RPLP1, GABARAPL2, ATP6V0D1, RNH1, RPL12, PFN1, FKBP1A, HSPA2, TALDO1, GRN, RPS4X, COX17, RPS19, RPS27A, AKR1B1, FAU, EIF3E, TPI1, YWHAQ, EIF3K, PEBP1, CIRBP, TBCB, NDUFV1, PSMD8, SNRPE, E…
KEGG_ALLOGRAFT_REJECTION	0.00140056	0.0286942	0.694783	3.06314	0	17	HLA-DRB5, HLA-DMA, HLA-DQB1, HLA-DQA2, HLA-DPB1, TNF, IL10, HLA-DMB, HLA-DQA1, HLA-DRA, HLA-DRB1, HLA-DPA1, HLA-C, CD40, CD86	HLA-DRB5, HLA-DMA, HLA-DQB1, HLA-DQA2, HLA-DPB1, TNF, IL10, HLA-DMB, HLA-DQA1, HLA-DRA, HLA-DRB1, HLA-DPA1, HLA-C, CD40
GALINDO_IMMUNE_RESPONSE_TO_ENTEROTOXIN	0.00117647	0.0286942	0.457293	3.04967	0	47	IER3, JUNB, IL1B, CXCL3, NFKBIA, CCL3, PLAUR, GLRX, UBB, TRAF1, CD83, EHD1, GADD45B, TNF, TNFAIP2, SQSTM1, TNFAIP3, NFKB2, CD14, TNIP1, SOCS3, PTGS2, PKM, RAC2, GAPDH, MT1X, HERPUD1, PHLDA1, ITGA5, UBC, FOSL1, PTPRE, ERRFI1, GADD45A, TSC22D1	IER3, JUNB, IL1B, CXCL3, NFKBIA, CCL3, PLAUR, GLRX, UBB, TRAF1, CD83, EHD1, GADD45B, TNF, TNFAIP2, SQSTM1, TNFAIP3, NFKB2, CD14, TNIP1, SOCS3, PTGS2, PKM, RAC2, GAPDH, MT1X, HERPUD1, PHLDA1
CHAUHAN_RESPONSE_TO_METHOXYESTRADIOL_DN	0.0011655	0.0286942	0.433078	3.03648	0	54	CCL3, TMSB4X, EEF1A1, LGALS1, SLC25A6, TUBB2A, EIF3F, ARL6IP1, TNFAIP3, ADM, BTF3, XBP1, RPL12, UBE2S, S100A10, CD74, AP1S2, EIF3K, ERP29, PKM, COX6A1, MORF4L2, NPC2, BTG2, LITAF, VIM, HERPUD1, COPE, UBC, CD48, EIF3M, ARHGDIB, LTA4H, ARPC5, HCLS1, FDPS, SEC61G, PIM2, MDH1, IDH2, AP3S1	CCL3, TMSB4X, EEF1A1, LGALS1, SLC25A6, TUBB2A, EIF3F, ARL6IP1, TNFAIP3, ADM, BTF3, XBP1, RPL12, UBE2S, S100A10, CD74, AP1S2, EIF3K, ERP29, PKM, COX6A1, MORF4L2, NPC2, BTG2, LITAF, VIM, HERPUD1
BLANCO_MELO_COVID19_SARS_COV_2_LOW_MOI_INFECTION_A594_ACE2_EXPRESSING_CELLS_UP	0.0011655	0.0286942	0.432608	3.03319	0	54	IER3, JUNB, CXCL3, NFKBIA, CXCL2, CCL4, NFKBID, ZC3H12A, PPP1R15A, CD83, CCL2, TNF, PRG4, ZFP36, CXCL1, IL1A, TNFAIP3, ICAM1, CSRNP1, EGR1, NFKBIZ, SOCS3, PTGS2, KDM6B, ATF3, EGR2, IER2, NR4A1	IER3, JUNB, CXCL3, NFKBIA, CXCL2, CCL4, NFKBID, ZC3H12A, PPP1R15A, CD83, CCL2, TNF, PRG4, ZFP36, CXCL1, IL1A, TNFAIP3, ICAM1, CSRNP1, EGR1, NFKBIZ, SOCS3, PTGS2, KDM6B, ATF3, EGR2, IER2, NR4A1
OSMAN_BLADDER_CANCER_DN	0.00108225	0.0286942	0.353756	3.02757	0	97	RPL36A, RPS20, RPL13A, RPS10, RPL23A, RPL10, FCGR2B, RPLP2, RPL15, RPL3, RPL4, RPS13, RPS3, RPL10A, RPL18A, RPS6, TNFAIP2, ZFAS1, RPL38, RPS25, RPS27, RPL19, RPS7, CKLF, ZFP36L1, RPS3A, FBL, RPS5, MYL12A, GLIPR1, RPL35A, RPL12, RPS16, RPS4X, FAU, RPLP0, RPL34, RPL35, EDF1, TMEM243, EEF1B2, MRPS6, OSER1, CYTIP, NINJ1, RPS21, UBA52, ABL2, IRF8, ARHGEF2, NAA10, RPS18, PPP2CA, RPSA, ISG20, PTPRE, PRD…	RPL36A, RPS20, RPL13A, RPS10, RPL23A, RPL10, FCGR2B, RPLP2, RPL15, RPL3, RPL4, RPS13, RPS3, RPL10A, RPL18A, RPS6, TNFAIP2, ZFAS1, RPL38, RPS25, RPS27, RPL19, RPS7, CKLF, ZFP36L1, RPS3A, FBL, RPS5, MYL12A, GLIPR1, RPL35A, RPL12, RPS16, RPS4X, FAU, RPLP0, RPL34, RPL35, EDF1, TMEM243, EEF1B2, MRPS6, OSER1, CYTIP, NINJ1
LUI_THYROID_CANCER_CLUSTER_3	0.00136612	0.0286942	0.665079	3.01835	0	18	RPL17, RPL21, RPL10A, HSPA8, RPL18A, EIF3F, FBL, RPS5, ITM2B, RTN4, EIF3K, PSMD8, EIF3G, ERGIC3, LITAF, TMBIM6	RPL17, RPL21, RPL10A, HSPA8, RPL18A, EIF3F, FBL, RPS5, ITM2B, RTN4, EIF3K, PSMD8, EIF3G, ERGIC3, LITAF
ZHONG_SECRETOME_OF_LUNG_CANCER_AND_MACROPHAGE	0.00127065	0.0286942	0.529303	3.01368	0	31	ALDOA, CLU, RPL10A, CST3, ANXA2, PRDX1, TALDO1, TPI1, PEBP1, BGN, PSMA4, NPC2, RAN, DUT, PSMB5, CTSH, CYTIP, PSMA7, PSMB7, PSMB6, AKR1A1, FN1, MDH2	ALDOA, CLU, RPL10A, CST3, ANXA2, PRDX1, TALDO1, TPI1, PEBP1, BGN, PSMA4, NPC2, RAN, DUT, PSMB5, CTSH, CYTIP, PSMA7, PSMB7, PSMB6
KEGG_SYSTEMIC_LUPUS_ERYTHEMATOSUS	0.00130548	0.0286942	0.591014	3.00062	0	23	HLA-DRB5, FCGR2B, HLA-DMA, HLA-DQB1, HLA-DQA2, FCGR2A, HLA-DPB1, TNF, IL10, HLA-DMB, HLA-DQA1, HLA-DRA, HLA-DRB1, HLA-DPA1, SNRPB, CD40, C1S, CD86	HLA-DRB5, FCGR2B, HLA-DMA, HLA-DQB1, HLA-DQA2, FCGR2A, HLA-DPB1, TNF, IL10, HLA-DMB, HLA-DQA1, HLA-DRA, HLA-DRB1, HLA-DPA1, SNRPB, CD40, C1S
SWEET_KRAS_ONCOGENIC_SIGNATURE	0.00123305	0.0286942	0.47601	2.99609	0	41	ID2, CDKN1A, GLRX, RPL3, FCGR2A, VASP, CST3, EEF2, RPL8, PHLDA2, SLC25A5, HNRNPA1, HLA-DQA1, RPL6, TGFBI, LGALS3, EEF1D, TANK, EIF3E, DUSP6, MT2A, NPC2, EEF1B2, PON2, BSG	ID2, CDKN1A, GLRX, RPL3, FCGR2A, VASP, CST3, EEF2, RPL8, PHLDA2, SLC25A5, HNRNPA1, HLA-DQA1, RPL6, TGFBI, LGALS3, EEF1D, TANK, EIF3E, DUSP6, MT2A, NPC2, EEF1B2, PON2, BSG
KEGG_AUTOIMMUNE_THYROID_DISEASE	0.0013947	0.0286942	0.690022	2.97982	0	16	HLA-DRB5, HLA-DMA, HLA-DQB1, HLA-DQA2, HLA-DPB1, IL10, HLA-DMB, HLA-DQA1, HLA-DRA, HLA-DRB1, HLA-DPA1, HLA-C, CD40, CD86	HLA-DRB5, HLA-DMA, HLA-DQB1, HLA-DQA2, HLA-DPB1, IL10, HLA-DMB, HLA-DQA1, HLA-DRA, HLA-DRB1, HLA-DPA1, HLA-C, CD40
HILLION_HMGA1_TARGETS	0.00131579	0.0286942	0.577802	2.9729	0	24	RPL36A, ALDOA, ID2, RPL21, CXCL2, CLU, EEF2, SLC25A5, SOD1, RPL19, RPS3A, CRIP2, ID3, HSPB1, COX4I1, PSMB6, PSMA1, GPX3, AKR1A1	RPL36A, ALDOA, ID2, RPL21, CXCL2, CLU, EEF2, SLC25A5, SOD1, RPL19, RPS3A, CRIP2, ID3, HSPB1, COX4I1, PSMB6
TIAN_TNF_SIGNALING_VIA_NFKB	0.0013947	0.0286942	0.687698	2.96979	0	16	CXCL3, NFKBIA, CXCL2, TRAF1, CD83, TNFAIP2, ZFP36, CXCL1, TNFAIP3, NFKB2, TNIP1, PTGS2	CXCL3, NFKBIA, CXCL2, TRAF1, CD83, TNFAIP2, ZFP36, CXCL1, TNFAIP3, NFKB2, TNIP1, PTGS2
KIM_GLIS2_TARGETS_UP	0.00125313	0.0286942	0.502415	2.95082	0	34	S100A4, LUM, HLA-DMA, MGP, S100A6, FCGR2A, DCN, CCL2, FCER1G, BCL2A1, HLA-DMB, HLA-DQA1, HLA-DRA, ICAM1, HLA-DRB1, TGFBI, SOCS3, CD74, PYCARD	S100A4, LUM, HLA-DMA, MGP, S100A6, FCGR2A, DCN, CCL2, FCER1G, BCL2A1, HLA-DMB, HLA-DQA1, HLA-DRA, ICAM1, HLA-DRB1, TGFBI, SOCS3, CD74, PYCARD
WIELAND_UP_BY_HBV_INFECTION	0.00123153	0.0286942	0.470958	2.94839	0	40	VSIG4, HLA-DMA, HLA-DQB1, HLA-DPB1, CD83, FCER1G, HLA-DMB, TYROBP, HLA-DRA, HLA-DRB1, SRGN, HLA-DPA1, PTTG1, S100A10, LPXN, KPNA2, LGALS3, CD74, RNASET2, SOD2, PPT1, IL10RA, RAC2	VSIG4, HLA-DMA, HLA-DQB1, HLA-DPB1, CD83, FCER1G, HLA-DMB, TYROBP, HLA-DRA, HLA-DRB1, SRGN, HLA-DPA1, PTTG1, S100A10, LPXN, KPNA2, LGALS3, CD74, RNASET2, SOD2, PPT1, IL10RA, RAC2
REACTOME_METABOLISM_OF_RNA	0.0010142	0.0286942	0.279198	2.94747	0	218	EIF4A1, RPL31, RPL36A, RPL7, RPS20, RPL13A, RPL27, RPS10, RPL17, U2AF1, RPL23A, RPL21, RPL41, RPL10, UBB, RPL27A, RPLP2, RPL15, RPL23, SRSF2, RPL26, RPL3, RPL4, RPS13, EIF4E, RPS3, EIF4A3, RPL10A, HSPA8, RPL8, RPL18A, RBM8A, RPS6, ZFP36, RPS9, HNRNPA0, HNRNPA1, RPL38, RPS25, RPS27, RPL19, RPS7, ZFP36L1, RPS3A, FBL, RPL6, RPS5, RPLP1, RPL35A, RPL37A, RPL12, NOP10, RPS16, RPS4X, RPS19, RPL9, RPS27A…	EIF4A1, RPL31, RPL36A, RPL7, RPS20, RPL13A, RPL27, RPS10, RPL17, U2AF1, RPL23A, RPL21, RPL41, RPL10, UBB, RPL27A, RPLP2, RPL15, RPL23, SRSF2, RPL26, RPL3, RPL4, RPS13, EIF4E, RPS3, EIF4A3, RPL10A, HSPA8, RPL8, RPL18A, RBM8A, RPS6, ZFP36, RPS9, HNRNPA0, HNRNPA1, RPL38, RPS25, RPS27, RPL19, RPS7, ZFP36L1, RPS3A, FBL, RPL6, RPS5, RPLP1, RPL35A, RPL37A, RPL12, NOP10, RPS16, RPS4X, RPS19, RPL9, RPS27A…
GAVIN_FOXP3_TARGETS_CLUSTER_T7	0.00123609	0.0286942	0.469902	2.92014	0	39	OAZ1, RPL10, FTL, LGALS1, RPS9, RPS7, NFKB2, ITM2B, EIF3L, AKR1B1, AMD1, EIF3H, PNP, CHCHD2, SNRPB, KCNN4, REEP5, CD47, HNRNPF, RAC2, VIM, STRAP, PPDPF, TIMM13, DCTN3, SUPT4H1, ECH1, EIF3M, HCLS1	OAZ1, RPL10, FTL, LGALS1, RPS9, RPS7, NFKB2, ITM2B, EIF3L, AKR1B1, AMD1, EIF3H, PNP, CHCHD2, SNRPB, KCNN4, REEP5, CD47, HNRNPF, RAC2, VIM
PHONG_TNF_TARGETS_UP	0.00124533	0.0286942	0.507614	2.9178	0	32	IER3, JUNB, CXCL3, NFKBIA, CXCL2, CD83, TNFAIP2, ZFP36, CXCL1, TNFAIP3, BIRC3, ICAM1, NFKB2, EGR1, ATF3, EGR2, IER2, JUN, IFNGR2, REL, PLAU, BTG3, TNFRSF10B	IER3, JUNB, CXCL3, NFKBIA, CXCL2, CD83, TNFAIP2, ZFP36, CXCL1, TNFAIP3, BIRC3, ICAM1, NFKB2, EGR1, ATF3, EGR2, IER2, JUN
KEGG_ANTIGEN_PROCESSING_AND_PRESENTATION	0.00132802	0.0286942	0.58518	2.91222	0	22	HLA-DRB5, HLA-DMA, HLA-DQB1, HLA-DQA2, HLA-DPB1, HSPA8, HLA-DMB, HLA-DQA1, HLA-DRA, HLA-DRB1, HLA-DPA1, HSPA2, CD74	HLA-DRB5, HLA-DMA, HLA-DQB1, HLA-DQA2, HLA-DPB1, HSPA8, HLA-DMB, HLA-DQA1, HLA-DRA, HLA-DRB1, HLA-DPA1, HSPA2, CD74
SEKI_INFLAMMATORY_RESPONSE_LPS_UP	0.00123916	0.0286942	0.488299	2.91124	0	35	IER3, CXCL3, NFKBIA, CCL3, STX11, ZC3H12A, CCL2, GADD45B, TNFAIP2, CXCL1, TNFAIP3, BIRC3, ICAM1, NFKB2, TNIP1, EGR1, NFKBIZ, SOD2, EGR2, CASP4, CD40, REL, CCRL2, MAFF, FOSL1, PTPRE	IER3, CXCL3, NFKBIA, CCL3, STX11, ZC3H12A, CCL2, GADD45B, TNFAIP2, CXCL1, TNFAIP3, BIRC3, ICAM1, NFKB2, TNIP1, EGR1, NFKBIZ, SOD2, EGR2, CASP4, CD40
WP_ALLOGRAFT_REJECTION	0.00128041	0.0286942	0.520459	2.91085	0	30	IL1B, HLA-DRB5, HLA-DMA, CD55, HLA-DQB1, HLA-DQA2, HLA-DPB1, TNF, TUBA1B, IL10, HLA-DMB, IL1A, HLA-DQA1, HLA-DRA, HLA-DRB1, HLA-DPA1	IL1B, HLA-DRB5, HLA-DMA, CD55, HLA-DQB1, HLA-DQA2, HLA-DPB1, TNF, TUBA1B, IL10, HLA-DMB, IL1A, HLA-DQA1, HLA-DRA, HLA-DRB1, HLA-DPA1
WP_NONALCOHOLIC_FATTY_LIVER_DISEASE	0.00112994	0.0286942	0.382025	2.90958	0	68	IL1B, ATF4, CCL2, TNF, CYCS, IL1A, COX7A2L, XBP1, SOCS3, NDUFA13, NDUFV1, NDUFV2, NDUFA11, NDUFB4, COX7A2, NDUFA4, COX6A1, NDUFS7, NDUFB6, UQCRH, BAX, JUN, COX4I1, SDHC, NDUFA1, NDUFA12, NDUFB5, NDUFB11, NDUFB2, NDUFB9, ADIPOR1, COX8A, NDUFA4L2, NDUFC2, NDUFB10, UQCRQ, COX6B1, NDUFB7, COX5A, NDUFAB1, NDUFS5, TGFB1, EIF2S1, UQCRFS1, NDUFS6, NDUFA6, BID, CYC1, NDUFB1, TNFRSF1A, NDUFC1	IL1B, ATF4, CCL2, TNF, CYCS, IL1A, COX7A2L, XBP1, SOCS3, NDUFA13, NDUFV1, NDUFV2, NDUFA11, NDUFB4, COX7A2, NDUFA4, COX6A1, NDUFS7, NDUFB6, UQCRH, BAX, JUN, COX4I1, SDHC, NDUFA1, NDUFA12
BLANCO_MELO_COVID19_BRONCHIAL_EPITHELIAL_CELLS_SARS_COV_2_INFECTION_UP	0.00118765	0.0286942	0.440066	2.90689	0	46	IER3, IL1B, NFKBIA, PLAUR, CXCL2, ZC3H12A, G0S2, EHD1, TNF, RHOF, TNFAIP2, CXCL1, CORO1A, TNFAIP3, BIRC3, ICAM1, NFKB2, MAP3K8, TNIP1, NFKBIZ, SOCS3, SOD2, PDGFB	IER3, IL1B, NFKBIA, PLAUR, CXCL2, ZC3H12A, G0S2, EHD1, TNF, RHOF, TNFAIP2, CXCL1, CORO1A, TNFAIP3, BIRC3, ICAM1, NFKB2, MAP3K8, TNIP1, NFKBIZ, SOCS3, SOD2, PDGFB
LUI_TARGETS_OF_PAX8_PPARG_FUSION	0.00140056	0.0286942	0.657744	2.89984	0	17	RPL17, RPL21, HSPA8, RPL18A, FBL, RPS5, ITM2B, RTN4, EIF3K, EIF3G, ERGIC3, DNAJA1, RAN, LITAF, TMBIM6	RPL17, RPL21, HSPA8, RPL18A, FBL, RPS5, ITM2B, RTN4, EIF3K, EIF3G, ERGIC3, DNAJA1, RAN, LITAF
DANG_BOUND_BY_MYC	0.001001	0.0286942	0.261936	2.89635	0	271	EIF4A1, RPL31, RPS20, RPL13A, RPL27, JUNB, U2AF1, ID2, ATF4, CXCL2, OAZ1, RPL10, RPL27A, RPL15, SAP18, SRSF2, RPL26, RPL3, RPS13, HLA-DPB1, EIF4E, VASP, HSPA8, RPL8, CALM2, RBM8A, RPS6, GLA, LMNA, HNRNPA1, RPS25, EMP1, SOD1, RPL19, STMN1, RHOG, POLD4, MIR155HG, SQSTM1, UXT, ZFP36L1, RHEB, SERTAD1, BIRC3, CKS2, ICAM1, COX7A2L, RPS5, VPS29, ESD, PFN1, RPS16, RGS2, RPS19, RPL9, ARF4, RPS27A, PYCARD,…	EIF4A1, RPL31, RPS20, RPL13A, RPL27, JUNB, U2AF1, ID2, ATF4, CXCL2, OAZ1, RPL10, RPL27A, RPL15, SAP18, SRSF2, RPL26, RPL3, RPS13, HLA-DPB1, EIF4E, VASP, HSPA8, RPL8, CALM2, RBM8A, RPS6, GLA, LMNA, HNRNPA1, RPS25, EMP1, SOD1, RPL19, STMN1, RHOG, POLD4, MIR155HG, SQSTM1, UXT, ZFP36L1, RHEB, SERTAD1, BIRC3, CKS2, ICAM1, COX7A2L, RPS5, VPS29, ESD, PFN1, RPS16, RGS2, RPS19, RPL9, ARF4, RPS27A, PYCARD,…
WP_SPINAL_CORD_INJURY	0.00123916	0.0286942	0.477783	2.87949	0	36	IL1B, CXCL2, FCGR2A, CCL2, RHOC, TNF, PLA2G2A, ZFP36, CXCL1, IL1A, ICAM1, RTN4, FKBP1A, EGR1, LGALS3, PTGS2, ANXA1, CD47, NR4A1, BTG2, VIM, AIF1, AQP1	IL1B, CXCL2, FCGR2A, CCL2, RHOC, TNF, PLA2G2A, ZFP36, CXCL1, IL1A, ICAM1, RTN4, FKBP1A, EGR1, LGALS3, PTGS2, ANXA1, CD47, NR4A1, BTG2, VIM, AIF1, AQP1
VILIMAS_NOTCH1_TARGETS_UP	0.00136612	0.0286942	0.632862	2.87213	0	18	JUNB, ID2, NFKBIA, TRAF1, CD83, BCL2A1, BIRC3, ICAM1, NFKB2, EGR1, CD74, EGR2, IL10RA, CCR7, CD86	JUNB, ID2, NFKBIA, TRAF1, CD83, BCL2A1, BIRC3, ICAM1, NFKB2, EGR1, CD74, EGR2, IL10RA, CCR7
KEGG_LEISHMANIA_INFECTION	0.00124533	0.0286942	0.499609	2.87179	0	32	IL1B, HLA-DRB5, NFKBIA, HLA-DMA, HLA-DQB1, HLA-DQA2, FCGR2A, HLA-DPB1, TNF, IL10, HLA-DMB, IL1A, HLA-DQA1, HLA-DRA, HLA-DRB1, HLA-DPA1, PTGS2, NCF2	IL1B, HLA-DRB5, NFKBIA, HLA-DMA, HLA-DQB1, HLA-DQA2, FCGR2A, HLA-DPB1, TNF, IL10, HLA-DMB, IL1A, HLA-DQA1, HLA-DRA, HLA-DRB1, HLA-DPA1, PTGS2, NCF2
HOLLEMAN_ASPARAGINASE_RESISTANCE_B_ALL_UP	0.0013947	0.0286942	0.659776	2.84921	0	16	RPL13A, RPL3, RPL4, RPS3, FBL, RPL6, RPS5, EIF3L, RPLP0, EIF3K, RPL5, EIF3D, EEF1B2	RPL13A, RPL3, RPL4, RPS3, FBL, RPL6, RPS5, EIF3L, RPLP0, EIF3K, RPL5, EIF3D, EEF1B2
RODWELL_AGING_KIDNEY_UP	0.00103734	0.0286942	0.289273	2.83611	0	158	RPL13A, RPL27, RPS10, CLEC10A, LUM, RPL10, FXYD5, ARPC1B, MS4A6A, RPLP2, HLA-DMA, HLA-DQB1, CCL2, RGS1, FCER1G, ANXA2, BCL2A1, TNFAIP2, ZFAS1, CLIC1, HCST, COMP, LST1, CXCL1, RPS25, HLA-DQA1, TYROBP, CORO1A, EMP3, HLA-DRA, GMFG, CRIP1, BIRC3, RNASE6, HLA-DRB1, CD14, TBXAS1, SRGN, ABRACL, TGFBI, RPL35A, RPL12, HLA-DPA1, PFN1, NFKBIZ, SOCS3, GRN, RPS19, C20orf27, FAU, TAGLN2, TBCB, CD47, MS4A7, CSF…	RPL13A, RPL27, RPS10, CLEC10A, LUM, RPL10, FXYD5, ARPC1B, MS4A6A, RPLP2, HLA-DMA, HLA-DQB1, CCL2, RGS1, FCER1G, ANXA2, BCL2A1, TNFAIP2, ZFAS1, CLIC1, HCST, COMP, LST1, CXCL1, RPS25, HLA-DQA1, TYROBP, CORO1A, EMP3, HLA-DRA, GMFG, CRIP1, BIRC3, RNASE6, HLA-DRB1, CD14, TBXAS1, SRGN, ABRACL, TGFBI, RPL35A, RPL12, HLA-DPA1, PFN1, NFKBIZ, SOCS3, GRN, RPS19, C20orf27, FAU, TAGLN2, TBCB, CD47, MS4A7, CSF…
REACTOME_INTERLEUKIN_10_SIGNALING	0.00132802	0.0286942	0.567776	2.82561	0	22	IL1B, IL1R2, CCL3, CXCL2, CCL4, CCL2, TNF, CXCL1, IL10, IL1A, ICAM1, CCL22, PTGS2, CCL3L1, IL10RA	IL1B, IL1R2, CCL3, CXCL2, CCL4, CCL2, TNF, CXCL1, IL10, IL1A, ICAM1, CCL22, PTGS2, CCL3L1, IL10RA
REACTOME_PD_1_SIGNALING	0.00149701	0.0286942	0.812152	2.82195	0	9	HLA-DRB5, HLA-DQB1, HLA-DQA2, HLA-DPB1, HLA-DQA1, HLA-DRA, HLA-DRB1, HLA-DPA1	HLA-DRB5, HLA-DQB1, HLA-DQA2, HLA-DPB1, HLA-DQA1, HLA-DRA, HLA-DRB1, HLA-DPA1
MARTINEZ_RESPONSE_TO_TRABECTEDIN_UP	0.00125313	0.0286942	0.480392	2.82147	0	34	JUNB, CXCL3, ID2, GADD45B, CYCS, SOD1, RPS27, SERTAD1, SRGN, ITM2B, FKBP1A, S100A10, ATF3, NDUFA13, IGFBP6, ANXA1, ANXA5, COX7A2, ATRAID, NDUFA1, UBA52, COX8A, RSU1, COX6B1, ARL2, GLO1, VKORC1, HSBP1, ITGAE	JUNB, CXCL3, ID2, GADD45B, CYCS, SOD1, RPS27, SERTAD1, SRGN, ITM2B, FKBP1A, S100A10, ATF3, NDUFA13, IGFBP6, ANXA1, ANXA5, COX7A2, ATRAID, NDUFA1
WP_NUCLEAR_RECEPTORS_METAPATHWAY	0.0011236	0.0286942	0.367644	2.818	0	69	JUNB, IL1B, FTL, CCL2, GADD45B, TNF, PRDX1, ALOX5AP, MGST3, SQSTM1, TNFAIP3, NFE2L2, BIRC3, NFKB2, CDC42EP3, SRGN, CYP1B1, EGR1, PTGS2, RGS2, DNAJB1, DBI, TXNRD1, PDGFB, PRDX6, BLVRB, TXN, BAX, JUN, SLC39A1, SCP2, AHR, B3GNT5, PSMC5, HES1, GPX3, SERPINB9, GSTP1, MAFF, ARL5B, GSTM3, DNAJC15, MAFG	JUNB, IL1B, FTL, CCL2, GADD45B, TNF, PRDX1, ALOX5AP, MGST3, SQSTM1, TNFAIP3, NFE2L2, BIRC3, NFKB2, CDC42EP3, SRGN, CYP1B1, EGR1, PTGS2, RGS2, DNAJB1, DBI, TXNRD1, PDGFB, PRDX6, BLVRB, TXN, BAX, JUN, SLC39A1, SCP2, AHR, B3GNT5, PSMC5
WP_SELENIUM_MICRONUTRIENT_NETWORK	0.00132802	0.0286942	0.562511	2.79941	0	22	IL1B, CCL2, TNF, PRDX1, ALOX5AP, SOD1, ICAM1, NFKB2, PTGS2, TXNRD1, SOD2, KYNU, CAT, PRDX5, GPX4, TXN	IL1B, CCL2, TNF, PRDX1, ALOX5AP, SOD1, ICAM1, NFKB2, PTGS2, TXNRD1, SOD2, KYNU, CAT, PRDX5, GPX4, TXN
ANDERSEN_LIVER_CANCER_KRT19_UP	0.00140056	0.0286942	0.631766	2.78531	0	17	RPL13A, RPL27A, RPL3, RPL10A, CALM2, RPS25, RPS3A, RPL35A, RPL9, YWHAQ, RPS14, NCF2	RPL13A, RPL27A, RPL3, RPL10A, CALM2, RPS25, RPS3A, RPL35A, RPL9, YWHAQ, RPS14, NCF2
MALONEY_RESPONSE_TO_17AAG_DN	0.00125	0.0286942	0.47791	2.77372	0	33	EIF4A1, TMSB4X, RPL27A, SRSF2, CALM2, HNRNPA1, CYCS, ILF2, RPS16, KPNA2, ARF4, TPI1, SNRPF, SNRPB, DYNLL1, SNRPE, POLR2L, RPL35, PSMA7, RPL30, RPL36AL, SNRPG, PDCD5, RSU1, PRDX3	EIF4A1, TMSB4X, RPL27A, SRSF2, CALM2, HNRNPA1, CYCS, ILF2, RPS16, KPNA2, ARF4, TPI1, SNRPF, SNRPB, DYNLL1, SNRPE, POLR2L, RPL35, PSMA7, RPL30
ZHOU_TNF_SIGNALING_30MIN	0.00124533	0.0286942	0.480679	2.76298	0	32	JUNB, NFKBIA, ATF4, RPL10, TUBB4B, EEF2, CLIC1, CXCL1, TNFAIP3, PLP2, EGR1, PTGS2, TAGLN2, NDUFA13, ERGIC3, IER2, HSPB1, PRDX5, SLC39A1, PSMB7	JUNB, NFKBIA, ATF4, RPL10, TUBB4B, EEF2, CLIC1, CXCL1, TNFAIP3, PLP2, EGR1, PTGS2, TAGLN2, NDUFA13, ERGIC3, IER2, HSPB1, PRDX5, SLC39A1, PSMB7
CHEN_METABOLIC_SYNDROM_NETWORK	0.001002	0.0286942	0.243684	2.76109	0	318	CXCL3, CLEC10A, CCL3, PLAUR, LUM, TMSB4X, GLRX, FXYD5, ARPC1B, MS4A6A, TNFAIP8, S100A6, PMAIP1, LGALS1, FCGR2A, CD83, CCL2, RGS1, RHOC, FCER1G, CD9, GADD45B, TNF, ANXA2, BCL2A1, TNFAIP2, CLIC1, FILIP1L, HCST, TUBB, LMNA, TUBB2A, ALOX5AP, CFP, HLA-DMB, HLA-DQA1, TYROBP, POLD4, CORO1A, CKLF, EMP3, PTGIR, NFE2L2, GMFG, SLC1A5, NFKB2, CD14, MAP3K8, MYL12A, SRGN, TNIP1, RNH1, PLEK, GLIPR1, CAPN2, DOK2…	CXCL3, CLEC10A, CCL3, PLAUR, LUM, TMSB4X, GLRX, FXYD5, ARPC1B, MS4A6A, TNFAIP8, S100A6, PMAIP1, LGALS1, FCGR2A, CD83, CCL2, RGS1, RHOC, FCER1G, CD9, GADD45B, TNF, ANXA2, BCL2A1, TNFAIP2, CLIC1, FILIP1L, HCST, TUBB, LMNA, TUBB2A, ALOX5AP, CFP, HLA-DMB, HLA-DQA1, TYROBP, POLD4, CORO1A, CKLF, EMP3, PTGIR, NFE2L2, GMFG, SLC1A5, NFKB2, CD14, MAP3K8, MYL12A, SRGN, TNIP1, RNH1, PLEK, GLIPR1, CAPN2, DOK2…
MUNSHI_MULTIPLE_MYELOMA_UP	0.00128205	0.0286942	0.511176	2.75955	0	27	S100A4, NFKBIA, UBB, EEF1A1, CALM2, ANXA2, XBP1, DBI, DAD1, RAN, HAX1, JUN, LY96, HSPE1, UBC, PSMB1, ISG20, CD63, CD68, HCLS1, PIM2	S100A4, NFKBIA, UBB, EEF1A1, CALM2, ANXA2, XBP1, DBI, DAD1, RAN, HAX1, JUN, LY96
KEGG_INTESTINAL_IMMUNE_NETWORK_FOR_IGA_PRODUCTION	0.0013947	0.0286942	0.638707	2.75822	0	16	HLA-DRB5, HLA-DMA, HLA-DQB1, HLA-DQA2, HLA-DPB1, IL10, HLA-DMB, HLA-DQA1, HLA-DRA, HLA-DRB1, HLA-DPA1	HLA-DRB5, HLA-DMA, HLA-DQB1, HLA-DQA2, HLA-DPB1, IL10, HLA-DMB, HLA-DQA1, HLA-DRA, HLA-DRB1, HLA-DPA1
KUROZUMI_RESPONSE_TO_ONCOCYTIC_VIRUS	0.00142857	0.0286942	0.715988	2.75704	0	12	IL1B, IL1R2, CCL3, CXCL2, CCL2, TNF, IL1A, CCL22, IL10RA, CCR7, CASP1	IL1B, IL1R2, CCL3, CXCL2, CCL2, TNF, IL1A, CCL22, IL10RA, CCR7, CASP1
KEGG_VIRAL_MYOCARDITIS	0.00128205	0.0286942	0.509181	2.74878	0	27	HLA-DRB5, HLA-DMA, CD55, HLA-DQB1, HLA-DQA2, HLA-DPB1, CYCS, HLA-DMB, HLA-DQA1, HLA-DRA, ICAM1, HLA-DRB1, HLA-DPA1, RAC2, HLA-C, CD40, CD86, ABL2	HLA-DRB5, HLA-DMA, CD55, HLA-DQB1, HLA-DQA2, HLA-DPB1, CYCS, HLA-DMB, HLA-DQA1, HLA-DRA, ICAM1, HLA-DRB1, HLA-DPA1, RAC2, HLA-C, CD40
HUANG_GATA2_TARGETS_UP	0.00116822	0.0286942	0.376952	2.74784	0	61	CDKN1A, FCGR2B, TNFAIP8, LGALS1, FCGR2A, CST3, TSPO, ANXA2, RPS6, ALOX5AP, RHOG, TYROBP, SQSTM1, EMP3, RNF130, GMFG, MYL12A, ATP6V0D1, SRGN, GLIPR1, LPXN, GSN, TGIF1, LAT2, KCNN4, MNDA, CD47, COX6A1, PRDX5, CYTIP, PSENEN, IFNGR2, HBP1, UBL5, ARID3A	CDKN1A, FCGR2B, TNFAIP8, LGALS1, FCGR2A, CST3, TSPO, ANXA2, RPS6, ALOX5AP, RHOG, TYROBP, SQSTM1, EMP3, RNF130, GMFG, MYL12A, ATP6V0D1, SRGN, GLIPR1, LPXN, GSN, TGIF1, LAT2, KCNN4, MNDA, CD47, COX6A1, PRDX5, CYTIP
DIAZ_CHRONIC_MYELOGENOUS_LEUKEMIA_DN	0.0011919	0.0286942	0.405041	2.74673	0	50	RPL23A, RPL41, MS4A6A, EEF1A1, RPL18A, GADD45B, HLA-DMB, RPLP1, GLIPR1, TGFBI, MNDA, MAFB, ANXA5, CSF1R, IL10RA, CLEC5A, KLF4, CCR7, BTG2, LY86, GAPDH, CSTA, NINJ1, ADA, RPL30, PRNP, F13A1, IRF8, GPX3, IRF7, ISG20, PTPRE	RPL23A, RPL41, MS4A6A, EEF1A1, RPL18A, GADD45B, HLA-DMB, RPLP1, GLIPR1, TGFBI, MNDA, MAFB, ANXA5, CSF1R, IL10RA, CLEC5A, KLF4, CCR7, BTG2, LY86, GAPDH, CSTA, NINJ1, ADA, RPL30
BOQUEST_STEM_CELL_CULTURED_VS_FRESH_UP	0.00107759	0.0286942	0.313105	2.73653	0	105	JUNB, CXCL3, NFKBIA, CCL3, EIF1, CXCL2, MGP, PMAIP1, PPP1R15A, DCN, CD83, CCL2, CD9, GADD45B, PRG4, ZFP36, COMP, CXCL1, TNFAIP3, CRIP1, CDC42EP3, MAP3K8, SRGN, CYP1B1, GLIPR1, HLA-DPA1, EGR1, PLBD1, RGS2, DNAJB1, GSN, ATF3, PTGER2, TXNRD1, SOD2, FRMD4B, NDRG2, MAFB, MYLIP, EIF2S2, KLF4, BST2, ACSL5, BTG2, BAX, JUN	JUNB, CXCL3, NFKBIA, CCL3, EIF1, CXCL2, MGP, PMAIP1, PPP1R15A, DCN, CD83, CCL2, CD9, GADD45B, PRG4, ZFP36, COMP, CXCL1, TNFAIP3, CRIP1, CDC42EP3, MAP3K8, SRGN, CYP1B1, GLIPR1, HLA-DPA1, EGR1, PLBD1, RGS2, DNAJB1, GSN, ATF3, PTGER2, TXNRD1, SOD2, FRMD4B, NDRG2, MAFB, MYLIP, EIF2S2, KLF4, BST2, ACSL5, BTG2, BAX, JUN
REACTOME_CELLULAR_RESPONSE_TO_CHEMICAL_STRESS	0.0011236	0.0286942	0.356567	2.7331	0	69	UBB, PRDX1, CYCS, SOD1, NLRP3, NFE2L2, COX7A2L, RBX1, RPS27A, TXNRD1, SOD2, NCF2, PSMD8, PSMA4, NDUFA4, COX6A1, CAT, PRDX6, BLVRB, PRDX5, TXN, PSMB5, COX4I1, CSNK2B, PSMB3, PSMA7, PSMB7, PSMC5, PSMB6, UBA52, PSMA1, GPX3, UBC, GSTP1, COX8A, PSMB1, PRDX3, NCF1, PSMC1, COX6B1, NCOR1, PSMD11, COX16, COX5A, NCF4, PSMD9, CHD9, PSMC4, PSMB10, TXN2, PSMF1, PSMB4, PSMA6, CCS, PSMA5, PSMC2, PRKCD, COX11	UBB, PRDX1, CYCS, SOD1, NLRP3, NFE2L2, COX7A2L, RBX1, RPS27A, TXNRD1, SOD2, NCF2, PSMD8, PSMA4, NDUFA4, COX6A1, CAT, PRDX6, BLVRB, PRDX5, TXN, PSMB5, COX4I1, CSNK2B, PSMB3, PSMA7, PSMB7, PSMC5, PSMB6
BLANCO_MELO_COVID19_SARS_COV_2_INFECTION_A594_ACE2_EXPRESSING_CELLS_RUXOLITINIB_UP	0.00108578	0.0286942	0.323879	2.73253	0	93	IER3, CXCL3, NFKBIA, ATF4, CXCL2, STX11, NFKBID, TNFAIP8, ZC3H12A, PPP1R15A, TRAF1, CD83, CCL2, TNF, BCL2A1, FILIP1L, ZFP36, NBPF10, CXCL1, CFP, IL1A, TNFAIP3, BIRC3, ADM, NFKB2, CSRNP1, EGR1, NFKBIZ, TANK, KDM6B, ATF3, ADIRF, PDGFB, PPP1R10, GTF2B, IER2, KLF4, BTG2, CHIC2, JUN, B3GNT5, REL, ABL2, HBP1, HES1, LAMTOR3, MAFF, FOSL1, ZNF267, ARL5B, TIPARP, MAFG, GADD45A, PCF11	IER3, CXCL3, NFKBIA, ATF4, CXCL2, STX11, NFKBID, TNFAIP8, ZC3H12A, PPP1R15A, TRAF1, CD83, CCL2, TNF, BCL2A1, FILIP1L, ZFP36, NBPF10, CXCL1, CFP, IL1A, TNFAIP3, BIRC3, ADM, NFKB2, CSRNP1, EGR1, NFKBIZ, TANK, KDM6B, ATF3, ADIRF, PDGFB, PPP1R10, GTF2B, IER2, KLF4, BTG2, CHIC2, JUN, B3GNT5
ZWANG_CLASS_3_TRANSIENTLY_INDUCED_BY_EGF	0.00110988	0.0286942	0.344298	2.73086	0	76	IER3, JUNB, IL1B, PLAUR, CXCL2, CD55, STX11, ZC3H12A, PPP1R15A, CXCL1, EMP1, IL1A, TNFAIP3, ZFP36L1, BIRC3, ADM, NFKB2, CSRNP1, MAP3K8, CRIP2, NFKBIZ, SOCS3, PTGS2, RGS2, TGIF1, KDM6B, ATF3, TXNRD1, SIK1, FRMD4B, MYADM	IER3, JUNB, IL1B, PLAUR, CXCL2, CD55, STX11, ZC3H12A, PPP1R15A, CXCL1, EMP1, IL1A, TNFAIP3, ZFP36L1, BIRC3, ADM, NFKB2, CSRNP1, MAP3K8, CRIP2, NFKBIZ, SOCS3, PTGS2, RGS2, TGIF1, KDM6B, ATF3, TXNRD1, SIK1, FRMD4B, MYADM
ZHOU_TNF_SIGNALING_4HR	0.00133511	0.0286942	0.559679	2.72997	0	21	NFKBIA, OAZ1, RPL10, RPL27A, CCL2, EEF2, PRDX1, CXCL1, PLP2, MYL12A, TNIP1, SOD2, PPP1R10, RPS23, PSMB7, ITGB2, CD59	NFKBIA, OAZ1, RPL10, RPL27A, CCL2, EEF2, PRDX1, CXCL1, PLP2, MYL12A, TNIP1, SOD2, PPP1R10, RPS23, PSMB7
KEGG_ALZHEIMERS_DISEASE	0.00114416	0.0286942	0.364658	2.72985	0	65	IL1B, CALM2, TNF, CYCS, COX7A2L, CAPN2, NDUFV1, NDUFV2, NDUFB4, COX7A2, NDUFA4, COX6A1, NDUFS7, NDUFB6, ADAM17, GAPDH, UQCRH, COX4I1, SDHC, NDUFA1, PSENEN, NDUFB5, NDUFB2, NDUFB9, HSD17B10, COX8A, NDUFA4L2, NDUFC2, NDUFB10, UQCRQ, COX6B1, NDUFB7, COX5A, NDUFAB1, NDUFS5, APH1A, UQCRFS1, LRP1, ATF6, NDUFS6, NDUFA6, BID, CYC1, NDUFB1, TNFRSF1A, PSEN1, NDUFC1	IL1B, CALM2, TNF, CYCS, COX7A2L, CAPN2, NDUFV1, NDUFV2, NDUFB4, COX7A2, NDUFA4, COX6A1, NDUFS7, NDUFB6, ADAM17, GAPDH, UQCRH, COX4I1, SDHC, NDUFA1
WP_CYTOKINES_AND_INFLAMMATORY_RESPONSE	0.00147929	0.0286942	0.756754	2.72112	0	10	IL1B, CXCL2, TNF, CXCL1, IL10, IL1A, HLA-DRA, HLA-DRB1	IL1B, CXCL2, TNF, CXCL1, IL10, IL1A, HLA-DRA, HLA-DRB1
HINATA_NFKB_TARGETS_KERATINOCYTE_UP	0.00125313	0.0286942	0.463049	2.71961	0	34	IL1B, CXCL3, CDKN1A, NFKBIA, TNFAIP8, TRAF1, CD83, CD9, TNF, BCL2A1, TNFAIP2, MAP2K3, SOD1, TNFAIP3, ICAM1, TNIP1, SOD2, ERCC1, LITAF, VIM, PLAU, FN1, TNFAIP6, ARHGDIB	IL1B, CXCL3, CDKN1A, NFKBIA, TNFAIP8, TRAF1, CD83, CD9, TNF, BCL2A1, TNFAIP2, MAP2K3, SOD1, TNFAIP3, ICAM1, TNIP1, SOD2, ERCC1, LITAF, VIM
LOPEZ_MBD_TARGETS	0.00100503	0.0286942	0.242128	2.6831	0	281	EIF4A1, RPL31, ALDOA, JUNB, CDKN1A, NFKBIA, EIF1, ATF4, GLRX, COMMD6, RPL10A, HSPA8, EEF2, RHOC, INSIG1, GADD45B, IFRD1, PRDX1, CYCS, SOD1, STMN1, POLD4, RPS7, CORO1A, RHEB, BIRC3, BTF3, TOMM7, ILF2, ATP6V0D1, SRGN, ITM2B, RAB5C, RPL35A, UBE2S, PFN1, PTTG1, S100A10, RPS19, RBX1, TGIF1, EEF1D, EIF3E, RPLP0, TXNRD1, YWHAQ, EIF3K, EIF3H, SNRPF, PPP1R10, RPS14, ANXA1, NDUFV1, PSMD8, ANXA5, NDUFV2, MT…	EIF4A1, RPL31, ALDOA, JUNB, CDKN1A, NFKBIA, EIF1, ATF4, GLRX, COMMD6, RPL10A, HSPA8, EEF2, RHOC, INSIG1, GADD45B, IFRD1, PRDX1, CYCS, SOD1, STMN1, POLD4, RPS7, CORO1A, RHEB, BIRC3, BTF3, TOMM7, ILF2, ATP6V0D1, SRGN, ITM2B, RAB5C, RPL35A, UBE2S, PFN1, PTTG1, S100A10, RPS19, RBX1, TGIF1, EEF1D, EIF3E, RPLP0, TXNRD1, YWHAQ, EIF3K, EIF3H, SNRPF, PPP1R10, RPS14, ANXA1, NDUFV1, PSMD8, ANXA5, NDUFV2, MT…
IGLESIAS_E2F_TARGETS_UP	0.00115875	0.0286942	0.368841	2.68276	0	60	NFKBIA, LUM, S100A6, LGALS1, DCN, CFD, CD9, CALM2, ANXA2, TUBA1B, CLIC1, TUBB, LMNA, TUBB2A, EMP1, DSTN, TYROBP, CRIP1, ITM2B, S100A10, GSN, CD74, TANK, CD47, APLP2, DNAJA1, BAX, S100A11, CAPZA2, AKIRIN2, MORF4L1, ANGPTL2, DAB2, TUBA1A, C1QC, UGDH, SERPINF1, COL6A2, PCNA, CSRP1, C1QA, CKS1B, LIMS1	NFKBIA, LUM, S100A6, LGALS1, DCN, CFD, CD9, CALM2, ANXA2, TUBA1B, CLIC1, TUBB, LMNA, TUBB2A, EMP1, DSTN, TYROBP, CRIP1, ITM2B, S100A10, GSN, CD74, TANK, CD47, APLP2, DNAJA1, BAX
GRAHAM_CML_QUIESCENT_VS_CML_DIVIDING_UP	0.00144092	0.0286942	0.722329	2.6826	0	11	IL1B, CXCL3, CCL3, CXCL2, RGS1, CXCL1, EMP1, SOD2, ANXA5, JUN	IL1B, CXCL3, CCL3, CXCL2, RGS1, CXCL1, EMP1, SOD2, ANXA5, JUN
TARTE_PLASMA_CELL_VS_PLASMABLAST_UP	0.00108225	0.0286942	0.313133	2.67991	0	97	RPL23A, NFKBIA, OAZ1, CLU, FCGRT, FTL, TRAF1, CST3, FCER1G, CD9, RPL18A, TNFAIP2, LST1, ALOX5AP, HLA-DQA1, TNFAIP3, BIRC3, ADM, NFKB2, RPLP1, RPL37A, EGR1, CCL22, RPS16, GRN, RGS2, HEXA, TGIF1, RPLP0, RPS14, CIRBP, RPL34, RPS15A, SPINT2, NR4A1, HSPB1, FGR, CCR7, BTG2, CD40, HERPUD1, RUNX1, C1S, RPS21, ALDH2, FSCN1, HES1, GPX3	RPL23A, NFKBIA, OAZ1, CLU, FCGRT, FTL, TRAF1, CST3, FCER1G, CD9, RPL18A, TNFAIP2, LST1, ALOX5AP, HLA-DQA1, TNFAIP3, BIRC3, ADM, NFKB2, RPLP1, RPL37A, EGR1, CCL22, RPS16, GRN, RGS2, HEXA, TGIF1, RPLP0, RPS14, CIRBP, RPL34, RPS15A, SPINT2, NR4A1, HSPB1, FGR, CCR7, BTG2, CD40, HERPUD1, RUNX1, C1S
VERHAAK_AML_WITH_NPM1_MUTATED_UP	0.00113379	0.0286942	0.355175	2.67546	0	66	IER3, IL1B, CXCL3, NFKBIA, CCL3, PLAUR, CXCL2, CLU, CCL4, S100A6, FCGR2A, G0S2, TNF, BCL2A1, TNFAIP2, LMNA, TNFAIP3, NFKB2, CD14, TBXAS1, CPVL, CYP1B1, LGALS2, PLEK	IER3, IL1B, CXCL3, NFKBIA, CCL3, PLAUR, CXCL2, CLU, CCL4, S100A6, FCGR2A, G0S2, TNF, BCL2A1, TNFAIP2, LMNA, TNFAIP3, NFKB2, CD14, TBXAS1, CPVL, CYP1B1, LGALS2, PLEK
KOKKINAKIS_METHIONINE_DEPRIVATION_48HR_UP	0.00118765	0.0286942	0.404393	2.67125	0	46	IL1B, CDKN1A, NFKBIA, PLAUR, LUM, DCN, IL1A, BIRC3, TNFRSF12A, TANK, YWHAQ, PNP, BGN, IDI1, HSPB1, ERCC1, BTG2, DUT, BAX, LITAF, JUN, POLR2E, CASP1, PLAU, GPX3, IFNGR1, BTG3, GSTP1, TNFRSF10B	IL1B, CDKN1A, NFKBIA, PLAUR, LUM, DCN, IL1A, BIRC3, TNFRSF12A, TANK, YWHAQ, PNP, BGN, IDI1, HSPB1, ERCC1, BTG2, DUT, BAX, LITAF, JUN, POLR2E, CASP1
ZHOU_INFLAMMATORY_RESPONSE_LPS_UP	0.00114416	0.0286942	0.356769	2.6708	0	65	IER3, IL1B, CXCL3, PLAUR, CXCL2, CCL4, CD55, ZC3H12A, PPP1R15A, EIF4E, G0S2, TNF, TNFAIP2, MAP2K3, CXCL1, ICAM1, ADM, TRIP10, NFKB2, CSRNP1, PTGS2, MFSD2A, OSM, KLF4, BTG2, ADAM17, LITAF, NINJ1, REL, DDX3Y, ABL2, IRF8, FSCN1, CCRL2, MAFF, FOSL1, IRF7, ARL4D	IER3, IL1B, CXCL3, PLAUR, CXCL2, CCL4, CD55, ZC3H12A, PPP1R15A, EIF4E, G0S2, TNF, TNFAIP2, MAP2K3, CXCL1, ICAM1, ADM, TRIP10, NFKB2, CSRNP1, PTGS2, MFSD2A, OSM, KLF4, BTG2, ADAM17, LITAF, NINJ1
KYNG_ENVIRONMENTAL_STRESS_RESPONSE_UP	0.00134771	0.0286942	0.559303	2.66426	0	20	CXCL2, OAZ1, GLRX, ARPC1B, EIF4E, CYCS, SOD1, HLA-DQA1, EIF3L, ANXA1, VIM, MT1X, FLOT1, TBCA, FN1, PDCD5	CXCL2, OAZ1, GLRX, ARPC1B, EIF4E, CYCS, SOD1, HLA-DQA1, EIF3L, ANXA1, VIM, MT1X, FLOT1
MATSUDA_NATURAL_KILLER_DIFFERENTIATION	0.00110619	0.0286942	0.325358	2.66094	0	85	ALDOA, IL1B, CXCL3, PLAUR, MS4A6A, RGS1, RHOC, STMN1, CORO1A, FKBP1A, SOCS3, PTGS2, HEXA, TPI1, RPS14, KCNN4, FRMD4B, ANXA1, MYADM, PKM, ID3, KLF4, EDF1, CCR7, PAK1, LY86, LITAF, ST3GAL6, JUN, TKT, ASPN, AHR, B3GNT5, DDX3Y, TIMM13, IFNGR1, CD302, RPS18, RANBP1, ATP6AP2, TM6SF1, NDUFB10, PRMT1, BUD31, NHP2, NEDD9, CXCR3, CSRP1, MEF2C, SOX4, RCBTB2, GEM, SHMT2, POLR1D, MS4A4A, PSMC4, FHL1, PPP4C, H…	ALDOA, IL1B, CXCL3, PLAUR, MS4A6A, RGS1, RHOC, STMN1, CORO1A, FKBP1A, SOCS3, PTGS2, HEXA, TPI1, RPS14, KCNN4, FRMD4B, ANXA1, MYADM, PKM, ID3, KLF4, EDF1, CCR7, PAK1, LY86, LITAF, ST3GAL6, JUN, TKT, ASPN, AHR, B3GNT5
PODAR_RESPONSE_TO_ADAPHOSTIN_UP	0.00114943	0.0286942	0.357255	2.66037	0	64	ID2, ATF4, GLRX, DDIT4, CLU, SLC3A2, CD55, PMAIP1, PPP1R15A, IFRD1, GLA, TUBB2A, MIR22HG, SQSTM1, ZFP36L1, PLEK, HEXIM1, RGS2, DNAJB1, ATF3, MAP1LC3B, NCF2, ANXA1, HSPB1, ADAM17, JUN, OSER1, CYTIP, HBP1, IFNGR1, MAFF, DNAJB4, ZNF267, ISG20, TUBA1A, DNAJB9, MAFG, AKR1C3, GADD45A	ID2, ATF4, GLRX, DDIT4, CLU, SLC3A2, CD55, PMAIP1, PPP1R15A, IFRD1, GLA, TUBB2A, MIR22HG, SQSTM1, ZFP36L1, PLEK, HEXIM1, RGS2, DNAJB1, ATF3, MAP1LC3B, NCF2, ANXA1, HSPB1, ADAM17, JUN, OSER1, CYTIP
GEISS_RESPONSE_TO_DSRNA_UP	0.0013947	0.0286942	0.61588	2.65965	0	16	NFKBIA, PLAUR, CCL4, TRAF1, CCL2, TNFAIP2, TNFAIP3, SRGN, ATF3, IGFBP6, ANXA1, KLF4	NFKBIA, PLAUR, CCL4, TRAF1, CCL2, TNFAIP2, TNFAIP3, SRGN, ATF3, IGFBP6, ANXA1, KLF4
HESS_TARGETS_OF_HOXA9_AND_MEIS1_DN	0.00123153	0.0286942	0.423533	2.65149	0	40	S100A4, IL1B, CXCL3, ID2, IL1R2, MS4A6A, EHD1, ZFP36, ZFP36L1, PLEK, TGFBI, EGR1, ANXA1, MYADM, EGR2, CSF1R, MSR1, KLF4, FGR, BTG2, LITAF, ANXA4, PHLDA1, UPP1, DAB2, HCK, P2RY14	S100A4, IL1B, CXCL3, ID2, IL1R2, MS4A6A, EHD1, ZFP36, ZFP36L1, PLEK, TGFBI, EGR1, ANXA1, MYADM, EGR2, CSF1R, MSR1, KLF4, FGR, BTG2, LITAF, ANXA4, PHLDA1
DAZARD_RESPONSE_TO_UV_SCC_UP	0.00123305	0.0286942	0.434382	2.64732	0	37	IL1B, CXCL3, ID2, CXCL2, PMAIP1, TNF, ANXA2, CXCL1, MIR22HG, ITM2B, RTN4, HEXIM1, PTGS2, ATF3, AP1S2, PSMD8, KYNU, SSBP1, UBE2E1	IL1B, CXCL3, ID2, CXCL2, PMAIP1, TNF, ANXA2, CXCL1, MIR22HG, ITM2B, RTN4, HEXIM1, PTGS2, ATF3, AP1S2, PSMD8, KYNU, SSBP1, UBE2E1
HUANG_FOXA2_TARGETS_DN	0.00157233	0.0286942	0.858025	2.64453	0	7	S100A4, CDKN1A, PLAUR, CXCL2, CRIP2, TGFBI, IGFBP6	S100A4, CDKN1A, PLAUR, CXCL2, CRIP2, TGFBI, IGFBP6
ONDER_CDH1_TARGETS_3_DN	0.0015674	0.0286942	0.805907	2.64157	0	8	IL1B, CXCL3, IL1R2, CXCL2, CXCL1, PTGS2, DUSP6	IL1B, CXCL3, IL1R2, CXCL2, CXCL1, PTGS2, DUSP6
CHIARADONNA_NEOPLASTIC_TRANSFORMATION_KRAS_CDC25_UP	0.00128535	0.0286942	0.502732	2.64128	0	25	CDKN1A, TMSB4X, FXYD5, RAB7A, CD9, TSPO, CLIC1, POLD4, PLP2, TGFBI, CAPG, KCNN4, PSMB5, CYTIP, ZNF706, SPTSSA, UPP1, ANGPTL2, GADD45A, EVI2A, EIF2S1	CDKN1A, TMSB4X, FXYD5, RAB7A, CD9, TSPO, CLIC1, POLD4, PLP2, TGFBI, CAPG, KCNN4, PSMB5, CYTIP, ZNF706
HADDAD_T_LYMPHOCYTE_AND_NK_PROGENITOR_DN	0.00128535	0.0286942	0.50056	2.62988	0	25	CCL3, MS4A6A, LGALS1, CFD, G0S2, TNF, TYROBP, CRIP1, RNASE6, PLEK, CSF1R, CCR7, LY86, CSTA, F13A1, GPR183, IRF8	CCL3, MS4A6A, LGALS1, CFD, G0S2, TNF, TYROBP, CRIP1, RNASE6, PLEK, CSF1R, CCR7, LY86, CSTA
ALFANO_MYC_TARGETS	0.00117509	0.0286942	0.369202	2.6266	0	57	PLAUR, SDCBP, EEF1A1, PPP1R15A, CCL2, EHD1, FILIP1L, EMP1, STMN1, ARL6IP1, ADM, CDC42EP3, DNAJB6, MYL12A, CRIP2, S100A10, GSN, PNP, KCNN4, ANXA1, CCNI, NPC2, ID3, CYTIP, HERPUD1, FLOT1, TUFM, PHLDA1, PLAU, RSL1D1, TCOF1, CD59, MGLL, DAB2, NOP56, ARPC5, ATP1B1, RSL24D1	PLAUR, SDCBP, EEF1A1, PPP1R15A, CCL2, EHD1, FILIP1L, EMP1, STMN1, ARL6IP1, ADM, CDC42EP3, DNAJB6, MYL12A, CRIP2, S100A10, GSN, PNP, KCNN4, ANXA1, CCNI, NPC2, ID3, CYTIP, HERPUD1, FLOT1, TUFM, PHLDA1
HINATA_NFKB_TARGETS_FIBROBLAST_UP	0.00127065	0.0286942	0.460841	2.62388	0	31	IER3, IL1B, CXCL3, NFKBIA, TNFAIP8, CD83, G0S2, CD9, TNFAIP2, CXCL1, SOD1, TNFAIP3, ICAM1, NFKB2, SOD2, ERCC1, LITAF, VIM	IER3, IL1B, CXCL3, NFKBIA, TNFAIP8, CD83, G0S2, CD9, TNFAIP2, CXCL1, SOD1, TNFAIP3, ICAM1, NFKB2, SOD2, ERCC1, LITAF, VIM
ALTEMEIER_RESPONSE_TO_LPS_WITH_MECHANICAL_VENTILATION	0.00116414	0.0286942	0.357047	2.62261	0	62	JUNB, IL1B, CXCL3, IL1R2, NFKBIA, CCL3, PLAUR, CXCL2, MS4A6A, FCGR2A, CCL2, FCER1G, BCL2A1, TNFAIP2, LST1, IL1A, TNFAIP3, ADM, CD14, MAP3K8, PLEK, NFKBIZ, SOCS3, ATF3, SOD2	JUNB, IL1B, CXCL3, IL1R2, NFKBIA, CCL3, PLAUR, CXCL2, MS4A6A, FCGR2A, CCL2, FCER1G, BCL2A1, TNFAIP2, LST1, IL1A, TNFAIP3, ADM, CD14, MAP3K8, PLEK, NFKBIZ, SOCS3, ATF3, SOD2
ZHONG_SECRETOME_OF_LUNG_CANCER_AND_ENDOTHELIUM	0.00128535	0.0286942	0.498402	2.61854	0	25	ALDOA, CLU, SRSF2, RPL10A, EEF2, PRDX1, TUBB, TPI1, PEBP1, BGN, RAN, GAPDH, VIM, TKT, FN1, MDH2, TUBA1C, TNXB, GLO1, PCNA	ALDOA, CLU, SRSF2, RPL10A, EEF2, PRDX1, TUBB, TPI1, PEBP1, BGN, RAN, GAPDH, VIM, TKT
JINESH_BLEBBISHIELD_TRANSFORMED_STEM_CELL_SPHERES_DN	0.00116144	0.0286942	0.353594	2.61215	0	63	EIF4A1, S100A4, JUNB, ID2, CDKN1A, ATF4, DDIT4, PMAIP1, RPS13, PPP1R15A, RPS3, HSPA8, GADD45B, IFRD1, ZFAS1, IL10, IL1A, BIRC3, ADM, CSRNP1, MTHFD2, EGR1, RGS2, ATF3, DPP7, NEU1	EIF4A1, S100A4, JUNB, ID2, CDKN1A, ATF4, DDIT4, PMAIP1, RPS13, PPP1R15A, RPS3, HSPA8, GADD45B, IFRD1, ZFAS1, IL10, IL1A, BIRC3, ADM, CSRNP1, MTHFD2, EGR1, RGS2, ATF3, DPP7, NEU1
RASHI_NFKB1_TARGETS	0.00139276	0.0286942	0.646766	2.60782	0	13	CXCL3, NFKBIA, CXCL2, TNFAIP3, BIRC3, NFKB2, MAP3K8, TNIP1, DUSP6, BTG2, IFNGR2	CXCL3, NFKBIA, CXCL2, TNFAIP3, BIRC3, NFKB2, MAP3K8, TNIP1, DUSP6, BTG2
WP_IL18_SIGNALING_PATHWAY	0.00112108	0.0286942	0.326981	2.60674	0	78	IER3, IL1B, CXCL3, NFKBIA, CCL3, CXCL2, TMSB4X, CCL4, ZC3H12A, TRAF1, CD83, CCL2, EEF2, TNF, TNFAIP2, IL10, CYCS, STMN1, TNFAIP3, BIRC3, ICAM1, NFKB2, NFKBIZ, SOCS3, GRN, PTGS2, COX17, ATF3, NCF2, NR4A1, HSPB1, BTG2, BSG, BAX, JUN	IER3, IL1B, CXCL3, NFKBIA, CCL3, CXCL2, TMSB4X, CCL4, ZC3H12A, TRAF1, CD83, CCL2, EEF2, TNF, TNFAIP2, IL10, CYCS, STMN1, TNFAIP3, BIRC3, ICAM1, NFKB2, NFKBIZ, SOCS3, GRN, PTGS2, COX17, ATF3, NCF2, NR4A1, HSPB1, BTG2, BSG, BAX, JUN
DAZARD_UV_RESPONSE_CLUSTER_G2	0.00141643	0.0286942	0.613245	2.59882	0	15	IER3, JUNB, CXCL3, ATF4, CXCL2, PMAIP1, PHLDA2, UBE2S, ATF3, PSMD8	IER3, JUNB, CXCL3, ATF4, CXCL2, PMAIP1, PHLDA2, UBE2S, ATF3, PSMD8
DAZARD_UV_RESPONSE_CLUSTER_G28	0.00142857	0.0286942	0.674482	2.59721	0	12	IER3, CXCL3, CXCL2, PMAIP1, PHLDA2, GADD45B, ANXA2, PTGS2, ATF3	IER3, CXCL3, CXCL2, PMAIP1, PHLDA2, GADD45B, ANXA2, PTGS2, ATF3
KEGG_CELL_ADHESION_MOLECULES_CAMS	0.00131579	0.0286942	0.503388	2.59002	0	24	HLA-DRB5, HLA-DMA, HLA-DQB1, HLA-DQA2, HLA-DPB1, HLA-DMB, HLA-DQA1, HLA-DRA, ICAM1, HLA-DRB1, CD99, HLA-DPA1, CD58, HLA-C, CD40, CD86	HLA-DRB5, HLA-DMA, HLA-DQB1, HLA-DQA2, HLA-DPB1, HLA-DMB, HLA-DQA1, HLA-DRA, ICAM1, HLA-DRB1, CD99, HLA-DPA1, CD58, HLA-C, CD40
BENPORATH_MYC_TARGETS_WITH_EBOX	0.00111732	0.0286942	0.335461	2.58797	0	71	EIF4A1, RPL36A, RPL13A, JUNB, RPL23A, ATF4, RPL10, RPL27A, EIF4E, HSPA8, RPS6, GLA, LMNA, HNRNPA1, RPL19, STMN1, RHOG, SQSTM1, ICAM1, RGS2, RPS19, ARF4, PTGER2, DBI, AMD1, ID3, TXN, GAPDH, BSG, BAX, JUN, HERPUD1, UBA52, ALDH2, HES1, AKR1A1, GSTP1, FOSL1, PSMB1, ISG20, CD63	EIF4A1, RPL36A, RPL13A, JUNB, RPL23A, ATF4, RPL10, RPL27A, EIF4E, HSPA8, RPS6, GLA, LMNA, HNRNPA1, RPL19, STMN1, RHOG, SQSTM1, ICAM1, RGS2, RPS19, ARF4, PTGER2, DBI, AMD1, ID3, TXN, GAPDH, BSG, BAX, JUN, HERPUD1
POMEROY_MEDULLOBLASTOMA_DESMOPLASIC_VS_CLASSIC_DN	0.00136612	0.0286942	0.569487	2.58452	0	18	RPL36A, RPL7, RPS10, RPL21, MGP, RPL10A, RPL35A, RPS29, RPL34, RPS23, EEF1B2, C1S, IRF8, RPS18	RPL36A, RPL7, RPS10, RPL21, MGP, RPL10A, RPL35A, RPS29, RPL34, RPS23, EEF1B2, C1S
REACTOME_GENERATION_OF_SECOND_MESSENGER_MOLECULES	0.00138889	0.0286942	0.624155	2.58287	0	14	HLA-DRB5, HLA-DQB1, HLA-DQA2, HLA-DPB1, VASP, HLA-DQA1, HLA-DRA, HLA-DRB1, HLA-DPA1	HLA-DRB5, HLA-DQB1, HLA-DQA2, HLA-DPB1, VASP, HLA-DQA1, HLA-DRA, HLA-DRB1, HLA-DPA1
DELYS_THYROID_CANCER_UP	0.00107296	0.0286942	0.286436	2.5772	0	117	IER3, S100A4, CDKN1A, CXCL2, FXYD5, MS4A6A, CD55, PMAIP1, LGALS1, FCGR2A, G0S2, PHLDA2, TSPO, ANXA2, BCL2A1, COMP, LST1, ALOX5AP, CKLF, EMP3, CKS2, ICAM1, RNASE6, ADM, SLC1A5, CYP1B1, S100A10, LGALS3, CAPG, VAMP8, PNP, KCNN4, NCF2, DUSP6, IGFBP6, ANXA1, MNDA, PKM, PLK3, CSF1R, NPC2, IL10RA, MSR1, CD58, APLP2, PON2, UBE2A, CTSH, ETHE1, NINJ1, RUNX1, PLAU, S100A11, TAX1BP3	IER3, S100A4, CDKN1A, CXCL2, FXYD5, MS4A6A, CD55, PMAIP1, LGALS1, FCGR2A, G0S2, PHLDA2, TSPO, ANXA2, BCL2A1, COMP, LST1, ALOX5AP, CKLF, EMP3, CKS2, ICAM1, RNASE6, ADM, SLC1A5, CYP1B1, S100A10, LGALS3, CAPG, VAMP8, PNP, KCNN4, NCF2, DUSP6, IGFBP6, ANXA1, MNDA, PKM, PLK3, CSF1R, NPC2, IL10RA, MSR1, CD58, APLP2, PON2, UBE2A, CTSH, ETHE1, NINJ1, RUNX1
JAATINEN_HEMATOPOIETIC_STEM_CELL_DN	0.00112867	0.0286942	0.339467	2.57548	0	67	CLEC10A, CCL3, MS4A6A, CCL4, STX11, FCGR2A, RGS1, FCER1G, TUBB2A, MIR22HG, TYROBP, TNFAIP3, ZFP36L1, CD14, CPVL, CYP1B1, LGALS2, TGFBI, DOK2, LGALS3, PLBD1, PNP, NCF2, MNDA, IL10RA, BLVRB, KLF4, FGR, CCR7, CTSH, CSTA, CD86, F13A1, TOB1, ITGB2, UPP1, ISG20, HCK	CLEC10A, CCL3, MS4A6A, CCL4, STX11, FCGR2A, RGS1, FCER1G, TUBB2A, MIR22HG, TYROBP, TNFAIP3, ZFP36L1, CD14, CPVL, CYP1B1, LGALS2, TGFBI, DOK2, LGALS3, PLBD1, PNP, NCF2, MNDA, IL10RA, BLVRB, KLF4, FGR, CCR7, CTSH, CSTA
SWEET_LUNG_CANCER_KRAS_UP	0.00104932	0.0286942	0.269576	2.57416	0	145	ALDOA, ID2, CDKN1A, CXCL2, GLRX, CLU, FCGR2B, HLA-DMA, RPL3, VASP, RPL10A, HSPA8, EEF2, RPL8, CD9, PHLDA2, BCL2A1, CLIC1, HLA-DMB, HLA-DQA1, TYROBP, HLA-DRA, CKS2, RPL6, PLP2, ATP1A1, HLA-DRB1, CD14, ATP6V0D1, XBP1, TGFBI, LGALS3, PLBD1, CD74, HEXA, VAMP8, TGIF1, EEF1D, TANK, EIF3E, TPI1, RNASET2, DUSP6, PKM, NPC2, MSR1, PRDX5, ACSL5, PON2, GAPDH, PSMB5, BSG, LITAF, CTSH, POLR2E, MT1X, ANXA4, PHL…	ALDOA, ID2, CDKN1A, CXCL2, GLRX, CLU, FCGR2B, HLA-DMA, RPL3, VASP, RPL10A, HSPA8, EEF2, RPL8, CD9, PHLDA2, BCL2A1, CLIC1, HLA-DMB, HLA-DQA1, TYROBP, HLA-DRA, CKS2, RPL6, PLP2, ATP1A1, HLA-DRB1, CD14, ATP6V0D1, XBP1, TGFBI, LGALS3, PLBD1, CD74, HEXA, VAMP8, TGIF1, EEF1D, TANK, EIF3E, TPI1, RNASET2, DUSP6, PKM, NPC2, MSR1, PRDX5, ACSL5, PON2, GAPDH, PSMB5, BSG, LITAF, CTSH, POLR2E, MT1X, ANXA4, PHL…
HEDENFALK_BREAST_CANCER_BRACX_UP	0.00147929	0.0286942	0.714634	2.56967	0	10	RPL31, JUNB, RPL15, RPS13, RPL19, RPS5, RPS4X, TANK	RPL31, JUNB, RPL15, RPS13, RPL19, RPS5, RPS4X, TANK
BILANGES_RAPAMYCIN_SENSITIVE_VIA_TSC1_AND_TSC2	0.00127551	0.0286942	0.4641	2.56514	0	29	RPL31, RPL36A, RPL3, RPL10A, HSPA8, TUBB, SLC25A5, TUBB2A, HNRNPA1, BTF3, RPL35A, EIF3E, EIF3K, BGN, BLVRB, VIM, RPS21, SLC25A3, NAA10, IMPDH2, PRDX3	RPL31, RPL36A, RPL3, RPL10A, HSPA8, TUBB, SLC25A5, TUBB2A, HNRNPA1, BTF3, RPL35A, EIF3E, EIF3K, BGN, BLVRB, VIM
RASHI_RESPONSE_TO_IONIZING_RADIATION_2	0.00117233	0.0286942	0.371732	2.5636	0	52	JUNB, CXCL3, CDKN1A, NFKBIA, CXCL2, TUBB2A, SQSTM1, TNFAIP3, NFE2L2, BIRC3, ICAM1, NFKB2, CD14, MAP3K8, TNIP1, NFKBIZ, LGALS3, TGIF1, ATF3, TAGLN2, DUSP6, ANXA1, KLF4, BTG2, BAX, OSER1	JUNB, CXCL3, CDKN1A, NFKBIA, CXCL2, TUBB2A, SQSTM1, TNFAIP3, NFE2L2, BIRC3, ICAM1, NFKB2, CD14, MAP3K8, TNIP1, NFKBIZ, LGALS3, TGIF1, ATF3, TAGLN2, DUSP6, ANXA1, KLF4, BTG2, BAX, OSER1
MARTINEZ_RB1_TARGETS_DN	0.00107066	0.0286942	0.289255	2.56326	0	109	RPL31, RPL27, CLEC10A, CDKN1A, RPL21, UBB, CLU, MS4A6A, FCGR2B, RPL26, HSPA8, RPS6, PRDX1, ALOX5AP, RPS25, TYROBP, RPS7, SLC1A5, SRGN, TGFBI, ESD, RPL37A, PTTG1, TCHH, EIF3E, ATF3, RNASET2, TMEM109, HSD17B11, UAP1, MNDA, POLR2L, RPL34, IDI1, EGR2, COX6A1, CSF1R, GTF2B, MSR1, NSMAF, RILPL2, LITAF, AHR, RPS21, PRNP, DDX3Y, SERPINB9, UBC, SNX17, CNOT4, GSTP1, RPS18, MGLL, LYAR, UPP1, TNFAIP6	RPL31, RPL27, CLEC10A, CDKN1A, RPL21, UBB, CLU, MS4A6A, FCGR2B, RPL26, HSPA8, RPS6, PRDX1, ALOX5AP, RPS25, TYROBP, RPS7, SLC1A5, SRGN, TGFBI, ESD, RPL37A, PTTG1, TCHH, EIF3E, ATF3, RNASET2, TMEM109, HSD17B11, UAP1, MNDA, POLR2L, RPL34, IDI1, EGR2, COX6A1, CSF1R, GTF2B, MSR1, NSMAF, RILPL2, LITAF, AHR
ICHIBA_GRAFT_VERSUS_HOST_DISEASE_35D_UP	0.00116414	0.0286942	0.348783	2.56191	0	62	S100A4, CXCL2, TMSB4X, HLA-DMA, S100A6, CCL2, BCL2A1, CLIC1, CFP, HLA-DMB, HLA-DQA1, TYROBP, HLA-DRB1, CD14, NFKBIZ, LGALS3, GRN, CD74, MNDA, PKM, CSF1R, MSR1, BTG2, LITAF, MT1X, CYTIP, CASP1, AIF1, NNMT, S100A11, GPX3, ITGB2, HCK, PLD4, CD68, PLD3, C1QC, TSPAN4, HLA-DQB2, C1QA, NCF4, SNX10	S100A4, CXCL2, TMSB4X, HLA-DMA, S100A6, CCL2, BCL2A1, CLIC1, CFP, HLA-DMB, HLA-DQA1, TYROBP, HLA-DRB1, CD14, NFKBIZ, LGALS3, GRN, CD74, MNDA, PKM, CSF1R, MSR1, BTG2, LITAF, MT1X, CYTIP, CASP1, AIF1
ZHOU_INFLAMMATORY_RESPONSE_LIVE_UP	0.00107643	0.0286942	0.291556	2.56077	0	107	IER3, IL1B, CXCL3, NFKBIA, PLAUR, CXCL2, CCL4, CD55, NFKBID, ZC3H12A, PPP1R15A, TRAF1, EIF4E, CD83, G0S2, EHD1, TNF, TNFAIP2, MAP2K3, CXCL1, IL10, MIR22HG, IL1A, SQSTM1, TNFAIP3, ICAM1, ADM, TRIP10, NFKB2, TNIP1, PTGS2, KDM6B, SOD2, PDGFB, MFSD2A, TPRA1, OSM, PKM, PLK3	IER3, IL1B, CXCL3, NFKBIA, PLAUR, CXCL2, CCL4, CD55, NFKBID, ZC3H12A, PPP1R15A, TRAF1, EIF4E, CD83, G0S2, EHD1, TNF, TNFAIP2, MAP2K3, CXCL1, IL10, MIR22HG, IL1A, SQSTM1, TNFAIP3, ICAM1, ADM, TRIP10, NFKB2, TNIP1, PTGS2, KDM6B, SOD2, PDGFB, MFSD2A, TPRA1, OSM, PKM, PLK3
BLANCO_MELO_COVID19_SARS_COV_2_INFECTION_CALU3_CELLS_UP	0.00110619	0.0286942	0.313483	2.55551	0	84	IL1B, CXCL3, NFKBIA, CXCL2, STX11, PMAIP1, PPP1R15A, TRAF1, G0S2, CCL2, TNF, BCL2A1, TNFAIP2, ZFP36, LST1, NLRP3, IL1A, MIR155HG, TNFAIP3, BIRC3, ICAM1, CSRNP1, MAP3K8, CYP1B1, EGR1, CCL22, PTGS2, ATF3, PTGER2, MT2A, EGR2, IL10RA, KLF4, BST2, JUN, CASP1, SERPINB9, ADRB2, BEST1, PTAFR, NDUFA4L2, ZNF267, IRF7, ISG20, TIPARP, TAGAP, PRDM1, GADD45A	IL1B, CXCL3, NFKBIA, CXCL2, STX11, PMAIP1, PPP1R15A, TRAF1, G0S2, CCL2, TNF, BCL2A1, TNFAIP2, ZFP36, LST1, NLRP3, IL1A, MIR155HG, TNFAIP3, BIRC3, ICAM1, CSRNP1, MAP3K8, CYP1B1, EGR1, CCL22, PTGS2, ATF3, PTGER2, MT2A, EGR2, IL10RA, KLF4, BST2, JUN, CASP1
CHARAFE_BREAST_CANCER_LUMINAL_VS_BASAL_DN	0.00106952	0.0286942	0.278718	2.55446	0	123	CXCL3, CXCL2, FXYD5, TNFAIP8, ANXA2, CXCL1, MIR22HG, EMP1, IL1A, EMP3, TNFAIP3, NFE2L2, BIRC3, ICAM1, ADM, ATP1A1, TRIP10, CDC42EP3, CD14, MYL12A, GLIPR1, TGFBI, FKBP1A, PTGS2, RGS2, WDR1, AKR1B1, AMD1, HSD17B11, IGFBP6, ANXA1, MT2A, LUZP1, HTRA1, GTF2B, CD58, TLE4, RAC2, CASP4, ST3GAL6, MT1X, CASP1, TKT, B3GNT5, C1S, ADA, ANXA4, NNMT, PRNP, PLAU, TAX1BP3, FSCN1, IFNGR1, ADRB2, BTG3, GSTP1, FOSL1…	CXCL3, CXCL2, FXYD5, TNFAIP8, ANXA2, CXCL1, MIR22HG, EMP1, IL1A, EMP3, TNFAIP3, NFE2L2, BIRC3, ICAM1, ADM, ATP1A1, TRIP10, CDC42EP3, CD14, MYL12A, GLIPR1, TGFBI, FKBP1A, PTGS2, RGS2, WDR1, AKR1B1, AMD1, HSD17B11, IGFBP6, ANXA1, MT2A, LUZP1, HTRA1, GTF2B, CD58, TLE4, RAC2, CASP4, ST3GAL6, MT1X, CASP1, TKT, B3GNT5, C1S, ADA, ANXA4
QI_PLASMACYTOMA_UP	0.00110254	0.0286942	0.307566	2.54951	0	89	ID2, IL1R2, NFKBIA, CCL3, TMSB4X, CLU, TRAF1, VASP, EHD1, RGS1, PHLDA2, TNF, TNFAIP2, LST1, ALOX5AP, TNFAIP3, ZFP36L1, CDC42EP3, PLEK, PFN1, CAPG, WDR1, DNAJB1, PDGFB, FRMD4B, CD47, CSF1R, ANXA11, FGR, RAC2, LY86, CASP4, ARF5, CD40, CASP1, TMBIM6, IRF8, GPSM3, SLC43A3, FSCN1, IFNGR1, ITGB2, CAP1, ARHGDIB, GNA15, RNASE1, HCK, HCLS1, CDC42SE1, FLT3, TGFB1, RASSF4, ARL6IP5, RB1, AXL, SNX10, CD37	ID2, IL1R2, NFKBIA, CCL3, TMSB4X, CLU, TRAF1, VASP, EHD1, RGS1, PHLDA2, TNF, TNFAIP2, LST1, ALOX5AP, TNFAIP3, ZFP36L1, CDC42EP3, PLEK, PFN1, CAPG, WDR1, DNAJB1, PDGFB, FRMD4B, CD47, CSF1R, ANXA11, FGR, RAC2, LY86, CASP4, ARF5, CD40, CASP1
STARK_PREFRONTAL_CORTEX_22Q11_DELETION_DN	0.00104167	0.0286942	0.260697	2.5489	0	161	RPL36A, ALDOA, EIF1, RPL15, SAP18, S100A6, RPL26, RPL4, EIF4E, RPL8, PRDX1, SLC25A5, CYCS, MGST3, EIF3F, RHEB, RAD23A, COMT, NOP10, EIF3L, KPNA2, RPL22L1, AKR1B1, TPI1, EIF3K, EIF3H, TAF9, TRMT112, DYNLL1, PPT1, NDUFV2, NDUFA11, NDUFB4, RPL34, COX7A2, HIGD2A, AP2M1, RPL5, NDUFS7, TLE4, SLIRP, PAK1, KRTCAP2, VDAC2, TXN, PSMB3, NDUFA12, SUMO1, PSMB6, IFNGR2, HSPE1, NDUFB11, NDUFB2, COPS3, AKR1A1, C…	RPL36A, ALDOA, EIF1, RPL15, SAP18, S100A6, RPL26, RPL4, EIF4E, RPL8, PRDX1, SLC25A5, CYCS, MGST3, EIF3F, RHEB, RAD23A, COMT, NOP10, EIF3L, KPNA2, RPL22L1, AKR1B1, TPI1, EIF3K, EIF3H, TAF9, TRMT112, DYNLL1, PPT1, NDUFV2, NDUFA11, NDUFB4, RPL34, COX7A2, HIGD2A, AP2M1, RPL5, NDUFS7, TLE4, SLIRP, PAK1, KRTCAP2, VDAC2, TXN, PSMB3, NDUFA12, SUMO1, PSMB6
SCHUETZ_BREAST_CANCER_DUCTAL_INVASIVE_UP	0.00107066	0.0286942	0.284263	2.5457	0	115	S100A4, PLAUR, LUM, GLRX, FXYD5, MS4A6A, HLA-DMA, CD55, HLA-DQB1, FTL, LGALS1, FCGR2A, HLA-DPB1, DCN, RGS1, FCER1G, COMP, EMP1, HLA-DMB, HLA-DQA1, TYROBP, EMP3, HLA-DRA, RNASE6, HLA-DRB1, SRGN, CPVL, GLIPR1, TGFBI, HLA-DPA1, LPXN, RGS2, CD74, AKR1B1, HSD17B11, ANXA1, MNDA, MAFB, BGN, HTRA1, MSR1, TLE4, ST3GAL6, LY96, CASP1, ASPN, C1S, NNMT, PRNP, PLAU, IRF8, FN1, ANGPTL2, TNFAIP6, DAB2, P2RY14, T…	S100A4, PLAUR, LUM, GLRX, FXYD5, MS4A6A, HLA-DMA, CD55, HLA-DQB1, FTL, LGALS1, FCGR2A, HLA-DPB1, DCN, RGS1, FCER1G, COMP, EMP1, HLA-DMB, HLA-DQA1, TYROBP, EMP3, HLA-DRA, RNASE6, HLA-DRB1, SRGN, CPVL, GLIPR1, TGFBI, HLA-DPA1, LPXN, RGS2, CD74, AKR1B1, HSD17B11, ANXA1, MNDA, MAFB, BGN, HTRA1, MSR1, TLE4, ST3GAL6, LY96, CASP1, ASPN, C1S
DORN_ADENOVIRUS_INFECTION_32HR_DN	0.0013947	0.0286942	0.589289	2.54482	0	16	IER3, JUNB, NFKBIA, SDCBP, CD83, MAP2K3, NFE2L2, TNFRSF12A, NFKB2, TXNRD1, NR4A1	IER3, JUNB, NFKBIA, SDCBP, CD83, MAP2K3, NFE2L2, TNFRSF12A, NFKB2, TXNRD1, NR4A1
WP_OVERVIEW_OF_PROINFLAMMATORY_AND_PROFIBROTIC_MEDIATORS	0.00130548	0.0286942	0.500782	2.54251	0	23	IL1B, CXCL3, CCL3, CXCL2, CCL4, CCL2, TNF, CXCL1, IL10, IL1A, CCL22, OSM, CCL3L1	IL1B, CXCL3, CCL3, CXCL2, CCL4, CCL2, TNF, CXCL1, IL10, IL1A, CCL22, OSM, CCL3L1
BILD_HRAS_ONCOGENIC_SIGNATURE	0.00111483	0.0286942	0.322264	2.54063	0	75	IER3, JUNB, IL1B, CXCL3, PLAUR, CXCL2, CD55, S100A6, PPP1R15A, G0S2, EHD1, PHLDA2, CALM2, ZFP36, CXCL1, IL1A, TNFRSF12A, CYP1B1, EGR1, NFKBIZ, PTGS2, KDM6B, MAP1LC3B, KCNN4, MFSD2A, DUSP6, UAP1, HMGN3	IER3, JUNB, IL1B, CXCL3, PLAUR, CXCL2, CD55, S100A6, PPP1R15A, G0S2, EHD1, PHLDA2, CALM2, ZFP36, CXCL1, IL1A, TNFRSF12A, CYP1B1, EGR1, NFKBIZ, PTGS2, KDM6B, MAP1LC3B, KCNN4, MFSD2A, DUSP6, UAP1, HMGN3
HILLION_HMGA1B_TARGETS	0.00123916	0.0286942	0.424412	2.53035	0	35	ID2, RPL21, PLAUR, CXCL2, RPL10, CLU, SLC25A5, SOD1, RPL19, RPS3A, CRIP2, ANXA1, ANXA5, COX7A2, ID3, GPX4, ARF5, COX4I1, ACADVL, PSMB6, PSMA1, AKR1A1	ID2, RPL21, PLAUR, CXCL2, RPL10, CLU, SLC25A5, SOD1, RPL19, RPS3A, CRIP2, ANXA1, ANXA5, COX7A2, ID3, GPX4, ARF5, COX4I1, ACADVL, PSMB6
JOHNSTONE_PARVB_TARGETS_3_UP	0.00107875	0.0286942	0.279005	2.52787	0	121	S100A4, NFKBIA, FXYD5, DDIT4, ARPC1B, CLU, HLA-DMA, CD55, RAB7A, PMAIP1, HLA-DPB1, CST3, EHD1, CD9, TNFAIP2, MAP2K3, POLD4, SQSTM1, HLA-DRA, ICAM1, ATP1A1, HLA-DRB1, TNIP1, TGFBI, HLA-DPA1, GRN, NDFIP1, GSN, VAMP8, TGIF1, RNASET2, ANXA1, DPP7, HTRA1, CAT, NPC2, CD58, PRDX5, KLF4, APLP2, ACSL5, RABAC1, LITAF, VIM, TKT, ACADVL, SFR1, C1S, ANXA4, HNMT, PRNP, PLAU, PPDPF	S100A4, NFKBIA, FXYD5, DDIT4, ARPC1B, CLU, HLA-DMA, CD55, RAB7A, PMAIP1, HLA-DPB1, CST3, EHD1, CD9, TNFAIP2, MAP2K3, POLD4, SQSTM1, HLA-DRA, ICAM1, ATP1A1, HLA-DRB1, TNIP1, TGFBI, HLA-DPA1, GRN, NDFIP1, GSN, VAMP8, TGIF1, RNASET2, ANXA1, DPP7, HTRA1, CAT, NPC2, CD58, PRDX5, KLF4, APLP2, ACSL5, RABAC1, LITAF, VIM, TKT, ACADVL, SFR1, C1S, ANXA4
WP_NOCGMPPKG_MEDIATED_NEUROPROTECTION	0.0015674	0.0286942	0.769891	2.52352	0	8	IL1B, NFKBIA, TSPO, CALM2, TNF, CYCS	IL1B, NFKBIA, TSPO, CALM2, TNF, CYCS
POOLA_INVASIVE_BREAST_CANCER_UP	0.00111732	0.0286942	0.327229	2.51815	0	70	CCL3, PLAUR, CCL4, FCGR2A, TRAF1, FCER1G, RHOF, BCL2A1, LST1, HLA-DMB, HLA-DQA1, CKS2, HLA-DRB1, SRGN, LGALS2, PLEK, GLIPR1, PTTG1, LPXN, CD1E, CD74, LAT2, NCF2, MNDA, MAFB, CCR7, LY96, CD40, CYTIP, AIF1, CPM, CD86, GPR183, IRF8, FN1, CD48, ITGB2, TNFAIP6, ISG20	CCL3, PLAUR, CCL4, FCGR2A, TRAF1, FCER1G, RHOF, BCL2A1, LST1, HLA-DMB, HLA-DQA1, CKS2, HLA-DRB1, SRGN, LGALS2, PLEK, GLIPR1, PTTG1, LPXN, CD1E, CD74, LAT2, NCF2, MNDA, MAFB, CCR7, LY96, CD40, CYTIP, AIF1
MISSIAGLIA_REGULATED_BY_METHYLATION_UP	0.00118906	0.0286942	0.37542	2.51378	0	48	IL1B, CDKN1A, PLAUR, CD55, CD9, TNFAIP2, MAP2K3, MIR22HG, POLD4, SQSTM1, TNFAIP3, BIRC3, GRN, PTGS2, GSN, ARF4, ATF3, SOD2, MAP1LC3B, DUSP6, NEU1, PRDX5, BST2, PON2	IL1B, CDKN1A, PLAUR, CD55, CD9, TNFAIP2, MAP2K3, MIR22HG, POLD4, SQSTM1, TNFAIP3, BIRC3, GRN, PTGS2, GSN, ARF4, ATF3, SOD2, MAP1LC3B, DUSP6, NEU1, PRDX5, BST2, PON2
PHONG_TNF_RESPONSE_VIA_P38_PARTIAL	0.00116144	0.0286942	0.339968	2.51148	0	63	IER3, JUNB, CXCL3, ID2, CDKN1A, PLAUR, CXCL2, PMAIP1, INSIG1, BAZ1A, TUBB2A, CXCL1, SQSTM1, TNFAIP3, ADM, NFKB2, GLIPR1, HEXIM1, RGS2, TANK, KDM6B, KCNN4, KYNU, ID3, LITAF, JUN, HERPUD1, IFNGR2, REL, PLAU, TOB1, BTG3, MAFF, TNFRSF10B, DNAJB4, DNAJB9, TIPARP	IER3, JUNB, CXCL3, ID2, CDKN1A, PLAUR, CXCL2, PMAIP1, INSIG1, BAZ1A, TUBB2A, CXCL1, SQSTM1, TNFAIP3, ADM, NFKB2, GLIPR1, HEXIM1, RGS2, TANK, KDM6B, KCNN4, KYNU, ID3, LITAF, JUN, HERPUD1
MODY_HIPPOCAMPUS_PRENATAL	0.00134771	0.0286942	0.525983	2.50554	0	20	RPL13A, RPL23A, EIF4A3, RPL8, HNRNPA0, RPS27, RPL19, CKS2, BTF3, RPL12, RPL9, RPL34, EIF2S2	RPL13A, RPL23A, EIF4A3, RPL8, HNRNPA0, RPS27, RPL19, CKS2, BTF3, RPL12, RPL9, RPL34, EIF2S2
LENAOUR_DENDRITIC_CELL_MATURATION_DN	0.00114943	0.0286942	0.336273	2.50412	0	64	IER3, S100A4, IL1B, CXCL3, IL1R2, NFKBIA, PLAUR, CXCL2, FCGR2A, FCER1G, TNF, GLA, LST1, EMP1, CORO1A, EMP3, CD14, LGALS2, SOD2, DUSP6, KYNU, HTRA1, BRD2, CSF1R, BTG2, CYTIP, NINJ1, TAX1BP3, SF3B4, NUP214, SNX17, HSD17B10, PTAFR, IRF7, ARHGDIB, LTA4H, NCF1, SERPINF1, TSC22D1, EVI2A, NMB	IER3, S100A4, IL1B, CXCL3, IL1R2, NFKBIA, PLAUR, CXCL2, FCGR2A, FCER1G, TNF, GLA, LST1, EMP1, CORO1A, EMP3, CD14, LGALS2, SOD2, DUSP6, KYNU, HTRA1, BRD2, CSF1R, BTG2, CYTIP, NINJ1
WINTER_HYPOXIA_METAGENE	0.00110619	0.0286942	0.310136	2.49449	0	80	RPL36A, ALDOA, ID2, CDKN1A, PLAUR, GLRX, DDIT4, SLC3A2, HLA-DQB1, FTL, LGALS1, EIF4A3, INSIG1, ANXA2, TNFAIP3, ICAM1, ADM, CD99, NFKB2, TGFBI, EGR1, PTGS2, TPI1, PNP, PDGFB, ANXA1, ANXA5, PKM, NR4A1, TXN, GAPDH, VIM, JUN, HERPUD1, PLAU, HBP1, ITGA5	RPL36A, ALDOA, ID2, CDKN1A, PLAUR, GLRX, DDIT4, SLC3A2, HLA-DQB1, FTL, LGALS1, EIF4A3, INSIG1, ANXA2, TNFAIP3, ICAM1, ADM, CD99, NFKB2, TGFBI, EGR1, PTGS2, TPI1, PNP, PDGFB, ANXA1, ANXA5, PKM, NR4A1, TXN, GAPDH, VIM, JUN, HERPUD1
BLANCO_MELO_RESPIRATORY_SYNCYTIAL_VIRUS_INFECTION_A594_CELLS_UP	0.00112108	0.0286942	0.312875	2.49428	0	78	IL1B, CCL3, PLAUR, CXCL2, CCL4, CD55, STX11, CRTAC1, PMAIP1, ZC3H12A, PPP1R15A, TRAF1, CCL2, TNF, BCL2A1, CXCL1, EMP1, IL1A, TNFAIP3, BIRC3, ICAM1, GLIPR1, EGR1, NFKBIZ, SOCS3, RGS2, ATF3, SOD2, NCF2	IL1B, CCL3, PLAUR, CXCL2, CCL4, CD55, STX11, CRTAC1, PMAIP1, ZC3H12A, PPP1R15A, TRAF1, CCL2, TNF, BCL2A1, CXCL1, EMP1, IL1A, TNFAIP3, BIRC3, ICAM1, GLIPR1, EGR1, NFKBIZ, SOCS3, RGS2, ATF3, SOD2, NCF2
PID_IL12_2PATHWAY	0.00139276	0.0286942	0.617237	2.48875	0	13	IL1B, CCL3, CCL4, RAB7A, GADD45B, MAP2K3, HLA-DRA, NFKB2	IL1B, CCL3, CCL4, RAB7A, GADD45B, MAP2K3, HLA-DRA, NFKB2
ZHOU_INFLAMMATORY_RESPONSE_FIMA_UP	0.00111111	0.0286942	0.3039	2.48683	0	86	IER3, IL1B, CXCL3, NFKBIA, PLAUR, CXCL2, CCL4, CD55, NFKBID, ZC3H12A, PPP1R15A, TRAF1, EIF4E, CD83, G0S2, EHD1, TNF, TNFAIP2, MAP2K3, CXCL1, MIR22HG, IL1A, TNFAIP3, ICAM1, TRIP10, NFKB2, PTGS2, KDM6B, PDGFB, MFSD2A, PLK3, MS4A7, BTG2, ADAM17, LITAF, JUN, NINJ1, REL, ABL2, IRF8, FSCN1, CCRL2, MAFF, FOSL1	IER3, IL1B, CXCL3, NFKBIA, PLAUR, CXCL2, CCL4, CD55, NFKBID, ZC3H12A, PPP1R15A, TRAF1, EIF4E, CD83, G0S2, EHD1, TNF, TNFAIP2, MAP2K3, CXCL1, MIR22HG, IL1A, TNFAIP3, ICAM1, TRIP10, NFKB2, PTGS2, KDM6B, PDGFB, MFSD2A, PLK3, MS4A7, BTG2, ADAM17, LITAF, JUN, NINJ1
SARRIO_EPITHELIAL_MESENCHYMAL_TRANSITION_DN	0.00123305	0.0286942	0.394945	2.48585	0	41	S100A4, CXCL3, NFKBIA, CCL3, CLU, EEF2, INSIG1, CD9, CXCL1, TNFAIP3, NFE2L2, BIRC3, RPLP1, EGR1, RGS2, LPAR6, ATF3, MAFB, KYNU	S100A4, CXCL3, NFKBIA, CCL3, CLU, EEF2, INSIG1, CD9, CXCL1, TNFAIP3, NFE2L2, BIRC3, RPLP1, EGR1, RGS2, LPAR6, ATF3, MAFB, KYNU
WP_MIRNAS_INVOLVEMENT_IN_THE_IMMUNE_RESPONSE_IN_SEPSIS	0.00141643	0.0286942	0.586538	2.48564	0	15	NFKBIA, CCL3, CCL4, TNF, IL10, IL1A, MIR155HG, ICAM1, NFKB2	NFKBIA, CCL3, CCL4, TNF, IL10, IL1A, MIR155HG, ICAM1, NFKB2
KEGG_HUNTINGTONS_DISEASE	0.00112867	0.0286942	0.326494	2.47705	0	67	SLC25A6, SLC25A5, CYCS, SOD1, COX7A2L, SOD2, NDUFV1, POLR2L, NDUFV2, NDUFB4, COX7A2, NDUFA4, COX6A1, AP2M1, NDUFS7, NDUFB6, VDAC2, UQCRH, BAX, COX4I1, POLR2E, SDHC, NDUFA1, NDUFB5, NDUFB2, NDUFB9, DCTN2, COX8A, NDUFA4L2, NDUFC2, NDUFB10, UQCRQ, COX6B1, NDUFB7, POLR2F, COX5A, NDUFAB1, NDUFS5, POLR2G, UQCRFS1, POLR2K, NDUFS6, NDUFA6, CYC1, NDUFB1, NDUFC1	SLC25A6, SLC25A5, CYCS, SOD1, COX7A2L, SOD2, NDUFV1, POLR2L, NDUFV2, NDUFB4, COX7A2, NDUFA4, COX6A1, AP2M1, NDUFS7, NDUFB6, VDAC2, UQCRH, BAX, COX4I1, POLR2E, SDHC, NDUFA1
SCHOEN_NFKB_SIGNALING	0.00138889	0.0286942	0.598297	2.47587	0	14	IL1B, NFKBIA, CXCL2, CCL2, GADD45B, IL1A, BIRC3, CSRNP1, PTGS2	IL1B, NFKBIA, CXCL2, CCL2, GADD45B, IL1A, BIRC3, CSRNP1, PTGS2
SESTO_RESPONSE_TO_UV_C0	0.00121803	0.0286942	0.388289	2.47571	0	42	IL1R2, NFKBIA, SAP18, EIF4A3, ZFP36, CXCL1, RPS27, SQSTM1, ARL6IP1, ADM, KPNA2, PNP, TAF9, DYNLL1, ANXA1, NEU1, PSMA4, NDUFA4, BRD2, GTF2B, DNAJA1, PRNP, EIF5, TAF7, TUBA1A, RIT1, TCP1, EIF2S1, PCNA, POLR2K, TRAF4	IL1R2, NFKBIA, SAP18, EIF4A3, ZFP36, CXCL1, RPS27, SQSTM1, ARL6IP1, ADM, KPNA2, PNP, TAF9, DYNLL1, ANXA1, NEU1, PSMA4, NDUFA4, BRD2, GTF2B, DNAJA1
POMEROY_MEDULLOBLASTOMA_PROGNOSIS_DN	0.00141643	0.0286942	0.582985	2.47058	0	15	RPS10, RPL27A, RPL10A, RPS25, RPL35A, RPS19, RPS14, ERP29, TKT, RPS18, COX8A, RPSA, SRI, HMGA1	RPS10, RPL27A, RPL10A, RPS25, RPL35A, RPS19, RPS14, ERP29, TKT
TSAI_RESPONSE_TO_IONIZING_RADIATION	0.0011919	0.0286942	0.36387	2.46754	0	50	JUNB, CDKN1A, NFKBIA, CCL3, CCL4, TNFAIP8, TRAF1, CD83, TNFAIP3, BIRC3, NFKB2, PTTG1, LGALS3, GRN, TGIF1, TANK, DUSP6, CCL3L1, CCNI, KLF4, BTG2, CASP1, AHR, NDUFB5, PLAU, FN1, IFNGR1, RANBP1, CD59	JUNB, CDKN1A, NFKBIA, CCL3, CCL4, TNFAIP8, TRAF1, CD83, TNFAIP3, BIRC3, NFKB2, PTTG1, LGALS3, GRN, TGIF1, TANK, DUSP6, CCL3L1, CCNI, KLF4, BTG2, CASP1, AHR
DAIRKEE_CANCER_PRONE_RESPONSE_BPA_E2	0.00123762	0.0286942	0.400613	2.46483	0	38	EIF4A1, S100A4, ATF4, RPL15, RPL4, EIF4E, SLC25A6, IFRD1, RPS6, LST1, FBL, PLP2, EEF1D, PRDX6, APLP2, DDX39A, TXN, GAPDH, UQCRH, TKT, PPP2CA, COX8A, TCP1, NOP16, EIF2S1, HMGB2, HMGA1, AP3S1	EIF4A1, S100A4, ATF4, RPL15, RPL4, EIF4E, SLC25A6, IFRD1, RPS6, LST1, FBL, PLP2, EEF1D, PRDX6, APLP2, DDX39A, TXN, GAPDH, UQCRH, TKT
CHIBA_RESPONSE_TO_TSA	0.00135318	0.0286942	0.527684	2.46053	0	19	ID2, CDKN1A, CLU, PRDX1, HLA-DQA1, SQSTM1, GRN, DNAJB1, TXNRD1, PKM, ID3, BSG	ID2, CDKN1A, CLU, PRDX1, HLA-DQA1, SQSTM1, GRN, DNAJB1, TXNRD1, PKM, ID3, BSG
DALESSIO_TSA_RESPONSE	0.00161812	0.0286942	0.855204	2.45901	0	6	CLU, PPP1R15A, LGALS1, GADD45B, ATF3, ANXA1	CLU, PPP1R15A, LGALS1, GADD45B, ATF3, ANXA1
WANG_ESOPHAGUS_CANCER_VS_NORMAL_UP	0.00123153	0.0286942	0.392777	2.45894	0	40	HLA-DRB5, EIF1, LUM, CCL4, FCER1G, TNFAIP3, TNFRSF12A, TBXAS1, SRGN, LGALS2, SOCS3, ATF3, DUSP6, MYADM, ANXA5, NR4A1, CCR7, JUN, CTSH, C1S, ANXA4, HSPE1, FN1, IFNGR1, ARID5A, PIM2, SRI, SERPING1, COL9A2, MMP9, PNPLA2, AGPAT2, SERPINE1, C1R, IGFBP7, CREB3, IRF3	HLA-DRB5, EIF1, LUM, CCL4, FCER1G, TNFAIP3, TNFRSF12A, TBXAS1, SRGN, LGALS2, SOCS3, ATF3, DUSP6, MYADM, ANXA5, NR4A1, CCR7, JUN, CTSH, C1S, ANXA4
DAZARD_UV_RESPONSE_CLUSTER_G1	0.00127065	0.0286942	0.43163	2.45756	0	31	RPL31, RPL36A, ANXA2, TUBB2A, RPL38, RPS27, RPL37A, HEXIM1, COX17, DYNLL1, SNRPE, RPL34, COX7A2, PKM, RPS23, TXN, NDUFA1, RPL30, RPS21, RANBP1, NR4A2, SEC61G, TSC22D1, CXCR3	RPL31, RPL36A, ANXA2, TUBB2A, RPL38, RPS27, RPL37A, HEXIM1, COX17, DYNLL1, SNRPE, RPL34, COX7A2, PKM, RPS23, TXN, NDUFA1, RPL30
KOKKINAKIS_METHIONINE_DEPRIVATION_96HR_UP	0.00123762	0.0286942	0.399428	2.45754	0	38	CDKN1A, PLAUR, LUM, DCN, IL1A, TANK, YWHAQ, IGFBP6, BGN, IDI1, HSPB1, ERCC1, BTG2, DUT, BAX, LITAF, JUN, POLR2E, CASP1, GPX3, IFNGR1, BTG3, GSTP1, TNFRSF10B	CDKN1A, PLAUR, LUM, DCN, IL1A, TANK, YWHAQ, IGFBP6, BGN, IDI1, HSPB1, ERCC1, BTG2, DUT, BAX, LITAF, JUN, POLR2E, CASP1
WP_ELECTRON_TRANSPORT_CHAIN_OXPHOS_SYSTEM_IN_MITOCHONDRIA	0.0011655	0.0286942	0.351808	2.45181	0	53	SLC25A6, SLC25A5, COX7A2L, COX17, MT-ND2, NDUFV1, NDUFV2, NDUFB4, COX7A2, NDUFA4, COX6A1, NDUFS7, NDUFB6, UQCRH, COX4I1, SDHC, NDUFA1, NDUFA12, NDUFB5, NDUFB2, NDUFB9, COX8A, NDUFC2, NDUFB10, UQCRQ, COX6B1, NDUFB7, COX5A, NDUFAB1, NDUFS5, UQCRFS1, NDUFS6, NDUFA6, NDUFB1, NDUFC1	SLC25A6, SLC25A5, COX7A2L, COX17, MT-ND2, NDUFV1, NDUFV2, NDUFB4, COX7A2, NDUFA4, COX6A1, NDUFS7, NDUFB6, UQCRH, COX4I1, SDHC, NDUFA1, NDUFA12
YAO_TEMPORAL_RESPONSE_TO_PROGESTERONE_CLUSTER_13	0.00111732	0.0286942	0.316779	2.44385	0	71	S100A6, LGALS1, ANXA2, HNRNPA1, MRPL23, VPS29, ESD, S100A10, DBI, TAGLN2, TAF9, NDUFA13, CUTA, ANXA1, REEP5, SNRPE, COX6A1, CAT, NEDD8, GPX4, TKT, IFNGR2, NDUFB5, NDUFB11, PLAC9, PQBP1, UBL5, LAMTOR5, SNRPG, DAP3, PDCD5, ECH1, GSTM3, DNAJC15, SEC61G, BUD31, MRPL18, COX16, CSRP1, SNX10, SUMO3, NDUFC1, LSM3, ELOF1, DYNLRB1, PSMA6, CUEDC2, ANAPC13, PSMA5, EMC6, MRPL52, NAA38, FKBP3, FIBP, EIF4EBP1, …	S100A6, LGALS1, ANXA2, HNRNPA1, MRPL23, VPS29, ESD, S100A10, DBI, TAGLN2, TAF9, NDUFA13, CUTA, ANXA1, REEP5, SNRPE, COX6A1, CAT, NEDD8, GPX4, TKT
REACTOME_NEUTROPHIL_DEGRANULATION	0.00104167	0.0286942	0.24944	2.43472	0	157	ALDOA, PLAUR, SDCBP, TUBB4B, CD55, FTL, EEF1A1, RAB7A, FCGR2A, CST3, CFD, HSPA8, EEF2, FCER1G, RHOF, ANXA2, TUBB, GLA, CXCL1, CFP, RHOG, TYROBP, GMFG, CD14, ILF2, GLIPR1, RAB5C, HEXB, LGALS3, GRN, GSN, PYCARD, VAMP8, RNASET2, PNP, DYNLL1, DPP7, MNDA, NEU1, RAP1A, PKM, CD47, CAT, PRDX6, CLEC12A, NPC2, CD58, CLEC5A, FGR, BST2, HLA-C, CTSH, CSNK2B, CD300A, PSMB7, PLAU, S100A11, CD33, APRT, GSTP1, LA…	ALDOA, PLAUR, SDCBP, TUBB4B, CD55, FTL, EEF1A1, RAB7A, FCGR2A, CST3, CFD, HSPA8, EEF2, FCER1G, RHOF, ANXA2, TUBB, GLA, CXCL1, CFP, RHOG, TYROBP, GMFG, CD14, ILF2, GLIPR1, RAB5C, HEXB, LGALS3, GRN, GSN, PYCARD, VAMP8, RNASET2, PNP, DYNLL1, DPP7, MNDA, NEU1, RAP1A, PKM, CD47, CAT, PRDX6, CLEC12A, NPC2, CD58, CLEC5A, FGR, BST2, HLA-C, CTSH, CSNK2B, CD300A, PSMB7
AMIT_SERUM_RESPONSE_40_MCF10A	0.00140056	0.0286942	0.5518	2.43275	0	17	CXCL3, CXCL2, DCN, ZFP36, IL1A, ADM, EGR1, RGS2, ATF3, NR4A1, JUN, TOMM22, GLUL	CXCL3, CXCL2, DCN, ZFP36, IL1A, ADM, EGR1, RGS2, ATF3, NR4A1, JUN, TOMM22
DANG_REGULATED_BY_MYC_DN	0.0011236	0.0286942	0.315691	2.41978	0	69	IER3, ID2, CDKN1A, PLAUR, TMSB4X, SDCBP, FCGRT, MGP, FTL, PMAIP1, PPP1R15A, TSPO, ZFP36L1, ADM, MYL12A, ITM2B, TCHH, ARF4, PDGFB, DUSP6, CD47, BRD2, NPC2, ID3, HSPB1, KLF4, RPS23, ILK, CASP1, SUMO1, AQP1, ANXA4, FN1, CD48, IRF7, ARPC4, ERRFI1, GAA, YME1L1, GADD45A, CD151, TGFB1	IER3, ID2, CDKN1A, PLAUR, TMSB4X, SDCBP, FCGRT, MGP, FTL, PMAIP1, PPP1R15A, TSPO, ZFP36L1, ADM, MYL12A, ITM2B, TCHH, ARF4, PDGFB, DUSP6, CD47, BRD2, NPC2, ID3, HSPB1, KLF4, RPS23, ILK, CASP1, SUMO1, AQP1, ANXA4
VERHAAK_GLIOBLASTOMA_MESENCHYMAL	0.00108696	0.0286942	0.288235	2.41941	0	92	S100A4, PLAUR, FXYD5, ARPC1B, FCGR2B, TNFAIP8, LGALS1, FCGR2A, ANXA2, CLIC1, RHOG, POLD4, EMP3, TNFAIP3, CD14, TGFBI, HEXB, LGALS3, GRN, PLBD1, HEXA, NCF2, IGFBP6, UAP1, ANXA1, MAFB, KYNU, PLK3, NPC2, BLVRB, MSR1, RAC2, FOLR2, CASP4, LY96, CSTA, CYTIP, CASP1, ANXA4, PLAU, S100A11, ITGA5	S100A4, PLAUR, FXYD5, ARPC1B, FCGR2B, TNFAIP8, LGALS1, FCGR2A, ANXA2, CLIC1, RHOG, POLD4, EMP3, TNFAIP3, CD14, TGFBI, HEXB, LGALS3, GRN, PLBD1, HEXA, NCF2, IGFBP6, UAP1, ANXA1, MAFB, KYNU, PLK3, NPC2, BLVRB, MSR1, RAC2, FOLR2, CASP4, LY96, CSTA, CYTIP, CASP1, ANXA4
BLANCO_MELO_COVID19_SARS_COV_2_INFECTION_A594_ACE2_EXPRESSING_CELLS_UP	0.00107527	0.0286942	0.273168	2.40934	0	108	IER3, CXCL3, NFKBIA, ATF4, CXCL2, CCL4, NFKBID, ZC3H12A, PPP1R15A, TRAF1, CD83, CCL2, TNF, BCL2A1, FILIP1L, ZFP36, NBPF10, CXCL1, CFP, TNFAIP3, ZFP36L1, NFE2L2, BIRC3, NFKB2, CSRNP1, EGR1, NFKBIZ, SOCS3, PTGS2, TANK, KDM6B, ATF3, ADIRF, PPP1R10, GTF2B, IER2, NR4A1, KLF4, BST2, BTG2, CHIC2, B3GNT5, REL, ABL2, HBP1, HES1, CNOT4, LAMTOR3, MAFF, FOSL1, ZNF267, IRF7, ARL5B, TIPARP, MAFG, GADD45A, PCF1…	IER3, CXCL3, NFKBIA, ATF4, CXCL2, CCL4, NFKBID, ZC3H12A, PPP1R15A, TRAF1, CD83, CCL2, TNF, BCL2A1, FILIP1L, ZFP36, NBPF10, CXCL1, CFP, TNFAIP3, ZFP36L1, NFE2L2, BIRC3, NFKB2, CSRNP1, EGR1, NFKBIZ, SOCS3, PTGS2, TANK, KDM6B, ATF3, ADIRF, PPP1R10, GTF2B, IER2, NR4A1, KLF4, BST2, BTG2, CHIC2, B3GNT5
WP_TRANSLATION_FACTORS	0.00261097	0.0373555	0.474412	2.40863	1	23	EIF4A1, EIF1, EEF1A1, EIF4E, EEF2, EIF3F, EEF1D, EIF3E, EIF3H, EIF3G, EIF2S2, EIF3D, EEF1B2, EIF1AX, EIF5, EIF6, EIF3I, EIF2S1, EIF4H, EEF1G, EIF5B	EIF4A1, EIF1, EEF1A1, EIF4E, EEF2, EIF3F, EEF1D, EIF3E, EIF3H, EIF3G, EIF2S2, EIF3D, EEF1B2
DESERT_STEM_CELL_HEPATOCELLULAR_CARCINOMA_SUBCLASS_UP	0.00116414	0.0286942	0.327357	2.40453	0	62	ALDOA, RPLP2, S100A6, RPS3, RPL8, PHLDA2, CLIC1, CKS2, FBL, PLP2, ILF2, MTHFD2, PTTG1, LGALS3, CAPG, PLBD1, MID1IP1, EIF3E, AMD1, EIF3H, ANXA5, PKM, EIF3D, NSMAF, DDX39A, TKT, IFNGR2, S100A11, ITGA5, MAPRE1, ARHGEF2, RPSA, ARPC2, DAB2, TUBA1C	ALDOA, RPLP2, S100A6, RPS3, RPL8, PHLDA2, CLIC1, CKS2, FBL, PLP2, ILF2, MTHFD2, PTTG1, LGALS3, CAPG, PLBD1, MID1IP1, EIF3E, AMD1, EIF3H, ANXA5, PKM, EIF3D, NSMAF, DDX39A, TKT
REACTOME_AUTOPHAGY	0.00118765	0.0286942	0.363219	2.39927	0	46	UBB, TUBB4B, EEF1A1, HSPA8, TUBA1B, TUBB2A, SQSTM1, RHEB, GABARAPL2, TOMM7, RPS27A, MAP1LC3B, LAMTOR4, DYNLL1, UBE2N, VPS28, VIM, CSNK2B, TOMM22, UBA52, MTMR14, UBC, LAMTOR3, LAMTOR5, TUBA1C, TUBA1A, RNASE1, LAMTOR2, LAMTOR1, TUBB6, DYNC1LI1, CHMP4A	UBB, TUBB4B, EEF1A1, HSPA8, TUBA1B, TUBB2A, SQSTM1, RHEB, GABARAPL2, TOMM7, RPS27A, MAP1LC3B, LAMTOR4, DYNLL1, UBE2N, VPS28, VIM, CSNK2B, TOMM22
REACTOME_INNATE_IMMUNE_SYSTEM	0.00100301	0.0286942	0.213621	2.39907	0	298	FCER1A, ALDOA, IL1B, CLEC10A, NFKBIA, PLAUR, SDCBP, UBB, TUBB4B, ARPC1B, CLU, CD55, FTL, EEF1A1, RAB7A, FCGR2A, CST3, CFD, HSPA8, EEF2, FCER1G, RHOF, ANXA2, PLA2G2A, TUBB, GLA, MAP2K3, CXCL1, CFP, NLRP3, RHOG, TYROBP, TNFAIP3, GMFG, BIRC3, RNASE6, NFKB2, CD14, MAP3K8, ILF2, ATP6V0D1, GLIPR1, RAB5C, CCL22, HEXB, LGALS3, GRN, GSN, RPS27A, PYCARD, VAMP8, TANK, RNASET2, LAT2, PNP, NCF2, DUSP6, DYNLL1…	FCER1A, ALDOA, IL1B, CLEC10A, NFKBIA, PLAUR, SDCBP, UBB, TUBB4B, ARPC1B, CLU, CD55, FTL, EEF1A1, RAB7A, FCGR2A, CST3, CFD, HSPA8, EEF2, FCER1G, RHOF, ANXA2, PLA2G2A, TUBB, GLA, MAP2K3, CXCL1, CFP, NLRP3, RHOG, TYROBP, TNFAIP3, GMFG, BIRC3, RNASE6, NFKB2, CD14, MAP3K8, ILF2, ATP6V0D1, GLIPR1, RAB5C, CCL22, HEXB, LGALS3, GRN, GSN, RPS27A, PYCARD, VAMP8, TANK, RNASET2, LAT2, PNP, NCF2, DUSP6, DYNLL1…
KYNG_DNA_DAMAGE_DN	0.0011655	0.0286942	0.343983	2.39727	0	53	CXCL2, OAZ1, GLRX, ARPC1B, RAB7A, EIF4E, CYCS, SOD1, HLA-DQA1, ESD, EGR1, EIF3L, HEXB, ANXA1, DNAJA1, NDUFB6, VIM, MT1X, FLOT1, IFNGR2, NNMT, TBCA, FN1, IFNGR1, BTG3, HSD17B10, PPP2CA, TNFRSF10B, PDCD5, MORF4L1, NRP2, PRMT1, GADD45A, POLR2F, PCNA, SLC31A2	CXCL2, OAZ1, GLRX, ARPC1B, RAB7A, EIF4E, CYCS, SOD1, HLA-DQA1, ESD, EGR1, EIF3L, HEXB, ANXA1, DNAJA1, NDUFB6, VIM, MT1X, FLOT1
MOOTHA_VOXPHOS	0.00123762	0.0286942	0.389497	2.39644	0	38	CYCS, COX7A2L, NDUFA13, TBCB, NDUFB4, COX7A2, NDUFA4, COX6A1, NDUFS7, NDUFB6, UQCRH, COX4I1, SDHC, NDUFA1, NDUFB5, NDUFB2, COX8A, NDUFA4L2, NDUFC2, UQCRQ, COX6B1, NDUFB7, COX5A, NDUFAB1, NDUFS5, UQCRFS1, NDUFS6, NDUFA6, CYC1, NDUFB1, NDUFC1	CYCS, COX7A2L, NDUFA13, TBCB, NDUFB4, COX7A2, NDUFA4, COX6A1, NDUFS7, NDUFB6, UQCRH, COX4I1, SDHC, NDUFA1
BROWN_MYELOID_CELL_DEVELOPMENT_UP	0.00115875	0.0286942	0.32905	2.39334	0	60	JUNB, IL1B, ID2, IL1R2, PLAUR, GLRX, S100A6, FCGR2A, TNF, BCL2A1, DSTN, TYROBP, TGFBI, EGR1, HEXB, CAPG, GRN, GSN, ANXA5, PLK3, CLEC5A, FGR, CSTA, ANXA4, S100A11, CSF2RA, CD33, ITGB2, CAP1, UPP1, DAB2, HCK, CD68, DEGS1	JUNB, IL1B, ID2, IL1R2, PLAUR, GLRX, S100A6, FCGR2A, TNF, BCL2A1, DSTN, TYROBP, TGFBI, EGR1, HEXB, CAPG, GRN, GSN, ANXA5, PLK3, CLEC5A, FGR, CSTA, ANXA4
ACEVEDO_LIVER_TUMOR_VS_NORMAL_ADJACENT_TISSUE_UP	0.00101523	0.0286942	0.2272	2.39014	0	214	RPL23A, SDCBP, UBB, TUBB4B, RPL15, SRSF2, RPL26, RPS13, TMEM14C, EIF4A3, RPL10A, CD9, LMNA, RPS25, MGST3, EIF3F, RPS7, CKLF, RHEB, CKS2, RPS5, GABARAPL2, BTF3, VPS29, ILF2, CPVL, RPL35A, UBE2S, PFN1, NOP10, S100A10, KPNA2, GRN, RPS4X, RPS27A, MID1IP1, RPLP0, TXNRD1, TAGLN2, SNRPF, SNRPB, HSD17B11, TRMT112, DYNLL1, MAFB, UBE2N, MYLIP, COX7A2, IDI1, COX6A1, DAD1, MORF4L2, NEDD8, RPS15A, DDAH2, NDUF…	RPL23A, SDCBP, UBB, TUBB4B, RPL15, SRSF2, RPL26, RPS13, TMEM14C, EIF4A3, RPL10A, CD9, LMNA, RPS25, MGST3, EIF3F, RPS7, CKLF, RHEB, CKS2, RPS5, GABARAPL2, BTF3, VPS29, ILF2, CPVL, RPL35A, UBE2S, PFN1, NOP10, S100A10, KPNA2, GRN, RPS4X, RPS27A, MID1IP1, RPLP0, TXNRD1, TAGLN2, SNRPF, SNRPB, HSD17B11, TRMT112, DYNLL1, MAFB, UBE2N, MYLIP, COX7A2, IDI1, COX6A1, DAD1, MORF4L2, NEDD8, RPS15A, DDAH2, NDUF…
KEGG_OXIDATIVE_PHOSPHORYLATION	0.00115875	0.0286942	0.328564	2.38981	0	60	COX7A2L, ATP6V0D1, COX17, MT-ND2, NDUFV1, NDUFV2, NDUFA11, NDUFB4, COX7A2, NDUFA4, COX6A1, NDUFS7, NDUFB6, UQCRH, ATP6V0B, COX4I1, SDHC, NDUFA1, NDUFB5, NDUFB2, NDUFB9, COX8A, NDUFA4L2, PPA2, NDUFC2, NDUFB10, UQCRQ, COX6B1, NDUFB7, COX5A, NDUFAB1, NDUFS5, UQCRFS1, ATP6V1B2, NDUFS6, NDUFA6, CYC1, NDUFB1, NDUFC1	COX7A2L, ATP6V0D1, COX17, MT-ND2, NDUFV1, NDUFV2, NDUFA11, NDUFB4, COX7A2, NDUFA4, COX6A1, NDUFS7, NDUFB6, UQCRH, ATP6V0B, COX4I1, SDHC, NDUFA1
WU_CELL_MIGRATION	0.00117233	0.0286942	0.346308	2.38827	0	52	S100A4, CLU, CD55, S100A6, TNFAIP2, CXCL1, IL1A, EMP3, SRGN, GLIPR1, TGFBI, LGALS3, CAPG, PTGS2, ADIRF, IGFBP6, KYNU, MT2A, BST2, RAC2, VIM, CTSH, MT1X, NNMT, FN1, GLUL, FOSL1, ARHGDIB, GSTM3, AKR1C3, TSPAN4, COL6A2, TUBB6, NEDD9, TIMP3	S100A4, CLU, CD55, S100A6, TNFAIP2, CXCL1, IL1A, EMP3, SRGN, GLIPR1, TGFBI, LGALS3, CAPG, PTGS2, ADIRF, IGFBP6, KYNU, MT2A, BST2, RAC2, VIM, CTSH, MT1X
REACTOME_MITOPHAGY	0.00147929	0.0286942	0.6638	2.38688	0	10	UBB, SQSTM1, TOMM7, RPS27A, MAP1LC3B, CSNK2B, TOMM22, UBA52, UBC	UBB, SQSTM1, TOMM7, RPS27A, MAP1LC3B, CSNK2B, TOMM22
NEMETH_INFLAMMATORY_RESPONSE_LPS_UP	0.00235294	0.0365902	0.357105	2.38151	1	47	IER3, CDKN1A, NFKBIA, CCL3, EIF1, GLRX, FCGR2B, RHOC, TNF, IFRD1, SQSTM1, SRGN, TNIP1, PTGS2, ATF3, WSB1, TXNRD1, PNP, MYADM, IER2, MSR1, CASP4, MT1X	IER3, CDKN1A, NFKBIA, CCL3, EIF1, GLRX, FCGR2B, RHOC, TNF, IFRD1, SQSTM1, SRGN, TNIP1, PTGS2, ATF3, WSB1, TXNRD1, PNP, MYADM, IER2, MSR1, CASP4, MT1X
GRAHAM_CML_DIVIDING_VS_NORMAL_QUIESCENT_DN	0.00124533	0.0286942	0.414117	2.38038	0	32	RPL31, IL1B, CXCL3, CXCL2, HLA-DQB1, CXCL1, MIR22HG, EMP1, HLA-DQA1, BIRC3, GLIPR1, HLA-DPA1, SOD2, DUSP6, ANXA5	RPL31, IL1B, CXCL3, CXCL2, HLA-DQB1, CXCL1, MIR22HG, EMP1, HLA-DQA1, BIRC3, GLIPR1, HLA-DPA1, SOD2, DUSP6, ANXA5
LINDGREN_BLADDER_CANCER_CLUSTER_2B	0.00106724	0.0286942	0.256685	2.37954	0	129	HLA-DRB5, CLEC10A, NFKBIA, PLAUR, LUM, FCGR2B, HLA-DMA, HLA-DQB1, MGP, LGALS1, TRAF1, HLA-DPB1, CCL2, GADD45B, BCL2A1, FILIP1L, ALOX5AP, IL1A, EMP3, TNFAIP3, HLA-DRA, CRIP1, BIRC3, ICAM1, RNASE6, HLA-DRB1, CDC42EP3, SRGN, LGALS2, GLIPR1, EGR1, NFKBIZ, SOCS3, RGS2, GSN, LAT2, AP1S2, MYADM, MAFB, MT2A, IER2, IL10RA, NR4A1, KLF4, RAC2, FOLR2, JUN, OSER1, MT1X, AIF1, AQP1, C1S, NNMT, ALDH2, DDX3Y	HLA-DRB5, CLEC10A, NFKBIA, PLAUR, LUM, FCGR2B, HLA-DMA, HLA-DQB1, MGP, LGALS1, TRAF1, HLA-DPB1, CCL2, GADD45B, BCL2A1, FILIP1L, ALOX5AP, IL1A, EMP3, TNFAIP3, HLA-DRA, CRIP1, BIRC3, ICAM1, RNASE6, HLA-DRB1, CDC42EP3, SRGN, LGALS2, GLIPR1, EGR1, NFKBIZ, SOCS3, RGS2, GSN, LAT2, AP1S2, MYADM, MAFB, MT2A, IER2, IL10RA, NR4A1, KLF4, RAC2, FOLR2, JUN, OSER1, MT1X, AIF1, AQP1, C1S
LINDSTEDT_DENDRITIC_CELL_MATURATION_B	0.00134771	0.0286942	0.499159	2.37776	0	20	ID2, NFKBIA, TRAF1, CD83, TNFAIP2, TNFAIP3, BIRC3, ADM, NFKB2, TNIP1, CYTIP, REL, CSF2RA, ZNF267, GADD45A	ID2, NFKBIA, TRAF1, CD83, TNFAIP2, TNFAIP3, BIRC3, ADM, NFKB2, TNIP1, CYTIP
CROONQUIST_STROMAL_STIMULATION_UP	0.00128535	0.0286942	0.435885	2.3761	0	28	IER3, CXCL3, NFKBIA, CCL3, LUM, CXCL2, TMSB4X, CCL4, PPP1R15A, CXCL1, TGFBI, RGS2, RPS4Y1	IER3, CXCL3, NFKBIA, CCL3, LUM, CXCL2, TMSB4X, CCL4, PPP1R15A, CXCL1, TGFBI, RGS2, RPS4Y1
NABA_SECRETED_FACTORS	0.00123762	0.0286942	0.385834	2.3739	0	38	S100A4, IL1B, CXCL3, CCL3, CXCL2, CCL4, S100A6, CCL2, TNF, CXCL1, IL10, IL1A, S100A10, TCHH, CCL22, PDGFB, OSM	S100A4, IL1B, CXCL3, CCL3, CXCL2, CCL4, S100A6, CCL2, TNF, CXCL1, IL10, IL1A, S100A10, TCHH, CCL22, PDGFB, OSM
REACTOME_INTERFERON_SIGNALING	0.00117096	0.0286942	0.331151	2.36858	0	58	EIF4A1, HLA-DRB5, UBB, HLA-DQB1, HLA-DQA2, HLA-DPB1, EIF4E, EIF4A3, HLA-DQA1, HLA-DRA, ICAM1, HLA-DRB1, HLA-DPA1, EGR1, KPNA2, SOCS3, RPS27A, UBE2N, MT2A, UBE2E1, BST2, HLA-C, SUMO1, IFNGR2, UBA52, IRF8, NUP214, UBC, IFNGR1, PTAFR, IRF7, ISG20	EIF4A1, HLA-DRB5, UBB, HLA-DQB1, HLA-DQA2, HLA-DPB1, EIF4E, EIF4A3, HLA-DQA1, HLA-DRA, ICAM1, HLA-DRB1, HLA-DPA1, EGR1, KPNA2, SOCS3, RPS27A, UBE2N, MT2A, UBE2E1, BST2, HLA-C, SUMO1
LINDSTEDT_DENDRITIC_CELL_MATURATION_D	0.00128205	0.0286942	0.442053	2.36759	0	26	CLEC10A, FCGRT, HLA-DMA, LST1, HLA-DMB, SLC1A5, CD99, TGFBI, CCL22, NCF2, ANXA1, EGR2, F13A1, ITGA5, ITGB2, DAB2, ARHGDIB, PTPRE	CLEC10A, FCGRT, HLA-DMA, LST1, HLA-DMB, SLC1A5, CD99, TGFBI, CCL22, NCF2, ANXA1, EGR2
SESTO_RESPONSE_TO_UV_C3	0.00139276	0.0286942	0.58639	2.36438	0	13	IER3, IL1B, PMAIP1, PHLDA2, CYCS, ATP6V0D1, PTGS2, ATF3, BRD2	IER3, IL1B, PMAIP1, PHLDA2, CYCS, ATP6V0D1, PTGS2, ATF3, BRD2
LUI_THYROID_CANCER_CLUSTER_4	0.00157233	0.0286942	0.76694	2.3638	0	7	HLA-DQB1, HLA-DPB1, HLA-DRA, HLA-DRB1, HLA-DPA1, CD74	HLA-DQB1, HLA-DPB1, HLA-DRA, HLA-DRB1, HLA-DPA1, CD74
BILANGES_RAPAMYCIN_SENSITIVE_GENES	0.0015674	0.0286942	0.719344	2.35784	0	8	RPL27, RPL23A, INSIG1, TNFAIP2, NEU1, RPL34, RPL35	RPL27, RPL23A, INSIG1, TNFAIP2, NEU1, RPL34, RPL35
KEGG_PARKINSONS_DISEASE	0.00116822	0.0286942	0.326866	2.35626	0	59	UBB, SLC25A6, SLC25A5, CYCS, COX7A2L, MT-ND2, NDUFV1, NDUFV2, NDUFB4, COX7A2, NDUFA4, COX6A1, NDUFS7, NDUFB6, VDAC2, UQCRH, COX4I1, SDHC, NDUFA1, NDUFB5, NDUFB2, NDUFB9, COX8A, NDUFA4L2, NDUFC2, NDUFB10, UQCRQ, COX6B1, NDUFB7, COX5A, NDUFAB1, NDUFS5, UQCRFS1, NDUFS6, NDUFA6, CYC1, NDUFB1, NDUFC1	UBB, SLC25A6, SLC25A5, CYCS, COX7A2L, MT-ND2, NDUFV1, NDUFV2, NDUFB4, COX7A2, NDUFA4, COX6A1, NDUFS7, NDUFB6, VDAC2, UQCRH, COX4I1, SDHC, NDUFA1
DACOSTA_UV_RESPONSE_VIA_ERCC3_UP	0.0021692	0.0354204	0.278096	2.35588	1	94	ALDOA, JUNB, SAP18, RPL23, PMAIP1, PHLDA2, TUBB2A, MRPL23, SQSTM1, SLC1A5, ITM2B, CYP1B1, FKBP1A, HSPA2, HEXIM1, RGS2, EEF1D, ATF3, PNP, TMEM109, IGFBP6, NDUFV1, PSMD8, NEU1, ERGIC3, BRD2, RPS15A, NR4A1, NXF1, NDUFS7, ERCC1, RABAC1, BTG2, BSG, OAZ2, ADA, TMBIM6, RSL1D1, PQBP1, MGAT1, TOB1, GLUL, GSTP1, EIF3I, ARPC4, PLD3, NDUFB7, ARRB2, CCND3, MEA1, PIM2, CCDC85B, TNFRSF10D, GLUD1, PCNA, IDH2, AA…	ALDOA, JUNB, SAP18, RPL23, PMAIP1, PHLDA2, TUBB2A, MRPL23, SQSTM1, SLC1A5, ITM2B, CYP1B1, FKBP1A, HSPA2, HEXIM1, RGS2, EEF1D, ATF3, PNP, TMEM109, IGFBP6, NDUFV1, PSMD8, NEU1, ERGIC3, BRD2, RPS15A, NR4A1, NXF1, NDUFS7, ERCC1, RABAC1, BTG2, BSG, OAZ2, ADA
KORKOLA_TERATOMA	0.00147929	0.0286942	0.654988	2.35519	0	10	MGP, DCN, ZFP36, EMP1, CKS2, EGR1, NFKBIZ	MGP, DCN, ZFP36, EMP1, CKS2, EGR1, NFKBIZ
HOLLEMAN_VINCRISTINE_RESISTANCE_ALL_DN	0.00149701	0.0286942	0.677508	2.35411	0	9	RPL31, RPL23A, RPL10, RPLP2, RPL12, RPS15A, VIM	RPL31, RPL23A, RPL10, RPLP2, RPL12, RPS15A, VIM
SANA_TNF_SIGNALING_UP	0.00128535	0.0286942	0.431815	2.35391	0	28	CXCL3, NFKBIA, CXCL2, CCL2, TNFAIP2, TNFAIP3, BIRC3, ICAM1, TNIP1, SOD2, HSD17B11, BST2, DNAJA1, HLA-C, CASP1, C1S	CXCL3, NFKBIA, CXCL2, CCL2, TNFAIP2, TNFAIP3, BIRC3, ICAM1, TNIP1, SOD2, HSD17B11, BST2, DNAJA1, HLA-C, CASP1, C1S
DORN_ADENOVIRUS_INFECTION_24HR_DN	0.00136612	0.0286942	0.518348	2.35243	0	18	IER3, JUNB, NFKBIA, SDCBP, CD83, MAP2K3, NFE2L2, TNFRSF12A, NFKB2, TXNRD1, NR4A1	IER3, JUNB, NFKBIA, SDCBP, CD83, MAP2K3, NFE2L2, TNFRSF12A, NFKB2, TXNRD1, NR4A1
NUTT_GBM_VS_AO_GLIOMA_DN	0.00136612	0.0286942	0.517828	2.35007	0	18	RPS20, RPL23A, RPL27A, RPLP2, RPL4, RPS13, RPS6, EIF3F, EIF3E, CIRBP, VDAC2, RPL30, RPL36AL, ANGPTL2	RPS20, RPL23A, RPL27A, RPLP2, RPL4, RPS13, RPS6, EIF3F, EIF3E, CIRBP, VDAC2, RPL30
CROONQUIST_NRAS_SIGNALING_UP	0.0013947	0.0286942	0.543652	2.34774	0	16	CCL3, SDCBP, CCL4, LGALS1, TUBB2A, RNASE6, NCF2, DUSP6, MSR1, LY86, CD86, CD48	CCL3, SDCBP, CCL4, LGALS1, TUBB2A, RNASE6, NCF2, DUSP6, MSR1, LY86
WP_NSP1_FROM_SARSCOV2_INHIBITS_TRANSLATION_INITIATION_IN_THE_HOST_CELL	0.00144092	0.0286942	0.63108	2.34372	0	11	EIF1, EIF3F, EIF3E, EIF3H, EIF3G, EIF2S2, EIF3D, EIF1AX, EIF5, EIF3I, EIF2S1	EIF1, EIF3F, EIF3E, EIF3H, EIF3G, EIF2S2, EIF3D
WP_COVID19_ADVERSE_OUTCOME_PATHWAY	0.00161812	0.0286942	0.814979	2.34335	0	6	IL1B, CCL3, CCL2, TNF, IL10	IL1B, CCL3, CCL2, TNF, IL10
REACTOME_SELECTIVE_AUTOPHAGY	0.00128205	0.0286942	0.43315	2.33833	0	27	UBB, TUBB4B, HSPA8, TUBA1B, TUBB2A, SQSTM1, TOMM7, RPS27A, MAP1LC3B, DYNLL1, UBE2N, VIM, CSNK2B, TOMM22, UBA52, UBC, TUBA1C, TUBA1A, TUBB6, DYNC1LI1	UBB, TUBB4B, HSPA8, TUBA1B, TUBB2A, SQSTM1, TOMM7, RPS27A, MAP1LC3B, DYNLL1, UBE2N, VIM, CSNK2B, TOMM22
DORN_ADENOVIRUS_INFECTION_12HR_DN	0.00138889	0.0286942	0.564982	2.33801	0	14	IER3, NFKBIA, SDCBP, CD83, MAP2K3, NFE2L2, TNFRSF12A, TXNRD1, KYNU	IER3, NFKBIA, SDCBP, CD83, MAP2K3, NFE2L2, TNFRSF12A, TXNRD1, KYNU
HELLER_HDAC_TARGETS_SILENCED_BY_METHYLATION_UP	0.00215285	0.0353456	0.269423	2.3311	1	100	RPS20, IER3, S100A4, ID2, CDKN1A, FTL, HLA-DPB1, CD9, PHLDA2, TUBB2A, MIR22HG, MGST3, HLA-DQA1, SQSTM1, ARL6IP1, BIRC3, HLA-DRB1, ATP6V0D1, CYP1B1, CRIP2, HLA-DPA1, UBE2S, EGR1, HSPA2, GRN, GSN, HSD17B11, NEU1, MAFB, POLR2L, MT2A, EGR2, NR4A1, DDAH2, APLP2, TLE4, CSTA, MT1X, SCP2, AHR, C1S, ALDH2, FSCN1, HES1, FN1, GLUL, ATP6AP2, TUBA1A, AKR1C3, ATP1B1, SERPINF1, NR4A2, COL6A2, TUBB6, NEDD9, TIMP…	RPS20, IER3, S100A4, ID2, CDKN1A, FTL, HLA-DPB1, CD9, PHLDA2, TUBB2A, MIR22HG, MGST3, HLA-DQA1, SQSTM1, ARL6IP1, BIRC3, HLA-DRB1, ATP6V0D1, CYP1B1, CRIP2, HLA-DPA1, UBE2S, EGR1, HSPA2, GRN, GSN, HSD17B11, NEU1, MAFB, POLR2L, MT2A, EGR2, NR4A1, DDAH2, APLP2, TLE4, CSTA, MT1X, SCP2, AHR, C1S
BIOCARTA_INFLAM_PATHWAY	0.0015674	0.0286942	0.71085	2.33	0	8	HLA-DRB5, TNF, IL10, IL1A, HLA-DRA, HLA-DRB1	HLA-DRB5, TNF, IL10, IL1A, HLA-DRA, HLA-DRB1
WP_OLIGODENDROCYTE_SPECIFICATION_AND_DIFFERENTIATION_LEADING_TO_MYELIN_COMPONENTS_FOR_CNS	0.00164745	0.0286942	0.866365	2.32746	0	5	IL1B, CXCL2, TNF, CXCL1, PDGFB	IL1B, CXCL2, TNF, CXCL1, PDGFB
BRUNO_HEMATOPOIESIS	0.00134771	0.0286942	0.488318	2.32612	0	20	CCL3, CD55, S100A6, CD9, ANXA2, SQSTM1, PTGIR, FKBP1A, PTGS2, LAT2, MNDA	CCL3, CD55, S100A6, CD9, ANXA2, SQSTM1, PTGIR, FKBP1A, PTGS2, LAT2, MNDA
SANA_RESPONSE_TO_IFNG_DN	0.00123916	0.0286942	0.38563	2.32411	0	36	LGALS1, RPL10A, RHOC, PRDX1, MGST3, RPS3A, RPL6, ILF2, RTN4, RPLP0, YWHAQ, NDUFA4, MORF4L2, RAN, PON2, METTL9, CCT5, SLC25A3, RPSA, ANGPTL2, DAB2, ARHGDIB, PRMT1, GADD45A, TNFRSF10D	LGALS1, RPL10A, RHOC, PRDX1, MGST3, RPS3A, RPL6, ILF2, RTN4, RPLP0, YWHAQ, NDUFA4, MORF4L2, RAN, PON2, METTL9
GRADE_COLON_AND_RECTAL_CANCER_UP	0.00110375	0.0286942	0.287136	2.32081	0	81	EIF4A1, FXYD5, DDIT4, SAP18, SRSF2, IFRD1, PRDX1, LST1, HNRNPA1, RHEB, CKS2, FBL, TGFBI, MTHFD2, TALDO1, EIF3E, TPI1, SOD2, CHCHD2, SNRPB, ANXA5, UBE2N, PKM, EIF2S2, NPM1, DDX39A, RAN, OSER1, DPM1, PSMB3, TKT, PSMB7, HSPE1, PSMA1, PLAU, CCT5, NAA10, ATP6AP2, DAP3, LYAR, NOP56, PSMB1, EIF6, PFDN2	EIF4A1, FXYD5, DDIT4, SAP18, SRSF2, IFRD1, PRDX1, LST1, HNRNPA1, RHEB, CKS2, FBL, TGFBI, MTHFD2, TALDO1, EIF3E, TPI1, SOD2, CHCHD2, SNRPB, ANXA5, UBE2N, PKM, EIF2S2, NPM1, DDX39A, RAN, OSER1, DPM1, PSMB3, TKT, PSMB7
KEGG_PATHOGENIC_ESCHERICHIA_COLI_INFECTION	0.00133511	0.0286942	0.475772	2.32069	0	21	TUBB4B, ARPC1B, TUBA1B, TUBB, TUBB2A, CD14, YWHAQ, LY96, ARHGEF2, ARPC2, TUBA1C, TUBA1A, ARPC4, ARPC5, HCLS1, TUBB6	TUBB4B, ARPC1B, TUBA1B, TUBB, TUBB2A, CD14, YWHAQ, LY96
WP_PATHOGENIC_ESCHERICHIA_COLI_INFECTION	0.00133511	0.0286942	0.475772	2.32069	0	21	TUBB4B, ARPC1B, TUBA1B, TUBB, TUBB2A, CD14, YWHAQ, LY96, ARHGEF2, ARPC2, TUBA1C, TUBA1A, ARPC4, ARPC5, HCLS1, TUBB6	TUBB4B, ARPC1B, TUBA1B, TUBB, TUBB2A, CD14, YWHAQ, LY96
REACTOME_CYTOKINE_SIGNALING_IN_IMMUNE_SYSTEM	0.00101626	0.0286942	0.221012	2.31995	0	211	EIF4A1, JUNB, IL1B, HLA-DRB5, CDKN1A, IL1R2, NFKBIA, CCL3, CXCL2, UBB, CCL4, HLA-DQB1, HLA-DQA2, HLA-DPB1, EIF4E, EIF4A3, HSPA8, CCL2, TNF, ANXA2, MAP2K3, CXCL1, IL10, SOD1, IL1A, HLA-DQA1, SQSTM1, HLA-DRA, BIRC3, ICAM1, HLA-DRB1, TNFRSF12A, NFKB2, MAP3K8, HLA-DPA1, EGR1, TALDO1, CCL22, KPNA2, SOCS3, PTGS2, RBX1, RPS27A, RPLP0, SOD2, DUSP6, ANXA1, PSMD8, UBE2N, OSM, MT2A, CCL3L1, PSMA4, UBE2E1, C…	EIF4A1, JUNB, IL1B, HLA-DRB5, CDKN1A, IL1R2, NFKBIA, CCL3, CXCL2, UBB, CCL4, HLA-DQB1, HLA-DQA2, HLA-DPB1, EIF4E, EIF4A3, HSPA8, CCL2, TNF, ANXA2, MAP2K3, CXCL1, IL10, SOD1, IL1A, HLA-DQA1, SQSTM1, HLA-DRA, BIRC3, ICAM1, HLA-DRB1, TNFRSF12A, NFKB2, MAP3K8, HLA-DPA1, EGR1, TALDO1, CCL22, KPNA2, SOCS3, PTGS2, RBX1, RPS27A, RPLP0, SOD2, DUSP6, ANXA1, PSMD8, UBE2N, OSM, MT2A, CCL3L1, PSMA4, UBE2E1, C…
FERNANDEZ_BOUND_BY_MYC	0.0011655	0.0286942	0.330866	2.31983	0	54	EIF4A1, RPL13A, JUNB, ID2, ATF4, CXCL2, RPL27A, EIF4E, HSPA8, RPS6, LMNA, HNRNPA1, RPL19, STMN1, ICAM1, ARF4, AMD1, ID3, TXN, BSG, BAX, JUN, HERPUD1, HSPE1, UBA52, ALDH2, AKR1A1, GSTP1, PSMB1, ISG20, CD63	EIF4A1, RPL13A, JUNB, ID2, ATF4, CXCL2, RPL27A, EIF4E, HSPA8, RPS6, LMNA, HNRNPA1, RPL19, STMN1, ICAM1, ARF4, AMD1, ID3, TXN, BSG, BAX, JUN, HERPUD1
CHO_NR4A1_TARGETS	0.00149701	0.0286942	0.667615	2.31974	0	9	ATF4, SLC3A2, PPP1R15A, INSIG1, BIRC3, ATF3, HERPUD1, ABL2	ATF4, SLC3A2, PPP1R15A, INSIG1, BIRC3, ATF3, HERPUD1
KARLSSON_TGFB1_TARGETS_DN	0.00237248	0.0365902	0.338623	2.31343	1	51	ID2, DCN, CST3, STMN1, ZFP36L1, CRIP1, ITM2B, TNIP1, GRN, NDFIP1, GSN, VAMP8, TPI1, DBI, CCNI, NPC2, ID3, MAF1, DNAJA1, IAH1, BSG, SCP2, TMEM59, TMBIM6, UPF3B, GLUL, DAB2, BLOC1S1, GAA, BBX, TECR, PCNA, RGS10	ID2, DCN, CST3, STMN1, ZFP36L1, CRIP1, ITM2B, TNIP1, GRN, NDFIP1, GSN, VAMP8, TPI1, DBI, CCNI, NPC2, ID3, MAF1, DNAJA1, IAH1, BSG, SCP2, TMEM59
MORI_MATURE_B_LYMPHOCYTE_DN	0.00394737	0.0466007	0.449324	2.31186	2	24	CYCS, STMN1, CAPN2, MTHFD2, RGS2, SNRPB, PSMD8, COX7A2, TXN, LITAF, PGLS, TAX1BP3, UFC1, PSMC1, CCND3, HMGB2, HMGA1, IDH2, SOX4, CKS1B, NDUFC1	CYCS, STMN1, CAPN2, MTHFD2, RGS2, SNRPB, PSMD8, COX7A2, TXN, LITAF
WP_VEGFAVEGFR2_SIGNALING_PATHWAY	0.00105042	0.0286942	0.244526	2.30997	0	138	RPL7, RPL13A, ALDOA, RPL27, NFKBIA, ATF4, PLAUR, TMSB4X, SDCBP, RPLP2, RPL26, EIF4E, RPL10A, CCL2, RHOC, RPL18A, RPS6, CLIC1, MAP2K3, CYCS, EIF3F, ICAM1, ATP6V0D1, CRIP2, CAPN2, PFN1, EGR1, PTGS2, ARF4, SOD2, EIF3H, PNP, NCF2, ANXA1, RAP1A, HTRA1, PRDX6, RPL5, NR4A1, HSPB1, EIF3D, DNAJA1, PAK1, TXN, GAPDH, BSG, JUN, DPM1, TKT, HERPUD1, PLAU, FSCN1, TBCA, FN1, ADRB2, CCRL2, PPP2CA, DNAJB4, TUBA1C,…	RPL7, RPL13A, ALDOA, RPL27, NFKBIA, ATF4, PLAUR, TMSB4X, SDCBP, RPLP2, RPL26, EIF4E, RPL10A, CCL2, RHOC, RPL18A, RPS6, CLIC1, MAP2K3, CYCS, EIF3F, ICAM1, ATP6V0D1, CRIP2, CAPN2, PFN1, EGR1, PTGS2, ARF4, SOD2, EIF3H, PNP, NCF2, ANXA1, RAP1A, HTRA1, PRDX6, RPL5, NR4A1, HSPB1, EIF3D, DNAJA1, PAK1, TXN, GAPDH, BSG, JUN, DPM1, TKT, HERPUD1
DUTTA_APOPTOSIS_VIA_NFKB	0.00142857	0.0286942	0.598945	2.30634	0	12	IER3, TRAF1, GADD45B, TNF, BCL2A1, TNFAIP3, BIRC3, SOD2, BAX	IER3, TRAF1, GADD45B, TNF, BCL2A1, TNFAIP3, BIRC3, SOD2, BAX
DORN_ADENOVIRUS_INFECTION_48HR_DN	0.0013947	0.0286942	0.53395	2.30584	0	16	IER3, JUNB, NFKBIA, SDCBP, CD83, MAP2K3, NFE2L2, TNFRSF12A, TXNRD1, NR4A1	IER3, JUNB, NFKBIA, SDCBP, CD83, MAP2K3, NFE2L2, TNFRSF12A, TXNRD1, NR4A1
GOTZMANN_EPITHELIAL_TO_MESENCHYMAL_TRANSITION_DN	0.00112867	0.0286942	0.303763	2.3046	0	67	CDKN1A, NFKBIA, CXCL2, OAZ1, FXYD5, SLC3A2, CD55, CALM2, SOD1, MRPL23, ZFP36L1, SLC1A5, MTHFD2, PFN1, EGR1, LGALS3, ARF4, AMD1, YWHAQ, IER2, ANXA11, KLF4, CASP4, HAX1, BAX, TKT, SCP2, PSMC5, CAPZA2, TOB1, GSTP1, HSD17B10, FOSL1, OSTF1, ECH1, ARHGDIB	CDKN1A, NFKBIA, CXCL2, OAZ1, FXYD5, SLC3A2, CD55, CALM2, SOD1, MRPL23, ZFP36L1, SLC1A5, MTHFD2, PFN1, EGR1, LGALS3, ARF4, AMD1, YWHAQ, IER2, ANXA11, KLF4, CASP4, HAX1, BAX, TKT, SCP2, PSMC5
REACTOME_HEDGEHOG_OFF_STATE	0.00123305	0.0286942	0.377489	2.30059	0	37	UBB, TUBB4B, TUBA1B, TUBB2A, RBX1, RPS27A, PSMD8, PSMA4, PSMB5, PSMB3, PSMA7, PSMB7, PSMC5, PSMB6, UBA52, PSMA1, UBC, PSMB1, TUBA1C, TUBA1A, PSMC1, PSMD11, TUBB6, NUMB, PSMD9, PSMC4, PSMB10, PSMF1, PSMB4, PSMA6, PSMA5, PSMC2, PSMD2, PSMD4	UBB, TUBB4B, TUBA1B, TUBB2A, RBX1, RPS27A, PSMD8, PSMA4, PSMB5, PSMB3, PSMA7, PSMB7, PSMC5, PSMB6
HARRIS_HYPOXIA	0.00257069	0.0369553	0.437546	2.29881	1	25	ALDOA, CDKN1A, PLAUR, FTL, CCL2, ADM, CD99, PTGS2, PDGFB, PKM, TXN, GAPDH, VIM, JUN	ALDOA, CDKN1A, PLAUR, FTL, CCL2, ADM, CD99, PTGS2, PDGFB, PKM, TXN, GAPDH, VIM, JUN
REACTOME_HIV_INFECTION	0.0011236	0.0286942	0.298689	2.28946	0	69	UBB, SLC25A6, SLC25A5, RBX1, RPS27A, AP1S2, TAF9, PSMD8, POLR2L, PSMA4, AP2M1, GTF2B, NPM1, RAN, VPS28, PSMB5, POLR2E, PSMB3, PSMA7, PSMB7, PSMC5, PSMB6, UBA52, PSMA1, NUP214, UBC, CHMP5, BANF1, SUPT4H1, RANBP1, PSMB1, TAF7, XRCC6, HCK, PSMC1, POLR2F, PSMD11, HMGA1, POLR2G, CHMP4A, POLR2K, TSG101, PSMD9, PSMC4, PSMB10, POLR2J, PSMF1, SEC13, PSMB4, CHMP2B, SSRP1, PSMA6	UBB, SLC25A6, SLC25A5, RBX1, RPS27A, AP1S2, TAF9, PSMD8, POLR2L, PSMA4, AP2M1, GTF2B, NPM1, RAN, VPS28, PSMB5, POLR2E, PSMB3, PSMA7, PSMB7, PSMC5, PSMB6
FLECHNER_PBL_KIDNEY_TRANSPLANT_OK_VS_DONOR_UP	0.00234467	0.0365902	0.331406	2.2855	1	52	RPS20, CLU, RPL23, PPP1R15A, LST1, ALOX5AP, RPL19, EIF3F, RAD23A, RGS2, RPLP0, PTGER2, RPS29, PSMA4, RPL35, CD58, TMED2, RPS23, EEF1B2, HAX1, TXN, NDUFB5, SF3B4, LAMTOR5, DAP3, RSU1, TAF7, ARID5A, PRMT1, PCF11, CAPZB, CYC1, NUMB, PSMD9, CCT7, PSMB4, TIMM17A, ANAPC13, PA2G4, PSMA5, CTSK	RPS20, CLU, RPL23, PPP1R15A, LST1, ALOX5AP, RPL19, EIF3F, RAD23A, RGS2, RPLP0, PTGER2, RPS29, PSMA4, RPL35, CD58, TMED2, RPS23, EEF1B2, HAX1, TXN
KIM_RESPONSE_TO_TSA_AND_DECITABINE_UP	0.00267023	0.0380223	0.468163	2.28357	1	21	CDKN1A, IL1R2, CLU, RHOF, HSPA2, VAMP8, ATF3, RNASET2, ADIRF, MAP1LC3B, TOB1, IRF7, ISG20, DNAJB9, HCLS1, SERPINF1, NMB	CDKN1A, IL1R2, CLU, RHOF, HSPA2, VAMP8, ATF3, RNASET2, ADIRF, MAP1LC3B
REACTOME_RESPIRATORY_ELECTRON_TRANSPORT	0.00117509	0.0286942	0.320716	2.28166	0	57	CYCS, COX7A2L, NDUFA13, MT-ND2, NDUFV1, NDUFV2, NDUFA11, NDUFB4, NDUFA4, COX6A1, NDUFS7, NDUFB6, UQCRH, COX4I1, SDHC, NDUFA1, NDUFA12, NDUFB5, NDUFB11, NDUFB2, NDUFB9, COQ10B, COX8A, NDUFC2, NDUFB10, UQCRQ, COX6B1, NDUFB7, COX16, COX5A, NDUFAB1, NDUFS5, UQCRFS1, NDUFS6, NDUFA6, CYC1, NDUFB1, NDUFC1	CYCS, COX7A2L, NDUFA13, MT-ND2, NDUFV1, NDUFV2, NDUFA11, NDUFB4, NDUFA4, COX6A1, NDUFS7, NDUFB6, UQCRH, COX4I1, SDHC, NDUFA1, NDUFA12
ALONSO_METASTASIS_UP	0.00110619	0.0286942	0.279733	2.28038	0	84	RPS10, CDKN1A, LUM, SDCBP, RPL10A, HSPA8, IFRD1, EMP1, BTF3, ATP6V0D1, RPL35A, PFN1, S100A10, SMDT1, TXNRD1, YWHAQ, EIF3H, CHCHD2, DAD1, NPC2, BRK1, UBE2D2, PRDX5, APLP2, RABAC1, RAN, ATRAID, ATP6V0B, NDUFB11, GHITM, CCT5, MAPRE1, UBL5, EIF5, LAMTOR5, TMEM9B, COX8A, TUBA1A, CD63, SPCS1, COX6B1, GLO1, NHP2, SRI, NDUFAB1, TIMM10, MDH1, VKORC1, TMEM258, LRPAP1, DCK, CYC1, CKS1B, RCBTB2, KLF10, FHL1,…	RPS10, CDKN1A, LUM, SDCBP, RPL10A, HSPA8, IFRD1, EMP1, BTF3, ATP6V0D1, RPL35A, PFN1, S100A10, SMDT1, TXNRD1, YWHAQ, EIF3H, CHCHD2, DAD1, NPC2, BRK1, UBE2D2, PRDX5, APLP2, RABAC1, RAN, ATRAID, ATP6V0B
REACTOME_PINK1_PRKN_MEDIATED_MITOPHAGY	0.00149701	0.0286942	0.655583	2.27793	0	9	UBB, SQSTM1, TOMM7, RPS27A, MAP1LC3B, TOMM22, UBA52, UBC	UBB, SQSTM1, TOMM7, RPS27A, MAP1LC3B, TOMM22
GRUETZMANN_PANCREATIC_CANCER_UP	0.00107296	0.0286942	0.247034	2.27775	0	126	PLAUR, LUM, CD55, MGP, CD1C, CD9, TSPO, PRDX1, CLIC1, TUBB, SOD1, STMN1, RHOG, EMP3, ARL6IP1, TNFAIP3, HLA-DRA, BIRC3, CKS2, TRIP10, MYL12A, SRGN, CRIP2, PFN1, S100A10, GRN, PTGS2, TANK, ATF3, TXNRD1, PNP, DUSP6, TBCB, ANXA1, KYNU, ANXA5, PKM, CD47, SPINT2, KLF4, APLP2, BST2, DNAJA1, GPX4, CASP4, PSMB3, CASP1, SUMO1, NNMT, CD86, PRNP, PLAU, S100A11	PLAUR, LUM, CD55, MGP, CD1C, CD9, TSPO, PRDX1, CLIC1, TUBB, SOD1, STMN1, RHOG, EMP3, ARL6IP1, TNFAIP3, HLA-DRA, BIRC3, CKS2, TRIP10, MYL12A, SRGN, CRIP2, PFN1, S100A10, GRN, PTGS2, TANK, ATF3, TXNRD1, PNP, DUSP6, TBCB, ANXA1, KYNU, ANXA5, PKM, CD47, SPINT2, KLF4, APLP2, BST2, DNAJA1, GPX4, CASP4, PSMB3, CASP1, SUMO1
GESERICK_TERT_TARGETS_DN	0.00141643	0.0286942	0.536672	2.27432	0	15	IER3, JUNB, GADD45B, ZFP36, NFKBIZ, DUSP6, EGR2, NR4A1, KLF4, BTG2	IER3, JUNB, GADD45B, ZFP36, NFKBIZ, DUSP6, EGR2, NR4A1, KLF4, BTG2
WALLACE_PROSTATE_CANCER_RACE_UP	0.00110619	0.0286942	0.278864	2.2733	0	84	VSIG4, IL1R2, GLRX, CLU, FCGR2B, CCL4, HLA-DQB1, CD1C, HLA-DPB1, CD83, RGS1, FCER1G, BCL2A1, ALOX5AP, HLA-DQA1, CORO1A, HLA-DRA, GMFG, RNASE6, HLA-DRB1, SRGN, PLEK, GLIPR1, CD1E, IL10RA, TLE4, CCR7, RAC2, LY96, CYTIP, CPM, CD86, GPR183, IRF8, SERPINB9, CD48, ITGB2, ISG20, RNASE1, P2RY14, GSTM3, DNAJC15, HCLS1, NR4A2, PIM2, EVI2A	VSIG4, IL1R2, GLRX, CLU, FCGR2B, CCL4, HLA-DQB1, CD1C, HLA-DPB1, CD83, RGS1, FCER1G, BCL2A1, ALOX5AP, HLA-DQA1, CORO1A, HLA-DRA, GMFG, RNASE6, HLA-DRB1, SRGN, PLEK, GLIPR1, CD1E, IL10RA, TLE4, CCR7, RAC2, LY96, CYTIP
WP_NRF2_PATHWAY	0.0025641	0.0369489	0.420751	2.27139	1	27	FTL, PRDX1, MGST3, SQSTM1, NFE2L2, EGR1, DNAJB1, TXNRD1, PDGFB, PRDX6, BLVRB, TXN, SLC39A1, GPX3, GSTP1, MAFF, GSTM3, MAFG, MGST2, TGFB1	FTL, PRDX1, MGST3, SQSTM1, NFE2L2, EGR1, DNAJB1, TXNRD1, PDGFB, PRDX6, BLVRB, TXN, SLC39A1
BILBAN_B_CLL_LPL_DN	0.00135318	0.0286942	0.486971	2.27069	0	19	EIF4A1, IER3, JUNB, ID2, GLRX, MS4A6A, PMAIP1, RGS2, ANXA1, MNDA, KLF4	EIF4A1, IER3, JUNB, ID2, GLRX, MS4A6A, PMAIP1, RGS2, ANXA1, MNDA, KLF4
REACTOME_DETOXIFICATION_OF_REACTIVE_OXYGEN_SPECIES	0.00140056	0.0286942	0.514774	2.26952	0	17	PRDX1, CYCS, SOD1, TXNRD1, SOD2, NCF2, CAT, PRDX6, PRDX5, TXN, GPX3, GSTP1, PRDX3, NCF1	PRDX1, CYCS, SOD1, TXNRD1, SOD2, NCF2, CAT, PRDX6, PRDX5, TXN
REACTOME_CYTOPROTECTION_BY_HMOX1	0.0011655	0.0286942	0.325189	2.2663	0	53	UBB, CYCS, NLRP3, NFE2L2, COX7A2L, RBX1, RPS27A, PSMD8, PSMA4, NDUFA4, COX6A1, BLVRB, PSMB5, COX4I1, CSNK2B, PSMB3, PSMA7, PSMB7, PSMC5, PSMB6, UBA52, PSMA1, UBC, COX8A, PSMB1, PSMC1, COX6B1, NCOR1, PSMD11, COX16, COX5A, PSMD9, CHD9, PSMC4, PSMB10, PSMF1, PSMB4, PSMA6, PSMA5, PSMC2, PRKCD, COX11, PSMD2, PSMD4	UBB, CYCS, NLRP3, NFE2L2, COX7A2L, RBX1, RPS27A, PSMD8, PSMA4, NDUFA4, COX6A1, BLVRB, PSMB5, COX4I1, CSNK2B, PSMB3, PSMA7, PSMB7, PSMC5, PSMB6
GRAHAM_CML_QUIESCENT_VS_NORMAL_QUIESCENT_DN	0.00140056	0.0286942	0.513595	2.26432	0	17	HLA-DMA, HLA-DQB1, HLA-DPB1, CXCL1, EMP1, HLA-DMB, HLA-DQA1, GLIPR1, HLA-DPA1, DUSP6	HLA-DMA, HLA-DQB1, HLA-DPB1, CXCL1, EMP1, HLA-DMB, HLA-DQA1, GLIPR1, HLA-DPA1, DUSP6
HOUSTIS_ROS	0.00136612	0.0286942	0.497918	2.25971	0	18	GLRX, FTL, PRDX1, SOD1, CYP1B1, TXNRD1, SOD2, CAT, PRDX6, GPX4, TXN, MT1X, GPX3	GLRX, FTL, PRDX1, SOD1, CYP1B1, TXNRD1, SOD2, CAT, PRDX6, GPX4, TXN, MT1X
NAKAYAMA_SOFT_TISSUE_TUMORS_PCA1_UP	0.00123305	0.0286942	0.37021	2.25623	0	37	S100A4, VSIG4, LUM, FCGR2B, HLA-DQB1, S100A6, FCGR2A, DCN, CCL2, HLA-DQA1, HLA-DRA, CD14, HLA-DPA1, KYNU, CSF1R, LY96, AIF1, C1S, NNMT, F13A1	S100A4, VSIG4, LUM, FCGR2B, HLA-DQB1, S100A6, FCGR2A, DCN, CCL2, HLA-DQA1, HLA-DRA, CD14, HLA-DPA1, KYNU, CSF1R, LY96, AIF1, C1S
REACTOME_RESPIRATORY_ELECTRON_TRANSPORT_ATP_SYNTHESIS_BY_CHEMIOSMOTIC_COUPLING_AND_HEAT_PRODUCTION_BY_UNCOUPLING_PROTEINS	0.00116822	0.0286942	0.31192	2.24851	0	59	CYCS, COX7A2L, NDUFA13, MT-ND2, NDUFV1, NDUFV2, NDUFA11, NDUFB4, NDUFA4, COX6A1, NDUFS7, NDUFB6, UQCRH, COX4I1, SDHC, NDUFA1, NDUFA12, NDUFB5, NDUFB11, NDUFB2, NDUFB9, COQ10B, COX8A, NDUFC2, NDUFB10, UQCRQ, COX6B1, NDUFB7, COX16, COX5A, NDUFAB1, NDUFS5, UQCRFS1, NDUFS6, NDUFA6, CYC1, NDUFB1, NDUFC1	CYCS, COX7A2L, NDUFA13, MT-ND2, NDUFV1, NDUFV2, NDUFA11, NDUFB4, NDUFA4, COX6A1, NDUFS7, NDUFB6, UQCRH, COX4I1, SDHC, NDUFA1, NDUFA12
RUTELLA_RESPONSE_TO_HGF_DN	0.00327869	0.0413032	0.269254	2.24623	2	90	FCER1A, CDKN1A, DDIT4, MS4A6A, CD55, CD83, CFD, GADD45B, ZFP36, HNRNPA1, CFP, NLRP3, HLA-DQA1, CRIP1, CD14, EGR1, RGS2, RNASET2, PTGER2, PNP, DUSP6, CIRBP, TBCB, MAFB, CCNI, SPINT2, PHACTR1, APLP2, TLE4, LY86, CASP1, ACADVL, HERPUD1, CD300A, AIF1, METTL9, CD86, NUP214, CNPY3, GRPEL1, PID1, CD48	FCER1A, CDKN1A, DDIT4, MS4A6A, CD55, CD83, CFD, GADD45B, ZFP36, HNRNPA1, CFP, NLRP3, HLA-DQA1, CRIP1, CD14, EGR1, RGS2, RNASET2, PTGER2, PNP, DUSP6, CIRBP, TBCB, MAFB, CCNI, SPINT2, PHACTR1, APLP2, TLE4, LY86, CASP1, ACADVL, HERPUD1, CD300A, AIF1, METTL9
KAYO_AGING_MUSCLE_DN	0.00123762	0.0286942	0.365067	2.24613	0	38	RPL31, TMSB4X, UBB, RPS25, CFP, RPS7, COMT, LGALS3, SOD2, NEU1, NDUFV2, COX6A1, UBE2D2, VDAC2, CASP4, PON2, UQCRH, CTSH, RPL36AL, RPS18, COX8A, ERF, POLR2F, EIF2S1, MDH1, POLR2G	RPL31, TMSB4X, UBB, RPS25, CFP, RPS7, COMT, LGALS3, SOD2, NEU1, NDUFV2, COX6A1, UBE2D2, VDAC2, CASP4, PON2, UQCRH, CTSH
REACTOME_S_PHASE	0.00119617	0.0286942	0.347161	2.24599	0	44	CDKN1A, UBB, POLD4, UBE2S, RBX1, RPS27A, PSMD8, PSMA4, UBE2E1, PSMB5, PSMB3, PSMA7, ANAPC11, PSMB7, PSMC5, PSMB6, UBA52, PSMA1, UBC, PSMB1, PSMC1, PSMD11, POLE4, PCNA, RB1, CDC26, CKS1B, PSMD9, ANAPC16, PSMC4, PSMB10, PSMF1, PSMB4, PSMA6, PSMA5, PSMC2, PSMD2, PSMD4, MCM7, MYC, RPA3	CDKN1A, UBB, POLD4, UBE2S, RBX1, RPS27A, PSMD8, PSMA4, UBE2E1, PSMB5, PSMB3, PSMA7, ANAPC11, PSMB7, PSMC5, PSMB6
LINDSTEDT_DENDRITIC_CELL_MATURATION_A	0.0025641	0.0369489	0.41587	2.24505	1	27	IL1B, CCL3, CXCL2, SLC3A2, CCL4, CCL2, TNF, CXCL1, ICAM1, PLEK, TXNRD1, SOD2, KYNU, CD58	IL1B, CCL3, CXCL2, SLC3A2, CCL4, CCL2, TNF, CXCL1, ICAM1, PLEK, TXNRD1, SOD2, KYNU, CD58
KRIEG_HYPOXIA_VIA_KDM3A	0.00136612	0.0286942	0.494467	2.24405	0	18	JUNB, PLAUR, ZC3H12A, PPP1R15A, INSIG1, PHLDA2, CXCL1, BIRC3, ADM	JUNB, PLAUR, ZC3H12A, PPP1R15A, INSIG1, PHLDA2, CXCL1, BIRC3, ADM
WP_OXIDATIVE_STRESS_RESPONSE	0.00149701	0.0286942	0.645502	2.2429	0	9	JUNB, SOD1, NFE2L2, TXNRD1, SOD2, CAT, MT1X, GPX3	JUNB, SOD1, NFE2L2, TXNRD1, SOD2, CAT, MT1X
DIRMEIER_LMP1_RESPONSE_LATE_UP	0.0025641	0.0369489	0.414979	2.24024	1	27	TRAF1, TUBB2A, RHOG, SQSTM1, CRIP1, TRIP10, NFKB2, TNIP1, PLEK, MTHFD2, CCL22, CD58, LITAF, CD40, FSCN1, SERPINB9, HSD17B10	TRAF1, TUBB2A, RHOG, SQSTM1, CRIP1, TRIP10, NFKB2, TNIP1, PLEK, MTHFD2, CCL22, CD58, LITAF, CD40
GHANDHI_BYSTANDER_IRRADIATION_UP	0.00127551	0.0286942	0.404937	2.23814	0	29	IL1B, CXCL3, CXCL2, G0S2, BCL2A1, CXCL1, IL1A, TNFAIP3, BIRC3, NFKBIZ, PTGS2, SOD2, KYNU, MT1X, AHR, B3GNT5	IL1B, CXCL3, CXCL2, G0S2, BCL2A1, CXCL1, IL1A, TNFAIP3, BIRC3, NFKBIZ, PTGS2, SOD2, KYNU, MT1X, AHR, B3GNT5
REACTOME_MHC_CLASS_II_ANTIGEN_PRESENTATION	0.00123305	0.0286942	0.355345	2.2366	0	41	HLA-DRB5, TUBB4B, HLA-DMA, HLA-DQB1, HLA-DQA2, RAB7A, HLA-DPB1, TUBA1B, TUBB2A, HLA-DMB, HLA-DQA1, HLA-DRA, HLA-DRB1, HLA-DPA1, CD74, AP1S2, DYNLL1, AP2M1, CTSH, DCTN3, CAPZA2, DCTN2, TUBA1C, TUBA1A, TUBB6, DYNC1LI1, CAPZB, HLA-DQB2	HLA-DRB5, TUBB4B, HLA-DMA, HLA-DQB1, HLA-DQA2, RAB7A, HLA-DPB1, TUBA1B, TUBB2A, HLA-DMB, HLA-DQA1, HLA-DRA, HLA-DRB1, HLA-DPA1, CD74, AP1S2, DYNLL1, AP2M1, CTSH
WILENSKY_RESPONSE_TO_DARAPLADIB	0.00139276	0.0286942	0.554043	2.23395	0	13	PLAUR, HLA-DMA, IL1A, CD48, PTAFR, ITGB2, CD68, NCF1, ARRB2, EVI2A, CXCR3, BIN2, EVI2B	PLAUR, HLA-DMA, IL1A
NEWMAN_ERCC6_TARGETS_UP	0.00149701	0.0286942	0.642916	2.23391	0	9	CXCL2, PMAIP1, CRIP1, KYNU, MYLIP, LITAF, CSTA, TNFAIP6, SRI	CXCL2, PMAIP1, CRIP1, KYNU, MYLIP, LITAF, CSTA
GERY_CEBP_TARGETS	0.00235294	0.0365902	0.333933	2.22698	1	47	JUNB, ID2, PLAUR, CXCL2, GLRX, CLU, PPP1R15A, DCN, GADD45B, IFRD1, GLA, RNH1, RGS2, DNAJB1, ATF3, MNDA, CD47, IER2, ID3, KLF4, BTG2, EIF1AX, PRNP, SERPINB9, TNFAIP6, DNAJB9, CD68	JUNB, ID2, PLAUR, CXCL2, GLRX, CLU, PPP1R15A, DCN, GADD45B, IFRD1, GLA, RNH1, RGS2, DNAJB1, ATF3, MNDA, CD47, IER2, ID3, KLF4, BTG2
REACTOME_TP53_REGULATES_METABOLIC_GENES	0.00125	0.0286942	0.38337	2.22502	0	33	DDIT4, PRDX1, CYCS, RHEB, COX7A2L, TXNRD1, YWHAQ, LAMTOR4, NDUFA4, COX6A1, PRDX5, TXN, COX4I1, LAMTOR3, LAMTOR5, COX8A, LAMTOR2, COX6B1, LAMTOR1, COX16, COX5A	DDIT4, PRDX1, CYCS, RHEB, COX7A2L, TXNRD1, YWHAQ, LAMTOR4, NDUFA4, COX6A1, PRDX5, TXN, COX4I1
TONG_INTERACT_WITH_PTTG1	0.00141643	0.0286942	0.52396	2.22044	0	15	RPL31, IER3, RPS10, RPL41, ARPC1B, PLK3, EIF2S2, RPL30, GSTM3, CDC42SE1, RSL24D1, NHP2, ARL6IP4	RPL31, IER3, RPS10, RPL41, ARPC1B, PLK3, EIF2S2, RPL30
GERHOLD_ADIPOGENESIS_DN	0.0025641	0.0369489	0.41116	2.21962	1	27	IER3, HSPA8, G0S2, CCL2, EEF2, CD9, ANXA2, IFRD1, TNFAIP2, TUBB, DNAJB1, AKR1B1, ANXA5	IER3, HSPA8, G0S2, CCL2, EEF2, CD9, ANXA2, IFRD1, TNFAIP2, TUBB, DNAJB1, AKR1B1, ANXA5
GHANDHI_DIRECT_IRRADIATION_UP	0.00125313	0.0286942	0.377841	2.21916	0	34	IL1B, CXCL3, CDKN1A, CXCL2, G0S2, BCL2A1, CXCL1, IL1A, TNFAIP3, BIRC3, NFKBIZ, PTGS2, SOD2, KYNU, MT2A, BLOC1S2, MT1X, BTG3, TNFRSF10B, PTPRE, PRDM1, GADD45A	IL1B, CXCL3, CDKN1A, CXCL2, G0S2, BCL2A1, CXCL1, IL1A, TNFAIP3, BIRC3, NFKBIZ, PTGS2, SOD2, KYNU, MT2A, BLOC1S2, MT1X
KEGG_HEMATOPOIETIC_CELL_LINEAGE	0.0025641	0.0369489	0.411058	2.21907	1	27	IL1B, HLA-DRB5, IL1R2, CD55, CD1C, CD9, TNF, IL1A, HLA-DRA, HLA-DRB1, CD14, CD1E, CSF1R, CSF2RA, ITGA5, CD33	IL1B, HLA-DRB5, IL1R2, CD55, CD1C, CD9, TNF, IL1A, HLA-DRA, HLA-DRB1, CD14, CD1E, CSF1R
CHIARADONNA_NEOPLASTIC_TRANSFORMATION_CDC25_DN	0.00238379	0.0365902	0.326919	2.21695	1	50	FXYD5, CD9, TSPO, CLIC1, MGST3, POLD4, EMP3, ADM, SLC1A5, TALDO1, CAPG, MAP1LC3B, ANXA11, KLF4, RNF13, ATP6V0B, AQP1, ANXA4, ALDH2, ADRB2, ARHGEF2, TOB1, DAB2, TNXB, MEA1, CD151, SRI, NEDD9, TIMP3, CSRP1, BAIAP2, SNX10, TMBIM1, SKAP2, PNPLA2, MSLN, FHL1	FXYD5, CD9, TSPO, CLIC1, MGST3, POLD4, EMP3, ADM, SLC1A5, TALDO1, CAPG, MAP1LC3B, ANXA11, KLF4, RNF13, ATP6V0B, AQP1, ANXA4
SMID_BREAST_CANCER_NORMAL_LIKE_UP	0.00214362	0.0353456	0.252332	2.21572	1	106	FCER1A, CLEC10A, IL1R2, CXCL2, CLU, MS4A6A, HLA-DQB1, TNFAIP8, CD1C, DCN, CCL2, PLA2G2A, LST1, NLRP3, CORO1A, HLA-DRA, GMFG, BIRC3, RNASE6, HLA-DRB1, SRGN, CPVL, CYP1B1, LGALS2, GLIPR1, DOK2, HLA-DPA1, CD1E, CD74, ID3, TLE4, CCR7, RAC2, FOLR2, LY96, CD40, CYTIP, CASP1, AIF1, AQP1, C1S, F13A1, GPR183, CSF2RA, IRF8, DPT, CD302, CD48	FCER1A, CLEC10A, IL1R2, CXCL2, CLU, MS4A6A, HLA-DQB1, TNFAIP8, CD1C, DCN, CCL2, PLA2G2A, LST1, NLRP3, CORO1A, HLA-DRA, GMFG, BIRC3, RNASE6, HLA-DRB1, SRGN, CPVL, CYP1B1, LGALS2, GLIPR1, DOK2, HLA-DPA1, CD1E, CD74, ID3, TLE4, CCR7, RAC2, FOLR2, LY96, CD40, CYTIP, CASP1, AIF1, AQP1, C1S
RUTELLA_RESPONSE_TO_CSF2RB_AND_IL4_DN	0.00107411	0.0286942	0.245087	2.21393	0	119	VSIG4, IL1B, CXCL3, CCL3, DDIT4, MS4A6A, CD55, CFD, CCL2, ZFP36, GLA, HNRNPA1, CXCL1, EMP1, CFP, NLRP3, HLA-DQA1, CD14, EGR1, LPXN, HEXB, LGALS3, RGS2, AKR1B1, RNASET2, PTGER2, SOD2, PNP, DUSP6, MAFB, ANXA5, MT2A, PHACTR1, CLEC5A, APLP2, TLE4, LY86, MT1X, CASP1, ACADVL, HERPUD1, CD300A, OAZ2, AIF1, METTL9, ZNF706, CPM, SLC43A3, NUP214, CNPY3, GRPEL1, PID1, CCRL2, CD48	VSIG4, IL1B, CXCL3, CCL3, DDIT4, MS4A6A, CD55, CFD, CCL2, ZFP36, GLA, HNRNPA1, CXCL1, EMP1, CFP, NLRP3, HLA-DQA1, CD14, EGR1, LPXN, HEXB, LGALS3, RGS2, AKR1B1, RNASET2, PTGER2, SOD2, PNP, DUSP6, MAFB, ANXA5, MT2A, PHACTR1, CLEC5A, APLP2, TLE4, LY86, MT1X, CASP1, ACADVL, HERPUD1, CD300A, OAZ2, AIF1, METTL9, ZNF706
NAGASHIMA_NRG1_SIGNALING_UP	0.00111607	0.0286942	0.284697	2.21299	0	72	IER3, JUNB, PLAUR, PMAIP1, PPP1R15A, PHLDA2, GADD45B, IFRD1, ZFP36, MAP2K3, TUBB2A, MIR22HG, ADM, TNFRSF12A, CDC42EP3, MAP3K8, EGR1, RGS2, DNAJB1, KDM6B, ATF3, SIK1, IER2, ID3, NR4A1, JUN, REL, HES1, TOB2, EIF5, MAFF, FOSL1, TNFRSF10B, JMJD6, ISG20, TIPARP, NR4A2, GADD45A, PCF11, SERPINB8, TUBB6, NEDD9, SPRED2	IER3, JUNB, PLAUR, PMAIP1, PPP1R15A, PHLDA2, GADD45B, IFRD1, ZFP36, MAP2K3, TUBB2A, MIR22HG, ADM, TNFRSF12A, CDC42EP3, MAP3K8, EGR1, RGS2, DNAJB1, KDM6B, ATF3, SIK1, IER2, ID3, NR4A1, JUN
NATSUME_RESPONSE_TO_INTERFERON_BETA_DN	0.0025641	0.0369489	0.409437	2.21032	1	27	NFKBIA, FTL, LGALS1, ANXA2, PRDX1, SOD1, RPLP1, YWHAQ, IGFBP6, COX6A1, PRDX6, SLIRP, TXN, GAPDH, COX4I1, GSTP1, PPP2CA, CD63, HINT1	NFKBIA, FTL, LGALS1, ANXA2, PRDX1, SOD1, RPLP1, YWHAQ, IGFBP6, COX6A1, PRDX6, SLIRP, TXN, GAPDH, COX4I1
NAKAJIMA_MAST_CELL	0.00141643	0.0286942	0.521376	2.20949	0	15	FCER1A, CLU, CCL2, PHLDA2, PRDX1, CYP1B1, LGALS3, CAPG, PEBP1	FCER1A, CLU, CCL2, PHLDA2, PRDX1, CYP1B1, LGALS3, CAPG, PEBP1
REACTOME_TCR_SIGNALING	0.00238379	0.0365902	0.325692	2.20864	1	50	HLA-DRB5, NFKBIA, UBB, HLA-DQB1, HLA-DQA2, HLA-DPB1, VASP, HLA-DQA1, HLA-DRA, HLA-DRB1, HLA-DPA1, RPS27A, PSMD8, UBE2N, PSMA4, UBE2D2, PAK1, PSMB5, PSMB3, PSMA7, PSMB7, PSMC5, PSMB6, UBA52, PSMA1, UBC	HLA-DRB5, NFKBIA, UBB, HLA-DQB1, HLA-DQA2, HLA-DPB1, VASP, HLA-DQA1, HLA-DRA, HLA-DRB1, HLA-DPA1, RPS27A, PSMD8, UBE2N, PSMA4, UBE2D2, PAK1, PSMB5, PSMB3, PSMA7, PSMB7, PSMC5, PSMB6
BURTON_ADIPOGENESIS_PEAK_AT_2HR	0.00256082	0.0369489	0.394898	2.2086	1	30	IER3, JUNB, CXCL2, PPP1R15A, ZFP36, MAP2K3, ADM, DNAJB6, PTGS2, RGS2, DNAJB1, ID3, NR4A1, KLF4, BTG2, PHLDA1, DNAJB4, TNFAIP6, ERRFI1, NR4A2	IER3, JUNB, CXCL2, PPP1R15A, ZFP36, MAP2K3, ADM, DNAJB6, PTGS2, RGS2, DNAJB1, ID3, NR4A1, KLF4, BTG2, PHLDA1
REACTOME_POST_CHAPERONIN_TUBULIN_FOLDING_PATHWAY	0.00149701	0.0286942	0.635502	2.20816	0	9	TUBB4B, TUBA1B, TUBB2A, TBCB, TBCA, TUBA1C, TUBA1A, ARL2, TUBB6	TUBB4B, TUBA1B, TUBB2A, TBCB
WORSCHECH_TUMOR_REJECTION_UP	0.00280112	0.0384291	0.49973	2.20319	1	17	IL1B, CXCL3, CLEC10A, CXCL2, BCL2A1, IL1A, CKLF, CCL22, NFKBIZ	IL1B, CXCL3, CLEC10A, CXCL2, BCL2A1, IL1A, CKLF, CCL22, NFKBIZ
BIOCARTA_MHC_PATHWAY	0.00161812	0.0286942	0.765117	2.19998	0	6	HLA-DRB5, HLA-DRA, HLA-DRB1, CD74, PSMB5, PSMB6	HLA-DRB5, HLA-DRA, HLA-DRB1, CD74, PSMB5, PSMB6
MORI_PRE_BI_LYMPHOCYTE_UP	0.00269542	0.0382902	0.461289	2.19737	1	20	CDKN1A, TUBB4B, FCER1G, TUBA1B, TUBB, EMP1, STMN1, MTHFD2, KPNA2, DBI, RAN, TXN	CDKN1A, TUBB4B, FCER1G, TUBA1B, TUBB, EMP1, STMN1, MTHFD2, KPNA2, DBI, RAN, TXN
GOLUB_ALL_VS_AML_DN	0.00139276	0.0286942	0.544578	2.19579	0	13	NFKBIA, CST3, CFD, CFP, SQSTM1, SRGN, LGALS3, CAT	NFKBIA, CST3, CFD, CFP, SQSTM1, SRGN, LGALS3, CAT
DELPUECH_FOXO3_TARGETS_UP	0.00265604	0.0379101	0.440416	2.19179	1	22	PLAUR, CLU, CD55, TNFAIP8, CD9, PHLDA2, EMP1, CORO1A, GSN, DUSP6, IGFBP6	PLAUR, CLU, CD55, TNFAIP8, CD9, PHLDA2, EMP1, CORO1A, GSN, DUSP6, IGFBP6
HUMMERICH_SKIN_CANCER_PROGRESSION_UP	0.00394737	0.0466007	0.425923	2.19145	2	24	JUNB, CDKN1A, S100A6, HSPA8, RHOC, GADD45B, TNFRSF12A, DOK2, RGS2, PYCARD, SOD2, NCF2, MT1X, CASP1, ITGA5	JUNB, CDKN1A, S100A6, HSPA8, RHOC, GADD45B, TNFRSF12A, DOK2, RGS2, PYCARD, SOD2, NCF2, MT1X, CASP1
WP_LUNG_FIBROSIS	0.00141643	0.0286942	0.51708	2.19129	0	15	IL1B, CCL3, CXCL2, CCL4, CCL2, TNF, NFE2L2, PDGFB, MT2A	IL1B, CCL3, CXCL2, CCL4, CCL2, TNF, NFE2L2, PDGFB, MT2A
DEMAGALHAES_AGING_UP	0.0013947	0.0286942	0.507143	2.19007	0	16	S100A4, CLU, FCGR2B, S100A6, FCGR2A, HCST, LGALS3, ANXA5, NPC2, LITAF, C1QC, PSMD11, C1QA, SERPING1	S100A4, CLU, FCGR2B, S100A6, FCGR2A, HCST, LGALS3, ANXA5, NPC2, LITAF
WANG_ESOPHAGUS_CANCER_PROGRESSION_UP	0.00161812	0.0286942	0.761415	2.18933	0	6	CXCL3, PLAUR, TNFRSF12A, SRGN, MYADM, HSPE1	CXCL3, PLAUR, TNFRSF12A, SRGN, MYADM
WP_BURN_WOUND_HEALING	0.00124533	0.0286942	0.3808	2.18887	0	32	IL1B, NFKBIA, S100A6, DCN, CCL2, TNF, CXCL1, IL1A, TNFAIP3, ICAM1, PFN1, NFKBIZ, KLF4, VIM, LY96, S100A11, F13A1, FN1	IL1B, NFKBIA, S100A6, DCN, CCL2, TNF, CXCL1, IL1A, TNFAIP3, ICAM1, PFN1, NFKBIZ, KLF4, VIM, LY96
WP_FOLATE_METABOLISM	0.00280112	0.0384291	0.495796	2.18585	1	17	IL1B, CCL2, TNF, SOD1, ICAM1, NFKB2, MTHFD2, SOD2, CAT, GPX4, FOLR2	IL1B, CCL2, TNF, SOD1, ICAM1, NFKB2, MTHFD2, SOD2, CAT, GPX4, FOLR2
KIM_ALL_DISORDERS_CALB1_CORR_UP	0.00104932	0.0286942	0.228848	2.18525	0	145	ALDOA, OAZ1, UBB, TUBB4B, SRSF2, EEF2, CALM2, HNRNPA0, TUBB2A, MGST3, DSTN, ADRM1, COX7A2L, ATP6V0D1, RTN4, AKR1B1, YWHAQ, MAP1LC3B, SNRPB, CIRBP, NDUFV1, PSMD8, REEP5, UBE2N, PSMA4, COX7A2, ERP29, PKM, IDI1, BRD2, MORF4L2, SPINT2, APLP2, TMED2, DNAJA1, RABAC1, GPX4, PAK1, VDAC2, C6orf62, RAN, RNF13, UBE2A, ATP6V0B, POLR2E, TKT, TMEM59, OAZ2, SUMO1, PSMB6, PRNP, COPS3, DCTN3, UBC, CAPZA2, SNX17, …	ALDOA, OAZ1, UBB, TUBB4B, SRSF2, EEF2, CALM2, HNRNPA0, TUBB2A, MGST3, DSTN, ADRM1, COX7A2L, ATP6V0D1, RTN4, AKR1B1, YWHAQ, MAP1LC3B, SNRPB, CIRBP, NDUFV1, PSMD8, REEP5, UBE2N, PSMA4, COX7A2, ERP29, PKM, IDI1, BRD2, MORF4L2, SPINT2, APLP2, TMED2, DNAJA1, RABAC1, GPX4, PAK1, VDAC2, C6orf62, RAN, RNF13, UBE2A, ATP6V0B, POLR2E, TKT, TMEM59, OAZ2, SUMO1, PSMB6
REACTOME_APC_C_CDH1_MEDIATED_DEGRADATION_OF_CDC20_AND_OTHER_APC_C_CDH1_TARGETED_PROTEINS_IN_LATE_MITOSIS_EARLY_G1	0.00247831	0.0365902	0.362432	2.1843	1	36	UBB, UBE2S, PTTG1, RPS27A, PSMD8, PSMA4, UBE2E1, PSMB5, PSMB3, PSMA7, ANAPC11, PSMB7, PSMC5, PSMB6, UBA52, PSMA1, UBC, PSMB1, PSMC1, PSMD11, RB1, CDC26, PSMD9, ANAPC16, PSMC4, PSMB10, PSMF1, PSMB4, PSMA6, PSMA5, PSMC2, PSMD2, PSMD4	UBB, UBE2S, PTTG1, RPS27A, PSMD8, PSMA4, UBE2E1, PSMB5, PSMB3, PSMA7, ANAPC11, PSMB7, PSMC5, PSMB6
BLANCO_MELO_HUMAN_PARAINFLUENZA_VIRUS_3_INFECTION_A594_CELLS_UP	0.00119617	0.0286942	0.337498	2.18348	0	44	IL1B, CCL3, PLAUR, CCL4, CD55, PMAIP1, PPP1R15A, TRAF1, IL1A, TNFAIP3, BIRC3, GLIPR1, EGR1, RGS2, ATF3, NCF2, KLF4, BST2, CASP1, C1S, PHLDA1	IL1B, CCL3, PLAUR, CCL4, CD55, PMAIP1, PPP1R15A, TRAF1, IL1A, TNFAIP3, BIRC3, GLIPR1, EGR1, RGS2, ATF3, NCF2, KLF4, BST2, CASP1, C1S, PHLDA1
WIKMAN_ASBESTOS_LUNG_CANCER_DN	0.00161812	0.0286942	0.757302	2.1775	0	6	GLRX, MS4A6A, FKBP1A, MAFB, RUNX1, CD86	GLRX, MS4A6A, FKBP1A, MAFB, RUNX1
LIAN_LIPA_TARGETS_3M	0.00384615	0.0457654	0.406512	2.17724	2	26	CXCL3, IL1R2, MS4A6A, FCGR2B, FCGR2A, RGS1, FCER1G, TNFAIP2, CFP, NEU1, MAFB, MS4A7, MSR1	CXCL3, IL1R2, MS4A6A, FCGR2B, FCGR2A, RGS1, FCER1G, TNFAIP2, CFP, NEU1, MAFB, MS4A7, MSR1
LIAN_LIPA_TARGETS_6M	0.00384615	0.0457654	0.406512	2.17724	2	26	CXCL3, IL1R2, MS4A6A, FCGR2B, FCGR2A, RGS1, FCER1G, TNFAIP2, CFP, NEU1, MAFB, MS4A7, MSR1	CXCL3, IL1R2, MS4A6A, FCGR2B, FCGR2A, RGS1, FCER1G, TNFAIP2, CFP, NEU1, MAFB, MS4A7, MSR1
YAGI_AML_WITH_T_8_21_TRANSLOCATION	0.00215983	0.0353635	0.25403	2.17092	1	96	S100A4, U2AF1, HLA-DMA, HLA-DQB1, LGALS1, FCGR2A, HLA-DPB1, CFD, TNFAIP2, LST1, HLA-DMB, HLA-DQA1, PTGIR, ADRM1, HLA-DRA, PLP2, COMT, HLA-DRB1, CD99, ANKRD28, ITM2B, HLA-DPA1, CAPG, SOCS3, CD74, HEXA, TGIF1, PTGER2, TXNRD1, PEBP1, CD58, DDAH2, DDX39A, BSG, PSMB3, FKBP8, ETHE1, AIF1, REL, TMBIM6, FSCN1, NUP214	S100A4, U2AF1, HLA-DMA, HLA-DQB1, LGALS1, FCGR2A, HLA-DPB1, CFD, TNFAIP2, LST1, HLA-DMB, HLA-DQA1, PTGIR, ADRM1, HLA-DRA, PLP2, COMT, HLA-DRB1, CD99, ANKRD28, ITM2B, HLA-DPA1, CAPG, SOCS3, CD74, HEXA, TGIF1, PTGER2, TXNRD1, PEBP1, CD58, DDAH2, DDX39A, BSG, PSMB3, FKBP8, ETHE1, AIF1
GRAHAM_CML_QUIESCENT_VS_NORMAL_DIVIDING_UP	0.00394737	0.0466007	0.421829	2.17039	2	24	IL1B, CCL3, CXCL2, DDIT4, PMAIP1, RGS1, GADD45B, TUBB2A, CYP1B1, PTGS2, SOD2	IL1B, CCL3, CXCL2, DDIT4, PMAIP1, RGS1, GADD45B, TUBB2A, CYP1B1, PTGS2, SOD2
FLECHNER_BIOPSY_KIDNEY_TRANSPLANT_REJECTED_VS_OK_UP	0.00123305	0.0286942	0.344503	2.16836	0	41	S100A4, VSIG4, ARPC1B, CFD, FCER1G, LST1, TYROBP, CORO1A, GMFG, CD14, GLIPR1, IL10RA, ADAM15, RAC2, LY86, CSTA, AIF1, UBC, GLUL, CD48, ITGB2, ISG20, HCLS1, CCND3, PIM2	S100A4, VSIG4, ARPC1B, CFD, FCER1G, LST1, TYROBP, CORO1A, GMFG, CD14, GLIPR1, IL10RA, ADAM15, RAC2, LY86, CSTA, AIF1
LEE_LIVER_CANCER_MYC_E2F1_UP	0.00147929	0.0286942	0.602913	2.16794	0	10	ANXA2, BCL2A1, HLA-DQA1, ICAM1, CD74, TAGLN2, ANXA5	ANXA2, BCL2A1, HLA-DQA1, ICAM1, CD74, TAGLN2, ANXA5
VISALA_RESPONSE_TO_HEAT_SHOCK_AND_AGING_DN	0.0015674	0.0286942	0.661249	2.16742	0	8	FCGR2A, HSPA8, SOD1, DNAJB1, DYNLL1, ANXA1	FCGR2A, HSPA8, SOD1, DNAJB1, DYNLL1, ANXA1
THUM_SYSTOLIC_HEART_FAILURE_UP	0.0021254	0.0353456	0.234615	2.16638	1	125	VSIG4, EIF1, CXCL2, MS4A6A, FCGR2B, CCL4, HLA-DMA, HLA-DQB1, RPL3, FCER1G, GADD45B, LST1, ALOX5AP, TYROBP, HLA-DRA, ADM, HLA-DRB1, CDC42EP3, DNAJB6, CD14, SRGN, HLA-DPA1, WDR1, GSN, CD74, VAMP8, LPAR6, TANK, HSD17B11, MNDA, CAT, MSR1, TMED2, RAC2, FOLR2, C6orf62, ADAM17, BSG, ST3GAL6, LY96, CASP1, ASPN, AIF1, SFR1, C1S, ANXA4, HNMT, PRNP, F13A1, IRF8, DPT, ITGB2, ATP6AP2, MORF4L1, DNAJB4, ENSA, A…	VSIG4, EIF1, CXCL2, MS4A6A, FCGR2B, CCL4, HLA-DMA, HLA-DQB1, RPL3, FCER1G, GADD45B, LST1, ALOX5AP, TYROBP, HLA-DRA, ADM, HLA-DRB1, CDC42EP3, DNAJB6, CD14, SRGN, HLA-DPA1, WDR1, GSN, CD74, VAMP8, LPAR6, TANK, HSD17B11, MNDA, CAT, MSR1, TMED2, RAC2, FOLR2, C6orf62, ADAM17, BSG, ST3GAL6, LY96, CASP1, ASPN, AIF1, SFR1, C1S, ANXA4
FLECHNER_BIOPSY_KIDNEY_TRANSPLANT_OK_VS_DONOR_UP	0.00104058	0.0286942	0.219206	2.16455	0	165	ID2, LUM, SDCBP, GLRX, CLU, SAP18, SRSF2, LGALS1, HLA-DPB1, HSPA8, CD9, TSPO, TMEM123, TUBA1B, HNRNPA1, CYCS, EIF3F, HLA-DQA1, DSTN, HLA-DRA, BIRC3, COMT, HLA-DRB1, SRGN, CYP1B1, HLA-DPA1, KPNA2, GSN, CD74, ARF4, EEF1D, TANK, WSB1, AMD1, FRMD4B, TBCB, DYNLL1, HMGN3, ANXA5, UBE2N, PSMA4, PKM, SSBP1, CAT, MORF4L2, JTB, NXF1, APLP2, DNAJA1, RAN, CASP4, DUT, LITAF, VIM, DPM1, SCP2, AHR, HERPUD1, PSMC…	ID2, LUM, SDCBP, GLRX, CLU, SAP18, SRSF2, LGALS1, HLA-DPB1, HSPA8, CD9, TSPO, TMEM123, TUBA1B, HNRNPA1, CYCS, EIF3F, HLA-DQA1, DSTN, HLA-DRA, BIRC3, COMT, HLA-DRB1, SRGN, CYP1B1, HLA-DPA1, KPNA2, GSN, CD74, ARF4, EEF1D, TANK, WSB1, AMD1, FRMD4B, TBCB, DYNLL1, HMGN3, ANXA5, UBE2N, PSMA4, PKM, SSBP1, CAT, MORF4L2, JTB, NXF1, APLP2, DNAJA1, RAN, CASP4, DUT, LITAF, VIM, DPM1, SCP2, AHR, HERPUD1, PSMC…
SMID_BREAST_CANCER_LUMINAL_B_DN	0.00214133	0.0353456	0.247838	2.16446	1	103	FCER1A, CLEC10A, IL1R2, CXCL2, HLA-DQB1, TNFAIP8, CD1C, DCN, CCL2, PLA2G2A, BCL2A1, CXCL1, HLA-DQA1, CORO1A, TNFAIP3, HLA-DRA, BIRC3, ICAM1, ADM, SRGN, CYP1B1, LGALS2, GLIPR1, CD1E, PTGS2, RGS2, AMD1, SOD2, KCNN4, NDRG2, ANXA1, KYNU, CCR7, RAC2, MT1X, CYTIP, AQP1, C1S, NNMT, GPR183, CSF2RA, SLC43A3, FSCN1, DPT, GSTP1, CD48, DNAJB4, ISG20, P2RY14, NCF1, ITM2C	FCER1A, CLEC10A, IL1R2, CXCL2, HLA-DQB1, TNFAIP8, CD1C, DCN, CCL2, PLA2G2A, BCL2A1, CXCL1, HLA-DQA1, CORO1A, TNFAIP3, HLA-DRA, BIRC3, ICAM1, ADM, SRGN, CYP1B1, LGALS2, GLIPR1, CD1E, PTGS2, RGS2, AMD1, SOD2, KCNN4, NDRG2, ANXA1, KYNU, CCR7, RAC2, MT1X, CYTIP, AQP1, C1S
MCBRYAN_PUBERTAL_TGFB1_TARGETS_DN	0.0013947	0.0286942	0.500795	2.16266	0	16	ID2, CD9, TNFAIP2, ADM, NFKB2, PTTG1, RGS2, SOD2, SPINT2, MT1X, PHLDA1	ID2, CD9, TNFAIP2, ADM, NFKB2, PTTG1, RGS2, SOD2, SPINT2, MT1X, PHLDA1
GNATENKO_PLATELET_SIGNATURE	0.00400534	0.0468564	0.442973	2.1607	2	21	RPL41, OAZ1, TMSB4X, CLU, CD99, MYL12A, ITM2B, TAGLN2, DYNLL1, PKM, HLA-C, F13A1, UBC	RPL41, OAZ1, TMSB4X, CLU, CD99, MYL12A, ITM2B, TAGLN2, DYNLL1, PKM, HLA-C
MARTINEZ_RB1_AND_TP53_TARGETS_UP	0.0021254	0.0353456	0.233757	2.15845	1	125	IER3, CDKN1A, IL1R2, LUM, GLRX, UBB, MS4A6A, FCGR2B, LGALS1, CFD, TSPO, PRDX1, ALOX5AP, HLA-DQA1, TYROBP, SLC1A5, SRGN, TGFBI, ESD, RTN4, PTTG1, S100A10, PTGS2, DNAJB1, CD74, ATF3, AMD1, TMEM109, HSD17B11, NCF2, UAP1, MNDA, COX6A1, CAT, CSF1R, MSR1, NR4A1, DRAM2, NSMAF, LITAF, AHR, AQP1, DDX3Y, HBP1, FSCN1, SERPINB9, SNX17, CNOT4, IFI27L2, CD59, ARL5A, ANGPTL2, TNFAIP6, TM6SF1, NCF1, SERPINF1, GL…	IER3, CDKN1A, IL1R2, LUM, GLRX, UBB, MS4A6A, FCGR2B, LGALS1, CFD, TSPO, PRDX1, ALOX5AP, HLA-DQA1, TYROBP, SLC1A5, SRGN, TGFBI, ESD, RTN4, PTTG1, S100A10, PTGS2, DNAJB1, CD74, ATF3, AMD1, TMEM109, HSD17B11, NCF2, UAP1, MNDA, COX6A1, CAT, CSF1R, MSR1, NR4A1, DRAM2, NSMAF, LITAF, AHR, AQP1
REACTOME_SIGNALING_BY_HEDGEHOG	0.00119617	0.0286942	0.333373	2.15679	0	44	UBB, TUBB4B, TUBA1B, TUBB2A, RBX1, RPS27A, PSMD8, PSMA4, ADAM17, PSMB5, PSMB3, PSMA7, PSMB7, PSMC5, PSMB6, UBA52, PSMA1, UBC, PSMB1, TUBA1C, TUBA1A, PSMC1, ARRB2, PSMD11, TUBB6, NUMB, PSMD9, OS9, PSMC4, PSMB10, PSMF1, PSMB4, PSMA6, SPOP, PSMA5, PSMC2, PSMD2, PSMD4	UBB, TUBB4B, TUBA1B, TUBB2A, RBX1, RPS27A, PSMD8, PSMA4, ADAM17, PSMB5, PSMB3, PSMA7, PSMB7, PSMC5, PSMB6
WP_GLUCOCORTICOID_RECEPTOR_PATHWAY	0.00400534	0.0468564	0.442037	2.15614	2	21	CCL2, GADD45B, ALOX5AP, TNFAIP3, BIRC3, NFKB2, CDC42EP3, SRGN, PTGS2, RGS2, JUN, B3GNT5, SERPINB9, ARL5B, DNAJC15	CCL2, GADD45B, ALOX5AP, TNFAIP3, BIRC3, NFKB2, CDC42EP3, SRGN, PTGS2, RGS2, JUN, B3GNT5
WP_PROSTAGLANDIN_SIGNALING	0.00280112	0.0384291	0.488857	2.15525	1	17	IL1B, CCL3, CCL2, TNF, CXCL1, NLRP3, IL1A, PYCARD, PTGER2, CASP1, AHR	IL1B, CCL3, CCL2, TNF, CXCL1, NLRP3, IL1A, PYCARD, PTGER2, CASP1, AHR
REACTOME_THE_ROLE_OF_GTSE1_IN_G2_M_PROGRESSION_AFTER_G2_CHECKPOINT	0.00247525	0.0365902	0.349837	2.15242	1	38	CDKN1A, UBB, TUBB4B, TUBA1B, TUBB2A, RPS27A, PSMD8, PSMA4, PSMB5, PSMB3, PSMA7, PSMB7, PSMC5, PSMB6, UBA52, PSMA1, UBC, MAPRE1, PSMB1, TUBA1C, TUBA1A, PSMC1, PSMD11, TUBB6, PSMD9, PSMC4, PSMB10, PSMF1, PSMB4, PSMA6, PSMA5, PSMC2, PSMD2, PSMD4	CDKN1A, UBB, TUBB4B, TUBA1B, TUBB2A, RPS27A, PSMD8, PSMA4, PSMB5, PSMB3, PSMA7, PSMB7, PSMC5, PSMB6
PUJANA_ATM_PCC_NETWORK	0.00100402	0.0286942	0.190215	2.15011	0	316	RPL31, RPL36A, RPL7, RPS20, RPL13A, RPL27, RPL17, U2AF1, RPL23A, RPL21, CCL3, ARPC1B, FCGR2B, RPLP2, TNFAIP8, CD1C, RPL23, EEF1A1, SRSF2, RPL4, FCGR2A, EIF4A3, RPL10A, HSPA8, BAZ1A, TNF, TMEM123, RBM8A, RPS6, COMP, ALOX5AP, HNRNPA1, RPS25, RPS27, NLRP3, RPL19, EIF3F, STMN1, POLD4, RPS7, CORO1A, RPS3A, HLA-DRA, GMFG, FBL, RPL6, BTF3, ILF2, PLEK, GLIPR1, HLA-DPA1, MTHFD2, UBE2S, LPXN, RPS4X, RPS19,…	RPL31, RPL36A, RPL7, RPS20, RPL13A, RPL27, RPL17, U2AF1, RPL23A, RPL21, CCL3, ARPC1B, FCGR2B, RPLP2, TNFAIP8, CD1C, RPL23, EEF1A1, SRSF2, RPL4, FCGR2A, EIF4A3, RPL10A, HSPA8, BAZ1A, TNF, TMEM123, RBM8A, RPS6, COMP, ALOX5AP, HNRNPA1, RPS25, RPS27, NLRP3, RPL19, EIF3F, STMN1, POLD4, RPS7, CORO1A, RPS3A, HLA-DRA, GMFG, FBL, RPL6, BTF3, ILF2, PLEK, GLIPR1, HLA-DPA1, MTHFD2, UBE2S, LPXN, RPS4X, RPS19,…
RHEIN_ALL_GLUCOCORTICOID_THERAPY_DN	0.00107411	0.0286942	0.237853	2.14859	0	119	RPL31, SAP18, RPL23, RPL3, HSPA8, CD9, RBM8A, TUBA1B, PRDX1, TUBB, HNRNPA0, EMP1, STMN1, CKS2, FBL, CD99, ESD, EGR1, PTTG1, TALDO1, TPI1, RPLP0, LAT2, FRMD4B, DUSP6, DYNLL1, SNRPE, SSBP1, DAD1, CAT, PRDX6, HSPB1, KLF4, NPM1, GAPDH, DUT, JUN, SDHC, CSNK2B, TKT, SCP2, TUFM, ADA, NDUFB5, RSL1D1, TBCA, AKR1A1, SPTSSA, IMPDH2, RSU1, TUBA1C, TUBA1A, LTA4H, NASP, PRDX3, PRMT1, CCND3, GLO1, NHP2, MDH1, H…	RPL31, SAP18, RPL23, RPL3, HSPA8, CD9, RBM8A, TUBA1B, PRDX1, TUBB, HNRNPA0, EMP1, STMN1, CKS2, FBL, CD99, ESD, EGR1, PTTG1, TALDO1, TPI1, RPLP0, LAT2, FRMD4B, DUSP6, DYNLL1, SNRPE, SSBP1, DAD1, CAT, PRDX6, HSPB1, KLF4, NPM1, GAPDH, DUT, JUN, SDHC, CSNK2B, TKT, SCP2, TUFM, ADA
GALLUZZI_PREVENT_MITOCHONDIAL_PERMEABILIZATION	0.00164745	0.0286942	0.79852	2.1452	0	5	TSPO, SOD2, GPX4, VDAC2, TXN	TSPO, SOD2, GPX4, VDAC2, TXN
RUTELLA_RESPONSE_TO_HGF_VS_CSF2RB_AND_IL4_DN	0.00220751	0.0359482	0.263151	2.14366	1	83	FCER1A, CDKN1A, IL1R2, MS4A6A, TNFAIP8, TRAF1, CD83, GADD45B, ANXA2, FILIP1L, ZFP36, HNRNPA1, CFP, CRIP1, BIRC3, TRIP10, DNAJB6, CCL22, CD1E, RGS2, YWHAQ, CIRBP, TBCB, CCNI, SPINT2, CD58, HSPB1, CCR7, TXN, LITAF, ST3GAL6, HERPUD1, RUNX1, CD86, CSF2RA, FSCN1	FCER1A, CDKN1A, IL1R2, MS4A6A, TNFAIP8, TRAF1, CD83, GADD45B, ANXA2, FILIP1L, ZFP36, HNRNPA1, CFP, CRIP1, BIRC3, TRIP10, DNAJB6, CCL22, CD1E, RGS2, YWHAQ, CIRBP, TBCB, CCNI, SPINT2, CD58, HSPB1, CCR7, TXN, LITAF, ST3GAL6, HERPUD1, RUNX1
WP_EBOLA_VIRUS_INFECTION_IN_HOST	0.00238379	0.0365902	0.315644	2.14049	1	50	HLA-DRB5, CLEC10A, HLA-DMA, HLA-DQB1, HLA-DQA2, RAB7A, HLA-DPB1, RHOC, HLA-DMB, HLA-DQA1, HLA-DRA, HLA-DRB1, NFKB2, HLA-DPA1, SOCS3, GSN, NPC2, BST2, PAK1, ADAM17, HLA-C, CD300A, REL, ITGA5	HLA-DRB5, CLEC10A, HLA-DMA, HLA-DQB1, HLA-DQA2, RAB7A, HLA-DPB1, RHOC, HLA-DMB, HLA-DQA1, HLA-DRA, HLA-DRB1, NFKB2, HLA-DPA1, SOCS3, GSN, NPC2, BST2, PAK1, ADAM17, HLA-C, CD300A
WONG_EMBRYONIC_STEM_CELL_CORE	0.00214823	0.0353456	0.245191	2.14039	1	104	EIF4A1, U2AF1, RPL27A, RPS3, RPL10A, EEF2, PRDX1, SLC25A5, HNRNPA1, CYCS, RPS27, CKS2, FBL, RPS5, BTF3, MTHFD2, NOP10, RPS16, EIF3L, KPNA2, RPS19, TGIF1, MID1IP1, EIF3K, NDUFA11, ERP29, EIF2S2, RPS23, UQCRH, PSMB5, BAX, SDHC, PSMA7, SUMO1, PSMB6, HSPE1, TIMM13, CCT5, TCOF1, BANF1, RPSA, DAP3, EIF6, EIF3I, NASP, NDUFB10, NDUFB7, UGDH, PRMT1, FDPS, TERF1, GLO1, POLR2F, NHP2, PHF5A, NDUFAB1, HMGB2, …	EIF4A1, U2AF1, RPL27A, RPS3, RPL10A, EEF2, PRDX1, SLC25A5, HNRNPA1, CYCS, RPS27, CKS2, FBL, RPS5, BTF3, MTHFD2, NOP10, RPS16, EIF3L, KPNA2, RPS19, TGIF1, MID1IP1, EIF3K, NDUFA11, ERP29, EIF2S2, RPS23, UQCRH, PSMB5, BAX, SDHC, PSMA7, SUMO1, PSMB6
BEIER_GLIOMA_STEM_CELL_DN	0.00280112	0.0384291	0.48528	2.13948	1	17	HLA-DMA, HLA-DQB1, HLA-DMB, HLA-DQA1, HLA-DRA, HLA-DRB1, HLA-DPA1, NFKBIZ, CD74, DDAH2, HNMT, MGLL	HLA-DMA, HLA-DQB1, HLA-DMB, HLA-DQA1, HLA-DRA, HLA-DRB1, HLA-DPA1, NFKBIZ, CD74, DDAH2
FLECHNER_PBL_KIDNEY_TRANSPLANT_REJECTED_VS_OK_UP	0.0027894	0.0384291	0.495375	2.13925	1	16	TUBB2A, PLP2, KPNA2, TXNRD1, REEP5, CD47, ARHGEF1, SPINT2, LITAF, ANXA4, TAX1BP3	TUBB2A, PLP2, KPNA2, TXNRD1, REEP5, CD47, ARHGEF1, SPINT2, LITAF, ANXA4
WESTON_VEGFA_TARGETS_3HR	0.00405954	0.0472748	0.457797	2.13465	2	19	MGP, CCL2, CD9, CXCL1, HEXA, RBX1, PNP, DYNLL1, BGN, NR4A1, NDUFA1, NNMT	MGP, CCL2, CD9, CXCL1, HEXA, RBX1, PNP, DYNLL1, BGN, NR4A1, NDUFA1
ENK_UV_RESPONSE_EPIDERMIS_DN	0.00105374	0.0286942	0.22709	2.13337	0	136	RPL31, S100A4, IL1R2, PLAUR, CXCL2, GLRX, CD55, STX11, CD83, CFD, FILIP1L, TPPP3, MAP2K3, EMP1, MGST3, TNFAIP3, CRIP1, ADM, DNAJB6, MAP3K8, TGFBI, EGR1, CCL22, LGALS3, PTGS2, WDR1, DNAJB1, GSN, ATF3, RNASET2, DBI, TXNRD1, PNP, CUTA, DUSP6, CIRBP, UAP1, ANXA1, ERP29, ID3, HSPB1, PON2, CHIC2, CTSH, MT1X, FKBP8, CPM, ALDH2, PLAU, GPR183, IRF8, FSCN1, PPP2CA, FOSL1, TNFRSF10B, DNAJB4, ERF, RSU1, ISG2…	RPL31, S100A4, IL1R2, PLAUR, CXCL2, GLRX, CD55, STX11, CD83, CFD, FILIP1L, TPPP3, MAP2K3, EMP1, MGST3, TNFAIP3, CRIP1, ADM, DNAJB6, MAP3K8, TGFBI, EGR1, CCL22, LGALS3, PTGS2, WDR1, DNAJB1, GSN, ATF3, RNASET2, DBI, TXNRD1, PNP, CUTA, DUSP6, CIRBP, UAP1, ANXA1, ERP29, ID3, HSPB1, PON2, CHIC2, CTSH, MT1X, FKBP8
WP_PHOTODYNAMIC_THERAPYINDUCED_NFKB_SURVIVAL_SIGNALING	0.00136612	0.0286942	0.46977	2.13197	0	18	IL1B, CXCL2, TNF, BCL2A1, IL1A, BIRC3, ICAM1, NFKB2, PTGS2	IL1B, CXCL2, TNF, BCL2A1, IL1A, BIRC3, ICAM1, NFKB2, PTGS2
KHETCHOUMIAN_TRIM24_TARGETS_UP	0.00141643	0.0286942	0.502839	2.13094	0	15	JUNB, CDKN1A, LGALS1, EMP1, ICAM1, EGR1, LGALS3, BTG2, VIM, CASP1	JUNB, CDKN1A, LGALS1, EMP1, ICAM1, EGR1, LGALS3, BTG2, VIM, CASP1
REACTOME_CHAPERONE_MEDIATED_AUTOPHAGY	0.00149701	0.0286942	0.613198	2.13065	0	9	UBB, EEF1A1, HSPA8, RPS27A, VIM, UBA52, UBC, RNASE1	UBB, EEF1A1, HSPA8, RPS27A, VIM
REACTOME_DNA_REPLICATION	0.00123153	0.0286942	0.340277	2.13027	0	40	UBB, POLD4, UBE2S, RBX1, RPS27A, PSMD8, PSMA4, UBE2E1, PSMB5, PSMB3, PSMA7, ANAPC11, PSMB7, PSMC5, PSMB6, UBA52, PSMA1, UBC, PSMB1, PSMC1, PSMD11, POLE4, PCNA, CDC26, PSMD9, ANAPC16, PSMC4, PSMB10, PSMF1, PSMB4, PSMA6, PSMA5, PSMC2, PSMD2, PSMD4, MCM7, RPA3	UBB, POLD4, UBE2S, RBX1, RPS27A, PSMD8, PSMA4, UBE2E1, PSMB5, PSMB3, PSMA7, ANAPC11, PSMB7, PSMC5, PSMB6
REACTOME_SYNTHESIS_OF_DNA	0.00123153	0.0286942	0.340277	2.13027	0	40	UBB, POLD4, UBE2S, RBX1, RPS27A, PSMD8, PSMA4, UBE2E1, PSMB5, PSMB3, PSMA7, ANAPC11, PSMB7, PSMC5, PSMB6, UBA52, PSMA1, UBC, PSMB1, PSMC1, PSMD11, POLE4, PCNA, CDC26, PSMD9, ANAPC16, PSMC4, PSMB10, PSMF1, PSMB4, PSMA6, PSMA5, PSMC2, PSMD2, PSMD4, MCM7, RPA3	UBB, POLD4, UBE2S, RBX1, RPS27A, PSMD8, PSMA4, UBE2E1, PSMB5, PSMB3, PSMA7, ANAPC11, PSMB7, PSMC5, PSMB6
SHETH_LIVER_CANCER_VS_TXNIP_LOSS_PAM2	0.00123305	0.0286942	0.338229	2.12887	0	41	IER3, LGALS1, RHOC, ANXA2, TUBB2A, POLD4, CKLF, CD14, PTTG1, AKR1B1, ATF3, TAGLN2, DUSP6, DYNLL1, MYADM, BTG2, CD40, TWF2, S100A11, TAX1BP3, FSCN1, BTG3, UPP1, PTPRE	IER3, LGALS1, RHOC, ANXA2, TUBB2A, POLD4, CKLF, CD14, PTTG1, AKR1B1, ATF3, TAGLN2, DUSP6, DYNLL1, MYADM, BTG2, CD40
REACTOME_MITOTIC_G2_G2_M_PHASES	0.00236686	0.0365902	0.303391	2.12655	1	55	CDKN1A, UBB, TUBB4B, TUBA1B, TUBB, TUBB2A, RBX1, RPS27A, DYNLL1, PSMD8, PSMA4, PSMB5, PSMB3, PSMA7, PSMB7, PSMC5, PHLDA1, PSMB6, UBA52, PSMA1, DCTN3, UBC, MAPRE1, PPP2CA, DCTN2, PSMB1, TUBA1C, TUBA1A, PSMC1, PSMD11, TUBB6, ACTR1A, PSMD9, SDCCAG8, PAFAH1B1, PSMC4, CDK11A, PSMB10, PSMF1, PSMB4, PSMA6, PSMA5, PSMC2, PPP2R1A, PSMD2, PSMD4	CDKN1A, UBB, TUBB4B, TUBA1B, TUBB, TUBB2A, RBX1, RPS27A, DYNLL1, PSMD8, PSMA4, PSMB5, PSMB3, PSMA7, PSMB7, PSMC5, PHLDA1, PSMB6
REACTOME_INTERLEUKIN_1_SIGNALING	0.00235294	0.0365902	0.318868	2.12652	1	47	IL1B, IL1R2, NFKBIA, UBB, IL1A, SQSTM1, NFKB2, MAP3K8, RBX1, RPS27A, PSMD8, UBE2N, PSMA4, PSMB5, PSMB3, PSMA7, PSMB7, PSMC5, PSMB6, UBA52, PSMA1, UBC, PSMB1, NFKBIB, PSMC1, PSMD11, IRAK2, NKIRAS2, PSMD9, PSMC4, IL1RN, PSMB10, PSMF1, PSMB4, PSMA6, PSMA5, PSMC2, PSMD2, PSMD4, IKBKG	IL1B, IL1R2, NFKBIA, UBB, IL1A, SQSTM1, NFKB2, MAP3K8, RBX1, RPS27A, PSMD8, UBE2N, PSMA4, PSMB5, PSMB3, PSMA7, PSMB7, PSMC5, PSMB6
KEGG_NOD_LIKE_RECEPTOR_SIGNALING_PATHWAY	0.00398406	0.0468498	0.426892	2.12448	2	22	IL1B, NFKBIA, CXCL2, CCL2, TNF, CXCL1, NLRP3, TNFAIP3, BIRC3, PYCARD	IL1B, NFKBIA, CXCL2, CCL2, TNF, CXCL1, NLRP3, TNFAIP3, BIRC3, PYCARD
TIEN_INTESTINE_PROBIOTICS_2HR_UP	0.00144092	0.0286942	0.572046	2.12448	0	11	RPL23, EEF1A1, HSPA8, RPS6, RPS3A, RPLP0, GAPDH, UBC	RPL23, EEF1A1, HSPA8, RPS6, RPS3A, RPLP0, GAPDH
REACTOME_SWITCHING_OF_ORIGINS_TO_A_POST_REPLICATIVE_STATE	0.00247831	0.0365902	0.35234	2.12347	1	36	UBB, UBE2S, RBX1, RPS27A, PSMD8, PSMA4, UBE2E1, PSMB5, PSMB3, PSMA7, ANAPC11, PSMB7, PSMC5, PSMB6, UBA52, PSMA1, UBC, PSMB1, PSMC1, PSMD11, CDC26, PSMD9, ANAPC16, PSMC4, PSMB10, PSMF1, PSMB4, PSMA6, PSMA5, PSMC2, PSMD2, PSMD4, MCM7	UBB, UBE2S, RBX1, RPS27A, PSMD8, PSMA4, UBE2E1, PSMB5, PSMB3, PSMA7, ANAPC11, PSMB7, PSMC5, PSMB6
BIOCARTA_BLYMPHOCYTE_PATHWAY	0.0015674	0.0286942	0.647321	2.12176	0	8	HLA-DRB5, FCGR2B, HLA-DRA, ICAM1, HLA-DRB1, CD40, ITGB2	HLA-DRB5, FCGR2B, HLA-DRA, ICAM1, HLA-DRB1, CD40
AMIT_EGF_RESPONSE_20_HELA	0.00164745	0.0286942	0.789474	2.1209	0	5	ZC3H12A, PPP1R15A, GADD45B, BTG2, JUN	ZC3H12A, PPP1R15A, GADD45B, BTG2, JUN
REACTOME_PEXOPHAGY	0.00161812	0.0286942	0.737557	2.12073	0	6	UBB, SQSTM1, RPS27A, MAP1LC3B, UBA52, UBC	UBB, SQSTM1, RPS27A, MAP1LC3B
REACTOME_AGGREPHAGY	0.00136612	0.0286942	0.466859	2.11876	0	18	UBB, TUBB4B, TUBA1B, TUBB2A, RPS27A, DYNLL1, UBE2N, VIM, UBA52, UBC, TUBA1C, TUBA1A, TUBB6, DYNC1LI1	UBB, TUBB4B, TUBA1B, TUBB2A, RPS27A, DYNLL1, UBE2N, VIM
HU_GENOTOXIC_DAMAGE_24HR	0.0041841	0.0479814	0.490519	2.11828	2	16	ATF4, RPL3, RPL10A, EEF2, TUBB2A, MTHFD2, DNAJA1, CASP1, HERPUD1, SERPINB9, BANF1	ATF4, RPL3, RPL10A, EEF2, TUBB2A, MTHFD2, DNAJA1, CASP1, HERPUD1
WP_VITAMIN_B12_METABOLISM	0.00144092	0.0286942	0.570228	2.11773	0	11	IL1B, CCL2, TNF, SOD1, ICAM1, NFKB2, SOD2	IL1B, CCL2, TNF, SOD1, ICAM1, NFKB2, SOD2
REACTOME_SCF_SKP2_MEDIATED_DEGRADATION_OF_P27_P21	0.00384123	0.0457654	0.378346	2.11603	2	30	CDKN1A, UBB, RPS27A, PSMD8, PSMA4, PSMB5, PSMB3, PSMA7, PSMB7, PSMC5, PSMB6, UBA52, PSMA1, UBC, PSMB1, PSMC1, PSMD11, CKS1B, PSMD9, PSMC4, PSMB10, PSMF1, PSMB4, PSMA6, PSMA5, PSMC2, PSMD2, PSMD4	CDKN1A, UBB, RPS27A, PSMD8, PSMA4, PSMB5, PSMB3, PSMA7, PSMB7, PSMC5, PSMB6
HOLLEMAN_ASPARAGINASE_RESISTANCE_ALL_UP	0.00170648	0.0290489	0.868064	2.11526	0	4	RPL3, RPS3, RPL6, EIF3K	RPL3, RPS3, RPL6, EIF3K
HUMMEL_BURKITTS_LYMPHOMA_DN	0.0015674	0.0286942	0.645196	2.1148	0	8	NFKBIA, BCL2A1, SQSTM1, CRIP1, CTSH, CD40, S100A11	NFKBIA, BCL2A1, SQSTM1, CRIP1, CTSH, CD40
ICHIBA_GRAFT_VERSUS_HOST_DISEASE_D7_UP	0.00236967	0.0365902	0.313123	2.11478	1	49	NFKBIA, CXCL2, TMSB4X, HLA-DMA, CCL2, BCL2A1, CLIC1, HLA-DMB, HLA-DQA1, TYROBP, HLA-DRA, ICAM1, HLA-DRB1, CD14, NFKBIZ, CD74, MNDA, PKM, MSR1, LY86, LITAF, FLOT1, IRF8, IRF7, HCK, PLD4, PLD3, C1QC	NFKBIA, CXCL2, TMSB4X, HLA-DMA, CCL2, BCL2A1, CLIC1, HLA-DMB, HLA-DQA1, TYROBP, HLA-DRA, ICAM1, HLA-DRB1, CD14, NFKBIZ, CD74, MNDA, PKM, MSR1, LY86, LITAF, FLOT1
PEART_HDAC_PROLIFERATION_CLUSTER_UP	0.00138889	0.0286942	0.511026	2.11473	0	14	ID2, INSIG1, PRDX1, CKS2, KPNA2, RAP1A, ID3, BTG2, DCTN3, TOB1	ID2, INSIG1, PRDX1, CKS2, KPNA2, RAP1A, ID3, BTG2
REACTOME_FCERI_MEDIATED_NF_KB_ACTIVATION	0.00247831	0.0365902	0.350822	2.11433	1	36	FCER1A, NFKBIA, UBB, FCER1G, RPS27A, PSMD8, UBE2N, PSMA4, UBE2D2, PSMB5, PSMB3, PSMA7, PSMB7, PSMC5, PSMB6, UBA52, PSMA1, UBC, PSMB1, PSMC1, PSMD11, PSMD9, PSMC4, PSMB10, PSMF1, PSMB4, PSMA6, PSMA5, PSMC2, PSMD2, PSMD4, IKBKG	FCER1A, NFKBIA, UBB, FCER1G, RPS27A, PSMD8, UBE2N, PSMA4, UBE2D2, PSMB5, PSMB3, PSMA7, PSMB7, PSMC5, PSMB6
YAO_TEMPORAL_RESPONSE_TO_PROGESTERONE_CLUSTER_17	0.00111857	0.0286942	0.26699	2.114	0	77	EIF4A3, TUBB, LMNA, ABRACL, CAPN2, UBE2S, FKBP1A, TALDO1, ARF4, SMDT1, TXNRD1, TMEM109, PSMD8, NDUFV2, NDUFA11, ERP29, DRAP1, NDUFB6, SLIRP, KRTCAP2, CSNK2B, PSMA7, PSMB7, PSMB6, EIF1AX, TWF2, COPE, TIMM13, GRPEL1, MDH2, NDUFB9, NAA10, GSTP1, DCTN2, IMPDH2, UFC1, UQCRQ, NDUFB7, LAMTOR1, MRPL51, MRPL18, NDUFAB1, RPS6KA4, LRPAP1, NDUFS6, CKS1B, MRPS15, MAPKAPK2, ERH, LSM4, VDAC3, PHB2, MRPS12, RPN2…	EIF4A3, TUBB, LMNA, ABRACL, CAPN2, UBE2S, FKBP1A, TALDO1, ARF4, SMDT1, TXNRD1, TMEM109, PSMD8, NDUFV2, NDUFA11, ERP29, DRAP1, NDUFB6, SLIRP, KRTCAP2, CSNK2B, PSMA7, PSMB7, PSMB6
KYNG_RESPONSE_TO_H2O2	0.00394737	0.0466007	0.410718	2.11322	2	24	RPL31, RPL21, COMMD6, CFD, HNRNPA1, SRGN, DNAJB1, RPL5, DNAJA1, DUT, OAZ2, CD59, CD68, GADD45A, HCFC1R1, TSPAN4, PFDN5	RPL31, RPL21, COMMD6, CFD, HNRNPA1, SRGN, DNAJB1, RPL5, DNAJA1, DUT, OAZ2
JINESH_BLEBBISHIELD_VS_LIVE_CONTROL_DN	0.00229885	0.0365902	0.283761	2.11308	1	64	RPL13A, RPL23A, RPL15, ZC3H12A, EEF2, ANXA2, RPS9, CXCL1, MGST3, RPS7, HLA-DRA, PLP2, PTTG1, CD74, PYCARD, RPL22L1, LPAR6, RPS29, TAGLN2, SOD2, CIRBP, DUSP23, KYNU, CAT, CASP4, PON2, CASP1, IFNGR2, HNMT, ENSA, HCLS1, ATP1B1, SERPINB8, SRI, RGS10, IRAK2, BID, ILF3, RAB34, SRSF7, SYPL1, PSMB4, PSTPIP2, TAGLN, CHMP2B, RIN2	RPL13A, RPL23A, RPL15, ZC3H12A, EEF2, ANXA2, RPS9, CXCL1, MGST3, RPS7, HLA-DRA, PLP2, PTTG1, CD74, PYCARD, RPL22L1, LPAR6, RPS29, TAGLN2, SOD2, CIRBP, DUSP23, KYNU, CAT, CASP4, PON2, CASP1
REACTOME_DEGRADATION_OF_GLI1_BY_THE_PROTEASOME	0.00384123	0.0457654	0.377784	2.11289	2	30	UBB, RBX1, RPS27A, PSMD8, PSMA4, PSMB5, PSMB3, PSMA7, PSMB7, PSMC5, PSMB6, UBA52, PSMA1, UBC, PSMB1, PSMC1, PSMD11, NUMB, PSMD9, PSMC4, PSMB10, PSMF1, PSMB4, PSMA6, PSMA5, PSMC2, PSMD2, PSMD4	UBB, RBX1, RPS27A, PSMD8, PSMA4, PSMB5, PSMB3, PSMA7, PSMB7, PSMC5, PSMB6
BIOCARTA_ASBCELL_PATHWAY	0.00164745	0.0286942	0.786184	2.11206	0	5	HLA-DRB5, IL10, HLA-DRA, HLA-DRB1, CD40	HLA-DRB5, IL10, HLA-DRA, HLA-DRB1, CD40
REACTOME_CHEMOKINE_RECEPTORS_BIND_CHEMOKINES	0.00138889	0.0286942	0.510315	2.11178	0	14	CXCL3, CCL3, CXCL2, CCL4, CCL2, CXCL1, CCL22, CCL3L1, CCR7	CXCL3, CCL3, CXCL2, CCL4, CCL2, CXCL1, CCL22, CCL3L1, CCR7
BLUM_RESPONSE_TO_SALIRASIB_UP	0.00321888	0.0408928	0.242005	2.10957	2	102	CXCL3, CDKN1A, NFKBIA, EIF1, ATF4, CD55, PPP1R15A, EEF2, IFRD1, SQSTM1, TNFAIP3, RAD23A, COX7A2L, SLC1A5, RPL12, MTHFD2, EGR1, ARF4, ATF3, MAP1LC3B, EIF3H, PSMD8, ERP29, EIF2S2, BLVRB, ERCC1, NSMAF, CASP4, RNF13, VPS28, CHIC2, VIM, CSTA, NINJ1, TMBIM6, GHITM, MGAT1, EIF5, ARHGEF2, MAFF, FOSL1, TNFRSF10B, DAP3, ECH1, ISG20, DNAJB9, PFDN2, MAFG, STX4, GADD45A, RSL24D1, BUD31, SERPINB8, UBXN1, RAB5A…	CXCL3, CDKN1A, NFKBIA, EIF1, ATF4, CD55, PPP1R15A, EEF2, IFRD1, SQSTM1, TNFAIP3, RAD23A, COX7A2L, SLC1A5, RPL12, MTHFD2, EGR1, ARF4, ATF3, MAP1LC3B, EIF3H, PSMD8, ERP29, EIF2S2, BLVRB, ERCC1, NSMAF, CASP4, RNF13, VPS28, CHIC2, VIM, CSTA, NINJ1
SPIELMAN_LYMPHOBLAST_EUROPEAN_VS_ASIAN_UP	0.00104384	0.0286942	0.217876	2.10876	0	152	OAZ1, RPL27A, RPLP2, RPL23, RPL4, VASP, CST3, TUBB, TUBB2A, HNRNPA1, RPS25, RPL19, RPS7, MRPL23, CKS2, ATP1A1, SRGN, RPL37A, RTN4, PFN1, PTTG1, HEXIM1, CD74, FAU, DBI, PEBP1, NDUFV2, NDUFB4, COX6A1, MORF4L2, HSPB1, ERCC1, NPM1, GPX4, RPS23, PSMB5, BAX, ARF5, COX4I1, PSMB3, NDUFA1, AUP1, AHR, ADA, PGLS, NDUFB11, S100A11, TAX1BP3, PQBP1, HES1, TBCA, CNPY3, AKR1A1, IFNGR1, TCOF1, UBL5, APRT, ARID3A,…	OAZ1, RPL27A, RPLP2, RPL23, RPL4, VASP, CST3, TUBB, TUBB2A, HNRNPA1, RPS25, RPL19, RPS7, MRPL23, CKS2, ATP1A1, SRGN, RPL37A, RTN4, PFN1, PTTG1, HEXIM1, CD74, FAU, DBI, PEBP1, NDUFV2, NDUFB4, COX6A1, MORF4L2, HSPB1, ERCC1, NPM1, GPX4, RPS23, PSMB5, BAX, ARF5, COX4I1, PSMB3, NDUFA1, AUP1, AHR, ADA
WP_OXIDATIVE_PHOSPHORYLATION	0.00373599	0.0448095	0.365773	2.10249	2	32	MT-ND2, NDUFV1, NDUFV2, NDUFA11, NDUFB4, NDUFA4, NDUFS7, NDUFB6, NDUFB5, NDUFB2, NDUFB9, ATP6AP2, NDUFA4L2, NDUFC2, NDUFB10, NDUFB7, NDUFAB1, NDUFS5, NDUFS6, NDUFA6, NDUFB1, NDUFC1	MT-ND2, NDUFV1, NDUFV2, NDUFA11, NDUFB4, NDUFA4, NDUFS7, NDUFB6
REACTOME_FORMATION_OF_INCISION_COMPLEX_IN_GG_NER	0.00142857	0.0286942	0.545969	2.10235	0	12	UBB, RAD23A, RBX1, RPS27A, UBE2N, ERCC1, SUMO1, UBA52, UBC, SUMO2	UBB, RAD23A, RBX1, RPS27A, UBE2N, ERCC1, SUMO1
BAELDE_DIABETIC_NEPHROPATHY_UP	0.00277778	0.0384291	0.506856	2.09747	1	14	CCL3, CLU, FTL, CRIP1, HLA-DRB1, MT2A, BAX, CTSH, AQP1, AKR1A1	CCL3, CLU, FTL, CRIP1, HLA-DRB1, MT2A, BAX, CTSH, AQP1
SESTO_RESPONSE_TO_UV_C6	0.00283286	0.0387552	0.494892	2.09726	1	15	ATF4, HNRNPA1, CD99, TGFBI, RGS2, DUT, ECH1, XRCC6, GADD45A, FDPS, TSC22D1, CKS1B, MMP9	ATF4, HNRNPA1, CD99, TGFBI, RGS2, DUT
PYEON_CANCER_HEAD_AND_NECK_VS_CERVICAL_DN	0.00161812	0.0286942	0.729329	2.09707	0	6	IL1R2, DCN, RPS4Y1, LY96, DDX3Y, DPT	IL1R2, DCN, RPS4Y1, LY96
ROSS_ACUTE_MYELOID_LEUKEMIA_CBF	0.00512821	0.0548216	0.38805	2.09486	3	27	JUNB, PMAIP1, HLA-DPB1, HLA-DMB, PTGIR, CRIP2, HLA-DPA1, PTGER2, LAT2, HSD17B11, DUSP6, CD58, CLEC5A	JUNB, PMAIP1, HLA-DPB1, HLA-DMB, PTGIR, CRIP2, HLA-DPA1, PTGER2, LAT2, HSD17B11, DUSP6, CD58, CLEC5A
WHITESIDE_CISPLATIN_RESISTANCE_DN	0.0015674	0.0286942	0.638936	2.09428	0	8	RPL13A, RPS9, SOD1, RPS5, RPS16, RPS21	RPL13A, RPS9, SOD1, RPS5, RPS16
BIOCARTA_MSP_PATHWAY	0.0016835	0.0289861	0.953574	2.0931	0	3	IL1B, CCL2, TNF	IL1B, CCL2, TNF
YAMAZAKI_TCEB3_TARGETS_DN	0.00121065	0.0286942	0.326479	2.09091	0	43	ALDOA, TUBB4B, S100A6, TUBA1B, TUBB, HNRNPA1, ARL6IP1, CKS2, UBE2S, TALDO1, KPNA2, LGALS3, TGIF1, AKR1B1, SOD2, DUSP6, ANXA1	ALDOA, TUBB4B, S100A6, TUBA1B, TUBB, HNRNPA1, ARL6IP1, CKS2, UBE2S, TALDO1, KPNA2, LGALS3, TGIF1, AKR1B1, SOD2, DUSP6, ANXA1
REACTOME_PTEN_REGULATION	0.00239234	0.0365902	0.323129	2.09052	1	44	UBB, RHEB, EGR1, RPS27A, LAMTOR4, PSMD8, PSMA4, MAF1, PSMB5, JUN, CSNK2B, PSMB3, PSMA7, PSMB7, PSMC5, PSMB6, UBA52, PSMA1, UBC, LAMTOR3, LAMTOR5, PSMB1, LAMTOR2, PSMC1, LAMTOR1, PSMD11, PSMD9, PSMC4, PSMB10, PSMF1, RING1, PSMB4, PSMA6, PSMA5, PSMC2, HDAC1, PSMD2, PSMD4	UBB, RHEB, EGR1, RPS27A, LAMTOR4, PSMD8, PSMA4, MAF1, PSMB5, JUN, CSNK2B, PSMB3, PSMA7, PSMB7, PSMC5, PSMB6
REACTOME_CYCLIN_A_CDK2_ASSOCIATED_EVENTS_AT_S_PHASE_ENTRY	0.00373599	0.0448095	0.363659	2.09034	2	32	CDKN1A, UBB, RPS27A, PSMD8, PSMA4, PSMB5, PSMB3, PSMA7, PSMB7, PSMC5, PSMB6, UBA52, PSMA1, UBC, PSMB1, PSMC1, PSMD11, RB1, CKS1B, PSMD9, PSMC4, PSMB10, PSMF1, PSMB4, PSMA6, PSMA5, PSMC2, PSMD2, PSMD4, MYC	CDKN1A, UBB, RPS27A, PSMD8, PSMA4, PSMB5, PSMB3, PSMA7, PSMB7, PSMC5, PSMB6
NABA_MATRISOME_ASSOCIATED	0.00326087	0.0411651	0.249414	2.08861	2	91	S100A4, IL1B, CXCL3, CLEC10A, CCL3, CXCL2, CCL4, S100A6, LGALS1, CST3, CCL2, TNF, ANXA2, CXCL1, IL10, IL1A, LGALS2, S100A10, TCHH, CCL22, LGALS3, PDGFB, ANXA1, ANXA5, OSM, HTRA1, CLEC12A, ANXA11, CLEC5A, ADAM15, EGLN2, ADAM17, CTSH, CSTA, ANXA4, PLAU, S100A11, F13A1	S100A4, IL1B, CXCL3, CLEC10A, CCL3, CXCL2, CCL4, S100A6, LGALS1, CST3, CCL2, TNF, ANXA2, CXCL1, IL10, IL1A, LGALS2, S100A10, TCHH, CCL22, LGALS3, PDGFB, ANXA1, ANXA5, OSM, HTRA1, CLEC12A, ANXA11, CLEC5A, ADAM15, EGLN2, ADAM17, CTSH, CSTA, ANXA4
WEIGEL_OXIDATIVE_STRESS_BY_TBH_AND_H2O2	0.00149701	0.0286942	0.600873	2.08783	0	9	RPL13A, TUBA1B, RNH1, CAPN2, DYNLL1, SPINT2, HLA-C	RPL13A, TUBA1B, RNH1, CAPN2, DYNLL1, SPINT2, HLA-C
BLALOCK_ALZHEIMERS_DISEASE_DN	0.00100301	0.0286942	0.184169	2.08636	0	319	RPL31, GLRX, TUBB4B, RPL15, SAP18, SRSF2, RAB7A, HSPA8, FCER1G, SLC25A6, IFRD1, SLC25A5, TUBB2A, ALOX5AP, RPL38, CYCS, MGST3, CKS2, RPL6, COX7A2L, MYL12A, ITM2B, ESD, RPL35A, RTN4, KPNA2, HEXB, RGS2, NDFIP1, ARF4, RBX1, TPI1, RNASET2, EIF3K, CHCHD2, TAF9, CUTA, DUSP6, UAP1, DYNLL1, PPT1, MNDA, REEP5, UBE2N, NDUFV2, NDUFB4, COX7A2, RNF5, NDUFA4, DRAP1, SSBP1, COX6A1, AP2M1, NEDD8, SPINT2, APLP2, T…	RPL31, GLRX, TUBB4B, RPL15, SAP18, SRSF2, RAB7A, HSPA8, FCER1G, SLC25A6, IFRD1, SLC25A5, TUBB2A, ALOX5AP, RPL38, CYCS, MGST3, CKS2, RPL6, COX7A2L, MYL12A, ITM2B, ESD, RPL35A, RTN4, KPNA2, HEXB, RGS2, NDFIP1, ARF4, RBX1, TPI1, RNASET2, EIF3K, CHCHD2, TAF9, CUTA, DUSP6, UAP1, DYNLL1, PPT1, MNDA, REEP5, UBE2N, NDUFV2, NDUFB4, COX7A2, RNF5, NDUFA4, DRAP1, SSBP1, COX6A1, AP2M1, NEDD8, SPINT2, APLP2, T…
REACTOME_THE_CITRIC_ACID_TCA_CYCLE_AND_RESPIRATORY_ELECTRON_TRANSPORT	0.00111483	0.0286942	0.264333	2.08392	0	75	CYCS, COX7A2L, NDUFA13, MT-ND2, NDUFV1, NDUFV2, NDUFA11, NDUFB4, NDUFA4, COX6A1, NDUFS7, NDUFB6, UQCRH, BSG, COX4I1, SDHC, NDUFA1, NDUFA12, MPC1, NDUFB5, NDUFB11, NDUFB2, MDH2, NDUFB9, COQ10B, COX8A, MPC2, NDUFC2, NDUFB10, UQCRQ, IDH3B, COX6B1, NDUFB7, GLO1, COX16, COX5A, NDUFAB1, NDUFS5, IDH2, PDK4, UQCRFS1, NDUFS6, NDUFA6, CYC1, NDUFB1, NDUFC1, ETFA, NDUFB3, IDH3G, TMEM126B, COX11, SDHB, HAGH, …	CYCS, COX7A2L, NDUFA13, MT-ND2, NDUFV1, NDUFV2, NDUFA11, NDUFB4, NDUFA4, COX6A1, NDUFS7, NDUFB6, UQCRH, BSG, COX4I1, SDHC, NDUFA1, NDUFA12, MPC1
AMIT_EGF_RESPONSE_60_MCF10A	0.00409836	0.047451	0.458853	2.08242	2	18	IER3, JUNB, CXCL2, ZC3H12A, TNFAIP3, GLIPR1, EGR1, PTGS2, IER2, JUN, TOMM22, HES1	IER3, JUNB, CXCL2, ZC3H12A, TNFAIP3, GLIPR1, EGR1, PTGS2, IER2, JUN, TOMM22
REACTOME_GAP_JUNCTION_TRAFFICKING_AND_REGULATION	0.0015674	0.0286942	0.635241	2.08217	0	8	TUBB4B, TUBA1B, TUBB2A, AP2M1, DAB2, TUBA1C, TUBA1A, TUBB6	TUBB4B, TUBA1B, TUBB2A, AP2M1
MARZEC_IL2_SIGNALING_UP	0.00625	0.0620872	0.358674	2.08169	4	33	IER3, CCL3, TNFAIP8, PHLDA2, GADD45B, IL10, IL1A, BIRC3, TNFRSF12A, CSRNP1, PNP, DUSP6, OSM, IL10RA, AHR, PHLDA1, CSF2RA, SERPINB9	IER3, CCL3, TNFAIP8, PHLDA2, GADD45B, IL10, IL1A, BIRC3, TNFRSF12A, CSRNP1, PNP, DUSP6, OSM, IL10RA, AHR, PHLDA1
TSUNODA_CISPLATIN_RESISTANCE_DN	0.00277778	0.0384291	0.502392	2.079	1	14	CLU, SLC3A2, CRIP1, HLA-DPA1, PTGS2, CD74, KYNU, FOLR2, C1S, FN1	CLU, SLC3A2, CRIP1, HLA-DPA1, PTGS2, CD74, KYNU, FOLR2, C1S
KEGG_CYTOKINE_CYTOKINE_RECEPTOR_INTERACTION	0.00239234	0.0365902	0.321192	2.07798	1	44	IL1B, CXCL3, IL1R2, CCL3, CXCL2, CCL4, CCL2, TNF, CXCL1, IL10, IL1A, TNFRSF12A, CCL22, PDGFB, OSM, CCL3L1, CSF1R, IL10RA, CCR7, CD40, IFNGR2, CSF2RA, IFNGR1	IL1B, CXCL3, IL1R2, CCL3, CXCL2, CCL4, CCL2, TNF, CXCL1, IL10, IL1A, TNFRSF12A, CCL22, PDGFB, OSM, CCL3L1, CSF1R, IL10RA, CCR7, CD40
BROWNE_HCMV_INFECTION_2HR_UP	0.00424929	0.0484688	0.49024	2.07755	2	15	CXCL3, NFKBIA, CFD, ICAM1, MAP3K8, EGR1, RGS2, ATF3, NR4A1	CXCL3, NFKBIA, CFD, ICAM1, MAP3K8, EGR1, RGS2, ATF3, NR4A1
WONG_MITOCHONDRIA_GENE_MODULE	0.00331126	0.0416263	0.255024	2.07745	2	83	TSPO, COX7A2L, TOMM7, MTHFD2, COX17, SOD2, NDUFV1, NDUFV2, NDUFB4, COX7A2, NDUFA4, COX6A1, PRDX5, GPX4, NDUFB6, VDAC2, HAX1, DUT, COX4I1, NDUFA1, SCP2, NDUFA12, TUFM, NDUFB5, NDUFB2, TIMM13, NDUFB9, HSD17B10, COX8A, DAP3, NDUFC2, NDUFB10, UQCRQ, COX6B1, ATP1B1, SEC61G, MRPL18, COX5A, NDUFAB1, TIMM10, GLUD1, NDUFS5, IDH2, UQCRFS1, MRPS36, NDUFS6, NDUFA6, CYC1, DECR1, NDUFB1, NDUFC1, MRPS15, ECHS1,…	TSPO, COX7A2L, TOMM7, MTHFD2, COX17, SOD2, NDUFV1, NDUFV2, NDUFB4, COX7A2, NDUFA4, COX6A1, PRDX5, GPX4, NDUFB6, VDAC2, HAX1, DUT, COX4I1, NDUFA1, SCP2, NDUFA12, TUFM
REACTOME_MITOTIC_G1_PHASE_AND_G1_S_TRANSITION	0.00243605	0.0365902	0.325799	2.07728	1	42	CDKN1A, UBB, RPS27A, PSMD8, PSMA4, PSMB5, PSMB3, PSMA7, PSMB7, PSMC5, PSMB6, UBA52, PSMA1, UBC, PPP2CA, PSMB1, PSMC1, CCND3, PSMD11, POLE4, PCNA, RB1, CKS1B, PSMD9, PSMC4, PSMB10, PSMF1, PSMB4, PSMA6, PSMA5, PSMC2, HDAC1, PPP2R1A, PSMD2, PSMD4, MCM7, MYC, RPA3	CDKN1A, UBB, RPS27A, PSMD8, PSMA4, PSMB5, PSMB3, PSMA7, PSMB7, PSMC5, PSMB6
REACTOME_DEGRADATION_OF_BETA_CATENIN_BY_THE_DESTRUCTION_COMPLEX	0.00371747	0.0447661	0.348325	2.07671	2	35	UBB, RBX1, RPS27A, PSMD8, PSMA4, TLE4, PSMB5, PSMB3, PSMA7, PSMB7, PSMC5, PSMB6, UBA52, PSMA1, UBC, PPP2CA, PSMB1, PSMC1, PSMD11, PSMD9, PSMC4, PSMB10, PSMF1, PSMB4, PSMA6, PSMA5, PSMC2, HDAC1, PPP2R1A, PSMD2, PSMD4, MYC	UBB, RBX1, RPS27A, PSMD8, PSMA4, TLE4, PSMB5, PSMB3, PSMA7, PSMB7, PSMC5, PSMB6
WOO_LIVER_CANCER_RECURRENCE_UP	0.0025413	0.0369489	0.36467	2.07632	1	31	ALDOA, PLAUR, MGP, S100A6, CCL2, RGS1, RHOF, CXCL1, CRIP1, RGS2, PPT1, PKM, CCNI, PLAU, ARHGEF2, DAB2, CCND3, TGFB1, HMGA1, RGS10, MEF2C, COL9A2	ALDOA, PLAUR, MGP, S100A6, CCL2, RGS1, RHOF, CXCL1, CRIP1, RGS2, PPT1, PKM, CCNI
REACTOME_REGULATION_OF_PTEN_STABILITY_AND_ACTIVITY	0.00510204	0.0548216	0.375615	2.07607	3	29	UBB, RPS27A, PSMD8, PSMA4, PSMB5, CSNK2B, PSMB3, PSMA7, PSMB7, PSMC5, PSMB6, UBA52, PSMA1, UBC, PSMB1, PSMC1, PSMD11, PSMD9, PSMC4, PSMB10, PSMF1, PSMB4, PSMA6, PSMA5, PSMC2, PSMD2, PSMD4	UBB, RPS27A, PSMD8, PSMA4, PSMB5, CSNK2B, PSMB3, PSMA7, PSMB7, PSMC5, PSMB6
REACTOME_REGULATED_NECROSIS	0.00398406	0.0468498	0.416942	2.07497	2	22	IL1B, SDCBP, UBB, CYCS, IL1A, BIRC3, RPS27A, CASP4, BAX, CASP1, FLOT1, UBA52, UBC, TNFRSF10B	IL1B, SDCBP, UBB, CYCS, IL1A, BIRC3, RPS27A, CASP4, BAX, CASP1, FLOT1
ODONNELL_TFRC_TARGETS_UP	0.00344828	0.0426352	0.278379	2.07301	2	64	EIF4A1, JUNB, ID2, CDKN1A, EIF1, HLA-DQB1, PPP1R15A, RGS1, GADD45B, IFRD1, MIR22HG, HLA-DQA1, POLD4, SQSTM1, ZFP36L1, CDC42EP3, CSRNP1, GLIPR1, RGS2, ADIRF, SIK1, MYLIP	EIF4A1, JUNB, ID2, CDKN1A, EIF1, HLA-DQB1, PPP1R15A, RGS1, GADD45B, IFRD1, MIR22HG, HLA-DQA1, POLD4, SQSTM1, ZFP36L1, CDC42EP3, CSRNP1, GLIPR1, RGS2, ADIRF, SIK1, MYLIP
LEI_MYB_TARGETS	0.00215054	0.0353456	0.2349	2.07182	1	108	IL1B, CDKN1A, LUM, CLU, CCL2, ANXA2, TUBB2A, HNRNPA1, CKS2, MYL12A, ATP6V0D1, SRGN, TNIP1, XBP1, CYP1B1, CRIP2, TGFBI, PTTG1, S100A10, GRN, RGS2, DNAJB1, EEF1D, TXNRD1, MAP1LC3B, PNP, ANXA1, NDUFV1, PSMA4, IDI1, BRD2, RPS15A, NXF1, HSPB1, ERCC1, DNAJA1, LITAF, VIM, MT1X, FLOT1, NINJ1, HSPE1, NNMT, UBC, FN1, APRT, GSTP1, CD59, TNFAIP6, DAB2, ISG20, LTA4H	IL1B, CDKN1A, LUM, CLU, CCL2, ANXA2, TUBB2A, HNRNPA1, CKS2, MYL12A, ATP6V0D1, SRGN, TNIP1, XBP1, CYP1B1, CRIP2, TGFBI, PTTG1, S100A10, GRN, RGS2, DNAJB1, EEF1D, TXNRD1, MAP1LC3B, PNP, ANXA1, NDUFV1, PSMA4, IDI1, BRD2, RPS15A, NXF1, HSPB1, ERCC1, DNAJA1, LITAF, VIM, MT1X, FLOT1, NINJ1
WIERENGA_STAT5A_TARGETS_GROUP2	0.00404313	0.047175	0.434515	2.06983	2	20	CCL3, TRAF1, CD83, CCL2, RGS1, GADD45B, EMP1, SQSTM1, CCL22, CCR7, BTG2	CCL3, TRAF1, CD83, CCL2, RGS1, GADD45B, EMP1, SQSTM1, CCL22, CCR7, BTG2
REACTOME_TRANSCRIPTIONAL_REGULATION_BY_TP53	0.00434311	0.049241	0.244806	2.06541	3	93	CDKN1A, UBB, DDIT4, PMAIP1, PRDX1, CYCS, RHEB, COX7A2L, RPS27A, TXNRD1, YWHAQ, LAMTOR4, TAF9, POLR2L, PLK3, NDUFA4, COX6A1, PRDX5, NPM1, TMEM219, BTG2, TXN, BAX, JUN, COX4I1, POLR2E, CSNK2B, CASP1, UBA52, UBC, CNOT4, ARID3A, LAMTOR3, LAMTOR5, SUPT4H1, PPP2CA, TNFRSF10B, COX8A, TAF7, LAMTOR2, COX6B1, PRDM1, PRMT1, GADD45A, LAMTOR1, POLR2F, TNFRSF10D, COX16, COX5A, POLR2G, PCNA	CDKN1A, UBB, DDIT4, PMAIP1, PRDX1, CYCS, RHEB, COX7A2L, RPS27A, TXNRD1, YWHAQ, LAMTOR4, TAF9, POLR2L, PLK3, NDUFA4, COX6A1, PRDX5, NPM1, TMEM219, BTG2, TXN, BAX, JUN, COX4I1, POLR2E, CSNK2B, CASP1
BENPORATH_MYC_MAX_TARGETS	0.00102249	0.0286942	0.197999	2.06489	0	206	RPL31, RPS20, RPL27, U2AF1, ATF4, OAZ1, TMSB4X, RPL27A, RPL15, SAP18, SRSF2, RPS13, VASP, RPL8, CALM2, RPS6, TUBA1B, HNRNPA1, RPS25, SOD1, RPL19, POLD4, SQSTM1, UXT, RHEB, SERTAD1, CKS2, COX7A2L, RPS5, RPLP1, VPS29, PFN1, HSPA2, RPS19, RPL9, RPS27A, RNASET2, DBI, RPS29, TAGLN2, AMD1, EIF3K, CUTA, NDUFV1, PSMD8, MT2A, NDUFB4, PKM, IER2, RPL5, RPL35, PRDX5, NDUFB6, RAC2, LY86, VDAC2, HAX1, PSMB5, I…	RPL31, RPS20, RPL27, U2AF1, ATF4, OAZ1, TMSB4X, RPL27A, RPL15, SAP18, SRSF2, RPS13, VASP, RPL8, CALM2, RPS6, TUBA1B, HNRNPA1, RPS25, SOD1, RPL19, POLD4, SQSTM1, UXT, RHEB, SERTAD1, CKS2, COX7A2L, RPS5, RPLP1, VPS29, PFN1, HSPA2, RPS19, RPL9, RPS27A, RNASET2, DBI, RPS29, TAGLN2, AMD1, EIF3K, CUTA, NDUFV1, PSMD8, MT2A, NDUFB4, PKM, IER2, RPL5, RPL35, PRDX5, NDUFB6, RAC2, LY86, VDAC2, HAX1, PSMB5, I…
MANN_RESPONSE_TO_AMIFOSTINE_UP	0.00142857	0.0286942	0.535903	2.06359	0	12	S100A4, CDKN1A, ZFP36L1, RAD23A, CAT, NEDD8, ERCC1, CASP4	S100A4, CDKN1A, ZFP36L1, RAD23A, CAT, NEDD8, ERCC1, CASP4
REACTOME_CS_DS_DEGRADATION	0.00170648	0.0290489	0.846691	2.06318	0	4	DCN, HEXB, HEXA, BGN	DCN, HEXB, HEXA, BGN
BHATI_G2M_ARREST_BY_2METHOXYESTRADIOL_DN	0.00371747	0.0447661	0.342173	2.0622	2	36	RPL31, RPL36A, ATF4, RPL26, RPL3, DCN, RPL10A, EEF2, IFRD1, IL1A, RPL12, MTHFD2, MID1IP1, CIRBP, RPL34, HERPUD1, METTL9, PGLS	RPL31, RPL36A, ATF4, RPL26, RPL3, DCN, RPL10A, EEF2, IFRD1, IL1A, RPL12, MTHFD2, MID1IP1, CIRBP, RPL34, HERPUD1, METTL9
DELLA_RESPONSE_TO_TSA_AND_BUTYRATE	0.00147929	0.0286942	0.573423	2.0619	0	10	CDKN1A, PRDX1, ICAM1, RNH1, NR4A1, HSPB1, MAPRE1, TOB1, GADD45A	CDKN1A, PRDX1, ICAM1, RNH1, NR4A1, HSPB1
REACTOME_PCP_CE_PATHWAY	0.00371747	0.0447661	0.345819	2.06178	2	35	UBB, PFN1, RPS27A, PSMD8, PSMA4, AP2M1, RAC2, PSMB5, PSMB3, PSMA7, PSMB7, PSMC5, PSMB6, UBA52, PSMA1, UBC, PSMB1, PSMC1, ARRB2, PSMD11, PSMD9, PSMC4, PSMB10, PSMF1, PSMB4, DAAM1, PSMA6, PSMA5, PSMC2, PSMD2, PSMD4	UBB, PFN1, RPS27A, PSMD8, PSMA4, AP2M1, RAC2, PSMB5, PSMB3, PSMA7, PSMB7, PSMC5, PSMB6
ROSS_AML_WITH_CBFB_MYH11_FUSION	0.00534045	0.0560049	0.422655	2.06159	3	21	CLEC10A, CD1C, TNFAIP2, CFP, LGALS2, TGFBI, CD1E, PLBD1, DUSP6, IL10RA, ANXA11	CLEC10A, CD1C, TNFAIP2, CFP, LGALS2, TGFBI, CD1E, PLBD1, DUSP6, IL10RA, ANXA11
FERRANDO_HOX11_NEIGHBORS	0.00164745	0.0286942	0.76727	2.06125	0	5	CD1C, STMN1, CD1E, ERCC1, ADA	CD1C, STMN1, CD1E, ERCC1, ADA
GROSS_ELK3_TARGETS_DN	0.00144092	0.0286942	0.554872	2.0607	0	11	CXCL3, CSRNP1, PLEK, SOCS3, PTGS2, HAX1, COPE, MAFF, UPP1	CXCL3, CSRNP1, PLEK, SOCS3, PTGS2, HAX1
AMIT_EGF_RESPONSE_240_MCF10A	0.00161812	0.0286942	0.715755	2.05804	0	6	INSIG1, TUBB2A, TNFRSF12A, HERPUD1, PLAU, PTAFR	INSIG1, TUBB2A, TNFRSF12A, HERPUD1
REACTOME_DOWNSTREAM_SIGNALING_EVENTS_OF_B_CELL_RECEPTOR_BCR	0.00495663	0.0537624	0.345056	2.05722	3	35	NFKBIA, UBB, FKBP1A, RPS27A, PSMD8, PSMA4, PSMB5, PSMB3, PSMA7, PSMB7, PSMC5, PSMB6, REL, UBA52, PSMA1, UBC, PSMB1, NFKBIB, PSMC1, PSMD11, PSMD9, PSMC4, PSMB10, PSMF1, PSMB4, PSMA6, PSMA5, PSMC2, PSMD2, PSMD4, IKBKG	NFKBIA, UBB, FKBP1A, RPS27A, PSMD8, PSMA4, PSMB5, PSMB3, PSMA7, PSMB7, PSMC5, PSMB6
REACTOME_ORC1_REMOVAL_FROM_CHROMATIN	0.00512164	0.0548216	0.367759	2.05682	3	30	UBB, RBX1, RPS27A, PSMD8, PSMA4, PSMB5, PSMB3, PSMA7, PSMB7, PSMC5, PSMB6, UBA52, PSMA1, UBC, PSMB1, PSMC1, PSMD11, PSMD9, PSMC4, PSMB10, PSMF1, PSMB4, PSMA6, PSMA5, PSMC2, PSMD2, PSMD4, MCM7	UBB, RBX1, RPS27A, PSMD8, PSMA4, PSMB5, PSMB3, PSMA7, PSMB7, PSMC5, PSMB6
BIOCARTA_IL5_PATHWAY	0.00164745	0.0286942	0.76418	2.05295	0	5	IL1B, HLA-DRB5, HLA-DRA, HLA-DRB1	IL1B, HLA-DRB5, HLA-DRA, HLA-DRB1
GROSS_HYPOXIA_VIA_ELK3_DN	0.002331	0.0365902	0.292694	2.05219	1	54	CXCL3, NFKBIA, ATF4, CXCL2, PPP1R15A, CCL2, IFRD1, ZFP36, ADM, CDC42EP3, CSRNP1, SRGN, XBP1, PLEK, MTHFD2, EGR1, PTGS2, TGIF1	CXCL3, NFKBIA, ATF4, CXCL2, PPP1R15A, CCL2, IFRD1, ZFP36, ADM, CDC42EP3, CSRNP1, SRGN, XBP1, PLEK, MTHFD2, EGR1, PTGS2, TGIF1
HAHTOLA_MYCOSIS_FUNGOIDES_SKIN_DN	0.00149701	0.0286942	0.590562	2.052	0	9	HLA-DQB1, HLA-DQA1, DSTN, GRN, CAT, ANXA4, EIF1AX	HLA-DQB1, HLA-DQA1, DSTN, GRN, CAT, ANXA4
REACTOME_MTORC1_MEDIATED_SIGNALLING	0.00147929	0.0286942	0.570534	2.05151	0	10	EIF4E, RPS6, RHEB, FKBP1A, LAMTOR4, LAMTOR3, LAMTOR5, LAMTOR2, LAMTOR1	EIF4E, RPS6, RHEB, FKBP1A, LAMTOR4
PID_IL23_PATHWAY	0.00147929	0.0286942	0.569982	2.04953	0	10	IL1B, NFKBIA, CCL2, TNF, CXCL1, SOCS3	IL1B, NFKBIA, CCL2, TNF, CXCL1, SOCS3
BIOCARTA_TH1TH2_PATHWAY	0.0015674	0.0286942	0.625136	2.04905	0	8	HLA-DRB5, HLA-DRA, HLA-DRB1, CD40, IFNGR2, CD86, IFNGR1	HLA-DRB5, HLA-DRA, HLA-DRB1, CD40
WP_MRNA_PROTEIN_AND_METABOLITE_INDUCATION_PATHWAY_BY_CYCLOSPORIN_A	0.00164745	0.0286942	0.762626	2.04877	0	5	ATF4, SLC3A2, NFE2L2, SLC1A5	ATF4, SLC3A2, NFE2L2, SLC1A5
KANG_IMMORTALIZED_BY_TERT_UP	0.00409836	0.047451	0.450237	2.04332	2	18	RHEB, ICAM1, CDC42EP3, RPS19, RPS4Y1, PDGFB, CLN8, BGN, NSMAF, NNMT, COL6A2, TGFB1, STXBP2, CKS1B, SKAP2	RHEB, ICAM1, CDC42EP3, RPS19, RPS4Y1, PDGFB, CLN8, BGN, NSMAF
VANASSE_BCL2_TARGETS_DN	0.00142857	0.0286942	0.530502	2.04279	0	12	NFKBID, TRAF1, CD9, HCST, CFP, ANXA4, F13A1, FN1, CMTM3	NFKBID, TRAF1, CD9, HCST, CFP, ANXA4
WP_PROSTAGLANDIN_SYNTHESIS_AND_REGULATION	0.00409836	0.047451	0.449901	2.0418	2	18	S100A6, ANXA2, PTGIR, TBXAS1, S100A10, PTGS2, AKR1B1, PTGER2, ANXA1, ANXA5	S100A6, ANXA2, PTGIR, TBXAS1, S100A10, PTGS2, AKR1B1, PTGER2, ANXA1, ANXA5
REACTOME_IKK_COMPLEX_RECRUITMENT_MEDIATED_BY_RIP1	0.00142857	0.0286942	0.530224	2.04172	0	12	UBB, BIRC3, CD14, RPS27A, UBE2N, UBE2D2, LY96, UBA52, UBC	UBB, BIRC3, CD14, RPS27A, UBE2N, UBE2D2, LY96
BAE_BRCA1_TARGETS_UP	0.00531208	0.0560049	0.410224	2.04153	3	22	ATF4, TMSB4X, IFRD1, LGALS3, ANXA1, KYNU, UBE2N, IDI1, NDUFA4, DRAP1, SPINT2	ATF4, TMSB4X, IFRD1, LGALS3, ANXA1, KYNU, UBE2N, IDI1, NDUFA4, DRAP1, SPINT2
REACTOME_ASYMMETRIC_LOCALIZATION_OF_PCP_PROTEINS	0.00514139	0.0548216	0.373318	2.03503	3	28	UBB, RPS27A, PSMD8, PSMA4, PSMB5, PSMB3, PSMA7, PSMB7, PSMC5, PSMB6, UBA52, PSMA1, UBC, PSMB1, PSMC1, PSMD11, PSMD9, PSMC4, PSMB10, PSMF1, PSMB4, PSMA6, PSMA5, PSMC2, PSMD2, PSMD4	UBB, RPS27A, PSMD8, PSMA4, PSMB5, PSMB3, PSMA7, PSMB7, PSMC5, PSMB6
REACTOME_CDT1_ASSOCIATION_WITH_THE_CDC6_ORC_ORIGIN_COMPLEX	0.00514139	0.0548216	0.373318	2.03503	3	28	UBB, RPS27A, PSMD8, PSMA4, PSMB5, PSMB3, PSMA7, PSMB7, PSMC5, PSMB6, UBA52, PSMA1, UBC, PSMB1, PSMC1, PSMD11, PSMD9, PSMC4, PSMB10, PSMF1, PSMB4, PSMA6, PSMA5, PSMC2, PSMD2, PSMD4	UBB, RPS27A, PSMD8, PSMA4, PSMB5, PSMB3, PSMA7, PSMB7, PSMC5, PSMB6
REACTOME_DEGRADATION_OF_AXIN	0.00514139	0.0548216	0.373318	2.03503	3	28	UBB, RPS27A, PSMD8, PSMA4, PSMB5, PSMB3, PSMA7, PSMB7, PSMC5, PSMB6, UBA52, PSMA1, UBC, PSMB1, PSMC1, PSMD11, PSMD9, PSMC4, PSMB10, PSMF1, PSMB4, PSMA6, PSMA5, PSMC2, PSMD2, PSMD4	UBB, RPS27A, PSMD8, PSMA4, PSMB5, PSMB3, PSMA7, PSMB7, PSMC5, PSMB6
BIOCARTA_EIF_PATHWAY	0.00147929	0.0286942	0.565818	2.03455	0	10	EIF4A1, EIF1, EIF4E, EEF2, EIF2S2, EIF1AX, EIF5, EIF6, EIF2S1	EIF4A1, EIF1, EIF4E, EEF2, EIF2S2
WP_ARYL_HYDROCARBON_RECEPTOR_PATHWAY_WP2873	0.00277778	0.0384291	0.491637	2.03449	1	14	JUNB, IL1B, TNF, NFE2L2, CYP1B1, BAX, JUN, AHR, HES1	JUNB, IL1B, TNF, NFE2L2, CYP1B1, BAX, JUN, AHR
GAL_LEUKEMIC_STEM_CELL_DN	0.00463499	0.0512922	0.279655	2.03407	3	60	VSIG4, IL1B, MS4A6A, CCL4, STX11, LGALS1, FCGR2A, G0S2, CXCL1, CDC42EP3, CD14, CYP1B1, LGALS2, LGALS3, CAPG, TPI1, NCF2, NDRG2, MNDA, MAFB, NR4A1, CLEC5A, FGR, CSTA, CASP1, HNMT, CD86	VSIG4, IL1B, MS4A6A, CCL4, STX11, LGALS1, FCGR2A, G0S2, CXCL1, CDC42EP3, CD14, CYP1B1, LGALS2, LGALS3, CAPG, TPI1, NCF2, NDRG2, MNDA, MAFB, NR4A1, CLEC5A, FGR, CSTA, CASP1
REACTOME_DUAL_INCISION_IN_TC_NER	0.00280112	0.0384291	0.461209	2.03336	1	17	UBB, POLD4, RBX1, RPS27A, POLR2L, ERCC1, POLR2E, UBA52, UBC, POLR2F, POLE4, POLR2G, PCNA, POLR2K	UBB, POLD4, RBX1, RPS27A, POLR2L, ERCC1, POLR2E
LEE_NEURAL_CREST_STEM_CELL_UP	0.00642674	0.0620872	0.373008	2.03334	4	28	LUM, LGALS1, DCN, TGFBI, S100A10, GRN, GSN, LPAR6, AP1S2, ANXA1, BGN, LITAF, S100A11, SERPINB9, NRP2, NAGK, HMGA1, ARL6IP5, MEF2C, ALCAM	LUM, LGALS1, DCN, TGFBI, S100A10, GRN, GSN, LPAR6, AP1S2, ANXA1, BGN, LITAF
RAMASWAMY_METASTASIS_DN	0.00157233	0.0286942	0.659547	2.0328	0	7	HLA-DPB1, HNRNPF, NR4A1, RUNX1, REL, CPM	HLA-DPB1, HNRNPF, NR4A1, RUNX1
NABA_MATRISOME	0.00213904	0.0353456	0.222656	2.03132	1	122	S100A4, IL1B, CXCL3, CLEC10A, CCL3, LUM, CXCL2, CCL4, MGP, S100A6, LGALS1, DCN, CST3, CCL2, TNF, ANXA2, PRG4, COMP, CXCL1, IL10, IL1A, SRGN, LGALS2, TGFBI, S100A10, TCHH, CCL22, LGALS3, PDGFB, IGFBP6, ANXA1, ANXA5, BGN, OSM, HTRA1, CLEC12A, ANXA11, CLEC5A, ADAM15, EGLN2, ADAM17, CTSH, CSTA, ASPN, ANXA4, PLAU, S100A11, F13A1, SERPINB9, FN1, DPT	S100A4, IL1B, CXCL3, CLEC10A, CCL3, LUM, CXCL2, CCL4, MGP, S100A6, LGALS1, DCN, CST3, CCL2, TNF, ANXA2, PRG4, COMP, CXCL1, IL10, IL1A, SRGN, LGALS2, TGFBI, S100A10, TCHH, CCL22, LGALS3, PDGFB, IGFBP6, ANXA1, ANXA5, BGN, OSM, HTRA1, CLEC12A, ANXA11, CLEC5A, ADAM15, EGLN2, ADAM17, CTSH, CSTA, ASPN, ANXA4
PHONG_TNF_RESPONSE_NOT_VIA_P38	0.00333333	0.0418163	0.248142	2.03056	2	86	ID2, NFKBIA, PLAUR, TNFAIP8, TRAF1, CD83, G0S2, EHD1, PHLDA2, RHOF, BCL2A1, TNFAIP2, MAP2K3, TUBB2A, EMP1, BIRC3, ICAM1, TRIP10, NFKB2, CDC42EP3, SRGN, TNIP1, LPXN, DNAJB1, TANK, SOD2	ID2, NFKBIA, PLAUR, TNFAIP8, TRAF1, CD83, G0S2, EHD1, PHLDA2, RHOF, BCL2A1, TNFAIP2, MAP2K3, TUBB2A, EMP1, BIRC3, ICAM1, TRIP10, NFKB2, CDC42EP3, SRGN, TNIP1, LPXN, DNAJB1, TANK, SOD2
KIM_LRRC3B_TARGETS	0.00416667	0.0479646	0.490554	2.03001	2	14	HLA-DQB1, EEF1A1, HLA-DPB1, CXCL1, HLA-DRB1, CD74, EIF3E	HLA-DQB1, EEF1A1, HLA-DPB1, CXCL1, HLA-DRB1, CD74, EIF3E
REACTOME_DECTIN_1_MEDIATED_NONCANONICAL_NF_KB_SIGNALING	0.00635324	0.0620872	0.356307	2.0287	4	31	UBB, NFKB2, CCL22, RPS27A, PSMD8, PSMA4, PSMB5, PSMB3, PSMA7, PSMB7, PSMC5, PSMB6, UBA52, PSMA1, UBC, PSMB1, PSMC1, PSMD11, PSMD9, PSMC4, PSMB10, PSMF1, PSMB4, PSMA6, PSMA5, PSMC2, PSMD2, PSMD4	UBB, NFKB2, CCL22, RPS27A, PSMD8, PSMA4, PSMB5, PSMB3, PSMA7, PSMB7, PSMC5, PSMB6
KANNAN_TP53_TARGETS_UP	0.00278552	0.0384291	0.503022	2.02823	1	13	CDKN1A, SLC3A2, PMAIP1, ATF3, IGFBP6, PLK3, BTG2, NINJ1, TAX1BP3, GADD45A, PCNA	CDKN1A, SLC3A2, PMAIP1, ATF3, IGFBP6, PLK3, BTG2, NINJ1
WINZEN_DEGRADED_VIA_KHSRP	0.00534045	0.0560049	0.415727	2.0278	3	21	CXCL3, ID2, PLAUR, CXCL2, PMAIP1, TNF, ZFP36, NFKBIZ, PTGS2, DUSP6	CXCL3, ID2, PLAUR, CXCL2, PMAIP1, TNF, ZFP36, NFKBIZ, PTGS2, DUSP6
CHICAS_RB1_TARGETS_LOW_SERUM	0.00512164	0.0548216	0.362532	2.02759	3	30	RPL36A, ZFAS1, RPL38, CKLF, TOMM7, SNRPB, SNRPE, POLR2L, MT2A, NDUFB4, MT1X, NDUFA1, RPS21, NNMT, NDUFB2, RPL36AL, SNRPG, COX6B1, SERPINB8, TMEM258, SOX4, NDUFB1	RPL36A, ZFAS1, RPL38, CKLF, TOMM7, SNRPB, SNRPE, POLR2L, MT2A, NDUFB4, MT1X, NDUFA1
PICCALUGA_ANGIOIMMUNOBLASTIC_LYMPHOMA_DN	0.00584112	0.0593897	0.27809	2.02718	4	61	ID2, EIF1, PMAIP1, PPP1R15A, EIF4E, RGS1, GADD45B, IFRD1, ZFP36, TUBB2A, TNFAIP3, DNAJB6, CSRNP1, MAP3K8, RGS2, KDM6B, AMD1, SIK1, MYLIP, KLF4, JUN, REL, PRNP, EIF5, TOB1, THAP2, FOXP1, TIPARP, SBDS, NR4A2, GADD45A	ID2, EIF1, PMAIP1, PPP1R15A, EIF4E, RGS1, GADD45B, IFRD1, ZFP36, TUBB2A, TNFAIP3, DNAJB6, CSRNP1, MAP3K8, RGS2, KDM6B, AMD1, SIK1, MYLIP, KLF4, JUN
REACTOME_CLEC7A_DECTIN_1_SIGNALING	0.00246609	0.0365902	0.322028	2.0269	1	41	IL1B, NFKBIA, UBB, NFKB2, CCL22, RPS27A, PYCARD, PSMD8, UBE2N, PSMA4, UBE2D2, PSMB5, PSMB3, PSMA7, PSMB7, PSMC5, PSMB6, UBA52, PSMA1, UBC, PSMB1, PSMC1, PSMD11, PSMD9, PSMC4, PSMB10, PSMF1, PSMB4, PSMA6, PSMA5, PSMC2, PRKCD, PSMD2, PSMD4, IKBKG	IL1B, NFKBIA, UBB, NFKB2, CCL22, RPS27A, PYCARD, PSMD8, UBE2N, PSMA4, UBE2D2, PSMB5, PSMB3, PSMA7, PSMB7, PSMC5, PSMB6
REACTOME_TNFR2_NON_CANONICAL_NF_KB_PATHWAY	0.00247219	0.0365902	0.326142	2.02676	1	39	UBB, TNF, BIRC3, TNFRSF12A, NFKB2, RPS27A, PSMD8, PSMA4, PSMB5, CD40, PSMB3, PSMA7, PSMB7, PSMC5, PSMB6, UBA52, PSMA1, UBC, PSMB1, PSMC1, PSMD11, PSMD9, TNFRSF1A, PSMC4, PSMB10, PSMF1, PSMB4, CD70, PSMA6, PSMA5, TNFSF9, PSMC2, PSMD2, PSMD4	UBB, TNF, BIRC3, TNFRSF12A, NFKB2, RPS27A, PSMD8, PSMA4, PSMB5, CD40, PSMB3, PSMA7, PSMB7, PSMC5, PSMB6
PID_HIV_NEF_PATHWAY	0.0015674	0.0286942	0.618302	2.02665	0	8	NFKBIA, TRAF1, TNF, CYCS, BIRC3	NFKBIA, TRAF1, TNF, CYCS, BIRC3
REACTOME_TNF_SIGNALING	0.00416667	0.0479646	0.48948	2.02556	2	14	UBB, TRAF1, TNF, TNFAIP3, BIRC3, RPS27A, NSMAF, ADAM17, UBA52, UBC	UBB, TRAF1, TNF, TNFAIP3, BIRC3, RPS27A, NSMAF, ADAM17
BROCKE_APOPTOSIS_REVERSED_BY_IL6	0.0034965	0.0431427	0.288863	2.02533	2	54	JUNB, ID2, EIF4E, CCL2, GADD45B, ZFP36, ICAM1, MAP3K8, SOCS3, TGIF1, AP1S2, SIK1, IER2, ID3, RNF13, LITAF, ST3GAL6, JUN, DPM1, MT1X, FLOT1, IFNGR1, EIF5, MAFF, DNAJB9, HCK, PRDM1, GADD45A, PIM2, EVI2A, BCL3, POU2F2, RB1	JUNB, ID2, EIF4E, CCL2, GADD45B, ZFP36, ICAM1, MAP3K8, SOCS3, TGIF1, AP1S2, SIK1, IER2, ID3, RNF13, LITAF, ST3GAL6, JUN, DPM1, MT1X, FLOT1
REACTOME_AUF1_HNRNP_D0_BINDS_AND_DESTABILIZES_MRNA	0.00635324	0.0620872	0.355676	2.02511	4	31	UBB, HSPA8, RPS27A, PSMD8, PSMA4, HSPB1, PSMB5, PSMB3, PSMA7, PSMB7, PSMC5, PSMB6, UBA52, PSMA1, UBC, PSMB1, PSMC1, PSMD11, PSMD9, PSMC4, PSMB10, PSMF1, PSMB4, PSMA6, PSMA5, PSMC2, PSMD2, PSMD4	UBB, HSPA8, RPS27A, PSMD8, PSMA4, HSPB1, PSMB5, PSMB3, PSMA7, PSMB7, PSMC5, PSMB6
PID_FRA_PATHWAY	0.00566572	0.0587017	0.476907	2.02104	3	15	JUNB, ATF4, PLAUR, MGP, DCN, CCL2	JUNB, ATF4, PLAUR, MGP, DCN, CCL2
WILLIAMS_ESR2_TARGETS_DN	0.0016835	0.0289861	0.920296	2.02005	0	3	RPL21, S100A6, ADM	RPL21, S100A6, ADM
BHATTACHARYA_EMBRYONIC_STEM_CELL	0.00641026	0.0620872	0.37709	2.01966	4	26	EIF4A1, RPL7, RPL4, TUBB, RPL6, MTHFD2, PTTG1, KPNA2, RPLP0, SNRPF, NPM1, IMPDH2, NASP, ARL5B, RSL24D1, TUBB6, HMGB2, HMGA1	EIF4A1, RPL7, RPL4, TUBB, RPL6, MTHFD2, PTTG1, KPNA2, RPLP0, SNRPF, NPM1
ONDER_CDH1_TARGETS_2_DN	0.00221976	0.03605	0.254577	2.01923	1	76	IER3, IL1B, CXCL3, IL1R2, CXCL2, SLC3A2, CD55, ZC3H12A, CD83, G0S2, CD9, CXCL1, IL1A, CORO1A, TNFAIP3, BIRC3, ICAM1, PTGS2, ADIRF, KCNN4, FRMD4B, NCF2, DUSP6, SPINT2, CTSH, CSTA, CASP1, PLAU, HES1, ADRB2, PTAFR, UPP1, CA2, ISG20, ARHGDIB, GNA15, PTPRE	IER3, IL1B, CXCL3, IL1R2, CXCL2, SLC3A2, CD55, ZC3H12A, CD83, G0S2, CD9, CXCL1, IL1A, CORO1A, TNFAIP3, BIRC3, ICAM1, PTGS2, ADIRF, KCNN4, FRMD4B, NCF2, DUSP6, SPINT2, CTSH, CSTA, CASP1
MARIADASON_RESPONSE_TO_BUTYRATE_CURCUMIN_SULINDAC_TSA_2	0.00170648	0.0290489	0.828607	2.01911	0	4	ZFP36, MAP1LC3B, NEU1, NPC2	ZFP36, MAP1LC3B, NEU1, NPC2
BARIS_THYROID_CANCER_UP	0.00149701	0.0286942	0.580725	2.01782	0	9	ATF4, CYCS, COX7A2, COX6A1, EIF2S2, ADA, GLUL, GSTM3, CYC1	ATF4, CYCS, COX7A2, COX6A1, EIF2S2, ADA
WP_COMPLEMENT_SYSTEM	0.00642674	0.0620872	0.370109	2.01754	4	28	VSIG4, PLAUR, CD55, DCN, CFD, CFP, ICAM1, ADM, RPS19, TXN, CD40, C1S, PRNP, F13A1, ITGB2, CD59, GNA15, ARRB2	VSIG4, PLAUR, CD55, DCN, CFD, CFP, ICAM1, ADM, RPS19, TXN, CD40, C1S
BERENJENO_TRANSFORMED_BY_RHOA_UP	0.00105152	0.0286942	0.214105	2.0168	0	137	IER3, CDKN1A, NFKBIA, PLAUR, CXCL2, TMSB4X, CCL2, IFRD1, CYCS, STMN1, TNFAIP3, CKS2, FBL, ADM, ESD, MTHFD2, PTTG1, TALDO1, KPNA2, NFKBIZ, CAPG, PTGS2, COX17, TGIF1, TPI1, TXNRD1, TAGLN2, SOD2, DUSP6, IGFBP6, HTRA1, PRDX6, NR4A1, KLF4, ACSL5, RAN, TXN, PON2, GAPDH, PSMB5, BAX, JUN, POLR2E, CYTIP, PSMB3, PSMA7, RUNX1, AQP1, PHLDA1, PSMA1, RSL1D1, BTG3, BANF1, FOSL1, RANBP1, EIF6, PTPRE, NASP, ERRFI…	IER3, CDKN1A, NFKBIA, PLAUR, CXCL2, TMSB4X, CCL2, IFRD1, CYCS, STMN1, TNFAIP3, CKS2, FBL, ADM, ESD, MTHFD2, PTTG1, TALDO1, KPNA2, NFKBIZ, CAPG, PTGS2, COX17, TGIF1, TPI1, TXNRD1, TAGLN2, SOD2, DUSP6, IGFBP6, HTRA1, PRDX6, NR4A1, KLF4, ACSL5, RAN, TXN, PON2, GAPDH, PSMB5, BAX, JUN, POLR2E, CYTIP, PSMB3, PSMA7, RUNX1, AQP1, PHLDA1
GARY_CD5_TARGETS_UP	0.00104712	0.0286942	0.210028	2.01642	0	147	RPL31, RPL13A, JUNB, CDKN1A, NFKBIA, CCL3, ATF4, SDCBP, FXYD5, DDIT4, SLC3A2, CCL4, CD55, PMAIP1, CD83, RGS1, INSIG1, TSPO, BCL2A1, IFRD1, MAP2K3, IL10, POLD4, SQSTM1, TNFAIP3, ZFP36L1, ICAM1, SLC1A5, NFKB2, PLEK, ESD, CD74, MID1IP1, KDM6B, WSB1, MAP1LC3B, PPP1R10, DPP7, MYADM, TPRA1, MYLIP	RPL31, RPL13A, JUNB, CDKN1A, NFKBIA, CCL3, ATF4, SDCBP, FXYD5, DDIT4, SLC3A2, CCL4, CD55, PMAIP1, CD83, RGS1, INSIG1, TSPO, BCL2A1, IFRD1, MAP2K3, IL10, POLD4, SQSTM1, TNFAIP3, ZFP36L1, ICAM1, SLC1A5, NFKB2, PLEK, ESD, CD74, MID1IP1, KDM6B, WSB1, MAP1LC3B, PPP1R10, DPP7, MYADM, TPRA1, MYLIP
FERRARI_RESPONSE_TO_FENRETINIDE_UP	0.00149701	0.0286942	0.580098	2.01564	0	9	CXCL3, CXCL2, DDIT4, PTGS2, ATF3, HERPUD1	CXCL3, CXCL2, DDIT4, PTGS2, ATF3, HERPUD1
WP_ALZHEIMERS_DISEASE	0.00446927	0.0496412	0.261212	2.01517	3	71	IL1B, ATF4, TUBB4B, SLC25A6, CALM2, TNF, TUBA1B, TUBB, SLC25A5, TUBB2A, CYCS, IL1A, ADRM1, XBP1, CAPN2, RTN4, PTGS2, PSMD8, PSMA4, VDAC2, ADAM17, GAPDH, PSMB5, CSNK2B, PSMB3, PSMA7, PSMB7, PSMC5, PSMB6, PSENEN, PSMA1, HSD17B10, PSMB1, TUBA1C, TUBA1A, PSMC1, TUBB6, EIF2S1, APH1A, LRP1, ATF6, BID, PSMD9, TNFRSF1A, PSEN1, PSMC4, PSMB4, SNCA, PSMA6, VDAC3, PSMA5, PSMC2, PSMD2, NRBF2, PSMD4, RAF1	IL1B, ATF4, TUBB4B, SLC25A6, CALM2, TNF, TUBA1B, TUBB, SLC25A5, TUBB2A, CYCS, IL1A, ADRM1, XBP1, CAPN2, RTN4, PTGS2, PSMD8, PSMA4, VDAC2, ADAM17, GAPDH, PSMB5, CSNK2B, PSMB3, PSMA7, PSMB7, PSMC5, PSMB6
WP_ALZHEIMERS_DISEASE_AND_MIRNA_EFFECTS	0.00446927	0.0496412	0.261212	2.01517	3	71	IL1B, ATF4, TUBB4B, SLC25A6, CALM2, TNF, TUBA1B, TUBB, SLC25A5, TUBB2A, CYCS, IL1A, ADRM1, XBP1, CAPN2, RTN4, PTGS2, PSMD8, PSMA4, VDAC2, ADAM17, GAPDH, PSMB5, CSNK2B, PSMB3, PSMA7, PSMB7, PSMC5, PSMB6, PSENEN, PSMA1, HSD17B10, PSMB1, TUBA1C, TUBA1A, PSMC1, TUBB6, EIF2S1, APH1A, LRP1, ATF6, BID, PSMD9, TNFRSF1A, PSEN1, PSMC4, PSMB4, SNCA, PSMA6, VDAC3, PSMA5, PSMC2, PSMD2, NRBF2, PSMD4, RAF1	IL1B, ATF4, TUBB4B, SLC25A6, CALM2, TNF, TUBA1B, TUBB, SLC25A5, TUBB2A, CYCS, IL1A, ADRM1, XBP1, CAPN2, RTN4, PTGS2, PSMD8, PSMA4, VDAC2, ADAM17, GAPDH, PSMB5, CSNK2B, PSMB3, PSMA7, PSMB7, PSMC5, PSMB6
REACTOME_ABC_TRANSPORTER_DISORDERS	0.00635324	0.0620872	0.353757	2.01418	4	31	UBB, RPS27A, PSMD8, PSMA4, RNF5, PSMB5, PSMB3, PSMA7, PSMB7, PSMC5, PSMB6, UBA52, PSMA1, UBC, PSMB1, PSMC1, PSMD11, PSMD9, OS9, PSMC4, PSMB10, PSMF1, PSMB4, PSMA6, PSMA5, PSMC2, PSMD2, PSMD4	UBB, RPS27A, PSMD8, PSMA4, RNF5, PSMB5, PSMB3, PSMA7, PSMB7, PSMC5, PSMB6
REACTOME_DEFECTIVE_CFTR_CAUSES_CYSTIC_FIBROSIS	0.00635324	0.0620872	0.353757	2.01418	4	31	UBB, RPS27A, PSMD8, PSMA4, RNF5, PSMB5, PSMB3, PSMA7, PSMB7, PSMC5, PSMB6, UBA52, PSMA1, UBC, PSMB1, PSMC1, PSMD11, PSMD9, OS9, PSMC4, PSMB10, PSMF1, PSMB4, PSMA6, PSMA5, PSMC2, PSMD2, PSMD4	UBB, RPS27A, PSMD8, PSMA4, RNF5, PSMB5, PSMB3, PSMA7, PSMB7, PSMC5, PSMB6
ZHANG_PROLIFERATING_VS_QUIESCENT	0.00534045	0.0560049	0.412873	2.01389	3	21	PLAUR, CXCL2, RPL6, RPS19, DYNLL1, DAD1, HSPB1, CASP4, BAX, JUN, ITGA5, GSTP1, NDUFB7, GADD45A	PLAUR, CXCL2, RPL6, RPS19, DYNLL1, DAD1, HSPB1, CASP4, BAX, JUN
REACTOME_HEDGEHOG_LIGAND_BIOGENESIS	0.00635324	0.0620872	0.353689	2.01379	4	31	UBB, RPS27A, PSMD8, PSMA4, ADAM17, PSMB5, PSMB3, PSMA7, PSMB7, PSMC5, PSMB6, UBA52, PSMA1, UBC, PSMB1, PSMC1, PSMD11, PSMD9, OS9, PSMC4, PSMB10, PSMF1, PSMB4, PSMA6, PSMA5, PSMC2, PSMD2, PSMD4	UBB, RPS27A, PSMD8, PSMA4, ADAM17, PSMB5, PSMB3, PSMA7, PSMB7, PSMC5, PSMB6
BIOCARTA_EOSINOPHILS_PATHWAY	0.0016835	0.0289861	0.916598	2.01194	0	3	HLA-DRB5, HLA-DRA, HLA-DRB1	HLA-DRB5, HLA-DRA, HLA-DRB1
KIM_ALL_DISORDERS_DURATION_CORR_DN	0.00355872	0.0433034	0.294387	2.01121	2	51	MRPL23, RNH1, TALDO1, AKR1B1, TPI1, RPS29, EIF3G, NDUFS7, RABAC1, HAX1, VPS28, PSMB5, ATP6V0B, COX4I1, NDUFA1, TUFM, AKR1A1, DCTN2, COX8A, IMPDH2, ARPC2, SPAG7, EIF6, DEGS1, UQCRQ, ARRB2, HCFC1R1, ACTR1A, NDUFB1, TMEM147, SUMO3, BCAP31, OS9, NDUFC1, DHPS, CCT7, VPS51, SLC25A11, PIN1, ATP6AP1, CREB3, PUF60, GRHPR, CX3CR1, ECSIT, DCXR, KLHL21, ESYT1	MRPL23, RNH1, TALDO1, AKR1B1, TPI1, RPS29, EIF3G, NDUFS7, RABAC1, HAX1, VPS28, PSMB5, ATP6V0B, COX4I1, NDUFA1, TUFM
REACTOME_INTERFERON_GAMMA_SIGNALING	0.00498132	0.0539329	0.349515	2.00904	3	32	HLA-DRB5, HLA-DQB1, HLA-DQA2, HLA-DPB1, HLA-DQA1, HLA-DRA, ICAM1, HLA-DRB1, HLA-DPA1, SOCS3, MT2A, HLA-C, SUMO1, IFNGR2, IRF8, IFNGR1, PTAFR, IRF7	HLA-DRB5, HLA-DQB1, HLA-DQA2, HLA-DPB1, HLA-DQA1, HLA-DRA, ICAM1, HLA-DRB1, HLA-DPA1, SOCS3, MT2A, HLA-C, SUMO1
CHANG_IMMORTALIZED_BY_HPV31_UP	0.00149701	0.0286942	0.578038	2.00849	0	9	MS4A6A, LGALS1, G0S2, GPR108, CTSH, CD86, ABL2	MS4A6A, LGALS1, G0S2, GPR108, CTSH
REACTOME_COSTIMULATION_BY_THE_CD28_FAMILY	0.00664011	0.0637387	0.403321	2.00718	4	22	HLA-DRB5, HLA-DQB1, HLA-DQA2, HLA-DPB1, HLA-DQA1, HLA-DRA, HLA-DRB1, MAP3K8, HLA-DPA1	HLA-DRB5, HLA-DQB1, HLA-DQA2, HLA-DPB1, HLA-DQA1, HLA-DRA, HLA-DRB1, MAP3K8, HLA-DPA1
PUJANA_BRCA1_PCC_NETWORK	0.00200401	0.0337313	0.172535	2.0071	1	386	EIF4A1, RPL31, RPL36A, RPL7, RPS20, RPL13A, RPL27, RPL17, U2AF1, RPL23A, RPL21, CCL3, ATF4, RPL27A, RPLP2, RPL15, TNFAIP8, CD1C, RPL23, EEF1A1, SRSF2, PMAIP1, RPL4, EIF4A3, RPL10A, HSPA8, EEF2, INSIG1, BAZ1A, RPL18A, TNF, TMEM123, RPS6, TUBA1B, PRDX1, COMP, SLC25A5, HNRNPA1, CYCS, RPS25, RPL19, EIF3F, STMN1, RPS7, CORO1A, MRPL23, RPS3A, CKS2, FBL, RPL6, COX7A2L, SLC1A5, RPS5, BTF3, ILF2, PLEK, GL…	EIF4A1, RPL31, RPL36A, RPL7, RPS20, RPL13A, RPL27, RPL17, U2AF1, RPL23A, RPL21, CCL3, ATF4, RPL27A, RPLP2, RPL15, TNFAIP8, CD1C, RPL23, EEF1A1, SRSF2, PMAIP1, RPL4, EIF4A3, RPL10A, HSPA8, EEF2, INSIG1, BAZ1A, RPL18A, TNF, TMEM123, RPS6, TUBA1B, PRDX1, COMP, SLC25A5, HNRNPA1, CYCS, RPS25, RPL19, EIF3F, STMN1, RPS7, CORO1A, MRPL23, RPS3A, CKS2, FBL, RPL6, COX7A2L, SLC1A5, RPS5, BTF3, ILF2, PLEK, GL…
ZHAN_V1_LATE_DIFFERENTIATION_GENES_UP	0.00278552	0.0384291	0.49763	2.00649	1	13	S100A4, FCGRT, CST3, TNFAIP3, BIRC3, CAT, SPINT2, APLP2, IFNGR2	S100A4, FCGRT, CST3, TNFAIP3, BIRC3, CAT, SPINT2, APLP2
JOSEPH_RESPONSE_TO_SODIUM_BUTYRATE_UP	0.00288184	0.0388274	0.540103	2.00585	1	11	CLU, PRDX1, POLR2L, MT2A, COX6A1, NR4A1, GSTP1, UQCRQ, RAB11A, PCMT1	CLU, PRDX1, POLR2L, MT2A, COX6A1, NR4A1
PUJANA_CHEK2_PCC_NETWORK	0.00102041	0.0286942	0.19623	2.00411	0	185	RPL27, U2AF1, CD1C, RPL23, SRSF2, RPL4, EIF4E, EIF4A3, HSPA8, INSIG1, BAZ1A, TMEM123, RPS6, TUBA1B, PRDX1, SLC25A5, CYCS, STMN1, RPS7, CKS2, FBL, RPL6, BTF3, ILF2, MTHFD2, UBE2S, PTTG1, LPXN, KPNA2, CD1E, RPS27A, DBI, EIF3H, SNRPF, TAF9, SNRPB, HMGN3, SNRPE, UBE2N, NDUFV2, PSMA4, CD47, IDI1, SSBP1, UBE2E1, GTF2B, HNRNPF, EIF2S2, NPM1, DDX39A, TMEM243, RAN, EEF1B2, DUT, DPM1, MAGOH, SUMO1, ADA, HS…	RPL27, U2AF1, CD1C, RPL23, SRSF2, RPL4, EIF4E, EIF4A3, HSPA8, INSIG1, BAZ1A, TMEM123, RPS6, TUBA1B, PRDX1, SLC25A5, CYCS, STMN1, RPS7, CKS2, FBL, RPL6, BTF3, ILF2, MTHFD2, UBE2S, PTTG1, LPXN, KPNA2, CD1E, RPS27A, DBI, EIF3H, SNRPF, TAF9, SNRPB, HMGN3, SNRPE, UBE2N, NDUFV2, PSMA4, CD47, IDI1, SSBP1, UBE2E1, GTF2B, HNRNPF, EIF2S2, NPM1, DDX39A, TMEM243, RAN, EEF1B2, DUT, DPM1, MAGOH, SUMO1, ADA
AMUNDSON_RESPONSE_TO_ARSENITE	0.0046729	0.0516166	0.277762	2.00228	3	59	RPL27, JUNB, GLA, SOD1, NFE2L2, CDC42EP3, DNAJB6, ATP6V0D1, GRN, HEXA, TANK, ATF3, IGFBP6, NEU1, IL10RA, EIF2S2, ID3, NPM1, TLE4, DNAJA1, ADAM17, MT1X, HSPE1, PRNP, LAMTOR3, MAFF, TNFRSF10B, DNAJB4, UPP1, MAFG, RIT1, SPARCL1, PFDN5, BCL3	RPL27, JUNB, GLA, SOD1, NFE2L2, CDC42EP3, DNAJB6, ATP6V0D1, GRN, HEXA, TANK, ATF3, IGFBP6, NEU1, IL10RA, EIF2S2, ID3, NPM1, TLE4, DNAJA1, ADAM17, MT1X
BOQUEST_STEM_CELL_DN	0.00356295	0.0433034	0.30487	2.0012	2	45	HLA-DMA, HLA-DQB1, STX11, HLA-DPB1, G0S2, HLA-DQA1, HLA-DRA, GMFG, HLA-DRB1, CDC42EP3, SRGN, HLA-DPA1, CD74, LPAR6, PNP, DUSP6, BST2, CTSH, AQP1, ADRB2, CCRL2, UPP1, ISG20, PTPRE, RNASE1	HLA-DMA, HLA-DQB1, STX11, HLA-DPB1, G0S2, HLA-DQA1, HLA-DRA, GMFG, HLA-DRB1, CDC42EP3, SRGN, HLA-DPA1, CD74, LPAR6, PNP, DUSP6, BST2, CTSH, AQP1
DIRMEIER_LMP1_RESPONSE_LATE_DN	0.00416667	0.0479646	0.483554	2.00104	2	14	HLA-DMA, RPS5, RPS19, FAU, RPLP0, GAPDH, ARF5, UBC, COX8A, ARHGDIB	HLA-DMA, RPS5, RPS19, FAU, RPLP0, GAPDH, ARF5
SHIPP_DLBCL_VS_FOLLICULAR_LYMPHOMA_UP	0.00539084	0.0564347	0.419574	1.99865	3	20	ALDOA, BCL2A1, PRDX1, SLC1A5, MTHFD2, KPNA2, LGALS3, SNRPB, PKM, CCT5, IMPDH2, HCK, PSMC1, HMGA1, IDH2	ALDOA, BCL2A1, PRDX1, SLC1A5, MTHFD2, KPNA2, LGALS3, SNRPB, PKM
TOMIDA_METASTASIS_UP	0.00285714	0.0387552	0.518671	1.99723	1	12	IER3, TMSB4X, TUBB, CXCL1, PTTG1, SNRPF, DAD1	IER3, TMSB4X, TUBB, CXCL1, PTTG1, SNRPF, DAD1
BOUDOUKHA_BOUND_BY_IGF2BP2	0.0049505	0.0537624	0.32437	1.99574	3	38	RPL36A, RPS10, S100A6, VPS29, ABRACL, RPS16, RPS4X, RPS27A, VAMP8, FAU, RPLP0, MAP1LC3B, UAP1, DYNLL1, HIGD2A, UBE2D2	RPL36A, RPS10, S100A6, VPS29, ABRACL, RPS16, RPS4X, RPS27A, VAMP8, FAU, RPLP0, MAP1LC3B, UAP1, DYNLL1, HIGD2A, UBE2D2
JINESH_BLEBBISHIELD_VS_LIVE_CONTROL_UP	0.00338983	0.0422856	0.261808	1.99398	2	68	RPL13A, S100A4, ID2, CDKN1A, ATF4, DDIT4, SLC3A2, RPL3, RPL4, RPS13, RPS3, HSPA8, IFRD1, ZFAS1, IL10, SERTAD1, BIRC3, CSRNP1, EGR1	RPL13A, S100A4, ID2, CDKN1A, ATF4, DDIT4, SLC3A2, RPL3, RPL4, RPS13, RPS3, HSPA8, IFRD1, ZFAS1, IL10, SERTAD1, BIRC3, CSRNP1, EGR1
GAJATE_RESPONSE_TO_TRABECTEDIN_UP	0.00635324	0.0620872	0.350191	1.99388	4	31	S100A4, CDKN1A, CLU, CFD, ARL6IP1, TNFAIP3, CRIP1, SRGN, TGFBI, RGS2, GSN, ATF3, ANXA1, CASP4, HLA-C, ANXA4	S100A4, CDKN1A, CLU, CFD, ARL6IP1, TNFAIP3, CRIP1, SRGN, TGFBI, RGS2, GSN, ATF3, ANXA1, CASP4, HLA-C, ANXA4
LEE_LIVER_CANCER_E2F1_UP	0.00285714	0.0387552	0.517181	1.9915	1	12	ANXA2, BCL2A1, TUBB2A, CD74, TAGLN2, ANXA1, ANXA5, CASP4	ANXA2, BCL2A1, TUBB2A, CD74, TAGLN2, ANXA1, ANXA5, CASP4
REACTOME_APC_C_MEDIATED_DEGRADATION_OF_CELL_CYCLE_PROTEINS	0.0049505	0.0537624	0.323662	1.99138	3	38	UBB, UBE2S, PTTG1, RPS27A, PSMD8, PSMA4, UBE2E1, PSMB5, PSMB3, PSMA7, ANAPC11, PSMB7, PSMC5, PSMB6, UBA52, PSMA1, UBC, PSMB1, PSMC1, PSMD11, RB1, CDC26, PSMD9, ANAPC16, PSMC4, PSMB10, PSMF1, PSMB4, PSMA6, PSMA5, PSMC2, PSMD2, PSMD4, BUB3	UBB, UBE2S, PTTG1, RPS27A, PSMD8, PSMA4, UBE2E1, PSMB5, PSMB3, PSMA7, ANAPC11, PSMB7, PSMC5, PSMB6
KAAB_FAILED_HEART_ATRIUM_DN	0.0023753	0.0365902	0.3014	1.99092	1	46	PRDX1, ADRM1, ITM2B, FKBP1A, AMD1, COX6A1, BLVRB, RAN, TXN, PSMB5, PSMB3, SUMO1, IFNGR1, GSTP1, SPTSSA, CD59, PSMB1, EIF3I, GSTM3, RIT1, STX4, MPST, HINT1, SPARCL1, TSC22D1, SRI, GLUD1, NUTF2, PSMD9, TMEM147, PAFAH1B1, RAB9A, PSMB4, TAGLN, DAAM1	PRDX1, ADRM1, ITM2B, FKBP1A, AMD1, COX6A1, BLVRB, RAN, TXN, PSMB5, PSMB3, SUMO1
MCBRYAN_PUBERTAL_BREAST_4_5WK_UP	0.00356718	0.0433034	0.297333	1.99091	2	48	RPL36A, RPS10, ID2, CD9, TNFAIP2, ATP1A1, HLA-DRB1, TNFRSF12A, NFKB2, CD14, RPL37A, CAPG, TGIF1, DUSP6, IGFBP6, MAFB, EGR2, HTRA1, RPL5, JUN, RUNX1, FN1, CAP1, IMPDH2, TNFAIP6	RPL36A, RPS10, ID2, CD9, TNFAIP2, ATP1A1, HLA-DRB1, TNFRSF12A, NFKB2, CD14, RPL37A, CAPG, TGIF1, DUSP6, IGFBP6, MAFB, EGR2, HTRA1, RPL5, JUN, RUNX1
REACTOME_DNA_REPLICATION_PRE_INITIATION	0.00635324	0.0620872	0.349446	1.98963	4	31	UBB, RPS27A, PSMD8, PSMA4, PSMB5, PSMB3, PSMA7, PSMB7, PSMC5, PSMB6, UBA52, PSMA1, UBC, PSMB1, PSMC1, PSMD11, POLE4, PSMD9, PSMC4, PSMB10, PSMF1, PSMB4, PSMA6, PSMA5, PSMC2, PSMD2, PSMD4, MCM7, RPA3	UBB, RPS27A, PSMD8, PSMA4, PSMB5, PSMB3, PSMA7, PSMB7, PSMC5, PSMB6
CHEOK_RESPONSE_TO_HD_MTX_DN	0.00164745	0.0286942	0.740543	1.98944	0	5	ARF4, TGIF1, AP1S2, STRAP, TOB2	ARF4, TGIF1, AP1S2
REACTOME_HEDGEHOG_ON_STATE	0.00626566	0.0620872	0.338696	1.98925	4	34	UBB, RBX1, RPS27A, PSMD8, PSMA4, PSMB5, PSMB3, PSMA7, PSMB7, PSMC5, PSMB6, UBA52, PSMA1, UBC, PSMB1, PSMC1, ARRB2, PSMD11, NUMB, PSMD9, PSMC4, PSMB10, PSMF1, PSMB4, PSMA6, SPOP, PSMA5, PSMC2, PSMD2, PSMD4	UBB, RBX1, RPS27A, PSMD8, PSMA4, PSMB5, PSMB3, PSMA7, PSMB7, PSMC5, PSMB6
REACTOME_ABC_FAMILY_PROTEINS_MEDIATED_TRANSPORT	0.00626566	0.0620872	0.338629	1.98886	4	34	UBB, RPS27A, PSMD8, PSMA4, RNF5, EIF2S2, PSMB5, PSMB3, PSMA7, PSMB7, PSMC5, PSMB6, UBA52, PSMA1, UBC, PSMB1, PSMC1, PSMD11, EIF2S1, PSMD9, OS9, PSMC4, PSMB10, PSMF1, PSMB4, PSMA6, PSMA5, PSMC2, PSMD2, PSMD4	UBB, RPS27A, PSMD8, PSMA4, RNF5, EIF2S2, PSMB5, PSMB3, PSMA7, PSMB7, PSMC5, PSMB6
LIANG_HEMATOPOIESIS_STEM_CELL_NUMBER_QTL	0.00161812	0.0286942	0.691485	1.98826	0	6	FCER1A, S100A6, PTTG1, APLP2, S100A11, TUBA1A	FCER1A, S100A6, PTTG1, APLP2
RAMPON_ENRICHED_LEARNING_ENVIRONMENT_LATE_UP	0.00164745	0.0286942	0.73972	1.98723	0	5	CORO1A, BTF3, XBP1, PSMB3, TBCA	CORO1A, BTF3, XBP1, PSMB3
NADLER_OBESITY_UP	0.00641026	0.0620872	0.367955	1.98638	4	27	FXYD5, FCGR2A, FCER1G, ALOX5AP, PFN1, LGALS3, CAPG, GRN, BGN, DAD1, CSF1R, NEDD8, MT1X, CD68, PLD3, HCLS1, SERPINF1	FXYD5, FCGR2A, FCER1G, ALOX5AP, PFN1, LGALS3, CAPG, GRN, BGN, DAD1, CSF1R, NEDD8, MT1X
OSADA_ASCL1_TARGETS_DN	0.00295858	0.0396833	0.552028	1.98497	1	10	BCL2A1, BIRC3, CYP1B1, TGFBI, SOCS3, IGFBP6	BCL2A1, BIRC3, CYP1B1, TGFBI, SOCS3, IGFBP6
RORIE_TARGETS_OF_EWSR1_FLI1_FUSION_UP	0.00295858	0.0396833	0.551913	1.98456	1	10	CD55, PHLDA2, GADD45B, EMP3, ANXA1, HTRA1, HLA-C, DAB2	CD55, PHLDA2, GADD45B, EMP3, ANXA1, HTRA1, HLA-C
REACTOME_SYNTHESIS_OF_ACTIVE_UBIQUITIN_ROLES_OF_E1_AND_E2_ENZYMES	0.00288184	0.0388274	0.533946	1.98298	1	11	UBB, UBE2S, RPS27A, UBE2E1, UBE2D2, UBE2A, UBA52, UBC	UBB, UBE2S, RPS27A, UBE2E1, UBE2D2, UBE2A
REACTOME_NF_KB_IS_ACTIVATED_AND_SIGNALS_SURVIVAL	0.00157233	0.0286942	0.642963	1.98169	0	7	NFKBIA, UBB, SQSTM1, RPS27A, UBA52, UBC	NFKBIA, UBB, SQSTM1, RPS27A
REACTOME_P75NTR_SIGNALS_VIA_NF_KB	0.00157233	0.0286942	0.642963	1.98169	0	7	NFKBIA, UBB, SQSTM1, RPS27A, UBA52, UBC	NFKBIA, UBB, SQSTM1, RPS27A
SMIRNOV_CIRCULATING_ENDOTHELIOCYTES_IN_CANCER_UP	0.00352941	0.0433034	0.297025	1.98085	2	47	IER3, CDKN1A, CLU, FCGR2A, RGS1, INSIG1, CD9, ADM, CD14, CYP1B1, TGFBI, EGR1, CLN8, NCF2, CD58, IFNGR2, HNMT, PLAU, CSF2RA, IFNGR1, GLUL, MAFF, GNA15, HCK, MAFG, TGFB1, TMBIM1, PFKFB3, TNFRSF1A, ADAP2, ALOX5, CTSL, SPHK1, RAB13, PRSS23, TLR2	IER3, CDKN1A, CLU, FCGR2A, RGS1, INSIG1, CD9, ADM, CD14, CYP1B1, TGFBI, EGR1, CLN8, NCF2, CD58
REACTOME_ADAPTIVE_IMMUNE_SYSTEM	0.00103413	0.0286942	0.197927	1.97941	0	172	HLA-DRB5, NFKBIA, UBB, TUBB4B, FCGR2B, HLA-DMA, HLA-DQB1, CD1C, HLA-DQA2, RAB7A, HLA-DPB1, VASP, TUBA1B, HCST, TUBB2A, HLA-DMB, HLA-DQA1, TYROBP, RNF130, HLA-DRA, ICAM1, HLA-DRB1, CD99, CD14, MAP3K8, HLA-DPA1, UBE2S, FKBP1A, SOCS3, CD74, RBX1, RPS27A, VAMP8, WSB1, AP1S2, NCF2, DYNLL1, PSMD8, UBE2N, MYLIP, PSMA4, RAP1A, UBE2E1, AP2M1, UBE2D2, PAK1, PSMB5, HLA-C, UBE2A, CTSH, LY96, CD40, PSMB3, PSM…	HLA-DRB5, NFKBIA, UBB, TUBB4B, FCGR2B, HLA-DMA, HLA-DQB1, CD1C, HLA-DQA2, RAB7A, HLA-DPB1, VASP, TUBA1B, HCST, TUBB2A, HLA-DMB, HLA-DQA1, TYROBP, RNF130, HLA-DRA, ICAM1, HLA-DRB1, CD99, CD14, MAP3K8, HLA-DPA1, UBE2S, FKBP1A, SOCS3, CD74, RBX1, RPS27A, VAMP8, WSB1, AP1S2, NCF2, DYNLL1, PSMD8, UBE2N, MYLIP, PSMA4, RAP1A, UBE2E1, AP2M1, UBE2D2, PAK1, PSMB5, HLA-C, UBE2A, CTSH, LY96, CD40, PSMB3, PSM…
REACTOME_DEGRADATION_OF_DVL	0.00640205	0.0620872	0.353213	1.97547	4	30	UBB, RBX1, RPS27A, PSMD8, PSMA4, PSMB5, PSMB3, PSMA7, PSMB7, PSMC5, PSMB6, UBA52, PSMA1, UBC, PSMB1, PSMC1, PSMD11, PSMD9, PSMC4, PSMB10, PSMF1, PSMB4, PSMA6, PSMA5, PSMC2, PSMD2, PSMD4	UBB, RBX1, RPS27A, PSMD8, PSMA4, PSMB5, PSMB3, PSMA7, PSMB7, PSMC5, PSMB6
CHAUHAN_RESPONSE_TO_METHOXYESTRADIOL_UP	0.0055788	0.0579983	0.457303	1.97484	3	16	ATF4, SLC3A2, SRSF2, HSPA8, CKS2, UBE2S, PTTG1, CIRBP, DNAJA1	ATF4, SLC3A2, SRSF2, HSPA8, CKS2, UBE2S, PTTG1, CIRBP, DNAJA1
REACTOME_G1_S_DNA_DAMAGE_CHECKPOINTS	0.00640205	0.0620872	0.352793	1.97312	4	30	CDKN1A, UBB, RPS27A, PSMD8, PSMA4, PSMB5, PSMB3, PSMA7, PSMB7, PSMC5, PSMB6, UBA52, PSMA1, UBC, PSMB1, PSMC1, PSMD11, PSMD9, PSMC4, PSMB10, PSMF1, PSMB4, PSMA6, PSMA5, PSMC2, PSMD2, PSMD4	CDKN1A, UBB, RPS27A, PSMD8, PSMA4, PSMB5, PSMB3, PSMA7, PSMB7, PSMC5, PSMB6
SEITZ_NEOPLASTIC_TRANSFORMATION_BY_8P_DELETION_DN	0.00161812	0.0286942	0.685257	1.97035	0	6	CDKN1A, DDIT4, INSIG1, IL1A	CDKN1A, DDIT4, INSIG1, IL1A
WP_OREXIN_RECEPTOR_PATHWAY	0.00492611	0.0537624	0.314673	1.96998	3	40	JUNB, IL1B, CDKN1A, CXCL2, GADD45B, TNF, IL10, NFE2L2, ICAM1, BTF3, EGR1, LUZP1, EGR2, ID3, NR4A1, KLF4, NSMAF	JUNB, IL1B, CDKN1A, CXCL2, GADD45B, TNF, IL10, NFE2L2, ICAM1, BTF3, EGR1, LUZP1, EGR2, ID3, NR4A1, KLF4, NSMAF
GAZDA_DIAMOND_BLACKFAN_ANEMIA_PROGENITOR_UP	0.0055788	0.0579983	0.455616	1.96755	3	16	U2AF1, CD83, LST1, HLA-DQA1, HLA-DPA1, ANXA5, BAX, SDHC, SUPT4H1, MAFF, CHMP1B, ATP6V1B2, GGPS1	U2AF1, CD83, LST1, HLA-DQA1, HLA-DPA1, ANXA5, BAX, SDHC
REACTOME_RUNX1_REGULATES_TRANSCRIPTION_OF_GENES_INVOLVED_IN_DIFFERENTIATION_OF_HSCS	0.00640205	0.0620872	0.351792	1.96752	4	30	UBB, RPS27A, PSMD8, PSMA4, PSMB5, PSMB3, PSMA7, PSMB7, RUNX1, PSMC5, PSMB6, UBA52, PSMA1, UBC, PSMB1, PSMC1, PSMD11, PSMD9, PSMC4, PSMB10, PSMF1, PSMB4, PSMA6, PSMA5, PSMC2, PSMD2, PSMD4	UBB, RPS27A, PSMD8, PSMA4, PSMB5, PSMB3, PSMA7, PSMB7, RUNX1, PSMC5, PSMB6
MCDOWELL_ACUTE_LUNG_INJURY_UP	0.00708215	0.0657754	0.464092	1.96673	4	15	CDKN1A, NFKBIA, FCGR2A, ZFP36, TGFBI, TXNRD1, NR4A1, BTG2, LITAF	CDKN1A, NFKBIA, FCGR2A, ZFP36, TGFBI, TXNRD1, NR4A1, BTG2, LITAF
MARTINEZ_TP53_TARGETS_DN	0.00320856	0.0408479	0.216352	1.9657	2	120	RPL31, RPL27, JUNB, CLEC10A, CDKN1A, RPL21, CLU, SAP18, RPL23, RPL26, HSPA8, TSPO, RPS6, ZFP36, RHOG, RPS7, SLC1A5, RPL37A, S100A10, TCHH, VAMP8, EIF3E, RNASET2, FRMD4B, HSD17B11, UAP1, MNDA, POLR2L, RPL34, IDI1, EGR2, BRD2, CSF1R, GTF2B, APLP2, ACSL5, KRTCAP2, MT1X, ETHE1, RPS21, PRNP, DDX3Y, UBC, UBL5, MIF4GD, GSTP1, RPS18, CAP1, SNRPG, MGLL, LYAR, UPP1, FOXP1, PTPRE, ERRFI1, COL6A2, TECR, RNF1…	RPL31, RPL27, JUNB, CLEC10A, CDKN1A, RPL21, CLU, SAP18, RPL23, RPL26, HSPA8, TSPO, RPS6, ZFP36, RHOG, RPS7, SLC1A5, RPL37A, S100A10, TCHH, VAMP8, EIF3E, RNASET2, FRMD4B, HSD17B11, UAP1, MNDA, POLR2L, RPL34, IDI1, EGR2, BRD2, CSF1R, GTF2B, APLP2, ACSL5, KRTCAP2, MT1X, ETHE1
WESTON_VEGFA_TARGETS	0.0078329	0.0709923	0.387021	1.96494	5	23	MGP, CCL2, CD9, CXCL1, HEXA, RBX1, PNP, DYNLL1, BGN, NR4A1, NDUFA1, C1S, NNMT	MGP, CCL2, CD9, CXCL1, HEXA, RBX1, PNP, DYNLL1, BGN, NR4A1, NDUFA1, C1S
SANA_RESPONSE_TO_IFNG_UP	0.0078329	0.0709923	0.386972	1.96469	5	23	HLA-DRB5, HLA-DMA, HLA-DQB1, HLA-DQA1, HLA-DRB1, HLA-DPA1, CD74, HSD17B11, BST2, HLA-C, CASP1, C1S	HLA-DRB5, HLA-DMA, HLA-DQB1, HLA-DQA1, HLA-DRB1, HLA-DPA1, CD74, HSD17B11, BST2, HLA-C, CASP1, C1S
LENAOUR_DENDRITIC_CELL_MATURATION_UP	0.00487211	0.0533269	0.307964	1.96357	3	42	HLA-DQB1, CD1C, FCGR2A, HLA-DPB1, CD83, HLA-DQA1, BIRC3, RNASE6, HLA-DPA1, CCL22, CD74, ARF4, PEBP1, HMGN3, CAT, SPINT2, CCR7, CD86, F13A1, CD59, MGLL, TNFAIP6, RNASE1, ATP1B1, CCDC85B	HLA-DQB1, CD1C, FCGR2A, HLA-DPB1, CD83, HLA-DQA1, BIRC3, RNASE6, HLA-DPA1, CCL22, CD74, ARF4, PEBP1, HMGN3, CAT, SPINT2, CCR7
WP_UNFOLDED_PROTEIN_RESPONSE	0.00288184	0.0388274	0.528611	1.96317	1	11	IL1B, ATF4, PMAIP1, PPP1R15A, NFE2L2, XBP1, TNFRSF10B, EIF2S1, ATF6, BID	IL1B, ATF4, PMAIP1, PPP1R15A, NFE2L2, XBP1
HOFFMANN_LARGE_TO_SMALL_PRE_BII_LYMPHOCYTE_DN	0.00972222	0.0814795	0.473788	1.96063	6	14	IER3, CD55, BIRC3, NFKBIZ, CAPG, JUN, HCK, PIM2, CD151, BCL3, IL4R, FHL1, RAB4B	IER3, CD55, BIRC3, NFKBIZ, CAPG, JUN
SYED_ESTRADIOL_RESPONSE	0.0016835	0.0289861	0.89318	1.96053	0	3	CLIC1, PLEK, KPNA2	CLIC1, PLEK, KPNA2
MORI_LARGE_PRE_BII_LYMPHOCYTE_DN	0.00642674	0.0620872	0.372837	1.95884	4	25	HLA-DMA, CD83, HLA-DMB, HLA-DQA1, BIRC3, CAPG, CD74, LAT2, IL10RA, LY86, CTSH, ALDH2, IRF8	HLA-DMA, CD83, HLA-DMB, HLA-DQA1, BIRC3, CAPG, CD74, LAT2, IL10RA, LY86, CTSH
LEE_LIVER_CANCER_MYC_TGFA_UP	0.00708215	0.0657754	0.462115	1.95836	4	15	ANXA2, ICAM1, RPL12, MTHFD2, AKR1B1, TAGLN2, IGFBP6, MT2A, BTG2, BTG3, CD63	ANXA2, ICAM1, RPL12, MTHFD2, AKR1B1, TAGLN2, IGFBP6, MT2A, BTG2
NUYTTEN_EZH2_TARGETS_UP	0.00202224	0.0339432	0.182929	1.95831	1	235	S100A4, JUNB, IL1B, ID2, CDKN1A, NFKBIA, LUM, CXCL2, GLRX, DDIT4, SAP18, TNFAIP8, PMAIP1, TRAF1, TMEM14C, CD83, G0S2, EHD1, RHOC, PHLDA2, ANXA2, PRDX1, TUBB2A, CXCL1, MIR22HG, NLRP3, SQSTM1, ARL6IP1, TNFAIP3, ZFP36L1, SERTAD1, BIRC3, ICAM1, ADM, CDC42EP3, DNAJB6, TGFBI, FKBP1A, EGR1, LPXN, LGALS3, PTGS2, WDR1, TANK, ATF3, TPI1, AP1S2, SOD2, TMEM109, NCF2, UAP1, ANXA1, MYADM, ANXA5, MT2A, CD47, EG…	S100A4, JUNB, IL1B, ID2, CDKN1A, NFKBIA, LUM, CXCL2, GLRX, DDIT4, SAP18, TNFAIP8, PMAIP1, TRAF1, TMEM14C, CD83, G0S2, EHD1, RHOC, PHLDA2, ANXA2, PRDX1, TUBB2A, CXCL1, MIR22HG, NLRP3, SQSTM1, ARL6IP1, TNFAIP3, ZFP36L1, SERTAD1, BIRC3, ICAM1, ADM, CDC42EP3, DNAJB6, TGFBI, FKBP1A, EGR1, LPXN, LGALS3, PTGS2, WDR1, TANK, ATF3, TPI1, AP1S2, SOD2, TMEM109, NCF2, UAP1, ANXA1, MYADM, ANXA5, MT2A, CD47, EG…
MARTINEZ_TP53_TARGETS_UP	0.0042508	0.0484688	0.211603	1.95389	3	125	IER3, CDKN1A, IL1R2, LUM, GLRX, UBB, MS4A6A, FCGR2B, LGALS1, CFD, PRDX1, ALOX5AP, RPS25, HLA-DQA1, TYROBP, SRGN, TGFBI, ESD, RTN4, PTTG1, PTGS2, DNAJB1, CD74, ATF3, AMD1, TMEM109, NCF2, MNDA, COX6A1, CAT, MSR1, NR4A1, DRAM2, NSMAF, RILPL2, LITAF, AHR, AQP1, DDX3Y, HBP1, FSCN1, SERPINB9, SNX17, CNOT4, IFI27L2, CD59, ARL5A, ANGPTL2, TNFAIP6, TM6SF1, NCF1, SERPINF1, GLO1, PDE4DIP, NPM3, TMED9, CAPZB…	IER3, CDKN1A, IL1R2, LUM, GLRX, UBB, MS4A6A, FCGR2B, LGALS1, CFD, PRDX1, ALOX5AP, RPS25, HLA-DQA1, TYROBP, SRGN, TGFBI, ESD, RTN4, PTTG1, PTGS2, DNAJB1, CD74, ATF3, AMD1, TMEM109, NCF2, MNDA, COX6A1, CAT, MSR1, NR4A1, DRAM2, NSMAF, RILPL2, LITAF, AHR, AQP1
JINESH_BLEBBISHIELD_TO_IMMUNE_CELL_FUSION_PBSHMS_DN	0.00663717	0.0637387	0.238281	1.94878	5	85	IER3, DDIT4, FCGRT, HLA-DMA, FTL, PMAIP1, INSIG1, TNFAIP2, CXCL1, HLA-DMB, ZFP36L1, HLA-DRA, CPVL, RTN4, PLBD1, RGS2, CD74, LPAR6, AKR1B1, MID1IP1, DBI, SOD2, CUTA, MAFB, KYNU, ANXA5, IDI1, CAT, MRPS6, CSTA, CASP1, IFNGR2, HNMT, FSCN1, DPY30, TOB1, SPTSSA, ISG20, HCLS1, AKR1C3, HCAR2, UGDH, NUCKS1, SERPINB8, TSC22D1, POLE4	IER3, DDIT4, FCGRT, HLA-DMA, FTL, PMAIP1, INSIG1, TNFAIP2, CXCL1, HLA-DMB, ZFP36L1, HLA-DRA, CPVL, RTN4, PLBD1, RGS2, CD74, LPAR6, AKR1B1, MID1IP1, DBI, SOD2, CUTA, MAFB, KYNU, ANXA5, IDI1, CAT, MRPS6, CSTA, CASP1
GOUYER_TATI_TARGETS_UP	0.00170648	0.0290489	0.799149	1.94733	0	4	ID2, CCL2, TNF	ID2, CCL2, TNF
MARSON_FOXP3_CORE_DIRECT_TARGETS	0.00157233	0.0286942	0.631244	1.94557	0	7	NFKBID, S100A6, GADD45B, TGIF1, DUSP6, IRF8	NFKBID, S100A6, GADD45B, TGIF1, DUSP6
TIAN_TNF_SIGNALING_NOT_VIA_NFKB	0.00443787	0.0496412	0.540932	1.94507	2	10	IER3, JUNB, PPP1R15A, INSIG1, EGR1, NR4A1, JUN	IER3, JUNB, PPP1R15A, INSIG1, EGR1, NR4A1, JUN
CHIARADONNA_NEOPLASTIC_TRANSFORMATION_KRAS_UP	0.00991326	0.0823911	0.322708	1.94489	7	36	NFKBIA, LUM, TMSB4X, CCL2, TNFAIP2, NFE2L2, ILF2, KCNN4, ERGIC3, UBE2D2, CASP4, CYTIP, PHLDA1, SPTSSA, ANGPTL2, TIPARP, EVI2A, MRPL18, TUBB6, TGFB1, PCNA, SPRED2, SMS, CKS1B, ADAM19	NFKBIA, LUM, TMSB4X, CCL2, TNFAIP2, NFE2L2, ILF2, KCNN4, ERGIC3, UBE2D2, CASP4, CYTIP, PHLDA1
DAZARD_UV_RESPONSE_CLUSTER_G4	0.0031348	0.0401194	0.593126	1.94413	1	8	TUBB4B, GADD45B, ZFP36, XBP1, PFN1	TUBB4B, GADD45B, ZFP36, XBP1, PFN1
PASINI_SUZ12_TARGETS_DN	0.00892857	0.0769753	0.240145	1.94198	7	82	IER3, ID2, CDKN1A, S100A6, LGALS1, BAZ1A, ANXA2, TMEM123, CLIC1, FILIP1L, TNFRSF12A, CYP1B1, ABRACL, CAPN2, S100A10, GSN, PDGFB, FRMD4B, DUSP6, ANXA1, HMGN3, MYADM, ANXA5, IDI1, UBE2E1, BTG2, VIM, JUN, ILK, PHLDA1, PRNP, TAX1BP3, SERPINB9, FN1, CAP1, CMTM3, FOXP1, TUBA1A, ERRFI1, CD151, TUBB6, PPP1R18, GLIPR2, CSRP1, AXL, SOX4, TMBIM1	IER3, ID2, CDKN1A, S100A6, LGALS1, BAZ1A, ANXA2, TMEM123, CLIC1, FILIP1L, TNFRSF12A, CYP1B1, ABRACL, CAPN2, S100A10, GSN, PDGFB, FRMD4B, DUSP6, ANXA1, HMGN3, MYADM, ANXA5, IDI1, UBE2E1, BTG2, VIM, JUN, ILK, PHLDA1
KOBAYASHI_EGFR_SIGNALING_6HR_DN	0.00149701	0.0286942	0.558785	1.94159	0	9	IER3, G0S2, PHLDA2, DUSP6, JUN, MAFF, FOSL1	IER3, G0S2, PHLDA2, DUSP6, JUN
BLUM_RESPONSE_TO_SALIRASIB_DN	0.00800915	0.0723714	0.258933	1.93839	6	65	JUNB, ID2, TUBB4B, SRSF2, CCL2, TUBB, LMNA, TUBB2A, STMN1, MRPL23, CKS2, CYP1B1, CRIP2, PTTG1, HSPA2, KPNA2, RGS2, RBX1, TPI1, YWHAQ, SNRPF, UBE2N, PKM, HSPB1, DDX39A, DUT, OAZ2, RANBP1, TUBA1A, NASP, PRDX3, NR4A2, CCND3, TECR, PCNA, CD37, SOX4, DCK, PFKFB3, SRSF7, NDUFB3, VDAC3, RAB4A, PRSS23, ID1, HDAC1, FKBP3, DHX15, HMG20B, AKR1C1, ITGB1BP1, HSPA14, RPA3	JUNB, ID2, TUBB4B, SRSF2, CCL2, TUBB, LMNA, TUBB2A, STMN1, MRPL23, CKS2, CYP1B1, CRIP2, PTTG1, HSPA2, KPNA2, RGS2, RBX1, TPI1, YWHAQ, SNRPF, UBE2N, PKM, HSPB1, DDX39A, DUT, OAZ2
BIOCARTA_SM_PATHWAY	0.00157233	0.0286942	0.628807	1.93806	0	7	U2AF1, SRSF2, SNRPF, SNRPB, SNRPE, SNRPG, SNRPB2	U2AF1, SRSF2, SNRPF, SNRPB, SNRPE
GRABARCZYK_BCL11B_TARGETS_UP	0.00432277	0.049103	0.521329	1.93612	2	11	S100A4, U2AF1, ID2, LGALS1, ANXA2	S100A4, U2AF1, ID2, LGALS1, ANXA2
WANG_BARRETTS_ESOPHAGUS_UP	0.00285714	0.0387552	0.502522	1.93505	1	12	TMSB4X, GLRX, CLU, POLD4, PFN1, RGS2, CA2, ISG20, AKR1C3, MSLN, RALB	TMSB4X, GLRX, CLU, POLD4, PFN1, RGS2
KAMIKUBO_MYELOID_CEBPA_NETWORK	0.00443787	0.0496412	0.538066	1.93477	2	10	GLRX, LGALS1, ANXA1, SPINT2, ALDH2, CSF2RA, IRF8	GLRX, LGALS1, ANXA1, SPINT2
NAGASHIMA_EGF_SIGNALING_UP	0.00875	0.0763117	0.333357	1.93476	6	33	IER3, JUNB, ZFP36, MIR22HG, TNFRSF12A, EGR1, DNAJB1, KDM6B, ATF3, SIK1, IER2, ID3, NR4A1, JUN, HES1, MAFF, FOSL1, TIPARP, NR4A2, RYBP, NEDD9, SPRED2	IER3, JUNB, ZFP36, MIR22HG, TNFRSF12A, EGR1, DNAJB1, KDM6B, ATF3, SIK1, IER2, ID3, NR4A1, JUN
WP_IL1_AND_MEGAKARYOCYTES_IN_OBESITY	0.00443787	0.0496412	0.537868	1.93405	2	10	FCER1A, IL1B, CCL2, NLRP3, ICAM1	FCER1A, IL1B, CCL2, NLRP3, ICAM1
DER_IFN_GAMMA_RESPONSE_UP	0.00934579	0.079481	0.395966	1.93142	6	21	SDCBP, SRSF2, PMAIP1, RHOC, CYCS, ICAM1, SSBP1, BST2, HLA-C, ATP6V0B, C1S, FOSL1, XRCC6	SDCBP, SRSF2, PMAIP1, RHOC, CYCS, ICAM1, SSBP1, BST2, HLA-C, ATP6V0B, C1S
SERVITJA_ISLET_HNF1A_TARGETS_UP	0.00738916	0.0681004	0.308482	1.93122	5	40	LGALS1, CCL2, RHOC, ANXA2, TNFAIP2, HLA-DQA1, CYP1B1, LGALS3, CAPG, ATF3, NDRG2, ANXA1, BGN, EGR2, HTRA1, BLVRB, VIM, C1S, DPT, ITGB2, ARHGDIB, RNASE1, C1QC, SPARCL1	LGALS1, CCL2, RHOC, ANXA2, TNFAIP2, HLA-DQA1, CYP1B1, LGALS3, CAPG, ATF3, NDRG2, ANXA1, BGN, EGR2, HTRA1, BLVRB, VIM, C1S
SANCHEZ_MDM2_TARGETS	0.00161812	0.0286942	0.670828	1.92886	0	6	CDKN1A, FCGRT, ADIRF, IGFBP6, RABAC1	CDKN1A, FCGRT, ADIRF, IGFBP6, RABAC1
REACTOME_DUAL_INCISION_IN_GG_NER	0.00443787	0.0496412	0.536231	1.92817	2	10	UBB, POLD4, RBX1, RPS27A, ERCC1, UBA52, UBC, POLE4, PCNA	UBB, POLD4, RBX1, RPS27A, ERCC1
REACTOME_STABILIZATION_OF_P53	0.00765306	0.0697834	0.348685	1.92723	5	29	UBB, RPS27A, PSMD8, PSMA4, PSMB5, PSMB3, PSMA7, PSMB7, PSMC5, PSMB6, UBA52, PSMA1, UBC, PSMB1, PSMC1, PSMD11, PSMD9, PSMC4, PSMB10, PSMF1, PSMB4, PSMA6, PSMA5, PSMC2, PSMD2, PSMD4	UBB, RPS27A, PSMD8, PSMA4, PSMB5, PSMB3, PSMA7, PSMB7, PSMC5, PSMB6
BIOCARTA_PROTEASOME_PATHWAY	0.00557103	0.0579983	0.477723	1.92622	3	13	PSMA4, PSMB5, UBE2A, PSMB3, PSMA7, PSMB7, PSMB6, PSMA1, PSMB1, PSMB4, PSMA6, PSMA5, RPN2	PSMA4, PSMB5, UBE2A, PSMB3, PSMA7, PSMB7, PSMB6
RYAN_MANTLE_CELL_LYMPHOMA_NOTCH_DIRECT_UP	0.00990099	0.0823911	0.31293	1.92535	7	38	ID2, GADD45B, TNF, BCL2A1, ZFP36, ZFP36L1, ICAM1, TNIP1, GRN, SIK1, IL10RA, NR4A1, FGR, LY86, RILPL2, CD300A, IRF8, HES1, IFNGR1	ID2, GADD45B, TNF, BCL2A1, ZFP36, ZFP36L1, ICAM1, TNIP1, GRN, SIK1, IL10RA, NR4A1, FGR, LY86, RILPL2, CD300A
YAO_TEMPORAL_RESPONSE_TO_PROGESTERONE_CLUSTER_9	0.00771208	0.070215	0.366272	1.92434	5	25	RPL36A, SDCBP, CD83, EMP1, TYROBP, LGALS3, VAMP8, EIF3E, RNASET2, PON2, CASP1, AHR, HES1, IRF7, PFDN2	RPL36A, SDCBP, CD83, EMP1, TYROBP, LGALS3, VAMP8, EIF3E, RNASET2, PON2, CASP1, AHR
KAPOSI_LIVER_CANCER_MET_UP	0.00157233	0.0286942	0.62428	1.9241	0	7	ARPC1B, CKS2, ANXA5, CAP1, CD63, TUBB6, HMGA1	ARPC1B, CKS2, ANXA5
LIANG_HEMATOPOIESIS_STEM_CELL_NUMBER_SMALL_VS_HUGE_DN	0.00285714	0.0387552	0.499458	1.92325	1	12	S100A4, SAP18, S100A6, GADD45B, DOK2, PTTG1, DNAJA1	S100A4, SAP18, S100A6, GADD45B, DOK2, PTTG1, DNAJA1
YANAGISAWA_LUNG_CANCER_RECURRENCE	0.00505051	0.0545836	0.875924	1.92266	2	3	TMSB4X, S100A6, FAU	TMSB4X, S100A6, FAU
HEIDENBLAD_AMPLICON_8Q24_DN	0.0031348	0.0401194	0.586286	1.92171	1	8	ATF4, SAP18, COMMD6, MYL12A, KCNN4, ETHE1	ATF4, SAP18, COMMD6, MYL12A, KCNN4, ETHE1
REACTOME_HOST_INTERACTIONS_OF_HIV_FACTORS	0.0059453	0.0602451	0.286828	1.92057	4	48	UBB, SLC25A6, SLC25A5, RBX1, RPS27A, AP1S2, PSMD8, PSMA4, AP2M1, NPM1, RAN, PSMB5, PSMB3, PSMA7, PSMB7, PSMC5, PSMB6, UBA52, PSMA1, NUP214, UBC, BANF1, RANBP1, PSMB1, HCK, PSMC1, PSMD11, HMGA1, PSMD9, PSMC4, PSMB10, PSMF1, SEC13, PSMB4, PSMA6, PSMA5, PSMC2	UBB, SLC25A6, SLC25A5, RBX1, RPS27A, AP1S2, PSMD8, PSMA4, AP2M1, NPM1, RAN, PSMB5, PSMB3, PSMA7, PSMB7, PSMC5, PSMB6
REACTOME_NEGATIVE_REGULATION_OF_NOTCH4_SIGNALING	0.00762389	0.069623	0.337249	1.92019	5	31	UBB, RBX1, RPS27A, PSMD8, PSMA4, PSMB5, PSMB3, PSMA7, PSMB7, PSMC5, PSMB6, UBA52, PSMA1, UBC, PSMB1, PSMC1, PSMD11, PSMD9, PSMC4, PSMB10, PSMF1, PSMB4, PSMA6, PSMA5, PSMC2, PSMD2, PSMD4	UBB, RBX1, RPS27A, PSMD8, PSMA4, PSMB5, PSMB3, PSMA7, PSMB7, PSMC5, PSMB6
WEST_ADRENOCORTICAL_TUMOR_UP	0.00669643	0.0638895	0.247002	1.91997	5	72	OAZ1, TUBB4B, PMAIP1, TUBA1B, TUBB2A, TNFAIP3, ATP1A1, DNAJB6, MTHFD2, UBE2S, RTN4, PTTG1, DNAJB1, TAF9, NEU1, ERP29, EIF2S2, DDX39A, TXN, GAPDH, ATP6V0B, PSMB7, ANXA4, COPE, MAPRE1, UBL5, DCTN2, DAP3, ENSA, TUBA1C, TUBA1A, GADD45A, FDPS, GLO1, TCP1, PSMD11, MRPL18, HMGB2, GNG5, TMED9, SLC31A2, POLR2K	OAZ1, TUBB4B, PMAIP1, TUBA1B, TUBB2A, TNFAIP3, ATP1A1, DNAJB6, MTHFD2, UBE2S, RTN4, PTTG1, DNAJB1, TAF9, NEU1, ERP29, EIF2S2, DDX39A, TXN, GAPDH, ATP6V0B, PSMB7, ANXA4
FERRANDO_TAL1_NEIGHBORS	0.00164745	0.0286942	0.714227	1.91875	0	5	BCL2A1, LGALS3, CSF1R, RUNX1, ITGB2	BCL2A1, LGALS3, CSF1R, RUNX1
WP_EUKARYOTIC_TRANSCRIPTION_INITIATION	0.00443787	0.0496412	0.533581	1.91864	2	10	TAF9, GTF2B, ILK, POLR2E, TAF7, POLR2F, POLR2G, POLR2K, POLR1D, POLR2J	TAF9, GTF2B, ILK, POLR2E
SUH_COEXPRESSED_WITH_ID1_AND_ID2_UP	0.0031348	0.0401194	0.585291	1.91845	1	8	ID2, S100A6, GADD45B, SQSTM1, DNAJB1	ID2, S100A6, GADD45B, SQSTM1, DNAJB1
PATIL_LIVER_CANCER	0.00323625	0.0409402	0.211596	1.91713	2	121	RPS20, ALDOA, RHOC, ANXA2, PRDX1, TUBB, GLA, STMN1, CKLF, PLP2, RPS5, ILF2, PTTG1, S100A10, RPS16, KPNA2, CAPG, GRN, RPS19, MID1IP1, EIF3E, TXNRD1, SNRPB, CUTA, C1orf43, SNRPE, NEU1, CD47, IDI1, MAF1, ADAM15, NPM1, PAK1, BSG, CSNK2B, SLC39A1, ZNF706, RPL30, ABL2, F13A1, SF3B4, CCT5, TCOF1, TOB1, ARID3A, RPSA, TUBA1A, SHKBP1, MAFG, PRCC, RAB11A, AKR1C3, CDC42SE1, FDPS, ARL2, NUCKS1, NHP2, BBX, PLE…	RPS20, ALDOA, RHOC, ANXA2, PRDX1, TUBB, GLA, STMN1, CKLF, PLP2, RPS5, ILF2, PTTG1, S100A10, RPS16, KPNA2, CAPG, GRN, RPS19, MID1IP1, EIF3E, TXNRD1, SNRPB, CUTA, C1orf43, SNRPE, NEU1, CD47, IDI1, MAF1, ADAM15, NPM1, PAK1, BSG, CSNK2B, SLC39A1, ZNF706, RPL30
REACTOME_METABOLISM_OF_POLYAMINES	0.00892857	0.0769753	0.346854	1.91711	6	29	OAZ1, AMD1, PSMD8, PSMA4, PSMB5, PSMB3, PSMA7, OAZ2, PSMB7, PSMC5, PSMB6, PSMA1, PSMB1, PSMC1, PSMD11, SMS, PSMD9, PSMC4, PSMB10, PSMF1, PSMB4, PSMA6, PSMA5, PSMC2, PSMD2, PSMD4	OAZ1, AMD1, PSMD8, PSMA4, PSMB5, PSMB3, PSMA7, OAZ2, PSMB7, PSMC5, PSMB6
BIOCARTA_BBCELL_PATHWAY	0.00341297	0.0422856	0.785861	1.91495	1	4	HLA-DRB5, HLA-DRA, HLA-DRB1, CD40	HLA-DRB5, HLA-DRA, HLA-DRB1, CD40
FRIDMAN_IMMORTALIZATION_DN	0.0111111	0.0883157	0.462422	1.91359	7	14	CDKN1A, FILIP1L, MAP2K3, CYP1B1, HSPA2, MAP1LC3B, IGFBP6, HTRA1, AHR	CDKN1A, FILIP1L, MAP2K3, CYP1B1, HSPA2, MAP1LC3B, IGFBP6, HTRA1, AHR
ZHU_CMV_ALL_UP	0.0086741	0.0757597	0.320224	1.90918	6	35	EIF4A1, NFKBIA, CD55, EIF4E, TUBB2A, TNFAIP3, UBE2S, EGR1, PTGS2, PNP, GTF2B, NR4A1, NPM1, DNAJA1, EIF1AX, HSPE1, GRPEL1, EIF5, RANBP1	EIF4A1, NFKBIA, CD55, EIF4E, TUBB2A, TNFAIP3, UBE2S, EGR1, PTGS2, PNP, GTF2B, NR4A1, NPM1, DNAJA1
GRUETZMANN_PANCREATIC_CANCER_DN	0.00968523	0.0812829	0.298	1.90852	7	43	RPS10, RPL17, CXCL2, CLU, EEF2, SLC25A5, RPS9, DSTN, RPS7, XBP1, LGALS2, AMD1, PEBP1, PEPD, JUN, MT1X, HERPUD1, ANXA4, GPX3, TOB1, SLC25A3, IMPDH2	RPS10, RPL17, CXCL2, CLU, EEF2, SLC25A5, RPS9, DSTN, RPS7, XBP1, LGALS2, AMD1, PEBP1, PEPD, JUN, MT1X, HERPUD1, ANXA4
REACTOME_HIV_LIFE_CYCLE	0.00991326	0.0823911	0.31968	1.90593	7	35	UBB, RPS27A, TAF9, POLR2L, GTF2B, RAN, VPS28, POLR2E, UBA52, NUP214, UBC, CHMP5, BANF1, SUPT4H1, RANBP1, TAF7, XRCC6, POLR2F, HMGA1, POLR2G, CHMP4A, POLR2K, TSG101, POLR2J, SEC13, CHMP2B, SSRP1	UBB, RPS27A, TAF9, POLR2L, GTF2B, RAN, VPS28, POLR2E
LEE_EARLY_T_LYMPHOCYTE_UP	0.0111111	0.0883157	0.460191	1.90436	7	14	TUBB4B, TUBB, CKS2, CD99, CPVL, PTTG1, CD1E	TUBB4B, TUBB, CKS2, CD99, CPVL, PTTG1, CD1E
PROVENZANI_METASTASIS_DN	0.00738916	0.0681004	0.304159	1.90416	5	40	CLU, FTL, TNFAIP2, TUBB2A, SOD1, ADRM1, ITM2B, TNIP1, RPS19, EIF3K, REEP5, BLVRB, SPINT2, HSPB1, ERCC1, RABAC1, PON2, ETHE1, S100A11	CLU, FTL, TNFAIP2, TUBB2A, SOD1, ADRM1, ITM2B, TNIP1, RPS19, EIF3K, REEP5, BLVRB, SPINT2, HSPB1, ERCC1, RABAC1, PON2, ETHE1
WP_ACTIVATION_OF_NLRP3_INFLAMMASOME_BY_SARSCOV2	0.00341297	0.0422856	0.78134	1.90394	1	4	IL1B, NLRP3, PYCARD, CASP1	IL1B, NLRP3, PYCARD, CASP1
LEE_AGING_CEREBELLUM_UP	0.0106242	0.0856921	0.381585	1.89901	7	22	HSPA8, BCL2A1, RHOG, CAPN2, HEXB, LGALS3, NR4A1, CTSH, ACADVL, RPSA, IRF7, CD68, C1QC, HLA-DQB2, C1QA, AXL	HSPA8, BCL2A1, RHOG, CAPN2, HEXB, LGALS3, NR4A1, CTSH, ACADVL
SOUCEK_MYC_TARGETS	0.00341297	0.0422856	0.778907	1.89801	1	4	CXCL3, CXCL2, CCL2	CXCL3, CXCL2, CCL2
BIOCARTA_CSK_PATHWAY	0.00341297	0.0422856	0.778654	1.89739	1	4	HLA-DRB5, HLA-DRA, HLA-DRB1	HLA-DRB5, HLA-DRA, HLA-DRB1
BIOCARTA_TCRA_PATHWAY	0.00341297	0.0422856	0.778654	1.89739	1	4	HLA-DRB5, HLA-DRA, HLA-DRB1	HLA-DRB5, HLA-DRA, HLA-DRB1
BIOCARTA_PRION_PATHWAY	0.00494234	0.0537624	0.706003	1.89665	2	5	NFE2L2, DNAJB6, DNAJB1, PRNP, RPSA	NFE2L2, DNAJB6, DNAJB1
VECCHI_GASTRIC_CANCER_ADVANCED_VS_EARLY_DN	0.0083682	0.0741654	0.439112	1.89628	5	16	POLD4, CRIP1, SMDT1, EIF3H, BLVRB, VPS28, ETHE1, COX8A, CA2, ISG20, AKR1C3, RPS27L	POLD4, CRIP1, SMDT1, EIF3H, BLVRB, VPS28, ETHE1
REACTOME_TRAF6_MEDIATED_INDUCTION_OF_TAK1_COMPLEX_WITHIN_TLR4_COMPLEX	0.0031348	0.0401194	0.578427	1.89595	1	8	UBB, CD14, RPS27A, LY96, UBA52, UBC, IRAK2, TICAM1	UBB, CD14, RPS27A, LY96
MOOTHA_MITOCHONDRIA	0.00422386	0.0483452	0.202712	1.8939	3	134	TSPO, PLA2G2A, BCL2A1, SLC25A5, CYCS, MTHFD2, LGALS3, COX17, SOD2, TBCB, NDUFV2, NDUFB4, COX7A2, NDUFA4, SSBP1, COX6A1, CAT, GPX4, NDUFB6, VDAC2, RAN, HAX1, UQCRH, DUT, BAX, COX4I1, CD40, SDHC, NDUFA1, ACADVL, TUFM, TOMM22, HSPE1, ALDH2, NDUFB5, NDUFB2, TIMM13, MDH2, SLC25A3, COX8A, DAP3, NDUFC2, RPAIN, PRDX3, IDH3B, COX6B1, MPST, NDUFB7, YME1L1, MRPL18, COX5A, NDUFAB1, TIMM10, GLUD1, NDUFS5, IDH…	TSPO, PLA2G2A, BCL2A1, SLC25A5, CYCS, MTHFD2, LGALS3, COX17, SOD2, TBCB, NDUFV2, NDUFB4, COX7A2, NDUFA4, SSBP1, COX6A1, CAT, GPX4, NDUFB6, VDAC2, RAN, HAX1, UQCRH, DUT, BAX, COX4I1, CD40, SDHC, NDUFA1, ACADVL, TUFM, TOMM22
REACTOME_PREVENTION_OF_PHAGOSOMAL_LYSOSOMAL_FUSION	0.00314465	0.0401194	0.614219	1.8931	1	7	UBB, RAB7A, CORO1A, RPS27A, UBA52, UBC, RAB5A	UBB, RAB7A, CORO1A, RPS27A
REACTOME_SUPPRESSION_OF_PHAGOSOMAL_MATURATION	0.00314465	0.0401194	0.614219	1.8931	1	7	UBB, RAB7A, CORO1A, RPS27A, UBA52, UBC, RAB5A	UBB, RAB7A, CORO1A, RPS27A
HOLLEMAN_DAUNORUBICIN_B_ALL_UP	0.00673401	0.0638895	0.862366	1.8929	3	3	ATP1A1, EGR1, KCNN4	ATP1A1, EGR1, KCNN4
REACTOME_REGULATION_OF_HMOX1_EXPRESSION_AND_ACTIVITY	0.00991326	0.0823911	0.31727	1.89157	7	35	UBB, NFE2L2, RBX1, RPS27A, PSMD8, PSMA4, PSMB5, CSNK2B, PSMB3, PSMA7, PSMB7, PSMC5, PSMB6, UBA52, PSMA1, UBC, PSMB1, PSMC1, PSMD11, PSMD9, PSMC4, PSMB10, PSMF1, PSMB4, PSMA6, PSMA5, PSMC2, PRKCD, PSMD2, PSMD4	UBB, NFE2L2, RBX1, RPS27A, PSMD8, PSMA4, PSMB5, CSNK2B, PSMB3, PSMA7, PSMB7, PSMC5, PSMB6
SANSOM_WNT_PATHWAY_REQUIRE_MYC	0.0031348	0.0401194	0.576729	1.89038	1	8	ID2, SLC1A5, TNFRSF12A, PTGS2, ID3, BAX	ID2, SLC1A5, TNFRSF12A, PTGS2, ID3, BAX
REACTOME_SEPARATION_OF_SISTER_CHROMATIDS	0.0104287	0.0850289	0.25987	1.89016	8	60	UBB, TUBB4B, TUBA1B, TUBB2A, RPS27, UBE2S, PTTG1, RPS27A, DYNLL1, PSMD8, PSMA4, UBE2E1, PSMB5, PSMB3, PSMA7, ANAPC11, PSMB7, PSMC5, PSMB6, UBA52, PSMA1, UBC, MAPRE1, PPP2CA, PSMB1, TUBA1C, TUBA1A, PSMC1, PSMD11, TUBB6, DYNC1LI1, CDC26, PSMD9, ANAPC16, PMF1, PAFAH1B1, PSMC4, PSMB10, PSMF1, SEC13, PSMB4, PSMA6, PSMA5, PSMC2, PPP2R1A, PSMD2, PSMD4	UBB, TUBB4B, TUBA1B, TUBB2A, RPS27, UBE2S, PTTG1, RPS27A, DYNLL1, PSMD8, PSMA4, UBE2E1, PSMB5, PSMB3, PSMA7, ANAPC11, PSMB7, PSMC5, PSMB6
REACTOME_INTERLEUKIN_1_FAMILY_SIGNALING	0.0035503	0.0433034	0.269612	1.88979	2	55	IL1B, IL1R2, NFKBIA, UBB, IL1A, SQSTM1, NFKB2, MAP3K8, RBX1, RPS27A, PSMD8, UBE2N, PSMA4, PSMB5, PSMB3, CASP1, PSMA7, PSMB7, PSMC5, PSMB6, UBA52, PSMA1, UBC, PSMB1, IL1RL2, NFKBIB, PSMC1, SIGIRR, PSMD11, IRAK2, NKIRAS2, PSMD9, PSMC4, IL1RN, PSMB10, PSMF1, PSMB4, ALOX5, PSMA6, PSMA5, PSMC2, PSMD2, PSMD4, IKBKG	IL1B, IL1R2, NFKBIA, UBB, IL1A, SQSTM1, NFKB2, MAP3K8, RBX1, RPS27A, PSMD8, UBE2N, PSMA4, PSMB5, PSMB3, CASP1, PSMA7, PSMB7, PSMC5, PSMB6
LU_IL4_SIGNALING	0.00657895	0.063354	0.36729	1.88978	4	24	HLA-DRB5, CCL4, PMAIP1, TNFAIP3, XBP1, EGR1, NFKBIZ, NCF2, RPL5, SPINT2, CD86, IRF8, PPP2CA, MGLL, ARPC5, EVI2A	HLA-DRB5, CCL4, PMAIP1, TNFAIP3, XBP1, EGR1, NFKBIZ, NCF2, RPL5, SPINT2
BORCZUK_MALIGNANT_MESOTHELIOMA_UP	0.00978261	0.0818714	0.225518	1.8885	8	91	LUM, HSPA8, ANXA2, CKS2, FBL, ILF2, UBE2S, FKBP1A, KPNA2, DBI, YWHAQ, EIF3H, SNRPF, PPT1, PSMD8, UBE2N, ERGIC3, RAP1A, PKM, SSBP1, MORF4L2, JTB, RPS15A, UBE2D2, DNAJA1, RAN, UBE2A, PSMB7, PSMB6, S100A11, FSCN1, CCT5, MAPRE1, SLC25A3, LAMTOR5, MPC2, TUBA1A, EIF3I, ARPC4, PLD3, RIT1, SEC61G, TERF1, ISG20L2, GLO1, NHP2, TGFB1, HMGA1, PCNA	LUM, HSPA8, ANXA2, CKS2, FBL, ILF2, UBE2S, FKBP1A, KPNA2, DBI, YWHAQ, EIF3H, SNRPF, PPT1, PSMD8, UBE2N, ERGIC3, RAP1A, PKM, SSBP1, MORF4L2, JTB, RPS15A, UBE2D2, DNAJA1, RAN, UBE2A, PSMB7, PSMB6
JACKSON_DNMT1_TARGETS_UP	0.00889454	0.0769753	0.331588	1.88796	6	31	JUNB, CDKN1A, CXCL2, CCL2, ZFP36, MAP2K3, NFE2L2, SOCS3, PTGS2, IGFBP6, REEP5, HSPB1, KLF4	JUNB, CDKN1A, CXCL2, CCL2, ZFP36, MAP2K3, NFE2L2, SOCS3, PTGS2, IGFBP6, REEP5, HSPB1, KLF4
BIOCARTA_NKT_PATHWAY	0.0031348	0.0401194	0.575957	1.88785	1	8	CCL3, CCL4, CCR7, IFNGR2, IFNGR1, TGFB1, CXCR3, IL4R	CCL3, CCL4, CCR7
WP_SELECTIVE_EXPRESSION_OF_CHEMOKINE_RECEPTORS_DURING_TCELL_POLARIZATION	0.0031348	0.0401194	0.575957	1.88785	1	8	CCL3, CCL4, CCR7, IFNGR2, IFNGR1, TGFB1, CXCR3, IL4R	CCL3, CCL4, CCR7
RUTELLA_RESPONSE_TO_HGF_VS_CSF2RB_AND_IL4_UP	0.0031348	0.0401194	0.195615	1.88432	2	149	VSIG4, IL1B, CXCL3, CCL3, DDIT4, SLC3A2, CD55, CFD, CCL2, CD9, PRDX1, GLA, CXCL1, IL10, EMP1, NLRP3, IL1A, HLA-DQA1, SQSTM1, CD14, CYP1B1, EGR1, LPXN, HEXB, LGALS3, AKR1B1, RNASET2, PTGER2, SOD2, PNP, DUSP6, MAFB, KYNU, ANXA5, MT2A, CD47, DAD1, PHACTR1, CLEC5A, APLP2, TLE4, LY86, PSMB5, MT1X, CASP1, ACADVL, CD300A, OAZ2, AIF1, METTL9, C1S, ZNF706, CPM, TMBIM6, SLC43A3, NUP214, CNPY3, GRPEL1, PID1…	VSIG4, IL1B, CXCL3, CCL3, DDIT4, SLC3A2, CD55, CFD, CCL2, CD9, PRDX1, GLA, CXCL1, IL10, EMP1, NLRP3, IL1A, HLA-DQA1, SQSTM1, CD14, CYP1B1, EGR1, LPXN, HEXB, LGALS3, AKR1B1, RNASET2, PTGER2, SOD2, PNP, DUSP6, MAFB, KYNU, ANXA5, MT2A, CD47, DAD1, PHACTR1, CLEC5A, APLP2, TLE4, LY86, PSMB5, MT1X, CASP1, ACADVL, CD300A, OAZ2, AIF1, METTL9, C1S, ZNF706
HOUNKPE_HOUSEKEEPING_GENES	0.00200401	0.0337313	0.164283	1.88284	1	344	EIF4A1, U2AF1, RPL15, SAP18, SRSF2, RAB7A, RPL4, EIF4A3, RBM8A, SLC25A5, HNRNPA1, SOD1, ARL6IP1, ADRM1, RHEB, RAD23A, FBL, COMT, DNAJB6, GABARAPL2, BTF3, VPS29, ILF2, RPL35A, COX17, ARF4, RBX1, SMDT1, EEF1D, EIF3E, TPI1, YWHAQ, EIF3K, SNRPB, CUTA, TBCB, TRMT112, C1orf43, PPT1, PSMD8, EIF3G, ERGIC3, ERP29, SSBP1, CCNI, DAD1, MORF4L2, JTB, AP2M1, NEDD8, GTF2B, BRK1, EIF2S2, UBE2D2, NXF1, PRDX5, EIF…	EIF4A1, U2AF1, RPL15, SAP18, SRSF2, RAB7A, RPL4, EIF4A3, RBM8A, SLC25A5, HNRNPA1, SOD1, ARL6IP1, ADRM1, RHEB, RAD23A, FBL, COMT, DNAJB6, GABARAPL2, BTF3, VPS29, ILF2, RPL35A, COX17, ARF4, RBX1, SMDT1, EEF1D, EIF3E, TPI1, YWHAQ, EIF3K, SNRPB, CUTA, TBCB, TRMT112, C1orf43, PPT1, PSMD8, EIF3G, ERGIC3, ERP29, SSBP1, CCNI, DAD1, MORF4L2, JTB, AP2M1, NEDD8, GTF2B, BRK1, EIF2S2, UBE2D2, NXF1, PRDX5, EIF…
LEE_RECENT_THYMIC_EMIGRANT	0.00823529	0.073588	0.282142	1.88159	6	47	ID2, RGS1, RPL18A, TNFAIP3, CKS2, RNASE6, NFKBIZ, SOCS3, RPS29, TAGLN2, EIF3H, RPS15A, CCR7, PAK1, JUN, TKT, AIF1, TOB1, CCRL2, ARL5A, NIPSNAP3A, NR4A2, PRMT1, N4BP2L1, SPRED2, RBM7, SOX4, METTL21A, SKAP2, ING3, PDLIM1, HPGD	ID2, RGS1, RPL18A, TNFAIP3, CKS2, RNASE6, NFKBIZ, SOCS3, RPS29, TAGLN2, EIF3H, RPS15A, CCR7, PAK1, JUN, TKT, AIF1
WP_NETRINUNC5B_SIGNALING_PATHWAY	0.00443787	0.0496412	0.523061	1.88081	2	10	CCL2, TNF, IL10, IL1A, ICAM1	CCL2, TNF, IL10, IL1A, ICAM1
SIMBULAN_PARP1_TARGETS_UP	0.00432277	0.049103	0.506255	1.88014	2	11	CDKN1A, MGP, S100A6, DCN, EEF2, IGFBP6	CDKN1A, MGP, S100A6, DCN, EEF2, IGFBP6
GRAHAM_NORMAL_QUIESCENT_VS_NORMAL_DIVIDING_UP	0.00657895	0.063354	0.365175	1.87889	4	24	IL1B, CXCL3, CXCL2, CXCL1, MIR22HG, EMP1, GLIPR1, PTGS2, SOD2, KYNU	IL1B, CXCL3, CXCL2, CXCL1, MIR22HG, EMP1, GLIPR1, PTGS2, SOD2, KYNU
NABA_PROTEOGLYCANS	0.0031348	0.0401194	0.573164	1.8787	1	8	LUM, DCN, PRG4, SRGN, BGN, ASPN	LUM, DCN, PRG4, SRGN, BGN, ASPN
REACTOME_MITOTIC_METAPHASE_AND_ANAPHASE	0.0100446	0.0831406	0.241547	1.87757	8	72	UBB, TUBB4B, TUBA1B, LMNA, TUBB2A, RPS27, UBE2S, PTTG1, RPS27A, DYNLL1, PSMD8, PSMA4, UBE2E1, RAN, PSMB5, PSMB3, PSMA7, ANAPC11, PSMB7, SUMO1, PSMC5, PSMB6, UBA52, PSMA1, UBC, MAPRE1, BANF1, PPP2CA, PSMB1, TUBA1C, TUBA1A, PSMC1, PSMD11, TUBB6, DYNC1LI1, CHMP4A, CDC26, PSMD9, ANAPC16, PMF1, PAFAH1B1, PSMC4, PSMB10, PSMF1, SEC13, PSMB4, CHMP2B, PSMA6, SIRT2, PSMA5, PSMC2, PPP2R1A, PSMD2, CHMP3, PSM…	UBB, TUBB4B, TUBA1B, LMNA, TUBB2A, RPS27, UBE2S, PTTG1, RPS27A, DYNLL1, PSMD8, PSMA4, UBE2E1, RAN, PSMB5, PSMB3, PSMA7, ANAPC11, PSMB7, SUMO1, PSMC5, PSMB6
BERENJENO_TRANSFORMED_BY_RHOA_FOREVER_DN	0.00443787	0.0496412	0.52201	1.87703	2	10	IER3, PLAUR, CXCL2, MGP, PTGS2	IER3, PLAUR, CXCL2, MGP, PTGS2
REACTOME_REGULATION_OF_RUNX2_EXPRESSION_AND_ACTIVITY	0.00889454	0.0769753	0.329601	1.87664	6	31	UBB, RBX1, RPS27A, PSMD8, PSMA4, PSMB5, PSMB3, PSMA7, PSMB7, PSMC5, PSMB6, UBA52, PSMA1, UBC, PSMB1, PSMC1, PSMD11, PSMD9, PSMC4, PSMB10, PSMF1, PSMB4, PSMA6, PSMA5, PSMC2, PSMD2, PSMD4	UBB, RBX1, RPS27A, PSMD8, PSMA4, PSMB5, PSMB3, PSMA7, PSMB7, PSMC5, PSMB6
ALCALAY_AML_BY_NPM1_LOCALIZATION_DN	0.0136307	0.100724	0.314575	1.8755	10	35	IL1R2, HLA-DMA, PMAIP1, MAP2K3, HLA-DRA, HLA-DRB1, HLA-DPA1, PTTG1, GSN, C20orf27, HMGN3, KYNU, BLVRB, LY86, DUT, CD48, RANBP1, ITM2C, SERPINF1, ARL2, IDH2, RGS10	IL1R2, HLA-DMA, PMAIP1, MAP2K3, HLA-DRA, HLA-DRB1, HLA-DPA1, PTTG1, GSN, C20orf27, HMGN3, KYNU, BLVRB, LY86, DUT
ELVIDGE_HYPOXIA_UP	0.0107656	0.0862212	0.289888	1.87546	8	44	S100A4, PLAUR, GLRX, DDIT4, TNFAIP8, S100A6, GADD45B, ADM, HLA-DRB1, CYP1B1, TGFBI, EGR1, ATF3, WSB1, PDGFB	S100A4, PLAUR, GLRX, DDIT4, TNFAIP8, S100A6, GADD45B, ADM, HLA-DRB1, CYP1B1, TGFBI, EGR1, ATF3, WSB1, PDGFB
WANG_CISPLATIN_RESPONSE_AND_XPC_DN	0.00934579	0.079481	0.257272	1.87542	7	61	EIF4A1, CDKN1A, SDCBP, G0S2, FILIP1L, ADM, TRIP10, RNH1, CYP1B1, CAPN2, TGIF1, TANK, TXNRD1, PNP, TAF9, EIF3G, RAC2, CASP4, HAX1, JUN, RUNX1, IFNGR2, TWF2, HBP1, CNPY3, IFNGR1, ARHGEF2, TNFRSF10B, TNFAIP6, TAF7, CHMP1B, GADD45A, EIF2S1, GLIPR2, SLC31A2, SERPING1, WDR83OS	EIF4A1, CDKN1A, SDCBP, G0S2, FILIP1L, ADM, TRIP10, RNH1, CYP1B1, CAPN2, TGIF1, TANK, TXNRD1, PNP, TAF9, EIF3G, RAC2, CASP4, HAX1, JUN, RUNX1
REACTOME_DEATH_RECEPTOR_SIGNALLING	0.00889454	0.0769753	0.329246	1.87462	6	31	NFKBIA, UBB, TRAF1, TNF, SQSTM1, TNFAIP3, BIRC3, RTN4, RPS27A, ARHGEF1, NSMAF, ADAM17, PSENEN, UBA52, UBC, ARHGEF2, TNFRSF10B	NFKBIA, UBB, TRAF1, TNF, SQSTM1, TNFAIP3, BIRC3, RTN4, RPS27A, ARHGEF1, NSMAF, ADAM17
BIOCARTA_NTHI_PATHWAY	0.0031348	0.0401194	0.571873	1.87446	1	8	IL1B, NFKBIA, TNF, MAP2K3	IL1B, NFKBIA, TNF, MAP2K3
AMIT_EGF_RESPONSE_40_HELA	0.0119522	0.092196	0.376562	1.87401	8	22	IER3, JUNB, PPP1R15A, ZFP36, EGR1, PTGS2, ATF3, IER2, NR4A1, BTG2, JUN	IER3, JUNB, PPP1R15A, ZFP36, EGR1, PTGS2, ATF3, IER2, NR4A1, BTG2, JUN
MORI_IMMATURE_B_LYMPHOCYTE_UP	0.0169713	0.115232	0.369064	1.87377	12	23	HLA-DMA, CD83, HLA-DMB, BIRC3, MYL12A, CAPG, CD74, LAT2, DUSP6, IL10RA, ATP6V0B	HLA-DMA, CD83, HLA-DMB, BIRC3, MYL12A, CAPG, CD74, LAT2, DUSP6, IL10RA, ATP6V0B
TAKEDA_TARGETS_OF_NUP98_HOXA9_FUSION_10D_DN	0.00985222	0.0823393	0.299221	1.87324	7	40	FCER1A, CXCL3, IL1R2, CCL3, CXCL2, CCL4, CD9, CXCL1, EMP1, TGFBI, ID3, CLEC5A, F13A1, PID1, GLUL, CD59, DAB2, RNASE1, RIT1, NRP2, C1QC, SERPINF1, RASSF4, PDK4, C1QA	FCER1A, CXCL3, IL1R2, CCL3, CXCL2, CCL4, CD9, CXCL1, EMP1, TGFBI, ID3, CLEC5A
ZHAN_V2_LATE_DIFFERENTIATION_GENES	0.00571429	0.0587017	0.486335	1.87272	3	12	EIF1, LGALS1, NFE2L2, PLP2, TALDO1, AKR1B1, PKM	EIF1, LGALS1, NFE2L2, PLP2, TALDO1, AKR1B1, PKM
BLALOCK_ALZHEIMERS_DISEASE_INCIPIENT_DN	0.0106888	0.0858961	0.2852	1.87209	8	45	GLRX, FCER1G, SLC25A6, ALOX5AP, RPL38, CKS2, RPL6, COX7A2L, REEP5, DRAP1, NEDD8, DNAJA1, ALDH2, CCT5, GRPEL1, GLUL, CD59, MGLL, RSU1, ECH1, PFDN2, LAMTOR2, AP3S1, DNAJC8, TMEM147, ARF3, PAFAH1B1, FHL1, NDUFB3, ACTR1B, CCT4, RPN2, MRPL15, PSMC2, RGS14	GLRX, FCER1G, SLC25A6, ALOX5AP, RPL38, CKS2, RPL6, COX7A2L, REEP5, DRAP1, NEDD8, DNAJA1
MATTIOLI_MGUS_VS_PCL	0.0123762	0.0946168	0.30419	1.87158	9	38	JUNB, EEF1A1, PPP1R15A, GADD45B, RPS6, TUBA1B, TUBB, LST1, CORO1A, RPLP1, PFN1, CD74, SNRPF, TBCB, HNRNPF, RAN	JUNB, EEF1A1, PPP1R15A, GADD45B, RPS6, TUBA1B, TUBB, LST1, CORO1A, RPLP1, PFN1, CD74, SNRPF, TBCB, HNRNPF, RAN
REACTOME_RESPONSE_TO_ELEVATED_PLATELET_CYTOSOLIC_CA2	0.0123305	0.0943869	0.306812	1.86985	9	37	ALDOA, TMSB4X, CLU, CFD, CD9, SOD1, SRGN, PLEK, PFN1, WDR1, TAGLN2, PDGFB, ANXA5, APLP2, F13A1, FN1, CAP1, CD63, STX4, TGFB1, TIMP3, FERMT3, STXBP2, SERPING1	ALDOA, TMSB4X, CLU, CFD, CD9, SOD1, SRGN, PLEK, PFN1, WDR1, TAGLN2, PDGFB, ANXA5, APLP2
KYNG_RESPONSE_TO_H2O2_VIA_ERCC6_DN	0.0155807	0.109137	0.440945	1.86864	10	15	RPL31, RPL21, RPS5, ITM2B, PFN1, DNAJB1, COX6A1, OAZ2, PSMB6	RPL31, RPL21, RPS5, ITM2B, PFN1, DNAJB1, COX6A1, OAZ2, PSMB6
REACTOME_TRANSCRIPTIONAL_REGULATION_BY_RUNX2	0.00863132	0.0754958	0.296781	1.86799	6	41	CDKN1A, UBB, LGALS3, RBX1, RPS27A, PSMD8, PSMA4, PSMB5, BAX, PSMB3, PSMA7, PSMB7, RUNX1, PSMC5, PSMB6, UBA52, PSMA1, ITGA5, HES1, UBC, PSMB1, PSMC1, PSMD11, RB1, PSMD9, PSMC4, PSMB10, PSMF1, PSMB4, PSMA6, PSMA5, PSMC2, PSMD2, PSMD4	CDKN1A, UBB, LGALS3, RBX1, RPS27A, PSMD8, PSMA4, PSMB5, BAX, PSMB3, PSMA7, PSMB7, RUNX1, PSMC5, PSMB6
BLANCO_MELO_BRONCHIAL_EPITHELIAL_CELLS_INFLUENZA_A_DEL_NS1_INFECTION_UP	0.00533049	0.0560049	0.201457	1.86798	4	130	JUNB, IL1B, CXCL3, ID2, IL1R2, NFKBIA, PLAUR, CXCL2, GLRX, STX11, NFKBID, TNFAIP8, ZC3H12A, CD83, BCL2A1, IFRD1, ZFP36, IL1A, MIR155HG, ICAM1, ADM, NFKB2, CDC42EP3, CSRNP1, TNIP1, XBP1, HSPA2, CCL22, SOCS3, TGIF1, PTGER2, PNP, NCF2, IER2, IL10RA, KLF4, BST2, TLE4, DNAJA1, C6orf62, HLA-C, JUN, CD40, CASP1, CARD16, C1S	JUNB, IL1B, CXCL3, ID2, IL1R2, NFKBIA, PLAUR, CXCL2, GLRX, STX11, NFKBID, TNFAIP8, ZC3H12A, CD83, BCL2A1, IFRD1, ZFP36, IL1A, MIR155HG, ICAM1, ADM, NFKB2, CDC42EP3, CSRNP1, TNIP1, XBP1, HSPA2, CCL22, SOCS3, TGIF1, PTGER2, PNP, NCF2, IER2, IL10RA, KLF4, BST2, TLE4, DNAJA1, C6orf62, HLA-C, JUN, CD40, CASP1, CARD16, C1S
PETROVA_ENDOTHELIUM_LYMPHATIC_VS_BLOOD_DN	0.00817757	0.0735614	0.25906	1.86747	6	59	IER3, CDKN1A, CLU, SLC3A2, CCL2, CXCL1, EMP3, ICAM1, CDC42EP3, SRGN, TGFBI, LPXN, CAPG, TANK, UAP1, BGN, RAC2, BTG2, JUN, MT1X, NNMT, ALDH2, PRNP, PLAU, ITGA5, CCRL2, CD59, UPP1, ARHGDIB, RNASE1, ATP1B1, GADD45A	IER3, CDKN1A, CLU, SLC3A2, CCL2, CXCL1, EMP3, ICAM1, CDC42EP3, SRGN, TGFBI, LPXN, CAPG, TANK, UAP1, BGN, RAC2, BTG2, JUN, MT1X
VERRECCHIA_RESPONSE_TO_TGFB1_C2	0.00449102	0.0497906	0.537275	1.86685	2	9	RHOC, RHOG, ICAM1, FN1, ITGB2, CYTH2, TIMP3, LRP1	RHOC, RHOG, ICAM1
FRIDMAN_SENESCENCE_UP	0.0115681	0.0898099	0.342195	1.86537	8	28	CDKN1A, TNFAIP2, FILIP1L, MAP2K3, SOD1, TNFAIP3, CYP1B1, HSPA2, GSN, MAP1LC3B, IGFBP6, EIF2S2, VIM, S100A11, FN1	CDKN1A, TNFAIP2, FILIP1L, MAP2K3, SOD1, TNFAIP3, CYP1B1, HSPA2, GSN, MAP1LC3B, IGFBP6, EIF2S2, VIM
WP_TYROBP_CAUSAL_NETWORK_IN_MICROGLIA	0.0115385	0.0898099	0.345463	1.86496	8	27	RGS1, TYROBP, RNASE6, SLC1A5, PLEK, CAPG, PYCARD, NCF2, NPC2, IL10RA, ITGB2, HCLS1, C1QC, PPP1R18, TMEM106A, BIN2, CD37, STAT5A, GAPT, ADAP2	RGS1, TYROBP, RNASE6, SLC1A5, PLEK, CAPG, PYCARD, NCF2, NPC2, IL10RA
WP_SARSCOV2_INNATE_IMMUNITY_EVASION_AND_CELLSPECIFIC_IMMUNE_RESPONSE	0.00789474	0.071445	0.362364	1.86443	5	24	CXCL3, CCL3, CXCL2, CCL4, CCL2, TNF, CXCL1, IL10	CXCL3, CCL3, CXCL2, CCL4, CCL2, TNF, CXCL1, IL10
COLIN_PILOCYTIC_ASTROCYTOMA_VS_GLIOBLASTOMA_UP	0.00314465	0.0401194	0.604767	1.86396	1	7	EEF1A1, PLA2G2A, SOD2, HTRA1, GLUL, ANGPTL2	EEF1A1, PLA2G2A, SOD2, HTRA1
JECHLINGER_EPITHELIAL_TO_MESENCHYMAL_TRANSITION_UP	0.00897436	0.0772592	0.347891	1.86327	6	26	CXCL2, SLC3A2, DCN, CCL2, CYP1B1, MTHFD2, RNASET2, HTRA1, VIM, ADA, UPP1, DAB2, IRF7, TNXB, CD68, COL6A2, BCL3	CXCL2, SLC3A2, DCN, CCL2, CYP1B1, MTHFD2, RNASET2, HTRA1, VIM, ADA
YAGI_AML_WITH_11Q23_REARRANGED	0.013245	0.0989918	0.228712	1.86311	11	83	PLAUR, LUM, LGALS1, PRDX1, ALOX5AP, XBP1, S100A10, CAPG, AKR1B1, AP1S2, ADIRF, ANXA5, UBE2N, ERP29, JTB, EIF2S2, DDAH2, ADAM15, RGS19, DDX39A, ST3GAL6, CSTA, NDUFA1, ADA, CPM, TWF2, FSCN1, SNX17, GLUL, LAMTOR5, OSTF1, SPAG7, BLOC1S1, CD68, HCLS1, ATP1B1, CCND3, TSPAN4, COL6A2, KXD1, N4BP2L1, POLR2G, RGS10, TIMP3, MRPL33, MEF2C, RB1, NDUFS6	PLAUR, LUM, LGALS1, PRDX1, ALOX5AP, XBP1, S100A10, CAPG, AKR1B1, AP1S2, ADIRF, ANXA5, UBE2N, ERP29, JTB, EIF2S2, DDAH2, ADAM15, RGS19, DDX39A, ST3GAL6, CSTA, NDUFA1, ADA
HOFFMANN_SMALL_PRE_BII_TO_IMMATURE_B_LYMPHOCYTE_UP	0.0115681	0.0898099	0.341644	1.86237	8	28	HLA-DMA, CD83, EHD1, CFP, HLA-DMB, HLA-DQA1, ICAM1, HLA-DRB1, CD74, LAT2, PEPD, DAD1, CTSH, HES1, PLD4, FLII, HLA-DQB2, MEF2C, NCF4	HLA-DMA, CD83, EHD1, CFP, HLA-DMB, HLA-DQA1, ICAM1, HLA-DRB1, CD74, LAT2, PEPD, DAD1, CTSH
REACTOME_CELL_CYCLE	0.00533618	0.0560049	0.201101	1.8622	4	128	CDKN1A, UBB, TUBB4B, TUBA1B, TUBB, LMNA, TUBB2A, RPS27, POLD4, ANKRD28, UBE2S, PTTG1, HSPA2, NOP10, RBX1, RPS27A, YWHAQ, DYNLL1, PSMD8, UBE2N, POLR2L, PSMA4, UBE2E1, NPM1, RAN, PSMB5, POLR2E, CSNK2B, PSMB3, PSMA7, ANAPC11, PSMB7, SUMO1, PSMC5, PHLDA1, PSMB6, UBA52, PSMA1, NUP214, DCTN3, UBC, MAPRE1, BANF1, PPP2CA, DCTN2, ENSA, PSMB1, TUBA1C, TUBA1A, PSMC1, CCND3, TERF1, POLR2F, PSMD11, NHP2, TUBB…	CDKN1A, UBB, TUBB4B, TUBA1B, TUBB, LMNA, TUBB2A, RPS27, POLD4, ANKRD28, UBE2S, PTTG1, HSPA2, NOP10, RBX1, RPS27A, YWHAQ, DYNLL1, PSMD8, UBE2N, POLR2L, PSMA4, UBE2E1, NPM1, RAN, PSMB5, POLR2E, CSNK2B, PSMB3, PSMA7, ANAPC11, PSMB7, SUMO1, PSMC5, PHLDA1, PSMB6
VALK_AML_CLUSTER_9	0.00696379	0.0649773	0.461825	1.86212	4	13	VSIG4, CLEC10A, FCGR2B, CD1C, TPPP3, TGFBI	VSIG4, CLEC10A, FCGR2B, CD1C, TPPP3, TGFBI
REACTOME_ACTIVATION_OF_IRF3_IRF7_MEDIATED_BY_TBK1_IKK_EPSILON	0.00591716	0.0600612	0.517519	1.86088	3	10	UBB, CD14, RPS27A, TANK, LY96, UBA52, UBC, IRF7	UBB, CD14, RPS27A, TANK, LY96
KUWANO_RNA_STABILIZED_BY_NO	0.00323625	0.0409402	0.646683	1.85944	1	6	GADD45B, PTGS2, RGS2, ID3, CHIC2	GADD45B, PTGS2, RGS2, ID3, CHIC2
BIOCARTA_SLRP_PATHWAY	0.00841751	0.0741654	0.846343	1.85773	4	3	LUM, DCN, BGN	LUM, DCN, BGN
MISHRA_CARCINOMA_ASSOCIATED_FIBROBLAST_DN	0.0031348	0.0401194	0.566439	1.85665	1	8	ID2, CD55, FTL, CAT, SPINT2, C1S	ID2, CD55, FTL, CAT, SPINT2, C1S
GARGALOVIC_RESPONSE_TO_OXIDIZED_PHOSPHOLIPIDS_MAGENTA_UP	0.00571429	0.0587017	0.482133	1.85654	3	12	PPP1R15A, HSPA8, CSRNP1, PTGS2, DNAJA1, ABL2, MAFF, MAFG, RIT1	PPP1R15A, HSPA8, CSRNP1, PTGS2, DNAJA1
AMIT_EGF_RESPONSE_480_HELA	0.0121803	0.0937148	0.291074	1.85588	9	42	PLAUR, TUBB4B, VASP, EHD1, RHOC, PHLDA2, MAP2K3, TUBB2A, SLC1A5, TNFRSF12A, NFKB2, SNRPF, MT2A, BRD2, ERCC1, MT1X, PLAU, ITGA5, PPDPF, ARHGEF2, SPAG7, ISG20	PLAUR, TUBB4B, VASP, EHD1, RHOC, PHLDA2, MAP2K3, TUBB2A, SLC1A5, TNFRSF12A, NFKB2, SNRPF, MT2A, BRD2, ERCC1, MT1X
HOFFMANN_LARGE_TO_SMALL_PRE_BII_LYMPHOCYTE_UP	0.0124533	0.0949643	0.322639	1.85456	9	32	CDKN1A, TUBB4B, TUBA1B, TUBB, STMN1, CKS2, HLA-DRB1, CRIP2, MTHFD2, UBE2S, KPNA2, GSN	CDKN1A, TUBB4B, TUBA1B, TUBB, STMN1, CKS2, HLA-DRB1, CRIP2, MTHFD2, UBE2S, KPNA2, GSN
JOHANSSON_BRAIN_CANCER_EARLY_VS_LATE_DN	0.00576369	0.0587017	0.499242	1.85409	3	11	CLU, DCN, CST3, ITM2B, NDRG2, GHITM, ATP1B1, SPARCL1, LRP1	CLU, DCN, CST3, ITM2B, NDRG2
HONMA_DOCETAXEL_RESISTANCE	0.0121786	0.0937148	0.397552	1.85374	8	19	TUBA1B, TUBB, RPL38, S100A10, DYNLL1, GAPDH, MRPS6, SLC25A3, APRT, GSTP1, PDCD5, ANGPTL2	TUBA1B, TUBB, RPL38, S100A10, DYNLL1, GAPDH, MRPS6
KANNAN_TP53_TARGETS_DN	0.00682594	0.0638895	0.760378	1.85286	3	4	EIF4A1, G0S2, BIRC3, CPM	EIF4A1, G0S2, BIRC3
WP_TNFRELATED_WEAK_INDUCER_OF_APOPTOSIS_TWEAK_SIGNALING_PATHWAY	0.0070028	0.06524	0.420194	1.85253	4	17	NFKBIA, TRAF1, CCL2, TNF, BIRC3, TNFRSF12A, NFKB2	NFKBIA, TRAF1, CCL2, TNF, BIRC3, TNFRSF12A, NFKB2
REACTOME_ANTIGEN_PROCESSING_CROSS_PRESENTATION	0.0106635	0.0858941	0.274185	1.8518	8	49	UBB, CD14, RPS27A, VAMP8, NCF2, PSMD8, PSMA4, PSMB5, HLA-C, LY96, PSMB3, PSMA7, PSMB7, PSMC5, PSMB6, UBA52, PSMA1, UBC, PSMB1, NCF1, PSMC1, STX4, SEC61G, PSMD11, NCF4, PSMD9, PSMC4, PSMB10, PSMF1, PSMB4, CTSL, PSMA6, PSMA5, PSMC2, TLR2, BTK, PSMD2, PSMD4, IKBKG	UBB, CD14, RPS27A, VAMP8, NCF2, PSMD8, PSMA4, PSMB5, HLA-C, LY96, PSMB3, PSMA7, PSMB7, PSMC5, PSMB6
CONCANNON_APOPTOSIS_BY_EPOXOMICIN_UP	0.0144284	0.104458	0.233451	1.85166	12	76	CDKN1A, CLU, SLC3A2, PPP1R15A, PHLDA2, ANXA2, IFRD1, FILIP1L, ZFP36, GLA, LMNA, MIR22HG, SQSTM1, ADRM1, DNAJB6, LPXN, DNAJB1, ATF3, MAP1LC3B, BLVRB, HSPB1, JUN, ACADVL, C1S, GPX3, EIF5, ARHGEF2, MAFF, TNFRSF10B, DAP3, JMJD6, DNAJB4, UPP1, PLD3, RIT1, AKR1C3, GADD45A, SERPINB8, PSMD11	CDKN1A, CLU, SLC3A2, PPP1R15A, PHLDA2, ANXA2, IFRD1, FILIP1L, ZFP36, GLA, LMNA, MIR22HG, SQSTM1, ADRM1, DNAJB6, LPXN, DNAJB1, ATF3, MAP1LC3B, BLVRB, HSPB1, JUN, ACADVL, C1S
REACTOME_SIGNALING_BY_INTERLEUKINS	0.00417973	0.0479814	0.192214	1.85156	3	149	JUNB, IL1B, CDKN1A, IL1R2, NFKBIA, CCL3, CXCL2, UBB, CCL4, HSPA8, CCL2, TNF, ANXA2, MAP2K3, CXCL1, IL10, SOD1, IL1A, SQSTM1, ICAM1, NFKB2, MAP3K8, TALDO1, CCL22, SOCS3, PTGS2, RBX1, RPS27A, RPLP0, SOD2, DUSP6, ANXA1, PSMD8, UBE2N, OSM, CCL3L1, PSMA4, CSF1R, HNRNPF, IL10RA, PSMB5, VIM, JUN, PSMB3, CASP1, PSMA7, PSMB7, PSMC5, PSMB6, UBA52, CD86, PSMA1, F13A1, CSF2RA, FSCN1, UBC, FN1	JUNB, IL1B, CDKN1A, IL1R2, NFKBIA, CCL3, CXCL2, UBB, CCL4, HSPA8, CCL2, TNF, ANXA2, MAP2K3, CXCL1, IL10, SOD1, IL1A, SQSTM1, ICAM1, NFKB2, MAP3K8, TALDO1, CCL22, SOCS3, PTGS2, RBX1, RPS27A, RPLP0, SOD2, DUSP6, ANXA1, PSMD8, UBE2N, OSM, CCL3L1, PSMA4, CSF1R, HNRNPF, IL10RA, PSMB5, VIM, JUN, PSMB3, CASP1, PSMA7, PSMB7, PSMC5, PSMB6
GROSS_HIF1A_TARGETS_DN	0.00314465	0.0401194	0.600199	1.84988	1	7	RPL27, ADM, LGALS3, TPI1, GAPDH, JMJD6	RPL27, ADM, LGALS3, TPI1, GAPDH
BIOCARTA_EPONFKB_PATHWAY	0.00682594	0.0638895	0.759074	1.84968	3	4	CDKN1A, NFKBIA, SOD2	CDKN1A, NFKBIA, SOD2
BONOME_OVARIAN_CANCER_SURVIVAL_OPTIMAL_DEBULKING	0.0107015	0.0858961	0.276218	1.84953	8	48	UBB, TSPO, CLIC1, CKLF, GSN, RBX1, VAMP8, KDM6B, TAGLN2, ANXA1, RNF5, NEDD8, PELO, ARF5, NDUFA1, FLOT1, RUNX1, NDUFB2, CCT5, ARPC2, JMJD6, ENSA, ISG20, RAB11A, GAA, CCND3, EIF2S1, ICAM3, NDUFS6, WDR83OS, NKIRAS2	UBB, TSPO, CLIC1, CKLF, GSN, RBX1, VAMP8, KDM6B, TAGLN2, ANXA1, RNF5, NEDD8, PELO, ARF5, NDUFA1, FLOT1, RUNX1
DAVIES_MULTIPLE_MYELOMA_VS_MGUS_DN	0.00576369	0.0587017	0.497796	1.84873	3	11	TMSB4X, FCER1G, RNASE6, NPC2, LITAF, LY96, GLUL, CAP1	TMSB4X, FCER1G, RNASE6, NPC2, LITAF, LY96
TONKS_TARGETS_OF_RUNX1_RUNX1T1_FUSION_HSC_DN	0.00937866	0.079481	0.261945	1.84866	7	56	FCER1A, S100A4, ID2, CD55, LGALS1, FCGR2A, CCL2, LST1, ALOX5AP, TYROBP, BIRC3, PLP2, CYP1B1, TGFBI, DOK2, CAPG, LAT2, IL10RA, CCR7, CSTA, GPR183, IRF8, CD33, SLC43A3, MGAT1, CD48	FCER1A, S100A4, ID2, CD55, LGALS1, FCGR2A, CCL2, LST1, ALOX5AP, TYROBP, BIRC3, PLP2, CYP1B1, TGFBI, DOK2, CAPG, LAT2, IL10RA, CCR7, CSTA
SANA_TNF_SIGNALING_DN	0.0136612	0.100724	0.40681	1.84624	9	18	TMSB4X, CLU, ARL6IP1, RPS3A, CRIP2, ANXA1, C1orf43, BGN, PHLDA1, ARL5A, DNAJB4, ARHGDIB	TMSB4X, CLU, ARL6IP1, RPS3A, CRIP2, ANXA1, C1orf43, BGN, PHLDA1
CHARAFE_BREAST_CANCER_LUMINAL_VS_MESENCHYMAL_DN	0.0107066	0.0858961	0.207676	1.84563	9	110	EIF4A1, CXCL2, SDCBP, FXYD5, G0S2, ANXA2, TUBB, EMP3, TNFAIP3, PLP2, CD99, ANKRD28, SRGN, GLIPR1, TGFBI, UBE2S, RTN4, PTTG1, SOCS3, PTGS2, RGS2, AKR1B1, AP1S2, HSD17B11, IGFBP6, ANXA1, ANXA5, LUZP1, HTRA1, VIM, ST3GAL6, CASP1, B3GNT5, C1S, PSMB6, IFNGR2, NNMT, PRNP, PLAU, FSCN1, MAPRE1, GSTP1, FOSL1, CMTM3, DNAJB4, UPP1, DAB2, ITM2C, AKR1C3, GADD45A, COL6A2, HOTAIRM1, TNFRSF10D, TUBB6, TGFB1, PPP…	EIF4A1, CXCL2, SDCBP, FXYD5, G0S2, ANXA2, TUBB, EMP3, TNFAIP3, PLP2, CD99, ANKRD28, SRGN, GLIPR1, TGFBI, UBE2S, RTN4, PTTG1, SOCS3, PTGS2, RGS2, AKR1B1, AP1S2, HSD17B11, IGFBP6, ANXA1, ANXA5, LUZP1, HTRA1, VIM, ST3GAL6, CASP1, B3GNT5, C1S, PSMB6
LINDGREN_BLADDER_CANCER_CLUSTER_1_DN	0.013245	0.0989918	0.228238	1.84476	11	81	S100A4, MGP, LGALS1, INSIG1, FILIP1L, CXCL1, STMN1, BIRC3, NFKB2, XBP1, LGALS2, MTHFD2, PTTG1, KPNA2, CAPG, COX17, DBI, TAGLN2, PEPD, NDRG2, NEU1, IER2, BLVRB, NR4A1, ADAM15, PSMA1, SLC43A3, GPX3, MGAT1, DAB2, CA2, TUBA1A, SPCS1, HCLS1, NRP2, RPS27L, ARRB2, PSMD11, HMGB2, IDH2, RGS10, NEDD9, FERMT3, ICAM3, ITSN2, CERS2, BID, CKS1B, ADAM19, GEM, ILF3	S100A4, MGP, LGALS1, INSIG1, FILIP1L, CXCL1, STMN1, BIRC3, NFKB2, XBP1, LGALS2, MTHFD2, PTTG1, KPNA2, CAPG, COX17, DBI, TAGLN2, PEPD, NDRG2, NEU1, IER2, BLVRB, NR4A1, ADAM15
YAGI_AML_WITH_INV_16_TRANSLOCATION	0.0129171	0.0977569	0.21311	1.84387	11	100	RPL31, RPS20, RPL13A, RPL23A, CLEC10A, RPL27A, RPLP2, CD1C, EEF1A1, PMAIP1, RPS13, CD9, RPS6, EMP1, RPS27, RPL19, CD99, RPLP1, RPL37A, S100A10, RPS16, RPS4X, RPLP0, RPS29, TMEM109, FRMD4B, RPL34, CAT, ID3, NR4A1, HSPB1	RPL31, RPS20, RPL13A, RPL23A, CLEC10A, RPL27A, RPLP2, CD1C, EEF1A1, PMAIP1, RPS13, CD9, RPS6, EMP1, RPS27, RPL19, CD99, RPLP1, RPL37A, S100A10, RPS16, RPS4X, RPLP0, RPS29, TMEM109, FRMD4B, RPL34, CAT, ID3, NR4A1, HSPB1
HERNANDEZ_MITOTIC_ARREST_BY_DOCETAXEL_2_UP	0.0136612	0.100724	0.406127	1.84314	9	18	LUM, ARPC1B, SQSTM1, CKS2, SLC1A5, MT2A, CD47, MT1X, PHLDA1, PLAU, CD68, GADD45A, HMGA1	LUM, ARPC1B, SQSTM1, CKS2, SLC1A5, MT2A, CD47, MT1X, PHLDA1
REACTOME_PROTEIN_METHYLATION	0.00682594	0.0638895	0.756235	1.84276	3	4	EEF1A1, HSPA8, EEF2	EEF1A1, HSPA8, EEF2
PURBEY_TARGETS_OF_CTBP1_AND_SATB1_UP	0.0134771	0.09998	0.386705	1.84208	9	20	RPS10, EEF2, RPS6, WSB1, RPL34, CCNI, PSMA1, TBCA, DCTN2, RPSA, TUBA1A, PSMD11, IDH2	RPS10, EEF2, RPS6, WSB1, RPL34, CCNI
REACTOME_NRIF_SIGNALS_CELL_DEATH_FROM_THE_NUCLEUS	0.00470219	0.05175	0.561548	1.84062	2	8	UBB, SQSTM1, RPS27A, PSENEN, UBA52, UBC, APH1A, PSEN1	UBB, SQSTM1, RPS27A
REACTOME_ACTIVATED_NOTCH1_TRANSMITS_SIGNAL_TO_THE_NUCLEUS	0.00576369	0.0587017	0.495549	1.84038	3	11	UBB, RPS27A, ADAM17, PSENEN, UBA52, UBC, ARRB2, APH1A, NUMB, PSEN1	UBB, RPS27A, ADAM17
MARIADASON_RESPONSE_TO_CURCUMIN_SULINDAC_7	0.00314465	0.0401194	0.596473	1.8384	1	7	RPL41, NFKB2, ADIRF, BGN, DRAM2	RPL41, NFKB2, ADIRF, BGN, DRAM2
HOEBEKE_LYMPHOID_STEM_CELL_DN	0.0160296	0.111098	0.301466	1.83727	12	37	RPL36A, IL1B, S100A6, PMAIP1, RPS6, RPS27, CKS2, COX7A2L, SRGN, RGS2, CAT, RPL35, HSPB1, BST2, METTL9, TAX1BP3, TIMM13, MAFF, RPS27L, ATP1B1, GADD45A	RPL36A, IL1B, S100A6, PMAIP1, RPS6, RPS27, CKS2, COX7A2L, SRGN, RGS2, CAT, RPL35, HSPB1, BST2, METTL9
WARTERS_RESPONSE_TO_IR_SKIN	0.0169972	0.115278	0.433501	1.8371	11	15	CDKN1A, COMP, TGFBI, TMEM120B, BTG2, BLOC1S2, NINJ1, DNAJB4, FOXP1, RPS27L, POU2F2, ALCAM	CDKN1A, COMP, TGFBI, TMEM120B, BTG2, BLOC1S2, NINJ1
IIZUKA_LIVER_CANCER_PROGRESSION_L1_G1_DN	0.00841751	0.0741654	0.836483	1.83608	4	3	ILF2, SNRPB, DRAP1	ILF2, SNRPB, DRAP1
REACTOME_TRAF6_MEDIATED_IRF7_ACTIVATION_IN_TLR7_8_OR_9_SIGNALING	0.00314465	0.0401194	0.595362	1.83498	1	7	UBB, RPS27A, UBE2N, UBA52, UBC, IRF7	UBB, RPS27A, UBE2N
GUTIERREZ_WALDENSTROEMS_MACROGLOBULINEMIA_2	0.00682594	0.0638895	0.752158	1.83283	3	4	HLA-DMA, HLA-DRB1, HLA-DPA1, GPR183	HLA-DMA, HLA-DRB1, HLA-DPA1
ZEILSTRA_CD44_TARGETS_UP	0.00841751	0.0741654	0.83484	1.83248	4	3	BCL2A1, CAPN2, HTRA1	BCL2A1, CAPN2, HTRA1
WENG_POR_TARGETS_LIVER_UP	0.00576369	0.0587017	0.493318	1.83209	3	11	LGALS1, GADD45B, ANXA5, IDI1, AHR, ETHE1, PRNP, UGDH, FDPS	LGALS1, GADD45B, ANXA5, IDI1, AHR, ETHE1
REACTOME_DNA_DOUBLE_STRAND_BREAK_REPAIR	0.0186916	0.120902	0.375267	1.83045	13	21	UBB, POLD4, KPNA2, RPS27A, UBE2N, ERCC1, SUMO1, UBA52, UBC, SUMO2, XRCC6, POLE4, UBXN1, PCNA, TIPIN, PPP4C, RAD50	UBB, POLD4, KPNA2, RPS27A, UBE2N, ERCC1, SUMO1
MAGRANGEAS_MULTIPLE_MYELOMA_IGG_VS_IGA_DN	0.00470219	0.05175	0.558353	1.83015	2	8	IL1B, ID2, RAP1A, CSF1R, PELO, PSMB7	IL1B, ID2, RAP1A, CSF1R, PELO, PSMB7
REACTOME_RECOGNITION_OF_DNA_DAMAGE_BY_PCNA_CONTAINING_REPLICATION_COMPLEX	0.00598802	0.0603725	0.526506	1.82943	3	9	UBB, POLD4, RBX1, RPS27A, UBA52, UBC, POLE4, PCNA	UBB, POLD4, RBX1, RPS27A
KIM_WT1_TARGETS_UP	0.0117096	0.090791	0.255767	1.82939	9	58	IER3, JUNB, NFKBIA, PLAUR, CD83, CCL2, PHLDA2, BAZ1A, MAP2K3, TNFAIP3, ZFP36L1, TNFRSF12A, NFKB2, GLIPR1, EGR1, KDM6B, IER2, NR4A1, LITAF, IFNGR2, C1orf56, MAFF, FOSL1, CA2, PTPRE, ATP1B1, CDC42SE1, HMGA1, TIMP3, SPRED2, BAIAP2, SMCO4, IL4R, LAMB3, KLF10, GEM, EVI2B	IER3, JUNB, NFKBIA, PLAUR, CD83, CCL2, PHLDA2, BAZ1A, MAP2K3, TNFAIP3, ZFP36L1, TNFRSF12A, NFKB2, GLIPR1, EGR1, KDM6B, IER2, NR4A1, LITAF
BIOCARTA_LONGEVITY_PATHWAY	0.00841751	0.0741654	0.833196	1.82887	4	3	SOD1, SOD2, CAT	SOD1, SOD2, CAT
WP_DEGRADATION_PATHWAY_OF_SPHINGOLIPIDS_INCLUDING_DISEASES	0.00823723	0.073588	0.680501	1.82815	4	5	GLA, HEXB, HEXA, NEU1	GLA, HEXB, HEXA, NEU1
SCHLOSSER_SERUM_RESPONSE_DN	0.00515464	0.0548216	0.181834	1.82753	4	175	EIF1, ATF4, SDCBP, GLRX, CD55, PMAIP1, FCGR2A, INSIG1, CD9, CALM2, TMEM123, PRDX1, SLC25A5, HNRNPA0, HNRNPA1, CXCL1, DSTN, NFE2L2, GMFG, COX7A2L, GABARAPL2, TOMM7, MYL12A, ANKRD28, RTN4, HEXB, YWHAQ, MAP1LC3B, EIF3H, HMGN3, MNDA, SNRPE, PSMA4, RAP1A, COX7A2, IDI1, CAT, GTF2B, EIF2S2, KLF4, TMED2, ADAM17, EEF1B2, LY96, MAGOH, CASP1, SCP2, TMEM59, SUMO1, STRAP, PSMA1, TBCA, UBC, EIF5, TOB1, SLC25A3…	EIF1, ATF4, SDCBP, GLRX, CD55, PMAIP1, FCGR2A, INSIG1, CD9, CALM2, TMEM123, PRDX1, SLC25A5, HNRNPA0, HNRNPA1, CXCL1, DSTN, NFE2L2, GMFG, COX7A2L, GABARAPL2, TOMM7, MYL12A, ANKRD28, RTN4, HEXB, YWHAQ, MAP1LC3B, EIF3H, HMGN3, MNDA, SNRPE, PSMA4, RAP1A, COX7A2, IDI1, CAT, GTF2B, EIF2S2, KLF4, TMED2, ADAM17, EEF1B2, LY96, MAGOH, CASP1, SCP2, TMEM59, SUMO1
WP_APOPTOSISRELATED_NETWORK_DUE_TO_ALTERED_NOTCH3_IN_OVARIAN_CANCER	0.0162382	0.111898	0.391885	1.82731	11	19	IER3, CDKN1A, TRAF1, TNF, SQSTM1, SOCS3, ANXA5, HSPB1, VIM	IER3, CDKN1A, TRAF1, TNF, SQSTM1, SOCS3, ANXA5, HSPB1, VIM
PID_IL1_PATHWAY	0.00576369	0.0587017	0.49188	1.82675	3	11	IL1B, IL1R2, IL1A, SQSTM1, UBE2N, JUN, CASP1	IL1B, IL1R2, IL1A, SQSTM1, UBE2N, JUN, CASP1
PARK_TRETINOIN_RESPONSE_AND_PML_RARA_FUSION	0.00576369	0.0587017	0.491764	1.82632	3	11	IER3, TNFAIP2, ALOX5AP, IGFBP6, FGR, LITAF, UPP1, NCF1	IER3, TNFAIP2, ALOX5AP, IGFBP6, FGR, LITAF
ONO_AML1_TARGETS_UP	0.00823723	0.073588	0.679688	1.82596	4	5	GADD45B, RGS2, PAK1, JUN, P2RY14	GADD45B, RGS2, PAK1, JUN
YAGI_AML_RELAPSE_PROGNOSIS	0.0140056	0.1026	0.414098	1.82566	9	17	NFKBIA, TSPO, CD14, LUZP1, NPC2, APLP2, ATP6V0B, TKT, HSPE1, ENSA, CD68	NFKBIA, TSPO, CD14, LUZP1, NPC2, APLP2, ATP6V0B, TKT
ADDYA_ERYTHROID_DIFFERENTIATION_BY_HEMIN	0.0127551	0.0967745	0.330302	1.82562	9	29	IER3, ID2, CXCL2, DDIT4, FCGR2A, INSIG1, RTN4, EGR1, ATF3, TXNRD1, MT2A, JUN, CTSH, HERPUD1, SLC43A3	IER3, ID2, CXCL2, DDIT4, FCGR2A, INSIG1, RTN4, EGR1, ATF3, TXNRD1, MT2A, JUN, CTSH, HERPUD1
REACTOME_HSP90_CHAPERONE_CYCLE_FOR_STEROID_HORMONE_RECEPTORS_SHR_IN_THE_PRESENCE_OF_LIGAND	0.0157895	0.10956	0.354748	1.82524	11	24	TUBB4B, HSPA8, TUBA1B, TUBB2A, HSPA2, DNAJB1, DYNLL1, DNAJA1, DCTN3, CAPZA2, DCTN2, TUBA1C, TUBA1A, TUBB6, DYNC1LI1, CAPZB, ACTR1A, HSPA1B, FKBP5	TUBB4B, HSPA8, TUBA1B, TUBB2A, HSPA2, DNAJB1, DYNLL1, DNAJA1
REACTOME_GAP_JUNCTION_ASSEMBLY	0.00809061	0.0728883	0.634718	1.82503	4	6	TUBB4B, TUBA1B, TUBB2A, TUBA1C, TUBA1A, TUBB6	TUBB4B, TUBA1B, TUBB2A
REACTOME_TRANSPORT_OF_CONNEXONS_TO_THE_PLASMA_MEMBRANE	0.00809061	0.0728883	0.634718	1.82503	4	6	TUBB4B, TUBA1B, TUBB2A, TUBA1C, TUBA1A, TUBB6	TUBB4B, TUBA1B, TUBB2A
WP_VITAMIN_D_RECEPTOR_PATHWAY	0.0172626	0.116221	0.298916	1.82173	13	37	S100A4, JUNB, CDKN1A, HLA-DQA2, S100A6, G0S2, CD9, HLA-DQA1, TNFAIP3, HLA-DRB1, CD14	S100A4, JUNB, CDKN1A, HLA-DQA2, S100A6, G0S2, CD9, HLA-DQA1, TNFAIP3, HLA-DRB1, CD14
WP_TNFALPHA_SIGNALING_PATHWAY	0.0136986	0.100876	0.316793	1.82095	10	32	NFKBIA, TRAF1, CCL2, TNF, MAP2K3, TNFAIP3, BIRC3, NFKB2, MAP3K8, TANK, NSMAF, TXN, BAX, JUN, REL, GLUL, PPP2CA	NFKBIA, TRAF1, CCL2, TNF, MAP2K3, TNFAIP3, BIRC3, NFKB2, MAP3K8, TANK, NSMAF, TXN, BAX, JUN
REACTOME_HEMOSTASIS	0.00853789	0.0747874	0.196514	1.81972	7	128	ALDOA, PLAUR, TMSB4X, TUBB4B, CLU, SLC3A2, CFD, EHD1, FCER1G, CD9, ANXA2, TUBA1B, TUBB2A, SOD1, RHOG, PTGIR, CD99, SRGN, PLEK, DOK2, PFN1, S100A10, WDR1, CD74, TAGLN2, PDGFB, ANXA5, RAP1A, CD47, CD58, FGR, APLP2, RAC2, BSG, PLAU, F13A1, ITGA5, FN1, CAPZA2, CD48, MAFF, ITGB2, PPP2CA, CAP1, TNFRSF10B, MGLL, TUBA1C, TUBA1A, GNA15, CD63, MAFG, STX4, ATP1B1, ARRB2, SERPINB8, SRI, TNFRSF10D, TUBB6, TGF…	ALDOA, PLAUR, TMSB4X, TUBB4B, CLU, SLC3A2, CFD, EHD1, FCER1G, CD9, ANXA2, TUBA1B, TUBB2A, SOD1, RHOG, PTGIR, CD99, SRGN, PLEK, DOK2, PFN1, S100A10, WDR1, CD74, TAGLN2, PDGFB, ANXA5, RAP1A, CD47, CD58, FGR, APLP2, RAC2, BSG
MOOTHA_HUMAN_MITODB_6_2002	0.00959488	0.0807502	0.196236	1.81957	8	130	RPLP2, RPL3, TSPO, BCL2A1, SLC25A5, CYCS, RPS3A, COX7A2L, MTHFD2, COX17, SOD2, TBCB, NDUFV2, NDUFB4, COX7A2, NDUFA4, SSBP1, COX6A1, NDUFS7, ACSL5, GPX4, NDUFB6, VDAC2, HAX1, TXN, UQCRH, DUT, BAX, COX4I1, SDHC, NDUFA1, ACADVL, SCP2, TUFM, TOMM22, HSPE1, ALDH2, NDUFB5, NDUFB2, TIMM13, MDH2, SLC25A3, COX8A, DAP3, NDUFC2, PRDX3, IDH3B, HCLS1, COX6B1, MPST, NDUFB7, MRPL18, COX5A, NDUFAB1, TIMM10, GLUD…	RPLP2, RPL3, TSPO, BCL2A1, SLC25A5, CYCS, RPS3A, COX7A2L, MTHFD2, COX17, SOD2, TBCB, NDUFV2, NDUFB4, COX7A2, NDUFA4, SSBP1, COX6A1, NDUFS7, ACSL5, GPX4, NDUFB6, VDAC2, HAX1, TXN, UQCRH, DUT, BAX, COX4I1, SDHC, NDUFA1, ACADVL, SCP2, TUFM, TOMM22
MORI_PRE_BI_LYMPHOCYTE_DN	0.0125	0.0951996	0.313478	1.81938	9	33	FCGR2B, ZFP36, BIRC3, MYL12A, NFKBIZ, CD74, TANK, ERP29, IL10RA, BTG2, LY86, IAH1, ATP6V0B, CYTIP	FCGR2B, ZFP36, BIRC3, MYL12A, NFKBIZ, CD74, TANK, ERP29, IL10RA, BTG2, LY86, IAH1, ATP6V0B, CYTIP
REACTOME_TGF_BETA_RECEPTOR_SIGNALING_IN_EMT_EPITHELIAL_TO_MESENCHYMAL_TRANSITION	0.0113269	0.0892046	0.632661	1.81912	6	6	UBB, FKBP1A, RPS27A, UBA52, UBC, TGFB1	UBB, FKBP1A, RPS27A
KEGG_PROTEASOME	0.0182768	0.12017	0.358001	1.8176	13	23	PSMD8, PSMA4, PSMB5, PSMB3, PSMA7, PSMB7, PSMC5, PSMB6, PSMA1, PSMB1, PSMC1, PSMD11, PSMC4, PSMB10, PSMF1, PSMB4, PSMA6, PSMA5, PSMC2, PSMD2, PSMD4	PSMD8, PSMA4, PSMB5, PSMB3, PSMA7, PSMB7, PSMC5, PSMB6
PARK_HSC_VS_MULTIPOTENT_PROGENITORS_DN	0.00314465	0.0401194	0.589677	1.81745	1	7	SLC25A5, RPL6, KPNA2, SFT2D1, NPM1, ARHGDIB	SLC25A5, RPL6, KPNA2, SFT2D1, NPM1
CAIRO_HEPATOBLASTOMA_CLASSES_UP	0.0083682	0.0741654	0.188772	1.81725	7	148	EIF4A1, RPL15, RPL23, SRSF2, RPL4, RPS3, EIF4A3, RPL10A, RPL8, RPL18A, RPS6, CLIC1, RPS9, RPL19, EIF3F, CKLF, CKS2, FBL, RPL6, ILF2, RPL37A, UBE2S, RPS16, EIF3L, KPNA2, RBX1, C20orf27, EEF1D, EIF3E, TPI1, RPLP0, AMD1, EIF3H, CHCHD2, TAF9, RPS14, SNRPB, ERGIC3, PRDX6, RPL5, EIF2S2, NPM1, VDAC2, DDX39A, RAN, EEF1B2, UQCRH, PSMB5, BSG, CSNK2B, RPS21, RSL1D1, PQBP1, CCT5, MAPRE1, SLC25A3, APRT, ARID3…	EIF4A1, RPL15, RPL23, SRSF2, RPL4, RPS3, EIF4A3, RPL10A, RPL8, RPL18A, RPS6, CLIC1, RPS9, RPL19, EIF3F, CKLF, CKS2, FBL, RPL6, ILF2, RPL37A, UBE2S, RPS16, EIF3L, KPNA2, RBX1, C20orf27, EEF1D, EIF3E, TPI1, RPLP0, AMD1, EIF3H, CHCHD2, TAF9, RPS14, SNRPB, ERGIC3, PRDX6, RPL5, EIF2S2, NPM1, VDAC2, DDX39A, RAN, EEF1B2, UQCRH, PSMB5, BSG, CSNK2B
KUROZUMI_RESPONSE_TO_ONCOCYTIC_VIRUS_AND_CYCLIC_RGD	0.00841751	0.0741654	0.827034	1.81534	4	3	IL10, CCL22, IL10RA	IL10, CCL22, IL10RA
VANDESLUIS_COMMD1_TARGETS_GROUP_3_DN	0.0113269	0.0892046	0.630933	1.81415	6	6	TMSB4X, TUBB2A, TGFBI, RGS2	TMSB4X, TUBB2A, TGFBI, RGS2
REACTOME_CELLULAR_RESPONSE_TO_HYPOXIA	0.0185644	0.120338	0.294729	1.81336	14	38	UBB, RBX1, RPS27A, PSMD8, PSMA4, UBE2D2, EGLN2, PSMB5, PSMB3, PSMA7, PSMB7, PSMC5, PSMB6, UBA52, PSMA1, UBC, PSMB1, PSMC1, PSMD11, HIGD1A, PSMD9, PSMC4, PSMB10, PSMF1, CITED2, PSMB4, PSMA6, PSMA5, PSMC2, PSMD2, PSMD4	UBB, RBX1, RPS27A, PSMD8, PSMA4, UBE2D2, EGLN2, PSMB5, PSMB3, PSMA7, PSMB7, PSMC5, PSMB6
SCHAEFFER_PROSTATE_DEVELOPMENT_12HR_DN	0.00598802	0.0603725	0.52176	1.81294	3	9	HSPA8, TUBA1B, STMN1, TGFBI, KPNA2	HSPA8, TUBA1B, STMN1, TGFBI, KPNA2
RUTELLA_RESPONSE_TO_HGF_UP	0.0084122	0.0741654	0.19055	1.81153	7	142	VSIG4, IL1B, CXCL3, IL1R2, CCL3, SLC3A2, TNFAIP8, TRAF1, CCL2, CD9, ANXA2, PRDX1, FILIP1L, GLA, CXCL1, IL10, EMP1, IL1A, SQSTM1, BIRC3, TRIP10, DNAJB6, CYP1B1, CCL22, LPXN, HEXB, LGALS3, CD1E, AKR1B1, YWHAQ, SOD2, KYNU, ANXA5, MT2A, CD47, DAD1, CD58, HSPB1, CLEC5A, CCR7, TXN, PSMB5, LITAF, ST3GAL6, MT1X, OAZ2, RUNX1, C1S, ZNF706, CPM, TMBIM6, CSF2RA, SLC43A3, FSCN1	VSIG4, IL1B, CXCL3, IL1R2, CCL3, SLC3A2, TNFAIP8, TRAF1, CCL2, CD9, ANXA2, PRDX1, FILIP1L, GLA, CXCL1, IL10, EMP1, IL1A, SQSTM1, BIRC3, TRIP10, DNAJB6, CYP1B1, CCL22, LPXN, HEXB, LGALS3, CD1E, AKR1B1, YWHAQ, SOD2, KYNU, ANXA5, MT2A, CD47, DAD1, CD58, HSPB1, CLEC5A, CCR7, TXN, PSMB5, LITAF, ST3GAL6, MT1X, OAZ2, RUNX1, C1S, ZNF706
ELVIDGE_HYPOXIA_BY_DMOG_UP	0.0162907	0.112132	0.308342	1.81098	12	34	S100A4, PLAUR, GLRX, DDIT4, TNFAIP8, S100A6, ADM, HLA-DRB1, TGFBI, EGR1, ATF3, WSB1	S100A4, PLAUR, GLRX, DDIT4, TNFAIP8, S100A6, ADM, HLA-DRB1, TGFBI, EGR1, ATF3, WSB1
HALMOS_CEBPA_TARGETS_UP	0.0184136	0.12017	0.427055	1.80978	12	15	CXCL3, CXCL2, GLRX, TNFAIP8, PTGS2, RGS2, UAP1	CXCL3, CXCL2, GLRX, TNFAIP8, PTGS2, RGS2, UAP1
RASHI_RESPONSE_TO_IONIZING_RADIATION_1	0.01	0.0829972	0.46993	1.80955	6	12	IER3, G0S2, ZFP36, EGR1, ATF3, IER2, JUN, ADRB2, GADD45A	IER3, G0S2, ZFP36, EGR1, ATF3, IER2, JUN
REACTOME_DNA_REPAIR	0.0169492	0.115212	0.282479	1.80912	13	43	UBB, POLD4, RAD23A, KPNA2, RBX1, RPS27A, UBE2N, POLR2L, ERCC1, POLR2E, SUMO1, UBA52, COPS3, UBC, SUMO2, XRCC6, TERF1, POLR2F, POLE4, UBXN1, POLR2G, PCNA, TIPIN, POLR2K, TFPT, REV3L, SUMO3, PPP4C, RAD50, POLR2J, BABAM1, APEX1, INO80C, COPS6, MPG	UBB, POLD4, RAD23A, KPNA2, RBX1, RPS27A, UBE2N, POLR2L, ERCC1, POLR2E, SUMO1
WATANABE_RECTAL_CANCER_RADIOTHERAPY_RESPONSIVE_DN	0.0140845	0.102623	0.323409	1.80878	10	30	RPS20, LUM, LGALS1, TUBB2A, RTN4, LGALS3, CAPG, WSB1, ANXA1, RAC2, CASP4, PSMB5, PSMB6, HSPE1, GSTP1, PPP2CA, ENSA, GLUD1, AP3S1, TMEM147, KLF10, SNX2	RPS20, LUM, LGALS1, TUBB2A, RTN4, LGALS3, CAPG, WSB1, ANXA1, RAC2, CASP4, PSMB5, PSMB6
FLECHNER_PBL_KIDNEY_TRANSPLANT_OK_VS_DONOR_DN	0.0125523	0.0953562	0.41839	1.8068	8	16	IL1B, GADD45B, MIR22HG, CDC42EP3, DNAJB6, PPP1R10, ANXA5, LY96, AHR	IL1B, GADD45B, MIR22HG, CDC42EP3, DNAJB6, PPP1R10, ANXA5, LY96, AHR
FUJIWARA_PARK2_HEPATOCYTE_PROLIFERATION_DN	0.00682594	0.0638895	0.741167	1.80605	3	4	CFD, RTN4, MFSD2A	CFD, RTN4, MFSD2A
JISON_SICKLE_CELL_DISEASE_UP	0.0150987	0.107117	0.244425	1.80567	12	63	VSIG4, CDKN1A, EIF4A3, CD9, GADD45B, ANXA2, PRDX1, CLIC1, TUBB2A, EMP3, ADM, PLEK, TALDO1, COX17, VAMP8, ATF3, TXNRD1, KYNU, GTF2B, BLVRB, BST2, TXN, F13A1, AKR1A1, FN1, CCRL2, ZNF267, RSU1, BLOC1S1, RIT1, NDUFB7, ATP1B1, GADD45A, CD151	VSIG4, CDKN1A, EIF4A3, CD9, GADD45B, ANXA2, PRDX1, CLIC1, TUBB2A, EMP3, ADM, PLEK, TALDO1, COX17, VAMP8, ATF3, TXNRD1, KYNU, GTF2B, BLVRB, BST2, TXN
LUND_SILENCED_BY_METHYLATION	0.00682594	0.0638895	0.740649	1.80478	3	4	CLU, AMD1, ADAM17, HES1	CLU, AMD1, ADAM17
RODWELL_AGING_KIDNEY_NO_BLOOD_UP	0.0128806	0.0976031	0.25229	1.80452	10	58	RPL27, RPS10, LUM, CXCL2, CCL2, RGS1, ANXA2, ZFAS1, RPS25, RPL35A, RPL12, HEXB, NFKBIZ, SOCS3, RPL22L1, TBCB, ANXA1, MSR1, RPL35, TMEM243, C1S, NNMT, FSCN1, FN1, IFI27L2, MGLL, DEGS1, ITM2C, RPS27L, C1QC, SPARCL1, POLE4, C1QA, AXL, SERPING1, POLR1D, RAB34, FHL1	RPL27, RPS10, LUM, CXCL2, CCL2, RGS1, ANXA2, ZFAS1, RPS25, RPL35A, RPL12, HEXB, NFKBIZ, SOCS3, RPL22L1, TBCB, ANXA1, MSR1, RPL35, TMEM243, C1S
AMIT_EGF_RESPONSE_120_MCF10A	0.0184136	0.12017	0.42568	1.80395	12	15	IL1B, EIF1, PLAUR, IL1A, TXNRD1, DUSP6, BAX, MAFF, FOSL1, DYNC1LI1, RPS6KA4	IL1B, EIF1, PLAUR, IL1A, TXNRD1, DUSP6, BAX
PEPPER_CHRONIC_LYMPHOCYTIC_LEUKEMIA_UP	0.00887574	0.0769753	0.501532	1.8034	5	10	IL1B, CCL3, CXCL2, CST3	IL1B, CCL3, CXCL2, CST3
GRADE_COLON_VS_RECTAL_CANCER_UP	0.00682594	0.0638895	0.739974	1.80314	3	4	JUNB, GADD45B, IL1A	JUNB, GADD45B, IL1A
REACTOME_REGULATION_OF_BACH1_ACTIVITY	0.0113269	0.0892046	0.627023	1.80291	6	6	UBB, RBX1, RPS27A, UBA52, UBC	UBB, RBX1, RPS27A
HOLLERN_EMT_BREAST_TUMOR_UP	0.019802	0.126183	0.292985	1.80263	15	38	S100A4, VSIG4, FXYD5, FCGR2B, FCGRT, TRAF1, DCN, CFP, EMP3, GLIPR1, AP1S2, CSF1R, FOLR2, VIM, F13A1, ITGA5, FN1, ANGPTL2, DAB2, NRP2, TSPAN4, LRP1, ARL6IP5, AXL	S100A4, VSIG4, FXYD5, FCGR2B, FCGRT, TRAF1, DCN, CFP, EMP3, GLIPR1, AP1S2, CSF1R, FOLR2, VIM
REACTOME_RIPK1_MEDIATED_REGULATED_NECROSIS	0.0114286	0.0896531	0.468133	1.80263	7	12	SDCBP, UBB, BIRC3, RPS27A, FLOT1, UBA52, UBC, TNFRSF10B	SDCBP, UBB, BIRC3, RPS27A, FLOT1
YOSHIMURA_MAPK8_TARGETS_UP	0.00840336	0.0741654	0.190799	1.80242	7	138	IER3, CDKN1A, CCL3, PLAUR, FCGR2A, CCL2, EEF2, RGS1, PLA2G2A, COMP, ALOX5AP, IL10, RPS25, SOD1, CFP, MGST3, IL1A, HLA-DQA1, RPL6, TRIP10, TBXAS1, MYL12A, PLEK, EGR1, CD74, RPS27A, FAU, PDGFB, MAFB, KYNU, NEDD8, NXF1, HSPB1, FGR, GPX4, NDUFB6, PSMB5, BAX, VIM, JUN, COX4I1, NDUFB5, PSMA1, HES1, ADRB2, BTG3, COX8A, PPA2, CA2, GNA15, PTPRE, TNXB, IL1RL2, HCK, ERRFI1, BAG6, RPS27L, C1QC, CHURC1, ZSWIM…	IER3, CDKN1A, CCL3, PLAUR, FCGR2A, CCL2, EEF2, RGS1, PLA2G2A, COMP, ALOX5AP, IL10, RPS25, SOD1, CFP, MGST3, IL1A, HLA-DQA1, RPL6, TRIP10, TBXAS1, MYL12A, PLEK, EGR1, CD74, RPS27A, FAU, PDGFB, MAFB, KYNU, NEDD8, NXF1, HSPB1, FGR, GPX4, NDUFB6, PSMB5, BAX, VIM, JUN, COX4I1
RICKMAN_HEAD_AND_NECK_CANCER_D	0.00682594	0.0638895	0.739511	1.80201	3	4	CLU, HLA-DQB1, HLA-DQA1	CLU, HLA-DQB1, HLA-DQA1
TONKS_TARGETS_OF_RUNX1_RUNX1T1_FUSION_SUSTAINED_IN_GRANULOCYTE_DN	0.0115321	0.0898099	0.670675	1.80175	6	5	FCER1A, ALOX5AP, CYP1B1, IL10RA	FCER1A, ALOX5AP, CYP1B1, IL10RA
JIANG_AGING_HYPOTHALAMUS_UP	0.0216509	0.134679	0.386378	1.80163	15	19	PRDX1, SOD1, HEXB, PSMA4, COX7A2, CSF1R, NDUFA1, HSPE1, NDUFB5, TBCA, AKR1A1, BTG3, PAFAH1B1, NDUFC1, SNX2, PSMA6, CCT6A	PRDX1, SOD1, HEXB, PSMA4, COX7A2, CSF1R, NDUFA1
WP_HEAD_AND_NECK_SQUAMOUS_CELL_CARCINOMA	0.0200267	0.12721	0.368973	1.79975	14	21	CDKN1A, DDIT4, EIF4E, RPS6, RHEB, NFE2L2, NFKB2, FKBP1A	CDKN1A, DDIT4, EIF4E, RPS6, RHEB, NFE2L2, NFKB2, FKBP1A
GARGALOVIC_RESPONSE_TO_OXIDIZED_PHOSPHOLIPIDS_RED_UP	0.00628931	0.0620872	0.583471	1.79833	3	7	ATF4, DDIT4, STX11, MTHFD2	ATF4, DDIT4, STX11, MTHFD2
VECCHI_GASTRIC_CANCER_EARLY_UP	0.017758	0.117923	0.226684	1.79799	15	76	CXCL3, S100A6, HSPA8, RPL8, CD9, CXCL1, CRIP1, CKS2, PTTG1, S100A10, GRN, SOD2, CLN8, SNRPB, KCNN4, TBCB, HSPB1, NPM1, PSMA7, RUNX1, SFR1, RPS21, HSPE1, S100A11, TIMM13, FOSL1, RANBP1, LYAR, UPP1, NOP56, ARPC4, PFDN2, SHKBP1, NASP, ARL5B, IDH3B, PRMT1, RBM42, NOP16, HMGA1, POLR2G, TMED9	CXCL3, S100A6, HSPA8, RPL8, CD9, CXCL1, CRIP1, CKS2, PTTG1, S100A10, GRN, SOD2, CLN8, SNRPB, KCNN4, TBCB, HSPB1, NPM1, PSMA7, RUNX1, SFR1
REACTOME_NUCLEOTIDE_BINDING_DOMAIN_LEUCINE_RICH_REPEAT_CONTAINING_RECEPTOR_NLR_SIGNALING_PATHWAYS	0.0195822	0.125048	0.353989	1.79723	14	23	UBB, NLRP3, TNFAIP3, BIRC3, NFKB2, RPS27A, PYCARD, UBE2N, CASP4, TXN, CASP1, UBA52, UBC	UBB, NLRP3, TNFAIP3, BIRC3, NFKB2, RPS27A, PYCARD, UBE2N, CASP4, TXN, CASP1
REACTOME_PEPTIDE_LIGAND_BINDING_RECEPTORS	0.0175202	0.117368	0.377216	1.79688	12	20	CXCL3, CCL3, CXCL2, CCL4, CCL2, CXCL1, CCL22, ANXA1, CCL3L1, CCR7	CXCL3, CCL3, CXCL2, CCL4, CCL2, CXCL1, CCL22, ANXA1, CCL3L1, CCR7
MATTHEWS_SKIN_CARCINOGENESIS_VIA_JUN	0.0113269	0.0892046	0.624773	1.79644	6	6	PLAUR, CXCL2, ALOX5AP, NCF2	PLAUR, CXCL2, ALOX5AP, NCF2
IIZUKA_LIVER_CANCER_PROGRESSION_L0_L1_DN	0.00628931	0.0620872	0.582851	1.79642	3	7	HLA-DPB1, CST3, TSPO, RPS19, COX4I1, ARPC2	HLA-DPB1, CST3, TSPO, RPS19, COX4I1
REACTOME_DOWNREGULATION_OF_ERBB2_ERBB3_SIGNALING	0.00682594	0.0638895	0.73695	1.79577	3	4	UBB, RPS27A, UBA52, UBC	UBB, RPS27A
REACTOME_DOWNREGULATION_OF_ERBB4_SIGNALING	0.00682594	0.0638895	0.73695	1.79577	3	4	UBB, RPS27A, UBA52, UBC	UBB, RPS27A
REACTOME_MYOCLONIC_EPILEPSY_OF_LAFORA	0.00682594	0.0638895	0.73695	1.79577	3	4	UBB, RPS27A, UBA52, UBC	UBB, RPS27A
REACTOME_PTK6_REGULATES_RTKS_AND_THEIR_EFFECTORS_AKT1_AND_DOK1	0.00682594	0.0638895	0.73695	1.79577	3	4	UBB, RPS27A, UBA52, UBC	UBB, RPS27A
REACTOME_REGULATION_OF_FZD_BY_UBIQUITINATION	0.00682594	0.0638895	0.73695	1.79577	3	4	UBB, RPS27A, UBA52, UBC	UBB, RPS27A
REACTOME_REGULATION_OF_PTEN_LOCALIZATION	0.00682594	0.0638895	0.73695	1.79577	3	4	UBB, RPS27A, UBA52, UBC	UBB, RPS27A
XU_GH1_AUTOCRINE_TARGETS_UP	0.014944	0.10627	0.31201	1.79346	11	32	LGALS1, RPL8, SLC25A6, PRDX1, SOD1, PLP2, CSRNP1, MYL12A, XBP1, PLBD1, CHCHD2, BLVRB, ID3, BSG, NDUFA1	LGALS1, RPL8, SLC25A6, PRDX1, SOD1, PLP2, CSRNP1, MYL12A, XBP1, PLBD1, CHCHD2, BLVRB, ID3, BSG, NDUFA1
VANTVEER_BREAST_CANCER_ESR1_DN	0.0166468	0.113801	0.267784	1.79305	13	48	TNF, TMEM123, BCL2A1, IFRD1, TNFAIP3, ADM, ILF2, SRGN, ABRACL, GLIPR1, S100A10, LPXN, AMD1, SOD2, KCNN4, GAPDH, UQCRH, CHIC2, SLC43A3, FSCN1, BTG3, ITGB2, PDCD5, RSU1, NASP	TNF, TMEM123, BCL2A1, IFRD1, TNFAIP3, ADM, ILF2, SRGN, ABRACL, GLIPR1, S100A10, LPXN, AMD1, SOD2, KCNN4, GAPDH, UQCRH, CHIC2
DIAZ_CHRONIC_MYELOGENOUS_LEUKEMIA_UP	0.00400802	0.0468564	0.155107	1.79297	3	361	RPL31, IL1B, SDCBP, CD55, TNFAIP8, S100A6, SRSF2, FCGR2A, EIF4E, EHD1, BAZ1A, IFRD1, HNRNPA0, LMNA, CYCS, SOD1, RHOG, DSTN, SQSTM1, EMP3, ZFP36L1, RNF130, NFE2L2, CRIP1, PLP2, SLC1A5, COMT, ATP1A1, CDC42EP3, DNAJB6, TBXAS1, ILF2, CPVL, MTHFD2, RTN4, PFN1, S100A10, WDR1, NDFIP1, ARF4, TPI1, TXNRD1, TAGLN2, AMD1, SOD2, MAP1LC3B, PNP, TAF9, KCNN4, PEBP1, TBCB, ANXA1, PSMD8, KYNU, UBE2N, ERGIC3, NDUF…	RPL31, IL1B, SDCBP, CD55, TNFAIP8, S100A6, SRSF2, FCGR2A, EIF4E, EHD1, BAZ1A, IFRD1, HNRNPA0, LMNA, CYCS, SOD1, RHOG, DSTN, SQSTM1, EMP3, ZFP36L1, RNF130, NFE2L2, CRIP1, PLP2, SLC1A5, COMT, ATP1A1, CDC42EP3, DNAJB6, TBXAS1, ILF2, CPVL, MTHFD2, RTN4, PFN1, S100A10, WDR1, NDFIP1, ARF4, TPI1, TXNRD1, TAGLN2, AMD1, SOD2, MAP1LC3B, PNP, TAF9, KCNN4, PEBP1, TBCB, ANXA1, PSMD8, KYNU, UBE2N, ERGIC3, NDUF…
BURTON_ADIPOGENESIS_7	0.00748503	0.068668	0.515942	1.79272	4	9	S100A6, PLP2, TGFBI, TAGLN2, PNP	S100A6, PLP2, TGFBI, TAGLN2, PNP
REACTOME_INTERLEUKIN_4_AND_INTERLEUKIN_13_SIGNALING	0.0221675	0.136919	0.286283	1.79224	17	40	JUNB, IL1B, CDKN1A, HSPA8, CCL2, TNF, IL10, IL1A, ICAM1, CCL22, SOCS3, PTGS2, ANXA1, OSM, VIM, F13A1, FSCN1, FN1, ITGB2	JUNB, IL1B, CDKN1A, HSPA8, CCL2, TNF, IL10, IL1A, ICAM1, CCL22, SOCS3, PTGS2, ANXA1, OSM, VIM
KOBAYASHI_EGFR_SIGNALING_24HR_DN	0.0152941	0.107919	0.268719	1.79207	12	47	IER3, TUBB4B, G0S2, PHLDA2, TUBB, TUBB2A, CKLF, CKS2, TNFRSF12A, UBE2S, KPNA2, DUSP6, DDX39A, DUT, SLC43A3, TCOF1, MAFF, FOSL1, RANBP1, UPP1, NOP56, TUBA1A, CCND3, TUBB6, HMGB2, PCNA, SPRED2, TIPIN, AXL, CKS1B	IER3, TUBB4B, G0S2, PHLDA2, TUBB, TUBB2A, CKLF, CKS2, TNFRSF12A, UBE2S, KPNA2, DUSP6, DDX39A, DUT
GUTIERREZ_CHRONIC_LYMPHOCYTIC_LEUKEMIA_UP	0.00175747	0.0298323	0.973306	1.792	0	2	GLRX, CD1C	GLRX, CD1C
WINNEPENNINCKX_MELANOMA_METASTASIS_DN	0.010355	0.0848886	0.498338	1.79191	6	10	CLEC10A, HLA-DQB1, CD1C, CST3, LGALS2, SPINT2	CLEC10A, HLA-DQB1, CD1C, CST3, LGALS2, SPINT2
GILDEA_METASTASIS	0.0114286	0.0896531	0.465184	1.79127	7	12	SRGN, GLIPR1, ADIRF, BST2, RAC2, HNMT, FN1, ARHGDIB, AKR1C3, TIMP3	SRGN, GLIPR1, ADIRF, BST2, RAC2
BROWN_MYELOID_CELL_DEVELOPMENT_DN	0.0166453	0.113801	0.320194	1.7908	12	30	FCER1A, CLEC10A, RPL23, EIF4E, ZFAS1, SOD1, HLA-DQA1, HLA-DRA, SLC1A5, HLA-DRB1	FCER1A, CLEC10A, RPL23, EIF4E, ZFAS1, SOD1, HLA-DQA1, HLA-DRA, SLC1A5, HLA-DRB1
LI_WILMS_TUMOR_VS_FETAL_KIDNEY_1_UP	0.0178359	0.118035	0.267323	1.78997	14	48	CLU, TNFAIP8, TSPO, DSTN, ATP1A1, CPVL, ITM2B, XBP1, S100A10, REEP5, BLVRB, ST3GAL6, CTSH, SCP2, HERPUD1, ANXA4, PRNP, PLAU, TOB1, MPC2, DAB2, AKR1C3, ATP1B1, SERPINF1, GADD45A	CLU, TNFAIP8, TSPO, DSTN, ATP1A1, CPVL, ITM2B, XBP1, S100A10, REEP5, BLVRB, ST3GAL6, CTSH, SCP2, HERPUD1, ANXA4
KYNG_ENVIRONMENTAL_STRESS_RESPONSE_NOT_BY_UV_IN_WS	0.00853242	0.0747874	0.734488	1.78977	4	4	ARPC1B, SOD1, HLA-DQA1	ARPC1B, SOD1, HLA-DQA1
REACTOME_GLYCOGEN_STORAGE_DISEASES	0.0131796	0.0988715	0.666118	1.78951	7	5	UBB, RPS27A, UBA52, UBC, GAA	UBB, RPS27A
RICKMAN_METASTASIS_DN	0.0151869	0.107489	0.24542	1.78902	12	61	CDKN1A, TNFAIP8, S100A6, VASP, FCER1G, TSPO, RHOF, LMNA, RHOG, PTGIR, RNH1, DOK2, CAPG, PTGS2, TAGLN2, PKM, CD58, ADAM15, TXN, BSG, POLR2E, CASP1, S100A11, AKIRIN2, TBC1D10A, PTAFR, CAP1, OSTF1, NDUFA4L2	CDKN1A, TNFAIP8, S100A6, VASP, FCER1G, TSPO, RHOF, LMNA, RHOG, PTGIR, RNH1, DOK2, CAPG, PTGS2, TAGLN2, PKM, CD58, ADAM15, TXN, BSG, POLR2E, CASP1
REACTOME_PEROXISOMAL_PROTEIN_IMPORT	0.00576369	0.0587017	0.481676	1.78886	3	11	UBB, RPS27A, CAT, UBE2D2, SCP2, UBA52, UBC, ECH1	UBB, RPS27A, CAT, UBE2D2, SCP2
REACTOME_P75NTR_RECRUITS_SIGNALLING_COMPLEXES	0.0113269	0.0892046	0.622048	1.7886	6	6	UBB, SQSTM1, RPS27A, UBA52, UBC	UBB, SQSTM1, RPS27A
REACTOME_RRNA_MODIFICATION_IN_THE_NUCLEUS_AND_CYTOSOL	0.0153203	0.107919	0.443462	1.78808	10	13	RPS6, RPS9, RPS7, FBL, NOP10, RPS14, TRMT112	RPS6, RPS9, RPS7, FBL, NOP10, RPS14, TRMT112
NABA_ECM_AFFILIATED	0.0188679	0.121911	0.375192	1.78724	13	20	CLEC10A, LGALS1, ANXA2, LGALS2, LGALS3, ANXA1, ANXA5, CLEC12A, ANXA11, CLEC5A	CLEC10A, LGALS1, ANXA2, LGALS2, LGALS3, ANXA1, ANXA5, CLEC12A, ANXA11, CLEC5A
PID_NFAT_TFPATHWAY	0.0114286	0.0896531	0.464114	1.78715	7	12	JUNB, SLC3A2, TNF, EGR1, PTGS2, EGR2, JUN, FOSL1	JUNB, SLC3A2, TNF, EGR1, PTGS2, EGR2, JUN
WP_ANTIVIRAL_AND_ANTIINFLAMMATORY_EFFECTS_OF_NRF2_ON_SARSCOV2_PATHWAY	0.00576369	0.0587017	0.480929	1.78609	3	11	IL1B, NFKBIA, CCL2, TNF, NFE2L2	IL1B, NFKBIA, CCL2, TNF, NFE2L2
MARTINEZ_RB1_AND_TP53_TARGETS_DN	0.0117773	0.0911982	0.199346	1.78522	10	115	RPL31, RPL27, JUNB, CLEC10A, CDKN1A, RPL21, CLU, SAP18, RPL23, RPL26, HSPA8, RPS6, ZFP36, RPS25, RHOG, RPS7, RPL37A, TCHH, VAMP8, EIF3E, RNASET2, FRMD4B, POLR2L, RPL34, IDI1, EGR2, BRD2, GTF2B, APLP2, ACSL5, KRTCAP2, RILPL2, MT1X, ETHE1, RPS21, PRNP, UBC, UBL5, MIF4GD, GSTP1, RPS18, CAP1, SNRPG, MGLL, LYAR, UPP1, FOXP1, PTPRE, ERRFI1, COL6A2, GLO1, PDE4DIP, TECR, RNF149, HMGA1, TIMP3, MRPL33, SAF…	RPL31, RPL27, JUNB, CLEC10A, CDKN1A, RPL21, CLU, SAP18, RPL23, RPL26, HSPA8, RPS6, ZFP36, RPS25, RHOG, RPS7, RPL37A, TCHH, VAMP8, EIF3E, RNASET2, FRMD4B, POLR2L, RPL34, IDI1, EGR2, BRD2, GTF2B, APLP2, ACSL5, KRTCAP2, RILPL2, MT1X, ETHE1
LEE_LIVER_CANCER_ACOX1_UP	0.0167364	0.114283	0.413145	1.78415	11	16	ANXA2, HLA-DQA1, RPL12, RGS2, CD74, TAGLN2, ANXA5, MT2A, GPX4	ANXA2, HLA-DQA1, RPL12, RGS2, CD74, TAGLN2, ANXA5, MT2A, GPX4
PID_TNF_PATHWAY	0.0168067	0.114494	0.404644	1.78398	11	17	TRAF1, TNF, MAP2K3, SQSTM1, TNFAIP3, BIRC3, NSMAF, ADAM17, TXN	TRAF1, TNF, MAP2K3, SQSTM1, TNFAIP3, BIRC3, NSMAF, ADAM17, TXN
MCBRYAN_PUBERTAL_TGFB1_TARGETS_UP	0.0164512	0.112941	0.250752	1.78392	13	57	IER3, CDKN1A, CLU, RPL27A, S100A6, SRSF2, G0S2, EHD1, CLIC1, RAD23A, COMT, ATP1A1, CD14, RAB5C, CAPG, GSN, TGIF1, EGR2, HTRA1, APLP2, ACADVL, RUNX1, HES1, FN1, CAP1, TNFAIP6, FOXP1	IER3, CDKN1A, CLU, RPL27A, S100A6, SRSF2, G0S2, EHD1, CLIC1, RAD23A, COMT, ATP1A1, CD14, RAB5C, CAPG, GSN, TGIF1, EGR2, HTRA1, APLP2, ACADVL, RUNX1
SCHLOSSER_SERUM_RESPONSE_AUGMENTED_BY_MYC	0.0153061	0.107919	0.322741	1.78383	11	29	EIF4A1, RAD23A, RNH1, UBE2S, TMEM109, NDUFV1, OSM, PKM, JTB, ERCC1, CSNK2B, ADA, UQCRQ, IDH3B, RBM42, PSMD11, KXD1, TMED9, ERP44, CYC1	EIF4A1, RAD23A, RNH1, UBE2S, TMEM109, NDUFV1, OSM, PKM, JTB, ERCC1, CSNK2B, ADA
REACTOME_DEADENYLATION_OF_MRNA	0.0131796	0.0988715	0.663137	1.7815	7	5	EIF4A1, EIF4E, EIF4A3	EIF4A1, EIF4E, EIF4A3
REACTOME_CLASS_A_1_RHODOPSIN_LIKE_RECEPTORS	0.0198265	0.126205	0.298807	1.78149	15	35	CXCL3, CCL3, CXCL2, CCL4, CCL2, CXCL1, PTGIR, CCL22, LPAR6, PTGER2, ANXA1, CCL3L1, CCR7, GPR183, ADRB2, CCRL2, PTAFR, GPR132, P2RY14, HCAR2, NMB, CXCR3	CXCL3, CCL3, CXCL2, CCL4, CCL2, CXCL1, PTGIR, CCL22, LPAR6, PTGER2, ANXA1, CCL3L1, CCR7
MORI_IMMATURE_B_LYMPHOCYTE_DN	0.0221932	0.136919	0.350734	1.78071	16	23	CDKN1A, TUBB4B, LGALS1, TUBA1B, TUBB, STMN1, MTHFD2, KPNA2, GSN	CDKN1A, TUBB4B, LGALS1, TUBA1B, TUBB, STMN1, MTHFD2, KPNA2, GSN
REACTOME_FORMATION_OF_TUBULIN_FOLDING_INTERMEDIATES_BY_CCT_TRIC	0.00576369	0.0587017	0.47939	1.78037	3	11	TUBB4B, TUBA1B, TUBB2A, CCT5, TUBA1C, TUBA1A, TCP1, TUBB6, CCT7, CCT4, CCT6A	TUBB4B, TUBA1B, TUBB2A
TOOKER_GEMCITABINE_RESISTANCE_UP	0.0153061	0.107919	0.322107	1.78033	11	29	RPL15, SLC25A6, EIF3F, RNH1, LGALS3, TPI1, ADIRF, SNRPB, CIRBP, ANXA1, BLVRB, ACSL5, PON2, ILK	RPL15, SLC25A6, EIF3F, RNH1, LGALS3, TPI1, ADIRF, SNRPB, CIRBP, ANXA1, BLVRB, ACSL5, PON2, ILK
SCHAEFFER_PROSTATE_DEVELOPMENT_48HR_UP	0.0199778	0.127033	0.224353	1.7795	17	76	ID2, NFKBIA, CLU, SLC1A5, ATP1A1, GABARAPL2, ITM2B, CYP1B1, RAB5C, MTHFD2, RGS2, GSN, VAMP8, LPAR6, KCNN4, MFSD2A, DUSP6, ANXA1, HMGN3, MAFB, ERP29, ID3, NXF1, DRAM2, MRPS6, MT1X, ASPN, CPM, TWF2, DDX3Y, PID1, GLUL, SPTSSA, TMEM9B	ID2, NFKBIA, CLU, SLC1A5, ATP1A1, GABARAPL2, ITM2B, CYP1B1, RAB5C, MTHFD2, RGS2, GSN, VAMP8, LPAR6, KCNN4, MFSD2A, DUSP6, ANXA1, HMGN3, MAFB, ERP29, ID3, NXF1, DRAM2, MRPS6, MT1X, ASPN
REACTOME_SIGNALING_BY_NOTCH1_HD_DOMAIN_MUTANTS_IN_CANCER	0.0113269	0.0892046	0.61883	1.77935	6	6	UBB, RPS27A, ADAM17, UBA52, UBC	UBB, RPS27A, ADAM17
REACTOME_REGULATION_OF_RAS_BY_GAPS	0.0175	0.117363	0.306478	1.77875	13	33	UBB, RBX1, RPS27A, PSMD8, PSMA4, PSMB5, PSMB3, PSMA7, PSMB7, PSMC5, PSMB6, UBA52, PSMA1, UBC, PSMB1, PSMC1, PSMD11, SPRED2, PSMD9, PSMC4, PSMB10, PSMF1, PSMB4, PSMA6, PSMA5, PSMC2, PSMD2, PSMD4	UBB, RBX1, RPS27A, PSMD8, PSMA4, PSMB5, PSMB3, PSMA7, PSMB7, PSMC5, PSMB6
CROMER_TUMORIGENESIS_DN	0.00628931	0.0620872	0.576718	1.77751	3	7	CLU, HLA-DQB1, PLA2G2A, EMP1	CLU, HLA-DQB1, PLA2G2A, EMP1
REACTOME_RESPONSE_OF_MTB_TO_PHAGOCYTOSIS	0.00626959	0.0620872	0.541962	1.77642	3	8	UBB, RAB7A, CORO1A, RPS27A, UBA52, UBC	UBB, RAB7A, CORO1A, RPS27A
KIM_MYC_AMPLIFICATION_TARGETS_UP	0.0190024	0.122648	0.270583	1.77614	15	45	RPL18A, SLC25A5, ALOX5AP, CYCS, FBL, RPL12, RPS4X, AKR1B1, PNP, SSBP1, PRDX6, RPL5, EIF2S2, RPS15A, RPS23, RPSA, DAP3, LYAR, ANGPTL2, NOP56, NRP2, RPS27L, COX6B1, MRPL50, RSL24D1, RGS10, TIPIN, ARL6IP5	RPL18A, SLC25A5, ALOX5AP, CYCS, FBL, RPL12, RPS4X, AKR1B1, PNP, SSBP1, PRDX6, RPL5, EIF2S2, RPS15A, RPS23
SMID_BREAST_CANCER_RELAPSE_IN_LUNG_DN	0.00853242	0.0747874	0.72873	1.77574	4	4	COMP, DUSP6, ASPN, DPT	COMP, DUSP6, ASPN
CAFFAREL_RESPONSE_TO_THC_24HR_5_UP	0.0180556	0.119095	0.429076	1.7756	12	14	TUBB, ZFP36L1, CKS2, ABRACL, RBX1, TXNRD1, PNP	TUBB, ZFP36L1, CKS2, ABRACL, RBX1, TXNRD1, PNP
BIOCARTA_CYTOKINE_PATHWAY	0.00853242	0.0747874	0.728646	1.77553	4	4	TNF, IL10, IL1A	TNF, IL10, IL1A
REACTOME_REGULATION_OF_RUNX3_EXPRESSION_AND_ACTIVITY	0.014944	0.10627	0.308857	1.77534	11	32	UBB, RPS27A, PSMD8, PSMA4, PSMB5, PSMB3, PSMA7, PSMB7, PSMC5, PSMB6, UBA52, PSMA1, UBC, PSMB1, PSMC1, PSMD11, TGFB1, PSMD9, PSMC4, PSMB10, PSMF1, PSMB4, PSMA6, PSMA5, PSMC2, PSMD2, PSMD4	UBB, RPS27A, PSMD8, PSMA4, PSMB5, PSMB3, PSMA7, PSMB7, PSMC5, PSMB6
MORI_LARGE_PRE_BII_LYMPHOCYTE_UP	0.0239044	0.143069	0.356587	1.7746	17	22	CDKN1A, TUBB4B, LGALS1, CALM2, TUBB, STMN1, UBE2S, KPNA2, RAN, TXN, XRCC6, TUBA1A, PSMC1, NUCKS1, HMGA1	CDKN1A, TUBB4B, LGALS1, CALM2, TUBB, STMN1, UBE2S, KPNA2, RAN, TXN
CEBALLOS_TARGETS_OF_TP53_AND_MYC_UP	0.00720461	0.0667065	0.477615	1.77378	4	11	JUNB, CD55, INSIG1, MTHFD2, HSPA2, UAP1	JUNB, CD55, INSIG1, MTHFD2, HSPA2, UAP1
WP_PROTEASOME_DEGRADATION	0.0177891	0.117923	0.311222	1.772	13	31	UBB, PSMD8, PSMA4, UBE2D2, PSMB5, HLA-C, PSMB3, PSMA7, PSMB7, PSMC5, PSMB6, PSMA1, UBC, PSMB1, PSMC1, PSMD11, PSMD9, PSMC4, PSMB10, PSMB4, PSMA6, PSMA5, RPN2, PSMC2, PSMD2, PSMD4	UBB, PSMD8, PSMA4, UBE2D2, PSMB5, HLA-C, PSMB3, PSMA7, PSMB7, PSMC5, PSMB6
YAGI_AML_FAB_MARKERS	0.024619	0.145531	0.256899	1.77167	20	52	LGALS1, ANXA2, TNFAIP2, CFP, NLRP3, ILF2, CAPN2, S100A10, CAPG, TGIF1, AP1S2, TXNRD1, AMD1, ANXA5, DRAP1, MORF4L2, CD58, LY86, CSTA, CASP1, AIF1, CPM, IFNGR1, CD68, NR4A2, PIM2, EVI2A, PCNA, TIMP3, MRPL33	LGALS1, ANXA2, TNFAIP2, CFP, NLRP3, ILF2, CAPN2, S100A10, CAPG, TGIF1, AP1S2, TXNRD1, AMD1, ANXA5, DRAP1, MORF4L2, CD58, LY86, CSTA, CASP1, AIF1
WP_AEROBIC_GLYCOLYSIS	0.0131796	0.0988715	0.658999	1.77038	7	5	ALDOA, TPI1, PKM, GAPDH	ALDOA, TPI1, PKM, GAPDH
GALI_TP53_TARGETS_APOPTOTIC_UP	0.0131796	0.0988715	0.658717	1.76962	7	5	BIRC3, CASP4, BAX, CD40, GADD45A	BIRC3, CASP4, BAX, CD40
TAKAO_RESPONSE_TO_UVB_RADIATION_DN	0.0213033	0.133068	0.301296	1.76959	16	34	ARPC1B, G0S2, ANXA2, ZFP36, TNFAIP3, ADM, NFKB2, ESD, RGS2, DNAJB1, PSMA4, CCNI, MORF4L2, RPS23, DPM1	ARPC1B, G0S2, ANXA2, ZFP36, TNFAIP3, ADM, NFKB2, ESD, RGS2, DNAJB1, PSMA4, CCNI, MORF4L2, RPS23, DPM1
GALE_APL_WITH_FLT3_MUTATED_DN	0.00628931	0.0620872	0.574109	1.76947	3	7	NDUFV1, DRAP1, RABAC1, PQBP1, DEGS1, NDUFB7	NDUFV1, DRAP1, RABAC1
SMIRNOV_RESPONSE_TO_IR_2HR_UP	0.025	0.146991	0.343709	1.76845	18	24	IER3, ID2, CDKN1A, CCL3, PMAIP1, PPP1R15A, CD83, HLA-DPA1, ATF3	IER3, ID2, CDKN1A, CCL3, PMAIP1, PPP1R15A, CD83, HLA-DPA1, ATF3
REACTOME_TRANSCRIPTION_COUPLED_NUCLEOTIDE_EXCISION_REPAIR_TC_NER	0.024032	0.14369	0.362525	1.7683	17	21	UBB, POLD4, RBX1, RPS27A, POLR2L, ERCC1, POLR2E, UBA52, COPS3, UBC, POLR2F, POLE4, POLR2G, PCNA, POLR2K	UBB, POLD4, RBX1, RPS27A, POLR2L, ERCC1, POLR2E
TURASHVILI_BREAST_DUCTAL_CARCINOMA_VS_LOBULAR_NORMAL_DN	0.00748503	0.068668	0.508699	1.76756	4	9	RPL31, MGP, CFD, ATF3, ANXA1	RPL31, MGP, CFD, ATF3, ANXA1
BOYAULT_LIVER_CANCER_SUBCLASS_G1_UP	0.0215633	0.134274	0.370998	1.76726	15	20	RPL17, MGP, RBM8A, NBPF10, HNRNPA0, LMNA, RPS19, RPLP0, SPINT2, TAX1BP3, ARID3A	RPL17, MGP, RBM8A, NBPF10, HNRNPA0, LMNA, RPS19, RPLP0, SPINT2
FISCHER_G2_M_CELL_CYCLE	0.0246305	0.145531	0.282236	1.76691	19	40	EIF4E, TNFAIP2, TUBB, ARL6IP1, BIRC3, CKS2, UBE2S, PTTG1, KPNA2, DNAJB1, TGIF1, WSB1, AMD1, PPP1R10	EIF4E, TNFAIP2, TUBB, ARL6IP1, BIRC3, CKS2, UBE2S, PTTG1, KPNA2, DNAJB1, TGIF1, WSB1, AMD1, PPP1R10
WELCSH_BRCA1_TARGETS_UP	0.0191874	0.123327	0.232853	1.76661	16	67	ID2, CDKN1A, LUM, FCGRT, RAB7A, RHOC, CD9, ANXA2, TUBB, CKS2, HLA-DRB1, MYL12A, HEXB, CIRBP, ANXA1, HMGN3, NEU1, ANXA5, CD47, NDUFA4, CAT, NPC2, TMED2, SDHC, NDUFA12, ANXA4, TMBIM6	ID2, CDKN1A, LUM, FCGRT, RAB7A, RHOC, CD9, ANXA2, TUBB, CKS2, HLA-DRB1, MYL12A, HEXB, CIRBP, ANXA1, HMGN3, NEU1, ANXA5, CD47, NDUFA4, CAT, NPC2, TMED2, SDHC, NDUFA12, ANXA4
LINDVALL_IMMORTALIZED_BY_TERT_DN	0.0168067	0.114494	0.400629	1.76628	11	17	CXCL1, CRIP1, ADM, CRIP2, EGR1, NNMT, SLC43A3, FN1, DPT, NAA10, ARL4D	CXCL1, CRIP1, ADM, CRIP2, EGR1
COLIN_PILOCYTIC_ASTROCYTOMA_VS_GLIOBLASTOMA_DN	0.00940439	0.079481	0.538865	1.76627	5	8	ANXA2, SQSTM1, TGFBI, TXNRD1, NPC2, FN1, TIMP3	ANXA2, SQSTM1, TGFBI, TXNRD1, NPC2
OUELLET_OVARIAN_CANCER_INVASIVE_VS_LMP_UP	0.0213777	0.133394	0.267389	1.76626	17	46	SDCBP, CD9, SLC25A5, CYCS, CKS2, CAPG, ARF4, HMGN3, NDUFV2, CD47, COX6A1, SPINT2, DDX39A, DPM1, CSNK2B, HERPUD1, SUMO1, MAPRE1, BTG3, RANBP1, SUMO2, NASP, GLO1, SNRPB2, HMGB2, MDH1, POLR2K	SDCBP, CD9, SLC25A5, CYCS, CKS2, CAPG, ARF4, HMGN3, NDUFV2, CD47, COX6A1, SPINT2, DDX39A, DPM1, CSNK2B, HERPUD1, SUMO1
HUTTMANN_B_CLL_POOR_SURVIVAL_UP	0.019209	0.123327	0.231796	1.76541	16	68	CDKN1A, CCL3, PPP1R15A, FCER1G, CD9, TSPO, TYROBP, CRIP1, RNH1, CAPG, GRN, PNP, FRMD4B, NCF2, DUSP6, ANXA1, NEU1, ARHGEF1, ERCC1, PAK1, BTG2, PON2, TKT, PGLS, COPE, S100A11, GLUL, IRF7, ARL4D, GAA, ARID5A, SERPINF1, PIM2, NMB, TIMP3, CXCR3, SPRED2, STXBP2	CDKN1A, CCL3, PPP1R15A, FCER1G, CD9, TSPO, TYROBP, CRIP1, RNH1, CAPG, GRN, PNP, FRMD4B, NCF2, DUSP6, ANXA1, NEU1, ARHGEF1, ERCC1, PAK1, BTG2, PON2, TKT
SMIRNOV_RESPONSE_TO_IR_6HR_DN	0.0177891	0.117923	0.310005	1.76507	13	31	CCL4, CD55, RGS1, INSIG1, TNF, ZFP36, RNASE6, UBE2S, EGR1, RGS2, RNASET2	CCL4, CD55, RGS1, INSIG1, TNF, ZFP36, RNASE6, UBE2S, EGR1, RGS2, RNASET2
NUNODA_RESPONSE_TO_DASATINIB_IMATINIB_DN	0.0131796	0.0988715	0.656962	1.76491	7	5	CDKN1A, TNF, TNFAIP3, BAX	CDKN1A, TNF, TNFAIP3, BAX
RUTELLA_RESPONSE_TO_CSF2RB_AND_IL4_UP	0.0139635	0.10245	0.197752	1.76274	12	113	FCER1A, CDKN1A, IL1R2, SLC3A2, TNFAIP8, TRAF1, CD83, CD9, GADD45B, ANXA2, PRDX1, FILIP1L, IL10, IL1A, SQSTM1, CRIP1, BIRC3, TRIP10, DNAJB6, CYP1B1, CCL22, CD1E, YWHAQ, CIRBP, TBCB, KYNU, CD47, CCNI, DAD1, SPINT2, CD58, HSPB1, CCR7, TXN, PSMB5, LITAF, ST3GAL6, RUNX1, C1S, CD86, TMBIM6, CSF2RA, FSCN1	FCER1A, CDKN1A, IL1R2, SLC3A2, TNFAIP8, TRAF1, CD83, CD9, GADD45B, ANXA2, PRDX1, FILIP1L, IL10, IL1A, SQSTM1, CRIP1, BIRC3, TRIP10, DNAJB6, CYP1B1, CCL22, CD1E, YWHAQ, CIRBP, TBCB, KYNU, CD47, CCNI, DAD1, SPINT2, CD58, HSPB1, CCR7, TXN, PSMB5, LITAF, ST3GAL6, RUNX1, C1S
WEST_ADRENOCORTICAL_TUMOR_DN	0.00955414	0.0805201	0.189166	1.76198	8	132	EIF4A1, IER3, RPL27, JUNB, RPL23A, LUM, RPL10, UBB, CD55, MGP, RPL23, EEF1A1, DCN, CFD, G0S2, CCL2, TSPO, ZFP36, RPS9, RPL38, ICAM1, EGR1, TALDO1, EIF3L, RPS4X, EEF1D, AKR1B1, PEBP1, IGFBP6, NDRG2, KYNU, BGN, MT2A, MYLIP, CAT, IER2, RPL5, NR4A1, BTG2, ST3GAL6, MT1X, ACADVL, ASPN, RUNX1, METTL9, C1S, NDUFB11, TOB2, TOB1, DPT, CD302, PID1, MAFF	EIF4A1, IER3, RPL27, JUNB, RPL23A, LUM, RPL10, UBB, CD55, MGP, RPL23, EEF1A1, DCN, CFD, G0S2, CCL2, TSPO, ZFP36, RPS9, RPL38, ICAM1, EGR1, TALDO1, EIF3L, RPS4X, EEF1D, AKR1B1, PEBP1, IGFBP6, NDRG2, KYNU, BGN, MT2A, MYLIP, CAT, IER2, RPL5, NR4A1, BTG2, ST3GAL6, MT1X, ACADVL, ASPN, RUNX1, METTL9, C1S
UZONYI_RESPONSE_TO_LEUKOTRIENE_AND_THROMBIN	0.0253672	0.147752	0.360892	1.76033	18	21	CXCL2, ZFP36, MAP3K8, EGR1, PTGS2, RGS2, ATF3, SIK1, NR4A1, KLF4	CXCL2, ZFP36, MAP3K8, EGR1, PTGS2, RGS2, ATF3, SIK1, NR4A1, KLF4
SATO_SILENCED_BY_METHYLATION_IN_PANCREATIC_CANCER_1	0.015625	0.109137	0.226361	1.75953	13	72	IER3, IL1B, CDKN1A, CCL3, PLAUR, CCL4, CD55, PMAIP1, TNF, PTGIR, GMFG, BIRC3, ICAM1, NFKB2, CYP1B1, HSPA2, CCL22, CD74, PYCARD, SOD2, DUSP6, NEU1	IER3, IL1B, CDKN1A, CCL3, PLAUR, CCL4, CD55, PMAIP1, TNF, PTGIR, GMFG, BIRC3, ICAM1, NFKB2, CYP1B1, HSPA2, CCL22, CD74, PYCARD, SOD2, DUSP6, NEU1
REACTOME_E3_UBIQUITIN_LIGASES_UBIQUITINATE_TARGET_PROTEINS	0.0194986	0.124912	0.436209	1.75883	13	13	UBB, RPS27A, UBE2N, UBE2E1, UBE2D2, UBE2A, UBA52, UBC, PAF1	UBB, RPS27A, UBE2N, UBE2E1, UBE2D2, UBE2A
ZAMORA_NOS2_TARGETS_UP	0.0234987	0.142148	0.346322	1.75831	17	23	HSPA8, IFRD1, ADM, DNAJB1, PNP, IER2, RAN, EEF1B2, APRT, SUPT4H1, RPSA, HMGB2, PCNA, CSRP1, SMS, POLR1D, IL1RN	HSPA8, IFRD1, ADM, DNAJB1, PNP, IER2, RAN, EEF1B2
REACTOME_TRANSLATION_OF_SARS_COV_1_STRUCTURAL_PROTEINS	0.00940439	0.079481	0.536359	1.75806	5	8	UBB, RPS27A, SUMO1, UBA52, UBC, MGAT1	UBB, RPS27A, SUMO1
MORI_SMALL_PRE_BII_LYMPHOCYTE_UP	0.023224	0.141013	0.387148	1.757	16	18	SLC1A5, HSPA2, RGS2, PTGER2, ERP29, BTG2, HERPUD1, UBA52, TAX1BP3, ARL5A, ECH1, PIM2, RB1, SKAP2	SLC1A5, HSPA2, RGS2, PTGER2, ERP29, BTG2, HERPUD1
SOTIRIOU_BREAST_CANCER_GRADE_1_VS_3_UP	0.0204082	0.128277	0.317684	1.75588	15	29	TUBA1B, STMN1, CKS2, UBE2S, PTTG1, KPNA2, TXNRD1, SNRPF, UBE2N, DDX39A, TXN, PSMA7, CCT5, SNRPG, JMJD6, TUBA1C, TUBA1A, TIMM10, POLR2K, NUTF2	TUBA1B, STMN1, CKS2, UBE2S, PTTG1, KPNA2, TXNRD1, SNRPF, UBE2N, DDX39A, TXN, PSMA7
AMIT_DELAYED_EARLY_GENES	0.0100865	0.0831406	0.472683	1.75546	6	11	JUNB, ZFP36, ZFP36L1, ATF3, BTG2, HES1, MAFF, FOSL1	JUNB, ZFP36, ZFP36L1, ATF3, BTG2
WP_EBSTEINBARR_VIRUS_LMP1_SIGNALING	0.00940439	0.079481	0.535535	1.75536	5	8	NFKBIA, TRAF1, TNF, NFKB2	NFKBIA, TRAF1, TNF, NFKB2
REACTOME_COPI_MEDIATED_ANTEROGRADE_TRANSPORT	0.01868	0.120902	0.305362	1.75525	14	32	TUBB4B, CD55, TUBA1B, TUBB2A, ARF4, DYNLL1, TMED2, ARF5, COPE, DCTN3, CAPZA2, CD59, DCTN2, TUBA1C, TUBA1A, TUBB6, DYNC1LI1, TMED9, CAPZB, STX5, ACTR1A, ARF3	TUBB4B, CD55, TUBA1B, TUBB2A, ARF4, DYNLL1, TMED2, ARF5
WIERENGA_STAT5A_TARGETS_UP	0.0293083	0.16137	0.254252	1.75342	24	52	CCL3, DDIT4, FCGR2A, TRAF1, CD83, CCL2, RGS1, GADD45B, EMP1, SQSTM1, ADM, EGR1, HSPA2, CCL22, PTGER2, OSM, TLE4, CCR7, BTG2, CTSH, PHLDA1, PLAU	CCL3, DDIT4, FCGR2A, TRAF1, CD83, CCL2, RGS1, GADD45B, EMP1, SQSTM1, ADM, EGR1, HSPA2, CCL22, PTGER2, OSM, TLE4, CCR7, BTG2, CTSH, PHLDA1
REACTOME_DNA_DAMAGE_BYPASS	0.0133136	0.0992574	0.487353	1.75241	8	10	UBB, POLD4, RBX1, RPS27A, UBA52, UBC, POLE4, PCNA, REV3L	UBB, POLD4, RBX1, RPS27A
MOOTHA_PGC	0.0106157	0.0856921	0.18806	1.75168	9	132	ID2, GLRX, DDIT4, IFRD1, SLC25A5, MAP2K3, CYCS, HLA-DRA, CKS2, COMT, ATP1A1, MTHFD2, RTN4, NOP10, EIF3L, VAMP8, TPI1, DBI, SOD2, DUSP6, NDRG2, MNDA, NDUFV2, MT2A, COX7A2, RNF5, PKM, COX6A1, GPX4, NDUFB6, GAPDH, PSMB5, BSG, POLR2E, PSMB7, NINJ1, TUFM, SUMO1, PHLDA1, PGLS, HSPE1, TWF2, NDUFB5, GHITM, TIMM13, COPS3, UBC, GRPEL1, MDH2, HSD17B10, COX8A, MPC2, JMJD6, UPP1, CA2, DNAJB9, PRDX3, DNAJC15, …	ID2, GLRX, DDIT4, IFRD1, SLC25A5, MAP2K3, CYCS, HLA-DRA, CKS2, COMT, ATP1A1, MTHFD2, RTN4, NOP10, EIF3L, VAMP8, TPI1, DBI, SOD2, DUSP6, NDRG2, MNDA, NDUFV2, MT2A, COX7A2, RNF5, PKM, COX6A1, GPX4, NDUFB6, GAPDH, PSMB5, BSG, POLR2E, PSMB7, NINJ1, TUFM, SUMO1, PHLDA1
IBRAHIM_NRF1_UP	0.0260304	0.150177	0.206701	1.75106	23	94	ALDOA, SDCBP, FXYD5, FTL, EIF4E, HSPA8, PRDX1, HNRNPA1, SLC1A5, MTHFD2, RTN4, TALDO1, AKR1B1, EIF3H, UAP1, PKM, PRDX6, EIF2S2, MRFAP1, PELO, DNAJA1, GAPDH, PSMB5, PITHD1, ALDH2, TMBIM6, PRNP, GPX3, CCT5, MAPRE1, GRPEL1, GSTP1, PPP2CA, TNFRSF10B, LYAR, JMJD6, XRCC6, LRRC59, AKR1C3, SBDS, UGDH, YME1L1, TCP1, DNAJB11, NOP16, DYNC1LI1, IWS1, EIF4H, AAMP, SMS, ITSN2, PFKFB3, PAFAH1B1, MTDH, GNAI3, CCT…	ALDOA, SDCBP, FXYD5, FTL, EIF4E, HSPA8, PRDX1, HNRNPA1, SLC1A5, MTHFD2, RTN4, TALDO1, AKR1B1, EIF3H, UAP1, PKM, PRDX6, EIF2S2, MRFAP1, PELO, DNAJA1, GAPDH, PSMB5
CHIARADONNA_NEOPLASTIC_TRANSFORMATION_KRAS_CDC25_DN	0.0208914	0.130903	0.434254	1.75095	14	13	CXCL2, MGP, ZFP36, CYP1B1, PTGS2, BTG3, FOXP1, EIF2AK4, AP3S1, PDK4	CXCL2, MGP, ZFP36, CYP1B1, PTGS2
PID_AURORA_B_PATHWAY	0.0164745	0.112941	0.651588	1.75047	9	5	STMN1, PEBP1, NPM1, VIM	STMN1, PEBP1, NPM1, VIM
CROMER_TUMORIGENESIS_UP	0.0251046	0.147318	0.405038	1.74914	17	16	IL1B, CCL3, LUM, G0S2, CXCL1, TNFAIP3	IL1B, CCL3, LUM, G0S2, CXCL1, TNFAIP3
CASORELLI_APL_SECONDARY_VS_DE_NOVO_UP	0.00628931	0.0620872	0.5675	1.7491	3	7	CLU, FCGRT, PTGER2, ANXA5, KLF4	CLU, FCGRT, PTGER2, ANXA5, KLF4
LEE_LIVER_CANCER_MYC_UP	0.0142857	0.103675	0.454169	1.74886	9	12	RPL13A, RPLP2, MGST3, RPL12, RPS16, RPS14, APRT, GLUL	RPL13A, RPLP2, MGST3, RPL12, RPS16, RPS14
LINDGREN_BLADDER_CANCER_HIGH_RECURRENCE	0.0196078	0.125078	0.396663	1.74879	13	17	MGP, LGALS1, CRIP1, BIRC3, NDRG2, DPP7, MYADM, NR4A1, PELO	MGP, LGALS1, CRIP1, BIRC3, NDRG2, DPP7, MYADM, NR4A1, PELO
MEINHOLD_OVARIAN_CANCER_LOW_GRADE_DN	0.0145631	0.104928	0.608082	1.74845	8	6	TUBA1B, RHEB, SNRPB, JTB	TUBA1B, RHEB, SNRPB, JTB
REACTOME_TICAM1_RIP1_MEDIATED_IKK_COMPLEX_RECRUITMENT	0.0133136	0.0992574	0.486094	1.74789	8	10	UBB, BIRC3, RPS27A, UBE2N, UBE2D2, UBA52, UBC	UBB, BIRC3, RPS27A, UBE2N, UBE2D2
VALK_AML_CLUSTER_6	0.0100865	0.0831406	0.470643	1.74788	6	11	CORO1A, HLA-DRA, HLA-DRB1, HLA-DPA1, CD74, BST2, RSL1D1, HIGD1A, RGS10	CORO1A, HLA-DRA, HLA-DRB1, HLA-DPA1, CD74, BST2
REACTOME_FGFR2_ALTERNATIVE_SPLICING	0.00940439	0.079481	0.533141	1.74751	5	8	HNRNPA1, POLR2L, HNRNPF, POLR2E, POLR2F, POLR2G, POLR2K, POLR2J	HNRNPA1, POLR2L, HNRNPF, POLR2E
OSAWA_TNF_TARGETS	0.00878735	0.0765263	0.949076	1.74739	4	2	IER3, TNFAIP2	IER3, TNFAIP2
WP_PATHOGENESIS_OF_SARSCOV2_MEDIATED_BY_NSP9NSP10_COMPLEX	0.0102389	0.0840514	0.716935	1.747	5	4	HLA-DRB5, HLA-DRA, HLA-DRB1	HLA-DRB5, HLA-DRA, HLA-DRB1
XU_HGF_SIGNALING_NOT_VIA_AKT1_6HR	0.0100865	0.0831406	0.4702	1.74624	6	11	PLAUR, EHD1, PHLDA2, ERCC1, JUN, PLAU, TNFRSF10B, UPP1	PLAUR, EHD1, PHLDA2, ERCC1, JUN
ITO_PTTG1_TARGETS_DN	0.0145631	0.104928	0.606984	1.74529	8	6	EIF4A1, RHOG, PTTG1, ITGA5, FSCN1	EIF4A1, RHOG, PTTG1
KYNG_ENVIRONMENTAL_STRESS_RESPONSE_NOT_BY_GAMMA_IN_WS	0.0100865	0.0831406	0.469906	1.74515	6	11	GLRX, ARPC1B, SOD1, HLA-DQA1, FLOT1, TBCA, HSD17B10, PDCD5	GLRX, ARPC1B, SOD1, HLA-DQA1, FLOT1
HELLEBREKERS_SILENCED_DURING_TUMOR_ANGIOGENESIS	0.0292165	0.161066	0.350476	1.74419	21	22	IER3, CDKN1A, CLU, CXCL1, TNFAIP3, ICAM1, ADM, ITM2B, NPC2, HLA-C, ADA	IER3, CDKN1A, CLU, CXCL1, TNFAIP3, ICAM1, ADM, ITM2B, NPC2, HLA-C, ADA
KOYAMA_SEMA3B_TARGETS_UP	0.027512	0.155815	0.269521	1.74369	22	44	RPS10, PLAUR, TMSB4X, DDIT4, SAP18, CRIP1, GLIPR1, TGFBI, LAT2, KCNN4, IGFBP6, ANXA1, ERCC1, RABAC1, RILPL2, ETHE1, PLAU, ADRB2, CD302, PAF1, ERF, ARHGDIB	RPS10, PLAUR, TMSB4X, DDIT4, SAP18, CRIP1, GLIPR1, TGFBI, LAT2, KCNN4, IGFBP6, ANXA1, ERCC1, RABAC1, RILPL2, ETHE1
BROWNE_HCMV_INFECTION_24HR_UP	0.0229592	0.140604	0.315424	1.74339	17	29	NFKBIA, CXCL2, CD83, BAZ1A, ICAM1, TRIP10, PLEK, RAB5C, FKBP1A, TMEM109, SNRPB	NFKBIA, CXCL2, CD83, BAZ1A, ICAM1, TRIP10, PLEK, RAB5C, FKBP1A, TMEM109, SNRPB
WU_HBX_TARGETS_2_UP	0.0147929	0.105822	0.484311	1.74147	9	10	GLRX, SLC25A5, MAP2K3, CXCL1, RAB5C, CASP4	GLRX, SLC25A5, MAP2K3, CXCL1, RAB5C, CASP4
BIOCARTA_GRANULOCYTES_PATHWAY	0.0102389	0.0840514	0.713933	1.73968	5	4	TNF, IL1A, ICAM1, ITGB2	TNF, IL1A, ICAM1
REACTOME_CELL_CYCLE_MITOTIC	0.0172414	0.116221	0.198991	1.73918	15	105	CDKN1A, UBB, TUBB4B, TUBA1B, TUBB, LMNA, TUBB2A, RPS27, POLD4, UBE2S, PTTG1, RBX1, RPS27A, DYNLL1, PSMD8, PSMA4, UBE2E1, RAN, PSMB5, CSNK2B, PSMB3, PSMA7, ANAPC11, PSMB7, SUMO1, PSMC5, PHLDA1, PSMB6, UBA52, PSMA1, NUP214, DCTN3, UBC, MAPRE1, BANF1, PPP2CA, DCTN2, ENSA, PSMB1, TUBA1C, TUBA1A, PSMC1, CCND3, PSMD11, TUBB6, POLE4, DYNC1LI1, PCNA, CHMP4A, RB1, CDC26, CKS1B, ACTR1A, PSMD9, SDCCAG8, ANA…	CDKN1A, UBB, TUBB4B, TUBA1B, TUBB, LMNA, TUBB2A, RPS27, POLD4, UBE2S, PTTG1, RBX1, RPS27A, DYNLL1, PSMD8, PSMA4, UBE2E1, RAN, PSMB5, CSNK2B, PSMB3, PSMA7, ANAPC11, PSMB7, SUMO1, PSMC5, PHLDA1, PSMB6
RIEGE_DELTANP63_DIRECT_TARGETS_UP	0.0205128	0.1288	0.324651	1.7388	15	26	IL1B, SLC1A5, PTTG1, FRMD4B, DUSP6, DRAP1, PAK1, CSTA, FSCN1, TCOF1, GSTP1, FOSL1, ARHGDIB, GNA15, CDC42SE1, TGFB1, IL4R, SNCA, SSRP1, PA2G4, CCT4	IL1B, SLC1A5, PTTG1, FRMD4B, DUSP6, DRAP1, PAK1, CSTA
REACTOME_COOPERATION_OF_PREFOLDIN_AND_TRIC_CCT_IN_ACTIN_AND_TUBULIN_FOLDING	0.025	0.146991	0.42014	1.73862	17	14	TUBB4B, TUBA1B, TUBB2A, CCT5, TUBA1C, TUBA1A, PFDN2, TCP1, PFDN5, TUBB6, CCT7, CCT4, CCT6A, VBP1	TUBB4B, TUBA1B, TUBB2A
REACTOME_COMPLEX_I_BIOGENESIS	0.0260223	0.150177	0.291605	1.73855	20	35	NDUFA13, MT-ND2, NDUFV1, NDUFV2, NDUFA11, NDUFB4, NDUFS7, NDUFB6, NDUFA1, NDUFA12, NDUFB5, NDUFB11, NDUFB2, NDUFB9, NDUFC2, NDUFB10, NDUFB7, NDUFAB1, NDUFS5, NDUFS6, NDUFA6, NDUFB1, NDUFC1	NDUFA13, MT-ND2, NDUFV1, NDUFV2, NDUFA11, NDUFB4, NDUFS7, NDUFB6, NDUFA1, NDUFA12
TSUNODA_CISPLATIN_RESISTANCE_UP	0.00943396	0.0796189	0.563731	1.73749	5	7	G0S2, INSIG1, VIM, C1S, PLAU, ARHGDIB	G0S2, INSIG1, VIM, C1S
PID_MTOR_4PATHWAY	0.0245902	0.145531	0.382741	1.737	17	18	EIF4A1, DDIT4, EIF4E, EEF2, CYCS, RHEB, YWHAQ	EIF4A1, DDIT4, EIF4E, EEF2, CYCS, RHEB, YWHAQ
KORKOLA_YOLK_SAC_TUMOR	0.00940439	0.079481	0.529183	1.73454	5	8	LUM, MGP, DCN, SRGN	LUM, MGP, DCN, SRGN
JOHANSSON_GLIOMAGENESIS_BY_PDGFB_UP	0.0244216	0.145009	0.329913	1.73332	18	25	FTL, EEF1A1, LGALS1, CD9, HNRNPA1, HLA-DRB1, RPLP0, DBI, TAGLN2, FN1, CD63, RPS27L, CDC42SE1, PPP1R18, HMGB2, PCNA	FTL, EEF1A1, LGALS1, CD9, HNRNPA1, HLA-DRB1, RPLP0, DBI, TAGLN2
ZHANG_RESPONSE_TO_CANTHARIDIN_DN	0.0280374	0.157602	0.355143	1.73229	20	21	RPL15, RPL4, RHOC, SLC25A6, EEF1D, RPS14, NDUFB6, UQCRH, COX4I1, TKT, NDUFB2, RPSA, NOP56, NOP16, HADHA, MRPL3, PA2G4, MCM7, MYC, NDUFS3	RPL15, RPL4, RHOC, SLC25A6, EEF1D, RPS14, NDUFB6, UQCRH, COX4I1, TKT
HIRSCH_CELLULAR_TRANSFORMATION_SIGNATURE_UP	0.0253583	0.147752	0.208897	1.73162	22	89	JUNB, IL1B, CXCL3, EIF1, PLAUR, GLRX, CD55, TNFAIP8, PMAIP1, BCL2A1, IFRD1, IL1A, ANKRD28, HEXB, SOCS3, GRN, RGS2, HEXA, TGIF1, MID1IP1, SOD2, PNP, UAP1, IER2, CASP4, HAX1, LY96, CSNK2B, TMEM59, ETHE1, C1S, PHLDA1, PLAU, IFNGR1, ARHGEF2, FOSL1, UPP1, IRF7, ISG20	JUNB, IL1B, CXCL3, EIF1, PLAUR, GLRX, CD55, TNFAIP8, PMAIP1, BCL2A1, IFRD1, IL1A, ANKRD28, HEXB, SOCS3, GRN, RGS2, HEXA, TGIF1, MID1IP1, SOD2, PNP, UAP1, IER2, CASP4, HAX1, LY96, CSNK2B, TMEM59, ETHE1, C1S, PHLDA1
KRISHNAN_FURIN_TARGETS_UP	0.0185185	0.12017	0.788825	1.73147	10	3	S100A4, HSPA8, JUN	S100A4, HSPA8, JUN
BIOCARTA_TID_PATHWAY	0.0110063	0.0877146	0.561728	1.73131	6	7	NFKBIA, TNF, IFNGR2, TAX1BP3, IFNGR1, RB1, TNFRSF1A	NFKBIA, TNF
REACTOME_C_TYPE_LECTIN_RECEPTORS_CLRS	0.0339977	0.177165	0.250891	1.73024	28	52	IL1B, CLEC10A, NFKBIA, UBB, FCER1G, NFKB2, CCL22, RPS27A, PYCARD, PSMD8, UBE2N, PSMA4, UBE2D2, PAK1, PSMB5, PSMB3, PSMA7, PSMB7, PSMC5, PSMB6, UBA52, PSMA1, UBC, PSMB1, PSMC1, PSMD11, ICAM3, PSMD9, PSMC4, PSMB10, PSMF1, PSMB4, PSMA6, PSMA5, PSMC2, PRKCD, PSMD2, PSMD4, IKBKG, RAF1, CLEC4E, MUC12, CLEC4A	IL1B, CLEC10A, NFKBIA, UBB, FCER1G, NFKB2, CCL22, RPS27A, PYCARD, PSMD8, UBE2N, PSMA4, UBE2D2, PAK1, PSMB5, PSMB3, PSMA7, PSMB7, PSMC5, PSMB6
REACTOME_REGULATION_OF_TNFR1_SIGNALING	0.0157143	0.109164	0.449237	1.72987	10	12	UBB, TRAF1, TNF, TNFAIP3, BIRC3, RPS27A, UBA52, UBC	UBB, TRAF1, TNF, TNFAIP3, BIRC3, RPS27A
REACTOME_TNFR1_INDUCED_NFKAPPAB_SIGNALING_PATHWAY	0.0157143	0.109164	0.449237	1.72987	10	12	UBB, TRAF1, TNF, TNFAIP3, BIRC3, RPS27A, UBA52, UBC	UBB, TRAF1, TNF, TNFAIP3, BIRC3, RPS27A
SESTO_RESPONSE_TO_UV_C7	0.0280374	0.157602	0.354462	1.72897	20	21	RPL3, LGALS1, STMN1, PLP2, SLC1A5, XBP1, ESD, GSN, CIRBP	RPL3, LGALS1, STMN1, PLP2, SLC1A5, XBP1, ESD, GSN, CIRBP
MARTORIATI_MDM4_TARGETS_NEUROEPITHELIUM_DN	0.0284168	0.157962	0.370758	1.7288	20	19	INSIG1, LST1, TYROBP, CORO1A, RNH1, HSD17B11, CSF1R, PAK1, LY86, F13A1	INSIG1, LST1, TYROBP, CORO1A, RNH1, HSD17B11, CSF1R, PAK1, LY86
REACTOME_SIGNALING_BY_THE_B_CELL_RECEPTOR_BCR	0.0283251	0.157962	0.276142	1.72876	22	40	NFKBIA, UBB, FKBP1A, RPS27A, PSMD8, PSMA4, PSMB5, PSMB3, PSMA7, PSMB7, PSMC5, PSMB6, REL, UBA52, PSMA1, UBC, PSMB1, NFKBIB, PSMC1, PSMD11, PSMD9, PSMC4, PSMB10, PSMF1, PSMB4, PSMA6, PSMA5, PSMC2, BTK, PSMD2, PSMD4, IKBKG	NFKBIA, UBB, FKBP1A, RPS27A, PSMD8, PSMA4, PSMB5, PSMB3, PSMA7, PSMB7, PSMC5, PSMB6
ZHU_CMV_24_HR_UP	0.0229592	0.140604	0.312775	1.72875	17	29	EIF4A1, NFKBIA, CD55, EIF4E, TUBB2A, UBE2S, EGR1, PNP, NR4A1, NPM1, EIF1AX, HSPE1, GRPEL1, EIF5, RANBP1, PSMC1, SNRPB2, POLR2K, RB1	EIF4A1, NFKBIA, CD55, EIF4E, TUBB2A, UBE2S, EGR1, PNP, NR4A1, NPM1
HERNANDEZ_MITOTIC_ARREST_BY_DOCETAXEL_1_DN	0.0110063	0.0877146	0.560839	1.72857	6	7	GLRX, TUBB, CAPG, RGS2	GLRX, TUBB, CAPG, RGS2
BOHN_PRIMARY_IMMUNODEFICIENCY_SYNDROM_UP	0.0115274	0.0898099	0.465292	1.72801	7	11	ATF4, RPS5, TAGLN2, MORF4L2, HAX1, TXN, CD86, RPSA	ATF4, RPS5, TAGLN2, MORF4L2, HAX1, TXN
ACEVEDO_LIVER_CANCER_UP	0.00711382	0.0659675	0.163691	1.72754	6	221	RPL7, RPL13A, RPL17, RPL23A, SDCBP, MGP, RPL23, TMEM14C, EIF4A3, RGS1, CD9, POLD4, RPS7, CKLF, ZFP36L1, RHEB, HLA-DRA, NFE2L2, GMFG, CKS2, RPLP1, ILF2, SRGN, CPVL, RNH1, UBE2S, TALDO1, S100A10, KPNA2, GRN, DNAJB1, TMEM14B, CD74, RBX1, RPS27A, AP1S2, TXNRD1, TAGLN2, EIF3H, TMEM109, HSD17B11, UAP1, PPT1, DUSP23, MAFB, UBE2N, MYLIP, IDI1, DAD1, MORF4L2, MS4A7, NEDD8, BRK1, BLVRB, HSPB1, ADAM15, PAK1…	RPL7, RPL13A, RPL17, RPL23A, SDCBP, MGP, RPL23, TMEM14C, EIF4A3, RGS1, CD9, POLD4, RPS7, CKLF, ZFP36L1, RHEB, HLA-DRA, NFE2L2, GMFG, CKS2, RPLP1, ILF2, SRGN, CPVL, RNH1, UBE2S, TALDO1, S100A10, KPNA2, GRN, DNAJB1, TMEM14B, CD74, RBX1, RPS27A, AP1S2, TXNRD1, TAGLN2, EIF3H, TMEM109, HSD17B11, UAP1, PPT1, DUSP23, MAFB, UBE2N, MYLIP, IDI1, DAD1, MORF4L2, MS4A7, NEDD8, BRK1, BLVRB, HSPB1, ADAM15, PAK1…
BOGNI_TREATMENT_RELATED_MYELOID_LEUKEMIA_UP	0.0161812	0.111634	0.600638	1.72704	9	6	RPL17, SLC25A6, CFP, RPS27A	RPL17, SLC25A6, CFP, RPS27A
REACTOME_P75_NTR_RECEPTOR_MEDIATED_SIGNALLING	0.0309973	0.167503	0.362415	1.72638	22	20	NFKBIA, UBB, SQSTM1, RTN4, RPS27A, ARHGEF1, ADAM17, PSENEN, UBA52, UBC, ARHGEF2	NFKBIA, UBB, SQSTM1, RTN4, RPS27A, ARHGEF1, ADAM17
PLASARI_TGFB1_TARGETS_10HR_UP	0.0339977	0.177165	0.250261	1.72589	28	52	IER3, JUNB, PLAUR, PMAIP1, PPP1R15A, GADD45B, PRG4, TNFAIP3, TNFRSF12A, CSRNP1, HSPA2, PTGS2, PDGFB, MFSD2A, DUSP6, PLK3, EGR2, IER2, CD40, RUNX1, ITGA5, MAFF, FOSL1, MGLL, HCK, PDE4DIP, TGFB1, RNF149, TIMP3, MMP9, LRRC8C, SLC20A1, FKBP5, SPHK1, STK38L, SERPINE1, GPR84	IER3, JUNB, PLAUR, PMAIP1, PPP1R15A, GADD45B, PRG4, TNFAIP3, TNFRSF12A, CSRNP1, HSPA2, PTGS2, PDGFB, MFSD2A, DUSP6, PLK3, EGR2, IER2, CD40, RUNX1
REACTOME_SLBP_DEPENDENT_PROCESSING_OF_REPLICATION_DEPENDENT_HISTONE_PRE_MRNAS	0.0119454	0.092196	0.708179	1.72566	6	4	SNRPF, SNRPB, SNRPE, SNRPG	SNRPF, SNRPB, SNRPE
SATO_SILENCED_BY_DEACETYLATION_IN_PANCREATIC_CANCER	0.0110063	0.0877146	0.559761	1.72525	6	7	ID2, GADD45B, ADM, ATF3	ID2, GADD45B, ADM, ATF3
KAYO_CALORIE_RESTRICTION_MUSCLE_UP	0.025641	0.148723	0.319418	1.72436	19	27	S100A4, LUM, EMP3, TANK, CCNI, IER2, PLAU, S100A11, FN1, TOB1, CD302, UPP1, TUBA1A, HCLS1, STX4, PDK4, LRP1, CYB5R3	S100A4, LUM, EMP3, TANK, CCNI, IER2
MEINHOLD_OVARIAN_CANCER_LOW_GRADE_UP	0.0185185	0.12017	0.785583	1.72436	10	3	CDKN1A, EIF1	CDKN1A, EIF1
REACTOME_TNF_RECEPTOR_SUPERFAMILY_TNFSF_MEMBERS_MEDIATING_NON_CANONICAL_NF_KB_PATHWAY	0.0185185	0.12017	0.785538	1.72426	10	3	BIRC3, TNFRSF12A, CD40	BIRC3, TNFRSF12A, CD40
BIOCARTA_ALTERNATIVE_PATHWAY	0.0105448	0.085281	0.936345	1.72395	5	2	CFD, CFP	CFD, CFP
REACTOME_ALTERNATIVE_COMPLEMENT_ACTIVATION	0.0105448	0.085281	0.936345	1.72395	5	2	CFD, CFP	CFD, CFP
CHEOK_RESPONSE_TO_HD_MTX_UP	0.0134731	0.09998	0.495693	1.72236	8	9	S100A4, ANXA2, TYROBP, NFKB2, BAX	S100A4, ANXA2, TYROBP, NFKB2, BAX
REACTOME_PROTEIN_FOLDING	0.0230769	0.140604	0.321568	1.72229	17	26	TUBB4B, TUBA1B, TUBB2A, TBCB, CSNK2B, TBCA, CCT5, NOP56, TUBA1C, TUBA1A, GNA15, PFDN2, ARL2, TCP1, PFDN5, TUBB6, GNG5, CCT7, SPHK1, CCT4, CCT6A	TUBB4B, TUBA1B, TUBB2A, TBCB, CSNK2B
REACTOME_UPTAKE_AND_FUNCTION_OF_DIPHTHERIA_TOXIN	0.0119454	0.092196	0.706573	1.72175	6	4	EEF2, CD9, TXNRD1	EEF2, CD9, TXNRD1
REN_ALVEOLAR_RHABDOMYOSARCOMA_DN	0.0115668	0.0898099	0.182028	1.72165	10	139	PLAUR, GLRX, FXYD5, ARPC1B, CLU, S100A6, CST3, EHD1, RHOC, TSPO, ANXA2, CLIC1, EMP1, TNFRSF12A, ATP6V0D1, GLIPR1, TGFBI, RAB5C, S100A10, HEXB, CAPG, GRN, WDR1, GSN, ARF4, TAGLN2, IGFBP6, UAP1, ANXA1, REEP5, NEU1, ANXA5, ERP29, HTRA1, CAT, AP2M1, ID3, APLP2, RABAC1, NSMAF, CASP4, UBE2A, NANS, ACADVL, SCP2, TMEM59, C1S, NNMT, PLAU, ITGA5, CORO1B, FN1, TMEM9B, COQ10B, CAP1, ATP6AP2	PLAUR, GLRX, FXYD5, ARPC1B, CLU, S100A6, CST3, EHD1, RHOC, TSPO, ANXA2, CLIC1, EMP1, TNFRSF12A, ATP6V0D1, GLIPR1, TGFBI, RAB5C, S100A10, HEXB, CAPG, GRN, WDR1, GSN, ARF4, TAGLN2, IGFBP6, UAP1, ANXA1, REEP5, NEU1, ANXA5, ERP29, HTRA1, CAT, AP2M1, ID3, APLP2, RABAC1, NSMAF, CASP4, UBE2A, NANS, ACADVL, SCP2, TMEM59, C1S
REACTOME_MYD88_INDEPENDENT_TLR4_CASCADE	0.0272615	0.154688	0.288762	1.7216	21	35	NFKBIA, UBB, MAP2K3, BIRC3, NFKB2, CD14, MAP3K8, RPS27A, TANK, DUSP6, UBE2N, UBE2D2, JUN, LY96, UBA52, UBC, PPP2CA, IRF7, NFKBIB, MEF2C, IRAK2, NKIRAS2, TICAM1	NFKBIA, UBB, MAP2K3, BIRC3, NFKB2, CD14, MAP3K8, RPS27A, TANK, DUSP6, UBE2N, UBE2D2, JUN, LY96
KEGG_PEROXISOME	0.0264624	0.15173	0.426799	1.72089	18	13	PRDX1, SOD1, SOD2, CAT, PRDX5, ACSL5, SCP2, ECH1, PMVK, IDH2	PRDX1, SOD1, SOD2, CAT, PRDX5, ACSL5, SCP2
MANNE_COVID19_COMBINED_COHORT_VS_HEALTHY_DONOR_PLATELETS_DN	0.0285006	0.158135	0.288608	1.72068	22	35	HLA-DRB5, CLEC10A, HLA-DQB1, TPPP3, CYCS, HLA-DMB, HLA-DQA1, HLA-DRA, CPVL, LGALS2, TGFBI	HLA-DRB5, CLEC10A, HLA-DQB1, TPPP3, CYCS, HLA-DMB, HLA-DQA1, HLA-DRA, CPVL, LGALS2, TGFBI
HARRIS_BRAIN_CANCER_PROGENITORS	0.0171429	0.115873	0.446735	1.72023	11	12	S100A4, MGP, S100A6, LGALS2, CAPG, BGN, CASP4, PID1, COL6A2	S100A4, MGP, S100A6, LGALS2, CAPG, BGN, CASP4
PID_P38_GAMMA_DELTA_PATHWAY	0.0105448	0.085281	0.933881	1.71941	5	2	MAP2K3, STMN1	MAP2K3, STMN1
CHIANG_LIVER_CANCER_SUBCLASS_UNANNOTATED_DN	0.0257009	0.148927	0.235866	1.71938	21	61	ALDOA, HSPA8, FCER1G, SLC25A5, HNRNPA0, TYROBP, UXT, ATP1A1, ILF2, ATP6V0D1, S100A10, RPS16, DBI, CHCHD2, PSMD8, NEU1, NDUFA4, DAD1, DNAJA1, RAN, BAX, DPM1, COPS3, DCTN3, MAPRE1, CAPZA2, TPRKB, LAMTOR5	ALDOA, HSPA8, FCER1G, SLC25A5, HNRNPA0, TYROBP, UXT, ATP1A1, ILF2, ATP6V0D1, S100A10, RPS16, DBI, CHCHD2, PSMD8, NEU1, NDUFA4, DAD1, DNAJA1, RAN, BAX, DPM1
BERENJENO_TRANSFORMED_BY_RHOA_REVERSIBLY_UP	0.0185185	0.12017	0.783073	1.71885	10	3	MGST3, SQSTM1, MT1X	MGST3, SQSTM1, MT1X
RAY_ALZHEIMERS_DISEASE	0.0105448	0.085281	0.93347	1.71865	5	2	TNF, IL1A	TNF, IL1A
GRASEMANN_RETINOBLASTOMA_WITH_6P_AMPLIFICATION	0.0185185	0.12017	0.782251	1.71704	10	3	RPS10, RAN, CSNK2B	RPS10, RAN, CSNK2B
BLANCO_MELO_BRONCHIAL_EPITHELIAL_CELLS_INFLUENZA_A_INFECTION_UP	0.0244216	0.145009	0.326739	1.71664	18	25	NBEAL1, ID2, TRAF1, CD83, TNF, TNFAIP3, BIRC3, ICAM1	NBEAL1, ID2, TRAF1, CD83, TNF, TNFAIP3, BIRC3, ICAM1
ALCALA_APOPTOSIS	0.0295567	0.161671	0.274205	1.71663	23	40	EEF1A1, RPL10A, HSPA8, SLC25A6, EIF3F, ATP1A1, TALDO1, CD74, RPLP0, RAC2, CASP4, GAPDH, BAX, COX4I1, SDHC, CASP1, CCT5, SLC25A3, CD48, CYTH2, RIT1, STX4	EEF1A1, RPL10A, HSPA8, SLC25A6, EIF3F, ATP1A1, TALDO1, CD74, RPLP0, RAC2, CASP4, GAPDH, BAX, COX4I1, SDHC, CASP1
REACTOME_PROGRAMMED_CELL_DEATH	0.0201117	0.12748	0.219363	1.71583	17	73	IL1B, SDCBP, UBB, PMAIP1, LMNA, CYCS, IL1A, BIRC3, CD14, GSN, RPS27A, YWHAQ, DYNLL1, PSMD8, PSMA4, CASP4, PSMB5, BAX, VIM, LY96, PSMB3, CASP1, PSMA7, FLOT1, PSMB7, PSMC5, PSMB6, UBA52, PSMA1, UBC, TNFRSF10B, PSMB1, PSMC1, PSMD11, HMGB2, CHMP4A, BID, TICAM1, PSMD9, BCAP31, PSMC4, PSMB10, PSMF1, PSMB4, CHMP2B, TJP2, PSMA6, PSMA5, PSMC2, PRKCD, PSMD2, CHMP3, PSMD4	IL1B, SDCBP, UBB, PMAIP1, LMNA, CYCS, IL1A, BIRC3, CD14, GSN, RPS27A, YWHAQ, DYNLL1, PSMD8, PSMA4, CASP4, PSMB5, BAX, VIM, LY96, PSMB3, CASP1, PSMA7, FLOT1, PSMB7, PSMC5, PSMB6
WP_NANOMATERIALINDUCED_INFLAMMASOME_ACTIVATION	0.0185185	0.12017	0.781019	1.71434	10	3	IL1B, PYCARD, CASP1	IL1B, PYCARD, CASP1
WP_METAPATHWAY_BIOTRANSFORMATION_PHASE_I_AND_II	0.02977	0.161801	0.367076	1.71163	21	19	MGST3, COMT, CYP1B1, AKR1B1, GPX4, NNMT, HNMT, GPX3, AKR1A1, GSTP1, GSTM3, AKR1C3, MGST2	MGST3, COMT, CYP1B1, AKR1B1, GPX4
GOERING_BLOOD_HDL_CHOLESTEROL_QTL_CIS	0.0230643	0.140604	0.636924	1.71108	13	5	HLA-DRB5, LGALS2, UBA52, PPA2, TIMM10	HLA-DRB5, LGALS2
WORSCHECH_TUMOR_EVASION_AND_TOLEROGENICITY_DN	0.0177994	0.117923	0.594987	1.71079	10	6	IL1R2, IL10, SOCS3, TANK, IFNGR1	IL1R2, IL10, SOCS3, TANK
FAELT_B_CLL_WITH_VH3_21_DN	0.0240793	0.14383	0.403288	1.70906	16	15	FCGR2B, SAP18, TSPO, PLP2, PSMD8, COX7A2, NPC2, RNF13	FCGR2B, SAP18, TSPO, PLP2, PSMD8, COX7A2, NPC2, RNF13
ACEVEDO_LIVER_TUMOR_VS_NORMAL_ADJACENT_TISSUE_DN	0.0261283	0.150532	0.258716	1.70897	21	46	IER3, PPP1R15A, SERTAD1, CSRNP1, EGR1, RGS2, VAMP8, MFSD2A, NDRG2, BGN, MT2A, SPINT2, MT1X, ACADVL, PRNP, IRF8, DPT, CD68, NR4A2, NUCKS1, GLUD1, EIF2S1, VKORC1, PCMT1, HADHA, ATP6V1B2, AXL, HSBP1, KRCC1, ECHS1	IER3, PPP1R15A, SERTAD1, CSRNP1, EGR1, RGS2, VAMP8, MFSD2A, NDRG2, BGN, MT2A, SPINT2, MT1X, ACADVL
REACTOME_UCH_PROTEINASES	0.029703	0.161671	0.2777	1.70859	23	38	UBB, ADRM1, RPS27A, PSMD8, PSMA4, NEDD8, PSMB5, PSMB3, PSMA7, PSMB7, PSMC5, PSMB6, UBA52, PSMA1, UBC, PSMB1, PSMC1, PSMD11, TGFB1, TFPT, PSMD9, PSMC4, PSMB10, PSMF1, PSMB4, PSMA6, PSMA5, PSMC2, INO80C, PSMD2, PSMD4	UBB, ADRM1, RPS27A, PSMD8, PSMA4, NEDD8, PSMB5, PSMB3, PSMA7, PSMB7, PSMC5, PSMB6
SARRIO_EPITHELIAL_MESENCHYMAL_TRANSITION_UP	0.0294872	0.161671	0.316462	1.7084	22	27	PLAUR, TUBB4B, ARPC1B, TUBB, STMN1, TNFRSF12A, COX17, MT2A, RUNX1, PHLDA1, FOSL1, TUBA1A, TIMM10, PCNA, IDH2, PLEK2, DCK, CKS1B, LRRC8C	PLAUR, TUBB4B, ARPC1B, TUBB, STMN1, TNFRSF12A, COX17, MT2A, RUNX1, PHLDA1
REACTOME_NUCLEOTIDE_EXCISION_REPAIR	0.0268886	0.153186	0.305075	1.70624	20	30	UBB, POLD4, RAD23A, RBX1, RPS27A, UBE2N, POLR2L, ERCC1, POLR2E, SUMO1, UBA52, COPS3, UBC, SUMO2, POLR2F, POLE4, POLR2G, PCNA, POLR2K, TFPT, SUMO3, POLR2J	UBB, POLD4, RAD23A, RBX1, RPS27A, UBE2N, POLR2L, ERCC1, POLR2E, SUMO1
MARTENS_TRETINOIN_RESPONSE_UP	0.028136	0.157705	0.241696	1.70575	23	56	CXCL3, FXYD5, CD1C, S100A6, G0S2, CCL2, PLA2G2A, TNFAIP2, ALOX5AP, ICAM1, CD14, CRIP2, HSPA2, CCL22, PTGER2, DUSP23, MAFB, IL10RA, NDUFS7, FGR, BTG2	CXCL3, FXYD5, CD1C, S100A6, G0S2, CCL2, PLA2G2A, TNFAIP2, ALOX5AP, ICAM1, CD14, CRIP2, HSPA2, CCL22, PTGER2, DUSP23, MAFB, IL10RA, NDUFS7, FGR, BTG2
REACTOME_CYTOCHROME_P450_ARRANGED_BY_SUBSTRATE_TYPE	0.0185185	0.12017	0.77691	1.70532	10	3	TBXAS1, CYP1B1, AHR	TBXAS1, CYP1B1, AHR
KOINUMA_TARGETS_OF_SMAD2_OR_SMAD3	0.0112245	0.089099	0.162966	1.70474	10	208	IER3, JUNB, CDKN1A, CLU, CD55, RPL3, ZC3H12A, EIF4E, CCL2, RHOC, PHLDA2, CALM2, ANXA2, IFRD1, PRDX1, TUBB, NBPF10, MAP2K3, TUBB2A, EMP1, MGST3, DSTN, POLD4, ZFP36L1, ADM, PLP2, TNFRSF12A, CDC42EP3, CSRNP1, RNH1, TGFBI, RTN4, PFN1, FKBP1A, S100A10, LGALS3, TGIF1, ATF3, AP1S2, TXNRD1, TAGLN2, PNP, DUSP6, CIRBP, SNRPE, MT2A, PKM, DRAP1, BRD2, BTG2, VDAC2, BLOC1S2, TXN, VIM, CASP1, ACADVL, AHR, B3GNT…	IER3, JUNB, CDKN1A, CLU, CD55, RPL3, ZC3H12A, EIF4E, CCL2, RHOC, PHLDA2, CALM2, ANXA2, IFRD1, PRDX1, TUBB, NBPF10, MAP2K3, TUBB2A, EMP1, MGST3, DSTN, POLD4, ZFP36L1, ADM, PLP2, TNFRSF12A, CDC42EP3, CSRNP1, RNH1, TGFBI, RTN4, PFN1, FKBP1A, S100A10, LGALS3, TGIF1, ATF3, AP1S2, TXNRD1, TAGLN2, PNP, DUSP6, CIRBP, SNRPE, MT2A, PKM, DRAP1, BRD2, BTG2, VDAC2, BLOC1S2, TXN, VIM, CASP1, ACADVL, AHR, B3GNT…
REACTOME_FANCONI_ANEMIA_PATHWAY	0.0177994	0.117923	0.592843	1.70463	10	6	UBB, RPS27A, ERCC1, UBA52, UBC	UBB, RPS27A, ERCC1
BIOCARTA_NFKB_PATHWAY	0.0125392	0.0953562	0.519821	1.70385	7	8	NFKBIA, TNF, IL1A, TNFAIP3	NFKBIA, TNF, IL1A, TNFAIP3
REACTOME_FLT3_SIGNALING_BY_CBL_MUTANTS	0.0230643	0.140604	0.634046	1.70334	13	5	UBB, RPS27A, UBA52, UBC, FLT3	UBB, RPS27A
FERRANDO_T_ALL_WITH_MLL_ENL_FUSION_DN	0.0263158	0.151298	0.289703	1.7015	20	34	S100A4, LST1, PLP2, SLC1A5, UBE2S, RPS4Y1, EEF1D, PRDX6, APLP2, DDX39A, TXN, GAPDH, DUT, GLUL, RANBP1, COX8A, HINT1, HMGB2, HMGA1, PCNA, AP3S1	S100A4, LST1, PLP2, SLC1A5, UBE2S, RPS4Y1, EEF1D, PRDX6, APLP2, DDX39A, TXN, GAPDH, DUT
ONO_FOXP3_TARGETS_UP	0.0209581	0.131185	0.488808	1.69844	13	9	GADD45B, IL10, RGS2, CCR7, PAK1, JUN	GADD45B, IL10, RGS2, CCR7, PAK1, JUN
RHODES_CANCER_META_SIGNATURE	0.0286426	0.158356	0.295351	1.6977	22	32	EIF4A3, TUBB, CKS2, ILF2, CRIP2, MTHFD2, UBE2S, KPNA2, TGIF1, SNRPF, SNRPE, SSBP1, SDHC, IFNGR2, HSPE1, CCT5	EIF4A3, TUBB, CKS2, ILF2, CRIP2, MTHFD2, UBE2S, KPNA2, TGIF1, SNRPF, SNRPE, SSBP1, SDHC
MARTIN_NFKB_TARGETS_UP	0.0278552	0.157018	0.421013	1.69756	19	13	CXCL2, CCL2, IL10, NFKBIZ, DUSP6, CASP4, C1S, CA2, PLD4	CXCL2, CCL2, IL10, NFKBIZ, DUSP6, CASP4, C1S
REACTOME_TELOMERE_MAINTENANCE	0.0361111	0.184599	0.410192	1.69745	25	14	POLD4, ANKRD28, NOP10, POLR2L, POLR2E, TERF1, POLR2F, NHP2, POLR2G, PCNA, POLR2K	POLD4, ANKRD28, NOP10, POLR2L, POLR2E
FOURNIER_ACINAR_DEVELOPMENT_LATE_DN	0.0105448	0.085281	0.921561	1.69673	5	2	EIF4A1, CKS2	EIF4A1, CKS2
AMIT_EGF_RESPONSE_120_HELA	0.0328947	0.172569	0.329421	1.69493	24	24	CDKN1A, PLAUR, CXCL2, MAP2K3, CXCL1, CYP1B1, KDM6B, LAT2, DUSP6, MAFF, FOSL1, TNFRSF10B, ARPC4, GADD45A	CDKN1A, PLAUR, CXCL2, MAP2K3, CXCL1, CYP1B1, KDM6B, LAT2, DUSP6
REACTOME_TGF_BETA_RECEPTOR_SIGNALING_ACTIVATES_SMADS	0.0278552	0.157018	0.420359	1.69493	19	13	UBB, PPP1R15A, FKBP1A, RPS27A, NEDD8, STRAP, UBA52, UBC	UBB, PPP1R15A, FKBP1A, RPS27A, NEDD8
HOFFMANN_IMMATURE_TO_MATURE_B_LYMPHOCYTE_DN	0.0278552	0.157018	0.420334	1.69482	19	13	CFP, PEPD, TAX1BP3, HES1, HCK, PLD4, ATP1B1, MEA1, TGFB1, STXBP2	CFP, PEPD
LEE_TARGETS_OF_PTCH1_AND_SUFU_UP	0.0278552	0.157018	0.42014	1.69404	19	13	RPL23, RPS27, HLA-DQA1, CKLF, MTHFD2, FRMD4B	RPL23, RPS27, HLA-DQA1, CKLF, MTHFD2, FRMD4B
PLASARI_TGFB1_TARGETS_1HR_UP	0.0320781	0.171205	0.392232	1.69384	22	16	IER3, JUNB, ID2, GADD45B, CSRNP1, PTGS2, EGR2, NR4A1	IER3, JUNB, ID2, GADD45B, CSRNP1, PTGS2, EGR2, NR4A1
KERLEY_RESPONSE_TO_CISPLATIN_UP	0.0320781	0.171205	0.392191	1.69366	22	16	IER3, CDKN1A, DDIT4, LMNA, ANXA1, PLK3, BTG2, ANXA4, FOSL1, RPS27L, GADD45A	IER3, CDKN1A, DDIT4, LMNA, ANXA1, PLK3, BTG2, ANXA4
WP_STING_PATHWAY_IN_KAWASAKILIKE_DISEASE_AND_COVID19	0.0141066	0.102623	0.516666	1.69351	8	8	IL1B, NFKBIA, FCGR2A, NLRP3	IL1B, NFKBIA, FCGR2A, NLRP3
REACTOME_MAPK6_MAPK4_SIGNALING	0.0304507	0.164845	0.265594	1.69342	24	42	UBB, CDC42EP3, DNAJB1, RPS27A, PSMD8, PSMA4, HSPB1, PAK1, PSMB5, JUN, PSMB3, PSMA7, PSMB7, PSMC5, PSMB6, UBA52, PSMA1, UBC, PSMB1, PSMC1, CCND3, PSMD11, PSMD9, PSMC4, PSMB10, PSMF1, PSMB4, PSMA6, PSMA5, PSMC2, PSMD2, MMP2, PSMD4, MYC	UBB, CDC42EP3, DNAJB1, RPS27A, PSMD8, PSMA4, HSPB1, PAK1, PSMB5, JUN, PSMB3, PSMA7, PSMB7, PSMC5, PSMB6
REACTOME_ANTIVIRAL_MECHANISM_BY_IFN_STIMULATED_GENES	0.0333778	0.174406	0.347136	1.69324	24	21	EIF4A1, UBB, EIF4E, EIF4A3, KPNA2, RPS27A, UBE2N, UBE2E1, UBA52, NUP214, UBC	EIF4A1, UBB, EIF4E, EIF4A3, KPNA2, RPS27A, UBE2N, UBE2E1
BIOCARTA_TNFR2_PATHWAY	0.0235849	0.142148	0.549311	1.69304	14	7	NFKBIA, TRAF1, TNFAIP3, TANK	NFKBIA, TRAF1, TNFAIP3, TANK
WP_DUAL_HIJACK_MODEL_OF_VIF_IN_HIV_INFECTION	0.020202	0.127783	0.771159	1.6927	11	3	UBB, RBX1, RUNX1	UBB, RBX1, RUNX1
GRAHAM_CML_QUIESCENT_VS_NORMAL_DIVIDING_DN	0.020202	0.127783	0.770748	1.69179	11	3	HLA-DQB1, HLA-DQA1, AIF1	HLA-DQB1, HLA-DQA1, AIF1
WP_APOPTOSIS_MODULATION_AND_SIGNALING	0.0363881	0.184988	0.354992	1.69102	26	20	IL1R2, NFKBIA, PMAIP1, BCL2A1, CYCS, BIRC3, CASP4, BAX, JUN, CASP1	IL1R2, NFKBIA, PMAIP1, BCL2A1, CYCS, BIRC3, CASP4, BAX, JUN, CASP1
WU_HBX_TARGETS_1_UP	0.0141066	0.102623	0.515713	1.69039	8	8	GLRX, PMAIP1, SLC25A5, CXCL1	GLRX, PMAIP1, SLC25A5, CXCL1
JECHLINGER_EPITHELIAL_TO_MESENCHYMAL_TRANSITION_DN	0.0294872	0.161671	0.315595	1.69029	22	26	ID2, ZFP36, ATP1A1, EGR1, VAMP8, ATF3, AMD1, EGR2, ARHGEF1, NR4A1, BTG2, CTSH, CA2, TSC22D1, TIMP3, STAT5A, NUMB, KLF10	ID2, ZFP36, ATP1A1, EGR1, VAMP8, ATF3, AMD1, EGR2, ARHGEF1, NR4A1, BTG2, CTSH
HWANG_PROSTATE_CANCER_MARKERS	0.0207101	0.129903	0.470073	1.69028	13	10	CLU, LGALS1, LGALS3, RAN, TXN, ILK	CLU, LGALS1, LGALS3, RAN, TXN, ILK
REACTOME_ASSEMBLY_OF_THE_HIV_VIRION	0.0177994	0.117923	0.587838	1.69024	10	6	UBB, RPS27A, VPS28, UBA52, UBC, TSG101	UBB, RPS27A, VPS28
REACTOME_HCMV_EARLY_EVENTS	0.0361111	0.184599	0.407875	1.68786	25	14	TUBB4B, TUBA1B, TUBB2A, DYNLL1, NUP214, TUBA1C, TUBA1A, NCOR1, TUBB6, DYNC1LI1	TUBB4B, TUBA1B, TUBB2A, DYNLL1
BIOCARTA_CTLA4_PATHWAY	0.0247117	0.145867	0.628246	1.68776	14	5	HLA-DRB5, HLA-DRA, HLA-DRB1, CD86	HLA-DRB5, HLA-DRA, HLA-DRB1
REACTOME_FC_EPSILON_RECEPTOR_FCERI_SIGNALING	0.0331754	0.173499	0.249878	1.68763	27	49	FCER1A, NFKBIA, UBB, FCER1G, RPS27A, LAT2, PSMD8, UBE2N, PSMA4, UBE2D2, PAK1, PSMB5, JUN, PSMB3, PSMA7, PSMB7, PSMC5, PSMB6, UBA52, PSMA1, UBC, PSMB1, PSMC1, PSMD11, PSMD9, PSMC4, PSMB10, PSMF1, LCP2, PSMB4, PSMA6, PSMA5, PSMC2, BTK, PSMD2, PSMD4, IKBKG	FCER1A, NFKBIA, UBB, FCER1G, RPS27A, LAT2, PSMD8, UBE2N, PSMA4, UBE2D2, PAK1, PSMB5, JUN, PSMB3, PSMA7, PSMB7, PSMC5, PSMB6
MORI_MATURE_B_LYMPHOCYTE_UP	0.0288221	0.159184	0.28722	1.68692	22	34	HLA-DMA, CD83, HLA-DMB, HLA-DQA1, ZFP36L1, HLA-DRB1, MAP3K8, CD74, LAT2, IL10RA, ID3, VPS28, CTSH, IRF8, IFNGR1, ADRB2, MORF4L1	HLA-DMA, CD83, HLA-DMB, HLA-DQA1, ZFP36L1, HLA-DRB1, MAP3K8, CD74, LAT2, IL10RA, ID3, VPS28, CTSH
ALONSO_METASTASIS_EMT_UP	0.0144092	0.104445	0.454227	1.68692	9	11	LUM, SDCBP, EMP1, PFN1, APLP2, RAN, TUBA1A, CD63	LUM, SDCBP, EMP1, PFN1, APLP2, RAN
IVANOVA_HEMATOPOIESIS_LATE_PROGENITOR	0.0224839	0.13857	0.188211	1.68551	20	115	CLEC10A, GLRX, MS4A6A, FCGR2B, STX11, RAB7A, TMEM14C, BAZ1A, ANXA2, HCST, HLA-DMB, TYROBP, CKLF, ADRM1, RNF130, ANKRD28, PLEK, EEF1D, AP1S2, LAMTOR4, NDUFV1, RAP1A, DAD1, CLEC12A, BLVRB, TMED2, LY86, HAX1, MRPS6, BSG, ATP6V0B, MT1X, MAGOH, CASP1, CD300A, TWF2, F13A1, IRF8, GHITM, CD33, LAMTOR3, OSTF1, DAP3, UFC1, LTA4H, HCK, RPAIN, PRDX3, PSMC1, UGDH, MRPL50, FDPS, PLEKHF2, EVI2A, PHF5A, EIF2S1, …	CLEC10A, GLRX, MS4A6A, FCGR2B, STX11, RAB7A, TMEM14C, BAZ1A, ANXA2, HCST, HLA-DMB, TYROBP, CKLF, ADRM1, RNF130, ANKRD28, PLEK, EEF1D, AP1S2, LAMTOR4, NDUFV1, RAP1A, DAD1, CLEC12A, BLVRB, TMED2, LY86, HAX1, MRPS6, BSG, ATP6V0B, MT1X, MAGOH, CASP1, CD300A
WP_FGF23_SIGNALING_IN_HYPOPHOSPHATEMIC_RICKETS_AND_RELATED_DISORDERS	0.0123023	0.0942914	0.91499	1.68463	6	2	CDKN1A, NFKB2	CDKN1A, NFKB2
REACTOME_GAP_FILLING_DNA_REPAIR_SYNTHESIS_AND_LIGATION_IN_GG_NER	0.015674	0.109137	0.513782	1.68406	9	8	UBB, POLD4, RPS27A, UBA52, UBC, POLE4, PCNA	UBB, POLD4, RPS27A
REACTOME_TERMINATION_OF_TRANSLESION_DNA_SYNTHESIS	0.015674	0.109137	0.513782	1.68406	9	8	UBB, POLD4, RPS27A, UBA52, UBC, POLE4, PCNA	UBB, POLD4, RPS27A
MARKEY_RB1_CHRONIC_LOF_DN	0.0328867	0.172569	0.263915	1.68271	26	42	CCL3, MS4A6A, DCN, CCL2, CFP, TYROBP, SQSTM1, CD14, SRGN, HTRA1, CSF1R, MSR1, RABAC1, PON2, UBE2A, ATP6V0B, NINJ1, CD59, ARL5A, PLD3, C1QC, RNF149, TIMP3, FERMT3, C1QA, RB1	CCL3, MS4A6A, DCN, CCL2, CFP, TYROBP, SQSTM1, CD14, SRGN, HTRA1, CSF1R, MSR1, RABAC1, PON2, UBE2A, ATP6V0B, NINJ1
WP_LTF_DANGER_SIGNAL_RESPONSE_PATHWAY	0.015674	0.109137	0.513346	1.68263	9	8	IL1B, TNF, IL1A, CD14	IL1B, TNF, IL1A, CD14
WANG_METASTASIS_OF_BREAST_CANCER_ESR1_DN	0.0170648	0.115606	0.690506	1.6826	9	4	LST1, CAPN2, CLN8, ARHGDIB	LST1, CAPN2, CLN8
WENG_POR_TARGETS_GLOBAL_DN	0.0177994	0.117923	0.584895	1.68178	10	6	EGR1, GRN, HSD17B11, HSD17B10, MGLL	EGR1, GRN, HSD17B11
HOFFMANN_PRE_BI_TO_LARGE_PRE_BII_LYMPHOCYTE_DN	0.0327869	0.172519	0.370546	1.68166	23	18	FXYD5, CD9, ANXA2, EMP1, ANKRD28, HEXA, ANXA1, ST3GAL6, ADA, TNFAIP6, ITM2C, MGST2	FXYD5, CD9, ANXA2, EMP1, ANKRD28, HEXA, ANXA1, ST3GAL6, ADA
WP_EICOSANOID_METABOLISM_VIA_CYCLOOXYGENASES_COX	0.0177994	0.117923	0.58466	1.6811	10	6	PTGIR, TBXAS1, PTGS2, AKR1B1	PTGIR, TBXAS1, PTGS2, AKR1B1
SIMBULAN_UV_RESPONSE_NORMAL_UP	0.0177994	0.117923	0.58448	1.68058	10	6	CXCL3, ID2, CXCL2	CXCL3, ID2, CXCL2
MARSON_FOXP3_TARGETS_STIMULATED_UP	0.0235849	0.142148	0.545145	1.6802	14	7	ZFP36L1, LPXN, TGIF1, ANXA1, CYTIP	ZFP36L1, LPXN, TGIF1, ANXA1, CYTIP
REACTOME_LATE_ENDOSOMAL_MICROAUTOPHAGY	0.0271429	0.15416	0.435742	1.6779	18	12	UBB, HSPA8, RPS27A, VPS28, VIM, UBA52, UBC, RNASE1, CHMP4A, TSG101, CHMP2B	UBB, HSPA8, RPS27A, VPS28, VIM
GUENTHER_GROWTH_SPHERICAL_VS_ADHERENT_DN	0.0172911	0.116221	0.451772	1.6778	11	11	PLAUR, ANXA5, CASP1, FN1, CD59, GAA, CCND3, MVP, PRSS23, PRKCD, CAV1	PLAUR, ANXA5, CASP1
ZHAN_MULTIPLE_MYELOMA_HP_DN	0.0172911	0.116221	0.451698	1.67753	11	11	S100A4, CST3, PLP2, AP1S2, TAGLN2, CD86, TMBIM6	S100A4, CST3, PLP2, AP1S2, TAGLN2
CADWELL_ATG16L1_TARGETS_UP	0.0172414	0.116221	0.51167	1.67713	10	8	CXCL2, FCGRT, CFD, SOCS3	CXCL2, FCGRT, CFD, SOCS3
REACTOME_NUCLEAR_EVENTS_STIMULATED_BY_ALK_SIGNALING_IN_CANCER	0.0254491	0.147752	0.482479	1.67645	16	9	JUNB, BCL2A1, RPS6, RBX1, NPM1, FN1	JUNB, BCL2A1, RPS6, RBX1, NPM1
MATZUK_SPERMATOCYTE	0.0236686	0.14217	0.465965	1.67551	15	10	UBB, LMNA, CKS2, HSPA2, ERCC1, BSG	UBB, LMNA, CKS2, HSPA2, ERCC1, BSG
MARIADASON_RESPONSE_TO_CURCUMIN_SULINDAC_5	0.0263591	0.151298	0.623375	1.67468	15	5	ATF4, BTF3, XBP1, PSMB5	ATF4, BTF3, XBP1, PSMB5
WONG_ADULT_TISSUE_STEM_MODULE	0.0144778	0.104672	0.167419	1.6743	13	172	IER3, S100A4, JUNB, IL1B, CXCL3, ID2, CDKN1A, NFKBIA, CCL3, EIF1, DDIT4, ARPC1B, SLC3A2, HLA-DMA, S100A6, PPP1R15A, LGALS1, TRAF1, PHLDA2, LST1, EMP1, SERTAD1, CRIP1, ICAM1, ADM, COMT, CYP1B1, PLEK, CAPN2, HSPA2, NFKBIZ, SOCS3, PTGS2, RGS2, ATF3, NDRG2, MYADM, BGN, EGR2, HTRA1, IER2, NR4A1, KLF4, BTG2, CASP4, TXN, JUN, CD40, FLOT1, PHLDA1, CSF2RA, FN1, IFNGR1, ADRB2, TOB1, DPT, BTG3, GLUL, CD59, …	IER3, S100A4, JUNB, IL1B, CXCL3, ID2, CDKN1A, NFKBIA, CCL3, EIF1, DDIT4, ARPC1B, SLC3A2, HLA-DMA, S100A6, PPP1R15A, LGALS1, TRAF1, PHLDA2, LST1, EMP1, SERTAD1, CRIP1, ICAM1, ADM, COMT, CYP1B1, PLEK, CAPN2, HSPA2, NFKBIZ, SOCS3, PTGS2, RGS2, ATF3, NDRG2, MYADM, BGN, EGR2, HTRA1, IER2, NR4A1, KLF4, BTG2, CASP4, TXN, JUN, CD40, FLOT1, PHLDA1
BIOCARTA_IRES_PATHWAY	0.0218855	0.135858	0.762746	1.67423	12	3	EIF4A1, EIF4E	EIF4A1, EIF4E
BIOCARTA_EICOSANOID_PATHWAY	0.0254491	0.147752	0.481759	1.67395	16	9	ALOX5AP, PTGIR, TBXAS1, PTGS2, PTGER2	ALOX5AP, PTGIR, TBXAS1, PTGS2, PTGER2
PID_NFKAPPAB_ATYPICAL_PATHWAY	0.0263591	0.151298	0.622944	1.67352	15	5	NFKBIA, CSNK2B, REL, ARRB2, BCL3	NFKBIA, CSNK2B
SERVITJA_LIVER_HNF1A_TARGETS_UP	0.029563	0.161671	0.318456	1.67312	22	25	CXCL2, LGALS1, CCL2, GADD45B, ANXA2, MGST3, STMN1, TNFRSF12A, RGS2	CXCL2, LGALS1, CCL2, GADD45B, ANXA2, MGST3, STMN1, TNFRSF12A, RGS2
REACTOME_M_PHASE	0.031694	0.170078	0.200519	1.67281	28	90	UBB, TUBB4B, TUBA1B, TUBB, LMNA, TUBB2A, RPS27, UBE2S, PTTG1, RPS27A, DYNLL1, PSMD8, PSMA4, UBE2E1, RAN, PSMB5, CSNK2B, PSMB3, PSMA7, ANAPC11, PSMB7, SUMO1, PSMC5, PSMB6, UBA52, PSMA1, NUP214, DCTN3, UBC, MAPRE1, BANF1, PPP2CA, DCTN2, ENSA, PSMB1, TUBA1C, TUBA1A, PSMC1, PSMD11, TUBB6, DYNC1LI1, CHMP4A, RB1, CDC26, ACTR1A, PSMD9, SDCCAG8, ANAPC16, PMF1, PAFAH1B1, PSMC4, PSMB10, PSMF1, SEC13, PSMB4…	UBB, TUBB4B, TUBA1B, TUBB, LMNA, TUBB2A, RPS27, UBE2S, PTTG1, RPS27A, DYNLL1, PSMD8, PSMA4, UBE2E1, RAN, PSMB5, CSNK2B, PSMB3, PSMA7, ANAPC11, PSMB7, SUMO1, PSMC5, PSMB6
WP_COMPLEMENT_SYSTEM_IN_NEURONAL_DEVELOPMENT_AND_PLASTICITY	0.04047	0.197888	0.329419	1.67249	30	23	CLU, CD55, CFD, CYCS, CFP, BAX, C1S, ITGB2, CAP1, CD59, C1QC, TGFB1, C1QA, AXL, SERPING1, BID	CLU, CD55, CFD, CYCS, CFP, BAX, C1S
MA_MYELOID_DIFFERENTIATION_UP	0.035014	0.181159	0.379327	1.67236	24	17	CDKN1A, UBB, EEF1A1, VASP, EMP3, DAD1, RAN, ADA, CCT5, IMPDH2, C1QA, RB1	CDKN1A, UBB, EEF1A1, VASP, EMP3, DAD1, RAN, ADA
MULLIGHAN_MLL_SIGNATURE_1_DN	0.0358467	0.184578	0.269065	1.67207	28	39	RPL31, FCER1A, RPL13A, CXCL2, PMAIP1, PTGIR, ADRM1, CD99, CD1E, EEF1D, LUZP1, UBE2E1, NPM1, RUNX1, RPS21, FSCN1, DPT, BTG3	RPL31, FCER1A, RPL13A, CXCL2, PMAIP1, PTGIR, ADRM1, CD99, CD1E, EEF1D, LUZP1, UBE2E1, NPM1, RUNX1
MODY_HIPPOCAMPUS_NEONATAL	0.0254491	0.147752	0.481054	1.6715	16	9	TUBA1B, TUBB, TBCA, FN1, CCT5, TUBA1A, FDPS, CCT7, CCT4	TUBA1B, TUBB
MARTINEZ_RB1_TARGETS_UP	0.0168244	0.114494	0.177168	1.66886	15	137	IER3, JUNB, CDKN1A, IL1R2, LUM, GLRX, SAP18, RPL23, LGALS1, CFD, TSPO, ZFP36, HLA-DQA1, RHOG, RTN4, S100A10, PTGS2, DNAJB1, CD74, VAMP8, AMD1, FRMD4B, NCF2, CAT, BRD2, NR4A1, DRAM2, APLP2, ACSL5, KRTCAP2, MT1X, ETHE1, AQP1, HBP1, FSCN1, UBC, UBL5, IFI27L2, MIF4GD, CAP1, CD59, SNRPG, ARL5A, MGLL, ANGPTL2, FOXP1, PTPRE, ERRFI1, NCF1, SERPINF1, COL6A2, GLO1, PDE4DIP, TECR, HMGA1, TIMP3, CAPZB, EIF4H…	IER3, JUNB, CDKN1A, IL1R2, LUM, GLRX, SAP18, RPL23, LGALS1, CFD, TSPO, ZFP36, HLA-DQA1, RHOG, RTN4, S100A10, PTGS2, DNAJB1, CD74, VAMP8, AMD1, FRMD4B, NCF2, CAT, BRD2, NR4A1, DRAM2, APLP2, ACSL5, KRTCAP2, MT1X, ETHE1, AQP1
CHEN_ETV5_TARGETS_SERTOLI	0.0203762	0.128277	0.508932	1.66816	12	8	MS4A6A, FCGR2B, FCGR2A, PLEK	MS4A6A, FCGR2B, FCGR2A, PLEK
KIM_WT1_TARGETS_12HR_DN	0.0368609	0.186521	0.2491	1.66795	30	48	SRSF2, GADD45B, BCL2A1, RPS6, TUBB2A, RHOG, ZFP36L1, LAT2, SOD2, RAP1A, COX7A2, TMED2, CASP4, MAGOH, HERPUD1, NNMT, TIMM13, NOP56, NDUFC2, PFDN2, NOP16, NEDD9, PLEK2, SRSF7, LSM4, ATF1, ELK3, AEN, REXO2, BAZ2B, IGFBP7, PLK2, SDHB, TUFT1, CD163, MYC, LIMCH1	SRSF2, GADD45B, BCL2A1, RPS6, TUBB2A, RHOG, ZFP36L1, LAT2, SOD2, RAP1A, COX7A2, TMED2, CASP4, MAGOH, HERPUD1
LIU_VAV3_PROSTATE_CARCINOGENESIS_UP	0.0378151	0.189993	0.378216	1.66746	26	17	FCER1G, BCL2A1, TYROBP, LGALS3, CD74, AMD1, CASP1, GPX3, FN1, ITGB2, ARHGDIB	FCER1G, BCL2A1, TYROBP, LGALS3, CD74, AMD1, CASP1
WP_ESTROGEN_METABOLISM	0.0123023	0.0942914	0.905544	1.66724	6	2	COMT, CYP1B1	COMT, CYP1B1
BIOCARTA_IL10_PATHWAY	0.0203762	0.128277	0.508406	1.66644	12	8	TNF, IL10, IL1A, IL10RA, BLVRB	TNF, IL10, IL1A, IL10RA, BLVRB
MARSON_BOUND_BY_FOXP3_STIMULATED	0.0173293	0.116348	0.159011	1.6663	16	212	IER3, JUNB, OAZ1, SDCBP, UBB, DDIT4, ARPC1B, MS4A6A, SLC3A2, NFKBID, S100A6, EIF4E, RGS1, INSIG1, GADD45B, PRDX1, CLIC1, HCST, LST1, HNRNPA1, RHOG, POLD4, ZFP36L1, RHEB, GMFG, BIRC3, ADM, CSRNP1, SRGN, ITM2B, XBP1, GLIPR1, FKBP1A, LPXN, RGS2, NDFIP1, TGIF1, RPS29, KCNN4, DUSP6, C1orf43, PPT1, UBE2N, NDUFV2, RAP1A, CD47, EGR2, CCNI, PRDX6, HNRNPF, IL10RA, DRAM2, FGR, ERCC1, APLP2, TMED2, DDX39A, T…	IER3, JUNB, OAZ1, SDCBP, UBB, DDIT4, ARPC1B, MS4A6A, SLC3A2, NFKBID, S100A6, EIF4E, RGS1, INSIG1, GADD45B, PRDX1, CLIC1, HCST, LST1, HNRNPA1, RHOG, POLD4, ZFP36L1, RHEB, GMFG, BIRC3, ADM, CSRNP1, SRGN, ITM2B, XBP1, GLIPR1, FKBP1A, LPXN, RGS2, NDFIP1, TGIF1, RPS29, KCNN4, DUSP6, C1orf43, PPT1, UBE2N, NDUFV2, RAP1A, CD47, EGR2, CCNI, PRDX6, HNRNPF, IL10RA, DRAM2, FGR, ERCC1, APLP2, TMED2, DDX39A, T…
LAIHO_COLORECTAL_CANCER_SERRATED_UP	0.0433763	0.206895	0.241604	1.66619	36	52	SDCBP, LGALS1, HSPA8, ANXA2, EMP1, EMP3, HLA-DRB1, TOMM7, NOP10, RBX1, TAGLN2, SNRPE, ANXA5, NDUFV2, DAD1, MORF4L2, AP2M1, NEDD8, C1S, PRNP, RPL36AL, ARPC2, SUMO2, ATP1B1, YME1L1, EMC7, SVIL, ORMDL2, LSM3, LCP2, CHMP2B, RIN2, ELK3, NCOA4, VDAC3, CAV1, PSMD4, CSRP2, COMMD3, SPG21	SDCBP, LGALS1, HSPA8, ANXA2, EMP1, EMP3, HLA-DRB1, TOMM7, NOP10, RBX1, TAGLN2, SNRPE, ANXA5, NDUFV2, DAD1, MORF4L2, AP2M1, NEDD8, C1S
REACTOME_INTERLEUKIN_1_PROCESSING	0.0280066	0.157602	0.620123	1.66594	16	5	IL1B, IL1A, NFKB2, CASP1	IL1B, IL1A, NFKB2, CASP1
KARLSSON_TGFB1_TARGETS_UP	0.03625	0.184599	0.286955	1.66544	28	33	BAZ1A, ANXA2, SLC25A5, CYCS, MIR22HG, TNFRSF12A, CYP1B1, ABRACL, ESD, C20orf27, EIF2S2, PELO, HSPE1, RSL1D1, EIF5, COQ10B, LYAR	BAZ1A, ANXA2, SLC25A5, CYCS, MIR22HG, TNFRSF12A, CYP1B1, ABRACL, ESD, C20orf27, EIF2S2, PELO
CAIRO_HEPATOBLASTOMA_POOR_SURVIVAL	0.023569	0.142148	0.758422	1.66474	13	3	RPL10A, C1S, ALDH2	RPL10A, C1S
FOSTER_TOLERANT_MACROPHAGE_UP	0.0344418	0.178877	0.251995	1.66457	28	46	ID2, GLRX, MS4A6A, RGS1, TSPO, IFRD1, CYCS, TGFBI, MTHFD2, TANK, RNASET2, TXNRD1, MSR1, ID3, PRDX5, BST2, SERPINB9, BTG3, IRF7, ISG20, RNF149, SLC31A2, LRRC8C, MTDH, RAB10, GEM, MS4A4A, IL1RN, MCOLN2, IGSF6, NUPR1, ELK3	ID2, GLRX, MS4A6A, RGS1, TSPO, IFRD1, CYCS, TGFBI, MTHFD2, TANK, RNASET2, TXNRD1, MSR1, ID3, PRDX5, BST2
KIM_WT1_TARGETS_8HR_UP	0.0403321	0.197888	0.243534	1.6638	33	51	JUNB, PLAUR, GLRX, PHLDA2, RHOF, RBM8A, BCL2A1, MAP2K3, EMP1, ADM, DNAJB1, WSB1, JUN, RSL1D1, BTG3, MAFF, FOSL1, DNAJB4, DAB2, RYBP, HMGA1, TIMP3, SPRED2, SERTAD2, BAIAP2, IL4R, ADAM19, LAMB3, KLF10, GEM, SLC20A1, HSPA1B, SPHK1, PA2G4, SERPINE1	JUNB, PLAUR, GLRX, PHLDA2, RHOF, RBM8A, BCL2A1, MAP2K3, EMP1, ADM, DNAJB1, WSB1, JUN
BROWNE_HCMV_INFECTION_8HR_UP	0.0384615	0.192596	0.310646	1.66379	29	26	ICAM1, DNAJB1, AMD1, SOD2, DNAJA1, RSL1D1, GPX3, EIF5, DPT, ERF, TNFAIP6, ISG20, NASP, PIM2, N4BP2L1, RAB5A, RB1	ICAM1, DNAJB1, AMD1, SOD2, DNAJA1
SCIAN_INVERSED_TARGETS_OF_TP53_AND_TP73_DN	0.0390516	0.194578	0.385247	1.66367	27	16	EIF1, TRAF1, NFKB2, DNAJB6, ATF3, YWHAQ, MORF4L2, IFNGR2	EIF1, TRAF1, NFKB2, DNAJB6, ATF3, YWHAQ, MORF4L2
CHASSOT_SKIN_WOUND	0.0283019	0.157962	0.539763	1.66361	17	7	JUNB, EGR1, EGR2, JUN, REL	JUNB, EGR1, EGR2, JUN
HELLER_HDAC_TARGETS_UP	0.0324022	0.171205	0.212058	1.6634	28	74	S100A4, JUNB, ID2, CDKN1A, FTL, HLA-DPB1, CD9, TUBB2A, MGST3, BIRC3, HLA-DRB1, ATP6V0D1, CRIP2, HLA-DPA1, HSPA2, GRN, GSN, NEU1, MT2A, IDI1, BLVRB, DDAH2, ADAM15, APLP2, MT1X, FSCN1, HES1, FN1, TUBA1A, PLD3, AKR1C3, NR4A2, HCFC1R1, TSPAN4, PDE4DIP, NEDD9, TIMP3, UQCRFS1, MEF2C, SOX4, FHL1, MAPKAPK2, GPAA1, RAB4B, CAMTA1, TRIP6, CHCHD7, G6PD, PLK2, HMG20B, TYK2, IFI6, CSRP2, TUFT1	S100A4, JUNB, ID2, CDKN1A, FTL, HLA-DPB1, CD9, TUBB2A, MGST3, BIRC3, HLA-DRB1, ATP6V0D1, CRIP2, HLA-DPA1, HSPA2, GRN, GSN, NEU1, MT2A, IDI1, BLVRB, DDAH2, ADAM15, APLP2, MT1X
KAN_RESPONSE_TO_ARSENIC_TRIOXIDE	0.0368488	0.186521	0.292118	1.66323	28	31	ID2, GLRX, DDIT4, MGP, PPP1R15A, INSIG1, ADM, GRN, ATF3, MAP1LC3B, MT2A, JUN, MT1X	ID2, GLRX, DDIT4, MGP, PPP1R15A, INSIG1, ADM, GRN, ATF3, MAP1LC3B, MT2A, JUN, MT1X
WP_METHYLATION_PATHWAYS	0.023569	0.142148	0.757601	1.66294	13	3	COMT, NNMT, HNMT	COMT
REACTOME_KERATAN_SULFATE_DEGRADATION	0.0221843	0.136919	0.682204	1.66237	12	4	LUM, HEXB, HEXA	LUM, HEXB, HEXA
REACTOME_CHROMOSOME_MAINTENANCE	0.0390516	0.194578	0.384755	1.66155	27	16	POLD4, ANKRD28, NOP10, POLR2L, NPM1, POLR2E, TERF1, POLR2F, NHP2, POLR2G, PCNA, POLR2K	POLD4, ANKRD28, NOP10, POLR2L, NPM1, POLR2E
PEDERSEN_TARGETS_OF_611CTF_ISOFORM_OF_ERBB2	0.034153	0.177684	0.365926	1.66069	24	18	IL1R2, PLAUR, TNFAIP8, BCL2A1, RGS2, B3GNT5, ITGA5, GPX3, CD59, MGLL, ISG20	IL1R2, PLAUR, TNFAIP8, BCL2A1, RGS2, B3GNT5
WP_MITOCHONDRIAL_COMPLEX_IV_ASSEMBLY	0.0390516	0.194578	0.38445	1.66023	27	16	COX17, COX7A2, NDUFA4, COX6A1, COX4I1, COX8A, COX6B1, COX16, COX5A, HIGD1A	COX17, COX7A2, NDUFA4, COX6A1, COX4I1
REACTOME_HIV_ELONGATION_ARREST_AND_RECOVERY	0.0203762	0.128277	0.506381	1.6598	12	8	POLR2L, POLR2E, SUPT4H1, POLR2F, POLR2G, POLR2K, POLR2J, SSRP1	POLR2L, POLR2E
REACTOME_HIV_TRANSCRIPTION_ELONGATION	0.0203762	0.128277	0.506381	1.6598	12	8	POLR2L, POLR2E, SUPT4H1, POLR2F, POLR2G, POLR2K, POLR2J, SSRP1	POLR2L, POLR2E
MOOTHA_ROS	0.0221843	0.136919	0.680641	1.65856	12	4	SOD2, PRDX6, GPX4, PRDX3	SOD2, PRDX6, GPX4
VANLOO_SP3_TARGETS_DN	0.0368421	0.186521	0.322243	1.658	27	24	CLEC10A, GLRX, TSPO, CFP, RNH1, LGALS2, LGALS3, HSD17B11, CTSH, AQP1, ADA, ANXA4	CLEC10A, GLRX, TSPO, CFP, RNH1, LGALS2, LGALS3, HSD17B11, CTSH, AQP1, ADA, ANXA4
ONDER_CDH1_TARGETS_1_DN	0.03625	0.184599	0.285622	1.65771	28	33	IL1B, CXCL3, IL1R2, CXCL2, SRSF2, HSPA8, CXCL1, MIR22HG, GLIPR1, PTGS2, DUSP6, DNAJA1, SLC43A3, EIF5, FOSL1, SERPINB8, ALG13, TIPIN, PAFAH1B1, KLF10, ILF3	IL1B, CXCL3, IL1R2, CXCL2, SRSF2, HSPA8, CXCL1, MIR22HG, GLIPR1, PTGS2, DUSP6, DNAJA1
WP_ACUTE_VIRAL_MYOCARDITIS	0.0384615	0.192596	0.309493	1.65761	29	26	HLA-DMA, CD55, TNF, IL10, CYCS, NFKB2, PYCARD, RAC2, BAX, ILK, CASP1, AIF1, ABL2	HLA-DMA, CD55, TNF, IL10, CYCS, NFKB2, PYCARD, RAC2, BAX, ILK, CASP1, AIF1
CHEMNITZ_RESPONSE_TO_PROSTAGLANDIN_E2_UP	0.0400534	0.197603	0.339825	1.65757	29	21	RPL8, RPS9, CKS2, MTHFD2, UBE2S, PTTG1, UAP1, ERCC1, NPM1, NSMAF	RPL8, RPS9, CKS2, MTHFD2, UBE2S, PTTG1, UAP1, ERCC1, NPM1, NSMAF
REACTOME_TRANSLESION_SYNTHESIS_BY_Y_FAMILY_DNA_POLYMERASES_BYPASSES_LESIONS_ON_DNA_TEMPLATE	0.0254491	0.147752	0.476934	1.65718	16	9	UBB, POLD4, RPS27A, UBA52, UBC, POLE4, PCNA, REV3L	UBB, POLD4, RPS27A
BURTON_ADIPOGENESIS_5	0.0369458	0.186561	0.264659	1.65687	29	40	ALDOA, CYCS, MGST3, SLC1A5, XBP1, TALDO1, COX17, DBI, COX6A1, UQCRH, PSMA1, IFNGR1, GRPEL1, MDH2, TOB1, MPC2, DNAJB9, PRDX3, NDUFB10, MRPL18, NDUFAB1, CYC1, BCAP31, ECHS1, PHB, TIMM17A, PSMA5, PHB2, MRPL15, G6PD	ALDOA, CYCS, MGST3, SLC1A5, XBP1, TALDO1, COX17, DBI, COX6A1, UQCRH
REACTOME_CYTOSOLIC_SENSORS_OF_PATHOGEN_ASSOCIATED_DNA	0.0411687	0.199663	0.332723	1.65584	30	22	NFKBIA, UBB, NFKB2, RPS27A, POLR2L, POLR2E, UBA52, UBC, IRF7, XRCC6, NFKBIB, POLR2F, POLR2K, NKIRAS2, TICAM1, POLR1D	NFKBIA, UBB, NFKB2, RPS27A, POLR2L, POLR2E
DASU_IL6_SIGNALING_SCAR_UP	0.0175747	0.117602	0.898973	1.65514	9	2	ZFP36, UBE2S	ZFP36, UBE2S
SHAFFER_IRF4_TARGETS_IN_ACTIVATED_B_LYMPHOCYTE	0.0413885	0.200406	0.339278	1.65491	30	21	CCL3, SLC3A2, INSIG1, CYCS, TNFRSF12A, TAGLN2, PNP, UAP1, EIF2S2	CCL3, SLC3A2, INSIG1, CYCS, TNFRSF12A, TAGLN2, PNP, UAP1, EIF2S2
ZHU_SKIL_TARGETS_UP	0.0251479	0.147428	0.460175	1.65469	16	10	JUNB, CDKN1A, PPP1R15A, DCN	JUNB, CDKN1A, PPP1R15A, DCN
CASORELLI_ACUTE_PROMYELOCYTIC_LEUKEMIA_UP	0.0402367	0.197888	0.236058	1.6546	33	55	ID2, NFKBIA, GLRX, CFD, ZFP36, CFP, MGST3, TOMM7, ITM2B, GLIPR1, RGS2, TANK, AP1S2, MAP1LC3B, SIK1, MYLIP, TMEM243, JUN, PSMA1, GPR183, CD33, PTPRE, ATP1B1, NR4A2, EVI2A, FLT3, N4BP2L1, MRPL33, SLC31A2, SERPING1, ALCAM	ID2, NFKBIA, GLRX, CFD, ZFP36, CFP, MGST3, TOMM7, ITM2B, GLIPR1, RGS2, TANK, AP1S2, MAP1LC3B, SIK1, MYLIP, TMEM243, JUN
MCCABE_HOXC6_TARGETS_DN	0.0221843	0.136919	0.678997	1.65455	12	4	TNFAIP8, DCN, PAK1, ERRFI1	TNFAIP8, DCN, PAK1
CHEN_LUNG_CANCER_SURVIVAL	0.0226537	0.139331	0.575121	1.65367	13	6	SOD2, PEBP1, ANXA1, PKM, GSTP1	SOD2, PEBP1, ANXA1, PKM
BENPORATH_CYCLING_GENES	0.0257787	0.149234	0.185466	1.65323	23	113	RPL13A, TUBB4B, RPL27A, EIF4E, CFD, HSPA8, RBM8A, LMNA, TUBB2A, RPS25, ARL6IP1, RHEB, HLA-DRA, NFE2L2, CKS2, DNAJB6, ILF2, UBE2S, FKBP1A, PTTG1, KPNA2, DNAJB1, USP53, TGIF1, WSB1, TXNRD1, AMD1, PPP1R10, HSD17B11, DYNLL1	RPL13A, TUBB4B, RPL27A, EIF4E, CFD, HSPA8, RBM8A, LMNA, TUBB2A, RPS25, ARL6IP1, RHEB, HLA-DRA, NFE2L2, CKS2, DNAJB6, ILF2, UBE2S, FKBP1A, PTTG1, KPNA2, DNAJB1, USP53, TGIF1, WSB1, TXNRD1, AMD1, PPP1R10, HSD17B11, DYNLL1
SCHEIDEREIT_IKK_TARGETS	0.0313015	0.16854	0.614783	1.65159	18	5	NFKBIA, NFKBID, NFKB2	NFKBIA, NFKBID, NFKB2
WP_MALE_INFERTILITY	0.0406162	0.198103	0.374403	1.65066	28	17	CLU, TNF, HLA-DRA, NFE2L2, SOD2, CAT, ERCC1, PON2, AHR	CLU, TNF, HLA-DRA, NFE2L2, SOD2, CAT, ERCC1, PON2, AHR
FULCHER_INFLAMMATORY_RESPONSE_LECTIN_VS_LPS_UP	0.0236626	0.14217	0.163853	1.65044	22	177	IL1B, CXCL3, PLAUR, CXCL2, SLC3A2, FCGR2B, CD55, PMAIP1, FCGR2A, TRAF1, TMEM14C, VASP, RPL10A, RGS1, RHOC, PHLDA2, RHOF, TUBB2A, CXCL1, CFP, IL1A, POLD4, CKLF, BIRC3, LGALS2, GLIPR1, MTHFD2, CCL22, GSN, TMEM14B, SMDT1, LAT2, TXNRD1, TAGLN2, PNP, CLN8, KCNN4, MFSD2A, DUSP6, NDUFV2, PLK3, CCNI, DAD1, JTB, ACSL5, RAC2, BTG2, HAX1, ST3GAL6, JUN, CD40, MT1X, B3GNT5, ETHE1, RUNX1, METTL9, REL, PLAU, AB…	IL1B, CXCL3, PLAUR, CXCL2, SLC3A2, FCGR2B, CD55, PMAIP1, FCGR2A, TRAF1, TMEM14C, VASP, RPL10A, RGS1, RHOC, PHLDA2, RHOF, TUBB2A, CXCL1, CFP, IL1A, POLD4, CKLF, BIRC3, LGALS2, GLIPR1, MTHFD2, CCL22, GSN, TMEM14B, SMDT1, LAT2, TXNRD1, TAGLN2, PNP, CLN8, KCNN4, MFSD2A, DUSP6, NDUFV2, PLK3, CCNI, DAD1, JTB, ACSL5, RAC2, BTG2, HAX1, ST3GAL6, JUN, CD40, MT1X, B3GNT5, ETHE1, RUNX1, METTL9
REACTOME_NOD1_2_SIGNALING_PATHWAY	0.0354108	0.182647	0.388981	1.64843	24	15	UBB, TNFAIP3, BIRC3, RPS27A, UBE2N, CASP4, CASP1, UBA52, UBC	UBB, TNFAIP3, BIRC3, RPS27A, UBE2N, CASP4, CASP1
BIOCARTA_IL1R_PATHWAY	0.0306407	0.165724	0.408574	1.6474	21	13	IL1B, NFKBIA, TNF, MAP2K3, IL1A	IL1B, NFKBIA, TNF, MAP2K3, IL1A
TAVOR_CEBPA_TARGETS_UP	0.0407895	0.198465	0.320177	1.64737	30	24	ID2, BCL2A1, LST1, GLIPR1, RGS2, TANK, SOD2, ANXA1, SPINT2, BTG2, LITAF	ID2, BCL2A1, LST1, GLIPR1, RGS2, TANK, SOD2, ANXA1, SPINT2, BTG2, LITAF
KLEIN_PRIMARY_EFFUSION_LYMPHOMA_DN	0.0438247	0.208144	0.330849	1.64651	32	22	HLA-DMA, HLA-DQB1, HLA-DMB, BIRC3, CAPG, DBI, ID3, BTG2, CTSH, CD40, IRF8, GSTP1	HLA-DMA, HLA-DQB1, HLA-DMB, BIRC3, CAPG, DBI, ID3, BTG2, CTSH, CD40
INGA_TP53_TARGETS	0.0284431	0.157962	0.473386	1.64486	18	9	IER3, CDKN1A, PMAIP1, BAX, TNFRSF10B, GADD45A, PCNA	IER3, CDKN1A, PMAIP1, BAX
WP_CAMKK2_PATHWAY	0.0284431	0.157962	0.473248	1.64438	18	9	CALM2, SQSTM1, NFE2L2, ICAM1	CALM2, SQSTM1, NFE2L2, ICAM1
ALONSO_METASTASIS_NEURAL_UP	0.0226537	0.139331	0.571603	1.64356	13	6	SDCBP, EMP1, S100A10, APLP2, CD63	SDCBP, EMP1, S100A10, APLP2
KIM_WT1_TARGETS_8HR_DN	0.0397436	0.196397	0.304375	1.64315	30	27	RPL10, RPS9, TMEM14B, SOD2, TBCB, KYNU, HIGD2A, MSR1, EDF1, CASP1, NDUFA1, NNMT, ERF, NDUFS6, CITED2, RHOT2, LSM4, REXO2, BAZ2B, ID1, PLK2, TUFT1, LILRA2	RPL10, RPS9, TMEM14B, SOD2, TBCB, KYNU, HIGD2A, MSR1, EDF1, CASP1, NDUFA1
DAZARD_UV_RESPONSE_CLUSTER_G3	0.023511	0.142148	0.501167	1.64271	14	8	PPP1R15A, TNFAIP3, ADM, BRD2, ERCC1	PPP1R15A, TNFAIP3, ADM, BRD2, ERCC1
KEGG_RNA_POLYMERASE	0.0361635	0.184599	0.532922	1.64253	22	7	POLR2L, POLR2E, POLR2F, POLR2G, POLR2K, POLR1D, POLR2J	POLR2L, POLR2E
REACTOME_ABORTIVE_ELONGATION_OF_HIV_1_TRANSCRIPT_IN_THE_ABSENCE_OF_TAT	0.0361635	0.184599	0.532922	1.64253	22	7	POLR2L, POLR2E, SUPT4H1, POLR2F, POLR2G, POLR2K, POLR2J	POLR2L, POLR2E
REACTOME_FORMATION_OF_THE_EARLY_ELONGATION_COMPLEX	0.0361635	0.184599	0.532922	1.64253	22	7	POLR2L, POLR2E, SUPT4H1, POLR2F, POLR2G, POLR2K, POLR2J	POLR2L, POLR2E
REACTOME_INHIBITION_OF_DNA_RECOMBINATION_AT_TELOMERE	0.0361635	0.184599	0.532922	1.64253	22	7	POLR2L, POLR2E, TERF1, POLR2F, POLR2G, POLR2K, POLR2J	POLR2L, POLR2E
REACTOME_MICRORNA_MIRNA_BIOGENESIS	0.0361635	0.184599	0.532922	1.64253	22	7	POLR2L, RAN, POLR2E, POLR2F, POLR2G, POLR2K, POLR2J	POLR2L, RAN, POLR2E
ISSAEVA_MLL2_TARGETS	0.0434174	0.206895	0.372524	1.64237	30	17	CD9, CRIP1, CRIP2, GSN, TAGLN2, IGFBP6, PLAU, NEDD9, AXL, ALCAM, LAMB3, FHL1, TJP2, SNCA	CD9, CRIP1, CRIP2, GSN, TAGLN2, IGFBP6
SEMENZA_HIF1_TARGETS	0.0259366	0.150003	0.441923	1.64122	17	11	ALDOA, CDKN1A, ADM, TPI1, PKM, GAPDH	ALDOA, CDKN1A, ADM, TPI1, PKM, GAPDH
REACTOME_GPCR_LIGAND_BINDING	0.0466507	0.217137	0.253422	1.63954	38	44	CXCL3, CCL3, CXCL2, CCL4, CD55, CCL2, CXCL1, PTGIR, ADM, CCL22, LPAR6, PTGER2, ANXA1, CCL3L1, CCR7, GPR183, ADRB2, CCRL2, PTAFR, GPR132, P2RY14, HCAR2, NMB, GNG5, CXCR3	CXCL3, CCL3, CXCL2, CCL4, CD55, CCL2, CXCL1, PTGIR, ADM, CCL22, LPAR6, PTGER2, ANXA1, CCL3L1, CCR7
PARK_TRETINOIN_RESPONSE	0.0273038	0.154781	0.672832	1.63953	15	4	ALOX5AP, PLEK, FGR, NCF1	ALOX5AP, PLEK, FGR
REACTOME_REGULATION_OF_MRNA_STABILITY_BY_PROTEINS_THAT_BIND_AU_RICH_ELEMENTS	0.0466507	0.217137	0.253354	1.6391	38	44	UBB, HSPA8, ZFP36, ZFP36L1, RPS27A, PSMD8, PSMA4, HSPB1, PSMB5, PSMB3, PSMA7, PSMB7, PSMC5, PSMB6, UBA52, PSMA1, NUP214, UBC, PSMB1, PSMC1, PSMD11, PSMD9, PSMC4, MAPKAPK2, PSMB10, PSMF1, PSMB4, PSMA6, PSMA5, PSMC2, PRKCD, PSMD2, PSMD4, EXOSC8	UBB, HSPA8, ZFP36, ZFP36L1, RPS27A, PSMD8, PSMA4, HSPB1, PSMB5, PSMB3, PSMA7, PSMB7, PSMC5, PSMB6
PID_INTEGRIN3_PATHWAY	0.0284431	0.157962	0.471523	1.63838	18	9	PLAUR, TGFBI, PDGFB, CD47, PLAU, FN1	PLAUR, TGFBI, PDGFB, CD47
LEE_CALORIE_RESTRICTION_MUSCLE_UP	0.0242718	0.144405	0.569655	1.63796	14	6	SLC1A5, PNP, TKT, PSMB7, GLUL	SLC1A5, PNP, TKT, PSMB7
LIU_CMYB_TARGETS_UP	0.0433705	0.206895	0.271733	1.63767	34	36	GLRX, INSIG1, EMP3, TGFBI, TGIF1, MAP1LC3B, SIK1, PEBP1, MT2A, HIGD2A, LITAF, MT1X, PPDPF, TOB1, ISG20, DNAJB9, GSTM3, TIPARP, ARRB2, PIM2, SLC31A2, ICAM3	GLRX, INSIG1, EMP3, TGFBI, TGIF1, MAP1LC3B, SIK1, PEBP1, MT2A, HIGD2A, LITAF, MT1X
REACTOME_BETA_CATENIN_INDEPENDENT_WNT_SIGNALING	0.0443896	0.209864	0.260169	1.63755	35	41	UBB, PFN1, RPS27A, PSMD8, PSMA4, AP2M1, RAC2, PSMB5, PSMB3, PSMA7, PSMB7, PSMC5, PSMB6, UBA52, PSMA1, UBC, PSMB1, PSMC1, ARRB2, PSMD11, GNG5, PSMD9, PSMC4, PSMB10, PSMF1, PSMB4, DAAM1, PSMA6, PSMA5, PSMC2, PSMD2, PSMD4, MYC	UBB, PFN1, RPS27A, PSMD8, PSMA4, AP2M1, RAC2, PSMB5, PSMB3, PSMA7, PSMB7, PSMC5, PSMB6
REACTOME_INLA_MEDIATED_ENTRY_OF_LISTERIA_MONOCYTOGENES_INTO_HOST_CELLS	0.0362438	0.184599	0.609194	1.63658	21	5	UBB, RPS27A, UBA52, UBC	UBB, RPS27A
REACTOME_L1CAM_INTERACTIONS	0.0421053	0.203058	0.318043	1.63639	31	24	SDCBP, TUBB4B, HSPA8, TUBA1B, TUBB2A, AP2M1, PAK1, CSNK2B, ITGA5, TUBA1C, TUBA1A, NRP2, TUBB6, RPS6KA4, ALCAM, NUMB	SDCBP, TUBB4B, HSPA8, TUBA1B, TUBB2A, AP2M1, PAK1, CSNK2B
REACTOME_CROSS_PRESENTATION_OF_SOLUBLE_EXOGENOUS_ANTIGENS_ENDOSOMES	0.0423077	0.203602	0.305456	1.63599	32	26	PSMD8, PSMA4, PSMB5, PSMB3, PSMA7, PSMB7, PSMC5, PSMB6, PSMA1, PSMB1, PSMC1, PSMD11, PSMD9, PSMC4, PSMB10, PSMF1, PSMB4, PSMA6, PSMA5, PSMC2, PSMD2, PSMD4	PSMD8, PSMA4, PSMB5, PSMB3, PSMA7, PSMB7, PSMC5, PSMB6
REACTOME_ASSEMBLY_AND_CELL_SURFACE_PRESENTATION_OF_NMDA_RECEPTORS	0.0377358	0.189753	0.530781	1.63593	23	7	TUBB4B, TUBA1B, TUBB2A, TUBA1C, TUBA1A, TUBB6	TUBB4B, TUBA1B, TUBB2A
REACTOME_DISEASES_OF_MITOTIC_CELL_CYCLE	0.0284431	0.157962	0.470749	1.63569	18	9	CDKN1A, UBE2S, UBE2E1, ANAPC11, CCND3, RB1, CDC26, ANAPC16	CDKN1A, UBE2S, UBE2E1, ANAPC11
ZHAN_V1_LATE_DIFFERENTIATION_GENES_DN	0.0242718	0.144405	0.568364	1.63424	14	6	MRPL23, CKS2, ADM, SNRPB	MRPL23, CKS2, ADM, SNRPB
REACTOME_G2_M_CHECKPOINTS	0.0394089	0.195225	0.261019	1.63409	31	40	UBB, RPS27A, YWHAQ, PSMD8, UBE2N, PSMA4, PSMB5, PSMB3, PSMA7, PSMB7, SUMO1, PSMC5, PSMB6, UBA52, PSMA1, UBC, PSMB1, PSMC1, PSMD11, PSMD9, PSMC4, RAD50, PSMB10, PSMF1, PSMB4, PSMA6, PSMA5, PSMC2, BABAM1, PSMD2, PSMD4, MCM7, RPA3	UBB, RPS27A, YWHAQ, PSMD8, UBE2N, PSMA4, PSMB5, PSMB3, PSMA7, PSMB7, SUMO1, PSMC5, PSMB6
REACTOME_THE_NLRP3_INFLAMMASOME	0.0393082	0.194887	0.530135	1.63394	24	7	NLRP3, NFKB2, PYCARD, TXN, CASP1	NLRP3, NFKB2, PYCARD, TXN, CASP1
REACTOME_NEGATIVE_REGULATION_OF_FLT3	0.0393082	0.194887	0.530047	1.63367	24	7	UBB, RPS27A, UBA52, ABL2, UBC, FLT3	UBB, RPS27A
DITTMER_PTHLH_TARGETS_UP	0.04038	0.197888	0.247312	1.63364	33	46	CYCS, CKS2, ATP1A1, TNIP1, ARF4, RBX1, VAMP8, TPI1, NDUFA13, HSD17B11, ANXA1, ANXA5, AP2M1, ANXA11, GPX4, VDAC2, HAX1, BSG, FLOT1, PLAU, CAPZA2	CYCS, CKS2, ATP1A1, TNIP1, ARF4, RBX1, VAMP8, TPI1, NDUFA13, HSD17B11, ANXA1, ANXA5, AP2M1, ANXA11, GPX4, VDAC2, HAX1, BSG, FLOT1
ZHENG_RESPONSE_TO_ARSENITE_UP	0.0242718	0.144405	0.568146	1.63362	14	6	DNAJB1, TXNRD1, MT2A, MT1X, FOSL1	DNAJB1, TXNRD1, MT2A, MT1X
KASLER_HDAC7_TARGETS_1_DN	0.0290102	0.160076	0.670243	1.63322	16	4	TRIP10, ITM2B, IGFBP6	TRIP10, ITM2B, IGFBP6
ELVIDGE_HIF1A_AND_HIF2A_TARGETS_DN	0.0440587	0.208628	0.334521	1.6317	32	21	S100A4, PLAUR, GLRX, ADM, HLA-DRB1, EGR1, WSB1, PDGFB	S100A4, PLAUR, GLRX, ADM, HLA-DRB1, EGR1, WSB1, PDGFB
REACTOME_CARBOXYTERMINAL_POST_TRANSLATIONAL_MODIFICATIONS_OF_TUBULIN	0.0393082	0.194887	0.529404	1.63169	24	7	TUBB4B, TUBA1B, TUBB2A, TUBA1C, TUBA1A, TUBB6	TUBB4B, TUBA1B, TUBB2A
HOFMANN_MYELODYSPLASTIC_SYNDROM_LOW_RISK_UP	0.0242718	0.144405	0.567387	1.63144	14	6	CDKN1A, ATF3, RUNX1, TOB2, GNA15	CDKN1A, ATF3, RUNX1
KEGG_MAPK_SIGNALING_PATHWAY	0.0367816	0.186521	0.219026	1.63102	31	64	IL1B, IL1R2, ATF4, HSPA8, GADD45B, TNF, PLA2G2A, MAP2K3, STMN1, IL1A, NFKB2, CD14, MAP3K8, HSPA2, PDGFB, DUSP6, RAP1A, NR4A1, HSPB1, PAK1, RAC2, JUN	IL1B, IL1R2, ATF4, HSPA8, GADD45B, TNF, PLA2G2A, MAP2K3, STMN1, IL1A, NFKB2, CD14, MAP3K8, HSPA2, PDGFB, DUSP6, RAP1A, NR4A1, HSPB1, PAK1, RAC2, JUN
CHUANG_OXIDATIVE_STRESS_RESPONSE_UP	0.0393082	0.194887	0.529107	1.63077	24	7	RPL38, CYP1B1, EGR1, JUN, MT1X	RPL38, CYP1B1, EGR1, JUN, MT1X
KEGG_GLYCOSPHINGOLIPID_BIOSYNTHESIS_GANGLIO_SERIES	0.026362	0.151298	0.882957	1.62565	14	2	HEXB, HEXA	HEXB, HEXA
KANG_CISPLATIN_RESISTANCE_UP	0.0250784	0.147308	0.49581	1.62515	15	8	CDKN1A, GRN, ADIRF, IGFBP6, RAC2, MAFF	CDKN1A, GRN, ADIRF, IGFBP6, RAC2
KATSANOU_ELAVL1_TARGETS_DN	0.04	0.197502	0.421934	1.62473	27	12	PRG4, TGFBI, PAK1, ST3GAL6, TCOF1, FOSL1, MGLL, ANGPTL2, COL6A2	PRG4, TGFBI, PAK1, ST3GAL6
WP_MIR517_RELATIONSHIP_WITH_ARCN1_AND_USP1	0.0252525	0.147752	0.740114	1.62455	14	3	ID2, CDKN1A	ID2, CDKN1A
LEE_LIVER_CANCER_DENA_UP	0.0481586	0.221921	0.383143	1.62369	33	15	ANXA2, BCL2A1, PLEK, RGS2, TAGLN2, ANXA1, ANXA5	ANXA2, BCL2A1, PLEK, RGS2, TAGLN2, ANXA1, ANXA5
DARWICHE_PAPILLOMA_RISK_LOW_UP	0.0446097	0.210564	0.269365	1.62341	35	36	IL1B, FTL, RPS3A, NFE2L2, GABARAPL2, ATP6V0D1, LGALS2, CAPN2, ESD, HEXA, EEF1D, DYNLL1, EEF1B2, TXN, CSTA, S100A11, MGAT1	IL1B, FTL, RPS3A, NFE2L2, GABARAPL2, ATP6V0D1, LGALS2, CAPN2, ESD, HEXA, EEF1D, DYNLL1, EEF1B2, TXN, CSTA
CAVARD_LIVER_CANCER_MALIGNANT_VS_BENIGN	0.04039	0.197888	0.402578	1.62323	28	13	RPL13A, PRDX1, SLC25A5, CD14, CD74, MRFAP1, HLA-C, GLUL	RPL13A, PRDX1, SLC25A5, CD14, CD74, MRFAP1, HLA-C
REACTOME_COPI_INDEPENDENT_GOLGI_TO_ER_RETROGRADE_TRAFFIC	0.0392422	0.194887	0.348102	1.62316	28	19	TUBB4B, TUBA1B, TUBB2A, DYNLL1, DCTN3, CAPZA2, DCTN2, TUBA1C, TUBA1A, TUBB6, DYNC1LI1, CAPZB, ACTR1A, PAFAH1B1	TUBB4B, TUBA1B, TUBB2A, DYNLL1
ACEVEDO_LIVER_CANCER_WITH_H3K27ME3_UP	0.0411311	0.199642	0.297605	1.62231	31	28	MGP, PLA2G2A, CXCL1, RNASE6, GABARAPL2, TOMM7, NOP10, PLBD1, CLEC12A, TMEM243, CYTIP, PRNP, ARHGDIB, RNASE1, SRI, PRMT2, GAPT, HSBP1, LRRC8C	MGP, PLA2G2A, CXCL1, RNASE6, GABARAPL2, TOMM7, NOP10, PLBD1, CLEC12A, TMEM243, CYTIP
REACTOME_DISORDERS_OF_TRANSMEMBRANE_TRANSPORTERS	0.043849	0.208144	0.254362	1.6218	35	42	UBB, SLC3A2, RPS27A, PSMD8, PSMA4, RNF5, PSMB5, BSG, PSMB3, PSMA7, PSMB7, PSMC5, PSMB6, UBA52, PSMA1, NUP214, UBC, PSMB1, PSMC1, PSMD11, PSMD9, OS9, PSMC4, PSMB10, PSMF1, SEC13, PSMB4, PSMA6, PSMA5, PSMC2, SLC7A7, PSMD2, PSMD4, SLC16A1	UBB, SLC3A2, RPS27A, PSMD8, PSMA4, RNF5, PSMB5, BSG, PSMB3, PSMA7, PSMB7, PSMC5, PSMB6
MOROSETTI_FACIOSCAPULOHUMERAL_MUSCULAR_DISTROPHY_DN	0.0281195	0.157705	0.880493	1.62112	15	2	CDC42EP3, VAMP8	CDC42EP3, VAMP8
BOQUEST_STEM_CELL_CULTURED_VS_FRESH_DN	0.0310651	0.167567	0.450428	1.61964	20	10	CFD, TPPP3, CD14, CPVL, SOCS3	CFD, TPPP3, CD14, CPVL, SOCS3
WP_PHOTODYNAMIC_THERAPYINDUCED_UNFOLDED_PROTEIN_RESPONSE	0.0428571	0.205694	0.420519	1.61928	29	12	ATF4, PPP1R15A, NFE2L2, XBP1, ATF3, UBE2E1, DNAJB9, DNAJB11, ATF6	ATF4, PPP1R15A, NFE2L2, XBP1, ATF3, UBE2E1
HAN_JNK_SINGALING_UP	0.0310651	0.167567	0.450285	1.61912	20	10	TGFBI, JUN, RUNX1, DPT, IFI27L2, ANGPTL2, FOXP1	TGFBI, JUN, RUNX1
MCBRYAN_PUBERTAL_BREAST_3_4WK_UP	0.0406905	0.198304	0.265613	1.61877	32	37	CLU, CD55, ADM, COMT, HLA-DRB1, TNFRSF12A, LGALS3, GSN, C20orf27, TGIF1, TMEM109, MAFB, EGR2, RUNX1, PHLDA1, FSCN1, FN1	CLU, CD55, ADM, COMT, HLA-DRB1, TNFRSF12A, LGALS3, GSN, C20orf27, TGIF1, TMEM109, MAFB, EGR2, RUNX1, PHLDA1
WP_DNA_REPAIR_PATHWAYS_FULL_NETWORK	0.0431755	0.206726	0.401403	1.61849	30	13	POLD4, RAD23A, RBX1, RAP1A, ERCC1, XRCC6, POLE4, PCNA, REV3L, RAD50, APEX1, MPG, RPA3	POLD4, RAD23A, RBX1, RAP1A, ERCC1
REACTOME_INLB_MEDIATED_ENTRY_OF_LISTERIA_MONOCYTOGENES_INTO_HOST_CELL	0.0395387	0.195707	0.602016	1.6173	23	5	UBB, RPS27A, UBA52, UBC	UBB, RPS27A
KEGG_GLYCOSPHINGOLIPID_BIOSYNTHESIS_GLOBO_SERIES	0.0324232	0.171205	0.663618	1.61708	18	4	GLA, HEXB, HEXA	GLA, HEXB, HEXA
REACTOME_CYCLIN_D_ASSOCIATED_EVENTS_IN_G1	0.0317003	0.170078	0.43532	1.6167	21	11	CDKN1A, UBB, RPS27A, UBA52, UBC, PPP2CA, CCND3, RB1, CKS1B	CDKN1A, UBB, RPS27A
WP_MITOCHONDRIAL_COMPLEX_I_ASSEMBLY_MODEL_OXPHOS_SYSTEM	0.0451128	0.212281	0.275231	1.6165	35	34	NDUFA13, MT-ND2, NDUFV1, NDUFV2, NDUFB4, NDUFB6, NDUFA1, NDUFA12, NDUFB5, NDUFB11, NDUFB2, NDUFB9, NDUFC2, NDUFB10, NDUFB7, NDUFAB1, NDUFS5, TMEM70, NDUFS6, NDUFA6, NDUFB1, NDUFC1	NDUFA13, MT-ND2, NDUFV1, NDUFV2, NDUFB4, NDUFB6, NDUFA1, NDUFA12
GARGALOVIC_RESPONSE_TO_OXIDIZED_PHOSPHOLIPIDS_BLUE_UP	0.0476758	0.220712	0.238162	1.61506	39	50	CXCL3, PLAUR, SLC3A2, PMAIP1, IFRD1, GLA, MIR22HG, EMP1, SERTAD1, DNAJB6, DNAJB1, ATF3, MAP1LC3B, PNP, DNAJA1, OSER1, HERPUD1, RSL1D1, AKIRIN2, EIF5, FOSL1, JMJD6, DNAJB9, MAFG, PCF11	CXCL3, PLAUR, SLC3A2, PMAIP1, IFRD1, GLA, MIR22HG, EMP1, SERTAD1, DNAJB6, DNAJB1, ATF3, MAP1LC3B, PNP, DNAJA1, OSER1, HERPUD1
MEISSNER_BRAIN_HCP_WITH_H3K4ME3_AND_H3K27ME3	0.0363248	0.184823	0.180253	1.61408	33	114	ID2, CRTAC1, TNFAIP8, PMAIP1, ZC3H12A, CD83, RHOC, CD9, PHLDA2, GADD45B, ANXA2, ZFP36, NFE2L2, SLC1A5, HSPA2, LGALS3, ATF3, PTGER2, TAGLN2, MFSD2A, FRMD4B, NDRG2, MAFB, EGR2, HTRA1, IER2, ID3, DDAH2, KLF4, LITAF, VIM, CTSH, B3GNT5, RUNX1, ADA, S100A11, ITGA5, IRF8, HES1, FN1, ADRB2, CD302, MAFF, FOSL1, DAB2, TUBA1C, CD63, PRDM1, ATP1B1, NR4A2, ZNF503, SIGIRR, TUBB6, TGFB1, RGS10, GLIPR2, STAT5A, …	ID2, CRTAC1, TNFAIP8, PMAIP1, ZC3H12A, CD83, RHOC, CD9, PHLDA2, GADD45B, ANXA2, ZFP36, NFE2L2, SLC1A5, HSPA2, LGALS3, ATF3, PTGER2, TAGLN2, MFSD2A, FRMD4B, NDRG2, MAFB, EGR2, HTRA1, IER2, ID3, DDAH2, KLF4, LITAF, VIM, CTSH, B3GNT5, RUNX1, ADA
REACTOME_MTOR_SIGNALLING	0.0431755	0.206726	0.400229	1.61376	30	13	EIF4E, RPS6, RHEB, FKBP1A, LAMTOR4, LAMTOR3, LAMTOR5, LAMTOR2, LAMTOR1	EIF4E, RPS6, RHEB, FKBP1A, LAMTOR4
GAVIN_FOXP3_TARGETS_CLUSTER_P7	0.0457143	0.213606	0.419015	1.61349	31	12	PRG4, IL10, EMP1, ANXA1, ST3GAL6, JUN, PRNP, EVI2A, GLIPR2	PRG4, IL10, EMP1, ANXA1, ST3GAL6, JUN
PID_INTEGRIN5_PATHWAY	0.0252525	0.147752	0.734593	1.61243	14	3	PLAUR, PLAU, FN1	PLAUR
DAVICIONI_TARGETS_OF_PAX_FOXO1_FUSIONS_DN	0.0331412	0.173472	0.433903	1.61144	22	11	GLRX, DDIT4, CCL4, CCL2, RGS2	GLRX, DDIT4, CCL4, CCL2, RGS2
DER_IFN_ALPHA_RESPONSE_DN	0.0281195	0.157705	0.875154	1.61129	15	2	COX17, EIF3E	COX17, EIF3E
LI_CISPLATIN_RESISTANCE_UP	0.0324232	0.171205	0.660704	1.60998	18	4	CKLF, CYP1B1, KYNU	CKLF, CYP1B1, KYNU
REACTOME_TRANSCRIPTIONAL_REGULATION_BY_SMALL_RNAS	0.0325444	0.171616	0.447623	1.60955	21	10	POLR2L, RAN, POLR2E, NUP214, POLR2F, POLR2G, POLR2K, POLR2J, SEC13	POLR2L, RAN, POLR2E
UEDA_PERIFERAL_CLOCK	0.0509479	0.227434	0.238243	1.60905	42	49	ID2, HSPA8, CD9, TUBB, MAP2K3, TUBB2A, SQSTM1, CKS2, CRIP2, S100A10, PNP, DYNLL1, CD47, IDI1, DNAJA1, LITAF, HERPUD1, ETHE1, PPDPF, TUBA1A, FDPS, TSPAN4, GLO1, TSC22D1, DNAJB11, UBXN1	ID2, HSPA8, CD9, TUBB, MAP2K3, TUBB2A, SQSTM1, CKS2, CRIP2, S100A10, PNP, DYNLL1, CD47, IDI1, DNAJA1, LITAF, HERPUD1, ETHE1
REACTOME_ENDOSOMAL_SORTING_COMPLEX_REQUIRED_FOR_TRANSPORT_ESCRT	0.0345821	0.179451	0.433223	1.60891	23	11	UBB, RPS27A, VPS28, UBA52, UBC, CHMP5, CHMP4A, TSG101, CHMP2B, VPS36, CHMP3	UBB, RPS27A, VPS28
REACTOME_GLUTATHIONE_CONJUGATION	0.0455975	0.213392	0.521994	1.60885	28	7	MGST3, ESD, AKR1A1, GSTP1, GSTM3, MGST2	MGST3, ESD
TSENG_ADIPOGENIC_POTENTIAL_DN	0.0340237	0.177165	0.447295	1.60837	22	10	CST3, TGFBI, GHITM, SPARCL1, TSC22D1, NMB, SMS, HSBP1, RAB9A	CST3, TGFBI
SIG_REGULATION_OF_THE_ACTIN_CYTOSKELETON_BY_RHO_GTPASES	0.0314371	0.169119	0.462835	1.60819	20	9	VASP, PFN1, RPS4X, PAK1, FSCN1, ANGPTL2	VASP, PFN1, RPS4X, PAK1
REACTOME_PURINERGIC_SIGNALING_IN_LEISHMANIASIS_INFECTION	0.0485714	0.223139	0.417615	1.6081	33	12	IL1B, NLRP3, IL1A, NFKB2, PYCARD, TXN, CASP1	IL1B, NLRP3, IL1A, NFKB2, PYCARD, TXN, CASP1
REACTOME_SENESCENCE_ASSOCIATED_SECRETORY_PHENOTYPE_SASP	0.0491803	0.223623	0.354112	1.60708	35	18	CDKN1A, UBB, IL1A, UBE2S, RPS27A, UBE2E1, JUN, ANAPC11, UBA52, UBC	CDKN1A, UBB, IL1A, UBE2S, RPS27A, UBE2E1, JUN, ANAPC11
MUELLER_METHYLATED_IN_GLIOBLASTOMA	0.0266458	0.1522	0.49024	1.60689	16	8	IER3, S100A4, CXCL2	IER3, S100A4, CXCL2
PEDERSEN_METASTASIS_BY_ERBB2_ISOFORM_5	0.0358362	0.184578	0.659268	1.60648	20	4	S100A10, NFKBIZ, NR4A1, NR4A2	S100A10, NFKBIZ, NR4A1
WP_MACROPHAGE_MARKERS	0.0266458	0.1522	0.489329	1.6039	16	8	CD83, CD14, CD74, RAC2, CD86, CD68	CD83, CD14, CD74, RAC2
REACTOME_JOSEPHIN_DOMAIN_DUBS	0.0471698	0.219044	0.520299	1.60362	29	7	UBB, RAD23A, RPS27A, UBA52, UBC	UBB, RAD23A, RPS27A
WOTTON_RUNX_TARGETS_DN	0.0266458	0.1522	0.489092	1.60313	16	8	ID2, RGS2, ID3, TOB2, ERRFI1, ALCAM, MSLN	ID2, RGS2, ID3
TURASHVILI_BREAST_NORMAL_DUCTAL_VS_LOBULAR_UP	0.0485714	0.223139	0.416218	1.60272	33	12	ATF3, FRMD4B, ST3GAL6, MAFF, COQ10B, ZSWIM7, NR4A2, PDE4DIP, GLUD1	ATF3, FRMD4B, ST3GAL6
BROWNE_HCMV_INFECTION_48HR_UP	0.0495553	0.22463	0.281314	1.60171	38	31	IER3, CD55, GADD45B, SLC25A5, CKS2, HSPA2, ATF3, AMD1, PPT1, HMGN3, MNDA	IER3, CD55, GADD45B, SLC25A5, CKS2, HSPA2, ATF3, AMD1, PPT1, HMGN3, MNDA
BACOLOD_RESISTANCE_TO_ALKYLATING_AGENTS_UP	0.0323625	0.171205	0.556495	1.60011	19	6	ID2, MT2A, HTRA1, MT1X, CA2	ID2, MT2A, HTRA1, MT1X
WP_HYPERTROPHY_MODEL	0.0485714	0.223139	0.415321	1.59927	33	12	EIF4E, IFRD1, IL1A, WDR1, ATF3	EIF4E, IFRD1, IL1A, WDR1, ATF3
LY_AGING_MIDDLE_UP	0.0286195	0.158356	0.728431	1.59891	16	3	COMP, HTRA1, DPT	COMP, HTRA1
CHIBA_RESPONSE_TO_TSA_UP	0.05	0.225563	0.386207	1.5982	35	14	JUNB, LUM, GLRX, CD9, RHOG, BSG, APRT, ARHGDIB, TGFB1, TIMP3	JUNB, LUM, GLRX, CD9, RHOG, BSG
REACTOME_TP53_REGULATES_TRANSCRIPTION_OF_CELL_CYCLE_GENES	0.05	0.225563	0.385983	1.59727	35	14	CDKN1A, PLK3, NPM1, BTG2, BAX, CNOT4, ARID3A, PRMT1, GADD45A, PCNA	CDKN1A, PLK3, NPM1, BTG2, BAX
KEGG_PYRIMIDINE_METABOLISM	0.0507343	0.226832	0.327317	1.59656	37	21	POLD4, TXNRD1, PNP, POLR2L, DUT, POLR2E, UPP1, POLR2F, POLE4, POLR2G, POLR2K, DCK, NT5C, POLR1D, POLR2J, NME3	POLD4, TXNRD1, PNP, POLR2L, DUT, POLR2E
VANDESLUIS_COMMD1_TARGETS_GROUP_3_UP	0.0491803	0.223623	0.351729	1.59626	35	18	IER3, ALDOA, PHLDA2, ADM, LGALS2, TPI1, TAGLN2	IER3, ALDOA, PHLDA2, ADM, LGALS2, TPI1, TAGLN2
REACTOME_TAK1_ACTIVATES_NFKB_BY_PHOSPHORYLATION_AND_ACTIVATION_OF_IKKS_COMPLEX	0.0445682	0.210543	0.395861	1.59615	31	13	NFKBIA, UBB, NFKB2, RPS27A, UBE2N, UBA52, UBC, NFKBIB, IRAK2, NKIRAS2	NFKBIA, UBB, NFKB2, RPS27A, UBE2N
PID_P53_DOWNSTREAM_PATHWAY	0.0483271	0.222527	0.267658	1.59578	38	35	CDKN1A, DDIT4, PMAIP1, BCL2A1, PYCARD, ATF3, TAF9, PLK3, BTG2, BAX, JUN, CASP1, ARID3A, TNFRSF10B, RPS27L, PRDM1, PRMT1, GADD45A, TNFRSF10D, PCNA, RB1, BID	CDKN1A, DDIT4, PMAIP1, BCL2A1, PYCARD, ATF3, TAF9, PLK3, BTG2, BAX, JUN, CASP1
BIOCARTA_CALCINEURIN_PATHWAY	0.0286195	0.158356	0.72695	1.59566	16	3	CDKN1A, CALM2	CDKN1A, CALM2
BLANCO_MELO_COVID19_SARS_COV_2_INFECTION_A594_CELLS_UP	0.0491803	0.223623	0.351545	1.59543	35	18	IL1B, BCL2A1, ZFAS1, IL1A, ICAM1, MTHFD2, ATF3, NDUFA4L2, PTPRE, TM6SF1, TIPARP	IL1B, BCL2A1, ZFAS1, IL1A, ICAM1, MTHFD2, ATF3
KRIGE_RESPONSE_TO_TOSEDOSTAT_6HR_DN	0.0326864	0.172141	0.1542	1.59225	31	195	RPL27A, EIF4E, EHD1, INSIG1, FCER1G, PHLDA2, GADD45B, RHOF, TNFAIP2, PRDX1, GLA, MAP2K3, TUBB2A, MRPL23, SQSTM1, CKS2, DNAJB6, SRGN, FKBP1A, CAPG, DNAJB1, C20orf27, VAMP8, RNASET2, PTGER2, AMD1, SOD2, PNP, TMEM109, SNRPF, PEBP1, UAP1, DPP7, HMGN3, DUSP23, MYLIP, NDUFA11, MORF4L2, HSPB1, PHACTR1, SNHG12, ADAM15, ACSL5, DNAJA1, MRPL14, TMEM120B, SLIRP, DUT, POLR2E, MT1X, PSMA7, NINJ1, AIF1, SUMO1, …	RPL27A, EIF4E, EHD1, INSIG1, FCER1G, PHLDA2, GADD45B, RHOF, TNFAIP2, PRDX1, GLA, MAP2K3, TUBB2A, MRPL23, SQSTM1, CKS2, DNAJB6, SRGN, FKBP1A, CAPG, DNAJB1, C20orf27, VAMP8, RNASET2, PTGER2, AMD1, SOD2, PNP, TMEM109, SNRPF, PEBP1, UAP1, DPP7, HMGN3, DUSP23, MYLIP, NDUFA11, MORF4L2, HSPB1, PHACTR1, SNHG12, ADAM15, ACSL5, DNAJA1, MRPL14, TMEM120B, SLIRP, DUT, POLR2E, MT1X, PSMA7, NINJ1, AIF1, SUMO1, …
SENESE_HDAC1_AND_HDAC2_TARGETS_UP	0.0454016	0.212889	0.216705	1.59176	38	62	CXCL3, PLAUR, RPL27A, CD55, ZC3H12A, G0S2, BCL2A1, IL1A, TNFAIP3, BIRC3, TNFRSF12A, NFKB2, SRGN, LPXN, NFKBIZ, RGS2, AP1S2	CXCL3, PLAUR, RPL27A, CD55, ZC3H12A, G0S2, BCL2A1, IL1A, TNFAIP3, BIRC3, TNFRSF12A, NFKB2, SRGN, LPXN, NFKBIZ, RGS2, AP1S2
MARTENS_BOUND_BY_PML_RARA_FUSION	0.0320856	0.171205	0.175162	1.59147	29	120	ID2, OAZ1, DDIT4, FCGRT, ZC3H12A, VASP, RPS6, TNFAIP2, TPPP3, RPS9, MAP2K3, ALOX5AP, NLRP3, TYROBP, SQSTM1, TNFAIP3, ICAM1, TBXAS1, PLEK, CAPG, RPS19, RPL9, TAGLN2, SIK1, CUTA, TPRA1, MAFB, PKM, NDUFA4, ANXA11, CD58, FGR, APLP2, RAC2, NINJ1, RUNX1, PGLS, ALDH2, IRF8, ARHGEF2, BANF1, ITGB2, TNFRSF10B, MGLL, UPP1, ENSA, GPR132, TUBA1C, HCK, CCND3, RSL24D1, PDE4DIP, FLT3, RNF149, HMGA1, BCL3, FERMT3…	ID2, OAZ1, DDIT4, FCGRT, ZC3H12A, VASP, RPS6, TNFAIP2, TPPP3, RPS9, MAP2K3, ALOX5AP, NLRP3, TYROBP, SQSTM1, TNFAIP3, ICAM1, TBXAS1, PLEK, CAPG, RPS19, RPL9, TAGLN2, SIK1, CUTA, TPRA1, MAFB, PKM, NDUFA4, ANXA11, CD58, FGR, APLP2, RAC2, NINJ1, RUNX1
HOLLEMAN_PREDNISOLONE_RESISTANCE_B_ALL_DN	0.0428336	0.205694	0.592381	1.59141	25	5	LPAR6, BLVRB, GAPDH, MAFF	LPAR6, BLVRB, GAPDH
MOREAUX_B_LYMPHOCYTE_MATURATION_BY_TACI_UP	0.05	0.225563	0.384386	1.59066	35	14	PLAUR, MAP2K3, LMNA, CXCL1, RPL37A, PDGFB	PLAUR, MAP2K3, LMNA, CXCL1, RPL37A, PDGFB
SHI_SPARC_TARGETS_DN	0.0409556	0.198951	0.65187	1.58845	23	4	MAP3K8, AHR, ITGB2, SPARCL1	MAP3K8, AHR
PID_CASPASE_PATHWAY	0.0505464	0.226161	0.349781	1.58742	36	18	TNF, LMNA, CYCS, BIRC3, GSN, CASP4, BAX, VIM, CASP1	TNF, LMNA, CYCS, BIRC3, GSN, CASP4, BAX, VIM, CASP1
HERNANDEZ_ABERRANT_MITOSIS_BY_DOCETACEL_2NM_DN	0.0282132	0.157705	0.484224	1.58717	17	8	LUM, HSPA8, EGR1, HSPA2	LUM, HSPA8, EGR1, HSPA2
TARTE_PLASMA_CELL_VS_PLASMABLAST_DN	0.0471092	0.219044	0.181694	1.5868	43	103	CDKN1A, LGALS1, CLIC1, CYCS, CORO1A, MRPL23, CKS2, RNASE6, GLIPR1, MTHFD2, UBE2S, S100A10, KPNA2, DBI, SOD2, PNP, SNRPF, TBCB, KYNU, NDUFV2, CD58, DDX39A, TXN, UQCRH, DUT, CYTIP, CASP1, TKT, SUMO1, PSMC5, HSPE1, PSMA1, TAX1BP3, CCT5, EIF5, ARID3A, HSD17B10, OSTF1, SNRPG, SUMO2, XRCC6, TUBA1A, ARHGDIB, NASP, FDPS, TCP1, EIF2S1, SNRPB2, HMGB2, BCL3, PCNA, IDH2, RB1, CKS1B, LIMS1, PPP4C, PHB, PDLIM1…	CDKN1A, LGALS1, CLIC1, CYCS, CORO1A, MRPL23, CKS2, RNASE6, GLIPR1, MTHFD2, UBE2S, S100A10, KPNA2, DBI, SOD2, PNP, SNRPF, TBCB, KYNU, NDUFV2, CD58, DDX39A, TXN, UQCRH, DUT, CYTIP, CASP1, TKT, SUMO1, PSMC5
BOSCO_ALLERGEN_INDUCED_TH2_ASSOCIATED_MODULE	0.0446429	0.210564	0.286928	1.58589	34	29	IL1B, ID2, CD83, MIR155HG, XBP1, CCL22, NFKBIZ, PTGER2, RAP1A, RPL5, SPINT2	IL1B, ID2, CD83, MIR155HG, XBP1, CCL22, NFKBIZ, PTGER2, RAP1A, RPL5, SPINT2
WP_INTRACELLULAR_TRAFFICKING_PROTEINS_INVOLVED_IN_CMT_NEUROPATHY	0.0282132	0.157705	0.483738	1.58558	17	8	RAB7A, EGR2, HSPB1, RABAC1, LITAF, RAB11A, RAB4B, RAB4A	RAB7A, EGR2, HSPB1, RABAC1, LITAF
REACTOME_FORMATION_OF_RNA_POL_II_ELONGATION_COMPLEX	0.045961	0.214592	0.393152	1.58522	32	13	POLR2L, POLR2E, SUPT4H1, PAF1, POLR2F, POLR2G, IWS1, POLR2K, POLR2J, SSRP1, CTR9, EAF2, WDR61	POLR2L, POLR2E
CAFFAREL_RESPONSE_TO_THC_DN	0.0403458	0.197888	0.426806	1.58508	27	11	HSPA8, TUBB, HSPA2, PNP, TMEM109, DNAJA1	HSPA8, TUBB, HSPA2, PNP, TMEM109, DNAJA1
LIANG_HEMATOPOIESIS_STEM_CELL_NUMBER_SMALL_VS_HUGE_UP	0.0297806	0.161801	0.483546	1.58495	18	8	FCER1A, EIF4E, COMT, APLP2, S100A11	FCER1A, EIF4E, COMT, APLP2
WP_T_CELL_RECEPTOR_AND_COSTIMULATORY_SIGNALING	0.03367	0.17578	0.722029	1.58486	19	3	NFKBIA, CALM2	NFKBIA, CALM2
NIKOLSKY_BREAST_CANCER_17Q11_Q21_AMPLICON	0.0505464	0.226161	0.349104	1.58435	36	18	RPL23A, CCL3, CCL4, RPL23, CCL2, RPL19	RPL23A, CCL3, CCL4, RPL23, CCL2, RPL19
REACTOME_RNA_POLYMERASE_III_TRANSCRIPTION_INITIATION_FROM_TYPE_1_PROMOTER	0.0372168	0.187614	0.550802	1.58375	22	6	POLR2L, POLR2E, POLR2F, GTF3C6, POLR2K, POLR1D	POLR2L, POLR2E
BRUECKNER_TARGETS_OF_MIRLET7A3_UP	0.0538462	0.236034	0.295368	1.58196	41	26	GLRX, CD55, PRDX1, NFE2L2, XBP1, CYP1B1, TXNRD1, ANXA11, KLF4, VDAC2, PON2	GLRX, CD55, PRDX1, NFE2L2, XBP1, CYP1B1, TXNRD1, ANXA11, KLF4, VDAC2, PON2
LINDSTEDT_DENDRITIC_CELL_MATURATION_C	0.0525606	0.232233	0.331938	1.5812	38	20	HLA-DPB1, TUBB2A, TRIP10, CAPG, ATF3, POLR2E, ALDH2, CD86, MGLL, ARID5A, FLT3, N4BP2L1, STAT5A, IL4R	HLA-DPB1, TUBB2A, TRIP10, CAPG, ATF3, POLR2E
MARKEY_RB1_ACUTE_LOF_DN	0.0491803	0.223623	0.189528	1.58112	44	90	CXCL3, CCL3, GLRX, FCGR2B, BCL2A1, LST1, CFP, TYROBP, GMFG, SRGN, TGFBI, SOCS3, GRN, MID1IP1, LAT2, SOD2, PNP, NCF2, NDRG2, CSF1R, PRDX5, RAC2, CASP4, UBE2A, CTSH, MT1X, ANXA4, DDX3Y, CSF2RA, SERPINB9, IFI27L2, ITGB2, IRF7, ISG20, HCK, NCF1, HCLS1, C1QC, GADD45A, EVI2A, FERMT3, AP3S1, ATP6V1B2, NCF4, SERPING1, NR1H2, BID, SKAP2, GGPS1	CXCL3, CCL3, GLRX, FCGR2B, BCL2A1, LST1, CFP, TYROBP, GMFG, SRGN, TGFBI, SOCS3, GRN, MID1IP1, LAT2, SOD2, PNP, NCF2, NDRG2, CSF1R, PRDX5, RAC2, CASP4, UBE2A, CTSH, MT1X, ANXA4
TAKEDA_TARGETS_OF_NUP98_HOXA9_FUSION_3D_DN	0.0473538	0.21939	0.392117	1.58105	33	13	CLEC10A, FCGR2B, FCGR2A, TGFBI, MAFB, OSM	CLEC10A, FCGR2B, FCGR2A, TGFBI, MAFB, OSM
[truncated: 4,931 more rows]

## Sheet: C3
pathway	pval	padj	ES	NES	nMoreExtreme	size	leadingEdge	leadingEdge_UP	leadingEdge_DOWN
[truncated: 3,634 more rows]

[truncated: 5 more sheets: C4, C5, C6, C7, C8]
