# Supplementary material for: Glycosylation Regulation by TMEM230 in Aging and Autoimmunity
Source: Int J Mol Sci. 2025 Mar 7;26(6):2412. doi: 10.3390/ijms26062412 (PMC11942208; doi:10.3390/ijms26062412)
Supplement: Supplementary file 1 [file ijms-26-02412-s001.zip › OA_vs_RA10_cluster_Endothelial (2)_gsea_results.xlsx]

## Sheet: H
pathway	pval	padj	ES	NES	nMoreExtreme	size	leadingEdge	leadingEdge_UP	leadingEdge_DOWN
HALLMARK_OXIDATIVE_PHOSPHORYLATION	0.00106838	0.0111259	0.423096	4.02803	0	123	SLC25A6, COX7C, COX7A2, CYB5R3, SDHB, MGST3, COX7A2L, POLR2F, COX6B1, SLC25A5, UQCRB, COX6A1, COX6C, UQCRH, NDUFS4, ATP6V0B, CYCS, TOMM22, GPX4, NDUFA1, CYC1, ECH1, COX7B, NDUFB5, MDH2, NDUFA4, COX4I1, UQCRQ, LDHA, ATP6V0E1, NDUFV2, IDH3G, NDUFV1, MRPS15, IDH3B, MRPL11, TIMM10, COX8A, PRDX3, ECHS1, OXA1L, ATP6V1F, COX5A, NDUFS7, UQCRC1, VDAC2, ACADVL, CYB5A, NDUFB7, ISCU, NDUFC2, NDUFA6, TIMM13, …	SLC25A6, COX7C, COX7A2, CYB5R3, SDHB, MGST3, COX7A2L, POLR2F, COX6B1, SLC25A5, UQCRB, COX6A1, COX6C, UQCRH, NDUFS4, ATP6V0B, CYCS, TOMM22, GPX4, NDUFA1, CYC1, ECH1, COX7B, NDUFB5, MDH2, NDUFA4, COX4I1, UQCRQ, LDHA, ATP6V0E1, NDUFV2, IDH3G, NDUFV1, MRPS15, IDH3B, MRPL11, TIMM10, COX8A, PRDX3, ECHS1, OXA1L, ATP6V1F, COX5A, NDUFS7, UQCRC1, VDAC2, ACADVL, CYB5A, NDUFB7, ISCU, NDUFC2, NDUFA6, TIMM13, …
HALLMARK_MYC_TARGETS_V1	0.00110375	0.0111259	0.400056	3.55876	0	102	EIF4A1, RPS3, RPS6, RPS10, U2AF1, RPS2, HNRNPA1, RPS5, RPL34, RPL6, RPL18, RPL14, TUFM, RAN, MRPL23, DUT, FBL, RPL22, IMPDH2, LSM2, PSMA7, CYC1, EIF3D, RPLP0, LDHA, SNRPB2, PSMB3, PRDX3, PPIA, NME1, EEF1B2, NPM1, PHB, CCT7, PSMA1, AP3S1, COX5A, EIF2S1, XRCC6, SRSF2, PSMC4, VBP1, HSPE1, RSL1D1, PSMD3, NDUFAB1, ILF2, PSMD8, NOP16, PGK1, SNRPG, CCT2, GLO1, RANBP1, PSMB2, PRDX4, UBE2E1, EIF4E, MYC, S…	EIF4A1, RPS3, RPS6, RPS10, U2AF1, RPS2, HNRNPA1, RPS5, RPL34, RPL6, RPL18, RPL14, TUFM, RAN, MRPL23, DUT, FBL, RPL22, IMPDH2, LSM2, PSMA7, CYC1, EIF3D, RPLP0, LDHA, SNRPB2, PSMB3, PRDX3, PPIA, NME1, EEF1B2, NPM1, PHB, CCT7, PSMA1, AP3S1, COX5A, EIF2S1, XRCC6, SRSF2, PSMC4, VBP1, HSPE1, RSL1D1, PSMD3, NDUFAB1, ILF2, PSMD8, NOP16, PGK1, SNRPG, CCT2, GLO1, RANBP1, PSMB2, PRDX4, UBE2E1, EIF4E, MYC, S…
HALLMARK_DNA_REPAIR	0.00114155	0.0111259	0.366762	2.88433	0	67	BCAM, RBX1, AK1, DUT, POLR2F, IMPDH2, POLD4, GUK1, APRT, TSG101, ARL6IP1, GPX4, TMED2, ADRM1, EDF1, TAF9, NELFE, POLR2I, NME1, GTF2A2, POLR2G, MPC2, POLR3GL, POLE4, STX3, SDCBP, DAD1, ITPA, BCAP31, DGUOK, NELFCD, MPG, POLR1C, GTF2H5, POLR2J, COX17, TAF6, ADA, HPRT1, GMPR2, GTF2B, NME4, CDA, POLR2C, SUPT4H1, EIF1B	BCAM, RBX1, AK1, DUT, POLR2F, IMPDH2, POLD4, GUK1, APRT, TSG101, ARL6IP1, GPX4, TMED2, ADRM1, EDF1, TAF9, NELFE, POLR2I, NME1, GTF2A2, POLR2G, MPC2, POLR3GL, POLE4, STX3, SDCBP, DAD1, ITPA, BCAP31, DGUOK, NELFCD, MPG, POLR1C, GTF2H5, POLR2J, COX17, TAF6, ADA, HPRT1, GMPR2, GTF2B, NME4, CDA, POLR2C, SUPT4H1, EIF1B
HALLMARK_ALLOGRAFT_REJECTION	0.00124844	0.0111259	0.369571	2.36858	0	40	RPS9, RPS19, B2M, RPS3A, RPL9, RPL39, HLA-A, CCL2, CCND3, EIF3D, UBE2D1, TIMP1, DEGS1, NME1, NPM1, IFNAR2, IRF7, CD40, IL1B, CD47, UBE2N, THY1	RPS9, RPS19, B2M, RPS3A, RPL9, RPL39, HLA-A, CCL2, CCND3, EIF3D, UBE2D1, TIMP1, DEGS1, NME1, NPM1, IFNAR2, IRF7, CD40, IL1B, CD47, UBE2N, THY1
HALLMARK_APOPTOSIS	0.00118203	0.0111259	0.316775	2.32428	0	55	HSPB1, LGALS3, LUM, TSPO, BGN, CCND1, PLAT, LMNA, IGFBP6, IER3, DCN, GPX4, SOD1, TNFRSF12A, IFITM3, CLU, HMOX1, TIMP1, GPX3, VDAC2, PPT1, IL1B, BCAP31, HMGB2, CD44, RHOT2, PSEN2, KRT18, ANXA1, BAX, BTG3, TAP1, GSN, BCL2L1, BID	HSPB1, LGALS3, LUM, TSPO, BGN, CCND1, PLAT, LMNA, IGFBP6, IER3, DCN, GPX4, SOD1, TNFRSF12A, IFITM3, CLU, HMOX1, TIMP1, GPX3, VDAC2, PPT1, IL1B, BCAP31, HMGB2, CD44, RHOT2, PSEN2, KRT18, ANXA1, BAX, BTG3, TAP1, GSN, BCL2L1, BID
HALLMARK_UNFOLDED_PROTEIN_RESPONSE	0.00248139	0.0177242	0.328792	2.21424	1	46	EIF4A1, RPS14, ATF4, TUBB2A, EEF2, HERPUD1, EIF4A3, CCL2, SPCS1, NPM1, CXXC1, DDIT4, DCP1A, EIF2S1, YIF1A, BANF1, SEC11A, SRPRB, EXOSC4, LSM1, EIF4E, ATP6V0D1, XBP1, MTHFD2, DNAJB9, CNOT4	EIF4A1, RPS14, ATF4, TUBB2A, EEF2, HERPUD1, EIF4A3, CCL2, SPCS1, NPM1, CXXC1, DDIT4, DCP1A, EIF2S1, YIF1A, BANF1, SEC11A, SRPRB, EXOSC4, LSM1, EIF4E, ATP6V0D1, XBP1, MTHFD2, DNAJB9, CNOT4
HALLMARK_P53_PATHWAY	0.00346021	0.0216263	0.275396	2.13009	2	64	S100A4, RPS12, RPL18, HEXIM1, S100A10, RPL36, AK1, TAX1BP3, IER3, SLC3A2, EPHX1, RGS16, CCND3, CDH13, HMOX1, DDIT4, HINT1, SPHK1, ISCU, LDHB, SERTAD3, TSC22D1, FAM162A, TCN2, ADA, BAIAP2, IP6K2, TOB1, CTSD, BAX, TAP1, CCNG1, PLK2, NUPR1, TM4SF1, EI24, TPRKB, PCNA, PROCR, ZBTB16, RPS27L	S100A4, RPS12, RPL18, HEXIM1, S100A10, RPL36, AK1, TAX1BP3, IER3, SLC3A2, EPHX1, RGS16, CCND3, CDH13, HMOX1, DDIT4, HINT1, SPHK1, ISCU, LDHB, SERTAD3, TSC22D1, FAM162A, TCN2, ADA, BAIAP2, IP6K2, TOB1, CTSD, BAX, TAP1, CCNG1, PLK2, NUPR1, TM4SF1, EI24, TPRKB, PCNA, PROCR, ZBTB16, RPS27L
HALLMARK_REACTIVE_OXYGEN_SPECIES_PATHWAY	0.00133511	0.0111259	0.371805	2.05555	0	27	FTL, LAMTOR5, PRDX1, TXN, GPX4, SOD1, GPX3, PRDX2, EGLN2, NDUFA6, PRDX6, NDUFB4, PRDX4, CAT, GLRX, PFKP, SCAF4, NQO1, HMOX2, GLRX2, LSP1, G6PD, NDUFS2	FTL, LAMTOR5, PRDX1, TXN, GPX4, SOD1, GPX3, PRDX2, EGLN2, NDUFA6, PRDX6, NDUFB4, PRDX4, CAT, GLRX, PFKP, SCAF4, NQO1, HMOX2, GLRX2, LSP1, G6PD, NDUFS2
HALLMARK_COAGULATION	0.0127714	0.063857	0.314553	1.95145	9	36	CD9, CRIP2, COMP, PLAT, PEF1, CLU, TIMP1, DUSP14, ISCU, RABIF, SERPINE1, CFI, CFD, CAPN2, CPQ, ANXA1, CSRP1, GSN, C1S, S100A13, WDR1, LGMN, PRSS23, SERPING1, PLAU	CD9, CRIP2, COMP, PLAT, PEF1, CLU, TIMP1, DUSP14, ISCU, RABIF, SERPINE1, CFI, CFD, CAPN2, CPQ, ANXA1, CSRP1, GSN, C1S, S100A13, WDR1, LGMN, PRSS23, SERPING1, PLAU
HALLMARK_ANDROGEN_RESPONSE	0.0163043	0.0720461	0.360613	1.85136	11	22	B2M, CCND1, MYL12A, CCND3, DBI, ADRM1, UBE2I, XRCC6, TMEM50A, UAP1, INSIG1, TSC22D1, DNAJB9, SMS, SRP19, IDI1, ABHD2, RAB4A, CAMKK2	B2M, CCND1, MYL12A, CCND3, DBI, ADRM1, UBE2I, XRCC6, TMEM50A, UAP1, INSIG1, TSC22D1, DNAJB9, SMS, SRP19, IDI1, ABHD2, RAB4A, CAMKK2
HALLMARK_MTORC1_SIGNALING	0.0103211	0.0573394	0.233298	1.84601	8	70	ALDOA, CD9, GAPDH, PRDX1, PSMB5, TPI1, GLA, SLC1A5, LDHA, ENO1, PPIA, DDIT4, EEF1E1, PSMC4, HSPE1, SEC11A, PSMD13, PSMA3, CACYBP, PGK1, GPI, DDX39A, PSMC2, SDF2L1, INSIG1, XBP1, GLRX, MTHFD2, HPRT1, FKBP2, PSMA4, CCNG1, NUPR1, MAP2K3, GBE1, COPS5, RDH11, ACLY, LGMN, IDI1, ADD3, CYB5B, G6PD, CCT6A, PSMG1, SLC9A3R1, TUBA4A, PFKL	ALDOA, CD9, GAPDH, PRDX1, PSMB5, TPI1, GLA, SLC1A5, LDHA, ENO1, PPIA, DDIT4, EEF1E1, PSMC4, HSPE1, SEC11A, PSMD13, PSMA3, CACYBP, PGK1, GPI, DDX39A, PSMC2, SDF2L1, INSIG1, XBP1, GLRX, MTHFD2, HPRT1, FKBP2, PSMA4, CCNG1, NUPR1, MAP2K3, GBE1, COPS5, RDH11, ACLY, LGMN, IDI1, ADD3, CYB5B, G6PD, CCT6A, PSMG1, SLC9A3R1, TUBA4A, PFKL
HALLMARK_INTERFERON_ALPHA_RESPONSE	0.0283871	0.0909235	0.29967	1.80225	21	33	HLA-C, B2M, LY6E, IFI27, IFITM3, PSMB8, PSMB9, CNP, IRF7, PSME2, IFITM1, PSME1, PSMA3, IFI35, CD47, LGALS3BP, UBE2L6, TAP1, MVB12A, C1S, PROCR, NMI, IFI44	HLA-C, B2M, LY6E, IFI27, IFITM3, PSMB8, PSMB9, CNP, IRF7, PSME2, IFITM1, PSME1, PSMA3, IFI35, CD47, LGALS3BP, UBE2L6, TAP1, MVB12A, C1S, PROCR, NMI, IFI44
HALLMARK_PROTEIN_SECRETION	0.030914	0.0909235	0.319045	1.78482	22	28	CD63, ERGIC3, TSG101, TMED2, SOD1, GLA, AP3S1, COPE, RER1, NAPA, CLTA, PPT1, AP2S1	CD63, ERGIC3, TSG101, TMED2, SOD1, GLA, AP3S1, COPE, RER1, NAPA, CLTA, PPT1, AP2S1
HALLMARK_INTERFERON_GAMMA_RESPONSE	0.0225118	0.086584	0.234394	1.73215	18	57	B2M, HLA-B, HLA-A, LY6E, CCL2, IFI27, IFITM3, PSMB8, SRI, ARL4A, PSMB9, IFNAR2, RBCK1, IRF7, PSME2, PSME1, CD40, PSMA3, IFI35, PSMB2, TNFAIP6, BPGM, MTHFD2, PFKP, LGALS3BP, UBE2L6	B2M, HLA-B, HLA-A, LY6E, CCL2, IFI27, IFITM3, PSMB8, SRI, ARL4A, PSMB9, IFNAR2, RBCK1, IRF7, PSME2, PSME1, CD40, PSMA3, IFI35, PSMB2, TNFAIP6, BPGM, MTHFD2, PFKP, LGALS3BP, UBE2L6
HALLMARK_HYPOXIA	0.0286697	0.0909235	0.211777	1.67572	24	70	ALDOA, S100A4, GAPDH, BGN, ANXA2, PGF, TPI1, IER3, DCN, PRDX5, HMOX1, LDHA, ENO1, DDIT4, ADM, MIF, ERRFI1, GRHPR, MT1E, PGK1, SERPINE1, PLAUR, UGP2, GPI, GLRX, ANGPTL4, PFKP, JMJD6, PLIN2, FAM162A	ALDOA, S100A4, GAPDH, BGN, ANXA2, PGF, TPI1, IER3, DCN, PRDX5, HMOX1, LDHA, ENO1, DDIT4, ADM, MIF, ERRFI1, GRHPR, MT1E, PGK1, SERPINE1, PLAUR, UGP2, GPI, GLRX, ANGPTL4, PFKP, JMJD6, PLIN2, FAM162A
HALLMARK_GLYCOLYSIS	0.0292398	0.0909235	0.218974	1.65653	24	61	ALDOA, PKM, TPI1, IER3, DCN, TXN, SOD1, TALDO1, MDH2, LDHA, ENO1, PPIA, DDIT4, RBCK1, MIF, PSMC4, HAX1, CYB5A, PGLS, PGK1, UGP2, CD44, PGAM1, GLRX, ANGPTL4, PFKP, FKBP4, FAM162A	ALDOA, PKM, TPI1, IER3, DCN, TXN, SOD1, TALDO1, MDH2, LDHA, ENO1, PPIA, DDIT4, RBCK1, MIF, PSMC4, HAX1, CYB5A, PGLS, PGK1, UGP2, CD44, PGAM1, GLRX, ANGPTL4, PFKP, FKBP4, FAM162A
HALLMARK_UV_RESPONSE_UP	0.0531401	0.147611	0.227595	1.59021	43	49	ALDOA, MRPL23, BSG, EPHX1, CCND3, NXF1, HMOX1, PDLIM3, GPX3, AQP3, ATP6V1F, UROD, CNP, CA2, HLA-F, PPT1, PSMC3, DNAJB1, AP2S1, FKBP4, HSPA2, EIF2S3, BTG3, TAP1, POLE3, BID	ALDOA, MRPL23, BSG, EPHX1, CCND3, NXF1, HMOX1, PDLIM3, GPX3, AQP3, ATP6V1F, UROD, CNP, CA2, HLA-F, PPT1, PSMC3, DNAJB1, AP2S1, FKBP4, HSPA2, EIF2S3, BTG3, TAP1, POLE3, BID
HALLMARK_FATTY_ACID_METABOLISM	0.0807382	0.183496	0.193232	1.50077	69	65	ALDOA, LGALS1, S100A10, EPHX1, MGLL, ECH1, PTS, MDH2, LDHA, HSD17B11, IDH3G, IDH3B, NTHL1, ECHS1, UROD, MIF, ERP29, ACADVL, CA2, PRDX6, PSME1, CBR3, GRHPR, SDHA	ALDOA, LGALS1, S100A10, EPHX1, MGLL, ECH1, PTS, MDH2, LDHA, HSD17B11, IDH3G, IDH3B, NTHL1, ECHS1, UROD, MIF, ERP29, ACADVL, CA2, PRDX6, PSME1, CBR3, GRHPR, SDHA
HALLMARK_ADIPOGENESIS	0.0715084	0.183496	0.175027	1.49645	63	88	ALDOA, SDHB, MGST3, COX6A1, UBC, MGLL, GPX4, CYC1, SOD1, ECH1, COX7B, TALDO1, MDH2, SLC1A5, UQCRQ, IDH3G, ARL4A, COX8A, PRDX3, ECHS1, GPX3, MYLK, UQCRC1, NDUFB7, RAB34, CD151, NDUFAB1, NDUFS3, GHITM, CAT, UQCR10, ANGPTL4, DNAJB9, DDT, PLIN2, ETFB, TOB1, ENPP2, DECR1, ITIH5, RTN3, DRAM2, ALDH2, DNAJC15, GBE1	ALDOA, SDHB, MGST3, COX6A1, UBC, MGLL, GPX4, CYC1, SOD1, ECH1, COX7B, TALDO1, MDH2, SLC1A5, UQCRQ, IDH3G, ARL4A, COX8A, PRDX3, ECHS1, GPX3, MYLK, UQCRC1, NDUFB7, RAB34, CD151, NDUFAB1, NDUFS3, GHITM, CAT, UQCR10, ANGPTL4, DNAJB9, DDT, PLIN2, ETFB, TOB1, ENPP2, DECR1, ITIH5, RTN3, DRAM2, ALDH2, DNAJC15, GBE1
HALLMARK_PANCREAS_BETA_CELLS	0.0764526	0.183496	0.450449	1.46871	49	8	SPCS1, SRP14, SEC11A, SRPRB, SRP9	SPCS1, SRP14, SEC11A, SRPRB, SRP9
HALLMARK_IL2_STAT5_SIGNALING	0.0930233	0.202224	0.211388	1.44926	75	47	ANXA4, RGS16, CCND3, GPX4, IFITM3, SLC1A5, RNH1, ARL4A, CD83, CA2, SYNGR2, CD44, NOP2, MYC, UCK2, XBP1, CAPG, PLIN2, PRAF2, COL6A1, ITIH5, PRKCH, BCL2L1, GSTO1, CD79B	ANXA4, RGS16, CCND3, GPX4, IFITM3, SLC1A5, RNH1, ARL4A, CD83, CA2, SYNGR2, CD44, NOP2, MYC, UCK2, XBP1, CAPG, PLIN2, PRAF2, COL6A1, ITIH5, PRKCH, BCL2L1, GSTO1, CD79B
HALLMARK_INFLAMMATORY_RESPONSE	0.121771	0.245863	0.212626	1.39638	98	42	LY6E, CCL2, RGS16, TIMP1, SRI, ADRM1, ADM, RHOG, SPHK1, IRF7, IFITM1, CD40, EMP3, IL1B, SERPINE1, PLAUR, TNFAIP6, MYC	LY6E, CCL2, RGS16, TIMP1, SRI, ADRM1, ADM, RHOG, SPHK1, IRF7, IFITM1, CD40, EMP3, IL1B, SERPINE1, PLAUR, TNFAIP6, MYC
HALLMARK_HEME_METABOLISM	0.122931	0.245863	0.18912	1.38763	103	55	BCAM, RAD23A, BSG, MGST3, CCND3, BLVRB, GYPC, AQP3, UROD, PRDX2, SMOX, CLIC2, CA2, SDCBP, HTRA2, HEBP1, PGLS, ADIPOR1, ISCA1, PSMD9, CAT, BPGM	BCAM, RAD23A, BSG, MGST3, CCND3, BLVRB, GYPC, AQP3, UROD, PRDX2, SMOX, CLIC2, CA2, SDCBP, HTRA2, HEBP1, PGLS, ADIPOR1, ISCA1, PSMD9, CAT, BPGM
HALLMARK_PEROXISOME	0.136063	0.254891	0.235089	1.35878	102	30	TSPO, PRDX1, PRDX5, SOD1, ECH1, HSD17B11, FDPS, GSTK1, CAT, FIS1, IDH2, MVP, RDH11, ITGB1BP1, SLC25A4, IDI1, DHRS3, ERCC1, GNPAT, ACSL5, CRAT	TSPO, PRDX1, PRDX5, SOD1, ECH1, HSD17B11, FDPS, GSTK1, CAT, FIS1, IDH2, MVP, RDH11, ITGB1BP1, SLC25A4, IDI1, DHRS3, ERCC1, GNPAT, ACSL5, CRAT
HALLMARK_EPITHELIAL_MESENCHYMAL_TRANSITION	0.140732	0.254891	0.167768	1.35842	122	74	LUM, BGN, LGALS1, MYL9, MGP, COMP, TAGLN, ID2, DCN, TNFRSF12A, TIMP1, PDLIM4, PMP22, TPM2, MYLK, PCOLCE, COL1A2, VIM, COL6A2, GEM, EMP3, PPIB, SERPINE1, PLAUR, CD44, THY1, PRRX1	LUM, BGN, LGALS1, MYL9, MGP, COMP, TAGLN, ID2, DCN, TNFRSF12A, TIMP1, PDLIM4, PMP22, TPM2, MYLK, PCOLCE, COL1A2, VIM, COL6A2, GEM, EMP3, PPIB, SERPINE1, PLAUR, CD44, THY1, PRRX1
HALLMARK_E2F_TARGETS	0.147837	0.254891	0.190365	1.34963	122	51	RAN, DUT, CKS2, SNRPB, UBE2S, NME1, EIF2S1, LYAR, XRCC6, SRSF2, PHF5A, POLE4, TUBB, HMGB2, RANBP1, DDX39A, PRDX4, EXOSC8, LUC7L3, MYC, MTHFD2, POP7, DCTPP1, KPNA2, PTTG1, NUP107	RAN, DUT, CKS2, SNRPB, UBE2S, NME1, EIF2S1, LYAR, XRCC6, SRSF2, PHF5A, POLE4, TUBB, HMGB2, RANBP1, DDX39A, PRDX4, EXOSC8, LUC7L3, MYC, MTHFD2, POP7, DCTPP1, KPNA2, PTTG1, NUP107
HALLMARK_IL6_JAK_STAT3_SIGNALING	0.220339	0.355385	0.261336	1.25196	155	19	CD9, TNFRSF12A, HMOX1, HAX1, IL1B, TNFRSF1A, CXCL3, CD44	CD9, TNFRSF12A, HMOX1, HAX1, IL1B, TNFRSF1A, CXCL3, CD44
HALLMARK_ESTROGEN_RESPONSE_LATE	0.213768	0.355385	0.177842	1.24259	176	49	CD9, CCND1, ID2, EMP2, COX6C, GLA, PDLIM3, BLVRB, LSR, NXT1, CA2, CD44, ARL3, XBP1, IDH2, FKBP4, ETFB, HPRT1, TOB1, BTG3, NAB2, NBL1, BAG1, PRSS23, ADD3, SLC9A3R1, ISG20, DCXR, ABHD2, PERP, RAB31, CPE, CLIC3, TPD52L1, METTL3, UGDH, MOCS2	CD9, CCND1, ID2, EMP2, COX6C, GLA, PDLIM3, BLVRB, LSR, NXT1, CA2, CD44, ARL3, XBP1, IDH2, FKBP4, ETFB, HPRT1, TOB1, BTG3, NAB2, NBL1, BAG1, PRSS23, ADD3, SLC9A3R1, ISG20, DCXR, ABHD2, PERP, RAB31, CPE, CLIC3
HALLMARK_SPERMATOGENESIS	0.234513	0.366427	0.326029	1.22855	158	11	PEBP1, TALDO1, ARL4A, MLF1, HSPA2, VDAC3, PSMG1, GSTM3, EZH2, PIAS2, IP6K1	PEBP1, TALDO1, ARL4A, MLF1, HSPA2, VDAC3, PSMG1, GSTM3, EZH2
HALLMARK_COMPLEMENT	0.266908	0.398003	0.168995	1.18077	220	49	LGALS3, PFN1, PLAT, CPM, CDH13, CLU, TIMP1, PSMB9, PPP4C, RHOG, HSPA1A, IRF7, CA2, RABIF, SERPINE1, PLAUR, CPQ, CSRP1, CDA, CTSD, CD59, C1S, EHD1, S100A13, LGMN, LIPA, SERPING1	LGALS3, PFN1, PLAT, CPM, CDH13, CLU, TIMP1, PSMB9, PPP4C, RHOG, HSPA1A, IRF7, CA2, RABIF, SERPINE1, PLAUR, CPQ, CSRP1, CDA, CTSD, CD59, C1S, EHD1, S100A13, LGMN, LIPA, SERPING1
HALLMARK_TNFA_SIGNALING_VIA_NFKB	0.270642	0.398003	0.149053	1.1794	235	70	TUBB2A, EIF1, CCND1, ID2, IER3, SIK1, CCL2, TGIF1, CD83, SPHK1, TRIP10, PHLDA2, GEM, IL1B, SERPINE1, PLAUR, CXCL3, CD44, TNFAIP6, MYC, TSC22D1, NFKB2, ZC3H12A, BTG3, TAP1, TNFAIP2, PLK2, EFNA1, TIPARP, MAP2K3, EHD1	TUBB2A, EIF1, CCND1, ID2, IER3, SIK1, CCL2, TGIF1, CD83, SPHK1, TRIP10, PHLDA2, GEM, IL1B, SERPINE1, PLAUR, CXCL3, CD44, TNFAIP6, MYC, TSC22D1, NFKB2, ZC3H12A, BTG3, TAP1, TNFAIP2, PLK2, EFNA1, TIPARP, MAP2K3, EHD1
HALLMARK_CHOLESTEROL_HOMEOSTASIS	0.341789	0.48827	0.198511	1.09748	255	27	CD9, LGALS3, S100A11, ECH1, TNFRSF12A, CLU, FDPS, ERRFI1, ACTG1, PLAUR	CD9, LGALS3, S100A11, ECH1, TNFRSF12A, CLU, FDPS, ERRFI1, ACTG1, PLAUR
HALLMARK_TGF_BETA_SIGNALING	0.366136	0.496991	0.248432	1.08956	252	15	ID2, TGIF1, FKBP1A, ID3, SERPINE1, PPP1CA	ID2, TGIF1, FKBP1A, ID3, SERPINE1, PPP1CA
HALLMARK_KRAS_SIGNALING_UP	0.367774	0.496991	0.163005	1.07051	298	42	PLAT, ID2, RGS16, PSMB8, GNG11, GYPC, PLVAP, CA2, GADD45G, IL1B, PLAUR, BPGM, PRRX1, GLRX, ANGPTL4, TSPAN7	PLAT, ID2, RGS16, PSMB8, GNG11, GYPC, PLVAP, CA2, GADD45G, IL1B, PLAUR, BPGM, PRRX1, GLRX, ANGPTL4, TSPAN7
HALLMARK_ANGIOGENESIS	0.421374	0.55444	0.298847	1.02068	275	9	S100A4, LUM, TIMP1	S100A4, LUM, TIMP1
HALLMARK_APICAL_SURFACE	0.482484	0.603105	0.33337	0.976224	302	6	HSPB1, PLAUR, THY1	HSPB1, PLAUR, THY1
HALLMARK_NOTCH_SIGNALING	0.563338	0.686998	0.233707	0.908065	377	12	RBX1, CCND1, PSENEN, APH1A, PSEN2, NOTCH3	RBX1, CCND1, PSENEN, APH1A, PSEN2, NOTCH3
HALLMARK_MYOGENESIS	0.70595	0.802216	0.10059	0.799969	616	71	AK1, FHL1, TAGLN, CDH13, CLU, GPX3, SMTN, GABARAPL2, TPM2, MYLK, FDPS, SPHK1, COL6A2, HDAC5, COX7A1, SYNGR2, ATP6AP1, CFD, PDLIM7, PSEN2, SVIL, BDKRB2, CNN3, FLII, SORBS3, COL3A1, COL1A1, NQO1, GSN, PTP4A3, SH2B1, FXYD1	AK1, FHL1, TAGLN, CDH13, CLU, GPX3, SMTN, GABARAPL2, TPM2, MYLK, FDPS, SPHK1, COL6A2, HDAC5, COX7A1, SYNGR2, ATP6AP1, CFD, PDLIM7, PSEN2, SVIL, BDKRB2, CNN3, FLII, SORBS3, COL3A1, COL1A1, NQO1, GSN, PTP4A3, SH2B1, FXYD1
HALLMARK_MYC_TARGETS_V2	0.699468	0.802216	0.146044	0.795228	525	26	NPM1, PHB, WDR74, BYSL, HSPE1, TFB2M, IMP4, NOP16, NOP2, MYC, DCTPP1, NDUFAF4, WDR43, GRWD1, MPHOSPH10, MRTO4, CDK4, MCM5, TBRG4, PUS1, FARSA, RCL1, AIMP2, UNG, EXOSC5, PPAN	NPM1, PHB, WDR74, BYSL, HSPE1, TFB2M, IMP4, NOP16, NOP2, MYC, DCTPP1, NDUFAF4, WDR43, GRWD1
HALLMARK_UV_RESPONSE_DN	0.790989	0.839306	0.113221	0.714861	631	38	ANXA2, ANXA4, MGLL, SRI, SPOP, PMP22, COL1A2, MT1E, SERPINE1, INSIG1, MYC, COL3A1, COL1A1, SDC2, PDGFRB, MGMT, ADD3, CDKN1B, IGFBP5, SNAI2, RXRA, CELF2, F3, SLC7A1	ANXA2, ANXA4, MGLL, SRI, SPOP, PMP22, COL1A2, MT1E, SERPINE1, INSIG1, MYC, COL3A1, COL1A1, SDC2, PDGFRB, MGMT, ADD3, CDKN1B, IGFBP5, SNAI2, RXRA, CELF2
HALLMARK_XENOBIOTIC_METABOLISM	0.839306	0.839306	0.0907178	0.692396	725	62	AKR1C3, ID2, EPHX1, ECH1, PTS, HMOX1, SLC1A5, BLVRB, NDRG2, CYB5A, SMOX, DHPS, CA2, SSR3, DDAH2, COMT, TNFRSF1A, SERPINE1, CAT, DDT, HPRT1, CDA, NQO1, SERTAD1, ALDH2, DHRS1, GSTO1, PGRMC1, MTHFD1, SLC35B1, ACP1, DCXR, EPHA2, PINK1, ALDH9A1, GSS, DHRS7, ASL, AHCY, ACO2, ADH5, UGDH, POR, TPST1, PEMT, AKR1C2, TMEM176B, CD36, GCLC, ATOH8, AP4B1, HACL1, CDO1, CYP1A1, PSMB10, PTGES	AKR1C3, ID2, EPHX1, ECH1, PTS, HMOX1, SLC1A5, BLVRB, NDRG2, CYB5A, SMOX, DHPS, CA2, SSR3, DDAH2, COMT, TNFRSF1A, SERPINE1, CAT, DDT, HPRT1, CDA, NQO1, SERTAD1, ALDH2, DHRS1, GSTO1, PGRMC1, MTHFD1, SLC35B1, ACP1, DCXR, EPHA2, PINK1, ALDH9A1, GSS
HALLMARK_PI3K_AKT_MTOR_SIGNALING	0.833333	0.839306	0.122379	0.68462	619	28	CFL1, PFN1, ATF1, PIN1, TNFRSF1A, UBE2N, PPP1CA, EIF4E, ARPC3, CSNK2B, MAP2K3, CDKN1B, MKNK2, PLA2G12A, PAK4, NFKBIB, CXCR4, IRAK4, CDK4, MYD88	CFL1, PFN1, ATF1, PIN1, TNFRSF1A, UBE2N, PPP1CA, EIF4E, ARPC3, CSNK2B, MAP2K3, CDKN1B, MKNK2, PLA2G12A, PAK4, NFKBIB, CXCR4
HALLMARK_G2M_CHECKPOINT	0.806122	0.839306	-0.0894755	-0.742875	157	41	HNRNPU, SFPQ, ATRX, MARCKS, NOTCH2, SLC7A5, CDKN2C, BARD1, KIF22, CHAF1A, ATF5, MNAT1, MCM5, DMD, CDK4, PRMT5, RBM14, SLC7A1, TNPO2, CDC25B, CBX1, EZH2, RPS6KA5, STAG1, CDKN1B, CKS1B, KATNA1, DTYMK, CUL1	CDC25B, CBX1, EZH2, RPS6KA5, STAG1, CDKN1B, CKS1B, KATNA1, DTYMK, CUL1	HNRNPU, SFPQ, ATRX, MARCKS
HALLMARK_WNT_BETA_CATENIN_SIGNALING	0.743202	0.807829	-0.197158	-0.786992	245	10	NOTCH4, LEF1, DVL2, DLL1, KAT2A, GNAI1, CUL1, PSEN2, MYC, HDAC5	GNAI1, CUL1, PSEN2, MYC, HDAC5	NOTCH4
HALLMARK_HEDGEHOG_SIGNALING	0.724599	0.80511	-0.256949	-0.797155	270	6	MYH9, ETS2, L1CAM, VEGFA, NRP2, THY1	NRP2, THY1	MYH9, ETS2
HALLMARK_ESTROGEN_RESPONSE_EARLY	0.596491	0.710109	-0.0994785	-0.890798	101	50	FOS, PODXL, CXCL12, IL6ST, UGCG, NRIP1, FLNB, KLF10, ABCA3, CBFA2T3, SLC7A5, PTGES, SNX24, KAZN, MED24, SLC2A1, SCARB1, OLFM1, SYBU, STC2, SLC7A2, PMAIP1, UNC119		FOS, PODXL, CXCL12, IL6ST, UGCG, NRIP1, FLNB, KLF10
HALLMARK_BILE_ACID_METABOLISM	0.468401	0.600515	-0.151802	-0.961169	125	24	ABCA1, FDXR, ABCA3, EPHX2, SLC27A5, SLC35B2, ABCA2, PFKM, HACL1, PXMP2, PHYH, PEX16, GCLM, ALDH9A1, RXRA, ACSL5, GNPAT	ALDH9A1, RXRA, ACSL5, GNPAT	ABCA1
HALLMARK_APICAL_JUNCTION	0.147059	0.254891	-0.144266	-1.30562	24	51	MYH9, CTNNA1, FBN1, YWHAH, GNAI2, ITGB1, MSN, TJP1, CD34, CTNND1, LIMA1, NFASC, GAMT, CDH11, NLGN2, SHROOM2, CDK8, COL16A1		MYH9, CTNNA1, FBN1, YWHAH, GNAI2, ITGB1, MSN, TJP1, CD34, CTNND1, LIMA1
HALLMARK_MITOTIC_SPINDLE	0.079602	0.183496	-0.186619	-1.54015	15	40	DST, MYH9, SPTBN1, SOS1, ARHGEF12, CDC42, SPTAN1, RAPGEF5, FLNB, MARCKS, ARHGAP10, NOTCH2, SHROOM2, KATNB1, BIN1, ITSN1, KIF22, NET1, MID1IP1, PKD2, FSCN1, ARFIP2, MAP1S, ABR, PALLD, CDC42EP4, TUBD1, TUBA4A, ARHGAP27, EZR, KATNA1	MAP1S, ABR, PALLD, CDC42EP4, TUBD1, TUBA4A, ARHGAP27, EZR, KATNA1	DST, MYH9, SPTBN1, SOS1, ARHGEF12, CDC42, SPTAN1, RAPGEF5, FLNB, MARCKS
HALLMARK_KRAS_SIGNALING_DN	0.0172911	0.0720461	-0.451604	-1.72763	5	9	GAMT, KCNMB1, SNN, CCDC106, BARD1, PDK2

## Sheet: C1
pathway	pval	padj	ES	NES	nMoreExtreme	size	leadingEdge	leadingEdge_UP	leadingEdge_DOWN
chr11p15	0.00588235	0.433937	0.272591	1.97043	4	53	RPL27A, RPLP2, RPS13, DKK3, MRPL23, POLR2L, EIF3F, TSG101, TALDO1, IFITM3, TSPAN4, LDHA, RNH1, ADM, RHOG, PSMA1, IRF7, PHLDA2, CD151, PSMD13, IFITM1	RPL27A, RPLP2, RPS13, DKK3, MRPL23, POLR2L, EIF3F, TSG101, TALDO1, IFITM3, TSPAN4, LDHA, RNH1, ADM, RHOG, PSMA1, IRF7, PHLDA2, CD151, PSMD13, IFITM1
chr6p21	0.00791855	0.433937	0.237356	1.91852	6	74	RPL10A, RPS10, RPS18, HLA-C, HLA-B, CLIC1, IER3, LSM2, CUTA, CCND3, HSPA1B, PSMB8, MEA1, TAF11, NELFE, FLOT1, PSMB9, BRD2, NEU1, RNF5, HSPA1A, BYSL, TUBB, RING1, DDAH2, RGL2, PPP1R10, POLR1C, GLO1, TBCC, WDR46, GPANK1, PHF1, ATF6B	RPL10A, RPS10, RPS18, HLA-C, HLA-B, CLIC1, IER3, LSM2, CUTA, CCND3, HSPA1B, PSMB8, MEA1, TAF11, NELFE, FLOT1, PSMB9, BRD2, NEU1, RNF5, HSPA1A, BYSL, TUBB, RING1, DDAH2, RGL2, PPP1R10, POLR1C, GLO1, TBCC, WDR46, GPANK1, PHF1, ATF6B
chr9q31	0.0251572	0.626644	0.600796	1.83959	15	7	ERP44, TXN, CTNNAL1, MRPL50, NIPSNAP3A	ERP44, TXN, CTNNAL1, MRPL50, NIPSNAP3A
chr12q13	0.0247219	0.626644	0.272917	1.76761	19	41	RPL41, HNRNPA1, CD63, PFDN5, MYL6, TUBA1B, NACA, DCTN2, NDUFA4L2, CNPY2, IGFBP6	RPL41, HNRNPA1, CD63, PFDN5, MYL6, TUBA1B, NACA, DCTN2, NDUFA4L2, CNPY2, IGFBP6
chr1q24	0.0232198	0.626644	0.53871	1.74742	14	8	MGST3, MPC2, PRRX1, DPT, UCK2, DCAF6	MGST3, MPC2, PRRX1, DPT, UCK2, DCAF6
chr13q13	0.0435511	0.852357	0.741507	1.59484	25	3	ALG5, FRY, EXOSC8	ALG5, FRY, EXOSC8
chr1q21	0.0652709	0.939082	0.238987	1.54295	52	40	RPS27, S100A4, S100A10, S100A11, PSMD4, ITGA10, S100A6, POLR3GL, SLC39A1, HAX1, C1orf43, C1orf54, ILF2, PSMB4, SF3B4, APH1A, RBM8A, JTB	RPS27, S100A4, S100A10, S100A11, PSMD4, ITGA10, S100A6, POLR3GL, SLC39A1, HAX1, C1orf43, C1orf54, ILF2, PSMB4, SF3B4, APH1A, RBM8A, JTB
chr12p13	0.0572207	0.939082	0.291829	1.52595	41	25	CD9, GAPDH, TPI1, MRPL51, MLF2, C12orf57, HEBP1, NDUFA9, TNFRSF1A, NOP2, FKBP4, PHB2	CD9, GAPDH, TPI1, MRPL51, MLF2, C12orf57, HEBP1, NDUFA9, TNFRSF1A, NOP2, FKBP4, PHB2
chr17q21	0.0803783	0.939082	0.206524	1.47678	67	52	RPL27, HEXIM1, EIF1, RAMP2, SPOP, NME1, ABI3, PHB, GRN, SMARCE1, RAB5C, CNP, CDK5RAP3, HDAC5, PSMD3, IFI35, MRPL27, VAT1, UTP18, LUC7L3, HOXB2, TMEM101, NT5C3B, FKBP10	RPL27, HEXIM1, EIF1, RAMP2, SPOP, NME1, ABI3, PHB, GRN, SMARCE1, RAB5C, CNP, CDK5RAP3, HDAC5, PSMD3, IFI35, MRPL27, VAT1, UTP18, LUC7L3, HOXB2, TMEM101, NT5C3B, FKBP10
chr19p13	0.0656934	0.939082	0.147785	1.45891	62	138	RPL18A, RPS15, OAZ1, RPS28, UBA52, RAD23A, EEF2, RPL36, NDUFA13, BSG, COMP, UBL5, NDUFA11, GPX4, C19orf53, CD320, PRKCSH, F2RL3, BABAM1, PET100, PRDX2, NDUFS7, WDR83OS, COPE, PLVAP, CCDC124, SF3A2, NDUFB7, GADD45GIP1, RNF126, TIMM44, TRIP10, DHPS, TIMM13, PIN1, PGLS, NR2C2AP, DNAJB1, DDX39A, EIF3G, FKBP8, MRPL54, CFD, STX10, ANGPTL4, ISYNA1, GPR108, CIRBP, KEAP1, NOTCH3, TNFAIP8L1, CLPP, UBXN6, Q…	RPL18A, RPS15, OAZ1, RPS28, UBA52, RAD23A, EEF2, RPL36, NDUFA13, BSG, COMP, UBL5, NDUFA11, GPX4, C19orf53, CD320, PRKCSH, F2RL3, BABAM1, PET100, PRDX2, NDUFS7, WDR83OS, COPE, PLVAP, CCDC124, SF3A2, NDUFB7, GADD45GIP1, RNF126, TIMM44, TRIP10, DHPS, TIMM13, PIN1, PGLS, NR2C2AP, DNAJB1, DDX39A, EIF3G, FKBP8, MRPL54, CFD, STX10, ANGPTL4, ISYNA1, GPR108, CIRBP, KEAP1, NOTCH3, TNFAIP8L1, CLPP, UBXN6, Q…
chrXq24	0.0820433	0.939082	0.443491	1.43856	52	8	RPL39, SLC25A5, NDUFA1, NKAP, UBE2A, PGRMC1, MCTS1, RNF113A	RPL39, SLC25A5, NDUFA1, NKAP, UBE2A, PGRMC1, MCTS1, RNF113A
chr3q13	0.120059	0.947655	0.36902	1.41929	81	12	TIMMDC1, ATG3, IFT57, CCDC80, NDUFB4, CD47, COX17	TIMMDC1, ATG3, IFT57, CCDC80, NDUFB4, CD47, COX17
chr2q33	0.122987	0.947655	0.367598	1.41382	83	12	NBEAL1, MOB4, SUMO1, EEF1B2, HSPE1, NDUFB3	NBEAL1, MOB4, SUMO1, EEF1B2, HSPE1, NDUFB3
chr2p21	0.113636	0.947655	0.586237	1.4096	69	4	COX7A2L, CALM2	COX7A2L, CALM2
chr9q33	0.143485	0.947655	0.356171	1.36987	97	12	RPL35, RPL12, PSMB7, ANGPTL2	RPL35, RPL12, PSMB7, ANGPTL2
chr20p12	0.120827	0.947655	0.519288	1.36654	75	5	TMEM230, DSTN, SNRPB2	TMEM230, DSTN, SNRPB2
chr15q22	0.13246	0.947655	0.343914	1.35993	90	13	RPL4, OAZ2, ANXA2, RAB11A, GTF2A2, PPIB, PLEKHO2	RPL4, OAZ2, ANXA2, RAB11A, GTF2A2, PPIB, PLEKHO2
chr13q22	0.133117	0.947655	0.56418	1.35657	81	4	COMMD6, EDNRB	COMMD6, EDNRB
chr8q24	0.139923	0.947655	0.232488	1.3522	108	32	RPL8, EEF1D, EIF3H, LY6E, CYC1, NDUFB9, MED30, MAF1, SHARPIN, GSDMD, EXOSC4, MRPL13, MYC, ENPP2, HSF1, PTP4A3, FBXO32, PUF60, ST3GAL1, CHRAC1, GPAA1, NSMCE2	RPL8, EEF1D, EIF3H, LY6E, CYC1, NDUFB9, MED30, MAF1, SHARPIN, GSDMD, EXOSC4, MRPL13, MYC, ENPP2, HSF1, PTP4A3, FBXO32, PUF60, ST3GAL1, CHRAC1, GPAA1, NSMCE2
chrXq28	0.155862	0.947655	0.262339	1.33182	112	23	RPL10, BGN, IDH3G, EMD, VBP1, CLIC2, ATP6AP1, NAA10, BCAP31, FUNDC2, SSR4, LAGE3	RPL10, BGN, IDH3G, EMD, VBP1, CLIC2, ATP6AP1, NAA10, BCAP31, FUNDC2, SSR4, LAGE3
chr22q13	0.167482	0.947655	0.202207	1.32862	136	43	RPL3, ATF4, TSPO, LGALS1, RBX1, CYB5R3, POLR2F, TOMM22, SMDT1, SGSM3, XRCC6, CDC42EP1, PHF5A, NDUFA6, RPS19BP1, EIF3L, A4GALT, TRABD, NOL12, LMF2, TMEM184B	RPL3, ATF4, TSPO, LGALS1, RBX1, CYB5R3, POLR2F, TOMM22, SMDT1, SGSM3, XRCC6, CDC42EP1, PHF5A, NDUFA6, RPS19BP1, EIF3L, A4GALT, TRABD, NOL12, LMF2, TMEM184B
chr7p14	0.157421	0.947655	0.379698	1.30954	104	9	AQP1, MRPL32, LSM5, MPLKIP, FKBP9, STARD3NL, INHBA, HERPUD2, GGCT	AQP1, MRPL32, LSM5, MPLKIP, FKBP9, STARD3NL, INHBA
chr7q33	0.156997	0.947655	0.706438	1.28751	91	2	BPGM, CNOT4	BPGM, CNOT4
chrXq22	0.178624	0.947655	0.334638	1.28705	121	12	RPL36A, GLA, HNRNPH2, TSC22D3, TCEAL1, TCEAL3	RPL36A, GLA, HNRNPH2, TSC22D3, TCEAL1, TCEAL3
chr7q22	0.181818	0.947655	0.230401	1.28623	137	29	ARPC1B, LAMTOR4, COPS6, ARPC1A, PCOLCE, BUD31, AP1S1, SERPINE1, PSMC2, POLR2J, FIS1, TAF6, POP7, DNAJC2, SYPL1, PMPCB	ARPC1B, LAMTOR4, COPS6, ARPC1A, PCOLCE, BUD31, AP1S1, SERPINE1, PSMC2, POLR2J, FIS1, TAF6, POP7, DNAJC2, SYPL1, PMPCB
chr16q13	0.181409	0.947655	0.370056	1.27629	120	9	MT1X, HERPUD1, MT1A, MT1M, MT1E	MT1X, HERPUD1, MT1A, MT1M, MT1E
chr6p24	0.173016	0.947655	0.441029	1.27291	108	6	TMEM14C, EEF1E1, TMEM14B, SNRNP48, RIOK1	TMEM14C, EEF1E1, TMEM14B, SNRNP48, RIOK1
chr1p35	0.192521	0.947655	0.255171	1.27277	138	22	PEF1, IFI6, TINAGL1, ZCCHC17, DNAJC8, EIF3I, RCC1, FAM167B, TAF12, RBBP4, MARCKSL1, KPNA6, SNHG12, TRNAU1AP, TMEM39B	PEF1, IFI6, TINAGL1, ZCCHC17, DNAJC8, EIF3I, RCC1, FAM167B, TAF12, RBBP4, MARCKSL1, KPNA6, SNHG12, TRNAU1AP, TMEM39B
chr18p11	0.218155	0.947655	0.322068	1.23871	148	12	MYL12A, MYL12B, TGIF1, NDUFV2, PSMG2	MYL12A, MYL12B, TGIF1, NDUFV2, PSMG2
chrXq21	0.206677	0.947655	0.470473	1.23808	129	5	ITM2A, COX7B, PGK1	ITM2A, COX7B, PGK1
chr10p14	0.2	0.947655	0.427558	1.23403	125	6	NUDT5, ITIH5, KIN, UPF2, CDC123, CELF2	NUDT5, ITIH5, KIN, UPF2, CDC123, CELF2
chr5q33	0.211394	0.947655	0.353951	1.22074	140	9	RPS14, GPX3, MRPL22, PTTG1, NDST1, SLU7, TTC1, CCDC69, ANXA6	RPS14, GPX3, MRPL22, PTTG1, NDST1, SLU7, TTC1, CCDC69
chr2p16	0.24026	0.947655	0.501172	1.20506	147	4	RPS27A, ERLEC1	RPS27A, ERLEC1
chr3q26	0.238994	0.947655	0.391009	1.19724	151	7	NDUFB5, MRPL47, GOLIM4, DNAJC19, SERPINI1, TTC14, MYNN	NDUFB5, MRPL47, GOLIM4, DNAJC19, SERPINI1, TTC14
chr10q21	0.259631	0.947655	0.555143	1.19401	154	3	UBE2D1, CISD1	UBE2D1, CISD1
chr17q12	0.26087	0.947655	0.258638	1.1863	185	18	RPL19, RPL23, CCL2, DUSP14, PSMB3, MIEN1, ZNHIT3, MED1, CCL3, CCL4, MRPL45, STARD3, PCGF2, AATF, ZNF830, CCL8, TADA2A	RPL19, RPL23, CCL2, DUSP14, PSMB3, MIEN1, ZNHIT3, MED1, CCL3, CCL4, MRPL45, STARD3, PCGF2, AATF
chr14q23	0.270742	0.947655	0.299924	1.18599	185	13	EIF2S1, CHURC1, PSMA3, HSPA2, ACTR10, SNAPC1, PRKCH, TIMM9, MTHFD1	EIF2S1, CHURC1, PSMA3, HSPA2, ACTR10, SNAPC1, PRKCH, TIMM9, MTHFD1
chr22q11	0.264498	0.947655	0.24682	1.18317	186	20	DGCR6L, MIF, ATP6V1E1, COMT, SMARCB1, RANBP1, SDF2L1, THAP7, DDT, UBE2L3, SNRPD3, BID	DGCR6L, MIF, ATP6V1E1, COMT, SMARCB1, RANBP1, SDF2L1, THAP7, DDT, UBE2L3, SNRPD3, BID
chr2p15	0.268007	0.947655	0.548006	1.17866	159	3	UGP2, MDH1, COMMD1	UGP2, MDH1, COMMD1
chr1q42	0.265363	0.947655	0.240887	1.17548	189	21	EPHX1, GUK1, DEGS1, CNIH4, GGPS1, SRP9, C1orf35, MRPL55, PYCR2, PSEN2, C1orf131, GNPAT, ITPKB, RAB4A, SDE2, COA6	EPHX1, GUK1, DEGS1, CNIH4, GGPS1, SRP9, C1orf35, MRPL55, PYCR2, PSEN2, C1orf131, GNPAT, ITPKB, RAB4A, SDE2, COA6
chr11q12	0.301527	0.947655	0.191082	1.16325	236	35	FTH1, TMEM258, SLC3A2, NXF1, TIMM10, TMEM109, WDR74, POLR2G, TMEM179B, UBXN1, STX3, UBE2L6, TMX2, EML3, PRPF19, SERPING1, HNRNPUL2, GANAB, EEF1G, BEST1, SSRP1, SDHAF2, CCDC86, CYB561A3, TMEM138, B3GAT3, SLC43A3, STX5	FTH1, TMEM258, SLC3A2, NXF1, TIMM10, TMEM109, WDR74, POLR2G, TMEM179B, UBXN1, STX3, UBE2L6, TMX2, EML3, PRPF19, SERPING1, HNRNPUL2, GANAB, EEF1G, BEST1, SSRP1, SDHAF2, CCDC86
chr5q34	0.254266	0.947655	0.638216	1.16317	148	2	NUDCD2, CCNG1	NUDCD2, CCNG1
chr3q29	0.288107	0.947655	0.536826	1.15461	171	3	RPL35A	RPL35A
chr10q26	0.296192	0.947655	0.255642	1.1455	209	17	PRDX3, ECHS1, OAT, BUB3, GLRX3, CHST15, FAM53B, MGMT, CTBP2, CPXM2, INPP5A, NSMCE4A, BCCIP, ZNF511, UROS	PRDX3, ECHS1, OAT, BUB3, GLRX3, CHST15, FAM53B, MGMT, CTBP2, CPXM2, INPP5A, NSMCE4A
chr6p23	0.299603	0.947655	0.854443	1.13506	150	1	CD83	CD83
chr20q13	0.317889	0.947655	0.195715	1.12933	246	31	PPDPF, RPS21, SNAI1, ZFAS1, PSMA7, ADRM1, DPM1, CD40, PIGT, NELFCD, PFDN4, TPD52L2, ADA, UCKL1, CTSA, RNF114	PPDPF, RPS21, SNAI1, ZFAS1, PSMA7, ADRM1, DPM1, CD40, PIGT, NELFCD, PFDN4, TPD52L2, ADA, UCKL1, CTSA, RNF114
chrXq13	0.308426	0.947655	0.428862	1.12858	193	5	RPS4X, IGBP1, PIN4, SNX12	RPS4X, IGBP1, PIN4, SNX12
chr15q14	0.319555	0.947655	0.422086	1.11075	200	5	NOP10, EMC4, EMC7	NOP10, EMC4, EMC7
chr1q22	0.350725	0.947655	0.253559	1.10038	241	16	LMNA, KRTCAP2, FDPS, DPM3, ARHGEF2, THBS3, RUSC1, EFNA1, SSR2, PMF1, DAP3, LAMTOR2, SLC25A44, SCAMP3, MTX1, GBA	LMNA, KRTCAP2, FDPS, DPM3, ARHGEF2, THBS3, RUSC1, EFNA1, SSR2, PMF1, DAP3, LAMTOR2
chr7p11	0.345059	0.947655	0.506352	1.08907	205	3	CHCHD2, SEC61G, CCT6A	CHCHD2, SEC61G, CCT6A
chr9q22	0.342606	0.947655	0.282879	1.08798	233	12	CKS2, ASPN, GADD45G, SEC61B, BICD2, SECISBP2, ECM2, S1PR3, TGFBR1, XPA, OGN, CENPP	CKS2, ASPN, GADD45G, SEC61B, BICD2, SECISBP2, ECM2, S1PR3
chr17p13	0.354762	0.947655	0.153222	1.0832	297	51	EIF4A1, RPL26, TAX1BP3, PFN1, EMC6, SPAG7, SAT2, TMEM256, PSMB6, ACADVL, SPNS2, MED31, DERL2, RNF167, SERPINF1, TRAPPC1, MPDU1, PHF23, RANGRF, CYB5D2, MIR22HG, CRK, EIF5A, TXNDC17, STX8, SLC25A11	EIF4A1, RPL26, TAX1BP3, PFN1, EMC6, SPAG7, SAT2, TMEM256, PSMB6, ACADVL, SPNS2, MED31, DERL2, RNF167, SERPINF1, TRAPPC1, MPDU1, PHF23, RANGRF, CYB5D2, MIR22HG, CRK, EIF5A, TXNDC17, STX8, SLC25A11
chr15q23	0.326984	0.947655	0.374814	1.0818	205	6	RPLP1, PKM	RPLP1, PKM
chr18q23	0.394841	0.947655	0.803956	1.06799	198	1	HSBP1L1	HSBP1L1
chr10q23	0.372957	0.947655	0.288839	1.0658	250	11	ADIRF, GHITM, TSPAN14, ACTA2, SNCG, FRA10AC1, LIPA, IFIT1	ADIRF, GHITM, TSPAN14, ACTA2, SNCG, FRA10AC1, LIPA, IFIT1
chr3q11	0.371859	0.947655	0.494102	1.06272	221	3	ARL13B	ARL13B
chr8q21	0.394203	0.947655	0.244241	1.05995	271	16	RPL7, CPNE3, CA2, TMEM70, ZFAND1, DECR1, LY96, TERF1, RMDN1, SNX16, MRPS28, RDH10, LRRCC1	RPL7, CPNE3, CA2, TMEM70, ZFAND1, DECR1, LY96, TERF1, RMDN1, SNX16, MRPS28
chr3p11	0.404762	0.947655	0.79628	1.05779	203	1	CHMP2B	CHMP2B
chr4p14	0.365188	0.947655	0.579733	1.05659	213	2	RPL9	RPL9
chr14q24	0.387097	0.947655	0.228093	1.0462	275	18	PGF, NPC2, COX16, SLIRP, ACYP1, ABCD4, IFT43, ERH, RDH11, VTI1B, AHSA1	PGF, NPC2, COX16, SLIRP, ACYP1, ABCD4, IFT43, ERH, RDH11, VTI1B, AHSA1
chr14q22	0.385666	0.947655	0.572606	1.0436	225	2	LGALS3	LGALS3
chr13q14	0.404658	0.947655	0.263696	1.04273	277	13	ITM2B, ESD, TSC22D1, TRIM13, DNAJC15, NEK3, SUGT1, WBP4, KPNA3, GTF2F2, DHRS12, SPRYD7	ITM2B, ESD, TSC22D1, TRIM13, DNAJC15, NEK3, SUGT1, WBP4, KPNA3
chr12q22	0.386935	0.947655	0.4839	1.04078	230	3	NDUFA12, UBE2N, MRPL42	NDUFA12, UBE2N, MRPL42
chr16p11	0.401379	0.947655	0.204914	1.04029	290	23	ALDOA, TUFM, SEPHS2, PPP4C, TGFB1I1, VKORC1, PRR14, TMEM219, DCTPP1, NUPR1, MVP, KAT8, SH2B1	ALDOA, TUFM, SEPHS2, PPP4C, TGFB1I1, VKORC1, PRR14, TMEM219, DCTPP1, NUPR1, MVP, KAT8, SH2B1
chr14q32	0.409277	0.947655	0.199569	1.03062	299	24	CRIP1, CRIP2, IFI27, SIVA1, CLMN, ZFYVE21, BDKRB2, NDUFB1, NUDT14, TNFAIP2, IFI27L2, LGMN, GPR68, AHNAK2, RPS6KA5, SNHG10, WDR20, NRDE2, TRMT61A, RIN3	CRIP1, CRIP2, IFI27, SIVA1, CLMN, ZFYVE21, BDKRB2, NDUFB1, NUDT14, TNFAIP2, IFI27L2, LGMN, GPR68, AHNAK2, RPS6KA5, SNHG10
chr11q13	0.427602	0.947655	0.127507	1.03062	377	74	RPS3, FAU, CFL1, GSTP1, CCND1, POLD4, TRMT112, TMEM134, PRDX5, AIP, NDUFV1, ARL2, MRPL11, COX8A, YIF1A, KAT5, BANF1, CAPN1, BAD, OTUB1, CCDC85B, DRAP1, CORO1B	RPS3, FAU, CFL1, GSTP1, CCND1, POLD4, TRMT112, TMEM134, PRDX5, AIP, NDUFV1, ARL2, MRPL11, COX8A, YIF1A, KAT5, BANF1, CAPN1, BAD, OTUB1, CCDC85B, DRAP1, CORO1B
chr20p11	0.396285	0.947655	0.317149	1.02874	255	8	CST3, NXT1, NAA20, APMAP, DTD1	CST3, NXT1, NAA20, APMAP, DTD1
chr4q21	0.399698	0.947655	0.284192	1.02062	264	10	CCNI, MRPS18C, SLC10A6, ENOPH1, THAP9-AS1, COPS4, NAAA, CCNG2, SDAD1, RASGEF1B	CCNI, MRPS18C, SLC10A6, ENOPH1, THAP9-AS1, COPS4
chr8q22	0.419355	0.947655	0.221758	1.01714	298	18	RPL30, UQCRB, COX6C, ZNF706, GEM, CPQ, PTDSS1, DCAF13, MATN2, SDC2, POLR2K	RPL30, UQCRB, COX6C, ZNF706, GEM, CPQ, PTDSS1, DCAF13, MATN2, SDC2, POLR2K
chr5q35	0.430851	0.947655	0.189698	1.01574	323	26	RPL26L1, ATP6V0E1, HIGD2A, NPM1, NOP16, TMED9, KIAA1191, LMAN2, PDLIM7, PRELID1, DDX41, DBN1	RPL26L1, ATP6V0E1, HIGD2A, NPM1, NOP16, TMED9, KIAA1191, LMAN2, PDLIM7, PRELID1, DDX41, DBN1
chr2p25	0.417957	0.947655	0.312521	1.01373	269	8	RPS7, ID2, ADI1, ITGB1BP1, ACP1, IAH1, TAF1B	RPS7, ID2, ADI1, ITGB1BP1, ACP1, IAH1, TAF1B
chr9p13	0.431978	0.947655	0.218376	1.00163	307	18	AQP3, TPM2, CLTA, GRHPR, CHMP5, CREB3, NUDT2, STOML2, DCTN3, HINT2, BAG1	AQP3, TPM2, CLTA, GRHPR, CHMP5, CREB3, NUDT2, STOML2, DCTN3, HINT2, BAG1
chr19q13	0.479751	0.947655	0.0971397	0.995326	461	157	RPL13A, RPS9, RPS19, FTL, RPS5, RPS16, BCAM, RPL18, FXYD5, C19orf33, FBL, TMEM147, COX6B1, RPS11, ZNF428, RPL28, PSENEN, EIF3K, ECH1, SLC1A5, NOSIP, BLVRB, PPP2R1A, UBE2S, POLR2I, ERF, LSR, PSMC4, NAPA, EGLN2, CYTH2, TBCB, COX7A1, GMFG, ALDH16A1, EMP3, PSMD8, PDCD5, SERTAD3, AP2S1, SHKBP1, PLAUR, GPI, VASP, HSPBP1, MYADM, FCGRT, RBM42, RABAC1, EHD2, SNRPD2	RPL13A, RPS9, RPS19, FTL, RPS5, RPS16, BCAM, RPL18, FXYD5, C19orf33, FBL, TMEM147, COX6B1, RPS11, ZNF428, RPL28, PSENEN, EIF3K, ECH1, SLC1A5, NOSIP, BLVRB, PPP2R1A, UBE2S, POLR2I, ERF, LSR, PSMC4, NAPA, EGLN2, CYTH2, TBCB, COX7A1, GMFG, ALDH16A1, EMP3, PSMD8, PDCD5, SERTAD3, AP2S1, SHKBP1, PLAUR, GPI, VASP, HSPBP1, MYADM, FCGRT, RBM42, RABAC1, EHD2, SNRPD2
chr3p25	0.472496	0.947655	0.2168	0.971458	334	17	RPL32, BRK1, ARPC4, EMC3, LSM3, CAMK1, SEC13, SETD5, CRELD1, CCDC174, BTD, MRPS25, TADA3, JAGN1	RPL32, BRK1, ARPC4, EMC3, LSM3, CAMK1, SEC13, SETD5, CRELD1, CCDC174, BTD, MRPS25
chr5q13	0.470765	0.947655	0.280554	0.967605	313	9	BTF3, TAF9, MRPS36, HEXB	BTF3, TAF9, MRPS36, HEXB
chr3p26	0.549603	0.947655	0.727192	0.966015	276	1	CRBN	CRBN
chr15q26	0.500728	0.947655	0.243813	0.964107	343	13	MFGE8, HAPLN3, IDH2, POLG, SNRPA1, UNC45A, ISG20, NR2F2, ABHD2, AEN	MFGE8, HAPLN3, IDH2, POLG, SNRPA1, UNC45A, ISG20, NR2F2, ABHD2, AEN
chr2p11	0.471025	0.947655	0.259801	0.958649	316	11	TMSB10, CHMP3, CAPG, MAT2A, RNF181, RPIA, USP39, KRCC1	TMSB10, CHMP3, CAPG, MAT2A, RNF181, RPIA, USP39, KRCC1
chr5p15	0.495356	0.947655	0.295006	0.956916	319	8	MRPL36, SDHA, MED10, CCT5, ZNF622, PDCD6, MIR4458HG	MRPL36, SDHA, MED10, CCT5, ZNF622, PDCD6
chr3q12	0.498452	0.947655	0.294204	0.954317	321	8	RPL24, TFG, TRMT10C, PCNP, CMSS1, ST3GAL6, NIT2	RPL24, TFG, TRMT10C, PCNP, CMSS1, ST3GAL6
chr4p11	0.579365	0.947655	0.715382	0.950326	291	1	OCIAD2	OCIAD2
chr2p23	0.486713	0.947655	0.201024	0.944131	347	19	OST4, MRPL33, ATRAID, SNX17, PTRHD1, LBH, ASXL2, HADHB, HADHA, GPN1, WDR43, EIF2B4, MPV17, FAM228B, TMEM214, FKBP1B, ZNF513, MAPRE3	OST4, MRPL33, ATRAID, SNX17, PTRHD1, LBH, ASXL2, HADHB, HADHA, GPN1, WDR43, EIF2B4
chr16q23	0.513932	0.947655	0.290125	0.941083	331	8	CDH13, GABARAPL2, HSBP1	CDH13, GABARAPL2, HSBP1
chr2q21	0.516234	0.947655	0.387532	0.931817	317	4	IMP4, CCDC115, PLEKHB2	IMP4, CCDC115, PLEKHB2
chr14q21	0.527864	0.947655	0.28712	0.931337	340	8	RPS29, RPL36AL, KLHDC2, NEMF, SEC23A, MGAT2, TRAPPC6B, DNAAF2	RPS29, RPL36AL, KLHDC2, NEMF, SEC23A
chr3q21	0.534307	0.947655	0.226404	0.930944	365	14	MGLL, RAB7A, HMCES, MYLK, GATA2, FAM162A, ABTB1	MGLL, RAB7A, HMCES, MYLK, GATA2, FAM162A, ABTB1
chr1p33	0.552901	0.947655	0.510349	0.930131	323	2	UQCRH	UQCRH
chr12q21	0.53096	0.947655	0.286145	0.928175	342	8	LUM, DCN, OSBPL8, CSRP2, CCDC59	LUM, DCN, OSBPL8, CSRP2, CCDC59
chr11q21	0.522727	0.947655	0.385047	0.925843	321	4	MTMR2, TAF1D, SMCO4, MED17	MTMR2, TAF1D
chr5q14	0.521739	0.947655	0.268373	0.925593	347	9	RPS23, COX7C	RPS23, COX7C
chr7p13	0.547988	0.947655	0.283728	0.920333	353	8	PPIA, RAMP3, SNHG15, BLVRA, AEBP1, DDX56, COA1, TBRG4	PPIA, RAMP3, SNHG15, BLVRA, AEBP1, DDX56
chr13q21	0.628968	0.947655	0.689105	0.91542	316	1	MZT1	MZT1
chr1p34	0.552083	0.947655	0.156141	0.913737	423	33	PRDX1, RPS8, ATP6V0B, TRAPPC3, MRPS15, UROD, NDUFS5, PPT1, PSMB2, ZC3H12A, GNL2, SMIM12, ZMPSTE24, RRAGC, CAP1, ELOVL1, ERI3, AKR1A1, DMAP1, FHL3, HYI, EBNA1BP2, STK40	PRDX1, RPS8, ATP6V0B, TRAPPC3, MRPS15, UROD, NDUFS5, PPT1, PSMB2, ZC3H12A, GNL2, SMIM12, ZMPSTE24, RRAGC, CAP1, ELOVL1, ERI3, AKR1A1, DMAP1, FHL3, HYI, EBNA1BP2
chr5q22	0.54849	0.947655	0.346591	0.912075	344	5	AP3S1, EPB41L4A-AS1, SRP19, REEP5	AP3S1, EPB41L4A-AS1, SRP19, REEP5
chr1p36	0.562356	0.947655	0.119818	0.911296	486	62	RPL11, SDHB, RPL22, NUDC, CAPZB, HMGN2, ENO1, SH3BGRL3, ACOT7, PITHD1, RER1, TMEM50A, DDOST, ERRFI1, GABRD, ID3, PARK7, CAMTA1, CDK11A, VWA1, CDA, PLA2G2A, ZNF593, PER3, THAP3, MAD2L2, LUZP1, NBL1, KIAA2013, TNFRSF14, NECAP2, DHRS3, TARDBP	RPL11, SDHB, RPL22, NUDC, CAPZB, HMGN2, ENO1, SH3BGRL3, ACOT7, PITHD1, RER1, TMEM50A, DDOST, ERRFI1, GABRD, ID3, PARK7, CAMTA1, CDK11A, VWA1, CDA, PLA2G2A, ZNF593, PER3, THAP3, MAD2L2, LUZP1, NBL1, KIAA2013, TNFRSF14, NECAP2, DHRS3, TARDBP
chr11q23	0.562074	0.947655	0.175694	0.907325	411	24	RPS25, TAGLN, PTS, TRAPPC4, REXO2, FXYD6, THY1, RBM7, DIXDC1, TIMM8B, LAYN, ZBTB16, CRYAB, OAF, SDHD, C11orf1, SIK2, CEP164	RPS25, TAGLN, PTS, TRAPPC4, REXO2, FXYD6, THY1, RBM7, DIXDC1, TIMM8B, LAYN, ZBTB16, CRYAB, OAF, SDHD
chr12p12	0.568082	0.947655	0.233391	0.897647	387	12	MGP, ARHGDIB, STRAP, LDHB, DERA	MGP, ARHGDIB, STRAP, LDHB, DERA
chr14q13	0.604762	0.947655	0.309796	0.89414	380	6	SPTSSA, FAM177A1, EAPP, BAZ1A	SPTSSA, FAM177A1, EAPP, BAZ1A
chr11p13	0.578616	0.947655	0.290453	0.889343	367	7	EIF3M, CD44, CAT, CD59	EIF3M, CD44, CAT, CD59
chr12q24	0.588381	0.947655	0.136791	0.885955	475	41	RPL6, RAN, DYNLL1, COX6A1, UBC, PEBP1, TMED2, RPLP0	RPL6, RAN, DYNLL1, COX6A1, UBC, PEBP1, TMED2, RPLP0
chr8p11	0.573551	0.947655	0.239858	0.88506	385	11	PLAT, LSM1, AP3M2, FNTA, SMIM19, VDAC3, EIF4EBP1, ASH2L, BAG4, THAP1, ZNF703	PLAT, LSM1, AP3M2, FNTA, SMIM19, VDAC3, EIF4EBP1
chr5q12	0.568182	0.947655	0.367317	0.88321	349	4	DIMT1, CWC27, SREK1IP1, NDUFAF2	DIMT1, CWC27, SREK1IP1
chr11q25	0.702381	0.959825	0.65899	0.875414	353	1	THYN1	THYN1
chr7q34	0.630159	0.947655	0.302779	0.87389	396	6	GSTK1, NDUFB2, MKRN1, KDM7A, PARP12, MRPS33	GSTK1, NDUFB2, MKRN1
chr15q21	0.604827	0.947655	0.242896	0.872316	400	10	B2M, DUT	B2M, DUT
chr9p22	0.589286	0.947655	0.362414	0.871422	362	4	RPS6, PLIN2	RPS6, PLIN2
chr2q23	0.639683	0.947655	0.300463	0.867203	402	6	MMADHC, ARL5A, TNFAIP6, NMI, ARL6IP6	MMADHC, ARL5A, TNFAIP6, NMI, ARL6IP6
chr21q22	0.613915	0.947655	0.166364	0.859143	449	24	U2AF1, SIK1, SOD1, IFNAR2, MRPS6, COL6A2, PIGP, CBR3, SCAF4, CSTB, COL6A1	U2AF1, SIK1, SOD1, IFNAR2, MRPS6, COL6A2, PIGP, CBR3, SCAF4, CSTB, COL6A1
chr7p21	0.660317	0.947655	0.294657	0.850448	415	6	NDUFA4, ARL4A, BZW2, RPA3, MEOX2	NDUFA4, ARL4A
chr1q23	0.648801	0.947655	0.186907	0.83751	459	17	TAGLN2, UFC1, B4GALT3, UAP1, DUSP23, RGS5, PRCC, DEDD, MRPL24, DDR2, NDUFS2, SDHC, OLFML2B, DUSP12	TAGLN2, UFC1, B4GALT3, UAP1, DUSP23, RGS5, PRCC, DEDD, MRPL24, DDR2, NDUFS2, SDHC
chr13q34	0.755952	0.967902	0.628285	0.834624	380	1	PCID2	PCID2
chr13q12	0.653001	0.947655	0.215982	0.830691	445	12	RPL21, SAP18	RPL21, SAP18
chr18q12	0.667727	0.947655	0.314218	0.826883	419	5	INO80C, TPGS2, SLC39A6, MAPRE2, TRAPPC8	INO80C, TPGS2, SLC39A6
chrXp22	0.652051	0.947655	0.171446	0.821853	460	20	TMSB4X, SLC25A6, AP1S2, PRDX4, RAI2, EIF2S3, SMS, PIR, TXLNG, MXRA5, ACOT9, ASMTL, PRPS2, LINC00685, SH3KBP1, P2RY8, RAB9A, DHRSX	TMSB4X, SLC25A6, AP1S2, PRDX4, RAI2, EIF2S3, SMS, PIR, TXLNG, MXRA5, ACOT9, ASMTL, PRPS2
chr6q14	0.674528	0.947655	0.268304	0.821526	428	7	COX7A2, HMGN3	COX7A2, HMGN3
chr5q11	0.650675	0.947655	0.237965	0.820719	433	9	NDUFS4, PELO, PLK2, DHX29, ESM1, ITGA2, MOCS2	NDUFS4, PELO, PLK2, DHX29, ESM1, ITGA2
chr1p13	0.673945	0.947655	0.20624	0.815531	462	13	LAMTOR5, RHOC, RSBN1, RAP1A, PSMA5, DRAM2, WNT2B, CD58	LAMTOR5, RHOC, RSBN1, RAP1A, PSMA5, DRAM2, WNT2B, CD58
chr17q22	0.711111	0.959825	0.278238	0.803057	447	6	SCPEP1, YPEL2, SUPT4H1, COX11, TMEM100, MRPS23	SCPEP1, YPEL2, SUPT4H1, COX11
chr7q21	0.698341	0.959825	0.223566	0.802898	462	10	SRI, GNG11, COL1A2, TP53TG1	SRI, GNG11, COL1A2, TP53TG1
chr4q23	0.710218	0.959825	0.371049	0.798055	423	3	EIF4E, RAP1GDS1, ADH5	EIF4E
chr7q32	0.72381	0.962737	0.275516	0.795203	455	6	ARF5, ATP6V1F	ARF5, ATP6V1F
chr15q24	0.694153	0.959825	0.229901	0.792908	462	9	COX5A, ETFA, CLK3, MAN2C1, UBL7, CD276, ISLR	COX5A, ETFA, CLK3, MAN2C1, UBL7, CD276, ISLR
chr10q22	0.72	0.962341	0.155784	0.790871	521	23	DDIT4, VDAC2, PLAC9, RPS24, ANAPC16, ANXA7, ANXA11, TSPAN15, PLAU, MICU1, DDX50, EIF4EBP2, COL13A1, CAMK2G, FUT11, POLR3A, PCBD1, SPOCK2	DDIT4, VDAC2, PLAC9, RPS24, ANAPC16, ANXA7, ANXA11, TSPAN15, PLAU, MICU1, DDX50, EIF4EBP2
chr2q11	0.708638	0.959825	0.202889	0.780334	483	12	RPL31, ARID5A, UNC50, ACTR1B, COX5B	RPL31, ARID5A, UNC50, ACTR1B, COX5B
chr6q23	0.738994	0.966455	0.254498	0.779253	469	7	RPS12, TBPL1, AHI1, STX7, PERP	RPS12, TBPL1, AHI1, STX7, PERP
chrXq23	0.81746	0.994092	0.58636	0.77893	411	1	ALG13	ALG13
chr18q21	0.735513	0.966455	0.210671	0.777363	494	11	RPL17, CXXC1, TXNL1, SEC11C	RPL17, CXXC1, TXNL1, SEC11C
chr5q31	0.748092	0.966455	0.125954	0.766769	587	35	ECSCR, CAMLG, CYSTM1, UQCRQ, HNRNPA0, PDLIM4, HINT1, UBE2D2	ECSCR, CAMLG, CYSTM1, UQCRQ, HNRNPA0, PDLIM4, HINT1, UBE2D2
chr19p12	0.770519	0.977418	0.354743	0.762984	459	3	ZNF90, ZNF430, ZNF626	ZNF90, ZNF430
chr8q12	0.777424	0.981633	0.286928	0.755067	488	5	RPS20, SDCBP	RPS20, SDCBP
chr4q35	0.789308	0.987536	0.243914	0.746846	501	7	PDLIM3, RWDD4, SLC25A4, DCTD, ANKRD37, UFSP2	PDLIM3, RWDD4, SLC25A4, DCTD, ANKRD37
chr4q34	0.824232	0.994368	0.409196	0.745776	482	2	HMGB2	HMGB2
chr4q22	0.794913	0.989685	0.283195	0.745245	499	5	HSD17B11, PYURF, PPM1K, PKD2, HERC6	HSD17B11, PYURF, PPM1K
chr6q13	0.787338	0.987536	0.309055	0.743121	484	4	EEF1A1	EEF1A1
chr20q11	0.799202	0.989685	0.134423	0.726969	600	27	ERGIC3, MYL9, EIF6, MAP1LC3A, RALY, CTNNBL1, CPNE1, BCL2L1, RPN2, NDRG3, DLGAP4, PROCR, ROMO1, SCAND1, CHMP4B	ERGIC3, MYL9, EIF6, MAP1LC3A, RALY, CTNNBL1, CPNE1, BCL2L1, RPN2, NDRG3, DLGAP4, PROCR, ROMO1, SCAND1, CHMP4B
chr11p11	0.809598	0.990311	0.223669	0.725518	522	8	NDUFS3, PSMC3, SLC39A13, PTPMT1, PEX16, SLC35C1, CHST1, C11orf49	NDUFS3, PSMC3, SLC39A13, PTPMT1
chr10q24	0.801862	0.989685	0.134092	0.725181	602	27	CRTAC1, MRPL43, CUEDC2, ACTR1A, BLOC1S2, PGAM1, ARL3, UBTD1, NFKB2, WBP1L, CALHM2, NPM3	CRTAC1, MRPL43, CUEDC2, ACTR1A, BLOC1S2, PGAM1, ARL3, UBTD1, NFKB2, WBP1L, CALHM2, NPM3
chr7p15	0.836582	0.994368	0.205159	0.707573	557	9	TOMM7, CYCS	TOMM7, CYCS
chr20p13	0.819945	0.994092	0.14134	0.704992	591	22	SNRPB, IDH3B, FKBP1A, RBCK1, SMOX, ITPA, C20orf27, NSFL1C, PSMF1, HSPA12B, DDRGK1, RNF24, TBC1D20, PRNP, CDC25B, FASTKD5, SDCBP2, ATRN, VPS16, TRIB3, STK35	SNRPB, IDH3B, FKBP1A, RBCK1, SMOX, ITPA, C20orf27, NSFL1C, PSMF1, HSPA12B, DDRGK1, RNF24, TBC1D20, PRNP, CDC25B
chr1q43	0.944444	0.998525	0.52731	0.700488	475	1	FH	FH
chr3p24	0.863492	0.994368	0.23911	0.690125	543	6	RPL15, UBE2E1, CMC1, AZI2	RPL15, UBE2E1, CMC1, AZI2
chr17p11	0.842336	0.994368	0.166562	0.684882	576	14	UBB, RASD1, TMEM11, COPS3, ALKBH5, FLII, MAP2K3, DHRS7B, TRPV2, FLCN, TOM1L2, PEMT	UBB, RASD1, TMEM11, COPS3, ALKBH5, FLII, MAP2K3, DHRS7B, TRPV2
chr6p25	0.858491	0.994368	0.222537	0.681392	545	7	TUBB2A, LYRM4, PSMG4, SERPINB1, NQO2	TUBB2A, LYRM4, PSMG4, SERPINB1, NQO2
chr3p13	0.901024	0.995486	0.366846	0.668592	527	2	PPP4R2	PPP4R2
chr2p12	0.90785	0.998114	0.364053	0.663501	531	2	POLE4	POLE4
chr12p11	0.897822	0.995486	0.30654	0.659309	535	3	ERGIC2, MRPS35	ERGIC2, MRPS35
chrXp11	0.872032	0.994368	0.118125	0.651443	660	28	PLP2, NDUFB11, TIMP1, PQBP1, UXT, WDR45, WDR13, MAGED2	PLP2, NDUFB11, TIMP1, PQBP1, UXT, WDR45, WDR13, MAGED2
chr2p13	0.886767	0.994368	0.124327	0.642054	649	24	ANXA4, CCT7, BOLA3, AUP1, HTRA2, DGUOK, SNRPG, MTHFD2, WDR54, TPRKB, NFU1, DYSF	ANXA4, CCT7, BOLA3, AUP1, HTRA2, DGUOK, SNRPG, MTHFD2, WDR54, TPRKB, NFU1, DYSF
chr5q23	0.914573	0.998378	0.296093	0.636839	545	3	PPIC, SNX2	PPIC, SNX2
chr6p22	0.892754	0.994368	0.144619	0.627609	615	16	HLA-A, PPP1R11, ABT1, HLA-F, DTNBP1	HLA-A, PPP1R11, ABT1, HLA-F, DTNBP1
chr12q23	0.910688	0.998114	0.16104	0.619376	621	12	SNRPF, ISCU, TDG, SLC25A3, PWP1, IKBIP	SNRPF, ISCU, TDG, SLC25A3, PWP1, IKBIP
chr16p13	0.890588	0.994368	0.0845359	0.611069	756	53	RPS2, EMP2, TMEM204, TNFRSF12A, NTHL1, UBE2I, RSL1D1, HCFC1R1, UBALD1, MPG, RHOT2, MRPS34, NTAN1, NME4, FLYWCH2, NDUFB10, VASN, HMOX2, SNRNP25, LUC7L, STUB1, SPSB3, RNPS1, ZNF263, MRPL28, PIGQ, CDIP1, HAGH, GNPTG, MLST8, THOC6, NUBP2, MGRN1, C16orf91, GLIS2, MSRB1, DEXI, MYH11, POLR3K, NPRL3, NOMO1, FAHD1, CLUAP1, RPUSD1, NOMO3, AMDHD2, RHBDF1, NPIPA1	RPS2, EMP2, TMEM204, TNFRSF12A, NTHL1, UBE2I, RSL1D1, HCFC1R1, UBALD1, MPG, RHOT2, MRPS34, NTAN1, NME4, FLYWCH2, NDUFB10, VASN, HMOX2, SNRNP25, LUC7L, STUB1, SPSB3, RNPS1, ZNF263, MRPL28, PIGQ, CDIP1, HAGH
chr1p32	0.942685	0.998525	0.164469	0.590659	624	10	MAGOH, TMEM59, HSPB11, SSBP3, PRPF38A, LRRC42, KTI12	MAGOH, TMEM59, HSPB11, SSBP3, PRPF38A, LRRC42, KTI12
chr10p15	0.94582	0.998525	0.18004	0.584	610	8	AKR1C3, PFKP, IDI1, AKR1C1, NET1, IL15RA, AKR1C2	AKR1C3, PFKP, IDI1, AKR1C1
chr3p21	0.950602	0.998525	0.0818926	0.553296	788	46	RPL29, IMPDH2, TMA7, TEX264, SPCS1, RASSF1, IFRD2, DCP1A, UQCRC1, NDUFAF3, ABHD14B, CCDC12, TMEM115, MANF, IP6K2, TWF2, SMIM4, KIAA1143, DALRD3, TKT, KIF9, ELP6, ARIH2, TUSC2, DAG1	RPL29, IMPDH2, TMA7, TEX264, SPCS1, RASSF1, IFRD2, DCP1A, UQCRC1, NDUFAF3, ABHD14B, CCDC12, TMEM115, MANF, IP6K2, TWF2, SMIM4, KIAA1143, DALRD3, TKT, KIF9, ELP6, ARIH2, TUSC2, DAG1
chr14q11	0.974612	0.998525	0.122513	0.548969	690	17	PSMB5, OXA1L, NDRG2, DAD1, C14orf119	PSMB5, OXA1L, NDRG2, DAD1, C14orf119
chr16p12	0.969253	0.998525	0.139315	0.535821	661	12	RPS15A, ARL6IP1, NDUFAB1, UQCRC2	RPS15A, ARL6IP1, NDUFAB1, UQCRC2
chr8p21	0.96361	0.998525	0.134845	0.533216	661	13	CLU, PDLIM2, SLC39A14, SORBS3, KCTD9, R3HCC1, LOXL2, INTS10	CLU, PDLIM2, SLC39A14, SORBS3, KCTD9, R3HCC1, LOXL2, INTS10
chr17p12	0.991625	0.998525	0.237448	0.510705	591	3	PMP22, ELAC2	PMP22, ELAC2
chr10p12	0.994881	0.998525	0.279633	0.509641	582	2	RAB18, MSRB2	RAB18
chr9q21	0.986425	0.998525	0.141809	0.509283	653	10	TJP2, OSTF1, ISCA1, ANXA1	TJP2, OSTF1, ISCA1, ANXA1
chr4q31	0.986425	0.998525	0.141508	0.508199	653	10	RPS3A, MGST2, NDUFC1, SMAD1, ZNF330, LSM6	RPS3A, MGST2, NDUFC1, SMAD1, ZNF330, LSM6
chr2p14	0.991625	0.998525	0.233556	0.502334	591	3	CNRIP1, SERTAD2	CNRIP1
chr17q11	0.988355	0.998525	0.117384	0.464167	678	13	RPL23A, RAB34, POLDIP2, PSMD11, SDF2, IFT20, GIT1, RNF135, BLMH, UNC119	RPL23A, RAB34, POLDIP2, PSMD11, SDF2, IFT20
chrXq26	1	1	0.100411	0.370511	672	11	FHL1, RBMX2, ENOX2, HPRT1, RBMX, SMIM10, MMGT1, MAP7D3, MOSPD1, SLC9A6, SLC25A14	FHL1, RBMX2, ENOX2, HPRT1, RBMX, SMIM10
chr5q32	0.994638	0.998525	-0.167273	-0.481264	370	5	CSNK1A1, ADRB2, TCERG1, PDGFRB	TCERG1, PDGFRB	CSNK1A1
chr4p16	0.990881	0.998525	-0.120349	-0.499765	325	11	ZNF595, ABLIM2, TMEM128, TMEM129, MAEA, TADA2B
chr11p14	0.992788	0.998525	-0.285591	-0.51885	412	2	CCDC34
chr3p22	0.971787	0.998525	-0.127201	-0.546014	309	12	NKTR, ZBTB47, PLCD1, GORASP1, GLB1		NKTR
chr5p13	0.958549	0.998525	-0.227195	-0.58164	369	4	EGFLAM, OXCT1, BRIX1	BRIX1
chr12q15	0.920765	0.998525	-0.184968	-0.617023	336	7	PTPRB, RAB3IP, DYRK2		PTPRB
chr3p14	0.934328	0.998525	-0.170465	-0.629686	312	9	FLNB, DNASE1L3, RPP14, SLC25A26, SUCLG2, ATXN7, PDHB, THOC7, PSMD6	ATXN7, PDHB, THOC7, PSMD6	FLNB
chr4q13	0.92487	0.998525	-0.25132	-0.643403	356	4	CSN1S1, CXCL1, DCK	DCK
chr15q25	0.889552	0.994368	-0.179047	-0.661389	297	9	MTHFS, ADAMTS7, MRPL46, WDR61, NMB, PSMA4, TMED3, MRPS11, SEC11A	NMB, PSMA4, TMED3, MRPS11, SEC11A
chr1p22	0.877612	0.994368	-0.180568	-0.667007	293	9	CCDC18, GLMN, EPHX4, LRRC8B, GCLM, RPF1	RPF1
chr4q25	0.874317	0.994368	-0.200736	-0.669622	319	7	ANK2, LEF1, HADH
chr1q44	0.879213	0.994368	-0.188166	-0.669931	312	8	HNRNPU, SH3BP5L, SMYD3, SCCPDH, DESI2, ZNF672, COX20, TFB2M	DESI2, ZNF672, COX20, TFB2M	HNRNPU
chr1q41	0.864198	0.994368	-0.306647	-0.683153	349	3	DUSP10, HLX, CAPN2	HLX, CAPN2
chr2q12	0.848558	0.994368	-0.377437	-0.685712	352	2	MRPS9, UXS1	UXS1
chr14q12	0.876972	0.994368	-0.146056	-0.686584	277	14	CIDEB, PRKD1, NFATC4, NUBPL, NYNRIN, HEATR5A
chr2q14	0.873817	0.994368	-0.146867	-0.690398	276	14	ACTR3, NIFK-AS1, HS6ST1, BIN1, AMMECR1L, CCDC93, ZC3H6, C2orf76		ACTR3
chr15q11	0.949799	0.998525	-0.522882	-0.697424	472	1	NIPA2	NIPA2
chr8q23	0.832099	0.994368	-0.319203	-0.711127	336	3	SYBU, EMC2
chr3p12	0.807692	0.990311	-0.392203	-0.71254	335	2	LINC00960, GBE1	GBE1
chr4q33	0.891566	0.994368	-0.554768	-0.739955	443	1	CLCN3	CLCN3
chr16q22	0.828571	0.994368	-0.127539	-0.742794	231	22	PARD6A, DDX28, NOL3, ZNF821, CES2, COG4, PSMB10, CMTM4
chr17q23	0.748634	0.966455	-0.230625	-0.769328	273	7	CLTC, RNFT1, CEP95, TUBD1, FTSJ3, CD79B	TUBD1, FTSJ3, CD79B	CLTC
chr5q15	0.751295	0.966455	-0.302833	-0.775282	289	4	MCTP1, CAST, RGMB		MCTP1, CAST
chr2q13	0.745192	0.966455	-0.428825	-0.779072	309	2	SOWAHC, MALL	MALL
chr18q22	0.745679	0.966455	-0.354264	-0.789236	301	3	CCDC102B, DSEL
chr9q32	0.699454	0.959825	-0.237836	-0.793385	255	7	PTBP3, COL27A1, HDHD3		PTBP3
chr13q32	0.677885	0.947655	-0.457767	-0.831654	281	2	GPR183, UBAC2	UBAC2
chr20q12	0.76506	0.975007	-0.623856	-0.832105	380	1	MAFB
chr1q31	0.653226	0.947655	-0.271479	-0.838419	242	6	CFH, PLA2G4A, DENND1B		CFH
chr2p24	0.624665	0.947655	-0.292071	-0.840323	232	5	RHOB, KCNS3, NBAS		RHOB
chr4q26	0.660622	0.947655	-0.328357	-0.840625	254	4	SYNPO2, PDE5A
chr11q22	0.642487	0.947655	-0.332151	-0.850339	247	4	ALKBH8, CARD16, PDGFD, ACAT1	PDGFD, ACAT1
chr12q12	0.654321	0.947655	-0.383161	-0.853612	264	3	IRAK4, PPHLN1, YAF2	PPHLN1, YAF2
chr6q25	0.634615	0.947655	-0.177633	-0.853912	197	15	ACAT2, RSPH3, ULBP2, SERAC1, NUP43, ZBTB2, EZR, KATNA1, TMEM242, PPIL4, TCP1, MRPL18, DYNLT1, GTF2H5	EZR, KATNA1, TMEM242, PPIL4, TCP1, MRPL18, DYNLT1, GTF2H5
chr6q27	0.606557	0.947655	-0.256729	-0.856407	221	7	THBS2, RNASET2, DLL1, SMOC2, MPC1, SFT2D1, PSMB1	SMOC2, MPC1, SFT2D1, PSMB1
chr8p12	0.714859	0.960154	-0.645409	-0.860852	355	1	DUSP4
chr3q23	0.619753	0.947655	-0.395569	-0.881255	250	3	PCOLCE2, MRPS22, TFDP2	TFDP2
chr8q13	0.619753	0.947655	-0.395864	-0.881913	250	3	PREX2, RRS1, COPS5	COPS5	PREX2
chr7q31	0.594086	0.947655	-0.286517	-0.884862	220	6	IMMP2L, AASS, TSPAN12, ZNF277, CAV2, DNAJB9	ZNF277, CAV2, DNAJB9
chrXp21	0.672691	0.947655	-0.667552	-0.890387	334	1	DMD
chr2q34	0.660643	0.947655	-0.673162	-0.89787	328	1	SPAG16
chr2p22	0.525373	0.947655	-0.247278	-0.913428	175	9	SOS1, RMDN2, GALM, GEMIN6, MORN2, GPATCH11		SOS1
chr4q27	0.62249	0.947655	-0.694715	-0.926617	309	1	EXOSC9
chr6q24	0.516224	0.947655	-0.234458	-0.928613	174	10	UTRN, NHSL1, PLAGL1, PEX3, LTV1, RAB32, FUCA2, STX11, AIG1, SF3B5	RAB32, FUCA2, STX11, AIG1, SF3B5	UTRN
chr3q25	0.551282	0.947655	-0.193893	-0.932077	171	15	CCNL1, WWTR1, MBNL1, MBNL1-AS1, TM4SF1-AS1, PFN2, COMMD2, LXN, TIPARP, TM4SF1, EIF2A, RNF13, MLF1, TM4SF18, SSR3	COMMD2, LXN, TIPARP, TM4SF1, EIF2A, RNF13, MLF1, TM4SF18, SSR3	CCNL1, WWTR1, MBNL1
chr4q24	0.502688	0.947655	-0.303371	-0.936913	186	6	NPNT, INTS12, AIMP1, BDH2, CISD2, PPA2	AIMP1, BDH2, CISD2, PPA2
chr22q12	0.532	0.947655	-0.141422	-0.937411	132	27	MYH9, YWHAH, MTFP1, LIF, KREMEN1, RNF185, MPST, TOM1, AP1B1, MCM5, MN1, TBC1D10A, TFIP11, RTCB, FBXO7, TPST2, DRG1, GAS2L1, IFT27, APOL3	RTCB, FBXO7, TPST2, DRG1, GAS2L1, IFT27, APOL3	MYH9, YWHAH
chr11q14	0.492401	0.947655	-0.226539	-0.940732	161	11	NARS2, ME3, ALG8, SYTL2, EED, TMEM126B, TMEM126A, CLNS1A, PRSS23	TMEM126B, TMEM126A, CLNS1A, PRSS23
chr2q37	0.48254	0.947655	-0.211136	-0.956991	151	13	DGKD, PASK, BOK, PDE6D, COL6A3, THAP4, SNED1, UBE2F, DTYMK, ILKAP, PPP1R7	DTYMK, ILKAP, PPP1R7	DGKD
chr4q28	0.528846	0.947655	-0.530419	-0.963645	219	2	FAT4, SLC7A11	SLC7A11	FAT4
chr16q24	0.491289	0.947655	-0.179456	-0.97296	140	19	MC1R, KIAA0513, SPATA2L, CBFA2T3, SLC7A5, COTL1, CDK10, SPATA33, KLHL36
chr1p31	0.443769	0.947655	-0.23635	-0.981474	145	11	SAMD13, SGIP1, NEXN, PGM1, ATG4C, ACADM, TYW3, IFI44, RABGGTB	ACADM, TYW3, IFI44, RABGGTB
chr6q22	0.428571	0.947655	-0.217804	-0.987215	134	13	SERINC1, PLN, COL10A1, NT5DC1, KPNA5, HINT3, ASF1A, TPD52L1, GOPC, HDDC2, ARHGAP18, PTPRK	GOPC, HDDC2, ARHGAP18, PTPRK	SERINC1
chr5p12	0.514423	0.947655	-0.544891	-0.989936	213	2	ANXA2R, PAIP1	PAIP1
chr6q16	0.454321	0.947655	-0.446972	-0.995772	183	3	FBXL4, HACE1, NDUFAF4	NDUFAF4
chr16q12	0.495192	0.947655	-0.548435	-0.996375	205	2	CNEP1R1, ITFG1	ITFG1
chr3q22	0.402985	0.947655	-0.273431	-1.01004	134	9	CDV3, NPHP3, FAIM, ANAPC13, STAG1, SLC35G2, SLCO2A1, MRPL3	STAG1, SLC35G2, SLCO2A1, MRPL3	CDV3
chr11p12	0.478365	0.947655	-0.556999	-1.01193	198	2	TTC17, API5	TTC17, API5
chr4q12	0.42228	0.947655	-0.397163	-1.01678	162	4	NOA1, LNX1, FIP1L1, CHIC2	FIP1L1, CHIC2
chr17q24	0.44504	0.947655	-0.353828	-1.018	165	5	ARSG, AMZ2, NOL11, WIPI1, KPNA2	WIPI1, KPNA2
chr5q21	0.466346	0.947655	-0.561429	-1.01998	193	2	FBXL17, FAM174A	FAM174A
chr3q27	0.38209	0.947655	-0.278512	-1.02881	127	9	TBCCD1, ALG3, FAM131A, ST6GAL1, ABCF3, POLR2H, PARL, PSMD2	POLR2H, PARL, PSMD2
chr2q35	0.423077	0.947655	-0.21081	-1.04064	131	16	CHPF, BCS1L, BARD1, SPEG, GMPPA, SMARCAL1, ZFAND2B, CNPPD1, CTDSP1, IGFBP5, TMBIM1, TUBA4A	IGFBP5, TMBIM1, TUBA4A
chr2q22	0.432692	0.947655	-0.580921	-1.0554	179	2	HNMT, CXCR4	CXCR4
chr15q12	0.413655	0.947655	-0.791556	-1.05578	205	1	ATP10A
chr2q36	0.350617	0.947655	-0.477991	-1.06488	141	3	TRIP12, MRPL44, KCNE4	KCNE4	TRIP12
chr10p11	0.350617	0.947655	-0.478129	-1.06518	141	3	ZEB1, ITGB1		ZEB1, ITGB1
chr11q24	0.329154	0.947655	-0.25043	-1.07498	104	12	ETS1, FOXRED1, FAM118B, UBASH3B, STT3A, TMEM218, FEZ1		ETS1
chrXq27	0.381526	0.947655	-0.809861	-1.0802	189	1	LDOC1
chr19q12	0.316049	0.947655	-0.493058	-1.09844	127	3	PLEKHF1, C19orf12, UQCRFS1	UQCRFS1
chr14q31	0.339357	0.947655	-0.829348	-1.10619	168	1	SPATA7
chr17q25	0.275641	0.947655	-0.118202	-1.11256	42	52	SOCS3, SLC16A5, FDXR, HID1, PCYT2, CDK3, COG1, GALK1, SLC25A19, OXLD1, SIRT7, NAT9, AFMID, CBX2, UNK, CDR2L, FN3KRP, GAA, ST6GALNAC1, CBX4, SLC26A11, MIF4GD, ENDOV, GPS1, CDC42EP4, SLC16A3, OGFOD3, RAB40B, DCXR, SLC38A10, MRPL12, TEN1, SLC9A3R1, FOXK2, MRPS7, CCDC137, NT5C, C1QTNF1	CDC42EP4, SLC16A3, OGFOD3, RAB40B, DCXR, SLC38A10, MRPL12, TEN1, SLC9A3R1, FOXK2, MRPS7, CCDC137, NT5C, C1QTNF1	SOCS3
chr3q24	0.331731	0.947655	-0.617543	-1.12193	137	2	GYG1, HLTF
chr21q21	0.268817	0.947655	-0.36717	-1.13395	99	6	ADAMTS1, NRIP1, MRPL39, MAP3K7CL		ADAMTS1, NRIP1
chr8q11	0.295337	0.947655	-0.444149	-1.13706	113	4	ATP6V1H, SNAI2, UBE2V2, LYPLA1	SNAI2, UBE2V2, LYPLA1
chr8p22	0.295337	0.947655	-0.444181	-1.13714	113	4	MICU3, SLC7A2, PDGFRL
chr9q34	0.266304	0.947655	-0.134508	-1.13892	48	43	SPTAN1, SET, DOLK, ABCA2, ANAPC2, PTGES, UCK1, NSMF, OLFM1, SWI5, SURF2, ARRDC1, GPR107, FPGS, PKN3, GTF3C5, MED27, CLIC3, PTRH1, SURF1, GOLGA2, TMEM141, RXRA, STXBP1, CRAT, SSNA1, COQ4, BRD3, TOR1B, AGPAT2, SH2D3C	CLIC3, PTRH1, SURF1, GOLGA2, TMEM141, RXRA, STXBP1, CRAT, SSNA1, COQ4, BRD3, TOR1B, AGPAT2, SH2D3C	SPTAN1, SET
chr2q32	0.278689	0.947655	-0.342502	-1.14253	101	7	CALCRL, TFPI, NUP35, HIBCH, FRZB, ASNSD1, COL3A1	FRZB, ASNSD1, COL3A1	CALCRL, TFPI
chr18q11	0.266839	0.947655	-0.450775	-1.15403	102	4	ABHD3, OSBPL1A, TAF4B
chr4p15	0.277612	0.947655	-0.313702	-1.1588	92	9	BOD1L1, QDPR, SMIM20, BST1, SOD3, LCORL, RAB28, FAM200B, MED28	RAB28, FAM200B, MED28	BOD1L1
chr6p12	0.268097	0.947655	-0.403784	-1.16173	99	5	DST, TNFRSF21, GCLC, RCAN2, TMEM14A	TMEM14A	DST
chr1q25	0.217949	0.947655	-0.24789	-1.19165	67	15	ABL2, RALGPS2, CENPL, ANGPTL1, ACBD6, TOR3A, C1orf21, QSOX1, KLHL20, MRPS14, RNF2, KIAA0040	C1orf21, QSOX1, KLHL20, MRPS14, RNF2, KIAA0040	ABL2
chr1q32	0.257463	0.947655	-0.187798	-1.19244	68	25	CD46, PPP1R15B, CD34, NFASC, INTS7, FAM72A, BATF3, MIR181A1HG, RNPEP, CHI3L1, RBBP5, EIF2D, DSTYK, CYB5R1, FMOD		CD46, PPP1R15B, CD34
chr7q36	0.221154	0.947655	-0.245318	-1.21098	68	16	CDK5, GIMAP2, TMEM176B, TMEM176A, NOM1, GALNT11, RARRES2, EZH2, FASTK, GIMAP1, CUL1, GIMAP7, PTPRN2, SLC4A2	EZH2, FASTK, GIMAP1, CUL1, GIMAP7, PTPRN2, SLC4A2
chr16q21	0.20765	0.947655	-0.365148	-1.21808	75	7	CDH5, CDH11, KATNB1, KIFC3, CIAPIN1, CKLF	CKLF	CDH5
chr1p21	0.225806	0.947655	-0.395961	-1.22286	83	6	PALMD, ALG14, SNX7, DPH5, F3		PALMD
chr6q21	0.199438	0.947655	-0.348713	-1.24153	70	8	MARCKS, SOBP, FIG4, TUBE1, PDSS2		MARCKS
chr6q15	0.202073	0.947655	-0.491545	-1.2584	77	4	PNRC1, BACH2, RNGTT		PNRC1
chr2q31	0.203175	0.947655	-0.278002	-1.26006	63	13	HNRNPA3, HOXD-AS2, LINC01117, OSBPL6, HOXD9, PRKRA, GORASP2, HAT1, METTL5, FKBP7, SSB, OLA1	HAT1, METTL5, FKBP7, SSB, OLA1	HNRNPA3
chr15q13	0.0823293	0.939082	-0.961913	-1.28301	40	1	TJP1		TJP1
chrXq12	0.0722892	0.939082	-0.965751	-1.28813	35	1	MSN		MSN
chr6q26	0.0301205	0.669109	-0.985828	-1.31491	14	1	QKI		QKI
chr7p12	0.0120482	0.471601	-0.994686	-1.32672	5	1	IGFBP3		IGFBP3
chr9p24	0.118519	0.947655	-0.622452	-1.38671	47	3	DOCK8, RCL1, CBWD1
chr9p21	0.134048	0.947655	-0.48389	-1.39221	49	5	MOB3B, IFT74, ELAVL2, DDX58, NDUFB6	DDX58, NDUFB6
chr7q35	0.0745192	0.939082	-0.788541	-1.43259	30	2	OR2A1-AS1, TPK1
chr7p22	0.0766551	0.939082	-0.264771	-1.43551	21	19	RAC1, DAGLB, FAM20C, SNX8, AIMP2, MAD1L1, MICALL2, PDGFA, BRAT1, FSCN1, CHST12, WIPI2, PSMG3, COX19, ZFAND2A, CCZ1, KDELR2, C7orf50	CHST12, WIPI2, PSMG3, COX19, ZFAND2A, CCZ1, KDELR2, C7orf50	RAC1
chr12q14	0.115282	0.947655	-0.499261	-1.43643	42	5	PPM1H, AVIL, CDK4, TSFM, CTDSP2	CTDSP2
chr10q25	0.125373	0.947655	-0.389168	-1.43756	41	9	DUSP5, HSPA12A, ADRA2A, GSTO2, XPNPEP1, BBIP1, ACSL5, ADD3, GSTO1	ACSL5, ADD3, GSTO1	DUSP5
chr4q32	0.0857909	0.939082	-0.515814	-1.48406	31	5	KLHL2, PALLD, CPE, TMEM192, NAF1	PALLD, CPE, TMEM192, NAF1
chr10p13	0.0925373	0.939082	-0.407226	-1.50427	30	9	DCLRE1C, VIM-AS1, SUV39H2, ITGA8, HSPA14, RPP38
chr2q24	0.0569948	0.939082	-0.592168	-1.51601	21	4	STK39, GCA, WDSUB1
chr8p23	0.0898876	0.939082	-0.429177	-1.52801	31	8	NEIL2, ERI1, DEFB1, FBXO25, MFHAS1, CLN8, ARHGEF10	CLN8, ARHGEF10
chr1p12	0.00721154	0.433937	-0.916716	-1.66545	2	2	ZNF697, NOTCH2
chr15q15	0.031746	0.669109	-0.374653	-1.69814	9	13	ADAL, GCHFR, RPUSD2, NDUFAF1, ZFYVE19, HYPK, RPAP1, MAP1A
chr7q11	0.0139373	0.477352	-0.32452	-1.75945	3	19	LIMK1, STYXL1, STX1A, TMEM60, RFC2, ERV3-1, ABHD11, RHBDD2, POMZP3, TPST1, POR, TYW1, ASL, VKORC1L1, GUSB	GUSB
chr10q11	0.0103627	0.471601	-0.749113	-1.9178	3	4	CXCL12, VSTM4, RASSF4, ZNF487		CXCL12
chr13q33	0.00777202	0.433937	-0.796099	-2.03809	2	4	EFNB2, ARGLU1, FGF14-AS2, TEX30		EFNB2, ARGLU1
MT	0.0031348	0.433937	-0.986078	-4.23279	0	12	MT-ATP6, MT-ND3, MT-CO3, MT-CYB, MT-CO2, MT-ND5, MT-ND4L, MT-CO1, MT-ND4, MT-ATP8, MT-ND1, MT-ND6		MT-ATP6, MT-ND3, MT-CO3, MT-CYB, MT-CO2, MT-ND5, MT-ND4L, MT-CO1, MT-ND4, MT-ATP8, MT-ND1, MT-ND6

## Sheet: C2
pathway	pval	padj	ES	NES	nMoreExtreme	size	leadingEdge	leadingEdge_UP	leadingEdge_DOWN
REACTOME_EUKARYOTIC_TRANSLATION_ELONGATION	0.00112867	0.0239021	0.882487	7.5482	0	85	RPL13A, RPL7, RPL23A, RPL41, RPS20, RPL27A, RPL21, RPL31, RPL36A, RPLP2, RPL35A, RPL19, RPL18A, RPL26, RPL8, RPS27, RPL10, RPL27, RPS3, RPS25, RPL10A, RPL3, RPLP1, RPS4X, RPS6, RPS10, RPS9, RPS14, RPS27A, RPS15, RPS19, RPS18, RPL15, RPS13, RPL38, RPS15A, RPL37A, RPS2, RPL32, RPS29, RPS3A, RPS23, RPL9, RPS7, RPS12, RPS5, RPL17, RPS16, RPS28, RPL34, RPL13, FAU, EEF1A1, RPL6, RPL39, RPL30, RPL35, RP…	RPL13A, RPL7, RPL23A, RPL41, RPS20, RPL27A, RPL21, RPL31, RPL36A, RPLP2, RPL35A, RPL19, RPL18A, RPL26, RPL8, RPS27, RPL10, RPL27, RPS3, RPS25, RPL10A, RPL3, RPLP1, RPS4X, RPS6, RPS10, RPS9, RPS14, RPS27A, RPS15, RPS19, RPS18, RPL15, RPS13, RPL38, RPS15A, RPL37A, RPS2, RPL32, RPS29, RPS3A, RPS23, RPL9, RPS7, RPS12, RPS5, RPL17, RPS16, RPS28, RPL34, RPL13, FAU, EEF1A1, RPL6, RPL39, RPL30, RPL35, RP…
WP_CYTOPLASMIC_RIBOSOMAL_PROTEINS	0.00114416	0.0239021	0.905161	7.54045	0	78	RPL13A, RPL7, RPL23A, RPL41, RPS20, RPL27A, RPL21, RPL31, RPL36A, RPLP2, RPL35A, RPL19, RPL18A, RPL26, RPL8, RPS27, RPL10, RPL27, RPS3, RPS25, RPL10A, RPL3, RPLP1, RPS4X, RPS6, RPS10, RPS9, RPS14, RPS27A, RPS15, RPS19, RPS18, RPL15, RPS13, RPL38, RPS15A, RPL37A, RPS2, RPL32, RPS29, RPS3A, RPS23, RPL9, RPS7, RPS12, RPS5, RPL17, RPS16, RPS28, RPL34, RPL13, FAU, RPL6, RPL39, RPL30, RPL35, RPL12, UBA…	RPL13A, RPL7, RPL23A, RPL41, RPS20, RPL27A, RPL21, RPL31, RPL36A, RPLP2, RPL35A, RPL19, RPL18A, RPL26, RPL8, RPS27, RPL10, RPL27, RPS3, RPS25, RPL10A, RPL3, RPLP1, RPS4X, RPS6, RPS10, RPS9, RPS14, RPS27A, RPS15, RPS19, RPS18, RPL15, RPS13, RPL38, RPS15A, RPL37A, RPS2, RPL32, RPS29, RPS3A, RPS23, RPL9, RPS7, RPS12, RPS5, RPL17, RPS16, RPS28, RPL34, RPL13, FAU, RPL6, RPL39, RPL30, RPL35, RPL12, UBA…
REACTOME_RESPONSE_OF_EIF2AK4_GCN2_TO_AMINO_ACID_DEFICIENCY	0.0011274	0.0239021	0.873233	7.46467	0	84	RPL13A, RPL7, RPL23A, RPL41, RPS20, RPL27A, RPL21, RPL31, RPL36A, RPLP2, RPL35A, RPL19, RPL18A, RPL26, RPL8, RPS27, RPL10, RPL27, RPS3, RPS25, RPL10A, RPL3, RPLP1, RPS4X, RPS6, RPS10, RPS9, RPS14, RPS27A, RPS15, RPS19, RPS18, RPL15, RPS13, RPL38, RPS15A, RPL37A, RPS2, RPL32, RPS29, RPS3A, RPS23, RPL9, RPS7, RPS12, RPS5, RPL17, RPS16, RPS28, RPL34, RPL13, FAU, RPL6, RPL39, RPL30, RPL35, RPL12, UBA…	RPL13A, RPL7, RPL23A, RPL41, RPS20, RPL27A, RPL21, RPL31, RPL36A, RPLP2, RPL35A, RPL19, RPL18A, RPL26, RPL8, RPS27, RPL10, RPL27, RPS3, RPS25, RPL10A, RPL3, RPLP1, RPS4X, RPS6, RPS10, RPS9, RPS14, RPS27A, RPS15, RPS19, RPS18, RPL15, RPS13, RPL38, RPS15A, RPL37A, RPS2, RPL32, RPS29, RPS3A, RPS23, RPL9, RPS7, RPS12, RPS5, RPL17, RPS16, RPS28, RPL34, RPL13, FAU, RPL6, RPL39, RPL30, RPL35, RPL12, UBA…
KEGG_RIBOSOME	0.00113507	0.0239021	0.880103	7.42493	0	81	RPL13A, RPL7, RPL23A, RPL41, RPS20, RPL27A, RPL21, RPL31, RPL36A, RPLP2, RPL35A, RPL19, RPL18A, RPL26, RPL8, RPS27, RPL10, RPL27, RPS3, RPS25, RPL10A, RPL3, RPLP1, RPS4X, RPS6, RPS10, RPS9, RPS27A, RPS15, RPS19, RPS18, RPL15, RPS13, RPL38, RPS15A, RPL37A, RPS2, RPL32, RPS29, RPS3A, RPS23, RPL9, RPS7, RPS12, RPS5, RPL17, RPS16, RPS28, RPL34, RPL13, FAU, RPL6, RPL39, RPL30, RPL35, RPL12, UBA52, RPL…	RPL13A, RPL7, RPL23A, RPL41, RPS20, RPL27A, RPL21, RPL31, RPL36A, RPLP2, RPL35A, RPL19, RPL18A, RPL26, RPL8, RPS27, RPL10, RPL27, RPS3, RPS25, RPL10A, RPL3, RPLP1, RPS4X, RPS6, RPS10, RPS9, RPS27A, RPS15, RPS19, RPS18, RPL15, RPS13, RPL38, RPS15A, RPL37A, RPS2, RPL32, RPS29, RPS3A, RPS23, RPL9, RPS7, RPS12, RPS5, RPL17, RPS16, RPS28, RPL34, RPL13, FAU, RPL6, RPL39, RPL30, RPL35, RPL12, UBA52, RPL…
REACTOME_NONSENSE_MEDIATED_DECAY_NMD	0.0011274	0.0239021	0.840062	7.32077	0	90	RPL13A, RPL7, RPL23A, RPL41, RPS20, RPL27A, RPL21, RPL31, RPL36A, RPLP2, RPL35A, RPL19, RPL18A, RPL26, RPL8, RPS27, RPL10, RPL27, RPS3, RPS25, RPL10A, RPL3, RPLP1, RPS4X, RPS6, RPS10, RPS9, RPS14, RPS27A, RPS15, RPS19, RPS18, RPL15, RPS13, RPL38, RPS15A, RPL37A, RPS2, RPL32, RPS29, RPS3A, RPS23, RPL9, RPS7, RPS12, RPS5, RPL17, RPS16, RPS28, RPL34, RPL13, FAU, RPL6, RPL39, RPL30, RPL35, RPL12, UBA…	RPL13A, RPL7, RPL23A, RPL41, RPS20, RPL27A, RPL21, RPL31, RPL36A, RPLP2, RPL35A, RPL19, RPL18A, RPL26, RPL8, RPS27, RPL10, RPL27, RPS3, RPS25, RPL10A, RPL3, RPLP1, RPS4X, RPS6, RPS10, RPS9, RPS14, RPS27A, RPS15, RPS19, RPS18, RPL15, RPS13, RPL38, RPS15A, RPL37A, RPS2, RPL32, RPS29, RPS3A, RPS23, RPL9, RPS7, RPS12, RPS5, RPL17, RPS16, RPS28, RPL34, RPL13, FAU, RPL6, RPL39, RPL30, RPL35, RPL12, UBA…
REACTOME_EUKARYOTIC_TRANSLATION_INITIATION	0.00112233	0.0239021	0.821959	7.26259	0	96	RPL13A, RPL7, RPL23A, RPL41, RPS20, RPL27A, RPL21, RPL31, RPL36A, RPLP2, RPL35A, EIF4A1, RPL19, RPL18A, RPL26, RPL8, RPS27, RPL10, RPL27, RPS3, RPS25, RPL10A, RPL3, RPLP1, RPS4X, RPS6, RPS10, RPS9, RPS14, RPS27A, RPS15, RPS19, RPS18, RPL15, RPS13, RPL38, RPS15A, RPL37A, RPS2, RPL32, RPS29, RPS3A, RPS23, RPL9, RPS7, RPS12, RPS5, RPL17, RPS16, RPS28, RPL34, RPL13, FAU, RPL6, RPL39, RPL30, RPL35, RP…	RPL13A, RPL7, RPL23A, RPL41, RPS20, RPL27A, RPL21, RPL31, RPL36A, RPLP2, RPL35A, EIF4A1, RPL19, RPL18A, RPL26, RPL8, RPS27, RPL10, RPL27, RPS3, RPS25, RPL10A, RPL3, RPLP1, RPS4X, RPS6, RPS10, RPS9, RPS14, RPS27A, RPS15, RPS19, RPS18, RPL15, RPS13, RPL38, RPS15A, RPL37A, RPS2, RPL32, RPS29, RPS3A, RPS23, RPL9, RPS7, RPS12, RPS5, RPL17, RPS16, RPS28, RPL34, RPL13, FAU, RPL6, RPL39, RPL30, RPL35, RP…
REACTOME_SELENOAMINO_ACID_METABOLISM	0.00112613	0.0239021	0.840573	7.24995	0	87	RPL13A, RPL7, RPL23A, RPL41, RPS20, RPL27A, RPL21, RPL31, RPL36A, RPLP2, RPL35A, RPL19, RPL18A, RPL26, RPL8, RPS27, RPL10, RPL27, RPS3, RPS25, RPL10A, RPL3, RPLP1, RPS4X, RPS6, RPS10, RPS9, RPS14, RPS27A, RPS15, RPS19, RPS18, RPL15, RPS13, RPL38, RPS15A, RPL37A, RPS2, RPL32, RPS29, RPS3A, RPS23, RPL9, RPS7, RPS12, RPS5, RPL17, RPS16, RPS28, RPL34, RPL13, FAU, RPL6, RPL39, RPL30, RPL35, RPL12, UBA…	RPL13A, RPL7, RPL23A, RPL41, RPS20, RPL27A, RPL21, RPL31, RPL36A, RPLP2, RPL35A, RPL19, RPL18A, RPL26, RPL8, RPS27, RPL10, RPL27, RPS3, RPS25, RPL10A, RPL3, RPLP1, RPS4X, RPS6, RPS10, RPS9, RPS14, RPS27A, RPS15, RPS19, RPS18, RPL15, RPS13, RPL38, RPS15A, RPL37A, RPS2, RPL32, RPS29, RPS3A, RPS23, RPL9, RPS7, RPS12, RPS5, RPL17, RPS16, RPS28, RPL34, RPL13, FAU, RPL6, RPL39, RPL30, RPL35, RPL12, UBA…
HSIAO_HOUSEKEEPING_GENES	0.00102987	0.0239021	0.612463	7.04398	0	244	RPL13A, RPL7, ALDOA, RPL23A, RPL41, RPL27A, RPL21, RPL31, RPL36A, TMSB4X, RPLP2, RPL35A, EIF4A1, RPL19, RPL18A, RPL8, RPS27, RPL27, RPS3, RPS25, RPL10A, RPL3, RPLP1, RPS6, RPS10, RPS9, RPS14, RPS27A, RPS15, RPS19, RPS18, FTL, RPL38, RPS15A, RPL37A, RPS2, B2M, RPL32, UBB, HNRNPA1, RPS29, OAZ1, HSPB1, RPS3A, RPS23, RPS7, RPS5, RPL17, RPS16, RPS28, GAPDH, RPL34, RPL13, EEF1A1, RPL6, RPL39, HLA-B, LG…	RPL13A, RPL7, ALDOA, RPL23A, RPL41, RPL27A, RPL21, RPL31, RPL36A, TMSB4X, RPLP2, RPL35A, EIF4A1, RPL19, RPL18A, RPL8, RPS27, RPL27, RPS3, RPS25, RPL10A, RPL3, RPLP1, RPS6, RPS10, RPS9, RPS14, RPS27A, RPS15, RPS19, RPS18, FTL, RPL38, RPS15A, RPL37A, RPS2, B2M, RPL32, UBB, HNRNPA1, RPS29, OAZ1, HSPB1, RPS3A, RPS23, RPS7, RPS5, RPL17, RPS16, RPS28, GAPDH, RPL34, RPL13, EEF1A1, RPL6, RPL39, HLA-B, LG…
REACTOME_CELLULAR_RESPONSE_TO_STARVATION	0.00111111	0.0239021	0.760528	6.93325	0	104	RPL13A, RPL7, RPL23A, RPL41, RPS20, RPL27A, RPL21, RPL31, RPL36A, RPLP2, RPL35A, RPL19, RPL18A, RPL26, RPL8, RPS27, RPL10, RPL27, RPS3, RPS25, RPL10A, RPL3, RPLP1, RPS4X, RPS6, RPS10, RPS9, RPS14, RPS27A, RPS15, RPS19, RPS18, RPL15, RPS13, RPL38, RPS15A, RPL37A, RPS2, RPL32, RPS29, RPS3A, RPS23, RPL9, RPS7, RPS12, RPS5, RPL17, RPS16, RPS28, RPL34, RPL13, FAU, RPL6, RPL39, RPL30, RPL35, RPL12, UBA…	RPL13A, RPL7, RPL23A, RPL41, RPS20, RPL27A, RPL21, RPL31, RPL36A, RPLP2, RPL35A, RPL19, RPL18A, RPL26, RPL8, RPS27, RPL10, RPL27, RPS3, RPS25, RPL10A, RPL3, RPLP1, RPS4X, RPS6, RPS10, RPS9, RPS14, RPS27A, RPS15, RPS19, RPS18, RPL15, RPS13, RPL38, RPS15A, RPL37A, RPS2, RPL32, RPS29, RPS3A, RPS23, RPL9, RPS7, RPS12, RPS5, RPL17, RPS16, RPS28, RPL34, RPL13, FAU, RPL6, RPL39, RPL30, RPL35, RPL12, UBA…
REACTOME_INFLUENZA_INFECTION	0.00110619	0.0239021	0.751517	6.87421	0	105	RPL13A, RPL7, RPL23A, RPL41, RPS20, RPL27A, RPL21, RPL31, RPL36A, RPLP2, RPL35A, RPL19, RPL18A, RPL26, RPL8, RPS27, RPL10, RPL27, RPS3, RPS25, RPL10A, RPL3, RPLP1, RPS4X, RPS6, RPS10, RPS9, RPS14, RPS27A, RPS15, RPS19, RPS18, RPL15, RPS13, RPL38, RPS15A, RPL37A, RPS2, RPL32, RPS29, RPS3A, RPS23, RPL9, RPS7, RPS12, RPS5, RPL17, RPS16, RPS28, RPL34, RPL13, FAU, RPL6, RPL39, RPL30, RPL35, SLC25A6, R…	RPL13A, RPL7, RPL23A, RPL41, RPS20, RPL27A, RPL21, RPL31, RPL36A, RPLP2, RPL35A, RPL19, RPL18A, RPL26, RPL8, RPS27, RPL10, RPL27, RPS3, RPS25, RPL10A, RPL3, RPLP1, RPS4X, RPS6, RPS10, RPS9, RPS14, RPS27A, RPS15, RPS19, RPS18, RPL15, RPS13, RPL38, RPS15A, RPL37A, RPS2, RPL32, RPS29, RPS3A, RPS23, RPL9, RPS7, RPS12, RPS5, RPL17, RPS16, RPS28, RPL34, RPL13, FAU, RPL6, RPL39, RPL30, RPL35, SLC25A6, R…
REACTOME_SRP_DEPENDENT_COTRANSLATIONAL_PROTEIN_TARGETING_TO_MEMBRANE	0.0011274	0.0239021	0.782505	6.85771	0	94	RPL13A, RPL7, RPL23A, RPL41, RPS20, RPL27A, RPL21, RPL31, RPL36A, RPLP2, RPL35A, RPL19, RPL18A, RPL26, RPL8, RPS27, RPL10, RPL27, RPS3, RPS25, RPL10A, RPL3, RPLP1, RPS4X, RPS6, RPS10, RPS9, RPS14, RPS27A, RPS15, RPS19, RPS18, RPL15, RPS13, RPL38, RPS15A, RPL37A, RPS2, RPL32, RPS29, RPS3A, RPS23, RPL9, RPS7, RPS12, RPS5, RPL17, RPS16, RPS28, RPL34, RPL13, FAU, RPL6, RPL39, RPL30, RPL35, RPL12, UBA…	RPL13A, RPL7, RPL23A, RPL41, RPS20, RPL27A, RPL21, RPL31, RPL36A, RPLP2, RPL35A, RPL19, RPL18A, RPL26, RPL8, RPS27, RPL10, RPL27, RPS3, RPS25, RPL10A, RPL3, RPLP1, RPS4X, RPS6, RPS10, RPS9, RPS14, RPS27A, RPS15, RPS19, RPS18, RPL15, RPS13, RPL38, RPS15A, RPL37A, RPS2, RPL32, RPS29, RPS3A, RPS23, RPL9, RPS7, RPS12, RPS5, RPL17, RPS16, RPS28, RPL34, RPL13, FAU, RPL6, RPL39, RPL30, RPL35, RPL12, UBA…
REACTOME_REGULATION_OF_EXPRESSION_OF_SLITS_AND_ROBOS	0.00108932	0.0239021	0.696555	6.70077	0	121	RPL13A, RPL7, RPL23A, RPL41, RPS20, RPL27A, RPL21, RPL31, RPL36A, RPLP2, RPL35A, RPL19, RPL18A, RPL26, RPL8, RPS27, RPL10, RPL27, RPS3, RPS25, RPL10A, RPL3, RPLP1, RPS4X, RPS6, RPS10, RPS9, RPS14, RPS27A, RPS15, RPS19, RPS18, RPL15, RPS13, RPL38, RPS15A, RPL37A, RPS2, RPL32, UBB, RPS29, RPS3A, RPS23, RPL9, RPS7, RPS12, RPS5, RPL17, RPS16, RPS28, RPL34, RPL13, FAU, RPL6, RPL39, RPL30, RPL35, RPL12…	RPL13A, RPL7, RPL23A, RPL41, RPS20, RPL27A, RPL21, RPL31, RPL36A, RPLP2, RPL35A, RPL19, RPL18A, RPL26, RPL8, RPS27, RPL10, RPL27, RPS3, RPS25, RPL10A, RPL3, RPLP1, RPS4X, RPS6, RPS10, RPS9, RPS14, RPS27A, RPS15, RPS19, RPS18, RPL15, RPS13, RPL38, RPS15A, RPL37A, RPS2, RPL32, UBB, RPS29, RPS3A, RPS23, RPL9, RPS7, RPS12, RPS5, RPL17, RPS16, RPS28, RPL34, RPL13, FAU, RPL6, RPL39, RPL30, RPL35, RPL12…
REACTOME_SIGNALING_BY_ROBO_RECEPTORS	0.00107066	0.0239021	0.659683	6.5405	0	133	RPL13A, RPL7, RPL23A, RPL41, RPS20, RPL27A, RPL21, RPL31, RPL36A, RPLP2, RPL35A, RPL19, RPL18A, RPL26, RPL8, RPS27, RPL10, RPL27, RPS3, RPS25, RPL10A, RPL3, RPLP1, RPS4X, RPS6, RPS10, RPS9, RPS14, RPS27A, RPS15, RPS19, RPS18, RPL15, RPS13, RPL38, RPS15A, RPL37A, RPS2, RPL32, UBB, RPS29, RPS3A, RPS23, RPL9, RPS7, RPS12, RPS5, RPL17, RPS16, RPS28, RPL34, RPL13, FAU, RPL6, RPL39, RPL30, RPL35, RPL12…	RPL13A, RPL7, RPL23A, RPL41, RPS20, RPL27A, RPL21, RPL31, RPL36A, RPLP2, RPL35A, RPL19, RPL18A, RPL26, RPL8, RPS27, RPL10, RPL27, RPS3, RPS25, RPL10A, RPL3, RPLP1, RPS4X, RPS6, RPS10, RPS9, RPS14, RPS27A, RPS15, RPS19, RPS18, RPL15, RPS13, RPL38, RPS15A, RPL37A, RPS2, RPL32, UBB, RPS29, RPS3A, RPS23, RPL9, RPS7, RPS12, RPS5, RPL17, RPS16, RPS28, RPL34, RPL13, FAU, RPL6, RPL39, RPL30, RPL35, RPL12…
REACTOME_RRNA_PROCESSING	0.0010917	0.0239021	0.67171	6.42809	0	118	RPL13A, RPL7, RPL23A, RPL41, RPS20, RPL27A, RPL21, RPL31, RPL36A, RPLP2, RPL35A, RPL19, RPL18A, RPL26, RPL8, RPS27, RPL10, RPL27, RPS3, RPS25, RPL10A, RPL3, RPLP1, RPS4X, RPS6, RPS10, RPS9, RPS14, RPS27A, RPS15, RPS19, RPS18, RPL15, RPS13, RPL38, RPS15A, RPL37A, RPS2, RPL32, RPS29, RPS3A, RPS23, RPL9, RPS7, RPS12, RPS5, RPL17, RPS16, RPS28, RPL34, RPL13, FAU, RPL6, RPL39, RPL30, RPL35, RPL12, UBA…	RPL13A, RPL7, RPL23A, RPL41, RPS20, RPL27A, RPL21, RPL31, RPL36A, RPLP2, RPL35A, RPL19, RPL18A, RPL26, RPL8, RPS27, RPL10, RPL27, RPS3, RPS25, RPL10A, RPL3, RPLP1, RPS4X, RPS6, RPS10, RPS9, RPS14, RPS27A, RPS15, RPS19, RPS18, RPL15, RPS13, RPL38, RPS15A, RPL37A, RPS2, RPL32, RPS29, RPS3A, RPS23, RPL9, RPS7, RPS12, RPS5, RPL17, RPS16, RPS28, RPL34, RPL13, FAU, RPL6, RPL39, RPL30, RPL35, RPL12, UBA…
BILANGES_SERUM_AND_RAPAMYCIN_SENSITIVE_GENES	0.00119048	0.0239021	0.843383	6.1431	0	52	RPL13A, RPL7, RPL27A, RPL21, RPL36A, RPL18A, RPL26, RPL8, RPL10, RPS3, RPS25, RPS4X, RPS6, RPS10, RPS9, RPS14, RPS27A, RPS19, RPL15, RPS13, RPL32, RPS3A, RPS23, RPS7, RPS5, RPS16, RPL13, FAU, EEF1A1, RPL6, RPL30, UBA52, RPL18, RPL24, RPL23, RPL4, RPL7A, RPL14, RPL5, EIF3H, EEF2, RPL29, EIF3F, COX7A2L, RPS8	RPL13A, RPL7, RPL27A, RPL21, RPL36A, RPL18A, RPL26, RPL8, RPL10, RPS3, RPS25, RPS4X, RPS6, RPS10, RPS9, RPS14, RPS27A, RPS19, RPL15, RPS13, RPL32, RPS3A, RPS23, RPS7, RPS5, RPS16, RPL13, FAU, EEF1A1, RPL6, RPL30, UBA52, RPL18, RPL24, RPL23, RPL4, RPL7A, RPL14, RPL5, EIF3H, EEF2, RPL29, EIF3F, COX7A2L, RPS8
REACTOME_NERVOUS_SYSTEM_DEVELOPMENT	0.00103199	0.0239021	0.508838	5.66232	0	209	RPL13A, RPL7, RPL23A, RPL41, RPS20, RPL27A, RPL21, RPL31, RPL36A, RPLP2, RPL35A, RPL19, RPL18A, RPL26, RPL8, RPS27, RPL10, RPL27, RPS3, RPS25, RPL10A, RPL3, RPLP1, RPS4X, RPS6, RPS10, RPS9, RPS14, RPS27A, RPS15, RPS19, RPS18, RPL15, RPS13, RPL38, RPS15A, RPL37A, RPS2, RPL32, UBB, RPS29, RPS3A, RPS23, RPL9, RPS7, RPS12, RPS5, RPL17, RPS16, RPS28, RPL34, RPL13, FAU, ARPC1B, RPL6, RPL39, RPL30, RPL3…	RPL13A, RPL7, RPL23A, RPL41, RPS20, RPL27A, RPL21, RPL31, RPL36A, RPLP2, RPL35A, RPL19, RPL18A, RPL26, RPL8, RPS27, RPL10, RPL27, RPS3, RPS25, RPL10A, RPL3, RPLP1, RPS4X, RPS6, RPS10, RPS9, RPS14, RPS27A, RPS15, RPS19, RPS18, RPL15, RPS13, RPL38, RPS15A, RPL37A, RPS2, RPL32, UBB, RPS29, RPS3A, RPS23, RPL9, RPS7, RPS12, RPS5, RPL17, RPS16, RPS28, RPL34, RPL13, FAU, ARPC1B, RPL6, RPL39, RPL30, RPL3…
REACTOME_METABOLISM_OF_AMINO_ACIDS_AND_DERIVATIVES	0.00104712	0.0239021	0.54559	5.66137	0	160	RPL13A, RPL7, RPL23A, RPL41, RPS20, RPL27A, RPL21, RPL31, RPL36A, RPLP2, RPL35A, RPL19, RPL18A, RPL26, RPL8, RPS27, RPL10, RPL27, RPS3, RPS25, RPL10A, RPL3, RPLP1, RPS4X, RPS6, RPS10, RPS9, RPS14, RPS27A, RPS15, RPS19, RPS18, RPL15, RPS13, RPL38, RPS15A, RPL37A, RPS2, RPL32, RPS29, OAZ1, RPS3A, RPS23, RPL9, RPS7, RPS12, RPS5, RPL17, RPS16, RPS28, RPL34, RPL13, FAU, RPL6, RPL39, RPL30, RPL35, RPL1…	RPL13A, RPL7, RPL23A, RPL41, RPS20, RPL27A, RPL21, RPL31, RPL36A, RPLP2, RPL35A, RPL19, RPL18A, RPL26, RPL8, RPS27, RPL10, RPL27, RPS3, RPS25, RPL10A, RPL3, RPLP1, RPS4X, RPS6, RPS10, RPS9, RPS14, RPS27A, RPS15, RPS19, RPS18, RPL15, RPS13, RPL38, RPS15A, RPL37A, RPS2, RPL32, RPS29, OAZ1, RPS3A, RPS23, RPL9, RPS7, RPS12, RPS5, RPL17, RPS16, RPS28, RPL34, RPL13, FAU, RPL6, RPL39, RPL30, RPL35, RPL1…
REACTOME_TRANSLATION	0.0010395	0.0239021	0.512838	5.52001	0	185	RPL13A, RPL7, RPL23A, RPL41, RPS20, RPL27A, RPL21, RPL31, RPL36A, RPLP2, RPL35A, EIF4A1, RPL19, RPL18A, RPL26, RPL8, RPS27, RPL10, RPL27, RPS3, RPS25, RPL10A, RPL3, RPLP1, RPS4X, RPS6, RPS10, RPS9, RPS14, RPS27A, RPS15, RPS19, RPS18, RPL15, RPS13, RPL38, RPS15A, RPL37A, RPS2, RPL32, RPS29, RPS3A, RPS23, RPL9, RPS7, RPS12, RPS5, RPL17, RPS16, RPS28, RPL34, RPL13, FAU, EEF1A1, RPL6, RPL39, RPL30, R…	RPL13A, RPL7, RPL23A, RPL41, RPS20, RPL27A, RPL21, RPL31, RPL36A, RPLP2, RPL35A, EIF4A1, RPL19, RPL18A, RPL26, RPL8, RPS27, RPL10, RPL27, RPS3, RPS25, RPL10A, RPL3, RPLP1, RPS4X, RPS6, RPS10, RPS9, RPS14, RPS27A, RPS15, RPS19, RPS18, RPL15, RPS13, RPL38, RPS15A, RPL37A, RPS2, RPL32, RPS29, RPS3A, RPS23, RPL9, RPS7, RPS12, RPS5, RPL17, RPS16, RPS28, RPL34, RPL13, FAU, EEF1A1, RPL6, RPL39, RPL30, R…
REACTOME_INFECTIOUS_DISEASE	0.00102041	0.0239021	0.45593	5.42924	0	290	RPL13A, RPL7, RPL23A, RPL41, RPS20, RPL27A, RPL21, RPL31, RPL36A, RPLP2, RPL35A, RPL19, RPL18A, RPL26, RPL8, RPS27, RPL10, RPL27, RPS3, RPS25, RPL10A, RPL3, RPLP1, RPS4X, RPS6, RPS10, RPS9, RPS14, RPS27A, RPS15, RPS19, RPS18, RPL15, RPS13, RPL38, RPS15A, RPL37A, RPS2, B2M, RPL32, CD9, UBB, RPS29, RPS3A, RPS23, RPL9, RPS7, RPS12, RPS5, RPL17, RPS16, RPS28, RPL34, RPL13, FAU, ARPC1B, RPL6, RPL39, R…	RPL13A, RPL7, RPL23A, RPL41, RPS20, RPL27A, RPL21, RPL31, RPL36A, RPLP2, RPL35A, RPL19, RPL18A, RPL26, RPL8, RPS27, RPL10, RPL27, RPS3, RPS25, RPL10A, RPL3, RPLP1, RPS4X, RPS6, RPS10, RPS9, RPS14, RPS27A, RPS15, RPS19, RPS18, RPL15, RPS13, RPL38, RPS15A, RPL37A, RPS2, B2M, RPL32, CD9, UBB, RPS29, RPS3A, RPS23, RPL9, RPS7, RPS12, RPS5, RPL17, RPS16, RPS28, RPL34, RPL13, FAU, ARPC1B, RPL6, RPL39, R…
PECE_MAMMARY_STEM_CELL_UP	0.00112233	0.0239021	0.613382	5.36738	0	92	RPL13A, RPL23A, RPL41, RPS20, RPL27A, RPLP2, RPL35A, RPL18A, RPL8, RPS3, RPS25, RPL10A, RPLP1, RPS10, RPS14, RPS19, RPS18, RPL15, RPS13, RPS2, RPS29, RPS7, RPS12, RPS16, RPS28, GAPDH, RPL13, FAU, RPL39, UBA52, RPL24, RPL7A, RPL36AL, TUBB2A, EEF1D, COX7A2, TMSB10, MGP, NACA, AK1, RPL22, TUBB4B, MT1X, UQCRB, PTMA, UBL5, DYNLL1, COX6C, NDUFA11, TMA7, TXN, RPL28, EIF3K, RPSA, TALDO1, CLU, COX4I1, EDF…	RPL13A, RPL23A, RPL41, RPS20, RPL27A, RPLP2, RPL35A, RPL18A, RPL8, RPS3, RPS25, RPL10A, RPLP1, RPS10, RPS14, RPS19, RPS18, RPL15, RPS13, RPS2, RPS29, RPS7, RPS12, RPS16, RPS28, GAPDH, RPL13, FAU, RPL39, UBA52, RPL24, RPL7A, RPL36AL, TUBB2A, EEF1D, COX7A2, TMSB10, MGP, NACA, AK1, RPL22, TUBB4B, MT1X, UQCRB, PTMA, UBL5, DYNLL1, COX6C, NDUFA11, TMA7, TXN, RPL28, EIF3K, RPSA, TALDO1, CLU, COX4I1, EDF…
REACTOME_CELLULAR_RESPONSES_TO_STIMULI	0.00101937	0.0239021	0.444097	5.33983	0	305	RPL13A, RPL7, RPL23A, RPL41, RPS20, RPL27A, RPL21, RPL31, RPL36A, RPLP2, RPL35A, RPL19, RPL18A, RPL26, RPL8, RPS27, RPL10, RPL27, RPS3, RPS25, RPL10A, RPL3, RPLP1, RPS4X, RPS6, RPS10, RPS9, RPS14, RPS27A, RPS15, RPS19, RPS18, RPL15, RPS13, RPL38, RPS15A, RPL37A, RPS2, RPL32, UBB, RPS29, HSPB1, RPS3A, RPS23, RPL9, RPS7, RPS12, RPS5, RPL17, RPS16, RPS28, RPL34, RPL13, FAU, EEF1A1, RPL6, RPL39, RPL3…	RPL13A, RPL7, RPL23A, RPL41, RPS20, RPL27A, RPL21, RPL31, RPL36A, RPLP2, RPL35A, RPL19, RPL18A, RPL26, RPL8, RPS27, RPL10, RPL27, RPS3, RPS25, RPL10A, RPL3, RPLP1, RPS4X, RPS6, RPS10, RPS9, RPS14, RPS27A, RPS15, RPS19, RPS18, RPL15, RPS13, RPL38, RPS15A, RPL37A, RPS2, RPL32, UBB, RPS29, HSPB1, RPS3A, RPS23, RPL9, RPS7, RPS12, RPS5, RPL17, RPS16, RPS28, RPL34, RPL13, FAU, EEF1A1, RPL6, RPL39, RPL3…
REACTOME_ACTIVATION_OF_THE_MRNA_UPON_BINDING_OF_THE_CAP_BINDING_COMPLEX_AND_EIFS_AND_SUBSEQUENT_BINDING_TO_43S	0.0012285	0.0239021	0.734716	5.0531	0	45	RPS20, EIF4A1, RPS27, RPS3, RPS25, RPS4X, RPS6, RPS10, RPS9, RPS14, RPS27A, RPS15, RPS19, RPS18, RPS13, RPS15A, RPS2, RPS29, RPS3A, RPS23, RPS7, RPS12, RPS5, RPS16, RPS28, FAU, RPS21, EIF3H, EIF3F, RPS11, RPS8, EIF3E, EIF3K, RPSA, EIF3D	RPS20, EIF4A1, RPS27, RPS3, RPS25, RPS4X, RPS6, RPS10, RPS9, RPS14, RPS27A, RPS15, RPS19, RPS18, RPS13, RPS15A, RPS2, RPS29, RPS3A, RPS23, RPS7, RPS12, RPS5, RPS16, RPS28, FAU, RPS21, EIF3H, EIF3F, RPS11, RPS8, EIF3E, EIF3K, RPSA, EIF3D
CHNG_MULTIPLE_MYELOMA_HYPERPLOID_UP	0.00124224	0.0239021	0.747127	4.99759	0	42	RPL13A, RPL27A, RPL21, RPLP2, RPL35A, RPS3, RPLP1, RPS6, RPS9, RPS14, RPS15, RPS19, RPL15, RPS13, RPL32, HNRNPA1, RPS23, RPS16, RPL35, UBA52, RPL18, RPL24, RPL4, RPL7A, RPL14, EEF2, RPL36, RPL29, FBL, RPL37, RPL28, EIF3K, RPSA, EEF1B2, NPM1	RPL13A, RPL27A, RPL21, RPLP2, RPL35A, RPS3, RPLP1, RPS6, RPS9, RPS14, RPS15, RPS19, RPL15, RPS13, RPL32, HNRNPA1, RPS23, RPS16, RPL35, UBA52, RPL18, RPL24, RPL4, RPL7A, RPL14, EEF2, RPL36, RPL29, FBL, RPL37, RPL28, EIF3K, RPSA, EEF1B2, NPM1
ENK_UV_RESPONSE_KERATINOCYTE_UP	0.00102881	0.0239021	0.437971	4.98217	0	234	ALDOA, EIF4A1, RPL19, RPL18A, RPL8, RPL10, RPS3, RPL10A, RPS10, RPS9, RPS15, B2M, UBB, OAZ1, HSPB1, RPS5, FAU, HLA-B, RPL35, RPL12, RPL18, CFL1, RPS21, BTF3, ATF4, PFDN5, HLA-A, TUBB2A, RPL14, TUFM, LGALS1, ERGIC3, ANXA2, MRPL23, RPL29, GSTP1, BSG, EIF1, POLR2L, EIF3F, PFN1, ITM2B, TAGLN2, NEDD8, TUBB4B, PSMB7, COX6B1, RPS11, TAGLN, IGFBP6, POLD4, IER3, SLC3A2, COX6A1, LY6E, S100A11, GUK1, ATP6V0…	ALDOA, EIF4A1, RPL19, RPL18A, RPL8, RPL10, RPS3, RPL10A, RPS10, RPS9, RPS15, B2M, UBB, OAZ1, HSPB1, RPS5, FAU, HLA-B, RPL35, RPL12, RPL18, CFL1, RPS21, BTF3, ATF4, PFDN5, HLA-A, TUBB2A, RPL14, TUFM, LGALS1, ERGIC3, ANXA2, MRPL23, RPL29, GSTP1, BSG, EIF1, POLR2L, EIF3F, PFN1, ITM2B, TAGLN2, NEDD8, TUBB4B, PSMB7, COX6B1, RPS11, TAGLN, IGFBP6, POLD4, IER3, SLC3A2, COX6A1, LY6E, S100A11, GUK1, ATP6V0…
REACTOME_DEVELOPMENTAL_BIOLOGY	0.00102249	0.0239021	0.417273	4.87562	0	265	RPL13A, RPL7, RPL23A, RPL41, RPS20, RPL27A, RPL21, RPL31, RPL36A, RPLP2, RPL35A, RPL19, RPL18A, RPL26, RPL8, RPS27, RPL10, RPL27, RPS3, RPS25, RPL10A, RPL3, RPLP1, RPS4X, RPS6, RPS10, RPS9, RPS14, RPS27A, RPS15, RPS19, ADIRF, RPS18, RPL15, RPS13, RPL38, RPS15A, RPL37A, RPS2, RPL32, UBB, RPS29, RPS3A, RPS23, RPL9, RPS7, RPS12, RPS5, RPL17, RPS16, RPS28, RPL34, RPL13, FAU, ARPC1B, RPL6, RPL39, RPL3…	RPL13A, RPL7, RPL23A, RPL41, RPS20, RPL27A, RPL21, RPL31, RPL36A, RPLP2, RPL35A, RPL19, RPL18A, RPL26, RPL8, RPS27, RPL10, RPL27, RPS3, RPS25, RPL10A, RPL3, RPLP1, RPS4X, RPS6, RPS10, RPS9, RPS14, RPS27A, RPS15, RPS19, ADIRF, RPS18, RPL15, RPS13, RPL38, RPS15A, RPL37A, RPS2, RPL32, UBB, RPS29, RPS3A, RPS23, RPL9, RPS7, RPS12, RPS5, RPL17, RPS16, RPS28, RPL34, RPL13, FAU, ARPC1B, RPL6, RPL39, RPL3…
JISON_SICKLE_CELL_DISEASE_DN	0.00114811	0.0239021	0.562093	4.70683	0	80	RPL13A, RPL7, RPL23A, RPL41, RPS20, RPL21, EIF4A1, RPL19, RPL10A, RPLP1, RPS6, RPS27A, RPS13, RPS7, RPL17, RPS28, RPL13, EEF1A1, RPL6, RPL30, SLC25A6, TOMM7, RPL24, RPL4, BTF3, RPL14, RPL5, HSPA8, EIF3H, RPL11, EEF2, NACA, FBL, EIF3F, RPL22, IMPDH2, PTMA, COX6C, RPL37, EIF3E, EIF3K, EIF3D, RPLP0, EEF1B2, TSC22D3, NPM1, GPX3	RPL13A, RPL7, RPL23A, RPL41, RPS20, RPL21, EIF4A1, RPL19, RPL10A, RPLP1, RPS6, RPS27A, RPS13, RPS7, RPL17, RPS28, RPL13, EEF1A1, RPL6, RPL30, SLC25A6, TOMM7, RPL24, RPL4, BTF3, RPL14, RPL5, HSPA8, EIF3H, RPL11, EEF2, NACA, FBL, EIF3F, RPL22, IMPDH2, PTMA, COX6C, RPL37, EIF3E, EIF3K, EIF3D, RPLP0, EEF1B2, TSC22D3, NPM1, GPX3
TAKAO_RESPONSE_TO_UVB_RADIATION_UP	0.00120919	0.0239021	0.617439	4.65032	0	58	RPL27A, RPL21, RPL36A, RPS25, RPL10A, RPS9, S100A4, UBB, RPS5, RPS28, FTH1, PLP2, SAP18, PFDN5, EEF1D, COX7A2, POLR2L, ARF5, DYNLL1, COX6A1, COX6C, UBC, ATP6V0B, TXN, GPX4, NXF1, SNRPF, SOD1, COX7B, RPLP0, NDUFA4, DBI, COX4I1, SRI, COX8A, PRDX3, ACOT7, GRN, COX5A, PRDX2, UBXN1, ISCU, PPP1R11	RPL27A, RPL21, RPL36A, RPS25, RPL10A, RPS9, S100A4, UBB, RPS5, RPS28, FTH1, PLP2, SAP18, PFDN5, EEF1D, COX7A2, POLR2L, ARF5, DYNLL1, COX6A1, COX6C, UBC, ATP6V0B, TXN, GPX4, NXF1, SNRPF, SOD1, COX7B, RPLP0, NDUFA4, DBI, COX4I1, SRI, COX8A, PRDX3, ACOT7, GRN, COX5A, PRDX2, UBXN1, ISCU, PPP1R11
WANG_TUMOR_INVASIVENESS_UP	0.00104932	0.0239021	0.434213	4.51281	0	161	RPL13A, RPL7, RPS20, RPL27A, RPL21, RPLP2, RPL19, RPL18A, RPL8, RPL27, RPS3, RPS6, RPS14, RPS15A, RPL32, RPS29, RPS7, RPS5, RPS16, GAPDH, RPL34, FAU, RPL6, RPL30, RPL35, COX7C, RPS21, SAP18, CD63, RPL14, COX7A2, ERGIC3, TMSB10, HSPA8, EIF3H, ANXA2, TUBA1B, RBX1, PKM, NACA, CCND1, NEDD8, TUBB4B, RPS11, TJP2, RPS8, NDUFS4, NPC2, PSMA7, CYCS, PRDX5, RPL28, IFITM3, RPLP0, DBI, RAB7A, COX4I1, NUDT5, S…	RPL13A, RPL7, RPS20, RPL27A, RPL21, RPLP2, RPL19, RPL18A, RPL8, RPL27, RPS3, RPS6, RPS14, RPS15A, RPL32, RPS29, RPS7, RPS5, RPS16, GAPDH, RPL34, FAU, RPL6, RPL30, RPL35, COX7C, RPS21, SAP18, CD63, RPL14, COX7A2, ERGIC3, TMSB10, HSPA8, EIF3H, ANXA2, TUBA1B, RBX1, PKM, NACA, CCND1, NEDD8, TUBB4B, RPS11, TJP2, RPS8, NDUFS4, NPC2, PSMA7, CYCS, PRDX5, RPL28, IFITM3, RPLP0, DBI, RAB7A, COX4I1, NUDT5, S…
LI_AMPLIFIED_IN_LUNG_CANCER	0.00111235	0.0239021	0.487637	4.42171	0	102	RPL7, ALDOA, RPL23A, RPS20, RPL27A, RPL31, RPL36A, RPL8, RPS27, RPL27, RPL10A, RPS4X, RPS10, RPL38, RPL37A, RPS2, HSPB1, RPS7, RPS5, RPL17, RPS16, RPL13, RPL30, RPL35, PLP2, RPS21, TUFM, EEF1D, BGN, RAN, PRDX1, PKM, NACA, UQCRB, COX6A1, UQCRH, APRT, SUMO2, ARL6IP1, RPL37, CYCS, RPL28, TALDO1, TIMP1, DPP7, LDHA, ENO1, SNRPE, UBE2I, NME1, MIF, YIF1A, COL1A2, HAX1, HSPE1, PHLDA2, DDOST, SYNGR2, PSMD…	RPL7, ALDOA, RPL23A, RPS20, RPL27A, RPL31, RPL36A, RPL8, RPS27, RPL27, RPL10A, RPS4X, RPS10, RPL38, RPL37A, RPS2, HSPB1, RPS7, RPS5, RPL17, RPS16, RPL13, RPL30, RPL35, PLP2, RPS21, TUFM, EEF1D, BGN, RAN, PRDX1, PKM, NACA, UQCRB, COX6A1, UQCRH, APRT, SUMO2, ARL6IP1, RPL37, CYCS, RPL28, TALDO1, TIMP1, DPP7, LDHA, ENO1, SNRPE, UBE2I, NME1, MIF, YIF1A, COL1A2, HAX1, HSPE1, PHLDA2, DDOST, SYNGR2, PSMD…
REACTOME_METABOLISM_OF_RNA	0.00102041	0.0239021	0.369055	4.40667	0	294	RPL13A, RPL7, RPL23A, RPL41, RPS20, RPL27A, RPL21, RPL31, RPL36A, RPLP2, RPL35A, EIF4A1, RPL19, RPL18A, RPL26, RPL8, RPS27, RPL10, RPL27, RPS3, RPS25, RPL10A, RPL3, RPLP1, RPS4X, RPS6, RPS10, RPS9, RPS14, RPS27A, RPS15, U2AF1, RPS19, RPS18, RPL15, RPS13, RPL38, RPS15A, RPL37A, RPS2, RPL32, UBB, HNRNPA1, RPS29, HSPB1, RPS3A, RPS23, RPL9, RPS7, RPS12, RPS5, RPL17, RPS16, RPS28, RPL34, RPL13, FAU, R…	RPL13A, RPL7, RPL23A, RPL41, RPS20, RPL27A, RPL21, RPL31, RPL36A, RPLP2, RPL35A, EIF4A1, RPL19, RPL18A, RPL26, RPL8, RPS27, RPL10, RPL27, RPS3, RPS25, RPL10A, RPL3, RPLP1, RPS4X, RPS6, RPS10, RPS9, RPS14, RPS27A, RPS15, U2AF1, RPS19, RPS18, RPL15, RPS13, RPL38, RPS15A, RPL37A, RPS2, RPL32, UBB, HNRNPA1, RPS29, HSPB1, RPS3A, RPS23, RPL9, RPS7, RPS12, RPS5, RPL17, RPS16, RPS28, RPL34, RPL13, FAU, R…
TIEN_INTESTINE_PROBIOTICS_6HR_UP	0.00126103	0.0239021	0.693944	4.33269	0	36	RPL23A, RPL41, RPL27A, RPS27, RPS6, RPS14, RPS19, FTL, RPL37A, RPS2, B2M, RPS3A, RPS23, RPS7, GAPDH, RPL13, EEF1A1, RPL39, RPL23, RPL4, RPL5, HSPA8, RPS11, UBC, ACTB, RPLP0	RPL23A, RPL41, RPL27A, RPS27, RPS6, RPS14, RPS19, FTL, RPL37A, RPS2, B2M, RPS3A, RPS23, RPS7, GAPDH, RPL13, EEF1A1, RPL39, RPL23, RPL4, RPL5, HSPA8, RPS11, UBC, ACTB, RPLP0
KIM_BIPOLAR_DISORDER_OLIGODENDROCYTE_DENSITY_CORR_UP	0.00101317	0.0239021	0.346874	4.24617	0	333	RPL7, ALDOA, RPL41, RPL8, RPS27, RPL27, RPS25, RPL10A, RPL3, RPLP1, RPS4X, RPS6, RPS10, RPS27A, RPS19, RPS18, FTL, RPS13, RPL32, UBB, OAZ1, RPS12, FAU, EEF1A1, RPL35, SLC25A6, RPL12, COX7C, CFL1, RPL24, RPL4, LAMTOR5, PFDN5, RPL36AL, TUBB2A, TUFM, COX7A2, LGALS1, RAN, RPL11, RPL29, PRDX1, PKM, NACA, FBL, EIF3F, FHL1, PFN1, PSMB5, TMEM147, NEDD8, MGST3, TUBB4B, COX7A2L, TPI1, COX6B1, UQCRB, ARF5, …	RPL7, ALDOA, RPL41, RPL8, RPS27, RPL27, RPS25, RPL10A, RPL3, RPLP1, RPS4X, RPS6, RPS10, RPS27A, RPS19, RPS18, FTL, RPS13, RPL32, UBB, OAZ1, RPS12, FAU, EEF1A1, RPL35, SLC25A6, RPL12, COX7C, CFL1, RPL24, RPL4, LAMTOR5, PFDN5, RPL36AL, TUBB2A, TUFM, COX7A2, LGALS1, RAN, RPL11, RPL29, PRDX1, PKM, NACA, FBL, EIF3F, FHL1, PFN1, PSMB5, TMEM147, NEDD8, MGST3, TUBB4B, COX7A2L, TPI1, COX6B1, UQCRB, ARF5, …
MARTENS_TRETINOIN_RESPONSE_DN	0.00102249	0.0239021	0.346508	4.13297	0	296	RPL13A, RPL7, RPL23A, RPL21, RPL31, TMSB4X, RPL19, RPL18A, RPL26, RPS27, RPL10, RPL27, RPS3, RPS25, RPL10A, RPL3, RPS4X, RPS6, RPS10, RPS9, RPS14, RPS27A, RPS19, RPL15, RPL37A, B2M, RPL32, UBB, HNRNPA1, HSPB1, RPS23, RPL9, RPS12, RPS5, RPL17, RPS16, RPL34, EEF1A1, RPL30, RPL35, COX7C, FTH1, RPL18, RPL24, RPL23, RPL4, RPL7A, ATF4, SAP18, RPL14, CHCHD2, TUFM, RPL5, RAN, RAD23A, HSPA8, RPL11, TUBA1B…	RPL13A, RPL7, RPL23A, RPL21, RPL31, TMSB4X, RPL19, RPL18A, RPL26, RPS27, RPL10, RPL27, RPS3, RPS25, RPL10A, RPL3, RPS4X, RPS6, RPS10, RPS9, RPS14, RPS27A, RPS19, RPL15, RPL37A, B2M, RPL32, UBB, HNRNPA1, HSPB1, RPS23, RPL9, RPS12, RPS5, RPL17, RPS16, RPL34, EEF1A1, RPL30, RPL35, COX7C, FTH1, RPL18, RPL24, RPL23, RPL4, RPL7A, ATF4, SAP18, RPL14, CHCHD2, TUFM, RPL5, RAN, RAD23A, HSPA8, RPL11, TUBA1B…
REACTOME_CELLULAR_RESPONSE_TO_CHEMICAL_STRESS	0.00113636	0.0239021	0.486132	4.11341	0	83	RPS27A, UBB, COX7C, UBA52, RBX1, PRDX1, GSTP1, PSMB5, COX7A2L, PSMB7, COX6B1, COX6A1, COX6C, UBC, PSMD4, PSMA7, CYCS, TXN, PRDX5, SOD1, COX7B, COX16, HMOX1, NDUFA4, COX4I1, PSMB8, BLVRB, COX8A, PSMB3, PRDX3, PSMB9, GPX3, PSMB6, PSMA1, COX5A, PRDX2, PSMC4, PSMD6, PSME2, PSMC5, PRDX6, CYBA, PSMD13, PSME1, PSMD3, PSMA3, PSMC3, PSMD8, PSMB4, PSMD9, TXN2, PSMC2, PSMB2, PSMB1, CAT, NUDT2, COX20, COX5B,…	RPS27A, UBB, COX7C, UBA52, RBX1, PRDX1, GSTP1, PSMB5, COX7A2L, PSMB7, COX6B1, COX6A1, COX6C, UBC, PSMD4, PSMA7, CYCS, TXN, PRDX5, SOD1, COX7B, COX16, HMOX1, NDUFA4, COX4I1, PSMB8, BLVRB, COX8A, PSMB3, PRDX3, PSMB9, GPX3, PSMB6, PSMA1, COX5A, PRDX2, PSMC4, PSMD6, PSME2, PSMC5, PRDX6, CYBA, PSMD13, PSME1, PSMD3, PSMA3, PSMC3, PSMD8, PSMB4, PSMD9, TXN2, PSMC2, PSMB2, PSMB1, CAT, NUDT2, COX20, COX5B,…
FLOTHO_PEDIATRIC_ALL_THERAPY_RESPONSE_UP	0.00131234	0.0239021	0.718225	4.08812	0	29	RPL13A, RPL7, RPS20, RPL27, RPS6, RPS9, RPS19, RPL37A, RPS5, RPL17, RPS16, RPS28, FAU, RPL6, FXYD5, RPL5, EEF2, RPL22, TMED2, EIF3D, RPLP0	RPL13A, RPL7, RPS20, RPL27, RPS6, RPS9, RPS19, RPL37A, RPS5, RPL17, RPS16, RPS28, FAU, RPL6, FXYD5, RPL5, EEF2, RPL22, TMED2, EIF3D, RPLP0
HILLION_HMGA1_TARGETS	0.00127226	0.0239021	0.678315	4.07135	0	33	ALDOA, RPL21, RPL36A, RPL19, B2M, HSPB1, RPS3A, RPS12, RPL13, CRIP2, CFL1, EEF2, RPS11, SLC25A5, ID2, EDNRB, SOD1, CLU, COX4I1, NME1, GPX3, PMP22, PSMB6, PSMA1, COX5A, MIF	ALDOA, RPL21, RPL36A, RPL19, B2M, HSPB1, RPS3A, RPS12, RPL13, CRIP2, CFL1, EEF2, RPS11, SLC25A5, ID2, EDNRB, SOD1, CLU, COX4I1, NME1, GPX3, PMP22, PSMB6, PSMA1, COX5A, MIF
KIM_ALL_DISORDERS_OLIGODENDROCYTE_NUMBER_CORR_UP	0.00101215	0.0239021	0.328762	4.07015	0	349	ALDOA, RPL41, RPL8, RPS27, RPL27, RPS3, RPL10A, RPL3, RPLP1, RPS4X, RPS10, RPS27A, RPS19, FTL, RPL32, CD9, UBB, RPS29, OAZ1, RPS12, RPS16, GAPDH, RPL13, FAU, RPL35, SLC25A6, COX7C, CFL1, RPL24, LAMTOR5, PFDN5, RPL36AL, TUBB2A, TUFM, COX7A2, LGALS1, RAN, RPL11, EEF2, MRPL23, RPL29, PRDX1, DCTN2, EIF3F, PFN1, PSMB5, TMEM147, NEDD8, TUBB4B, COX7A2L, TPI1, COX6B1, RPS11, IMPDH2, PEF1, UQCRB, ARF5, SL…	ALDOA, RPL41, RPL8, RPS27, RPL27, RPS3, RPL10A, RPL3, RPLP1, RPS4X, RPS10, RPS27A, RPS19, FTL, RPL32, CD9, UBB, RPS29, OAZ1, RPS12, RPS16, GAPDH, RPL13, FAU, RPL35, SLC25A6, COX7C, CFL1, RPL24, LAMTOR5, PFDN5, RPL36AL, TUBB2A, TUFM, COX7A2, LGALS1, RAN, RPL11, EEF2, MRPL23, RPL29, PRDX1, DCTN2, EIF3F, PFN1, PSMB5, TMEM147, NEDD8, TUBB4B, COX7A2L, TPI1, COX6B1, RPS11, IMPDH2, PEF1, UQCRB, ARF5, SL…
KEGG_HUNTINGTONS_DISEASE	0.00113636	0.0239021	0.480711	4.06753	0	83	SLC25A6, COX7C, COX7A2, POLR2L, DCTN2, SDHB, NDUFA4L2, COX7A2L, POLR2F, COX6B1, SLC25A5, UQCRB, COX6A1, COX6C, UQCRH, NDUFS4, CYCS, NDUFA1, CYC1, SOD1, COX7B, NDUFB5, NDUFA4, COX4I1, UQCRQ, NDUFV2, NDUFV1, COX8A, POLR2I, NDUFB9, POLR2G, COX5A, NDUFS7, UQCRC1, NDUFS5, VDAC2, NDUFB7, NDUFC2, NDUFA6, CLTA, IFT57, COX7A1, NDUFAB1, NDUFB2, NDUFA9, NDUFB3, NDUFB4, NDUFS3, SDHA, AP2S1, NDUFC1, CREB3, PO…	SLC25A6, COX7C, COX7A2, POLR2L, DCTN2, SDHB, NDUFA4L2, COX7A2L, POLR2F, COX6B1, SLC25A5, UQCRB, COX6A1, COX6C, UQCRH, NDUFS4, CYCS, NDUFA1, CYC1, SOD1, COX7B, NDUFB5, NDUFA4, COX4I1, UQCRQ, NDUFV2, NDUFV1, COX8A, POLR2I, NDUFB9, POLR2G, COX5A, NDUFS7, UQCRC1, NDUFS5, VDAC2, NDUFB7, NDUFC2, NDUFA6, CLTA, IFT57, COX7A1, NDUFAB1, NDUFB2, NDUFA9, NDUFB3, NDUFB4, NDUFS3, SDHA, AP2S1, NDUFC1, CREB3, PO…
YAMASHITA_LIVER_CANCER_WITH_EPCAM_UP	0.00130208	0.0239021	0.702741	4.05763	0	30	RPL13A, RPL23A, RPL31, RPS3, RPS4X, RPS10, RPS27A, HNRNPA1, RPS3A, RPL9, RPS7, RPS12, RPL17, RPL6, RPL35, RPL7A, RPL29, EIF3F, RPL28, RPSA, RPLP0	RPL13A, RPL23A, RPL31, RPS3, RPS4X, RPS10, RPS27A, HNRNPA1, RPS3A, RPL9, RPS7, RPS12, RPL17, RPL6, RPL35, RPL7A, RPL29, EIF3F, RPL28, RPSA, RPLP0
WP_NONALCOHOLIC_FATTY_LIVER_DISEASE	0.00115473	0.0239021	0.491713	4.05244	0	76	COX7C, ATF4, COX7A2, NDUFA13, SDHB, NDUFA4L2, COX7A2L, NDUFB11, COX6B1, UQCRB, COX6A1, COX6C, UQCRH, NDUFS4, NDUFA11, CCL2, CYCS, NDUFA1, CYC1, COX7B, NDUFB5, NDUFA4, COX4I1, UQCRQ, NDUFA12, NDUFV2, NDUFV1, COX8A, NDUFB9, COX5A, EIF2S1, NDUFS7, UQCRC1, NDUFS5, NDUFB7, NDUFC2, NDUFA6, COX7A1, NDUFAB1, NDUFB2, NDUFA9, NDUFB3, NDUFB4, NDUFS3, ADIPOR1, IL1B, SDHA, TNFRSF1A, NDUFC1, UQCR10, UQCRC2, XB…	COX7C, ATF4, COX7A2, NDUFA13, SDHB, NDUFA4L2, COX7A2L, NDUFB11, COX6B1, UQCRB, COX6A1, COX6C, UQCRH, NDUFS4, NDUFA11, CCL2, CYCS, NDUFA1, CYC1, COX7B, NDUFB5, NDUFA4, COX4I1, UQCRQ, NDUFA12, NDUFV2, NDUFV1, COX8A, NDUFB9, COX5A, EIF2S1, NDUFS7, UQCRC1, NDUFS5, NDUFB7, NDUFC2, NDUFA6, COX7A1, NDUFAB1, NDUFB2, NDUFA9, NDUFB3, NDUFB4, NDUFS3, ADIPOR1, IL1B, SDHA, TNFRSF1A, NDUFC1, UQCR10, UQCRC2, XB…
DANG_MYC_TARGETS_UP	0.00119332	0.0239021	0.524842	4.0005	0	60	RPS20, RPL27A, EIF4A1, RPL19, RPL26, RPL10, RPL27, RPL3, RPS19, RPS13, RPL32, HNRNPA1, RPL9, RPS5, RPS16, GAPDH, RPL13, RPL5, HSPA8, CKS2, RPL22, ID2, PTMA, SNRPB, TXN, DBI, LDHA, ENO1, PRDX3, PPIA, NME1, NPM1, UXT, PHB, EIF2S1, SRSF2, HSPE1	RPS20, RPL27A, EIF4A1, RPL19, RPL26, RPL10, RPL27, RPL3, RPS19, RPS13, RPL32, HNRNPA1, RPL9, RPS5, RPS16, GAPDH, RPL13, RPL5, HSPA8, CKS2, RPL22, ID2, PTMA, SNRPB, TXN, DBI, LDHA, ENO1, PRDX3, PPIA, NME1, NPM1, UXT, PHB, EIF2S1, SRSF2, HSPE1
BILANGES_SERUM_RESPONSE_TRANSLATION	0.001443	0.0239021	0.803855	3.96649	0	21	RPL21, RPL18A, RPL10, RPS3, RPS4X, RPS6, RPS19, RPS7, RPS5, EEF1A1, RPL6, RPL4, RPL14, EIF3H, RPL29, EIF3F, RPS8	RPL21, RPL18A, RPL10, RPS3, RPS4X, RPS6, RPS19, RPS7, RPS5, EEF1A1, RPL6, RPL4, RPL14, EIF3H, RPL29, EIF3F, RPS8
DAZARD_RESPONSE_TO_UV_NHEK_UP	0.0011274	0.0239021	0.45415	3.95771	0	90	RPL31, RPL36A, RPS27, RPL38, RPL37A, RPS2, RPS23, RPL34, RPL30, COX7C, RPS21, ATF4, TUBB2A, HEXIM1, COX7A2, ERGIC3, MYL6, ANXA2, PKM, PFN1, TUBB4B, TAGLN, IGFBP6, UQCRB, ID2, IER3, DYNLL1, LY6E, GUK1, APRT, RPL37, TXN, NDUFA1, RPSA, PPP2R1A, UBE2S, SNRPE, ECHS1, ADM, BRD2, NEU1, TIMM44, PHLDA2, CYBA, GEM, HLA-F, PSMD8, CCDC85B, PGK1, CXCL3, GPI, NDUFC1, RANBP1, EIF3G, COX17, XBP1, TSC22D1, RALY, …	RPL31, RPL36A, RPS27, RPL38, RPL37A, RPS2, RPS23, RPL34, RPL30, COX7C, RPS21, ATF4, TUBB2A, HEXIM1, COX7A2, ERGIC3, MYL6, ANXA2, PKM, PFN1, TUBB4B, TAGLN, IGFBP6, UQCRB, ID2, IER3, DYNLL1, LY6E, GUK1, APRT, RPL37, TXN, NDUFA1, RPSA, PPP2R1A, UBE2S, SNRPE, ECHS1, ADM, BRD2, NEU1, TIMM44, PHLDA2, CYBA, GEM, HLA-F, PSMD8, CCDC85B, PGK1, CXCL3, GPI, NDUFC1, RANBP1, EIF3G, COX17, XBP1, TSC22D1, RALY, …
TIEN_INTESTINE_PROBIOTICS_24HR_DN	0.00113507	0.0239021	0.463572	3.91089	0	81	RPL13A, RPL23A, RPL41, RPL27A, RPS27, RPL10, RPS3, RPL3, RPS6, RPS14, RPS19, RPS18, FTL, RPL37A, RPS2, RPS3A, RPS23, RPS7, RPL34, RPL13, EEF1A1, RPL39, RPL12, FTH1, RPL23, RPL4, RPL5, HSPA8, EEF2, EIF1, RPS11, HERPUD1, SLC3A2, UBC, TMED2, TFG, RPLP0, SLC1A5	RPL13A, RPL23A, RPL41, RPL27A, RPS27, RPL10, RPS3, RPL3, RPS6, RPS14, RPS19, RPS18, FTL, RPL37A, RPS2, RPS3A, RPS23, RPS7, RPL34, RPL13, EEF1A1, RPL39, RPL12, FTH1, RPL23, RPL4, RPL5, HSPA8, EEF2, EIF1, RPS11, HERPUD1, SLC3A2, UBC, TMED2, TFG, RPLP0, SLC1A5
REACTOME_MAPK6_MAPK4_SIGNALING	0.00124224	0.0239021	0.577643	3.8639	0	42	RPS27A, UBB, HSPB1, UBA52, PSMB5, PSMB7, UBC, PSMD4, PSMA7, CCND3, PSMB8, PSMB3, PSMB9, PSMB6, PSMA1, PSMC4, PSMD6, PSME2, PSMC5, PSMD13, PSME1, PSMD3, PSMA3, PSMC3, PSMD8, DNAJB1, PSMB4, PSMD9, PSMC2, PSMB2, PSMB1, MYC, PSMD11, CDC42EP2, PSMA5, PSMA4, PSMF1	RPS27A, UBB, HSPB1, UBA52, PSMB5, PSMB7, UBC, PSMD4, PSMA7, CCND3, PSMB8, PSMB3, PSMB9, PSMB6, PSMA1, PSMC4, PSMD6, PSME2, PSMC5, PSMD13, PSME1, PSMD3, PSMA3, PSMC3, PSMD8, DNAJB1, PSMB4, PSMD9, PSMC2, PSMB2, PSMB1, MYC, PSMD11, CDC42EP2, PSMA5, PSMA4, PSMF1
NATSUME_RESPONSE_TO_INTERFERON_BETA_DN	0.00133869	0.0239021	0.699382	3.86249	0	27	RPLP1, FTL, RPS2, GAPDH, FTH1, CD63, LGALS1, TMSB10, ANXA2, PRDX1, GSTP1, IGFBP6, COX6A1, COX6C, TXN, SOD1, COX4I1, HINT1, TPM2, SLIRP, CAPN1, PRDX6, PIN1, NDUFB3	RPLP1, FTL, RPS2, GAPDH, FTH1, CD63, LGALS1, TMSB10, ANXA2, PRDX1, GSTP1, IGFBP6, COX6A1, COX6C, TXN, SOD1, COX4I1, HINT1, TPM2, SLIRP, CAPN1, PRDX6, PIN1, NDUFB3
MARTINEZ_RESPONSE_TO_TRABECTEDIN_UP	0.00126103	0.0239021	0.613545	3.83071	0	36	RPS27, UBA52, DKK3, COX7A2, S100A10, NDUFA13, ITM2B, LAPTM4A, COX6B1, IGFBP6, UQCRB, ID2, GUK1, CYCS, NDUFA1, SOD1, ATRAID, IFITM3, ARL2, COX8A, FKBP1A, PRDX2, HSBP1, IFITM1, PGK1, CXCL3, VKORC1, GLO1, ATP6V1G1	RPS27, UBA52, DKK3, COX7A2, S100A10, NDUFA13, ITM2B, LAPTM4A, COX6B1, IGFBP6, UQCRB, ID2, GUK1, CYCS, NDUFA1, SOD1, ATRAID, IFITM3, ARL2, COX8A, FKBP1A, PRDX2, HSBP1, IFITM1, PGK1, CXCL3, VKORC1, GLO1, ATP6V1G1
DAZARD_UV_RESPONSE_CLUSTER_G1	0.00127065	0.0239021	0.629642	3.8256	0	34	RPL31, RPL36A, RPS27, RPL38, RPL37A, RPS23, RPL34, RPL30, COX7C, RPS21, TUBB2A, HEXIM1, COX7A2, MYL6, ANXA2, PKM, UQCRB, DYNLL1, GUK1, RPL37, TXN, NDUFA1	RPL31, RPL36A, RPS27, RPL38, RPL37A, RPS23, RPL34, RPL30, COX7C, RPS21, TUBB2A, HEXIM1, COX7A2, MYL6, ANXA2, PKM, UQCRB, DYNLL1, GUK1, RPL37, TXN, NDUFA1
REACTOME_CELLULAR_RESPONSE_TO_HYPOXIA	0.00124224	0.0239021	0.571348	3.82179	0	42	RPS27A, UBB, UBA52, RBX1, PSMB5, PSMB7, UBC, PSMD4, PSMA7, UBE2D1, PSMB8, PSMB3, PSMB9, PSMB6, PSMA1, UBE2D2, PSMC4, PSMD6, PSME2, HIGD1A, PSMC5, EGLN2, PSMD13, PSME1, PSMD3, PSMA3, PSMC3, PSMD8, PSMB4, PSMD9, PSMC2, PSMB2, PSMB1	RPS27A, UBB, UBA52, RBX1, PSMB5, PSMB7, UBC, PSMD4, PSMA7, UBE2D1, PSMB8, PSMB3, PSMB9, PSMB6, PSMA1, UBE2D2, PSMC4, PSMD6, PSME2, HIGD1A, PSMC5, EGLN2, PSMD13, PSME1, PSMD3, PSMA3, PSMC3, PSMD8, PSMB4, PSMD9, PSMC2, PSMB2, PSMB1
KEGG_OXIDATIVE_PHOSPHORYLATION	0.00114155	0.0239021	0.456913	3.82014	0	79	COX7C, COX7A2, SDHB, NDUFA4L2, COX7A2L, COX6B1, UQCRB, COX6A1, COX6C, UQCRH, NDUFS4, NDUFA11, ATP6V0B, NDUFA1, CYC1, COX7B, NDUFB5, NDUFA4, COX4I1, UQCRQ, ATP6V0E1, NDUFV2, NDUFV1, COX8A, NDUFB9, ATP6V1F, COX5A, NDUFS7, UQCRC1, NDUFS5, NDUFB7, NDUFC2, NDUFA6, COX7A1, NDUFAB1, NDUFB2, ATP6AP1, NDUFA9, NDUFB3, NDUFB4, NDUFS3, ATP6V1E1, SDHA, NDUFC1, ATP6V1G1, UQCR10, UQCRC2, COX17, ATP6V0D1, COX5B	COX7C, COX7A2, SDHB, NDUFA4L2, COX7A2L, COX6B1, UQCRB, COX6A1, COX6C, UQCRH, NDUFS4, NDUFA11, ATP6V0B, NDUFA1, CYC1, COX7B, NDUFB5, NDUFA4, COX4I1, UQCRQ, ATP6V0E1, NDUFV2, NDUFV1, COX8A, NDUFB9, ATP6V1F, COX5A, NDUFS7, UQCRC1, NDUFS5, NDUFB7, NDUFC2, NDUFA6, COX7A1, NDUFAB1, NDUFB2, ATP6AP1, NDUFA9, NDUFB3, NDUFB4, NDUFS3, ATP6V1E1, SDHA, NDUFC1, ATP6V1G1, UQCR10, UQCRC2, COX17, ATP6V0D1, COX5B
KEGG_ALZHEIMERS_DISEASE	0.00115075	0.0239021	0.458893	3.80356	0	77	GAPDH, COX7C, COX7A2, SDHB, NDUFA4L2, COX7A2L, COX6B1, UQCRB, COX6A1, COX6C, UQCRH, NDUFS4, CALM2, CYCS, NDUFA1, CYC1, PSENEN, COX7B, NDUFB5, NDUFA4, COX4I1, UQCRQ, NDUFV2, NDUFV1, COX8A, NDUFB9, COX5A, NDUFS7, UQCRC1, NDUFS5, NDUFB7, CAPN1, NDUFC2, NDUFA6, COX7A1, BAD, NDUFAB1, NDUFB2, NDUFA9, NDUFB3, NDUFB4, NDUFS3, IL1B, SDHA, TNFRSF1A, NDUFC1, APH1A, UQCR10, UQCRC2	GAPDH, COX7C, COX7A2, SDHB, NDUFA4L2, COX7A2L, COX6B1, UQCRB, COX6A1, COX6C, UQCRH, NDUFS4, CALM2, CYCS, NDUFA1, CYC1, PSENEN, COX7B, NDUFB5, NDUFA4, COX4I1, UQCRQ, NDUFV2, NDUFV1, COX8A, NDUFB9, COX5A, NDUFS7, UQCRC1, NDUFS5, NDUFB7, CAPN1, NDUFC2, NDUFA6, COX7A1, BAD, NDUFAB1, NDUFB2, NDUFA9, NDUFB3, NDUFB4, NDUFS3, IL1B, SDHA, TNFRSF1A, NDUFC1, APH1A, UQCR10, UQCRC2
HILLION_HMGA1B_TARGETS	0.00126422	0.0239021	0.603746	3.79913	0	37	RPL21, RPL19, RPL10, RPS3A, RPS12, RPL13, CRIP2, COX7A2, RPS11, SLC25A5, ARF5, ID2, PTMA, CCND3, GPX4, SOD1, CLU, COX4I1, NME1, PSMB6, PSMA1, COX5A, MIF, PCOLCE, ACADVL, ID3, TNFRSF1A, PSMB4, PLAUR, CD44	RPL21, RPL19, RPL10, RPS3A, RPS12, RPL13, CRIP2, COX7A2, RPS11, SLC25A5, ARF5, ID2, PTMA, CCND3, GPX4, SOD1, CLU, COX4I1, NME1, PSMB6, PSMA1, COX5A, MIF, PCOLCE, ACADVL, ID3, TNFRSF1A, PSMB4, PLAUR, CD44
REACTOME_AUF1_HNRNP_D0_BINDS_AND_DESTABILIZES_MRNA	0.00125471	0.0239021	0.592033	3.78657	0	38	RPS27A, UBB, HSPB1, UBA52, HSPA8, PSMB5, PSMB7, UBC, PSMD4, PSMA7, PSMB8, PSMB3, PSMB9, PSMB6, PSMA1, HSPA1A, PSMC4, PSMD6, PSME2, PSMC5, PSMD13, PSME1, PSMD3, PSMA3, PSMC3, PSMD8, PSMB4, PSMD9, PSMC2, PSMB2, PSMB1, PSMD11, PSMA5, PSMA4, PSMF1	RPS27A, UBB, HSPB1, UBA52, HSPA8, PSMB5, PSMB7, UBC, PSMD4, PSMA7, PSMB8, PSMB3, PSMB9, PSMB6, PSMA1, HSPA1A, PSMC4, PSMD6, PSME2, PSMC5, PSMD13, PSME1, PSMD3, PSMA3, PSMC3, PSMD8, PSMB4, PSMD9, PSMC2, PSMB2, PSMB1, PSMD11, PSMA5, PSMA4, PSMF1
REACTOME_HEDGEHOG_LIGAND_BIOGENESIS	0.00125471	0.0239021	0.591149	3.78092	0	38	RPS27A, UBB, UBA52, PSMB5, PSMB7, UBC, PSMD4, PSMA7, PSMB8, PSMB3, PSMB9, PSMB6, PSMA1, ERLEC1, PSMC4, PSMD6, PSME2, PSMC5, PSMD13, PSME1, PSMD3, PSMA3, PSMC3, PSMD8, DERL2, PSMB4, PSMD9, PSMC2, PSMB2, PSMB1, PSMD11, P4HB, PSMA5, PSMA4, PSMF1	RPS27A, UBB, UBA52, PSMB5, PSMB7, UBC, PSMD4, PSMA7, PSMB8, PSMB3, PSMB9, PSMB6, PSMA1, ERLEC1, PSMC4, PSMD6, PSME2, PSMC5, PSMD13, PSME1, PSMD3, PSMA3, PSMC3, PSMD8, DERL2, PSMB4, PSMD9, PSMC2, PSMB2, PSMB1, PSMD11, P4HB, PSMA5, PSMA4, PSMF1
OSMAN_BLADDER_CANCER_DN	0.00106496	0.0239021	0.37659	3.77891	0	139	RPL13A, RPL23A, RPS20, RPL36A, RPLP2, RPL35A, RPL19, RPL18A, RPS27, RPL10, RPS3, RPS25, RPL10A, RPL3, RPS4X, RPS6, RPS10, RPS15, RPS18, RPL15, RPS13, RPL38, RPL32, RPS3A, RPS7, RPS5, RPS16, RPL34, RPL13, FAU, RPL35, RPL12, UBA52, RPL24, RPL4, RPS21, RPL7A, RPL14, RPL36, RPL29, FBL, RPL22, RPS11, MYL12A, OST4, SERF2, ZFAS1, RPL37, RPL28, RPSA, RPLP0, NOSIP, NUDT5, EDF1, PRDX3, EMD, EEF1B2	RPL13A, RPL23A, RPS20, RPL36A, RPLP2, RPL35A, RPL19, RPL18A, RPS27, RPL10, RPS3, RPS25, RPL10A, RPL3, RPS4X, RPS6, RPS10, RPS15, RPS18, RPL15, RPS13, RPL38, RPL32, RPS3A, RPS7, RPS5, RPS16, RPL34, RPL13, FAU, RPL35, RPL12, UBA52, RPL24, RPL4, RPS21, RPL7A, RPL14, RPL36, RPL29, FBL, RPL22, RPS11, MYL12A, OST4, SERF2, ZFAS1, RPL37, RPL28, RPSA, RPLP0, NOSIP, NUDT5, EDF1, PRDX3, EMD, EEF1B2
GNATENKO_PLATELET_SIGNATURE	0.00138889	0.0239021	0.731435	3.77283	0	23	RPL41, TMSB4X, HLA-C, B2M, OAZ1, FTH1, CFL1, MYL6, PKM, ITM2B, TAGLN2, PTMA, MYL12A, DYNLL1, UBC, ACTB, CLU	RPL41, TMSB4X, HLA-C, B2M, OAZ1, FTH1, CFL1, MYL6, PKM, ITM2B, TAGLN2, PTMA, MYL12A, DYNLL1, UBC, ACTB, CLU
KEGG_PARKINSONS_DISEASE	0.00114416	0.0239021	0.451881	3.76439	0	78	UBB, SLC25A6, COX7C, COX7A2, SDHB, NDUFA4L2, COX7A2L, COX6B1, SLC25A5, UQCRB, COX6A1, COX6C, UQCRH, NDUFS4, CYCS, NDUFA1, CYC1, COX7B, NDUFB5, NDUFA4, COX4I1, UQCRQ, NDUFV2, NDUFV1, COX8A, NDUFB9, COX5A, NDUFS7, UQCRC1, NDUFS5, VDAC2, NDUFB7, NDUFC2, NDUFA6, COX7A1, HTRA2, NDUFAB1, NDUFB2, NDUFA9, NDUFB3, NDUFB4, NDUFS3, SDHA, PARK7, NDUFC1, UQCR10, UQCRC2	UBB, SLC25A6, COX7C, COX7A2, SDHB, NDUFA4L2, COX7A2L, COX6B1, SLC25A5, UQCRB, COX6A1, COX6C, UQCRH, NDUFS4, CYCS, NDUFA1, CYC1, COX7B, NDUFB5, NDUFA4, COX4I1, UQCRQ, NDUFV2, NDUFV1, COX8A, NDUFB9, COX5A, NDUFS7, UQCRC1, NDUFS5, VDAC2, NDUFB7, NDUFC2, NDUFA6, COX7A1, HTRA2, NDUFAB1, NDUFB2, NDUFA9, NDUFB3, NDUFB4, NDUFS3, SDHA, PARK7, NDUFC1, UQCR10, UQCRC2
REACTOME_APC_C_CDH1_MEDIATED_DEGRADATION_OF_CDC20_AND_OTHER_APC_C_CDH1_TARGETED_PROTEINS_IN_LATE_MITOSIS_EARLY_G1	0.00123762	0.0239021	0.552524	3.75738	0	44	RPS27A, UBB, UBA52, ANAPC11, PSMB5, PSMB7, UBC, PSMD4, PSMA7, UBE2D1, PSMB8, UBE2S, PSMB3, PSMB9, PSMB6, PSMA1, CDC26, PSMC4, PSMD6, PSME2, PSMC5, PSMD13, PSME1, PSMD3, PSMA3, PSMC3, PSMD8, PSMB4, ANAPC16, PSMD9, PSMC2, PSMB2, PSMB1, UBE2E1, PSMD11, PSMA5, PSMA4, PSMF1, PTTG1	RPS27A, UBB, UBA52, ANAPC11, PSMB5, PSMB7, UBC, PSMD4, PSMA7, UBE2D1, PSMB8, UBE2S, PSMB3, PSMB9, PSMB6, PSMA1, CDC26, PSMC4, PSMD6, PSME2, PSMC5, PSMD13, PSME1, PSMD3, PSMA3, PSMC3, PSMD8, PSMB4, ANAPC16, PSMD9, PSMC2, PSMB2, PSMB1, UBE2E1, PSMD11, PSMA5, PSMA4, PSMF1, PTTG1
WP_PROTEASOME_DEGRADATION	0.00124224	0.0239021	0.560697	3.75054	0	42	HLA-C, UBB, HLA-B, HLA-A, PSMB5, PSMB7, UBC, PSMD4, PSMA7, UBE2D1, PSMB8, PSMB3, PSMB9, PSMB6, PSMA1, UBE2D2, PSMC4, PSMD6, PSME2, UBE2B, PSMC5, PSMD13, PSME1, HLA-F, PSMD3, PSMA3, PSMC3, PSMD8, PSMB4, PSMD9, PSMC2, PSMB2, PSMB1	HLA-C, UBB, HLA-B, HLA-A, PSMB5, PSMB7, UBC, PSMD4, PSMA7, UBE2D1, PSMB8, PSMB3, PSMB9, PSMB6, PSMA1, UBE2D2, PSMC4, PSMD6, PSME2, UBE2B, PSMC5, PSMD13, PSME1, HLA-F, PSMD3, PSMA3, PSMC3, PSMD8, PSMB4, PSMD9, PSMC2, PSMB2, PSMB1
LUI_TARGETS_OF_PAX8_PPARG_FUSION	0.00142045	0.0239021	0.816436	3.7155	0	17	RPL21, RPL18A, RPS2, B2M, RPS12, RPS5, RPL17, RPL18, RAN, ERGIC3, HSPA8, FBL, TMEM147, ITM2B, EIF3K, HINT1	RPL21, RPL18A, RPS2, B2M, RPS12, RPS5, RPL17, RPL18, RAN, ERGIC3, HSPA8, FBL, TMEM147, ITM2B, EIF3K, HINT1
REACTOME_APC_C_MEDIATED_DEGRADATION_OF_CELL_CYCLE_PROTEINS	0.00123001	0.0239021	0.536717	3.71515	0	46	RPS27A, UBB, UBA52, ANAPC11, PSMB5, PSMB7, UBC, PSMD4, PSMA7, UBE2D1, PSMB8, UBE2S, PSMB3, PSMB9, PSMB6, PSMA1, CDC26, PSMC4, PSMD6, PSME2, PSMC5, PSMD13, PSME1, PSMD3, PSMA3, PSMC3, PSMD8, PSMB4, ANAPC16, PSMD9, PSMC2, PSMB2, PSMB1, UBE2E1, BUB3, PSMD11, PSMA5, PSMA4, PSMF1, PTTG1	RPS27A, UBB, UBA52, ANAPC11, PSMB5, PSMB7, UBC, PSMD4, PSMA7, UBE2D1, PSMB8, UBE2S, PSMB3, PSMB9, PSMB6, PSMA1, CDC26, PSMC4, PSMD6, PSME2, PSMC5, PSMD13, PSME1, PSMD3, PSMA3, PSMC3, PSMD8, PSMB4, ANAPC16, PSMD9, PSMC2, PSMB2, PSMB1, UBE2E1, BUB3, PSMD11, PSMA5, PSMA4, PSMF1, PTTG1
YAO_TEMPORAL_RESPONSE_TO_PROGESTERONE_CLUSTER_13	0.0010929	0.0239021	0.390463	3.70982	0	115	HNRNPA1, LAMTOR5, LGALS1, ANXA2, S100A10, MRPL23, NDUFA13, CCND1, TAGLN2, NEDD8, NDUFB11, UQCRB, UBL5, COX6A1, GUK1, CUTA, GPX4, ECH1, COX7B, CD320, COX16, NDUFB5, DBI, PQBP1, TAF9, S100A6, EMC6, SNRPE, MRPL11, HNRNPH2, DGCR6L, SMTN, GTF2A2, PRDX2, BUD31, VPS29, ESD, CUEDC2, PSME2, PLAC9, CYBA, NDUFA9, PPIB, DPM3, MRPL27, PARK7, PDCD5, SF3B5, SNRPG, NDUFC1, CAT, UQCR10, UQCRC2, MRPL13, MIEN1, LSM…	HNRNPA1, LAMTOR5, LGALS1, ANXA2, S100A10, MRPL23, NDUFA13, CCND1, TAGLN2, NEDD8, NDUFB11, UQCRB, UBL5, COX6A1, GUK1, CUTA, GPX4, ECH1, COX7B, CD320, COX16, NDUFB5, DBI, PQBP1, TAF9, S100A6, EMC6, SNRPE, MRPL11, HNRNPH2, DGCR6L, SMTN, GTF2A2, PRDX2, BUD31, VPS29, ESD, CUEDC2, PSME2, PLAC9, CYBA, NDUFA9, PPIB, DPM3, MRPL27, PARK7, PDCD5, SF3B5, SNRPG, NDUFC1, CAT, UQCR10, UQCRC2, MRPL13, MIEN1, LSM…
LOPEZ_MBD_TARGETS	0.00101833	0.0239021	0.304331	3.70913	0	328	ALDOA, RPL31, RPL35A, EIF4A1, RPL10A, RPS14, RPS19, RPS2, RPS7, HLA-B, UBA52, TOMM7, RPL18, CFL1, RPL24, RPS21, BTF3, ATF4, CD63, RPL36AL, COMMD6, EEF1D, RAN, HSPA8, EIF3H, RPL11, S100A10, RBX1, EEF2, PRDX1, PKM, GSTP1, DUT, EIF1, TMEM258, PFN1, ITM2B, ANXA4, LAPTM4A, PSMB7, POLR2F, MT1X, RHOC, POLD4, RPS8, NPC2, ATP6V0B, APRT, CHMP4A, RPL37, CYCS, IFI6, URM1, EIF3E, TGIF1, SNRPF, EIF3K, PCMT1, S…	ALDOA, RPL31, RPL35A, EIF4A1, RPL10A, RPS14, RPS19, RPS2, RPS7, HLA-B, UBA52, TOMM7, RPL18, CFL1, RPL24, RPS21, BTF3, ATF4, CD63, RPL36AL, COMMD6, EEF1D, RAN, HSPA8, EIF3H, RPL11, S100A10, RBX1, EEF2, PRDX1, PKM, GSTP1, DUT, EIF1, TMEM258, PFN1, ITM2B, ANXA4, LAPTM4A, PSMB7, POLR2F, MT1X, RHOC, POLD4, RPS8, NPC2, ATP6V0B, APRT, CHMP4A, RPL37, CYCS, IFI6, URM1, EIF3E, TGIF1, SNRPF, EIF3K, PCMT1, S…
CHAUHAN_RESPONSE_TO_METHOXYESTRADIOL_DN	0.00119617	0.0239021	0.513674	3.70835	0	51	TMSB4X, B2M, EEF1A1, SLC25A6, RPL12, BTF3, TUBB2A, LGALS1, TMSB10, S100A10, PKM, EIF3F, ARHGDIB, HERPUD1, COX6A1, UBC, NPC2, ARL6IP1, EIF3K, UBE2S, UBE2I, ADM, ATP6V1F, FDPS, AP3S1, EIF3M, COPE, ERP29, VIM, DDOST, PGK1, AP1S2, WBP2, XBP1, IDH2, PHB2, NME4, MORF4L2, SEC61G	TMSB4X, B2M, EEF1A1, SLC25A6, RPL12, BTF3, TUBB2A, LGALS1, TMSB10, S100A10, PKM, EIF3F, ARHGDIB, HERPUD1, COX6A1, UBC, NPC2, ARL6IP1, EIF3K, UBE2S, UBE2I, ADM, ATP6V1F, FDPS, AP3S1, EIF3M, COPE, ERP29, VIM, DDOST, PGK1, AP1S2, WBP2, XBP1, IDH2, PHB2, NME4, MORF4L2, SEC61G
HOUNKPE_HOUSEKEEPING_GENES	0.00100503	0.0239021	0.284985	3.69243	0	465	RPL35A, EIF4A1, U2AF1, RPL15, HNRNPA1, CFL1, RPL4, BTF3, LAMTOR5, SAP18, EEF1D, ERGIC3, RAD23A, RBX1, NACA, DCTN2, FBL, TMEM258, RPL22, TMEM147, NEDD8, PSMB7, TPI1, SLC25A5, ERP44, UBL5, EIF4A3, OST4, MMADHC, MAGOH, MRPL51, GUK1, SNRPB, ARL6IP1, CUTA, TRMT112, PSMD4, PSMA7, PRDX5, TOMM22, GPX4, COPS6, TMEM230, NXF1, EIF3E, RAB11A, BRK1, EIF3K, PCMT1, SOD1, EIF3D, AIP, TRAPPC3, RAB7A, NUDC, ATG3, …	RPL35A, EIF4A1, U2AF1, RPL15, HNRNPA1, CFL1, RPL4, BTF3, LAMTOR5, SAP18, EEF1D, ERGIC3, RAD23A, RBX1, NACA, DCTN2, FBL, TMEM258, RPL22, TMEM147, NEDD8, PSMB7, TPI1, SLC25A5, ERP44, UBL5, EIF4A3, OST4, MMADHC, MAGOH, MRPL51, GUK1, SNRPB, ARL6IP1, CUTA, TRMT112, PSMD4, PSMA7, PRDX5, TOMM22, GPX4, COPS6, TMEM230, NXF1, EIF3E, RAB11A, BRK1, EIF3K, PCMT1, SOD1, EIF3D, AIP, TRAPPC3, RAB7A, NUDC, ATG3, …
REACTOME_DEFECTIVE_CFTR_CAUSES_CYSTIC_FIBROSIS	0.00126103	0.0239021	0.571959	3.69221	0	39	RPS27A, UBB, UBA52, PSMB5, PSMB7, UBC, PSMD4, PSMA7, PSMB8, PSMB3, PSMB9, PSMB6, PSMA1, RNF5, ERLEC1, PSMC4, PSMD6, PSME2, PSMC5, PSMD13, PSME1, PSMD3, PSMA3, PSMC3, PSMD8, DERL2, PSMB4, PSMD9, PSMC2, PSMB2, PSMB1, PSMD11, PSMA5, PSMA4, PSMF1	RPS27A, UBB, UBA52, PSMB5, PSMB7, UBC, PSMD4, PSMA7, PSMB8, PSMB3, PSMB9, PSMB6, PSMA1, RNF5, ERLEC1, PSMC4, PSMD6, PSME2, PSMC5, PSMD13, PSME1, PSMD3, PSMA3, PSMC3, PSMD8, DERL2, PSMB4, PSMD9, PSMC2, PSMB2, PSMB1, PSMD11, PSMA5, PSMA4, PSMF1
REACTOME_HOST_INTERACTIONS_OF_HIV_FACTORS	0.0011976	0.0239021	0.482137	3.68315	0	61	RPS27A, B2M, UBB, SLC25A6, UBA52, HLA-A, RAN, RBX1, PSMB5, PSMB7, SLC25A5, UBC, PSMD4, PSMA7, PSMB8, PSMB3, PPIA, NPM1, PSMB9, PSMB6, PSMA1, PSMC4, BANF1, PSMD6, PSME2, PSMC5, PSMD13, PSME1, PSMD3, AP1S1, PSMA3, PSMC3, PSMD8, AP2S1, PSMB4, AP1S2, RCC1, PSMD9, RANBP1, PSMC2, PSMB2, PSMB1	RPS27A, B2M, UBB, SLC25A6, UBA52, HLA-A, RAN, RBX1, PSMB5, PSMB7, SLC25A5, UBC, PSMD4, PSMA7, PSMB8, PSMB3, PPIA, NPM1, PSMB9, PSMB6, PSMA1, PSMC4, BANF1, PSMD6, PSME2, PSMC5, PSMD13, PSME1, PSMD3, AP1S1, PSMA3, PSMC3, PSMD8, AP2S1, PSMB4, AP1S2, RCC1, PSMD9, RANBP1, PSMC2, PSMB2, PSMB1
REACTOME_THE_ROLE_OF_GTSE1_IN_G2_M_PROGRESSION_AFTER_G2_CHECKPOINT	0.00125786	0.0239021	0.554007	3.67091	0	41	RPS27A, UBB, UBA52, TUBB2A, TUBA1B, PSMB5, TUBB4B, PSMB7, UBC, PSMD4, PSMA7, PSMB8, PSMB3, PSMB9, PSMB6, PSMA1, PSMC4, PSMD6, PSME2, PSMC5, TUBA1C, PSMD13, PSME1, PSMD3, PSMA3, PSMC3, PSMD8, PSMB4, PSMD9, PSMC2, PSMB2, PSMB1	RPS27A, UBB, UBA52, TUBB2A, TUBA1B, PSMB5, TUBB4B, PSMB7, UBC, PSMD4, PSMA7, PSMB8, PSMB3, PSMB9, PSMB6, PSMA1, PSMC4, PSMD6, PSME2, PSMC5, TUBA1C, PSMD13, PSME1, PSMD3, PSMA3, PSMC3, PSMD8, PSMB4, PSMD9, PSMC2, PSMB2, PSMB1
REACTOME_CYTOPROTECTION_BY_HMOX1	0.00116959	0.0239021	0.461337	3.6499	0	67	RPS27A, UBB, COX7C, UBA52, RBX1, PSMB5, COX7A2L, PSMB7, COX6B1, COX6A1, COX6C, UBC, PSMD4, PSMA7, CYCS, COX7B, COX16, HMOX1, NDUFA4, COX4I1, PSMB8, BLVRB, COX8A, PSMB3, PSMB9, PSMB6, PSMA1, COX5A, PSMC4, PSMD6, PSME2, PSMC5, PSMD13, PSME1, PSMD3, PSMA3, PSMC3, PSMD8, PSMB4, PSMD9, PSMC2, PSMB2, PSMB1, COX20, COX5B, KEAP1, PSMD11, PSMA5, PSMA4, PSMF1, CSNK2B, HMOX2, PSMD2, MED1, CUL1, COX11, COX19…	RPS27A, UBB, COX7C, UBA52, RBX1, PSMB5, COX7A2L, PSMB7, COX6B1, COX6A1, COX6C, UBC, PSMD4, PSMA7, CYCS, COX7B, COX16, HMOX1, NDUFA4, COX4I1, PSMB8, BLVRB, COX8A, PSMB3, PSMB9, PSMB6, PSMA1, COX5A, PSMC4, PSMD6, PSME2, PSMC5, PSMD13, PSME1, PSMD3, PSMA3, PSMC3, PSMD8, PSMB4, PSMD9, PSMC2, PSMB2, PSMB1, COX20, COX5B, KEAP1, PSMD11, PSMA5, PSMA4, PSMF1, CSNK2B, HMOX2, PSMD2, MED1, CUL1, COX11, COX19…
BOUDOUKHA_BOUND_BY_IGF2BP2	0.00122399	0.0239021	0.524221	3.64348	0	47	RPL36A, RPS4X, RPS10, RPS27A, RPS15, RPS16, FAU, COX7C, FTH1, RPL36, NACA, AK1, CCND1, RPL22, TMEM147, DYNLL1, CCND3, NDUFA1, HSPA1B, RPLP0, SPOP, S100A6, EMC6, HIGD2A, UNC50, COX8A, UBE2D2, VPS29, VBP1	RPL36A, RPS4X, RPS10, RPS27A, RPS15, RPS16, FAU, COX7C, FTH1, RPL36, NACA, AK1, CCND1, RPL22, TMEM147, DYNLL1, CCND3, NDUFA1, HSPA1B, RPLP0, SPOP, S100A6, EMC6, HIGD2A, UNC50, COX8A, UBE2D2, VPS29, VBP1
LEE_LIVER_CANCER_SURVIVAL_DN	0.00114155	0.0239021	0.43551	3.64119	0	79	RPL31, RPL36A, TMSB4X, RPL27, RPS3, RPS6, RPS9, RPS18, RPL38, HNRNPA1, RPS3A, RPL9, RPS7, RPS5, RPL17, RPL35, RPL12, CLIC1, PLP2, RAN, TUBA1B, RBX1, CKS2, FBL, ANXA4, PTMA, IER3, DYNLL1, EIF4A3, CALM2, SUMO2, RPSA, UBE2D1, S100A6, SNRPB2, RWDD1, NPM1, EEF1E1, LYAR	RPL31, RPL36A, TMSB4X, RPL27, RPS3, RPS6, RPS9, RPS18, RPL38, HNRNPA1, RPS3A, RPL9, RPS7, RPS5, RPL17, RPL35, RPL12, CLIC1, PLP2, RAN, TUBA1B, RBX1, CKS2, FBL, ANXA4, PTMA, IER3, DYNLL1, EIF4A3, CALM2, SUMO2, RPSA, UBE2D1, S100A6, SNRPB2, RWDD1, NPM1, EEF1E1, LYAR
LUI_THYROID_CANCER_PAX8_PPARG_DN	0.00133869	0.0239021	0.65899	3.63941	0	27	RPL21, RPL18A, RPL10A, RPS2, B2M, RPS12, RPS5, RPL17, RAN, ERGIC3, HSPA8, FBL, EIF3F, TMEM147, ITM2B, EIF3K, BLVRB, TMEM109, HINT1, FKBP1A	RPL21, RPL18A, RPL10A, RPS2, B2M, RPS12, RPS5, RPL17, RAN, ERGIC3, HSPA8, FBL, EIF3F, TMEM147, ITM2B, EIF3K, BLVRB, TMEM109, HINT1, FKBP1A
MOOTHA_VOXPHOS	0.00120919	0.0239021	0.482778	3.6361	0	58	COX7C, COX7A2, NDUFA13, SDHB, NDUFA4L2, COX7A2L, COX6B1, UQCRB, COX6A1, COX6C, UQCRH, NDUFS4, CYCS, NDUFA1, CYC1, COX7B, NDUFB5, NDUFA4, COX4I1, UQCRQ, COX8A, COX5A, NDUFS7, UQCRC1, NDUFS5, CYB5A, NDUFB7, NDUFC2, NDUFA6, TBCB, COX7A1, NDUFAB1, NDUFB2, NDUFA9, NDUFB3, NDUFB4, NDUFS3, SDHA, NDUFC1, UQCR10, UQCRC2	COX7C, COX7A2, NDUFA13, SDHB, NDUFA4L2, COX7A2L, COX6B1, UQCRB, COX6A1, COX6C, UQCRH, NDUFS4, CYCS, NDUFA1, CYC1, COX7B, NDUFB5, NDUFA4, COX4I1, UQCRQ, COX8A, COX5A, NDUFS7, UQCRC1, NDUFS5, CYB5A, NDUFB7, NDUFC2, NDUFA6, TBCB, COX7A1, NDUFAB1, NDUFB2, NDUFA9, NDUFB3, NDUFB4, NDUFS3, SDHA, NDUFC1, UQCR10, UQCRC2
LUI_THYROID_CANCER_CLUSTER_3	0.00143062	0.0239021	0.773548	3.61615	0	18	RPL21, RPL18A, RPL10A, RPS2, RPS12, RPS5, RPL17, RPL18, ERGIC3, HSPA8, FBL, EIF3F, TMEM147, ITM2B, EIF3K, HINT1	RPL21, RPL18A, RPL10A, RPS2, RPS12, RPS5, RPL17, RPL18, ERGIC3, HSPA8, FBL, EIF3F, TMEM147, ITM2B, EIF3K, HINT1
REACTOME_HEDGEHOG_ON_STATE	0.00127226	0.0239021	0.554727	3.6124	0	40	RPS27A, UBB, UBA52, RBX1, PSMB5, PSMB7, UBC, PSMD4, PSMA7, PSMB8, SPOP, PSMB3, PSMB9, PSMB6, PSMA1, PSMC4, PSMD6, PSME2, PSMC5, PSMD13, PSME1, PSMD3, PSMA3, PSMC3, PSMD8, PSMB4, PSMD9, PSMC2, PSMB2, PSMB1, PSMD11, PSMA5, PSMA4, PSMF1, KIF3A	RPS27A, UBB, UBA52, RBX1, PSMB5, PSMB7, UBC, PSMD4, PSMA7, PSMB8, SPOP, PSMB3, PSMB9, PSMB6, PSMA1, PSMC4, PSMD6, PSME2, PSMC5, PSMD13, PSME1, PSMD3, PSMA3, PSMC3, PSMD8, PSMB4, PSMD9, PSMC2, PSMB2, PSMB1, PSMD11, PSMA5, PSMA4, PSMF1, KIF3A
REACTOME_SWITCHING_OF_ORIGINS_TO_A_POST_REPLICATIVE_STATE	0.00122399	0.0239021	0.517702	3.59817	0	47	RPS27A, UBB, UBA52, RBX1, ANAPC11, PSMB5, PSMB7, UBC, PSMD4, PSMA7, UBE2D1, PSMB8, UBE2S, PSMB3, PSMB9, PSMB6, PSMA1, CDC26, PSMC4, PSMD6, PSME2, PSMC5, PSMD13, PSME1, PSMD3, PSMA3, PSMC3, PSMD8, PSMB4, ANAPC16, PSMD9, PSMC2, PSMB2, PSMB1, UBE2E1	RPS27A, UBB, UBA52, RBX1, ANAPC11, PSMB5, PSMB7, UBC, PSMD4, PSMA7, UBE2D1, PSMB8, UBE2S, PSMB3, PSMB9, PSMB6, PSMA1, CDC26, PSMC4, PSMD6, PSME2, PSMC5, PSMD13, PSME1, PSMD3, PSMA3, PSMC3, PSMD8, PSMB4, ANAPC16, PSMD9, PSMC2, PSMB2, PSMB1, UBE2E1
REACTOME_CLEC7A_DECTIN_1_SIGNALING	0.00123762	0.0239021	0.528655	3.59506	0	44	RPS27A, UBB, UBA52, PSMB5, PSMB7, UBC, PSMD4, PSMA7, UBE2D1, PSMB8, PSMB3, PSMB9, PSMB6, PSMA1, UBE2D2, PSMC4, PSMD6, PSME2, PSMC5, PSMD13, PSME1, PSMD3, PSMA3, PSMC3, IL1B, PSMD8, PSMB4, PSMD9, UBE2N, PSMC2, PSMB2, PSMB1, NFKB2, PSMD11, PSMA5, PSMA4, PSMF1	RPS27A, UBB, UBA52, PSMB5, PSMB7, UBC, PSMD4, PSMA7, UBE2D1, PSMB8, PSMB3, PSMB9, PSMB6, PSMA1, UBE2D2, PSMC4, PSMD6, PSME2, PSMC5, PSMD13, PSME1, PSMD3, PSMA3, PSMC3, IL1B, PSMD8, PSMB4, PSMD9, UBE2N, PSMC2, PSMB2, PSMB1, NFKB2, PSMD11, PSMA5, PSMA4, PSMF1
REACTOME_DEGRADATION_OF_AXIN	0.00128041	0.0239021	0.584996	3.58653	0	35	RPS27A, UBB, UBA52, PSMB5, PSMB7, UBC, PSMD4, PSMA7, PSMB8, PSMB3, PSMB9, PSMB6, PSMA1, PSMC4, PSMD6, PSME2, PSMC5, PSMD13, PSME1, PSMD3, PSMA3, PSMC3, PSMD8, PSMB4, PSMD9, PSMC2, PSMB2, PSMB1, PSMD11, PSMA5, PSMA4, PSMF1	RPS27A, UBB, UBA52, PSMB5, PSMB7, UBC, PSMD4, PSMA7, PSMB8, PSMB3, PSMB9, PSMB6, PSMA1, PSMC4, PSMD6, PSME2, PSMC5, PSMD13, PSME1, PSMD3, PSMA3, PSMC3, PSMD8, PSMB4, PSMD9, PSMC2, PSMB2, PSMB1, PSMD11, PSMA5, PSMA4, PSMF1
REACTOME_REGULATION_OF_RUNX3_EXPRESSION_AND_ACTIVITY	0.00128041	0.0239021	0.584996	3.58653	0	35	RPS27A, UBB, UBA52, PSMB5, PSMB7, UBC, PSMD4, PSMA7, PSMB8, PSMB3, PSMB9, PSMB6, PSMA1, PSMC4, PSMD6, PSME2, PSMC5, PSMD13, PSME1, PSMD3, PSMA3, PSMC3, PSMD8, PSMB4, PSMD9, PSMC2, PSMB2, PSMB1, PSMD11, PSMA5, PSMA4, PSMF1	RPS27A, UBB, UBA52, PSMB5, PSMB7, UBC, PSMD4, PSMA7, PSMB8, PSMB3, PSMB9, PSMB6, PSMA1, PSMC4, PSMD6, PSME2, PSMC5, PSMD13, PSME1, PSMD3, PSMA3, PSMC3, PSMD8, PSMB4, PSMD9, PSMC2, PSMB2, PSMB1, PSMD11, PSMA5, PSMA4, PSMF1
REACTOME_STABILIZATION_OF_P53	0.00128041	0.0239021	0.584996	3.58653	0	35	RPS27A, UBB, UBA52, PSMB5, PSMB7, UBC, PSMD4, PSMA7, PSMB8, PSMB3, PSMB9, PSMB6, PSMA1, PSMC4, PSMD6, PSME2, PSMC5, PSMD13, PSME1, PSMD3, PSMA3, PSMC3, PSMD8, PSMB4, PSMD9, PSMC2, PSMB2, PSMB1, PSMD11, PSMA5, PSMA4, PSMF1	RPS27A, UBB, UBA52, PSMB5, PSMB7, UBC, PSMD4, PSMA7, PSMB8, PSMB3, PSMB9, PSMB6, PSMA1, PSMC4, PSMD6, PSME2, PSMC5, PSMD13, PSME1, PSMD3, PSMA3, PSMC3, PSMD8, PSMB4, PSMD9, PSMC2, PSMB2, PSMB1, PSMD11, PSMA5, PSMA4, PSMF1
WP_ELECTRON_TRANSPORT_CHAIN_OXPHOS_SYSTEM_IN_MITOCHONDRIA	0.00116144	0.0239021	0.440772	3.58257	0	71	SLC25A6, COX7C, COX7A2, SDHB, COX7A2L, COX6B1, SLC25A5, UQCRB, COX6A1, COX6C, UQCRH, NDUFS4, NDUFA1, COX7B, NDUFB5, NDUFA4, COX4I1, UQCRQ, NDUFA12, NDUFV2, NDUFV1, COX8A, NDUFB9, COX5A, NDUFS7, UQCRC1, NDUFS5, NDUFB7, NDUFC2, NDUFA6, COX7A1, NDUFAB1, NDUFB2, NDUFA9, NDUFB3, NDUFB4, NDUFS3, SDHA, NDUFC1, UQCR10, UQCRC2, COX17	SLC25A6, COX7C, COX7A2, SDHB, COX7A2L, COX6B1, SLC25A5, UQCRB, COX6A1, COX6C, UQCRH, NDUFS4, NDUFA1, COX7B, NDUFB5, NDUFA4, COX4I1, UQCRQ, NDUFA12, NDUFV2, NDUFV1, COX8A, NDUFB9, COX5A, NDUFS7, UQCRC1, NDUFS5, NDUFB7, NDUFC2, NDUFA6, COX7A1, NDUFAB1, NDUFB2, NDUFA9, NDUFB3, NDUFB4, NDUFS3, SDHA, NDUFC1, UQCR10, UQCRC2, COX17
REACTOME_PCP_CE_PATHWAY	0.00124224	0.0239021	0.535207	3.58004	0	42	RPS27A, UBB, UBA52, PFN1, PSMB5, PSMB7, UBC, PSMD4, PSMA7, PSMB8, PSMB3, PSMB9, PSMB6, PSMA1, PSMC4, PSMD6, PSME2, PSMC5, CLTA, PSMD13, PSME1, PSMD3, PSMA3, PSMC3, PSMD8, AP2S1, PSMB4, PSMD9, PSMC2, PSMB2, PSMB1, PSMD11, PSMA5, PSMA4, PSMF1	RPS27A, UBB, UBA52, PFN1, PSMB5, PSMB7, UBC, PSMD4, PSMA7, PSMB8, PSMB3, PSMB9, PSMB6, PSMA1, PSMC4, PSMD6, PSME2, PSMC5, CLTA, PSMD13, PSME1, PSMD3, PSMA3, PSMC3, PSMD8, AP2S1, PSMB4, PSMD9, PSMC2, PSMB2, PSMB1, PSMD11, PSMA5, PSMA4, PSMF1
REACTOME_REGULATION_OF_HMOX1_EXPRESSION_AND_ACTIVITY	0.00125786	0.0239021	0.538827	3.57033	0	41	RPS27A, UBB, UBA52, RBX1, PSMB5, PSMB7, UBC, PSMD4, PSMA7, HMOX1, PSMB8, PSMB3, PSMB9, PSMB6, PSMA1, PSMC4, PSMD6, PSME2, PSMC5, PSMD13, PSME1, PSMD3, PSMA3, PSMC3, PSMD8, PSMB4, PSMD9, PSMC2, PSMB2, PSMB1, KEAP1, PSMD11, PSMA5, PSMA4, PSMF1, CSNK2B	RPS27A, UBB, UBA52, RBX1, PSMB5, PSMB7, UBC, PSMD4, PSMA7, HMOX1, PSMB8, PSMB3, PSMB9, PSMB6, PSMA1, PSMC4, PSMD6, PSME2, PSMC5, PSMD13, PSME1, PSMD3, PSMA3, PSMC3, PSMD8, PSMB4, PSMD9, PSMC2, PSMB2, PSMB1, KEAP1, PSMD11, PSMA5, PSMA4, PSMF1, CSNK2B
REACTOME_DEGRADATION_OF_DVL	0.00126422	0.0239021	0.567047	3.5682	0	37	RPS27A, UBB, UBA52, RBX1, PSMB5, PSMB7, UBC, PSMD4, PSMA7, PSMB8, PSMB3, PSMB9, PSMB6, PSMA1, PSMC4, PSMD6, PSME2, PSMC5, PSMD13, PSME1, PSMD3, PSMA3, PSMC3, PSMD8, PSMB4, PSMD9, PSMC2, PSMB2, PSMB1, PSMD11, PSMA5, PSMA4, PSMF1	RPS27A, UBB, UBA52, RBX1, PSMB5, PSMB7, UBC, PSMD4, PSMA7, PSMB8, PSMB3, PSMB9, PSMB6, PSMA1, PSMC4, PSMD6, PSME2, PSMC5, PSMD13, PSME1, PSMD3, PSMA3, PSMC3, PSMD8, PSMB4, PSMD9, PSMC2, PSMB2, PSMB1, PSMD11, PSMA5, PSMA4, PSMF1
REACTOME_SIGNALING_BY_HEDGEHOG	0.00120192	0.0239021	0.481535	3.56528	0	55	RPS27A, UBB, UBA52, TUBB2A, TUBA1B, RBX1, PSMB5, TUBB4B, PSMB7, UBC, PSMD4, PSMA7, PSMB8, SPOP, PSMB3, PSMB9, PSMB6, PSMA1, ERLEC1, PSMC4, PSMD6, PSME2, PSMC5, TUBA1C, PSMD13, IFT57, PSME1, PSMD3, PSMA3, PSMC3, PSMD8, DERL2, PSMB4, PSMD9, PSMC2, PSMB2, PSMB1, PSMD11, P4HB, PSMA5, PSMA4, PSMF1, KIF3A	RPS27A, UBB, UBA52, TUBB2A, TUBA1B, RBX1, PSMB5, TUBB4B, PSMB7, UBC, PSMD4, PSMA7, PSMB8, SPOP, PSMB3, PSMB9, PSMB6, PSMA1, ERLEC1, PSMC4, PSMD6, PSME2, PSMC5, TUBA1C, PSMD13, IFT57, PSME1, PSMD3, PSMA3, PSMC3, PSMD8, DERL2, PSMB4, PSMD9, PSMC2, PSMB2, PSMB1, PSMD11, P4HB, PSMA5, PSMA4, PSMF1, KIF3A
REACTOME_TNFR2_NON_CANONICAL_NF_KB_PATHWAY	0.00124224	0.0239021	0.532969	3.56507	0	42	RPS27A, UBB, UBA52, PSMB5, PSMB7, UBC, PSMD4, PSMA7, TNFRSF12A, PSMB8, PSMB3, PSMB9, PSMB6, PSMA1, PSMC4, PSMD6, PSME2, PSMC5, PSMD13, PSME1, PSMD3, CD40, PSMA3, PSMC3, PSMD8, TNFRSF1A, PSMB4, PSMD9, PSMC2, PSMB2, PSMB1, NFKB2, PSMD11, PSMA5, PSMA4, PSMF1	RPS27A, UBB, UBA52, PSMB5, PSMB7, UBC, PSMD4, PSMA7, TNFRSF12A, PSMB8, PSMB3, PSMB9, PSMB6, PSMA1, PSMC4, PSMD6, PSME2, PSMC5, PSMD13, PSME1, PSMD3, CD40, PSMA3, PSMC3, PSMD8, TNFRSF1A, PSMB4, PSMD9, PSMC2, PSMB2, PSMB1, NFKB2, PSMD11, PSMA5, PSMA4, PSMF1
BLALOCK_ALZHEIMERS_DISEASE_DN	0.0010101	0.0239021	0.280883	3.55489	0	400	RPL31, RPL35A, RPL15, RPL38, B2M, GAPDH, RPL6, HLA-B, SLC25A6, COX7C, RPS21, LAMTOR5, SAP18, TUBB2A, RPL14, CHCHD2, TUFM, OAZ2, COX7A2, TMSB10, HSPA8, RBX1, BSG, CKS2, DCTN2, FHL1, SDHB, PSMB5, TMEM147, ITM2B, NEDD8, MGST3, TUBB4B, COX7A2L, TPI1, NDUFB11, COX6B1, CNPY2, SLC25A5, ARF5, MYL12A, UBL5, DYNLL1, COX6A1, COX6C, UQCRH, NDUFS4, UBC, GUK1, TSG101, MYL12B, MGLL, SUMO2, CUTA, PSMA7, CYCS, TX…	RPL31, RPL35A, RPL15, RPL38, B2M, GAPDH, RPL6, HLA-B, SLC25A6, COX7C, RPS21, LAMTOR5, SAP18, TUBB2A, RPL14, CHCHD2, TUFM, OAZ2, COX7A2, TMSB10, HSPA8, RBX1, BSG, CKS2, DCTN2, FHL1, SDHB, PSMB5, TMEM147, ITM2B, NEDD8, MGST3, TUBB4B, COX7A2L, TPI1, NDUFB11, COX6B1, CNPY2, SLC25A5, ARF5, MYL12A, UBL5, DYNLL1, COX6A1, COX6C, UQCRH, NDUFS4, UBC, GUK1, TSG101, MYL12B, MGLL, SUMO2, CUTA, PSMA7, CYCS, TX…
REACTOME_DEGRADATION_OF_GLI1_BY_THE_PROTEASOME	0.00126422	0.0239021	0.564697	3.55341	0	37	RPS27A, UBB, UBA52, RBX1, PSMB5, PSMB7, UBC, PSMD4, PSMA7, PSMB8, PSMB3, PSMB9, PSMB6, PSMA1, PSMC4, PSMD6, PSME2, PSMC5, PSMD13, PSME1, PSMD3, PSMA3, PSMC3, PSMD8, PSMB4, PSMD9, PSMC2, PSMB2, PSMB1, PSMD11, PSMA5, PSMA4, PSMF1	RPS27A, UBB, UBA52, RBX1, PSMB5, PSMB7, UBC, PSMD4, PSMA7, PSMB8, PSMB3, PSMB9, PSMB6, PSMA1, PSMC4, PSMD6, PSME2, PSMC5, PSMD13, PSME1, PSMD3, PSMA3, PSMC3, PSMD8, PSMB4, PSMD9, PSMC2, PSMB2, PSMB1, PSMD11, PSMA5, PSMA4, PSMF1
REACTOME_ABC_TRANSPORTER_DISORDERS	0.00125156	0.0239021	0.527721	3.5522	0	43	RPS27A, UBB, UBA52, PSMB5, PSMB7, UBC, PSMD4, PSMA7, PSMB8, PSMB3, PSMB9, PSMB6, PSMA1, RNF5, ERLEC1, PSMC4, PSMD6, PSME2, PSMC5, PSMD13, PSME1, PSMD3, PSMA3, PSMC3, PSMD8, DERL2, PSMB4, PSMD9, PSMC2, PSMB2, PSMB1, ABCD4, PSMD11, PSMA5, PSMA4, PSMF1	RPS27A, UBB, UBA52, PSMB5, PSMB7, UBC, PSMD4, PSMA7, PSMB8, PSMB3, PSMB9, PSMB6, PSMA1, RNF5, ERLEC1, PSMC4, PSMD6, PSME2, PSMC5, PSMD13, PSME1, PSMD3, PSMA3, PSMC3, PSMD8, DERL2, PSMB4, PSMD9, PSMC2, PSMB2, PSMB1, ABCD4, PSMD11, PSMA5, PSMA4, PSMF1
REACTOME_DECTIN_1_MEDIATED_NONCANONICAL_NF_KB_SIGNALING	0.00126422	0.0239021	0.564231	3.55047	0	37	RPS27A, UBB, UBA52, PSMB5, PSMB7, UBC, PSMD4, PSMA7, PSMB8, PSMB3, PSMB9, PSMB6, PSMA1, PSMC4, PSMD6, PSME2, PSMC5, PSMD13, PSME1, PSMD3, PSMA3, PSMC3, PSMD8, PSMB4, PSMD9, PSMC2, PSMB2, PSMB1, NFKB2, PSMD11, PSMA5, PSMA4, PSMF1	RPS27A, UBB, UBA52, PSMB5, PSMB7, UBC, PSMD4, PSMA7, PSMB8, PSMB3, PSMB9, PSMB6, PSMA1, PSMC4, PSMD6, PSME2, PSMC5, PSMD13, PSME1, PSMD3, PSMA3, PSMC3, PSMD8, PSMB4, PSMD9, PSMC2, PSMB2, PSMB1, NFKB2, PSMD11, PSMA5, PSMA4, PSMF1
REACTOME_ANTIGEN_PROCESSING_CROSS_PRESENTATION	0.00120192	0.0239021	0.494467	3.54354	0	50	RPS27A, HLA-C, B2M, UBB, HLA-B, UBA52, HLA-A, PSMB5, PSMB7, UBC, PSMD4, PSMA7, PSMB8, PSMB3, PSMB9, PSMB6, PSMA1, PSMC4, PSMD6, PSME2, PSMC5, CYBA, PSMD13, PSME1, HLA-F, PSMD3, PSMA3, PSMC3, PSMD8, PSMB4, PSMD9, PSMC2, PSMB2, PSMB1, PSMD11, PSMA5, PSMA4, SEC61G, SEC61B, PSMF1, TAP1	RPS27A, HLA-C, B2M, UBB, HLA-B, UBA52, HLA-A, PSMB5, PSMB7, UBC, PSMD4, PSMA7, PSMB8, PSMB3, PSMB9, PSMB6, PSMA1, PSMC4, PSMD6, PSME2, PSMC5, CYBA, PSMD13, PSME1, HLA-F, PSMD3, PSMA3, PSMC3, PSMD8, PSMB4, PSMD9, PSMC2, PSMB2, PSMB1, PSMD11, PSMA5, PSMA4, SEC61G, SEC61B, PSMF1, TAP1
REACTOME_TRANSCRIPTIONAL_REGULATION_BY_RUNX3	0.00125156	0.0239021	0.526282	3.54251	0	43	RPS27A, UBB, UBA52, CCND1, PSMB5, PSMB7, UBC, PSMD4, PSMA7, PSMB8, PSMB3, PSMB9, BRD2, PSMB6, PSMA1, PSMC4, PSMD6, PSME2, PSMC5, PSMD13, PSME1, PSMD3, PSMA3, PSMC3, PSMD8, PSMB4, PSMD9, PSMC2, PSMB2, PSMB1, MYC, PSMD11, PSMA5, PSMA4, TEAD2, PSMF1	RPS27A, UBB, UBA52, CCND1, PSMB5, PSMB7, UBC, PSMD4, PSMA7, PSMB8, PSMB3, PSMB9, BRD2, PSMB6, PSMA1, PSMC4, PSMD6, PSME2, PSMC5, PSMD13, PSME1, PSMD3, PSMA3, PSMC3, PSMD8, PSMB4, PSMD9, PSMC2, PSMB2, PSMB1, MYC, PSMD11, PSMA5, PSMA4, TEAD2, PSMF1
REACTOME_METABOLISM_OF_POLYAMINES	0.00126103	0.0239021	0.566902	3.53949	0	36	OAZ1, OAZ2, PSMB5, PSMB7, PSMD4, PSMA7, PSMB8, PSMB3, PSMB9, PSMB6, PSMA1, PSMC4, PSMD6, PSME2, SMOX, PSMC5, PSMD13, PSME1, PSMD3, PSMA3, PSMC3, PSMD8, PSMB4, PSMD9, PSMC2, PSMB2, PSMB1, PSMD11, PSMA5, PSMA4, SMS, PSMF1, NQO1	OAZ1, OAZ2, PSMB5, PSMB7, PSMD4, PSMA7, PSMB8, PSMB3, PSMB9, PSMB6, PSMA1, PSMC4, PSMD6, PSME2, SMOX, PSMC5, PSMD13, PSME1, PSMD3, PSMA3, PSMC3, PSMD8, PSMB4, PSMD9, PSMC2, PSMB2, PSMB1, PSMD11, PSMA5, PSMA4, SMS, PSMF1, NQO1
STARK_PREFRONTAL_CORTEX_22Q11_DELETION_DN	0.00102669	0.0239021	0.306244	3.53682	0	249	ALDOA, RPL36A, RPL26, RPL8, RPL15, RPL34, COX7C, RPL18, RPL4, SAP18, PFDN5, RPL5, COX7A2, RAD23A, TMSB10, EIF3H, PRDX1, NOP10, NACA, EIF1, EIF3F, TMEM147, MGST3, TPI1, NDUFB11, CNPY2, SLC25A5, EMP2, CYSTM1, DYNLL1, SERF2, NDUFS4, MRPL51, NDUFA11, GUK1, TMA7, TRMT112, CYCS, TXN, COPS6, CYC1, EIF3K, MDH2, NUDC, KRTCAP2, NDUFA12, TAF9, MEA1, NDUFV2, S100A6, HIGD2A, IDH3G, MRPL11, SUMO1, PSMB3, PRDX3…	ALDOA, RPL36A, RPL26, RPL8, RPL15, RPL34, COX7C, RPL18, RPL4, SAP18, PFDN5, RPL5, COX7A2, RAD23A, TMSB10, EIF3H, PRDX1, NOP10, NACA, EIF1, EIF3F, TMEM147, MGST3, TPI1, NDUFB11, CNPY2, SLC25A5, EMP2, CYSTM1, DYNLL1, SERF2, NDUFS4, MRPL51, NDUFA11, GUK1, TMA7, TRMT112, CYCS, TXN, COPS6, CYC1, EIF3K, MDH2, NUDC, KRTCAP2, NDUFA12, TAF9, MEA1, NDUFV2, S100A6, HIGD2A, IDH3G, MRPL11, SUMO1, PSMB3, PRDX3…
REACTOME_FCERI_MEDIATED_NF_KB_ACTIVATION	0.00125786	0.0239021	0.530957	3.51818	0	41	RPS27A, UBB, UBA52, PSMB5, PSMB7, UBC, PSMD4, PSMA7, UBE2D1, PSMB8, PSMB3, PSMB9, PSMB6, PSMA1, UBE2D2, PSMC4, PSMD6, PSME2, PSMC5, PSMD13, PSME1, PSMD3, PSMA3, PSMC3, PSMD8, PSMB4, PSMD9, UBE2N, PSMC2, PSMB2, PSMB1, PSMD11, PSMA5, PSMA4, PSMF1	RPS27A, UBB, UBA52, PSMB5, PSMB7, UBC, PSMD4, PSMA7, UBE2D1, PSMB8, PSMB3, PSMB9, PSMB6, PSMA1, UBE2D2, PSMC4, PSMD6, PSME2, PSMC5, PSMD13, PSME1, PSMD3, PSMA3, PSMC3, PSMD8, PSMB4, PSMD9, UBE2N, PSMC2, PSMB2, PSMB1, PSMD11, PSMA5, PSMA4, PSMF1
REACTOME_C_TYPE_LECTIN_RECEPTORS_CLRS	0.0012285	0.0239021	0.51106	3.51488	0	45	RPS27A, UBB, UBA52, PSMB5, PSMB7, UBC, PSMD4, PSMA7, UBE2D1, PSMB8, PSMB3, PSMB9, PSMB6, PSMA1, UBE2D2, PSMC4, PSMD6, PSME2, PSMC5, PSMD13, PSME1, PSMD3, PSMA3, PSMC3, IL1B, PSMD8, PSMB4, PSMD9, UBE2N, PSMC2, PSMB2, PSMB1, NFKB2, PSMD11, PSMA5, PSMA4, PSMF1	RPS27A, UBB, UBA52, PSMB5, PSMB7, UBC, PSMD4, PSMA7, UBE2D1, PSMB8, PSMB3, PSMB9, PSMB6, PSMA1, UBE2D2, PSMC4, PSMD6, PSME2, PSMC5, PSMD13, PSME1, PSMD3, PSMA3, PSMC3, IL1B, PSMD8, PSMB4, PSMD9, UBE2N, PSMC2, PSMB2, PSMB1, NFKB2, PSMD11, PSMA5, PSMA4, PSMF1
MODY_HIPPOCAMPUS_PRENATAL	0.0013947	0.0239021	0.658337	3.51239	0	25	RPL13A, RPL23A, RPL19, RPL8, RPS27, RPS18, RPL9, RPL34, RPL13, RPL30, RPL12, BTF3, CKS2, EIF4A3, RPS8, RPL37, SNRPB2, HNRNPA0	RPL13A, RPL23A, RPL19, RPL8, RPS27, RPS18, RPL9, RPL34, RPL13, RPL30, RPL12, BTF3, CKS2, EIF4A3, RPS8, RPL37, SNRPB2, HNRNPA0
REACTOME_G1_S_DNA_DAMAGE_CHECKPOINTS	0.00126103	0.0239021	0.561873	3.5081	0	36	RPS27A, UBB, UBA52, PSMB5, PSMB7, UBC, PSMD4, PSMA7, PSMB8, PSMB3, PSMB9, PSMB6, PSMA1, PSMC4, PSMD6, PSME2, PSMC5, PSMD13, PSME1, PSMD3, PSMA3, PSMC3, PSMD8, PSMB4, PSMD9, PSMC2, PSMB2, PSMB1, PSMD11, PSMA5, PSMA4, PSMF1	RPS27A, UBB, UBA52, PSMB5, PSMB7, UBC, PSMD4, PSMA7, PSMB8, PSMB3, PSMB9, PSMB6, PSMA1, PSMC4, PSMD6, PSME2, PSMC5, PSMD13, PSME1, PSMD3, PSMA3, PSMC3, PSMD8, PSMB4, PSMD9, PSMC2, PSMB2, PSMB1, PSMD11, PSMA5, PSMA4, PSMF1
ZHONG_SECRETOME_OF_LUNG_CANCER_AND_FIBROBLAST	0.00116959	0.0239021	0.442378	3.4999	0	67	ALDOA, RPL18A, RPL10A, CD9, UBA52, BGN, RAN, EEF2, PRDX1, PKM, GSTP1, PSMB5, ANXA4, TPI1, LMNA, NPC2, PSMA7, PEBP1, ACTB, TINAGL1, CLU, MDH2, LDHA, ENO1, PSMB3, NPM1, PSMB6, PSMA1, CST3, PPIC, PRDX6, PSMA3, PARK7, PGK1, PSMB4, GPI, GLO1, PSMB2, PSMB1, LGALS3BP, CAPG, HPRT1, P4HB, PSMA5, PSMA4, ENPP2, CTSD, COL1A1, ACTA2, KXD1, GSTO1	ALDOA, RPL18A, RPL10A, CD9, UBA52, BGN, RAN, EEF2, PRDX1, PKM, GSTP1, PSMB5, ANXA4, TPI1, LMNA, NPC2, PSMA7, PEBP1, ACTB, TINAGL1, CLU, MDH2, LDHA, ENO1, PSMB3, NPM1, PSMB6, PSMA1, CST3, PPIC, PRDX6, PSMA3, PARK7, PGK1, PSMB4, GPI, GLO1, PSMB2, PSMB1, LGALS3BP, CAPG, HPRT1, P4HB, PSMA5, PSMA4, ENPP2, CTSD, COL1A1, ACTA2, KXD1, GSTO1
REACTOME_ABC_FAMILY_PROTEINS_MEDIATED_TRANSPORT	0.0012285	0.0239021	0.508699	3.49864	0	45	RPS27A, UBB, UBA52, PSMB5, PSMB7, UBC, PSMD4, PSMA7, PSMB8, PSMB3, PSMB9, PSMB6, PSMA1, RNF5, EIF2S1, ERLEC1, PSMC4, PSMD6, PSME2, PSMC5, PSMD13, PSME1, PSMD3, PSMA3, PSMC3, PSMD8, DERL2, PSMB4, PSMD9, PSMC2, PSMB2, PSMB1, PSMD11, PSMA5, PSMA4, EIF2S3, PSMF1	RPS27A, UBB, UBA52, PSMB5, PSMB7, UBC, PSMD4, PSMA7, PSMB8, PSMB3, PSMB9, PSMB6, PSMA1, RNF5, EIF2S1, ERLEC1, PSMC4, PSMD6, PSME2, PSMC5, PSMD13, PSME1, PSMD3, PSMA3, PSMC3, PSMD8, DERL2, PSMB4, PSMD9, PSMC2, PSMB2, PSMB1, PSMD11, PSMA5, PSMA4, EIF2S3, PSMF1
REACTOME_TCR_SIGNALING	0.00123762	0.0239021	0.514216	3.49687	0	44	RPS27A, UBB, UBA52, PSMB5, PSMB7, UBC, PSMD4, PSMA7, UBE2D1, PSMB8, PSMB3, PSMB9, PSMB6, PSMA1, UBE2D2, PSMC4, PSMD6, PSME2, PSMC5, PSMD13, PSME1, PSMD3, PSMA3, PSMC3, PSMD8, PSMB4, PSMD9, UBE2N, PSMC2, VASP, PSMB2, PSMB1	RPS27A, UBB, UBA52, PSMB5, PSMB7, UBC, PSMD4, PSMA7, UBE2D1, PSMB8, PSMB3, PSMB9, PSMB6, PSMA1, UBE2D2, PSMC4, PSMD6, PSME2, PSMC5, PSMD13, PSME1, PSMD3, PSMA3, PSMC3, PSMD8, PSMB4, PSMD9, UBE2N, PSMC2, VASP, PSMB2, PSMB1
REACTOME_BETA_CATENIN_INDEPENDENT_WNT_SIGNALING	0.00121507	0.0239021	0.497354	3.49396	0	48	RPS27A, UBB, UBA52, PFN1, PSMB5, PSMB7, UBC, PSMD4, PSMA7, PSMB8, GNG11, PSMB3, PSMB9, PSMB6, PSMA1, GNG5, PSMC4, PSMD6, PSME2, PSMC5, CLTA, PSMD13, PSME1, PSMD3, PSMA3, PSMC3, PSMD8, AP2S1, PSMB4, PSMD9, PSMC2, PSMB2, PSMB1, MYC, PSMD11, PSMA5, PSMA4, PSMF1	RPS27A, UBB, UBA52, PFN1, PSMB5, PSMB7, UBC, PSMD4, PSMA7, PSMB8, GNG11, PSMB3, PSMB9, PSMB6, PSMA1, GNG5, PSMC4, PSMD6, PSME2, PSMC5, CLTA, PSMD13, PSME1, PSMD3, PSMA3, PSMC3, PSMD8, AP2S1, PSMB4, PSMD9, PSMC2, PSMB2, PSMB1, MYC, PSMD11, PSMA5, PSMA4, PSMF1
MALONEY_RESPONSE_TO_17AAG_DN	0.00125471	0.0239021	0.546192	3.49338	0	38	RPL27A, TMSB4X, EIF4A1, HNRNPA1, RPS16, RPL30, RPL35, RPL36AL, NACA, POLR2L, TPI1, PTMA, DYNLL1, RPS8, CALM2, SNRPB, PSMA7, CYCS, SNRPF, LDHA, SNRPE, PRDX3, GTF2A2, SRSF2, CLTA, ILF2, PDCD5, SNRPG, PRDX4	RPL27A, TMSB4X, EIF4A1, HNRNPA1, RPS16, RPL30, RPL35, RPL36AL, NACA, POLR2L, TPI1, PTMA, DYNLL1, RPS8, CALM2, SNRPB, PSMA7, CYCS, SNRPF, LDHA, SNRPE, PRDX3, GTF2A2, SRSF2, CLTA, ILF2, PDCD5, SNRPG, PRDX4
REACTOME_NEGATIVE_REGULATION_OF_NOTCH4_SIGNALING	0.00126103	0.0239021	0.540366	3.48826	0	39	RPS27A, UBB, UBA52, RBX1, PSMB5, PSMB7, UBC, PSMD4, PSMA7, PSMB8, PSMB3, PSMB9, PSMB6, PSMA1, PSMC4, PSMD6, PSME2, PSMC5, PSMD13, PSME1, PSMD3, PSMA3, PSMC3, PSMD8, PSMB4, PSMD9, PSMC2, PSMB2, PSMB1, PSMD11, PSMA5, PSMA4, PSMF1	RPS27A, UBB, UBA52, RBX1, PSMB5, PSMB7, UBC, PSMD4, PSMA7, PSMB8, PSMB3, PSMB9, PSMB6, PSMA1, PSMC4, PSMD6, PSME2, PSMC5, PSMD13, PSME1, PSMD3, PSMA3, PSMC3, PSMD8, PSMB4, PSMD9, PSMC2, PSMB2, PSMB1, PSMD11, PSMA5, PSMA4, PSMF1
REACTOME_REGULATION_OF_RUNX2_EXPRESSION_AND_ACTIVITY	0.00125471	0.0239021	0.542894	3.47229	0	38	RPS27A, UBB, UBA52, RBX1, PSMB5, PSMB7, UBC, PSMD4, PSMA7, PSMB8, PSMB3, PSMB9, PSMB6, PSMA1, PSMC4, PSMD6, PSME2, PSMC5, PSMD13, PSME1, PSMD3, PSMA3, PSMC3, PSMD8, PSMB4, PSMD9, PSMC2, PSMB2, PSMB1, PSMD11, PSMA5, PSMA4, PSMF1	RPS27A, UBB, UBA52, RBX1, PSMB5, PSMB7, UBC, PSMD4, PSMA7, PSMB8, PSMB3, PSMB9, PSMB6, PSMA1, PSMC4, PSMD6, PSME2, PSMC5, PSMD13, PSME1, PSMD3, PSMA3, PSMC3, PSMD8, PSMB4, PSMD9, PSMC2, PSMB2, PSMB1, PSMD11, PSMA5, PSMA4, PSMF1
REACTOME_HIV_INFECTION	0.00111857	0.0239021	0.385569	3.46379	0	100	RPS27A, B2M, UBB, SLC25A6, UBA52, HLA-A, RAN, RBX1, POLR2L, PSMB5, PSMB7, POLR2F, SLC25A5, UBC, TSG101, CHMP4A, PSMD4, PSMA7, PSMB8, TAF9, TAF11, PSMB3, NELFE, PPIA, POLR2I, NPM1, PSMB9, PSMB6, PSMA1, GTF2A2, POLR2G, XRCC6, PSMC4, BANF1, PSMD6, PSME2, CHMP3, PSMC5, PSMD13, PSME1, CHMP2B, PSMD3, AP1S1, PSMA3, PSMC3, PSMD8, CHMP5, NELFCD, AP2S1, PSMB4, AP1S2, RCC1, PSMD9, RANBP1, PSMC2, PSMB2, GTF2…	RPS27A, B2M, UBB, SLC25A6, UBA52, HLA-A, RAN, RBX1, POLR2L, PSMB5, PSMB7, POLR2F, SLC25A5, UBC, TSG101, CHMP4A, PSMD4, PSMA7, PSMB8, TAF9, TAF11, PSMB3, NELFE, PPIA, POLR2I, NPM1, PSMB9, PSMB6, PSMA1, GTF2A2, POLR2G, XRCC6, PSMC4, BANF1, PSMD6, PSME2, CHMP3, PSMC5, PSMD13, PSME1, CHMP2B, PSMD3, AP1S1, PSMA3, PSMC3, PSMD8, CHMP5, NELFCD, AP2S1, PSMB4, AP1S2, RCC1, PSMD9, RANBP1, PSMC2, PSMB2, GTF2…
REACTOME_HEDGEHOG_OFF_STATE	0.00120192	0.0239021	0.481229	3.44866	0	50	RPS27A, UBB, UBA52, TUBB2A, TUBA1B, RBX1, PSMB5, TUBB4B, PSMB7, UBC, PSMD4, PSMA7, PSMB8, PSMB3, PSMB9, PSMB6, PSMA1, PSMC4, PSMD6, PSME2, PSMC5, TUBA1C, PSMD13, IFT57, PSME1, PSMD3, PSMA3, PSMC3, PSMD8, PSMB4, PSMD9, PSMC2, PSMB2, PSMB1, PSMD11, PSMA5, PSMA4, PSMF1, KIF3A	RPS27A, UBB, UBA52, TUBB2A, TUBA1B, RBX1, PSMB5, TUBB4B, PSMB7, UBC, PSMD4, PSMA7, PSMB8, PSMB3, PSMB9, PSMB6, PSMA1, PSMC4, PSMD6, PSME2, PSMC5, TUBA1C, PSMD13, IFT57, PSME1, PSMD3, PSMA3, PSMC3, PSMD8, PSMB4, PSMD9, PSMC2, PSMB2, PSMB1, PSMD11, PSMA5, PSMA4, PSMF1, KIF3A
REACTOME_NEUTROPHIL_DEGRANULATION	0.00105042	0.0239021	0.334561	3.44786	0	157	ALDOA, FTL, HLA-C, B2M, EEF1A1, HLA-B, LGALS3, FTH1, CD63, HLA-A, HSPA8, ANXA2, EEF2, PKM, GSTP1, CYB5R3, TUBB4B, PSMB7, IMPDH2, ERP44, CYSTM1, DYNLL1, CPNE3, S100A11, NPC2, APRT, HSPA1B, GLA, RAB7A, DPP7, DEGS1, PPIA, OSTF1, GRN, RHOG, SRP14, NEU1, XRCC6, TMEM179B, RAB5C, MIF, HSPA1A, CST3, PSMD6, TUBB, CAPN1, NDUFC2, DDOST, PRDX6, CYBA, PSMD13, SDCBP, PSMD3, GMFG, PSMC3, ILF2, HEXB, GSDMD, DERA…	ALDOA, FTL, HLA-C, B2M, EEF1A1, HLA-B, LGALS3, FTH1, CD63, HLA-A, HSPA8, ANXA2, EEF2, PKM, GSTP1, CYB5R3, TUBB4B, PSMB7, IMPDH2, ERP44, CYSTM1, DYNLL1, CPNE3, S100A11, NPC2, APRT, HSPA1B, GLA, RAB7A, DPP7, DEGS1, PPIA, OSTF1, GRN, RHOG, SRP14, NEU1, XRCC6, TMEM179B, RAB5C, MIF, HSPA1A, CST3, PSMD6, TUBB, CAPN1, NDUFC2, DDOST, PRDX6, CYBA, PSMD13, SDCBP, PSMD3, GMFG, PSMC3, ILF2, HEXB, GSDMD, DERA…
REACTOME_SYNTHESIS_OF_DNA	0.00118343	0.0239021	0.463897	3.43067	0	54	RPS27A, UBB, UBA52, RBX1, ANAPC11, PSMB5, PSMB7, POLD4, UBC, PSMD4, PSMA7, UBE2D1, PSMB8, UBE2S, PSMB3, PSMB9, PSMB6, PSMA1, CDC26, PSMC4, PSMD6, PSME2, POLE4, PSMC5, PSMD13, PSME1, PSMD3, PSMA3, PSMC3, PSMD8, PSMB4, ANAPC16, PSMD9, PSMC2, PSMB2, PSMB1, UBE2E1	RPS27A, UBB, UBA52, RBX1, ANAPC11, PSMB5, PSMB7, POLD4, UBC, PSMD4, PSMA7, UBE2D1, PSMB8, UBE2S, PSMB3, PSMB9, PSMB6, PSMA1, CDC26, PSMC4, PSMD6, PSME2, POLE4, PSMC5, PSMD13, PSME1, PSMD3, PSMA3, PSMC3, PSMD8, PSMB4, ANAPC16, PSMD9, PSMC2, PSMB2, PSMB1, UBE2E1
REACTOME_ASYMMETRIC_LOCALIZATION_OF_PCP_PROTEINS	0.00126422	0.0239021	0.544668	3.42737	0	37	RPS27A, UBB, UBA52, PSMB5, PSMB7, UBC, PSMD4, PSMA7, PSMB8, PSMB3, PSMB9, PSMB6, PSMA1, PSMC4, PSMD6, PSME2, PSMC5, PSMD13, PSME1, PSMD3, PSMA3, PSMC3, PSMD8, PSMB4, PSMD9, PSMC2, PSMB2, PSMB1, PSMD11, PSMA5, PSMA4, PSMF1	RPS27A, UBB, UBA52, PSMB5, PSMB7, UBC, PSMD4, PSMA7, PSMB8, PSMB3, PSMB9, PSMB6, PSMA1, PSMC4, PSMD6, PSME2, PSMC5, PSMD13, PSME1, PSMD3, PSMA3, PSMC3, PSMD8, PSMB4, PSMD9, PSMC2, PSMB2, PSMB1, PSMD11, PSMA5, PSMA4, PSMF1
REACTOME_MITOTIC_METAPHASE_AND_ANAPHASE	0.00112613	0.0239021	0.396324	3.4183	0	87	RPS27, RPS27A, UBB, UBA52, TUBB2A, RAN, TUBA1B, ANAPC11, PSMB5, TUBB4B, PSMB7, LMNA, DYNLL1, UBC, CHMP4A, PSMD4, PSMA7, UBE2D1, NUDC, PSMB8, PPP2R1A, UBE2S, SUMO1, PSMB3, UBE2I, EMD, PSMB9, PSMB6, PSMA1, CDC26, PSMC4, BANF1, PSMD6, PSME2, CHMP3, PSMC5, TUBA1C, PSMD13, PSME1, CHMP2B, PSMD3, PSMA3, PSMC3, PSMD8, PSMB4, ANAPC16, RCC1, PSMD9, PSMC2, PSMB2, PSMB1, UBE2E1, ITGB3BP, BUB3, PSMD11, SEC13,…	RPS27, RPS27A, UBB, UBA52, TUBB2A, RAN, TUBA1B, ANAPC11, PSMB5, TUBB4B, PSMB7, LMNA, DYNLL1, UBC, CHMP4A, PSMD4, PSMA7, UBE2D1, NUDC, PSMB8, PPP2R1A, UBE2S, SUMO1, PSMB3, UBE2I, EMD, PSMB9, PSMB6, PSMA1, CDC26, PSMC4, BANF1, PSMD6, PSME2, CHMP3, PSMC5, TUBA1C, PSMD13, PSME1, CHMP2B, PSMD3, PSMA3, PSMC3, PSMD8, PSMB4, ANAPC16, RCC1, PSMD9, PSMC2, PSMB2, PSMB1, UBE2E1, ITGB3BP, BUB3, PSMD11, SEC13,…
REACTOME_INNATE_IMMUNE_SYSTEM	0.00102249	0.0239021	0.288989	3.41636	0	283	ALDOA, RPS27A, FTL, HLA-C, B2M, UBB, ARPC1B, EEF1A1, HLA-B, LGALS3, FTH1, UBA52, CFL1, CD63, HLA-A, HSPA8, ANXA2, EEF2, PKM, GSTP1, POLR2L, CYB5R3, PSMB5, TUBB4B, PSMB7, POLR2F, IMPDH2, ERP44, CYSTM1, DYNLL1, CPNE3, S100A11, UBC, NPC2, ATP6V0B, APRT, PSMD4, PSMA7, TXN, ACTB, BRK1, HSPA1B, UBE2D1, CLU, HMOX1, GLA, RAB7A, DPP7, PSMB8, PRKCSH, ATP6V0E1, PPP2R1A, AAMP, ARPC1A, DEGS1, PSMB3, PPIA, OST…	ALDOA, RPS27A, FTL, HLA-C, B2M, UBB, ARPC1B, EEF1A1, HLA-B, LGALS3, FTH1, UBA52, CFL1, CD63, HLA-A, HSPA8, ANXA2, EEF2, PKM, GSTP1, POLR2L, CYB5R3, PSMB5, TUBB4B, PSMB7, POLR2F, IMPDH2, ERP44, CYSTM1, DYNLL1, CPNE3, S100A11, UBC, NPC2, ATP6V0B, APRT, PSMD4, PSMA7, TXN, ACTB, BRK1, HSPA1B, UBE2D1, CLU, HMOX1, GLA, RAB7A, DPP7, PSMB8, PRKCSH, ATP6V0E1, PPP2R1A, AAMP, ARPC1A, DEGS1, PSMB3, PPIA, OST…
REACTOME_CDT1_ASSOCIATION_WITH_THE_CDC6_ORC_ORIGIN_COMPLEX	0.00126422	0.0239021	0.54279	3.41556	0	37	RPS27A, UBB, UBA52, PSMB5, PSMB7, UBC, PSMD4, PSMA7, PSMB8, PSMB3, PSMB9, PSMB6, PSMA1, PSMC4, PSMD6, PSME2, PSMC5, PSMD13, PSME1, PSMD3, PSMA3, PSMC3, PSMD8, PSMB4, PSMD9, PSMC2, PSMB2, PSMB1, PSMD11, PSMA5, PSMA4, PSMF1	RPS27A, UBB, UBA52, PSMB5, PSMB7, UBC, PSMD4, PSMA7, PSMB8, PSMB3, PSMB9, PSMB6, PSMA1, PSMC4, PSMD6, PSME2, PSMC5, PSMD13, PSME1, PSMD3, PSMA3, PSMC3, PSMD8, PSMB4, PSMD9, PSMC2, PSMB2, PSMB1, PSMD11, PSMA5, PSMA4, PSMF1
BENPORATH_MYC_TARGETS_WITH_EBOX	0.00114416	0.0239021	0.408872	3.40611	0	78	RPL13A, RPL23A, RPL27A, RPL36A, EIF4A1, RPL19, RPL10, RPS6, RPS15, RPS19, HNRNPA1, GAPDH, UBA52, ATF4, CD63, DKK3, HSPA8, GSTP1, BSG, CCND1, RPL22, LMNA, PTMA, HERPUD1, TXN, ACTB, GLA, DBI, HMGN2, ENO1, NTHL1, NME1, IFRD2, PHB, TPM2, RHOG, UROD	RPL13A, RPL23A, RPL27A, RPL36A, EIF4A1, RPL19, RPL10, RPS6, RPS15, RPS19, HNRNPA1, GAPDH, UBA52, ATF4, CD63, DKK3, HSPA8, GSTP1, BSG, CCND1, RPL22, LMNA, PTMA, HERPUD1, TXN, ACTB, GLA, DBI, HMGN2, ENO1, NTHL1, NME1, IFRD2, PHB, TPM2, RHOG, UROD
OUELLET_OVARIAN_CANCER_INVASIVE_VS_LMP_UP	0.00120919	0.0239021	0.451422	3.39994	0	58	B2M, CD9, CKS2, SDHB, SLC25A5, HERPUD1, COX6A1, SUMO2, CYCS, COX7B, PTS, HMGN3, LDHA, NDUFV2, SNRPB2, SUMO1, DPM1, SDCBP, OAT, PSMA3, HMGB2, PSMB4, GPI, CD47, GLO1, RANBP1, DDX39A, PSMB2, CFI, CAPG, RALY, KDELR2, CSTB, BTG3, SNRPD3, CSNK2B, MDH1, TM4SF1, COPS5, MRPL3, NMI, SLC35A2, IFI44, POLR2K, UBE2V2, MAP2K1, SLC35B1, FH, CKS1B, IFIT1	B2M, CD9, CKS2, SDHB, SLC25A5, HERPUD1, COX6A1, SUMO2, CYCS, COX7B, PTS, HMGN3, LDHA, NDUFV2, SNRPB2, SUMO1, DPM1, SDCBP, OAT, PSMA3, HMGB2, PSMB4, GPI, CD47, GLO1, RANBP1, DDX39A, PSMB2, CFI, CAPG, RALY, KDELR2, CSTB, BTG3, SNRPD3, CSNK2B, MDH1, TM4SF1, COPS5, MRPL3, NMI, SLC35A2, IFI44, POLR2K, UBE2V2, MAP2K1, SLC35B1, FH, CKS1B, IFIT1
REACTOME_ORC1_REMOVAL_FROM_CHROMATIN	0.00126103	0.0239021	0.52541	3.39172	0	39	RPS27A, UBB, UBA52, RBX1, PSMB5, PSMB7, UBC, PSMD4, PSMA7, PSMB8, PSMB3, PSMB9, PSMB6, PSMA1, PSMC4, PSMD6, PSME2, PSMC5, PSMD13, PSME1, PSMD3, PSMA3, PSMC3, PSMD8, PSMB4, PSMD9, PSMC2, PSMB2, PSMB1, PSMD11, PSMA5, PSMA4, PSMF1	RPS27A, UBB, UBA52, RBX1, PSMB5, PSMB7, UBC, PSMD4, PSMA7, PSMB8, PSMB3, PSMB9, PSMB6, PSMA1, PSMC4, PSMD6, PSME2, PSMC5, PSMD13, PSME1, PSMD3, PSMA3, PSMC3, PSMD8, PSMB4, PSMD9, PSMC2, PSMB2, PSMB1, PSMD11, PSMA5, PSMA4, PSMF1
BENPORATH_MYC_MAX_TARGETS	0.00102145	0.0239021	0.288793	3.38226	0	272	RPS20, RPL27A, RPL31, TMSB4X, RPL19, RPL8, RPL27, RPS25, RPLP1, RPS6, RPS27A, U2AF1, RPS19, RPL15, RPS13, RPL32, HNRNPA1, RPS29, OAZ1, RPL9, RPS5, RPL13, RPL35, COX7C, FTH1, RPL18, RPS21, LAMTOR5, ATF4, SAP18, HLA-A, RPL5, TUBA1B, PKM, NACA, CKS2, PFN1, PSMB5, TAGLN2, COX7A2L, PSMB7, CNPY2, POLD4, CALM2, MAGOH, RGS16, CUTA, RPL37, PRDX5, NDUFA1, RAB11A, EIF3K, PCMT1, SOD1, NDUFB5, DBI, TRAPPC3, L…	RPS20, RPL27A, RPL31, TMSB4X, RPL19, RPL8, RPL27, RPS25, RPLP1, RPS6, RPS27A, U2AF1, RPS19, RPL15, RPS13, RPL32, HNRNPA1, RPS29, OAZ1, RPL9, RPS5, RPL13, RPL35, COX7C, FTH1, RPL18, RPS21, LAMTOR5, ATF4, SAP18, HLA-A, RPL5, TUBA1B, PKM, NACA, CKS2, PFN1, PSMB5, TAGLN2, COX7A2L, PSMB7, CNPY2, POLD4, CALM2, MAGOH, RGS16, CUTA, RPL37, PRDX5, NDUFA1, RAB11A, EIF3K, PCMT1, SOD1, NDUFB5, DBI, TRAPPC3, L…
REACTOME_RESPIRATORY_ELECTRON_TRANSPORT	0.00114811	0.0239021	0.403739	3.38081	0	80	COX7C, NDUFA13, SDHB, COX7A2L, NDUFB11, COX6B1, UQCRB, TIMMDC1, COX6A1, COX6C, UQCRH, NDUFS4, NDUFA11, CYCS, NDUFA1, CYC1, COX7B, COX16, NDUFB5, NDUFA4, COX4I1, UQCRQ, NDUFA12, NDUFV2, NDUFV1, COX8A, NDUFB9, COX5A, NDUFS7, UQCRC1, NDUFS5, NDUFB7, NDUFC2, NDUFA6, NDUFAB1, NDUFB2, NDUFA9, NDUFB3, NDUFB4, NDUFS3, SDHA, NDUFC1, NDUFAF3, UQCR10, UQCRC2, COX20, COX5B, ETFA	COX7C, NDUFA13, SDHB, COX7A2L, NDUFB11, COX6B1, UQCRB, TIMMDC1, COX6A1, COX6C, UQCRH, NDUFS4, NDUFA11, CYCS, NDUFA1, CYC1, COX7B, COX16, NDUFB5, NDUFA4, COX4I1, UQCRQ, NDUFA12, NDUFV2, NDUFV1, COX8A, NDUFB9, COX5A, NDUFS7, UQCRC1, NDUFS5, NDUFB7, NDUFC2, NDUFA6, NDUFAB1, NDUFB2, NDUFA9, NDUFB3, NDUFB4, NDUFS3, SDHA, NDUFC1, NDUFAF3, UQCR10, UQCRC2, COX20, COX5B, ETFA
YAGI_AML_WITH_INV_16_TRANSLOCATION	0.00110132	0.0239021	0.36667	3.37895	0	106	RPL13A, RPL23A, RPS20, RPL27A, RPL31, RPLP2, RPL19, RPS27, RPLP1, RPS4X, RPS6, RPS18, RPS13, RPL37A, B2M, RPL32, CD9, RPS29, HSPB1, RPS16, RPL34, RPL13, EEF1A1, BCAM, TMSB10, S100A10, NACA, PTMA, ITM2A, LY6E, UBC, RPL37, PCMT1, ECH1, RPLP0, MDH2, TRAPPC3, TIMP1, ARID5A, ATP6V0E1	RPL13A, RPL23A, RPS20, RPL27A, RPL31, RPLP2, RPL19, RPS27, RPLP1, RPS4X, RPS6, RPS18, RPS13, RPL37A, B2M, RPL32, CD9, RPS29, HSPB1, RPS16, RPL34, RPL13, EEF1A1, BCAM, TMSB10, S100A10, NACA, PTMA, ITM2A, LY6E, UBC, RPL37, PCMT1, ECH1, RPLP0, MDH2, TRAPPC3, TIMP1, ARID5A, ATP6V0E1
REACTOME_DOWNSTREAM_SIGNALING_EVENTS_OF_B_CELL_RECEPTOR_BCR	0.00125786	0.0239021	0.508383	3.3686	0	41	RPS27A, UBB, UBA52, PSMB5, PSMB7, UBC, PSMD4, PSMA7, PSMB8, PSMB3, PPIA, PSMB9, FKBP1A, PSMB6, PSMA1, PSMC4, PSMD6, PSME2, PSMC5, PSMD13, PSME1, PSMD3, PSMA3, PSMC3, PSMD8, PSMB4, PSMD9, PSMC2, PSMB2, PSMB1, PSMD11, PSMA5, PSMA4, PSMF1	RPS27A, UBB, UBA52, PSMB5, PSMB7, UBC, PSMD4, PSMA7, PSMB8, PSMB3, PPIA, PSMB9, FKBP1A, PSMB6, PSMA1, PSMC4, PSMD6, PSME2, PSMC5, PSMD13, PSME1, PSMD3, PSMA3, PSMC3, PSMD8, PSMB4, PSMD9, PSMC2, PSMB2, PSMB1, PSMD11, PSMA5, PSMA4, PSMF1
REACTOME_REGULATION_OF_MRNA_STABILITY_BY_PROTEINS_THAT_BIND_AU_RICH_ELEMENTS	0.00119617	0.0239021	0.465406	3.35989	0	51	RPS27A, UBB, HSPB1, UBA52, HSPA8, PSMB5, PSMB7, UBC, PSMD4, PSMA7, PSMB8, PSMB3, PSMB9, DCP1A, PSMB6, PSMA1, HSPA1A, PSMC4, PSMD6, PSME2, PSMC5, PSMD13, PSME1, PSMD3, PSMA3, PSMC3, PSMD8, PSMB4, EXOSC4, PSMD9, PSMC2, PSMB2, PSMB1, EXOSC8	RPS27A, UBB, HSPB1, UBA52, HSPA8, PSMB5, PSMB7, UBC, PSMD4, PSMA7, PSMB8, PSMB3, PSMB9, DCP1A, PSMB6, PSMA1, HSPA1A, PSMC4, PSMD6, PSME2, PSMC5, PSMD13, PSME1, PSMD3, PSMA3, PSMC3, PSMD8, PSMB4, EXOSC4, PSMD9, PSMC2, PSMB2, PSMB1, EXOSC8
REACTOME_RUNX1_REGULATES_TRANSCRIPTION_OF_GENES_INVOLVED_IN_DIFFERENTIATION_OF_HSCS	0.00127226	0.0239021	0.515577	3.35746	0	40	RPS27A, UBB, UBA52, PSMB5, PSMB7, UBC, PSMD4, PSMA7, PSMB8, PSMB3, PSMB9, PSMB6, PSMA1, PSMC4, PSMD6, PSME2, PSMC5, PSMD13, PSME1, PSMD3, PSMA3, PSMC3, PSMD8, PSMB4, GATA2, PSMD9, PSMC2, PSMB2, PSMB1, PSMD11, PSMA5, PSMA4, PSMF1	RPS27A, UBB, UBA52, PSMB5, PSMB7, UBC, PSMD4, PSMA7, PSMB8, PSMB3, PSMB9, PSMB6, PSMA1, PSMC4, PSMD6, PSME2, PSMC5, PSMD13, PSME1, PSMD3, PSMA3, PSMC3, PSMD8, PSMB4, GATA2, PSMD9, PSMC2, PSMB2, PSMB1, PSMD11, PSMA5, PSMA4, PSMF1
WONG_MITOCHONDRIA_GENE_MODULE	0.00110011	0.0239021	0.358362	3.3548	0	111	COX7C, TOMM7, GIMAP5, TUFM, TSPO, COX7A2, DUT, SDHB, COX7A2L, COX6B1, UQCRB, COX6A1, COX6C, NDUFS4, PRDX5, GPX4, NDUFA1, CYC1, COX7B, NDUFB5, NDUFA4, COX4I1, UQCRQ, NDUFA12, NDUFV2, MRPL36, NDUFV1, MRPS15, MRPL11, TIMM10, COX8A, MRPL32, ECHS1, NDUFB9, ATP6V1F, MRPS36, MRPS18C, COX5A, NDUFS5, VDAC2, HAX1, CYB5A, NDUFC2, NDUFA6, TIMM13, COX7A1, NDUFAB1, NDUFB2, ATP6AP1, NDUFA9, NDUFB3, NDUFB4, NDUF…	COX7C, TOMM7, GIMAP5, TUFM, TSPO, COX7A2, DUT, SDHB, COX7A2L, COX6B1, UQCRB, COX6A1, COX6C, NDUFS4, PRDX5, GPX4, NDUFA1, CYC1, COX7B, NDUFB5, NDUFA4, COX4I1, UQCRQ, NDUFA12, NDUFV2, MRPL36, NDUFV1, MRPS15, MRPL11, TIMM10, COX8A, MRPL32, ECHS1, NDUFB9, ATP6V1F, MRPS36, MRPS18C, COX5A, NDUFS5, VDAC2, HAX1, CYB5A, NDUFC2, NDUFA6, TIMM13, COX7A1, NDUFAB1, NDUFB2, ATP6AP1, NDUFA9, NDUFB3, NDUFB4, NDUF…
DANG_BOUND_BY_MYC	0.00101215	0.0239021	0.270815	3.35275	0	349	RPL13A, RPS20, RPL27A, RPL31, EIF4A1, RPL19, RPL26, RPL8, RPL10, RPL27, RPS25, RPL3, RPS6, RPS27A, RPS15, U2AF1, RPS19, RPL15, RPS13, RPL32, HNRNPA1, RPS29, OAZ1, RPL9, RPS5, RPS16, GAPDH, RPL13, COX7C, UBA52, RPL18, RPS21, LAMTOR5, ATF4, SAP18, CD63, RPL5, HSPA8, PKM, GSTP1, BSG, NACA, CKS2, PFN1, PSMB5, RPL22, TAGLN2, COX7A2L, PSMB7, LMNA, CNPY2, ID2, PTMA, HERPUD1, POLD4, EPHX1, CALM2, MAGOH, …	RPL13A, RPS20, RPL27A, RPL31, EIF4A1, RPL19, RPL26, RPL8, RPL10, RPL27, RPS25, RPL3, RPS6, RPS27A, RPS15, U2AF1, RPS19, RPL15, RPS13, RPL32, HNRNPA1, RPS29, OAZ1, RPL9, RPS5, RPS16, GAPDH, RPL13, COX7C, UBA52, RPL18, RPS21, LAMTOR5, ATF4, SAP18, CD63, RPL5, HSPA8, PKM, GSTP1, BSG, NACA, CKS2, PFN1, PSMB5, RPL22, TAGLN2, COX7A2L, PSMB7, LMNA, CNPY2, ID2, PTMA, HERPUD1, POLD4, EPHX1, CALM2, MAGOH, …
KIM_ALL_DISORDERS_DURATION_CORR_DN	0.00115473	0.0239021	0.406761	3.35231	0	76	RPS29, RPL13, COX7C, TUFM, MRPL23, DCTN2, PSMB5, TMEM147, TPI1, IMPDH2, PEF1, UQCRB, RPS8, ATP6V0B, NDUFA1, TALDO1, COX4I1, NUDC, UQCRQ, RNH1, ARL4A, SPAG7, COX8A, NTHL1, DEGS1, NELFE, PPIA, ACOT7, PMP22, CCT7, EIF6, NDUFS7, HAX1, ACTR1A, ARPC2, HCFC1R1, DHPS, CLTA, COX7A1, PIN1, ATP6AP1, GRHPR, BCAP31, NDUFC1, CREB3, EIF3G, NDUFAF3, RABAC1, ETFB, NRGN, NDUFB1, VPS51, SF3B2, PFDN1, CHMP2A, MARCKS…	RPS29, RPL13, COX7C, TUFM, MRPL23, DCTN2, PSMB5, TMEM147, TPI1, IMPDH2, PEF1, UQCRB, RPS8, ATP6V0B, NDUFA1, TALDO1, COX4I1, NUDC, UQCRQ, RNH1, ARL4A, SPAG7, COX8A, NTHL1, DEGS1, NELFE, PPIA, ACOT7, PMP22, CCT7, EIF6, NDUFS7, HAX1, ACTR1A, ARPC2, HCFC1R1, DHPS, CLTA, COX7A1, PIN1, ATP6AP1, GRHPR, BCAP31, NDUFC1, CREB3, EIF3G, NDUFAF3, RABAC1, ETFB, NRGN, NDUFB1, VPS51, SF3B2, PFDN1, CHMP2A, MARCKS…
NUTT_GBM_VS_AO_GLIOMA_DN	0.00142248	0.0239021	0.664183	3.34276	0	22	RPL23A, RPS20, RPL27A, RPLP2, RPS6, RPS13, RPL30, RPL24, RPL4, RPL36AL, EIF3F, ANGPTL2, POLR2F, UQCRB, EIF3E, YIF1A, VDAC2	RPL23A, RPS20, RPL27A, RPLP2, RPS6, RPS13, RPL30, RPL24, RPL4, RPL36AL, EIF3F, ANGPTL2, POLR2F, UQCRB, EIF3E, YIF1A, VDAC2
REACTOME_TRANSCRIPTIONAL_REGULATION_BY_RUNX2	0.00121507	0.0239021	0.475643	3.34143	0	48	RPS27A, UBB, LGALS3, UBA52, RBX1, CCND1, PSMB5, PSMB7, UBC, PSMD4, PSMA7, PSMB8, PSMB3, PSMB9, PSMB6, PSMA1, PSMC4, PSMD6, PSME2, PSMC5, PSMD13, PSME1, PSMD3, PSMA3, PSMC3, PSMD8, PSMB4, PSMD9, PSMC2, PSMB2, PSMB1, PSMD11, PSMA5, PSMA4, PSMF1, BAX, COL1A1, ZNF521, PSMD2, STUB1, SMAD1, CUL1	RPS27A, UBB, LGALS3, UBA52, RBX1, CCND1, PSMB5, PSMB7, UBC, PSMD4, PSMA7, PSMB8, PSMB3, PSMB9, PSMB6, PSMA1, PSMC4, PSMD6, PSME2, PSMC5, PSMD13, PSME1, PSMD3, PSMA3, PSMC3, PSMD8, PSMB4, PSMD9, PSMC2, PSMB2, PSMB1, PSMD11, PSMA5, PSMA4, PSMF1, BAX, COL1A1, ZNF521, PSMD2, STUB1, SMAD1, CUL1
REACTOME_PROGRAMMED_CELL_DEATH	0.00115075	0.0239021	0.403084	3.34099	0	77	RPS27A, UBB, UBA52, PSMB5, PSMB7, LMNA, TJP2, DYNLL1, UBC, CHMP4A, PSMD4, PSMA7, CYCS, PSMB8, PSMB3, FLOT1, PSMB9, PSMB6, PSMA1, PSMC4, PSMD6, PSME2, CHMP3, VIM, PSMC5, PSMD13, SDCBP, BAD, PSME1, CHMP2B, PSMD3, PSMA3, PSMC3, IL1B, PSMD8, GSDMD, BCAP31, HMGB2, PSMB4, PSMD9, PSMC2, PSMB2, PSMB1, PSMD11, PSMA5, PSMA4, PSMF1, BAX, TICAM1, CHMP2A, GSN, BCL2L1, BID, FNTA, LY96, TFDP2, PSMD2, STUB1	RPS27A, UBB, UBA52, PSMB5, PSMB7, LMNA, TJP2, DYNLL1, UBC, CHMP4A, PSMD4, PSMA7, CYCS, PSMB8, PSMB3, FLOT1, PSMB9, PSMB6, PSMA1, PSMC4, PSMD6, PSME2, CHMP3, VIM, PSMC5, PSMD13, SDCBP, BAD, PSME1, CHMP2B, PSMD3, PSMA3, PSMC3, IL1B, PSMD8, GSDMD, BCAP31, HMGB2, PSMB4, PSMD9, PSMC2, PSMB2, PSMB1, PSMD11, PSMA5, PSMA4, PSMF1, BAX, TICAM1, CHMP2A, GSN, BCL2L1, BID, FNTA, LY96, TFDP2, PSMD2, STUB1
REACTOME_CROSS_PRESENTATION_OF_SOLUBLE_EXOGENOUS_ANTIGENS_ENDOSOMES	0.00129032	0.0239021	0.572481	3.33717	0	31	PSMB5, PSMB7, PSMD4, PSMA7, PSMB8, PSMB3, PSMB9, PSMB6, PSMA1, PSMC4, PSMD6, PSME2, PSMC5, PSMD13, PSME1, PSMD3, PSMA3, PSMC3, PSMD8, PSMB4, PSMD9, PSMC2, PSMB2, PSMB1, PSMD11, PSMA5, PSMA4, PSMF1	PSMB5, PSMB7, PSMD4, PSMA7, PSMB8, PSMB3, PSMB9, PSMB6, PSMA1, PSMC4, PSMD6, PSME2, PSMC5, PSMD13, PSME1, PSMD3, PSMA3, PSMC3, PSMD8, PSMB4, PSMD9, PSMC2, PSMB2, PSMB1, PSMD11, PSMA5, PSMA4, PSMF1
PUJANA_BRCA1_PCC_NETWORK	0.00100503	0.0239021	0.257508	3.33642	0	465	RPL13A, RPL7, RPL23A, RPS20, RPL27A, RPL21, RPL31, RPL36A, RPLP2, EIF4A1, RPL19, RPL18A, RPL27, RPS25, RPL10A, RPS6, RPS27A, U2AF1, RPS19, RPL15, RPS15A, HNRNPA1, RPS3A, RPS23, RPS7, RPS5, RPL17, GAPDH, EEF1A1, RPL6, RPL30, RPL35, RPL12, RPL24, RPL23, RPL4, BTF3, LAMTOR5, ATF4, RPL36AL, RPL14, RPL5, RAN, HSPA8, EIF3H, RPL11, TUBA1B, EEF2, MRPL23, PRDX1, NACA, DUT, CKS2, FBL, EIF3F, COMP, SDHB, RP…	RPL13A, RPL7, RPL23A, RPS20, RPL27A, RPL21, RPL31, RPL36A, RPLP2, EIF4A1, RPL19, RPL18A, RPL27, RPS25, RPL10A, RPS6, RPS27A, U2AF1, RPS19, RPL15, RPS15A, HNRNPA1, RPS3A, RPS23, RPS7, RPS5, RPL17, GAPDH, EEF1A1, RPL6, RPL30, RPL35, RPL12, RPL24, RPL23, RPL4, BTF3, LAMTOR5, ATF4, RPL36AL, RPL14, RPL5, RAN, HSPA8, EIF3H, RPL11, TUBA1B, EEF2, MRPL23, PRDX1, NACA, DUT, CKS2, FBL, EIF3F, COMP, SDHB, RP…
HOLLEMAN_ASPARAGINASE_RESISTANCE_B_ALL_UP	0.00142045	0.0239021	0.731986	3.33118	0	17	RPL13A, RPS3, RPL3, RPS5, RPL6, RPL4, RPL7A, RPL5, RPL11, FBL, EIF3K, EIF3D, RPLP0, EEF1B2	RPL13A, RPS3, RPL3, RPS5, RPL6, RPL4, RPL7A, RPL5, RPL11, FBL, EIF3K, EIF3D, RPLP0, EEF1B2
REACTOME_REGULATION_OF_RAS_BY_GAPS	0.00127226	0.0239021	0.509709	3.31925	0	40	RPS27A, UBB, UBA52, RBX1, PSMB5, PSMB7, UBC, PSMD4, PSMA7, PSMB8, PSMB3, PSMB9, PSMB6, PSMA1, PSMC4, PSMD6, PSME2, PSMC5, PSMD13, PSME1, PSMD3, PSMA3, PSMC3, PSMD8, PSMB4, PSMD9, PSMC2, PSMB2, PSMB1, PSMD11, PSMA5, PSMA4, PSMF1	RPS27A, UBB, UBA52, RBX1, PSMB5, PSMB7, UBC, PSMD4, PSMA7, PSMB8, PSMB3, PSMB9, PSMB6, PSMA1, PSMC4, PSMD6, PSME2, PSMC5, PSMD13, PSME1, PSMD3, PSMA3, PSMC3, PSMD8, PSMB4, PSMD9, PSMC2, PSMB2, PSMB1, PSMD11, PSMA5, PSMA4, PSMF1
REACTOME_DEGRADATION_OF_BETA_CATENIN_BY_THE_DESTRUCTION_COMPLEX	0.00123762	0.0239021	0.486862	3.31085	0	44	RPS27A, UBB, UBA52, RBX1, PSMB5, PSMB7, UBC, PSMD4, PSMA7, PSMB8, PPP2R1A, PSMB3, PSMB9, PSMB6, PSMA1, PSMC4, PSMD6, PSME2, PSMC5, PSMD13, PSME1, PSMD3, PSMA3, PSMC3, PSMD8, PSMB4, PSMD9, PSMC2, PSMB2, PSMB1, MYC, PSMD11, PSMA5, PSMA4, PSMF1	RPS27A, UBB, UBA52, RBX1, PSMB5, PSMB7, UBC, PSMD4, PSMA7, PSMB8, PPP2R1A, PSMB3, PSMB9, PSMB6, PSMA1, PSMC4, PSMD6, PSME2, PSMC5, PSMD13, PSME1, PSMD3, PSMA3, PSMC3, PSMD8, PSMB4, PSMD9, PSMC2, PSMB2, PSMB1, MYC, PSMD11, PSMA5, PSMA4, PSMF1
REACTOME_REGULATION_OF_PTEN_STABILITY_AND_ACTIVITY	0.00127226	0.0239021	0.507809	3.30688	0	40	RPS27A, UBB, UBA52, PSMB5, PSMB7, UBC, PSMD4, PSMA7, PSMB8, PSMB3, PSMB9, PSMB6, PSMA1, PSMC4, PSMD6, PSME2, PSMC5, PSMD13, PSME1, PSMD3, PSMA3, PSMC3, PSMD8, PSMB4, PSMD9, PSMC2, PSMB2, PSMB1, PSMD11, PSMA5, PSMA4, PSMF1, CSNK2B, PSMD2, STUB1, MKRN1	RPS27A, UBB, UBA52, PSMB5, PSMB7, UBC, PSMD4, PSMA7, PSMB8, PSMB3, PSMB9, PSMB6, PSMA1, PSMC4, PSMD6, PSME2, PSMC5, PSMD13, PSME1, PSMD3, PSMA3, PSMC3, PSMD8, PSMB4, PSMD9, PSMC2, PSMB2, PSMB1, PSMD11, PSMA5, PSMA4, PSMF1, CSNK2B, PSMD2, STUB1, MKRN1
REACTOME_FC_EPSILON_RECEPTOR_FCERI_SIGNALING	0.00122399	0.0239021	0.474912	3.30077	0	47	RPS27A, UBB, UBA52, PSMB5, PSMB7, UBC, PSMD4, PSMA7, UBE2D1, PSMB8, PSMB3, PSMB9, PSMB6, PSMA1, UBE2D2, PSMC4, PSMD6, PSME2, PSMC5, PSMD13, PSME1, PSMD3, PSMA3, PSMC3, PSMD8, PSMB4, PSMD9, UBE2N, PSMC2, PSMB2, PSMB1	RPS27A, UBB, UBA52, PSMB5, PSMB7, UBC, PSMD4, PSMA7, UBE2D1, PSMB8, PSMB3, PSMB9, PSMB6, PSMA1, UBE2D2, PSMC4, PSMD6, PSME2, PSMC5, PSMD13, PSME1, PSMD3, PSMA3, PSMC3, PSMD8, PSMB4, PSMD9, UBE2N, PSMC2, PSMB2, PSMB1
REACTOME_DNA_REPLICATION	0.00119332	0.0239021	0.440823	3.29302	0	56	RPS27A, UBB, UBA52, RBX1, ANAPC11, PSMB5, PSMB7, POLD4, UBC, PSMD4, PSMA7, UBE2D1, PSMB8, UBE2S, PSMB3, PSMB9, PSMB6, PSMA1, CDC26, PSMC4, PSMD6, PSME2, POLE4, PSMC5, PSMD13, PSME1, PSMD3, PSMA3, PSMC3, PSMD8, PSMB4, ANAPC16, PSMD9, PSMC2, PSMB2, PSMB1, UBE2E1	RPS27A, UBB, UBA52, RBX1, ANAPC11, PSMB5, PSMB7, POLD4, UBC, PSMD4, PSMA7, UBE2D1, PSMB8, UBE2S, PSMB3, PSMB9, PSMB6, PSMA1, CDC26, PSMC4, PSMD6, PSME2, POLE4, PSMC5, PSMD13, PSME1, PSMD3, PSMA3, PSMC3, PSMD8, PSMB4, ANAPC16, PSMD9, PSMC2, PSMB2, PSMB1, UBE2E1
KEGG_PROTEASOME	0.00130208	0.0239021	0.569516	3.28839	0	30	PSMB5, PSMB7, PSMD4, PSMA7, PSMB8, PSMB3, PSMB9, PSMB6, PSMA1, PSMC4, PSMD6, PSME2, PSMC5, PSMD13, PSME1, PSMD3, PSMA3, PSMC3, PSMD8, PSMB4, PSMC2, PSMB2, PSMB1, PSMD11, PSMA5, PSMA4, PSMF1	PSMB5, PSMB7, PSMD4, PSMA7, PSMB8, PSMB3, PSMB9, PSMB6, PSMA1, PSMC4, PSMD6, PSME2, PSMC5, PSMD13, PSME1, PSMD3, PSMA3, PSMC3, PSMD8, PSMB4, PSMC2, PSMB2, PSMB1, PSMD11, PSMA5, PSMA4, PSMF1
REACTOME_RESPIRATORY_ELECTRON_TRANSPORT_ATP_SYNTHESIS_BY_CHEMIOSMOTIC_COUPLING_AND_HEAT_PRODUCTION_BY_UNCOUPLING_PROTEINS	0.0011274	0.0239021	0.384648	3.28809	0	84	COX7C, NDUFA13, SDHB, COX7A2L, NDUFB11, COX6B1, UQCRB, TIMMDC1, COX6A1, COX6C, UQCRH, NDUFS4, NDUFA11, CYCS, NDUFA1, CYC1, COX7B, COX16, NDUFB5, NDUFA4, COX4I1, UQCRQ, NDUFA12, NDUFV2, NDUFV1, COX8A, NDUFB9, COX5A, NDUFS7, UQCRC1, NDUFS5, NDUFB7, NDUFC2, NDUFA6, NDUFAB1, NDUFB2, NDUFA9, NDUFB3, NDUFB4, NDUFS3, SDHA, NDUFC1, NDUFAF3, UQCR10, UQCRC2, COX20, COX5B, ETFA	COX7C, NDUFA13, SDHB, COX7A2L, NDUFB11, COX6B1, UQCRB, TIMMDC1, COX6A1, COX6C, UQCRH, NDUFS4, NDUFA11, CYCS, NDUFA1, CYC1, COX7B, COX16, NDUFB5, NDUFA4, COX4I1, UQCRQ, NDUFA12, NDUFV2, NDUFV1, COX8A, NDUFB9, COX5A, NDUFS7, UQCRC1, NDUFS5, NDUFB7, NDUFC2, NDUFA6, NDUFAB1, NDUFB2, NDUFA9, NDUFB3, NDUFB4, NDUFS3, SDHA, NDUFC1, NDUFAF3, UQCR10, UQCRC2, COX20, COX5B, ETFA
REACTOME_SCF_SKP2_MEDIATED_DEGRADATION_OF_P27_P21	0.00127226	0.0239021	0.503986	3.28198	0	40	RPS27A, UBB, UBA52, CCND1, PSMB5, PSMB7, UBC, PSMD4, PSMA7, PSMB8, PSMB3, PSMB9, PSMB6, PSMA1, PSMC4, PSMD6, PSME2, PSMC5, PSMD13, PSME1, PSMD3, PSMA3, PSMC3, PSMD8, PSMB4, PSMD9, PSMC2, PSMB2, PSMB1, PSMD11, PSMA5, PSMA4, PSMF1	RPS27A, UBB, UBA52, CCND1, PSMB5, PSMB7, UBC, PSMD4, PSMA7, PSMB8, PSMB3, PSMB9, PSMB6, PSMA1, PSMC4, PSMD6, PSME2, PSMC5, PSMD13, PSME1, PSMD3, PSMA3, PSMC3, PSMD8, PSMB4, PSMD9, PSMC2, PSMB2, PSMB1, PSMD11, PSMA5, PSMA4, PSMF1
REACTOME_SEPARATION_OF_SISTER_CHROMATIDS	0.00116144	0.0239021	0.402682	3.27297	0	71	RPS27, RPS27A, UBB, UBA52, TUBB2A, TUBA1B, ANAPC11, PSMB5, TUBB4B, PSMB7, DYNLL1, UBC, PSMD4, PSMA7, UBE2D1, NUDC, PSMB8, PPP2R1A, UBE2S, PSMB3, PSMB9, PSMB6, PSMA1, CDC26, PSMC4, PSMD6, PSME2, PSMC5, TUBA1C, PSMD13, PSME1, PSMD3, PSMA3, PSMC3, PSMD8, PSMB4, ANAPC16, PSMD9, PSMC2, PSMB2, PSMB1, UBE2E1, ITGB3BP, BUB3, PSMD11, SEC13, PSMA5, PSMA4, PSMF1, PTTG1, NUP107, PPP1CC	RPS27, RPS27A, UBB, UBA52, TUBB2A, TUBA1B, ANAPC11, PSMB5, TUBB4B, PSMB7, DYNLL1, UBC, PSMD4, PSMA7, UBE2D1, NUDC, PSMB8, PPP2R1A, UBE2S, PSMB3, PSMB9, PSMB6, PSMA1, CDC26, PSMC4, PSMD6, PSME2, PSMC5, TUBA1C, PSMD13, PSME1, PSMD3, PSMA3, PSMC3, PSMD8, PSMB4, ANAPC16, PSMD9, PSMC2, PSMB2, PSMB1, UBE2E1, ITGB3BP, BUB3, PSMD11, SEC13, PSMA5, PSMA4, PSMF1, PTTG1, NUP107, PPP1CC
REACTOME_SIGNALING_BY_NOTCH4	0.00122399	0.0239021	0.470663	3.27124	0	47	RPS27A, UBB, UBA52, RBX1, PSMB5, PSMB7, UBC, PSMD4, PSMA7, PSENEN, PSMB8, PSMB3, PSMB9, PSMB6, PSMA1, PSMC4, PSMD6, PSME2, PSMC5, PSMD13, PSME1, PSMD3, PSMA3, PSMC3, PSMD8, PSMB4, PSMD9, PSMC2, PSMB2, PSMB1, APH1A, PSEN2, PSMD11, PSMA5, PSMA4, PSMF1	RPS27A, UBB, UBA52, RBX1, PSMB5, PSMB7, UBC, PSMD4, PSMA7, PSENEN, PSMB8, PSMB3, PSMB9, PSMB6, PSMA1, PSMC4, PSMD6, PSME2, PSMC5, PSMD13, PSME1, PSMD3, PSMA3, PSMC3, PSMD8, PSMB4, PSMD9, PSMC2, PSMB2, PSMB1, APH1A, PSEN2, PSMD11, PSMA5, PSMA4, PSMF1
WHITESIDE_CISPLATIN_RESISTANCE_DN	0.00151515	0.0239021	0.894641	3.25872	0	10	RPL13A, RPS9, RPS5, RPS16, RPS21, IFI6, ACTB, SOD1, TIMP1	RPL13A, RPS9, RPS5, RPS16, RPS21, IFI6, ACTB, SOD1, TIMP1
REACTOME_TRANSCRIPTIONAL_REGULATION_BY_RUNX1	0.00119332	0.0239021	0.429518	3.25851	0	59	RPS27A, UBB, LGALS3, UBA52, MYL9, CCND1, PSMB5, PSMB7, UBC, PSMD4, PSMA7, CCND3, PSMB8, PSMB3, PSMB9, PSMB6, PSMA1, SMARCE1, PSMC4, PSMD6, PSME2, RING1, PSMC5, PSMD13, DPY30, PSME1, PSMD3, PSMA3, PSMC3, PSMD8, PSMB4, GATA2, PSMD9, SMARCB1, PSMC2, PSMB2, PSMB1	RPS27A, UBB, LGALS3, UBA52, MYL9, CCND1, PSMB5, PSMB7, UBC, PSMD4, PSMA7, CCND3, PSMB8, PSMB3, PSMB9, PSMB6, PSMA1, SMARCE1, PSMC4, PSMD6, PSME2, RING1, PSMC5, PSMD13, DPY30, PSME1, PSMD3, PSMA3, PSMC3, PSMD8, PSMB4, GATA2, PSMD9, SMARCB1, PSMC2, PSMB2, PSMB1
DIRMEIER_LMP1_RESPONSE_LATE_DN	0.00143678	0.0239021	0.728584	3.234	0	16	RPS19, RPS5, GAPDH, FAU, RPL29, ARHGDIB, RPS11, ARF5, LSM2, UBC, RPLP0, COX8A, PSMB9	RPS19, RPS5, GAPDH, FAU, RPL29, ARHGDIB, RPS11, ARF5, LSM2, UBC, RPLP0, COX8A, PSMB9
REACTOME_INTERLEUKIN_1_SIGNALING	0.00118906	0.0239021	0.448361	3.22005	0	49	RPS27A, UBB, UBA52, RBX1, PSMB5, PSMB7, UBC, PSMD4, PSMA7, PSMB8, PSMB3, PSMB9, PSMB6, PSMA1, PSMC4, PSMD6, PSME2, PSMC5, PSMD13, PSME1, PSMD3, PSMA3, PSMC3, IL1B, PSMD8, PSMB4, PSMD9, UBE2N, PSMC2, PSMB2, PSMB1, NFKB2, TOLLIP, PSMD11, PSMA5, PSMA4, PSMF1	RPS27A, UBB, UBA52, RBX1, PSMB5, PSMB7, UBC, PSMD4, PSMA7, PSMB8, PSMB3, PSMB9, PSMB6, PSMA1, PSMC4, PSMD6, PSME2, PSMC5, PSMD13, PSME1, PSMD3, PSMA3, PSMC3, IL1B, PSMD8, PSMB4, PSMD9, UBE2N, PSMC2, PSMB2, PSMB1, NFKB2, TOLLIP, PSMD11, PSMA5, PSMA4, PSMF1
REACTOME_THE_CITRIC_ACID_TCA_CYCLE_AND_RESPIRATORY_ELECTRON_TRANSPORT	0.00110132	0.0239021	0.349288	3.21877	0	106	COX7C, NDUFA13, BSG, SDHB, COX7A2L, NDUFB11, COX6B1, UQCRB, TIMMDC1, COX6A1, COX6C, UQCRH, NDUFS4, NDUFA11, CYCS, NDUFA1, CYC1, COX7B, COX16, NDUFB5, MDH2, NDUFA4, COX4I1, UQCRQ, LDHA, NDUFA12, NDUFV2, IDH3G, NDUFV1, IDH3B, COX8A, NDUFB9, COX5A, MPC2, NDUFS7, UQCRC1, NDUFS5, NDUFB7, NDUFC2, NDUFA6, NDUFAB1, NDUFB2, NDUFA9, NDUFB3, NDUFB4, NDUFS3, LDHB, SDHA, NDUFC1, GLO1, NDUFAF3, UQCR10, UQCRC2,…	COX7C, NDUFA13, BSG, SDHB, COX7A2L, NDUFB11, COX6B1, UQCRB, TIMMDC1, COX6A1, COX6C, UQCRH, NDUFS4, NDUFA11, CYCS, NDUFA1, CYC1, COX7B, COX16, NDUFB5, MDH2, NDUFA4, COX4I1, UQCRQ, LDHA, NDUFA12, NDUFV2, IDH3G, NDUFV1, IDH3B, COX8A, NDUFB9, COX5A, MPC2, NDUFS7, UQCRC1, NDUFS5, NDUFB7, NDUFC2, NDUFA6, NDUFAB1, NDUFB2, NDUFA9, NDUFB3, NDUFB4, NDUFS3, LDHB, SDHA, NDUFC1, GLO1, NDUFAF3, UQCR10, UQCRC2,…
LAIHO_COLORECTAL_CANCER_SERRATED_UP	0.00118343	0.0239021	0.434907	3.21628	0	54	B2M, TOMM7, RPL36AL, LGALS1, HSPA8, MYL6, ANXA2, RBX1, NOP10, TAGLN2, NEDD8, SERF2, MYL12B, SUMO2, PSMD4, IFI27, ATP6V0E1, NDUFV2, SNRPE, PMP22, SRP14, CNIH4, PPIC, ARPC2, SDCBP, EMC3, DAD1, CHMP2B, EMP3, EMC7	B2M, TOMM7, RPL36AL, LGALS1, HSPA8, MYL6, ANXA2, RBX1, NOP10, TAGLN2, NEDD8, SERF2, MYL12B, SUMO2, PSMD4, IFI27, ATP6V0E1, NDUFV2, SNRPE, PMP22, SRP14, CNIH4, PPIC, ARPC2, SDCBP, EMC3, DAD1, CHMP2B, EMP3, EMC7
POMEROY_MEDULLOBLASTOMA_PROGNOSIS_DN	0.00134771	0.0239021	0.584656	3.20455	0	26	RPL27A, RPL35A, RPS25, RPL10A, RPS10, RPS14, RPS19, RPS18, RPL7A, RPL11, RPL29, RPS8, RPSA, SRI, ENO1, COX8A, BYSL, ERP29	RPL27A, RPL35A, RPS25, RPL10A, RPS10, RPS14, RPS19, RPS18, RPL7A, RPL11, RPL29, RPS8, RPSA, SRI, ENO1, COX8A, BYSL, ERP29
REACTOME_MITOTIC_G2_G2_M_PHASES	0.00119048	0.0239021	0.410003	3.17523	0	63	RPS27A, UBB, UBA52, TUBB2A, TUBA1B, RBX1, DCTN2, PSMB5, TUBB4B, PSMB7, DYNLL1, UBC, PSMD4, PSMA7, PSMB8, PPP2R1A, PSMB3, PSMB9, PSMB6, PSMA1, PSMC4, PSMD6, ACTR1A, PSME2, TUBB, PSMC5, TUBA1C, PSMD13, PSME1, PSMD3, PSMA3, PSMC3, PSMD8, PSMB4, PSMD9, PSMC2, PSMB2, PSMB1, CDK11A, PSMD11, MZT1, PSMA5, PSMA4, PSMF1, DCTN3, RBBP4, RAB8A, TUBB6, PSMD2	RPS27A, UBB, UBA52, TUBB2A, TUBA1B, RBX1, DCTN2, PSMB5, TUBB4B, PSMB7, DYNLL1, UBC, PSMD4, PSMA7, PSMB8, PPP2R1A, PSMB3, PSMB9, PSMB6, PSMA1, PSMC4, PSMD6, ACTR1A, PSME2, TUBB, PSMC5, TUBA1C, PSMD13, PSME1, PSMD3, PSMA3, PSMC3, PSMD8, PSMB4, PSMD9, PSMC2, PSMB2, PSMB1, CDK11A, PSMD11, MZT1, PSMA5, PSMA4, PSMF1, DCTN3, RBBP4, RAB8A, TUBB6, PSMD2
REACTOME_INTERLEUKIN_1_FAMILY_SIGNALING	0.00119617	0.0239021	0.438659	3.16679	0	51	RPS27A, UBB, UBA52, RBX1, PSMB5, PSMB7, UBC, PSMD4, PSMA7, PSMB8, PSMB3, PSMB9, PSMB6, PSMA1, PSMC4, PSMD6, PSME2, PSMC5, PSMD13, PSME1, PSMD3, PSMA3, PSMC3, IL1B, PSMD8, GSDMD, PSMB4, PSMD9, UBE2N, PSMC2, PSMB2, PSMB1, NFKB2, TOLLIP, PSMD11, PSMA5, PSMA4, PSMF1	RPS27A, UBB, UBA52, RBX1, PSMB5, PSMB7, UBC, PSMD4, PSMA7, PSMB8, PSMB3, PSMB9, PSMB6, PSMA1, PSMC4, PSMD6, PSME2, PSMC5, PSMD13, PSME1, PSMD3, PSMA3, PSMC3, IL1B, PSMD8, GSDMD, PSMB4, PSMD9, UBE2N, PSMC2, PSMB2, PSMB1, NFKB2, TOLLIP, PSMD11, PSMA5, PSMA4, PSMF1
REACTOME_DNA_REPLICATION_PRE_INITIATION	0.00124224	0.0239021	0.472884	3.16316	0	42	RPS27A, UBB, UBA52, PSMB5, PSMB7, UBC, PSMD4, PSMA7, PSMB8, PSMB3, PSMB9, PSMB6, PSMA1, PSMC4, PSMD6, PSME2, POLE4, PSMC5, PSMD13, PSME1, PSMD3, PSMA3, PSMC3, PSMD8, PSMB4, PSMD9, PSMC2, PSMB2, PSMB1, PSMD11, PSMA5, PSMA4, PSMF1, POLE3	RPS27A, UBB, UBA52, PSMB5, PSMB7, UBC, PSMD4, PSMA7, PSMB8, PSMB3, PSMB9, PSMB6, PSMA1, PSMC4, PSMD6, PSME2, POLE4, PSMC5, PSMD13, PSME1, PSMD3, PSMA3, PSMC3, PSMD8, PSMB4, PSMD9, PSMC2, PSMB2, PSMB1, PSMD11, PSMA5, PSMA4, PSMF1, POLE3
REACTOME_G2_M_CHECKPOINTS	0.00120192	0.0239021	0.438966	3.14579	0	50	RPS27A, UBB, UBA52, PSMB5, PSMB7, UBC, PSMD4, PSMA7, PSMB8, BABAM1, SUMO1, PSMB3, PSMB9, PSMB6, PSMA1, PSMC4, KAT5, PSMD6, PSME2, PSMC5, PSMD13, PSME1, PSMD3, PSMA3, PSMC3, PSMD8, PSMB4, PSMD9, UBE2N, PSMC2, PSMB2, PSMB1	RPS27A, UBB, UBA52, PSMB5, PSMB7, UBC, PSMD4, PSMA7, PSMB8, BABAM1, SUMO1, PSMB3, PSMB9, PSMB6, PSMA1, PSMC4, KAT5, PSMD6, PSME2, PSMC5, PSMD13, PSME1, PSMD3, PSMA3, PSMC3, PSMD8, PSMB4, PSMD9, UBE2N, PSMC2, PSMB2, PSMB1
REACTOME_APOPTOSIS	0.00116959	0.0239021	0.397506	3.14489	0	67	RPS27A, UBB, UBA52, PSMB5, PSMB7, LMNA, TJP2, DYNLL1, UBC, PSMD4, PSMA7, CYCS, PSMB8, PSMB3, PSMB9, PSMB6, PSMA1, PSMC4, PSMD6, PSME2, VIM, PSMC5, PSMD13, BAD, PSME1, PSMD3, PSMA3, PSMC3, PSMD8, GSDMD, BCAP31, HMGB2, PSMB4, PSMD9, PSMC2, PSMB2, PSMB1, PSMD11, PSMA5, PSMA4, PSMF1, BAX, TICAM1, GSN, BCL2L1, BID, FNTA, LY96, TFDP2, PSMD2	RPS27A, UBB, UBA52, PSMB5, PSMB7, LMNA, TJP2, DYNLL1, UBC, PSMD4, PSMA7, CYCS, PSMB8, PSMB3, PSMB9, PSMB6, PSMA1, PSMC4, PSMD6, PSME2, VIM, PSMC5, PSMD13, BAD, PSME1, PSMD3, PSMA3, PSMC3, PSMD8, GSDMD, BCAP31, HMGB2, PSMB4, PSMD9, PSMC2, PSMB2, PSMB1, PSMD11, PSMA5, PSMA4, PSMF1, BAX, TICAM1, GSN, BCL2L1, BID, FNTA, LY96, TFDP2, PSMD2
YAO_TEMPORAL_RESPONSE_TO_PROGESTERONE_CLUSTER_17	0.00110742	0.0239021	0.344815	3.1379	0	103	GSTP1, DCTN2, SDHB, PSMB7, LMNA, IMPDH2, EIF4A3, SERF2, MRPL51, NDUFA11, RAMP2, PSMA7, COPS6, ACTB, TALDO1, MDH2, UQCRQ, KRTCAP2, TRAPPC4, NDUFV2, MRPL36, MRPS15, UBE2S, SMDT1, TMEM109, NDUFB9, UFC1, FKBP1A, SLIRP, PSMB6, ALG5, COPE, ERP29, NDUFB7, TUBB, DDOST, TIMM13, PSMD13, NDUFAB1, NDUFS3, TGFB1I1, IFI35, PSMD8, MRPS11, NAA10, DRAP1, ARL3, BPGM, MRPS34, DDT, PHB2, FAM162A, PRELID1, LAMTOR1, C…	GSTP1, DCTN2, SDHB, PSMB7, LMNA, IMPDH2, EIF4A3, SERF2, MRPL51, NDUFA11, RAMP2, PSMA7, COPS6, ACTB, TALDO1, MDH2, UQCRQ, KRTCAP2, TRAPPC4, NDUFV2, MRPL36, MRPS15, UBE2S, SMDT1, TMEM109, NDUFB9, UFC1, FKBP1A, SLIRP, PSMB6, ALG5, COPE, ERP29, NDUFB7, TUBB, DDOST, TIMM13, PSMD13, NDUFAB1, NDUFS3, TGFB1I1, IFI35, PSMD8, MRPS11, NAA10, DRAP1, ARL3, BPGM, MRPS34, DDT, PHB2, FAM162A, PRELID1, LAMTOR1, C…
ANDERSEN_LIVER_CANCER_KRT19_UP	0.00141243	0.0239021	0.647505	3.11605	0	19	RPL13A, RPL27A, RPL35A, RPS25, RPL10A, RPL3, RPS14, RPS18, RPS3A, RPL9, RPS12, CALM2	RPL13A, RPL27A, RPL35A, RPS25, RPL10A, RPL3, RPS14, RPS18, RPS3A, RPL9, RPS12, CALM2
REACTOME_SIGNALING_BY_THE_B_CELL_RECEPTOR_BCR	0.00123001	0.0239021	0.447939	3.10062	0	46	RPS27A, UBB, UBA52, PSMB5, PSMB7, UBC, PSMD4, PSMA7, PSMB8, PSMB3, PPIA, PSMB9, FKBP1A, PSMB6, PSMA1, PSMC4, PSMD6, PSME2, PSMC5, PSMD13, PSME1, PSMD3, PSMA3, PSMC3, PSMD8, PSMB4, PSMD9, PSMC2, PSMB2, PSMB1	RPS27A, UBB, UBA52, PSMB5, PSMB7, UBC, PSMD4, PSMA7, PSMB8, PSMB3, PPIA, PSMB9, FKBP1A, PSMB6, PSMA1, PSMC4, PSMD6, PSME2, PSMC5, PSMD13, PSME1, PSMD3, PSMA3, PSMC3, PSMD8, PSMB4, PSMD9, PSMC2, PSMB2, PSMB1
REACTOME_UCH_PROTEINASES	0.00119617	0.0239021	0.427712	3.08777	0	51	RPS27A, UBB, UBA52, PSMB5, NEDD8, PSMB7, UBC, PSMD4, PSMA7, ACTB, PSMB8, ADRM1, PSMB3, PSMB9, PSMB6, PSMA1, PSMC4, PSMD6, PSME2, PSMC5, PSMD13, PSME1, PSMD3, PSMA3, PSMC3, PSMD8, ASXL2, PSMB4, PSMD9, PSMC2, PSMB2, PSMB1, INO80C	RPS27A, UBB, UBA52, PSMB5, NEDD8, PSMB7, UBC, PSMD4, PSMA7, ACTB, PSMB8, ADRM1, PSMB3, PSMB9, PSMB6, PSMA1, PSMC4, PSMD6, PSME2, PSMC5, PSMD13, PSME1, PSMD3, PSMA3, PSMC3, PSMD8, ASXL2, PSMB4, PSMD9, PSMC2, PSMB2, PSMB1, INO80C
SPIELMAN_LYMPHOBLAST_EUROPEAN_VS_ASIAN_UP	0.0010395	0.0239021	0.280245	3.06948	0	199	RPL27A, RPLP2, RPL19, RPS25, RPL37A, B2M, HNRNPA1, OAZ1, HSPB1, RPS23, RPS7, RPS28, FAU, RPL39, RPL23, RPL4, TUBB2A, HEXIM1, MYL6, MRPL23, RPL36, NACA, CKS2, CYB5R3, TAX1BP3, PFN1, PSMB5, ARHGDIB, NDUFB11, COX6B1, ARF5, PTMA, UBL5, COX6A1, COX6C, SERF2, RPS8, S100A11, APRT, RPL37, PSMD4, PEBP1, GPX4, NDUFA1, DBI, COX4I1, TEX264, UQCRQ, MLF2, PQBP1, MEA1, NDUFV2, PSMB3, POLR2I, EMD, ACOT7, NPM1, N…	RPL27A, RPLP2, RPL19, RPS25, RPL37A, B2M, HNRNPA1, OAZ1, HSPB1, RPS23, RPS7, RPS28, FAU, RPL39, RPL23, RPL4, TUBB2A, HEXIM1, MYL6, MRPL23, RPL36, NACA, CKS2, CYB5R3, TAX1BP3, PFN1, PSMB5, ARHGDIB, NDUFB11, COX6B1, ARF5, PTMA, UBL5, COX6A1, COX6C, SERF2, RPS8, S100A11, APRT, RPL37, PSMD4, PEBP1, GPX4, NDUFA1, DBI, COX4I1, TEX264, UQCRQ, MLF2, PQBP1, MEA1, NDUFV2, PSMB3, POLR2I, EMD, ACOT7, NPM1, N…
HONMA_DOCETAXEL_RESISTANCE	0.00141243	0.0239021	0.637611	3.06844	0	19	RPL38, GAPDH, COX7C, CFL1, TUBA1B, S100A10, GSTP1, ANGPTL2, DYNLL1, APRT, IFI6, ENO1, MRPS6, TUBB, NDUFS3, PDCD5	RPL38, GAPDH, COX7C, CFL1, TUBA1B, S100A10, GSTP1, ANGPTL2, DYNLL1, APRT, IFI6, ENO1, MRPS6, TUBB, NDUFS3, PDCD5
KEGG_CARDIAC_MUSCLE_CONTRACTION	0.00131234	0.0239021	0.537763	3.06093	0	29	COX7C, COX7A2, COX7A2L, COX6B1, UQCRB, COX6A1, COX6C, UQCRH, CYC1, COX7B, COX4I1, UQCRQ, COX8A, TPM2, COX5A, UQCRC1, COX7A1, UQCR10, UQCRC2, COX5B	COX7C, COX7A2, COX7A2L, COX6B1, UQCRB, COX6A1, COX6C, UQCRH, CYC1, COX7B, COX4I1, UQCRQ, COX8A, TPM2, COX5A, UQCRC1, COX7A1, UQCR10, UQCRC2, COX5B
JISON_SICKLE_CELL_DISEASE_UP	0.00116959	0.0239021	0.385919	3.05322	0	67	CD9, CLIC1, HLA-A, TUBB2A, ANXA2, MYL9, PRDX1, EIF4A3, LY6E, TXN, TALDO1, HMOX1, TIMP1, PSMB8, BLVRB, GNG11, PSMB9, ADM, GNG5, PSME2, NDUFB7, SMOX, CLIC2, CD151, EMP3, PSMA3, IFI35, TIMM17A, PSMB2, PRDX4, NDUFAF3, COX17, UBE2L6, DYNLT1, HTATIP2, BLOC1S1, TCN2, NOTCH3, GTF2B, P4HB, PLIN3, UBE2L3, TAP1, CTSA, ZMPSTE24, GSTO1, CUL1, STX7, LIPA, IFI44, SERPING1, BLVRA, AKR1A1, GAS2L1, IFIT1	CD9, CLIC1, HLA-A, TUBB2A, ANXA2, MYL9, PRDX1, EIF4A3, LY6E, TXN, TALDO1, HMOX1, TIMP1, PSMB8, BLVRB, GNG11, PSMB9, ADM, GNG5, PSME2, NDUFB7, SMOX, CLIC2, CD151, EMP3, PSMA3, IFI35, TIMM17A, PSMB2, PRDX4, NDUFAF3, COX17, UBE2L6, DYNLT1, HTATIP2, BLOC1S1, TCN2, NOTCH3, GTF2B, P4HB, PLIN3, UBE2L3, TAP1, CTSA, ZMPSTE24, GSTO1, CUL1, STX7, LIPA, IFI44, SERPING1, BLVRA, AKR1A1, GAS2L1, IFIT1
ZHOU_TNF_SIGNALING_4HR	0.00142248	0.0239021	0.606342	3.05165	0	22	RPL27A, RPL10, OAZ1, RPS23, PLP2, MYL6, EEF2, PRDX1, PSMB7, MYL12A, RPS8, CCL2, PCMT1, PSMB8	RPL27A, RPL10, OAZ1, RPS23, PLP2, MYL6, EEF2, PRDX1, PSMB7, MYL12A, RPS8, CCL2, PCMT1, PSMB8
ZHOU_TNF_SIGNALING_30MIN	0.00128205	0.0239021	0.512707	3.03444	0	32	RPL10, HSPB1, CLIC1, PLP2, ATF4, ERGIC3, EEF2, NDUFA13, TAGLN2, TUBB4B, PSMB7, PRDX5, IFI27, PPP2R1A, MRPL36, PHB, PRDX2, SLC39A1	RPL10, HSPB1, CLIC1, PLP2, ATF4, ERGIC3, EEF2, NDUFA13, TAGLN2, TUBB4B, PSMB7, PRDX5, IFI27, PPP2R1A, MRPL36, PHB, PRDX2, SLC39A1
CAIRO_HEPATOBLASTOMA_CLASSES_UP	0.00103199	0.0239021	0.272117	3.0281	0	209	EIF4A1, RPL19, RPL18A, RPL8, RPS3, RPL10A, RPS6, RPS9, RPS14, RPL15, RPL37A, RPS16, RPL6, RPL18, CLIC1, RPL24, RPL23, RPL4, RPS21, RPL14, CHCHD2, EEF1D, RPL5, RAN, ERGIC3, EIF3H, RPL11, RBX1, RPL36, BSG, CKS2, FBL, EIF3F, PSMB5, RPL22, TPI1, IMPDH2, UQCRB, EIF4A3, RPS8, LSM2, UQCRH, APRT, SNRPB, RPL28, EIF3E, CYC1, RPLP0, PQBP1, TAF9, ENO1, AAMP, UBE2S, NELFE, NME1, EEF1B2, NPM1, OXA1L, PHB, CCT7…	EIF4A1, RPL19, RPL18A, RPL8, RPS3, RPL10A, RPS6, RPS9, RPS14, RPL15, RPL37A, RPS16, RPL6, RPL18, CLIC1, RPL24, RPL23, RPL4, RPS21, RPL14, CHCHD2, EEF1D, RPL5, RAN, ERGIC3, EIF3H, RPL11, RBX1, RPL36, BSG, CKS2, FBL, EIF3F, PSMB5, RPL22, TPI1, IMPDH2, UQCRB, EIF4A3, RPS8, LSM2, UQCRH, APRT, SNRPB, RPL28, EIF3E, CYC1, RPLP0, PQBP1, TAF9, ENO1, AAMP, UBE2S, NELFE, NME1, EEF1B2, NPM1, OXA1L, PHB, CCT7…
MOOTHA_HUMAN_MITODB_6_2002	0.00104275	0.0239021	0.282722	3.02391	0	181	RPLP2, RPL3, RPS3A, COX7C, TUFM, TSPO, COX7A2, DUT, CYB5R3, SDHB, COX7A2L, COX6B1, SLC25A5, UQCRB, COX6A1, COX6C, UQCRH, NDUFS4, CYCS, TXN, TOMM22, GPX4, MRPL33, NDUFA1, CYC1, COX7B, NDUFB5, MDH2, NDUFA4, COX4I1, NDUFV2, IDH3G, MRPS15, IDH3B, MRPL11, TIMM10, COX8A, REXO2, PRDX3, ECHS1, OXA1L, MRPS18C, COX5A, NDUFS7, UQCRC1, HSPA1A, NDUFS5, VDAC2, ACADVL, HAX1, HSPE1, CYB5A, NDUFB7, TIMM44, NDUFC2…	RPLP2, RPL3, RPS3A, COX7C, TUFM, TSPO, COX7A2, DUT, CYB5R3, SDHB, COX7A2L, COX6B1, SLC25A5, UQCRB, COX6A1, COX6C, UQCRH, NDUFS4, CYCS, TXN, TOMM22, GPX4, MRPL33, NDUFA1, CYC1, COX7B, NDUFB5, MDH2, NDUFA4, COX4I1, NDUFV2, IDH3G, MRPS15, IDH3B, MRPL11, TIMM10, COX8A, REXO2, PRDX3, ECHS1, OXA1L, MRPS18C, COX5A, NDUFS7, UQCRC1, HSPA1A, NDUFS5, VDAC2, ACADVL, HAX1, HSPE1, CYB5A, NDUFB7, TIMM44, NDUFC2…
PUJANA_CHEK2_PCC_NETWORK	0.00102459	0.0239021	0.261151	3.02373	0	252	RPL27, RPS6, RPS27A, U2AF1, RPS7, RPL6, RPL23, RPL4, BTF3, RAN, HSPA8, EIF3H, TUBA1B, PRDX1, NACA, DUT, CKS2, FBL, SLC25A5, PTMA, EIF4A3, COX6C, MAGOH, SNRPB, CYCS, SNRPF, PCMT1, COX7B, HMGN3, DBI, LDHA, TAF9, HMGN2, NDUFV2, TAF11, SNRPB2, IDH3B, UBE2S, SNRPE, SUMO1, PRDX3, PPIA, UBE2I, NME1, EEF1B2, NPM1, NUTF2, OXA1L, PSMA1, GTF2A2, FDPS, POLR2G, AP3S1, EEF1E1, EIF2S1, EIF3M, XRCC6, RBCK1, GTF3…	RPL27, RPS6, RPS27A, U2AF1, RPS7, RPL6, RPL23, RPL4, BTF3, RAN, HSPA8, EIF3H, TUBA1B, PRDX1, NACA, DUT, CKS2, FBL, SLC25A5, PTMA, EIF4A3, COX6C, MAGOH, SNRPB, CYCS, SNRPF, PCMT1, COX7B, HMGN3, DBI, LDHA, TAF9, HMGN2, NDUFV2, TAF11, SNRPB2, IDH3B, UBE2S, SNRPE, SUMO1, PRDX3, PPIA, UBE2I, NME1, EEF1B2, NPM1, NUTF2, OXA1L, PSMA1, GTF2A2, FDPS, POLR2G, AP3S1, EEF1E1, EIF2S1, EIF3M, XRCC6, RBCK1, GTF3…
DIAZ_CHRONIC_MYELOGENOUS_LEUKEMIA_UP	0.00100503	0.0239021	0.234182	3.01593	0	444	RPL31, CRIP1, PLP2, CD63, OAZ2, ERGIC3, S100A10, BSG, DUT, PFN1, PSMB5, TAGLN2, ANXA4, TPI1, LMNA, CNPY2, CAMLG, AKR1C3, PEF1, ITM2A, NDUFS4, LY6E, CPNE3, MAGOH, TSG101, PSMA7, CYCS, TXN, TMEM59, TOMM22, PEBP1, RAB11A, CYC1, DSTN, TMED2, PCMT1, SOD1, TFG, NDUFB5, MDH2, TRAPPC3, TIMP1, SLC1A5, NUDC, TSPAN4, SRI, ATP6V0E1, MLF2, SPOP, BLVRB, PPP2R1A, CAPZB, TAF9, NDUFV2, S100A6, ARL5A, MRPS15, SNRP…	RPL31, CRIP1, PLP2, CD63, OAZ2, ERGIC3, S100A10, BSG, DUT, PFN1, PSMB5, TAGLN2, ANXA4, TPI1, LMNA, CNPY2, CAMLG, AKR1C3, PEF1, ITM2A, NDUFS4, LY6E, CPNE3, MAGOH, TSG101, PSMA7, CYCS, TXN, TMEM59, TOMM22, PEBP1, RAB11A, CYC1, DSTN, TMED2, PCMT1, SOD1, TFG, NDUFB5, MDH2, TRAPPC3, TIMP1, SLC1A5, NUDC, TSPAN4, SRI, ATP6V0E1, MLF2, SPOP, BLVRB, PPP2R1A, CAPZB, TAF9, NDUFV2, S100A6, ARL5A, MRPS15, SNRP…
WP_ALZHEIMERS_DISEASE	0.00116414	0.0239021	0.373231	3.00714	0	70	GAPDH, SLC25A6, ATF4, TUBB2A, TUBA1B, PSMB5, TUBB4B, PSMB7, SLC25A5, CALM2, PSMD4, PSMA7, CYCS, PSENEN, ADRM1, PSMB3, PSMB6, PSMA1, EIF2S1, PSMC4, VDAC2, PSMD6, TUBB, CAPN1, PSMC5, TUBA1C, PSMD13, BAD, PSMD3, PSMA3, PSMC3, IL1B, PSMD8, TNFRSF1A, PSMB4, PSMD9, PSMC2, PSMB2, PSMB1, APH1A, XBP1, PSEN2, CAPN2, PSMA5, PSMA4, CSNK2B, RTN3, HSD17B10, BID, TUBB6, PSMD2	GAPDH, SLC25A6, ATF4, TUBB2A, TUBA1B, PSMB5, TUBB4B, PSMB7, SLC25A5, CALM2, PSMD4, PSMA7, CYCS, PSENEN, ADRM1, PSMB3, PSMB6, PSMA1, EIF2S1, PSMC4, VDAC2, PSMD6, TUBB, CAPN1, PSMC5, TUBA1C, PSMD13, BAD, PSMD3, PSMA3, PSMC3, IL1B, PSMD8, TNFRSF1A, PSMB4, PSMD9, PSMC2, PSMB2, PSMB1, APH1A, XBP1, PSEN2, CAPN2, PSMA5, PSMA4, CSNK2B, RTN3, HSD17B10, BID, TUBB6, PSMD2
WP_ALZHEIMERS_DISEASE_AND_MIRNA_EFFECTS	0.00116414	0.0239021	0.373231	3.00714	0	70	GAPDH, SLC25A6, ATF4, TUBB2A, TUBA1B, PSMB5, TUBB4B, PSMB7, SLC25A5, CALM2, PSMD4, PSMA7, CYCS, PSENEN, ADRM1, PSMB3, PSMB6, PSMA1, EIF2S1, PSMC4, VDAC2, PSMD6, TUBB, CAPN1, PSMC5, TUBA1C, PSMD13, BAD, PSMD3, PSMA3, PSMC3, IL1B, PSMD8, TNFRSF1A, PSMB4, PSMD9, PSMC2, PSMB2, PSMB1, APH1A, XBP1, PSEN2, CAPN2, PSMA5, PSMA4, CSNK2B, RTN3, HSD17B10, BID, TUBB6, PSMD2	GAPDH, SLC25A6, ATF4, TUBB2A, TUBA1B, PSMB5, TUBB4B, PSMB7, SLC25A5, CALM2, PSMD4, PSMA7, CYCS, PSENEN, ADRM1, PSMB3, PSMB6, PSMA1, EIF2S1, PSMC4, VDAC2, PSMD6, TUBB, CAPN1, PSMC5, TUBA1C, PSMD13, BAD, PSMD3, PSMA3, PSMC3, IL1B, PSMD8, TNFRSF1A, PSMB4, PSMD9, PSMC2, PSMB2, PSMB1, APH1A, XBP1, PSEN2, CAPN2, PSMA5, PSMA4, CSNK2B, RTN3, HSD17B10, BID, TUBB6, PSMD2
BILANGES_RAPAMYCIN_SENSITIVE_VIA_TSC1_AND_TSC2	0.00127226	0.0239021	0.461553	3.00565	0	40	RPL31, RPL36A, RPL35A, RPL10A, RPL3, HNRNPA1, RPS28, RPS21, BTF3, TUBB2A, BGN, HSPA8, RPL36, IMPDH2, SLC25A5, EIF3E, EIF3K, BLVRB, IGBP1, PRDX3, VIM, TUBB, PPIB, NAA10, POLR1C, CCT2	RPL31, RPL36A, RPL35A, RPL10A, RPL3, HNRNPA1, RPS28, RPS21, BTF3, TUBB2A, BGN, HSPA8, RPL36, IMPDH2, SLC25A5, EIF3E, EIF3K, BLVRB, IGBP1, PRDX3, VIM, TUBB, PPIB, NAA10, POLR1C, CCT2
REACTOME_M_PHASE	0.00109529	0.0239021	0.322378	2.98463	0	107	RPS27, RPS27A, UBB, UBA52, TUBB2A, RAN, TUBA1B, ANAPC11, DCTN2, PSMB5, TUBB4B, PSMB7, LMNA, DYNLL1, UBC, CHMP4A, PSMD4, PSMA7, UBE2D1, NUDC, PSMB8, PPP2R1A, UBE2S, SUMO1, PSMB3, UBE2I, EMD, PSMB9, PSMB6, PSMA1, CDC26, PSMC4, BANF1, PSMD6, ACTR1A, PSME2, CHMP3, TUBB, PSMC5, TUBA1C, PSMD13, PSME1, CHMP2B, PSMD3, PSMA3, PSMC3, PSMD8, PSMB4, ANAPC16, RCC1, PSMD9, PSMC2, PSMB2, PSMB1, UBE2E1, ITGB3BP,…	RPS27, RPS27A, UBB, UBA52, TUBB2A, RAN, TUBA1B, ANAPC11, DCTN2, PSMB5, TUBB4B, PSMB7, LMNA, DYNLL1, UBC, CHMP4A, PSMD4, PSMA7, UBE2D1, NUDC, PSMB8, PPP2R1A, UBE2S, SUMO1, PSMB3, UBE2I, EMD, PSMB9, PSMB6, PSMA1, CDC26, PSMC4, BANF1, PSMD6, ACTR1A, PSME2, CHMP3, TUBB, PSMC5, TUBA1C, PSMD13, PSME1, CHMP2B, PSMD3, PSMA3, PSMC3, PSMD8, PSMB4, ANAPC16, RCC1, PSMD9, PSMC2, PSMB2, PSMB1, UBE2E1, ITGB3BP,…
REACTOME_CYCLIN_A_CDK2_ASSOCIATED_EVENTS_AT_S_PHASE_ENTRY	0.00123001	0.0239021	0.429322	2.97176	0	46	RPS27A, UBB, UBA52, CCND1, PSMB5, PSMB7, UBC, PSMD4, PSMA7, PSMB8, PSMB3, PSMB9, PSMB6, PSMA1, PSMC4, PSMD6, PSME2, PSMC5, PSMD13, PSME1, PSMD3, PSMA3, PSMC3, PSMD8, PSMB4, PSMD9, PSMC2, PSMB2, PSMB1, MYC, PSMD11, PSMA5, PSMA4, PSMF1, RBBP4, TFDP2, PSMD2	RPS27A, UBB, UBA52, CCND1, PSMB5, PSMB7, UBC, PSMD4, PSMA7, PSMB8, PSMB3, PSMB9, PSMB6, PSMA1, PSMC4, PSMD6, PSME2, PSMC5, PSMD13, PSME1, PSMD3, PSMA3, PSMC3, PSMD8, PSMB4, PSMD9, PSMC2, PSMB2, PSMB1, MYC, PSMD11, PSMA5, PSMA4, PSMF1, RBBP4, TFDP2, PSMD2
IRITANI_MAD1_TARGETS_DN	0.001443	0.0239021	0.602063	2.97078	0	21	RPL10A, RPL13, RPL12, RPL18, RPL5, EEF2, DUT, FBL, RPL22, RPSA, BABAM1, HNRNPH2, NPM1, WDR74, UQCRC1	RPL10A, RPL13, RPL12, RPL18, RPL5, EEF2, DUT, FBL, RPL22, RPSA, BABAM1, HNRNPH2, NPM1, WDR74, UQCRC1
POMEROY_MEDULLOBLASTOMA_DESMOPLASIC_VS_CLASSIC_DN	0.00128205	0.0239021	0.500953	2.96487	0	32	RPL7, RPL21, RPL36A, RPL35A, RPL10A, RPS10, RPS18, RPS29, RPS23, RPL34, RPL39, RPL24, MGP, RPS11, CCND3	RPL7, RPL21, RPL36A, RPL35A, RPL10A, RPS10, RPS18, RPS29, RPS23, RPL34, RPL39, RPL24, MGP, RPS11, CCND3
RHEIN_ALL_GLUCOCORTICOID_THERAPY_DN	0.00104058	0.0239021	0.280373	2.94753	0	167	RPL31, RPL3, CD9, HSPB1, GAPDH, RPL23, SAP18, TUFM, HSPA8, TUBA1B, PRDX1, DUT, CKS2, FBL, FHL1, RPL22, TPI1, CNPY2, IMPDH2, DYNLL1, CPNE3, CCND3, COPS6, PCMT1, NDUFB5, TALDO1, RPLP0, PSMB8, LDHA, HMGN2, ENO1, SNRPE, HNRNPA0, PRDX3, NELFE, PPIA, NME1, NPM1, PSMB9, CCT7, MIF, ESD, RSL1D1, CYB5A, C1orf54, TUBB, TUBA1C, PRDX6, DAD1, PIGP, HEBP1, TBCA, LDHB, DIMT1, CACYBP, PARK7, BCAP31, PGK1, SERPINE…	RPL31, RPL3, CD9, HSPB1, GAPDH, RPL23, SAP18, TUFM, HSPA8, TUBA1B, PRDX1, DUT, CKS2, FBL, FHL1, RPL22, TPI1, CNPY2, IMPDH2, DYNLL1, CPNE3, CCND3, COPS6, PCMT1, NDUFB5, TALDO1, RPLP0, PSMB8, LDHA, HMGN2, ENO1, SNRPE, HNRNPA0, PRDX3, NELFE, PPIA, NME1, NPM1, PSMB9, CCT7, MIF, ESD, RSL1D1, CYB5A, C1orf54, TUBB, TUBA1C, PRDX6, DAD1, PIGP, HEBP1, TBCA, LDHB, DIMT1, CACYBP, PARK7, BCAP31, PGK1, SERPINE…
ACEVEDO_LIVER_TUMOR_VS_NORMAL_ADJACENT_TISSUE_UP	0.0010142	0.0239021	0.23858	2.94493	0	346	RPL23A, RPL35A, RPL26, RPS25, RPL10A, RPS4X, RPS27A, RPL15, HLA-C, RPS13, RPS15A, CD9, UBB, RPS7, RPS5, RPL30, HLA-B, RPS21, BTF3, RPL36AL, COX7A2, S100A10, NOP10, CKS2, TMEM258, EIF3F, PFN1, PSMB5, TMEM147, TAGLN2, NEDD8, NDUFA4L2, MGST3, TUBB4B, LMNA, AKR1C3, UQCRB, CYSTM1, DYNLL1, EIF4A3, COX6A1, EPHX1, MAGOH, TSG101, SNRPB, TRMT112, MRPL33, TMEM14C, SNRPF, TFG, NDUFB5, HSPA1B, RPLP0, RPL26L1,…	RPL23A, RPL35A, RPL26, RPS25, RPL10A, RPS4X, RPS27A, RPL15, HLA-C, RPS13, RPS15A, CD9, UBB, RPS7, RPS5, RPL30, HLA-B, RPS21, BTF3, RPL36AL, COX7A2, S100A10, NOP10, CKS2, TMEM258, EIF3F, PFN1, PSMB5, TMEM147, TAGLN2, NEDD8, NDUFA4L2, MGST3, TUBB4B, LMNA, AKR1C3, UQCRB, CYSTM1, DYNLL1, EIF4A3, COX6A1, EPHX1, MAGOH, TSG101, SNRPB, TRMT112, MRPL33, TMEM14C, SNRPF, TFG, NDUFB5, HSPA1B, RPLP0, RPL26L1,…
REACTOME_TP53_REGULATES_METABOLIC_GENES	0.00126103	0.0239021	0.469785	2.93314	0	36	COX7C, LAMTOR5, PRDX1, COX7A2L, COX6B1, LAMTOR4, COX6A1, COX6C, CYCS, TXN, PRDX5, COX7B, COX16, NDUFA4, COX4I1, COX8A, DDIT4, COX5A, PRDX2	COX7C, LAMTOR5, PRDX1, COX7A2L, COX6B1, LAMTOR4, COX6A1, COX6C, CYCS, TXN, PRDX5, COX7B, COX16, NDUFA4, COX4I1, COX8A, DDIT4, COX5A, PRDX2
PELLICCIOTTA_HDAC_IN_ANTIGEN_PRESENTATION_DN	0.0013947	0.0239021	0.547223	2.91957	0	25	HLA-C, HLA-B, ATF4, HLA-A, PSMB5, PSMA7, PSMB8, PSMB9, PSMB6, PSMA1, PSME2, PSMC5, PSME1, PSMA3, PSMC3, PSMD8, PSMC2, PSMB2, PSMD11, PSMA4, PSMF1, TAP1	HLA-C, HLA-B, ATF4, HLA-A, PSMB5, PSMA7, PSMB8, PSMB9, PSMB6, PSMA1, PSME2, PSMC5, PSME1, PSMA3, PSMC3, PSMD8, PSMC2, PSMB2, PSMD11, PSMA4, PSMF1, TAP1
KAYO_AGING_MUSCLE_DN	0.00125156	0.0239021	0.432736	2.91284	0	43	RPL31, TMSB4X, RPS25, RPS18, UBB, RPS7, LGALS3, RPL36AL, TMSB10, SDHB, POLR2F, COX6A1, UQCRH, CDH13, NDUFV2, COX8A, ERF, NEU1, POLR2G, UBE2D2, EIF2S1, BYSL, VDAC2	RPL31, TMSB4X, RPS25, RPS18, UBB, RPS7, LGALS3, RPL36AL, TMSB10, SDHB, POLR2F, COX6A1, UQCRH, CDH13, NDUFV2, COX8A, ERF, NEU1, POLR2G, UBE2D2, EIF2S1, BYSL, VDAC2
REACTOME_DISORDERS_OF_TRANSMEMBRANE_TRANSPORTERS	0.00119332	0.0239021	0.382085	2.89866	0	59	RPS27A, UBB, UBA52, BSG, PSMB5, PSMB7, SLC3A2, UBC, PSMD4, PSMA7, PSMB8, PSMB3, PSMB9, PSMB6, PSMA1, RNF5, ERLEC1, PSMC4, PSMD6, PSME2, PSMC5, PSMD13, PSME1, PSMD3, PSMA3, PSMC3, PSMD8, DERL2, PSMB4, PSMD9, PSMC2, PSMB2, PSMB1, ABCD4, PSMD11, SEC13, PSMA5, PSMA4, PSMF1, NUP107, AVPR2	RPS27A, UBB, UBA52, BSG, PSMB5, PSMB7, SLC3A2, UBC, PSMD4, PSMA7, PSMB8, PSMB3, PSMB9, PSMB6, PSMA1, RNF5, ERLEC1, PSMC4, PSMD6, PSME2, PSMC5, PSMD13, PSME1, PSMD3, PSMA3, PSMC3, PSMD8, DERL2, PSMB4, PSMD9, PSMC2, PSMB2, PSMB1, ABCD4, PSMD11, SEC13, PSMA5, PSMA4, PSMF1, NUP107, AVPR2
REACTOME_S_PHASE	0.00117096	0.0239021	0.367308	2.89705	0	65	RPS27A, UBB, UBA52, RBX1, ANAPC11, CCND1, PSMB5, PSMB7, POLD4, UBC, PSMD4, PSMA7, UBE2D1, PSMB8, UBE2S, PSMB3, PSMB9, PSMB6, PSMA1, CDC26, PSMC4, PSMD6, PSME2, POLE4, PSMC5, PSMD13, PSME1, PSMD3, PSMA3, PSMC3, PSMD8, PSMB4, ANAPC16, PSMD9, PSMC2, PSMB2, PSMB1, UBE2E1, MYC	RPS27A, UBB, UBA52, RBX1, ANAPC11, CCND1, PSMB5, PSMB7, POLD4, UBC, PSMD4, PSMA7, UBE2D1, PSMB8, UBE2S, PSMB3, PSMB9, PSMB6, PSMA1, CDC26, PSMC4, PSMD6, PSME2, POLE4, PSMC5, PSMD13, PSME1, PSMD3, PSMA3, PSMC3, PSMD8, PSMB4, ANAPC16, PSMD9, PSMC2, PSMB2, PSMB1, UBE2E1, MYC
ABE_INNER_EAR	0.00141243	0.0239021	0.601465	2.89449	0	19	RPL21, RPS15, RPL32, RPS5, RPL35, UBA52, MGP, RPS11, IGFBP6, RPL28, C19orf53, CLU	RPL21, RPS15, RPL32, RPS5, RPL35, UBA52, MGP, RPS11, IGFBP6, RPL28, C19orf53, CLU
ZHONG_SECRETOME_OF_LUNG_CANCER_AND_MACROPHAGE	0.00125786	0.0239021	0.436749	2.89395	0	41	ALDOA, RPL10A, BGN, RAN, ANXA2, PRDX1, DUT, PSMB5, PSMB7, TPI1, NPC2, PSMA7, PEBP1, ACTB, TALDO1, CLU, MDH2, LDHA, ENO1, PSMB6, FDPS, CST3	ALDOA, RPL10A, BGN, RAN, ANXA2, PRDX1, DUT, PSMB5, PSMB7, TPI1, NPC2, PSMA7, PEBP1, ACTB, TALDO1, CLU, MDH2, LDHA, ENO1, PSMB6, FDPS, CST3
ALONSO_METASTASIS_UP	0.00112108	0.0239021	0.335802	2.88906	0	86	RPL35A, RPL10A, RPS10, LUM, BTF3, LAMTOR5, CD63, CHCHD2, RAN, HSPA8, EIF3H, S100A10, TMEM258, FHL1, PFN1, LAPTM4A, NDUFB11, COX6B1, UBL5, MMADHC, NPC2, ATP6V0B, EDNRB, PRDX5, CYC1, BRK1, ATRAID, SRI, ENO1, SPCS1, TIMM10, COX8A, SMDT1, PMP22, UBE2D2	RPL35A, RPL10A, RPS10, LUM, BTF3, LAMTOR5, CD63, CHCHD2, RAN, HSPA8, EIF3H, S100A10, TMEM258, FHL1, PFN1, LAPTM4A, NDUFB11, COX6B1, UBL5, MMADHC, NPC2, ATP6V0B, EDNRB, PRDX5, CYC1, BRK1, ATRAID, SRI, ENO1, SPCS1, TIMM10, COX8A, SMDT1, PMP22, UBE2D2
RAMASWAMY_METASTASIS_UP	0.00134771	0.0239021	0.526872	2.88783	0	26	TMEM147, COX7A2L, COX6B1, NDUFA1, SNRPF, EIF3K, COX7B, RAB5C, COL1A2, DHPS, ITPA, GPI, RBM42, TDG, PSEN2, NOTCH3, P4HB, PTTG1, COL1A1, PRMT1, NUP62, KPNA6, NHP2, UPF2, GPN1	TMEM147, COX7A2L, COX6B1, NDUFA1, SNRPF, EIF3K, COX7B, RAB5C, COL1A2, DHPS, ITPA, GPI, RBM42, TDG, PSEN2, NOTCH3, P4HB, PTTG1, COL1A1, PRMT1, NUP62, KPNA6, NHP2, UPF2, GPN1
LEI_MYB_TARGETS	0.00109529	0.0239021	0.302701	2.87666	0	116	RPS15A, HNRNPA1, HSPB1, CRIP2, LUM, TUBB2A, EEF1D, ANXA2, MYL9, S100A10, GSTP1, CKS2, CCND1, MT1X, MYL12A, EMP2, LY6E, UBC, CCL2, APRT, IFI27, NXF1, CLU, HMOX1, GNG11, NDUFV1, MT1A, FLOT1, NME1, TSC22D3, GRN, BRD2, HSPA1A, COL1A2, HSPE1, CTNNAL1, VIM, RGS2, COX7A1, IFITM1, OTUB1, PPIB, MAGED2, IL1B, LDHB, DNAJB1, SERPINE1, GPI, TNFAIP6, MYC, ATP6V0D1, XBP1, ASAH1, LGALS3BP, KRT18, BAIAP2, ANXA1, …	RPS15A, HNRNPA1, HSPB1, CRIP2, LUM, TUBB2A, EEF1D, ANXA2, MYL9, S100A10, GSTP1, CKS2, CCND1, MT1X, MYL12A, EMP2, LY6E, UBC, CCL2, APRT, IFI27, NXF1, CLU, HMOX1, GNG11, NDUFV1, MT1A, FLOT1, NME1, TSC22D3, GRN, BRD2, HSPA1A, COL1A2, HSPE1, CTNNAL1, VIM, RGS2, COX7A1, IFITM1, OTUB1, PPIB, MAGED2, IL1B, LDHB, DNAJB1, SERPINE1, GPI, TNFAIP6, MYC, ATP6V0D1, XBP1, ASAH1, LGALS3BP, KRT18, BAIAP2, ANXA1, …
FERNANDEZ_BOUND_BY_MYC	0.00117925	0.0239021	0.36793	2.87545	0	64	RPL13A, RPL27A, EIF4A1, RPL19, RPS6, HNRNPA1, UBA52, ATF4, CD63, HSPA8, GSTP1, BSG, RPL22, LMNA, ID2, PTMA, HERPUD1, EPHX1, TXN, HMOX1, HMGN2, ENO1, NTHL1, NME1, IFRD2, PHB, TPM2, UROD	RPL13A, RPL27A, EIF4A1, RPL19, RPS6, HNRNPA1, UBA52, ATF4, CD63, HSPA8, GSTP1, BSG, RPL22, LMNA, ID2, PTMA, HERPUD1, EPHX1, TXN, HMOX1, HMGN2, ENO1, NTHL1, NME1, IFRD2, PHB, TPM2, UROD
MOOTHA_MITOCHONDRIA	0.00104275	0.0239021	0.268531	2.87212	0	181	LGALS3, COX7C, TUFM, TSPO, COX7A2, RAN, DUT, CYB5R3, SDHB, COX6B1, SLC25A5, UQCRB, COX6A1, COX6C, UQCRH, NDUFS4, CYCS, TOMM22, GPX4, MRPL33, NDUFA1, CYC1, COX7B, NDUFB5, MDH2, NDUFA4, COX4I1, NDUFV2, MRPS15, IDH3B, MRPL11, TIMM10, COX8A, PRDX3, ECHS1, OXA1L, MRPS18C, COX5A, UQCRC1, NDUFS5, VDAC2, ACADVL, HAX1, HSPE1, CYB5A, NDUFB7, TIMM44, NDUFC2, TFB2M, NDUFA6, CYBA, TIMM13, MRPL22, TBCB, COX7A1…	LGALS3, COX7C, TUFM, TSPO, COX7A2, RAN, DUT, CYB5R3, SDHB, COX6B1, SLC25A5, UQCRB, COX6A1, COX6C, UQCRH, NDUFS4, CYCS, TOMM22, GPX4, MRPL33, NDUFA1, CYC1, COX7B, NDUFB5, MDH2, NDUFA4, COX4I1, NDUFV2, MRPS15, IDH3B, MRPL11, TIMM10, COX8A, PRDX3, ECHS1, OXA1L, MRPS18C, COX5A, UQCRC1, NDUFS5, VDAC2, ACADVL, HAX1, HSPE1, CYB5A, NDUFB7, TIMM44, NDUFC2, TFB2M, NDUFA6, CYBA, TIMM13, MRPL22, TBCB, COX7A1…
HUANG_GATA2_TARGETS_UP	0.00119332	0.0239021	0.383489	2.86473	0	56	RPS6, B2M, TSPO, LGALS1, ANXA2, MYL12A, UBL5, COX6A1, PRDX5, TGIF1, PSENEN, PSMB8, ATP6V0E1, ARPC1A, SH3BGRL3, PSMB9, RHOG, AP3S1, MGST2, C12orf57, CST3, TMEM50A, C1orf54, NDUFA6, IFITM1, GMFG, EMP3, CD44, CD47, FIS1, ATP6V0D1, PLIN2, DYNLT1, BLOC1S1	RPS6, B2M, TSPO, LGALS1, ANXA2, MYL12A, UBL5, COX6A1, PRDX5, TGIF1, PSENEN, PSMB8, ATP6V0E1, ARPC1A, SH3BGRL3, PSMB9, RHOG, AP3S1, MGST2, C12orf57, CST3, TMEM50A, C1orf54, NDUFA6, IFITM1, GMFG, EMP3, CD44, CD47, FIS1, ATP6V0D1, PLIN2, DYNLT1, BLOC1S1
REACTOME_PTEN_REGULATION	0.00119332	0.0239021	0.375321	2.8608	0	60	RPS27A, UBB, UBA52, LAMTOR5, PSMB5, PSMB7, SNAI1, LAMTOR4, UBC, PSMD4, PSMA7, PSMB8, PSMB3, PSMB9, PSMB6, PSMA1, MAF1, PSMC4, PSMD6, PSME2, RING1, PSMC5, PSMD13, HDAC5, PSME1, PSMD3, PSMA3, PSMC3, PSMD8, PSMB4, PSMD9, PSMC2, PSMB2, PSMB1, LAMTOR1, PSMD11, PSMA5, PSMA4, PSMF1, CSNK2B, RRAGC, RBBP4, PSMD2, STUB1	RPS27A, UBB, UBA52, LAMTOR5, PSMB5, PSMB7, SNAI1, LAMTOR4, UBC, PSMD4, PSMA7, PSMB8, PSMB3, PSMB9, PSMB6, PSMA1, MAF1, PSMC4, PSMD6, PSME2, RING1, PSMC5, PSMD13, HDAC5, PSME1, PSMD3, PSMA3, PSMC3, PSMD8, PSMB4, PSMD9, PSMC2, PSMB2, PSMB1, LAMTOR1, PSMD11, PSMA5, PSMA4, PSMF1, CSNK2B, RRAGC, RBBP4, PSMD2, STUB1
REACTOME_SIGNALING_BY_NOTCH	0.00119474	0.0239021	0.371638	2.85667	0	62	RPS27A, UBB, UBA52, RBX1, CCND1, PSMB5, PSMB7, UBC, PSMD4, PSMA7, TMED2, PSENEN, PSMB8, PSMB3, PSMB9, PSMB6, PSMA1, PSMC4, PSMD6, PSME2, PSMC5, PSMD13, HDAC5, PSME1, PSMD3, PSMA3, PSMC3, PSMD8, PSMB4, PSMD9, PSMC2, PSMB2, PSMB1, APH1A, MYC, PSEN2, PSMD11, NOTCH3, PSMA5, PSMA4	RPS27A, UBB, UBA52, RBX1, CCND1, PSMB5, PSMB7, UBC, PSMD4, PSMA7, TMED2, PSENEN, PSMB8, PSMB3, PSMB9, PSMB6, PSMA1, PSMC4, PSMD6, PSME2, PSMC5, PSMD13, HDAC5, PSME1, PSMD3, PSMA3, PSMC3, PSMD8, PSMB4, PSMD9, PSMC2, PSMB2, PSMB1, APH1A, MYC, PSEN2, PSMD11, NOTCH3, PSMA5, PSMA4
LEE_LIVER_CANCER_MYC_UP	0.00141243	0.0239021	0.591498	2.84653	0	19	RPL13A, RPLP2, RPS14, RPS16, RPL12, RPL36, PLAT, MGST3, LY6E, APRT, RPL28, RPS24, ACTG1, HTATIP2, MAT2A, CSTB, CSRP2	RPL13A, RPLP2, RPS14, RPS16, RPL12, RPL36, PLAT, MGST3, LY6E, APRT, RPL28, RPS24, ACTG1, HTATIP2, MAT2A, CSTB, CSRP2
GAVIN_FOXP3_TARGETS_CLUSTER_T7	0.00119904	0.0239021	0.389138	2.84393	0	53	RPL10, RPS9, FTL, RPL32, OAZ1, PPDPF, RPS7, RPL18, CHCHD2, LGALS1, EIF3H, MYL6, ITM2B, GUK1, SNRPB, ECH1, PSMB8, ENO1, ALG5, EIF3M, VIM, CYBA, TIMM13, STRAP, NDUFA9, UGP2, CD47, CCT2, EIF3L, FIS1, UCK2, NFKB2, LRPAP1, NRGN, SUPT4H1, MDH1, DCTN3	RPL10, RPS9, FTL, RPL32, OAZ1, PPDPF, RPS7, RPL18, CHCHD2, LGALS1, EIF3H, MYL6, ITM2B, GUK1, SNRPB, ECH1, PSMB8, ENO1, ALG5, EIF3M, VIM, CYBA, TIMM13, STRAP, NDUFA9, UGP2, CD47, CCT2, EIF3L, FIS1, UCK2, NFKB2, LRPAP1, NRGN, SUPT4H1, MDH1, DCTN3
HOLLEMAN_VINCRISTINE_RESISTANCE_ALL_DN	0.00146413	0.0239021	0.667041	2.84089	0	15	RPL23A, RPL31, RPLP2, RPL10, RPS15A, RPS2, RPS12, RPL12, TMSB10	RPL23A, RPL31, RPLP2, RPL10, RPS15A, RPS2, RPS12, RPL12, TMSB10
SWEET_KRAS_ONCOGENIC_SIGNATURE	0.00126422	0.0239021	0.451364	2.84025	0	37	RPL8, RPL3, RPS2, HNRNPA1, RPL6, LGALS3, RPL14, EEF1D, EEF2, BSG, CCND1, SLC25A5, ID2, NPC2, EIF3E, FEZ2, EEF1B2, CST3, UBXN1, PHLDA2, VASP, GLRX, PLIN2, PHB2, KRT18, FKBP2, MANF	RPL8, RPL3, RPS2, HNRNPA1, RPL6, LGALS3, RPL14, EEF1D, EEF2, BSG, CCND1, SLC25A5, ID2, NPC2, EIF3E, FEZ2, EEF1B2, CST3, UBXN1, PHLDA2, VASP, GLRX, PLIN2, PHB2, KRT18, FKBP2, MANF
WONG_EMBRYONIC_STEM_CELL_CORE	0.0010627	0.0239021	0.278146	2.8384	0	147	RPL27A, EIF4A1, RPS27, RPS3, RPL10A, U2AF1, RPS19, HNRNPA1, RPS23, RPS12, RPS5, RPS16, RPL13, BTF3, EEF2, PRDX1, NOP10, CKS2, FBL, CCND1, PSMB5, RPL22, POLR2F, SLC25A5, RPS8, LSM2, UQCRH, NDUFA11, PSMA7, CYCS, TGIF1, EIF3K, RPSA, ENO1, MRPL11, SUMO1, NTHL1, SEPHS2, ECHS1, PPP4C, PHB, PSMB6, MRPS36, EIF6, FDPS, EEF1E1, ERP29, VBP1, BANF1, HSPE1, NDUFB7, PHF5A, RAB34, TIMM44, TIMM13, NDUFAB1, NDUFA…	RPL27A, EIF4A1, RPS27, RPS3, RPL10A, U2AF1, RPS19, HNRNPA1, RPS23, RPS12, RPS5, RPS16, RPL13, BTF3, EEF2, PRDX1, NOP10, CKS2, FBL, CCND1, PSMB5, RPL22, POLR2F, SLC25A5, RPS8, LSM2, UQCRH, NDUFA11, PSMA7, CYCS, TGIF1, EIF3K, RPSA, ENO1, MRPL11, SUMO1, NTHL1, SEPHS2, ECHS1, PPP4C, PHB, PSMB6, MRPS36, EIF6, FDPS, EEF1E1, ERP29, VBP1, BANF1, HSPE1, NDUFB7, PHF5A, RAB34, TIMM44, TIMM13, NDUFAB1, NDUFA…
FLECHNER_BIOPSY_KIDNEY_TRANSPLANT_OK_VS_DONOR_UP	0.00104058	0.0239021	0.264385	2.81916	0	179	CD9, HNRNPA1, LUM, SAP18, HLA-A, RPL36AL, EEF1D, TSPO, LGALS1, RAN, HSPA8, TUBA1B, PKM, NACA, DUT, EIF3F, FHL1, CYB5R3, RPL22, ANXA4, AKR1C3, ID2, PTMA, HERPUD1, DYNLL1, ITM2A, CYCS, NXF1, RAB11A, DSTN, CLU, HMGN3, ATP6V0E1, PPP2R1A, HNRNPH2, PSMB9, OXA1L, AP3S1, GTF3A, UQCRC1, HSBP1, HSPA1A, SRSF2, DPM1, COL1A2, HSPE1, PSME2, VIM, PSMC5, DDOST, HSPB11, TBCB, SDCBP, OAT, HLA-F, PSMA3, TBCA, PPIB,…	CD9, HNRNPA1, LUM, SAP18, HLA-A, RPL36AL, EEF1D, TSPO, LGALS1, RAN, HSPA8, TUBA1B, PKM, NACA, DUT, EIF3F, FHL1, CYB5R3, RPL22, ANXA4, AKR1C3, ID2, PTMA, HERPUD1, DYNLL1, ITM2A, CYCS, NXF1, RAB11A, DSTN, CLU, HMGN3, ATP6V0E1, PPP2R1A, HNRNPH2, PSMB9, OXA1L, AP3S1, GTF3A, UQCRC1, HSBP1, HSPA1A, SRSF2, DPM1, COL1A2, HSPE1, PSME2, VIM, PSMC5, DDOST, HSPB11, TBCB, SDCBP, OAT, HLA-F, PSMA3, TBCA, PPIB,…
REACTOME_CYTOKINE_SIGNALING_IN_IMMUNE_SYSTEM	0.00104932	0.0239021	0.270494	2.81127	0	161	EIF4A1, RPS27A, HLA-C, B2M, UBB, HLA-B, UBA52, CFL1, HLA-A, HSPA8, ANXA2, RBX1, CCND1, PSMB5, PSMB7, EIF4A3, UBC, CCL2, PSMD4, PSMA7, IFI6, IFI27, SOD1, TNFRSF12A, TALDO1, IFITM3, UBE2D1, AIP, RPLP0, HMOX1, TIMP1, PSMB8, PPP2R1A, SUMO1, PSMB3, PPIA, PSMB9, IFNAR2, PSMB6, PSMA1, UBE2D2, MIF, PSMC4, IRF7, ATF1, COL1A2, PSMD6, PSME2, VIM, PSMC5, STX3, PSMD13, IFITM1, PIN1, PSME1, HLA-F, PSMD3, CD40,…	EIF4A1, RPS27A, HLA-C, B2M, UBB, HLA-B, UBA52, CFL1, HLA-A, HSPA8, ANXA2, RBX1, CCND1, PSMB5, PSMB7, EIF4A3, UBC, CCL2, PSMD4, PSMA7, IFI6, IFI27, SOD1, TNFRSF12A, TALDO1, IFITM3, UBE2D1, AIP, RPLP0, HMOX1, TIMP1, PSMB8, PPP2R1A, SUMO1, PSMB3, PPIA, PSMB9, IFNAR2, PSMB6, PSMA1, UBE2D2, MIF, PSMC4, IRF7, ATF1, COL1A2, PSMD6, PSME2, VIM, PSMC5, STX3, PSMD13, IFITM1, PIN1, PSME1, HLA-F, PSMD3, CD40,…
JOHANSSON_GLIOMAGENESIS_BY_PDGFB_UP	0.00139276	0.0239021	0.532774	2.80761	0	24	FTL, B2M, CD9, HNRNPA1, EEF1A1, CD63, LGALS1, CCND1, TAGLN2, OST4, RPLP0, HMOX1, DBI	FTL, B2M, CD9, HNRNPA1, EEF1A1, CD63, LGALS1, CCND1, TAGLN2, OST4, RPLP0, HMOX1, DBI
REACTOME_AUTOPHAGY	0.00121507	0.0239021	0.398885	2.80221	0	48	RPS27A, UBB, EEF1A1, UBA52, TOMM7, LAMTOR5, TUBB2A, HSPA8, TUBA1B, TUBB4B, LAMTOR4, DYNLL1, UBC, TSG101, CHMP4A, TOMM22, ARL13B, ATG3, GABARAPL2, MAP1LC3A, WDR45, CHMP3, VIM, TUBA1C, CHMP2B, PARK7, UBE2N, PLIN2, LAMTOR1, PLIN3, HSF1, CSNK2B, CHMP2A, MVB12A, RRAGC, TUBB6	RPS27A, UBB, EEF1A1, UBA52, TOMM7, LAMTOR5, TUBB2A, HSPA8, TUBA1B, TUBB4B, LAMTOR4, DYNLL1, UBC, TSG101, CHMP4A, TOMM22, ARL13B, ATG3, GABARAPL2, MAP1LC3A, WDR45, CHMP3, VIM, TUBA1C, CHMP2B, PARK7, UBE2N, PLIN2, LAMTOR1, PLIN3, HSF1, CSNK2B, CHMP2A, MVB12A, RRAGC, TUBB6
REACTOME_MITOTIC_G1_PHASE_AND_G1_S_TRANSITION	0.00119332	0.0239021	0.373617	2.79098	0	56	RPS27A, UBB, UBA52, CCND1, PSMB5, PSMB7, UBC, PSMD4, PSMA7, CCND3, PSMB8, PPP2R1A, PSMB3, PSMB9, PSMB6, PSMA1, PSMC4, PSMD6, PSME2, POLE4, PSMC5, PSMD13, PSME1, PSMD3, PSMA3, PSMC3, PSMD8, PSMB4, PSMD9, PSMC2, PSMB2, PSMB1, MYC, PSMD11, PSMA5, PSMA4, PSMF1, POLE3, RBBP4, TFDP2, PSMD2, PCNA, CUL1	RPS27A, UBB, UBA52, CCND1, PSMB5, PSMB7, UBC, PSMD4, PSMA7, CCND3, PSMB8, PPP2R1A, PSMB3, PSMB9, PSMB6, PSMA1, PSMC4, PSMD6, PSME2, POLE4, PSMC5, PSMD13, PSME1, PSMD3, PSMA3, PSMC3, PSMD8, PSMB4, PSMD9, PSMC2, PSMB2, PSMB1, MYC, PSMD11, PSMA5, PSMA4, PSMF1, POLE3, RBBP4, TFDP2, PSMD2, PCNA, CUL1
TARTE_PLASMA_CELL_VS_PLASMABLAST_DN	0.0010917	0.0239021	0.291631	2.79083	0	118	CLIC1, LGALS1, TMSB10, S100A10, MRPL23, DUT, CKS2, SDHB, TAX1BP3, ARHGDIB, COX6C, UQCRH, SUMO2, PSMD4, CYCS, TXN, SNRPF, COX7B, DBI, PSMB8, NDUFV2, SNRPB2, UBE2S, SUMO1, ACOT7, NME1, OSTF1, PPP4C, PHB, CCT7, PSMA1, FDPS, EIF2S1, XRCC6, BYSL, VBP1, HSPE1, PSME2, PSMC5, TBCB, OAT, NDUFA9, PSMA3, LDHB, HMGB2, PGK1, SNRPG, GPI, CCT2, DDX39A, TIMM17A, PSMB2, UQCRC2, TDG, UCK2, IDH2, MTHFD2, PFKP, U2AF…	CLIC1, LGALS1, TMSB10, S100A10, MRPL23, DUT, CKS2, SDHB, TAX1BP3, ARHGDIB, COX6C, UQCRH, SUMO2, PSMD4, CYCS, TXN, SNRPF, COX7B, DBI, PSMB8, NDUFV2, SNRPB2, UBE2S, SUMO1, ACOT7, NME1, OSTF1, PPP4C, PHB, CCT7, PSMA1, FDPS, EIF2S1, XRCC6, BYSL, VBP1, HSPE1, PSME2, PSMC5, TBCB, OAT, NDUFA9, PSMA3, LDHB, HMGB2, PGK1, SNRPG, GPI, CCT2, DDX39A, TIMM17A, PSMB2, UQCRC2, TDG, UCK2, IDH2, MTHFD2, PFKP, U2AF…
GOLDRATH_ANTIGEN_RESPONSE	0.00111235	0.0239021	0.307493	2.78823	0	102	S100A4, GAPDH, LGALS3, PLP2, LGALS1, RAN, ANXA2, S100A10, CKS2, ITM2B, ANXA4, TPI1, LMNA, MT1X, ID2, IER3, S100A11, TXN, RAB11A, DSTN, TMEM14C, ECH1, IFITM3, DBI, KRTCAP2, RNH1, F2RL3, TAF9, HMGN2, S100A6, ARL5A, ACOT7, MT1A, SIVA1, CST3, CA2, GEM, EMP3, ERRFI1, HMGB2, CD44, PGAM1, PRDX4, MYADM, SCPEP1, GLRX, MTHFD2, CAPG, C4orf3, ETFB, CAPN2, HSPA2, ANXA1, CISD1, TRAPPC1, MRPL18, CTSD, KPNA2, SY…	S100A4, GAPDH, LGALS3, PLP2, LGALS1, RAN, ANXA2, S100A10, CKS2, ITM2B, ANXA4, TPI1, LMNA, MT1X, ID2, IER3, S100A11, TXN, RAB11A, DSTN, TMEM14C, ECH1, IFITM3, DBI, KRTCAP2, RNH1, F2RL3, TAF9, HMGN2, S100A6, ARL5A, ACOT7, MT1A, SIVA1, CST3, CA2, GEM, EMP3, ERRFI1, HMGB2, CD44, PGAM1, PRDX4, MYADM, SCPEP1, GLRX, MTHFD2, CAPG, C4orf3, ETFB, CAPN2, HSPA2, ANXA1, CISD1, TRAPPC1, MRPL18, CTSD, KPNA2, SY…
SHIPP_DLBCL_VS_FOLLICULAR_LYMPHOMA_UP	0.00138889	0.0239021	0.540505	2.78799	0	23	ALDOA, LGALS3, PRDX1, PKM, IMPDH2, SNRPB, SLC1A5, LDHA, ENO1, NME1, MIF, PSME2, CLTA, PGAM1, IDH2, MTHFD2, PFKP, P4HB, CTSD, KPNA2	ALDOA, LGALS3, PRDX1, PKM, IMPDH2, SNRPB, SLC1A5, LDHA, ENO1, NME1, MIF, PSME2, CLTA, PGAM1, IDH2, MTHFD2, PFKP, P4HB, CTSD, KPNA2
REN_ALVEOLAR_RHABDOMYOSARCOMA_DN	0.00104493	0.0239021	0.262726	2.7876	0	176	ARPC1B, FXYD5, CLIC1, TSPO, ANXA2, S100A10, CCND1, PLAT, TAGLN2, IGFBP6, RHOC, EPHX1, LY6E, MFGE8, TMEM59, TNFRSF12A, CLU, TIMP1, TSPAN4, ATG3, ATP6V0E1, DUSP14, PDLIM2, CAPZB, S100A6, SH3BGRL3, SMTN, GRN, MYLK, NEU1, ALG5, SPHK1, RAB5C, PCOLCE, ERP29, ACADVL, CST3, WDR45, PPIC, TMEM50A, CD151, CLTA, COL6A2, CHMP2B, ATP6AP1, AP1S1, LBH, TGFB1I1, HEXB, UAP1, ID3, BCAP31, CORO1B, AP2S1, TNFRSF1A, P…	ARPC1B, FXYD5, CLIC1, TSPO, ANXA2, S100A10, CCND1, PLAT, TAGLN2, IGFBP6, RHOC, EPHX1, LY6E, MFGE8, TMEM59, TNFRSF12A, CLU, TIMP1, TSPAN4, ATG3, ATP6V0E1, DUSP14, PDLIM2, CAPZB, S100A6, SH3BGRL3, SMTN, GRN, MYLK, NEU1, ALG5, SPHK1, RAB5C, PCOLCE, ERP29, ACADVL, CST3, WDR45, PPIC, TMEM50A, CD151, CLTA, COL6A2, CHMP2B, ATP6AP1, AP1S1, LBH, TGFB1I1, HEXB, UAP1, ID3, BCAP31, CORO1B, AP2S1, TNFRSF1A, P…
REACTOME_CELL_CYCLE_CHECKPOINTS	0.00114155	0.0239021	0.332769	2.7822	0	79	RPS27, RPS27A, UBB, UBA52, ANAPC11, PSMB5, PSMB7, DYNLL1, UBC, PSMD4, PSMA7, UBE2D1, NUDC, PSMB8, PPP2R1A, BABAM1, UBE2S, SUMO1, PSMB3, PSMB9, PSMB6, PSMA1, CDC26, PSMC4, KAT5, PSMD6, PSME2, PSMC5, PSMD13, PSME1, PSMD3, PSMA3, PSMC3, PSMD8, PSMB4, ANAPC16, PSMD9, UBE2N, PSMC2, PSMB2, PSMB1, UBE2E1, ITGB3BP, BUB3, PSMD11, SEC13, PSMA5, PSMA4	RPS27, RPS27A, UBB, UBA52, ANAPC11, PSMB5, PSMB7, DYNLL1, UBC, PSMD4, PSMA7, UBE2D1, NUDC, PSMB8, PPP2R1A, BABAM1, UBE2S, SUMO1, PSMB3, PSMB9, PSMB6, PSMA1, CDC26, PSMC4, KAT5, PSMD6, PSME2, PSMC5, PSMD13, PSME1, PSMD3, PSMA3, PSMC3, PSMD8, PSMB4, ANAPC16, PSMD9, UBE2N, PSMC2, PSMB2, PSMB1, UBE2E1, ITGB3BP, BUB3, PSMD11, SEC13, PSMA5, PSMA4
HOSHIDA_LIVER_CANCER_SUBCLASS_S1	0.0011236	0.0239021	0.310647	2.7751	0	99	ALDOA, TMSB4X, OAZ1, CRIP2, ARPC1B, PLP2, LUM, LGALS1, S100A10, MGP, GSTP1, DUT, DCTN2, TAX1BP3, PFN1, ARHGDIB, ANXA4, TAGLN, ARF5, IER3, S100A11, NPC2, ATP6V0B, AQP1, SLC1A5, SRI, PPP4C, GYPC, GRN, TPM2, ATP6V1F, COL1A2, PPIC, ARPC2, TRIP10, CD151, CYBA, COL6A2, GEM, STX3, ATP6AP1, LDHB, ID3, PGK1, AP2S1, PLAUR, RCC1, CD47, THY1	ALDOA, TMSB4X, OAZ1, CRIP2, ARPC1B, PLP2, LUM, LGALS1, S100A10, MGP, GSTP1, DUT, DCTN2, TAX1BP3, PFN1, ARHGDIB, ANXA4, TAGLN, ARF5, IER3, S100A11, NPC2, ATP6V0B, AQP1, SLC1A5, SRI, PPP4C, GYPC, GRN, TPM2, ATP6V1F, COL1A2, PPIC, ARPC2, TRIP10, CD151, CYBA, COL6A2, GEM, STX3, ATP6AP1, LDHB, ID3, PGK1, AP2S1, PLAUR, RCC1, CD47, THY1
RHODES_CANCER_META_SIGNATURE	0.00130208	0.0239021	0.479855	2.77069	0	30	CRIP2, CKS2, PTMA, EIF4A3, TGIF1, SNRPF, LDHA, UBE2S, SNRPE, NME1, PSMC4, COL1A2, HSPE1, PSME2, TUBB, ILF2, PRDX4, MTHFD2, MANF, KDELR2, KPNA2, MRPL3, ACLY, CCT5, SOX4, MRPS12	CRIP2, CKS2, PTMA, EIF4A3, TGIF1, SNRPF, LDHA, UBE2S, SNRPE, NME1, PSMC4, COL1A2, HSPE1, PSME2, TUBB, ILF2, PRDX4, MTHFD2, MANF, KDELR2, KPNA2, MRPL3, ACLY, CCT5, SOX4, MRPS12
WP_VEGFAVEGFR2_SIGNALING_PATHWAY	0.0010627	0.0239021	0.271074	2.76374	0	146	RPL13A, RPL7, ALDOA, TMSB4X, RPLP2, RPL18A, RPL26, RPL27, RPL10A, RPS6, HSPB1, GAPDH, CRIP2, CFL1, CLIC1, ATF4, RPL5, TMSB10, EIF3H, BSG, CCND1, EIF3F, PFN1, PGF, RPS11, RHOC, PTMA, HERPUD1, CCL2, PSMD4, CYCS, TXN, RAB11A, EIF3D, LDHA, CAPZB, SH3BGRL3, CCT7, PRDX2, CNP, HSPA1A, DPM1, CCDC124, NAPA, TUBA1C, PRDX6, SSR3, HDAC5, SDCBP, TBCA, ATP6V1E1, ACTG1, RND1, PGK1, AP2S1, GATA2, PLAUR, PPP1CA, …	RPL13A, RPL7, ALDOA, TMSB4X, RPLP2, RPL18A, RPL26, RPL27, RPL10A, RPS6, HSPB1, GAPDH, CRIP2, CFL1, CLIC1, ATF4, RPL5, TMSB10, EIF3H, BSG, CCND1, EIF3F, PFN1, PGF, RPS11, RHOC, PTMA, HERPUD1, CCL2, PSMD4, CYCS, TXN, RAB11A, EIF3D, LDHA, CAPZB, SH3BGRL3, CCT7, PRDX2, CNP, HSPA1A, DPM1, CCDC124, NAPA, TUBA1C, PRDX6, SSR3, HDAC5, SDCBP, TBCA, ATP6V1E1, ACTG1, RND1, PGK1, AP2S1, GATA2, PLAUR, PPP1CA, …
BRACHAT_RESPONSE_TO_METHOTREXATE_DN	0.00151515	0.0239021	0.758437	2.7626	0	10	ALDOA, GAPDH, ANXA4, IFITM3, ENO1, PPIA, MT1A, OSTF1, HIGD1A, GPI	ALDOA, GAPDH, ANXA4, IFITM3, ENO1, PPIA, MT1A, OSTF1, HIGD1A, GPI
DIAZ_CHRONIC_MYELOGENOUS_LEUKEMIA_DN	0.00129032	0.0239021	0.473648	2.76104	0	31	RPL23A, RPL41, RPL18A, RPLP1, RPS15, RPL32, RPS12, GAPDH, EEF1A1, RPL39, RPL30, HLA-B, RPS11	RPL23A, RPL41, RPL18A, RPLP1, RPS15, RPL32, RPS12, GAPDH, EEF1A1, RPL39, RPL30, HLA-B, RPS11
SCHLOSSER_MYC_TARGETS_REPRESSED_BY_SERUM	0.00116959	0.0239021	0.348604	2.758	0	67	U2AF1, HNRNPA1, BTF3, RAN, SLC3A2, EIF4A3, CYCS, TXN, SNRPF, EEF1E1, EIF2S1, HSPE1, OAT, ISCA1, LDHB, NOP16, ITPA, DIMT1, UBE2N, PGAM1, CCT2, RANBP1, PFDN4, EXOSC8, EIF4E, MTHFD2, BUB3, HPRT1, SEC13, GNL2, NGDN, DNAJC2, KPNA2, POLE3, SSB, ZMPSTE24, PMPCB, CCT8, EI24, PWP1, RNF114, MRPL3, CCT5, COX11, RABGGTB, LYPLA1, USP10, FH, NDUFB6, ZNF330, PSMG1, THAP9-AS1, ACP1, DCTD, NR2F2, TCERG1, UBA2, AP…	U2AF1, HNRNPA1, BTF3, RAN, SLC3A2, EIF4A3, CYCS, TXN, SNRPF, EEF1E1, EIF2S1, HSPE1, OAT, ISCA1, LDHB, NOP16, ITPA, DIMT1, UBE2N, PGAM1, CCT2, RANBP1, PFDN4, EXOSC8, EIF4E, MTHFD2, BUB3, HPRT1, SEC13, GNL2, NGDN, DNAJC2, KPNA2, POLE3, SSB, ZMPSTE24, PMPCB, CCT8, EI24, PWP1, RNF114, MRPL3, CCT5, COX11, RABGGTB, LYPLA1, USP10, FH, NDUFB6, ZNF330, PSMG1, THAP9-AS1, ACP1, DCTD, NR2F2, TCERG1, UBA2, AP…
MOOTHA_PGC	0.0010395	0.0239021	0.254418	2.75488	0	189	GAPDH, COX7C, TUFM, COX7A2, NOP10, PKM, BSG, AK1, CKS2, SDHB, PSMB5, PSMB7, POLR2F, TPI1, SLC25A5, UQCRB, ID2, COX6A1, UBC, GUK1, CYCS, GPX4, CYC1, TINAGL1, COX7B, NDUFB5, MDH2, DBI, LDHA, NDUFV2, ENO1, IDH3G, MRPL11, SUMO1, COX8A, PRDX3, ACOT7, DDIT4, UROD, RNF5, PRDX2, MPC2, UQCRC1, PCOLCE, NDUFS5, NDRG2, HSPE1, COPS3, UBE2B, TIMM44, TFB2M, CA2, NDUFA6, TIMM13, POLDIP2, COX7A1, NDUFAB1, NDUFB3,…	GAPDH, COX7C, TUFM, COX7A2, NOP10, PKM, BSG, AK1, CKS2, SDHB, PSMB5, PSMB7, POLR2F, TPI1, SLC25A5, UQCRB, ID2, COX6A1, UBC, GUK1, CYCS, GPX4, CYC1, TINAGL1, COX7B, NDUFB5, MDH2, DBI, LDHA, NDUFV2, ENO1, IDH3G, MRPL11, SUMO1, COX8A, PRDX3, ACOT7, DDIT4, UROD, RNF5, PRDX2, MPC2, UQCRC1, PCOLCE, NDUFS5, NDRG2, HSPE1, COPS3, UBE2B, TIMM44, TFB2M, CA2, NDUFA6, TIMM13, POLDIP2, COX7A1, NDUFAB1, NDUFB3,…
DANG_REGULATED_BY_MYC_DN	0.00113379	0.0239021	0.325107	2.75332	0	82	TMSB4X, FTL, HSPB1, RPS23, RPS12, FTH1, TSPO, MGP, CCND1, ITM2B, ANXA4, ID2, MYL12A, IER3, NPC2, HMOX1, AQP1, MLF2, SUMO1, MT1A, ADM, PMP22, BRD2, IRF7, COL1A2, ISCU, CD151, SDCBP, ARPC4, ERRFI1, GADD45G, IFI35, ID3, RABIF, SERPINE1, PLAUR, CD47, THY1, FCGRT, SCPEP1, MYC, TSPAN7, PDLIM7, TCN2, ILK, CSTB, UBE2L3, COL3A1	TMSB4X, FTL, HSPB1, RPS23, RPS12, FTH1, TSPO, MGP, CCND1, ITM2B, ANXA4, ID2, MYL12A, IER3, NPC2, HMOX1, AQP1, MLF2, SUMO1, MT1A, ADM, PMP22, BRD2, IRF7, COL1A2, ISCU, CD151, SDCBP, ARPC4, ERRFI1, GADD45G, IFI35, ID3, RABIF, SERPINE1, PLAUR, CD47, THY1, FCGRT, SCPEP1, MYC, TSPAN7, PDLIM7, TCN2, ILK, CSTB, UBE2L3, COL3A1
WP_PARKINUBIQUITIN_PROTEASOMAL_SYSTEM_PATHWAY	0.00131234	0.0239021	0.482912	2.74872	0	29	TUBB2A, HSPA8, TUBA1B, TUBB4B, PSMD4, HSPA1B, HSPA1A, PSMC4, PSMD6, TUBB, PSMC5, TUBA1C, PSMD13, PSMD3, PSMC3, PSMD8, PSMD9, PSMC2, UBE2L6, PSMD11, HSPA2, UBE2L3, TUBB6, PSMD2, STUB1, CUL1	TUBB2A, HSPA8, TUBA1B, TUBB4B, PSMD4, HSPA1B, HSPA1A, PSMC4, PSMD6, TUBB, PSMC5, TUBA1C, PSMD13, PSMD3, PSMC3, PSMD8, PSMD9, PSMC2, UBE2L6, PSMD11, HSPA2, UBE2L3, TUBB6, PSMD2, STUB1, CUL1
REACTOME_TCF_DEPENDENT_SIGNALING_IN_RESPONSE_TO_WNT	0.00119332	0.0239021	0.366745	2.73965	0	56	RPS27A, UBB, UBA52, RBX1, PSMB5, PSMB7, UBC, PSMD4, PSMA7, PSMB8, PPP2R1A, PSMB3, PSMB9, PSMB6, PSMA1, PSMC4, KAT5, PSMD6, PSME2, PSMC5, PSMD13, PSME1, PSMD3, PSMA3, PSMC3, PSMD8, PSMB4, PSMD9, PSMC2, PSMB2, PSMB1, MYC, PSMD11, PSMA5, PSMA4, PSMF1, CSNK2B, PSMD2, CBY1, SOX4	RPS27A, UBB, UBA52, RBX1, PSMB5, PSMB7, UBC, PSMD4, PSMA7, PSMB8, PPP2R1A, PSMB3, PSMB9, PSMB6, PSMA1, PSMC4, KAT5, PSMD6, PSME2, PSMC5, PSMD13, PSME1, PSMD3, PSMA3, PSMC3, PSMD8, PSMB4, PSMD9, PSMC2, PSMB2, PSMB1, MYC, PSMD11, PSMA5, PSMA4, PSMF1, CSNK2B, PSMD2, CBY1, SOX4
TARTE_PLASMA_CELL_VS_PLASMABLAST_UP	0.0010989	0.0239021	0.291371	2.73228	0	112	RPL23A, RPL18A, RPLP1, RPS14, RPS15, RPS18, FTL, RPS15A, RPL37A, RPS2, B2M, CD9, OAZ1, HSPB1, RPS16, RPL34, RPL39, HLA-B, RPL24, RPS21, RPL7A, AK1, RPS11, HERPUD1, RPL28, ACTB, TGIF1, RPSA, HSPA1B, IFITM3, RPLP0, CLU, TSC22D3, GPX3, GRN, ADM, MGST2, PCOLCE, CST3, CYBA, RGS2, IFITM1, TCEAL1, HLA-F, CD40	RPL23A, RPL18A, RPLP1, RPS14, RPS15, RPS18, FTL, RPS15A, RPL37A, RPS2, B2M, CD9, OAZ1, HSPB1, RPS16, RPL34, RPL39, HLA-B, RPL24, RPS21, RPL7A, AK1, RPS11, HERPUD1, RPL28, ACTB, TGIF1, RPSA, HSPA1B, IFITM3, RPLP0, CLU, TSC22D3, GPX3, GRN, ADM, MGST2, PCOLCE, CST3, CYBA, RGS2, IFITM1, TCEAL1, HLA-F, CD40
WP_OXIDATIVE_PHOSPHORYLATION	0.00128041	0.0239021	0.445368	2.73049	0	35	NDUFA4L2, NDUFS4, NDUFA11, NDUFB5, NDUFA4, NDUFV2, NDUFV1, NDUFB9, NDUFS7, NDUFS5, NDUFB7, NDUFC2, NDUFA6, NDUFAB1, NDUFB2, ATP6AP1, NDUFA9, NDUFB4, NDUFS3	NDUFA4L2, NDUFS4, NDUFA11, NDUFB5, NDUFA4, NDUFV2, NDUFV1, NDUFB9, NDUFS7, NDUFS5, NDUFB7, NDUFC2, NDUFA6, NDUFAB1, NDUFB2, ATP6AP1, NDUFA9, NDUFB4, NDUFS3
BHATTACHARYA_EMBRYONIC_STEM_CELL	0.00132275	0.0239021	0.487834	2.72753	0	28	RPL7, EIF4A1, RPL6, RPL24, RPL4, IMPDH2, SNRPF, RPLP0, NPM1, TUBB, IFITM1, RPS24, PSMA3, LDHB, HMGB2, MTHFD2, SMS, KPNA2, PTTG1, SSB, CCT8, MAD2L2, TUBB6, RSL24D1, MTHFD1	RPL7, EIF4A1, RPL6, RPL24, RPL4, IMPDH2, SNRPF, RPLP0, NPM1, TUBB, IFITM1, RPS24, PSMA3, LDHB, HMGB2, MTHFD2, SMS, KPNA2, PTTG1, SSB, CCT8, MAD2L2, TUBB6, RSL24D1, MTHFD1
TIEN_INTESTINE_PROBIOTICS_2HR_UP	0.00143678	0.0239021	0.612742	2.71981	0	16	RPS6, B2M, RPS3A, GAPDH, EEF1A1, RPL23, HSPA8, RPS11, UBC, RPLP0	RPS6, B2M, RPS3A, GAPDH, EEF1A1, RPL23, HSPA8, RPS11, UBC, RPLP0
RODWELL_AGING_KIDNEY_UP	0.00106496	0.0239021	0.270968	2.71904	0	139	RPL13A, RPLP2, RPL35A, RPL10, RPL27, RPS25, RPS10, RPS19, RPS2, CRIP1, FAU, ARPC1B, HLA-B, RPL35, RPL12, RPL18, FXYD5, CLIC1, LUM, HLA-A, DKK3, TMSB10, ANXA2, COMP, PFN1, ARHGDIB, TAGLN2, TAGLN, LY6E, CCL2, APRT, ZFAS1, MFGE8, CCND3, RPL28, TIMP1, PSMB8, KRTCAP2, DEGS1, FEZ2, PSMB9, GRN, IFNAR2, RBCK1, COL1A2, PSME2, UBXN1, VIM, RAB34, TBCB, IFITM1, HLA-F, GMFG, SYNGR2, EMP3, PGLS	RPL13A, RPLP2, RPL35A, RPL10, RPL27, RPS25, RPS10, RPS19, RPS2, CRIP1, FAU, ARPC1B, HLA-B, RPL35, RPL12, RPL18, FXYD5, CLIC1, LUM, HLA-A, DKK3, TMSB10, ANXA2, COMP, PFN1, ARHGDIB, TAGLN2, TAGLN, LY6E, CCL2, APRT, ZFAS1, MFGE8, CCND3, RPL28, TIMP1, PSMB8, KRTCAP2, DEGS1, FEZ2, PSMB9, GRN, IFNAR2, RBCK1, COL1A2, PSME2, UBXN1, VIM, RAB34, TBCB, IFITM1, HLA-F, GMFG, SYNGR2, EMP3, PGLS
REACTOME_SELECTIVE_AUTOPHAGY	0.00134771	0.0239021	0.495736	2.71717	0	26	RPS27A, UBB, UBA52, TOMM7, TUBB2A, HSPA8, TUBA1B, TUBB4B, DYNLL1, UBC, TOMM22, ARL13B, MAP1LC3A, VIM, TUBA1C, PARK7, UBE2N, PLIN2, PLIN3, HSF1, CSNK2B	RPS27A, UBB, UBA52, TOMM7, TUBB2A, HSPA8, TUBA1B, TUBB4B, DYNLL1, UBC, TOMM22, ARL13B, MAP1LC3A, VIM, TUBA1C, PARK7, UBE2N, PLIN2, PLIN3, HSF1, CSNK2B
REACTOME_SIGNALING_BY_WNT	0.00116144	0.0239021	0.333952	2.71434	0	71	RPS27A, UBB, UBA52, RBX1, PFN1, PSMB5, PSMB7, UBC, PSMD4, PSMA7, PSMB8, PPP2R1A, GNG11, PSMB3, PSMB9, PSMB6, PSMA1, GNG5, VPS29, PSMC4, KAT5, PSMD6, PSME2, PSMC5, CLTA, PSMD13, PSME1, PSMD3, PSMA3, PSMC3, PSMD8, AP2S1, PSMB4, PSMD9, PSMC2, PSMB2, PSMB1	RPS27A, UBB, UBA52, RBX1, PFN1, PSMB5, PSMB7, UBC, PSMD4, PSMA7, PSMB8, PPP2R1A, GNG11, PSMB3, PSMB9, PSMB6, PSMA1, GNG5, VPS29, PSMC4, KAT5, PSMD6, PSME2, PSMC5, CLTA, PSMD13, PSME1, PSMD3, PSMA3, PSMC3, PSMD8, AP2S1, PSMB4, PSMD9, PSMC2, PSMB2, PSMB1
SWEET_LUNG_CANCER_KRAS_UP	0.00106496	0.0239021	0.271369	2.71209	0	137	ALDOA, RPL8, RPL10A, RPL3, RPS18, RPS2, CD9, GAPDH, RPL6, LGALS3, CLIC1, PLP2, CD63, EEF1D, HSPA8, EEF2, RPL36, PKM, BSG, AK1, CKS2, CCND1, CYB5R3, PSMB5, ANXA4, TPI1, MT1X, ID2, RPS8, NPC2, RPL37, PSMD4, PRDX5, RPL28, EIF3E, TGIF1, HSPA1B, CLU, LDHA, ENO1, MT1A, OSTF1, SIVA1, UBXN1, PHLDA2, CYBA, PSME1, ERRFI1, PGLS, GRHPR, PGK1, SERPINE1, GPI, CD44, POLR1C, VASP, PRDX4, MIEN1, MRPS34, ATP6V0D1,…	ALDOA, RPL8, RPL10A, RPL3, RPS18, RPS2, CD9, GAPDH, RPL6, LGALS3, CLIC1, PLP2, CD63, EEF1D, HSPA8, EEF2, RPL36, PKM, BSG, AK1, CKS2, CCND1, CYB5R3, PSMB5, ANXA4, TPI1, MT1X, ID2, RPS8, NPC2, RPL37, PSMD4, PRDX5, RPL28, EIF3E, TGIF1, HSPA1B, CLU, LDHA, ENO1, MT1A, OSTF1, SIVA1, UBXN1, PHLDA2, CYBA, PSME1, ERRFI1, PGLS, GRHPR, PGK1, SERPINE1, GPI, CD44, POLR1C, VASP, PRDX4, MIEN1, MRPS34, ATP6V0D1,…
HARRIS_HYPOXIA	0.00130208	0.0239021	0.469393	2.71028	0	30	ALDOA, FTL, GAPDH, PKM, PGF, TAGLN, CCL2, TXN, HMOX1, LDHA, ENO1, ADM, XRCC6, MIF, VIM, ANGPT2, PGK1, PLAUR	ALDOA, FTL, GAPDH, PKM, PGF, TAGLN, CCL2, TXN, HMOX1, LDHA, ENO1, ADM, XRCC6, MIF, VIM, ANGPT2, PGK1, PLAUR
WELCSH_BRCA1_TARGETS_UP	0.00116686	0.0239021	0.330198	2.70497	0	75	B2M, CD9, LUM, ANXA2, CKS2, ANXA4, RHOC, ID2, MYL12A, NPC2, TSG101, MFGE8, TMED2, ECH1, HMGN3, NDUFA4, RAB7A, NDUFA12, TAF11, ARPC1A, SEPHS2, PPP4C, NEU1, CCT7, COPS8, KAT5, PPIC, TUBB, DDOST, CYBA, TCEAL1, HEXB, CD47, TIMM17A, CAT, FCGRT, ANXA7, ITGB3BP, ACTR1B, CIRBP, MAT2A, ANXA1, KDELR2, ENPP2, TAF12, ACTA2, SERPINB1, RAB8A, PGRMC1, PPP6C, RABGGTB, LIPA, ADD3	B2M, CD9, LUM, ANXA2, CKS2, ANXA4, RHOC, ID2, MYL12A, NPC2, TSG101, MFGE8, TMED2, ECH1, HMGN3, NDUFA4, RAB7A, NDUFA12, TAF11, ARPC1A, SEPHS2, PPP4C, NEU1, CCT7, COPS8, KAT5, PPIC, TUBB, DDOST, CYBA, TCEAL1, HEXB, CD47, TIMM17A, CAT, FCGRT, ANXA7, ITGB3BP, ACTR1B, CIRBP, MAT2A, ANXA1, KDELR2, ENPP2, TAF12, ACTA2, SERPINB1, RAB8A, PGRMC1, PPP6C, RABGGTB, LIPA, ADD3
REACTOME_NEDDYLATION	0.00116414	0.0239021	0.335213	2.70083	0	70	RPS27A, UBB, UBA52, COMMD6, RBX1, PSMB5, NEDD8, PSMB7, UBC, PSMD4, PSMA7, COPS6, UBE2D1, PSMB8, PSMB3, PSMB9, PSMB6, PSMA1, UBE2D2, COPS8, PSMC4, PSMD6, PSME2, COPS3, PSMC5, PSMD13, PSME1, PSMD3, PSMA3, PSMC3, PSMD8, PSMB4, PSMD9, PSMC2, PSMB2, PSMB1, DCAF6, KEAP1, PSMD11, PSMA5, PSMA4, PSMF1, DCAF13, COPS5, PSMD2, FBXO31, FBXO32, SPSB3, ZBTB16, CUL1	RPS27A, UBB, UBA52, COMMD6, RBX1, PSMB5, NEDD8, PSMB7, UBC, PSMD4, PSMA7, COPS6, UBE2D1, PSMB8, PSMB3, PSMB9, PSMB6, PSMA1, UBE2D2, COPS8, PSMC4, PSMD6, PSME2, COPS3, PSMC5, PSMD13, PSME1, PSMD3, PSMA3, PSMC3, PSMD8, PSMB4, PSMD9, PSMC2, PSMB2, PSMB1, DCAF6, KEAP1, PSMD11, PSMA5, PSMA4, PSMF1, DCAF13, COPS5, PSMD2, FBXO31, FBXO32, SPSB3, ZBTB16, CUL1
SIMBULAN_PARP1_TARGETS_UP	0.00150602	0.0239021	0.696446	2.70044	0	12	MGP, EEF2, AK1, CCND1, IGFBP6, DCN, TINAGL1, S100A6, GPX3	MGP, EEF2, AK1, CCND1, IGFBP6, DCN, TINAGL1, S100A6, GPX3
WINTER_HYPOXIA_METAGENE	0.00113636	0.0239021	0.316173	2.6753	0	83	ALDOA, RPL36A, FTL, GAPDH, LGALS1, ANXA2, PKM, PGF, TPI1, ID2, HERPUD1, SLC3A2, EIF4A3, TXN, IFI27, HMOX1, LDHA, ENO1, DDIT4, ADM, XRCC6, MIF, VIM, TCEAL1, ANGPT2, ERRFI1, PSMA3, LDHB, PGK1, SERPINE1, PLAUR, PSMD9, GPI, PGAM1, TIMM17A, INSIG1, TBPL1, GLRX, ANGPTL4, NFKB2, FKBP4, PLIN2, KRT18, ANXA1, ACAT1, VPS51, CTSD, EFNA1, BCL2L1, HMOX2, GBE1	ALDOA, RPL36A, FTL, GAPDH, LGALS1, ANXA2, PKM, PGF, TPI1, ID2, HERPUD1, SLC3A2, EIF4A3, TXN, IFI27, HMOX1, LDHA, ENO1, DDIT4, ADM, XRCC6, MIF, VIM, TCEAL1, ANGPT2, ERRFI1, PSMA3, LDHB, PGK1, SERPINE1, PLAUR, PSMD9, GPI, PGAM1, TIMM17A, INSIG1, TBPL1, GLRX, ANGPTL4, NFKB2, FKBP4, PLIN2, KRT18, ANXA1, ACAT1, VPS51, CTSD, EFNA1, BCL2L1, HMOX2, GBE1
KAAB_FAILED_HEART_ATRIUM_DN	0.00116686	0.0239021	0.326289	2.67294	0	75	RAN, PRDX1, GSTP1, PSMB5, TMEM147, ITM2B, LAPTM4A, TAGLN, COX6A1, TXN, ACTB, IFITM3, LDHA, SRI, ADRM1, ATP6V0E1, BLVRB, SUMO1, PSMB3, UBE2I, NUTF2, HINT1, PMP22, FKBP1A, TPM2, GTF3A, IFITM1, PSMA3, DGUOK, PGK1, PSMB4, EIF3I, PSMD9, VAT1, PSMB1, SPTSSA, TSC22D1, SLC39A14, LAGE3, CNN3, CD59, CCZ1, PPP1CC, PIR, PLEKHB2, EI24, VTI1B, KPNA6, FKBP9, LGMN, VAPB, LYPLA1, SDF2, ST3GAL1, MAP2K1, MAD2L1BP, …	RAN, PRDX1, GSTP1, PSMB5, TMEM147, ITM2B, LAPTM4A, TAGLN, COX6A1, TXN, ACTB, IFITM3, LDHA, SRI, ADRM1, ATP6V0E1, BLVRB, SUMO1, PSMB3, UBE2I, NUTF2, HINT1, PMP22, FKBP1A, TPM2, GTF3A, IFITM1, PSMA3, DGUOK, PGK1, PSMB4, EIF3I, PSMD9, VAT1, PSMB1, SPTSSA, TSC22D1, SLC39A14, LAGE3, CNN3, CD59, CCZ1, PPP1CC, PIR, PLEKHB2, EI24, VTI1B, KPNA6, FKBP9, LGMN, VAPB, LYPLA1, SDF2, ST3GAL1, MAP2K1, MAD2L1BP, …
KYNG_RESPONSE_TO_H2O2	0.00127226	0.0239021	0.444659	2.66891	0	33	RPL21, RPL31, HNRNPA1, RPL7A, PFDN5, COMMD6, OAZ2, RPL5, DUT, CCND1, COX6C, HMOX1, TSPAN4, PRKCSH, PSMC4, HCFC1R1, ATP6AP1, DNAJB1, RCC1, EID1, PPP1CA, CFD	RPL21, RPL31, HNRNPA1, RPL7A, PFDN5, COMMD6, OAZ2, RPL5, DUT, CCND1, COX6C, HMOX1, TSPAN4, PRKCSH, PSMC4, HCFC1R1, ATP6AP1, DNAJB1, RCC1, EID1, PPP1CA, CFD
REACTOME_DETOXIFICATION_OF_REACTIVE_OXYGEN_SPECIES	0.00142045	0.0239021	0.583762	2.65663	0	17	PRDX1, GSTP1, CYCS, TXN, PRDX5, SOD1, PRDX3, GPX3, PRDX2, PRDX6, CYBA, TXN2, CAT, NUDT2, P4HB	PRDX1, GSTP1, CYCS, TXN, PRDX5, SOD1, PRDX3, GPX3, PRDX2, PRDX6, CYBA, TXN2, CAT, NUDT2, P4HB
FLECHNER_PBL_KIDNEY_TRANSPLANT_OK_VS_DONOR_UP	0.00117096	0.0239021	0.33526	2.64429	0	65	RPS20, RPL19, RPS29, RPS23, RPL35, FTH1, RPL23, LAMTOR5, RAD23A, RPL11, EIF3F, LSM2, TXN, ACTB, CYC1, TMED2, NDUFB5, RPLP0, CLU, ARID5A, CAPZB, UBE2I, EEF1B2, OXA1L, CCT7, SMARCE1, HAX1, RGS2, OAT, PSMB4, PSMD9, SF3B4, TIMM17A	RPS20, RPL19, RPS29, RPS23, RPL35, FTH1, RPL23, LAMTOR5, RAD23A, RPL11, EIF3F, LSM2, TXN, ACTB, CYC1, TMED2, NDUFB5, RPLP0, CLU, ARID5A, CAPZB, UBE2I, EEF1B2, OXA1L, CCT7, SMARCE1, HAX1, RGS2, OAT, PSMB4, PSMD9, SF3B4, TIMM17A
CHICAS_RB1_TARGETS_LOW_SERUM	0.00126103	0.0239021	0.423284	2.64281	0	36	RPL36A, RPL38, RPS28, COX7C, TOMM7, RPS21, RPL36AL, POLR2L, TMEM258, COX6B1, MT1X, OST4, ZFAS1, SNRPB, NDUFA1, SNRPE, PET100, NDUFB2, NDUFB4, MT1E, SNRPG	RPL36A, RPL38, RPS28, COX7C, TOMM7, RPS21, RPL36AL, POLR2L, TMEM258, COX6B1, MT1X, OST4, ZFAS1, SNRPB, NDUFA1, SNRPE, PET100, NDUFB2, NDUFB4, MT1E, SNRPG
ZHONG_SECRETOME_OF_LUNG_CANCER_AND_ENDOTHELIUM	0.00127226	0.0239021	0.440217	2.64225	0	33	ALDOA, RPL10A, GAPDH, BGN, RAN, EEF2, PRDX1, TPI1, PEBP1, ACTB, CLU, MDH2, LDHA, ENO1, SRSF2, VIM, TUBB, TUBA1C, PPIB	ALDOA, RPL10A, GAPDH, BGN, RAN, EEF2, PRDX1, TPI1, PEBP1, ACTB, CLU, MDH2, LDHA, ENO1, SRSF2, VIM, TUBB, TUBA1C, PPIB
GRUETZMANN_PANCREATIC_CANCER_UP	0.00108814	0.0239021	0.275777	2.64203	0	120	CD9, CRIP2, CLIC1, LUM, TSPO, TMSB10, MYL9, S100A10, MGP, PRDX1, PKM, CKS2, PFN1, PLAT, MYL12A, EMP2, S100A11, RGS16, ARL6IP1, GPX4, SOD1, LDHA, SRI, PPP2R1A, ENO1, ARL4A, SNRPB2, SUMO1, PSMB3, ACOT7, PHB, GRN, PMP22, RHOG, MYLK, COPS8, PCOLCE, NDUFB7, TUBB, TRIP10, GEM, TBCB, ATP6AP1, EMP3, NDUFA9, PSMA3, HMGB2, ARHGEF2, PGK1, SERPINE1, PLAUR, GPI, CD47, TNFAIP6	CD9, CRIP2, CLIC1, LUM, TSPO, TMSB10, MYL9, S100A10, MGP, PRDX1, PKM, CKS2, PFN1, PLAT, MYL12A, EMP2, S100A11, RGS16, ARL6IP1, GPX4, SOD1, LDHA, SRI, PPP2R1A, ENO1, ARL4A, SNRPB2, SUMO1, PSMB3, ACOT7, PHB, GRN, PMP22, RHOG, MYLK, COPS8, PCOLCE, NDUFB7, TUBB, TRIP10, GEM, TBCB, ATP6AP1, EMP3, NDUFA9, PSMA3, HMGB2, ARHGEF2, PGK1, SERPINE1, PLAUR, GPI, CD47, TNFAIP6
DAIRKEE_CANCER_PRONE_RESPONSE_BPA_E2	0.00122399	0.0239021	0.380017	2.64122	0	47	EIF4A1, RPS6, RPL15, S100A4, GAPDH, SLC25A6, PLP2, RPL4, ATF4, EEF1D, RPL36, RPL29, FBL, UQCRH, TXN, HMGN2, COX8A, AP3S1, EIF2S1, VBP1, PRDX6, NDUFS3, NOP16, HMGB2, DDX39A, PSMB2, EIF4E	EIF4A1, RPS6, RPL15, S100A4, GAPDH, SLC25A6, PLP2, RPL4, ATF4, EEF1D, RPL36, RPL29, FBL, UQCRH, TXN, HMGN2, COX8A, AP3S1, EIF2S1, VBP1, PRDX6, NDUFS3, NOP16, HMGB2, DDX39A, PSMB2, EIF4E
HEDENFALK_BREAST_CANCER_BRACX_UP	0.00154083	0.0239021	0.702733	2.64066	0	11	RPL31, RPL19, RPS4X, RPL15, RPS13, RPS5, UBA52	RPL31, RPL19, RPS4X, RPL15, RPS13, RPS5, UBA52
REACTOME_AGGREPHAGY	0.00143678	0.0239021	0.594828	2.64029	0	16	RPS27A, UBB, UBA52, TUBB2A, TUBA1B, TUBB4B, DYNLL1, UBC, ARL13B, VIM, TUBA1C, PARK7, UBE2N	RPS27A, UBB, UBA52, TUBB2A, TUBA1B, TUBB4B, DYNLL1, UBC, ARL13B, VIM, TUBA1C, PARK7, UBE2N
BERENJENO_TRANSFORMED_BY_RHOA_UP	0.00103842	0.0239021	0.244199	2.63674	0	187	TMSB4X, RPL32, GAPDH, HLA-B, RAN, CKS2, FBL, CCND1, FHL1, PSMB5, TAGLN2, TPI1, TAGLN, IGFBP6, IER3, LSM2, CCL2, PSMA7, CYCS, TXN, TGIF1, TALDO1, AQP1, TIMP1, LDHA, PSMB3, FEZ2, ACOT7, NME1, SEPHS2, IFRD2, ADM, CCT7, PSMA1, EIF6, EIF2S1, ESD, BYSL, BANF1, NXT1, RSL1D1, PHF5A, HIGD1A, PRDX6, CD151, PSMD13, ERRFI1, NOP16, CACYBP, HMGB2, PGK1, SF3B5, SERPINE1, PLAUR, RCC1, CD44, PGAM1, RANBP1, PSMC2,…	TMSB4X, RPL32, GAPDH, HLA-B, RAN, CKS2, FBL, CCND1, FHL1, PSMB5, TAGLN2, TPI1, TAGLN, IGFBP6, IER3, LSM2, CCL2, PSMA7, CYCS, TXN, TGIF1, TALDO1, AQP1, TIMP1, LDHA, PSMB3, FEZ2, ACOT7, NME1, SEPHS2, IFRD2, ADM, CCT7, PSMA1, EIF6, EIF2S1, ESD, BYSL, BANF1, NXT1, RSL1D1, PHF5A, HIGD1A, PRDX6, CD151, PSMD13, ERRFI1, NOP16, CACYBP, HMGB2, PGK1, SF3B5, SERPINE1, PLAUR, RCC1, CD44, PGAM1, RANBP1, PSMC2,…
LI_INDUCED_T_TO_NATURAL_KILLER_UP	0.0011236	0.0239021	0.301582	2.63318	0	91	ALDOA, S100A4, FTL, CD9, LGALS3, FXYD5, PLP2, CD63, TSPO, LGALS1, MYL6, ANXA2, S100A10, LMNA, ID2, IER3, S100A11, IFITM3, CAPZB, S100A6, SH3BGRL3, MT1A, OSTF1, VPS29, VIM, TUBA1C, IFITM1, ERRFI1, PPIB, GADD45G, NDFIP1, COMT, SDF2L1, HVCN1, PRDX4, SMAGP, PLEKHO2, XBP1, GLRX, ASAH1, LGALS3BP, STX11, CAPG, PDLIM7, CAPN2, MED10, PRR13, MFSD10, NRGN, CSTB, SEC61B, SYPL1, CCNG1, MVP, SERTAD1, TUBB6, VT…	ALDOA, S100A4, FTL, CD9, LGALS3, FXYD5, PLP2, CD63, TSPO, LGALS1, MYL6, ANXA2, S100A10, LMNA, ID2, IER3, S100A11, IFITM3, CAPZB, S100A6, SH3BGRL3, MT1A, OSTF1, VPS29, VIM, TUBA1C, IFITM1, ERRFI1, PPIB, GADD45G, NDFIP1, COMT, SDF2L1, HVCN1, PRDX4, SMAGP, PLEKHO2, XBP1, GLRX, ASAH1, LGALS3BP, STX11, CAPG, PDLIM7, CAPN2, MED10, PRR13, MFSD10, NRGN, CSTB, SEC61B, SYPL1, CCNG1, MVP, SERTAD1, TUBB6, VT…
REACTOME_CELL_CYCLE_MITOTIC	0.00107296	0.0239021	0.265646	2.63226	0	134	RPS27, RPS27A, UBB, UBA52, TUBB2A, RAN, TUBA1B, RBX1, ANAPC11, DCTN2, CCND1, PSMB5, TUBB4B, PSMB7, LMNA, POLD4, DYNLL1, UBC, CHMP4A, PSMD4, PSMA7, CCND3, UBE2D1, NUDC, PSMB8, PPP2R1A, UBE2S, SUMO1, PSMB3, UBE2I, EMD, PSMB9, PSMB6, PSMA1, CDC26, PSMC4, BANF1, PSMD6, ACTR1A, PSME2, CHMP3, POLE4, TUBB, PSMC5, TUBA1C, PSMD13, PSME1, CHMP2B, PSMD3, PSMA3, PSMC3, PSMD8, PSMB4, ANAPC16, RCC1, PSMD9, PSM…	RPS27, RPS27A, UBB, UBA52, TUBB2A, RAN, TUBA1B, RBX1, ANAPC11, DCTN2, CCND1, PSMB5, TUBB4B, PSMB7, LMNA, POLD4, DYNLL1, UBC, CHMP4A, PSMD4, PSMA7, CCND3, UBE2D1, NUDC, PSMB8, PPP2R1A, UBE2S, SUMO1, PSMB3, UBE2I, EMD, PSMB9, PSMB6, PSMA1, CDC26, PSMC4, BANF1, PSMD6, ACTR1A, PSME2, CHMP3, POLE4, TUBB, PSMC5, TUBA1C, PSMD13, PSME1, CHMP2B, PSMD3, PSMA3, PSMC3, PSMD8, PSMB4, ANAPC16, RCC1, PSMD9, PSM…
REACTOME_UB_SPECIFIC_PROCESSING_PROTEASES	0.00120919	0.0239021	0.349224	2.63023	0	58	RPS27A, UBB, UBA52, PSMB5, PSMB7, UBC, PSMD4, PSMA7, PSMB8, ADRM1, PSMB3, PSMB9, PSMB6, PSMA1, PSMC4, VDAC2, PSMD6, PSME2, PSMC5, PSMD13, OTUB1, PSME1, PSMD3, PSMA3, PSMC3, PSMD8, PSMB4, PSMD9, PSMC2, PSMB2, PSMB1, FKBP8, MYC, KEAP1, PSMD11, PSMA5, PSMA4	RPS27A, UBB, UBA52, PSMB5, PSMB7, UBC, PSMD4, PSMA7, PSMB8, ADRM1, PSMB3, PSMB9, PSMB6, PSMA1, PSMC4, VDAC2, PSMD6, PSME2, PSMC5, PSMD13, OTUB1, PSME1, PSMD3, PSMA3, PSMC3, PSMD8, PSMB4, PSMD9, PSMC2, PSMB2, PSMB1, FKBP8, MYC, KEAP1, PSMD11, PSMA5, PSMA4
REACTOME_LATE_ENDOSOMAL_MICROAUTOPHAGY	0.00142045	0.0239021	0.576231	2.62236	0	17	RPS27A, UBB, UBA52, HSPA8, UBC, TSG101, CHMP4A, ARL13B, CHMP3, VIM, CHMP2B, PARK7, PLIN2, PLIN3, CHMP2A, MVB12A	RPS27A, UBB, UBA52, HSPA8, UBC, TSG101, CHMP4A, ARL13B, CHMP3, VIM, CHMP2B, PARK7, PLIN2, PLIN3, CHMP2A, MVB12A
CHIARADONNA_NEOPLASTIC_TRANSFORMATION_KRAS_CDC25_UP	0.00134771	0.0239021	0.477114	2.6151	0	26	TMSB4X, CD9, FXYD5, CLIC1, PLP2, TSPO, CCND1, PSMB5, ANGPTL2, POLD4, RGS16, RAB7A, ACOT7, EIF2S1, ZNF706	TMSB4X, CD9, FXYD5, CLIC1, PLP2, TSPO, CCND1, PSMB5, ANGPTL2, POLD4, RGS16, RAB7A, ACOT7, EIF2S1, ZNF706
JOSEPH_RESPONSE_TO_SODIUM_BUTYRATE_UP	0.00150602	0.0239021	0.647675	2.61505	0	13	PRDX1, GSTP1, POLR2L, COX6A1, RAB11A, PCMT1, CLU, TIMP1, UQCRQ	PRDX1, GSTP1, POLR2L, COX6A1, RAB11A, PCMT1, CLU, TIMP1, UQCRQ
REACTOME_SIGNALING_BY_INTERLEUKINS	0.00110011	0.0239021	0.279119	2.61296	0	111	RPS27A, UBB, UBA52, CFL1, HSPA8, ANXA2, RBX1, CCND1, PSMB5, PSMB7, UBC, CCL2, PSMD4, PSMA7, SOD1, TALDO1, AIP, RPLP0, HMOX1, TIMP1, PSMB8, PPP2R1A, PSMB3, PPIA, PSMB9, PSMB6, PSMA1, MIF, PSMC4, ATF1, COL1A2, PSMD6, PSME2, VIM, PSMC5, STX3, PSMD13, PSME1, PSMD3, PSMA3, PSMC3, IL1B, PSMD8, GSDMD, TNFRSF1A, PSMB4, PSMD9, UBE2N, PSMC2, PSMB2, PSMB1, MYC, NFKB2, TOLLIP, PSMD11, ANXA1, P4HB, PSMA5, PSM…	RPS27A, UBB, UBA52, CFL1, HSPA8, ANXA2, RBX1, CCND1, PSMB5, PSMB7, UBC, CCL2, PSMD4, PSMA7, SOD1, TALDO1, AIP, RPLP0, HMOX1, TIMP1, PSMB8, PPP2R1A, PSMB3, PPIA, PSMB9, PSMB6, PSMA1, MIF, PSMC4, ATF1, COL1A2, PSMD6, PSME2, VIM, PSMC5, STX3, PSMD13, PSME1, PSMD3, PSMA3, PSMC3, IL1B, PSMD8, GSDMD, TNFRSF1A, PSMB4, PSMD9, UBE2N, PSMC2, PSMB2, PSMB1, MYC, NFKB2, TOLLIP, PSMD11, ANXA1, P4HB, PSMA5, PSM…
REACTOME_INTERFERON_ALPHA_BETA_SIGNALING	0.00142045	0.0239021	0.570446	2.59603	0	17	HLA-C, HLA-B, HLA-A, IFI6, IFI27, IFITM3, PSMB8, IFNAR2, IRF7, IFITM1, HLA-F, IFI35	HLA-C, HLA-B, HLA-A, IFI6, IFI27, IFITM3, PSMB8, IFNAR2, IRF7, IFITM1, HLA-F, IFI35
KEGG_SPLICEOSOME	0.00120192	0.0239021	0.349736	2.58945	0	55	U2AF1, HNRNPA1, HSPA8, EIF4A3, LSM2, MAGOH, SNRPB, SNRPF, HSPA1B, PQBP1, SNRPB2, SNRPE, HSPA1A, SRSF2, BUD31, SF3A2, PHF5A, SF3B5, SNRPG, SF3B4, LSM5, PRPF18, RBM8A, LSM3, SNRPD2, U2AF2, HSPA2, CCDC12, CTNNBL1, SNRPD3, SF3B2, DDX46, ZMAT2, PUF60, RBMX, SLU7, PRPF31, PRPF19, USP39, ISY1, LSM4, SNRPA1, LSM6, SNRNP40, TCERG1, PRPF38A	U2AF1, HNRNPA1, HSPA8, EIF4A3, LSM2, MAGOH, SNRPB, SNRPF, HSPA1B, PQBP1, SNRPB2, SNRPE, HSPA1A, SRSF2, BUD31, SF3A2, PHF5A, SF3B5, SNRPG, SF3B4, LSM5, PRPF18, RBM8A, LSM3, SNRPD2, U2AF2, HSPA2, CCDC12, CTNNBL1, SNRPD3, SF3B2, DDX46, ZMAT2, PUF60, RBMX, SLU7, PRPF31, PRPF19, USP39, ISY1, LSM4, SNRPA1, LSM6, SNRNP40, TCERG1, PRPF38A
LI_DCP2_BOUND_MRNA	0.00119332	0.0239021	0.346345	2.58726	0	56	RPS5, EEF1D, MRPL23, NDUFA13, POLR2L, APRT, CYC1, RPSA, EDF1, ENO1, IDH3G, UFC1, WDR74, NDUFS7, UQCRC1, CUEDC2, WDR45, NDUFB7, PSMC5, PSMC3, PPIB, MRPS11, NAA10, AP2S1, EXOSC4, EIF3G, LSM3, JMJD6, ETFB, ADA, UBXN6, FLII, HSD17B10, CHMP2A, ZNF593, BAZ1A, HMOX2, BID, PPP1R7	RPS5, EEF1D, MRPL23, NDUFA13, POLR2L, APRT, CYC1, RPSA, EDF1, ENO1, IDH3G, UFC1, WDR74, NDUFS7, UQCRC1, CUEDC2, WDR45, NDUFB7, PSMC5, PSMC3, PPIB, MRPS11, NAA10, AP2S1, EXOSC4, EIF3G, LSM3, JMJD6, ETFB, ADA, UBXN6, FLII, HSD17B10, CHMP2A, ZNF593, BAZ1A, HMOX2, BID, PPP1R7
ZHANG_PROLIFERATING_VS_QUIESCENT	0.00143062	0.0239021	0.552915	2.58474	0	18	RPS19, HSPB1, RPL6, TMSB10, GSTP1, CCND1, PTMA, DYNLL1, PRDX2, NDUFB7, DAD1, PLAUR, GPI	RPS19, HSPB1, RPL6, TMSB10, GSTP1, CCND1, PTMA, DYNLL1, PRDX2, NDUFB7, DAD1, PLAUR, GPI
KYNG_ENVIRONMENTAL_STRESS_RESPONSE_UP	0.00142248	0.0239021	0.512505	2.57938	0	22	OAZ1, ARPC1B, RPL7A, MT1X, CYCS, SOD1, FLOT1, VIM, TBCA, PDCD5, EIF3L, PRDX4, EIF4E, GLRX, ANXA1, DAXX, COL3A1	OAZ1, ARPC1B, RPL7A, MT1X, CYCS, SOD1, FLOT1, VIM, TBCA, PDCD5, EIF3L, PRDX4, EIF4E, GLRX, ANXA1, DAXX, COL3A1
MOREIRA_RESPONSE_TO_TSA_UP	0.0014771	0.0239021	0.620661	2.57283	0	14	TMSB4X, EIF4A1, HSPA1B, COX8A, EIF6, MIF, HSPA1A, BYSL, PSMB4, SSR4, MYC, FKBP4	TMSB4X, EIF4A1, HSPA1B, COX8A, EIF6, MIF, HSPA1A, BYSL, PSMB4, SSR4, MYC, FKBP4
REACTOME_MAPK_FAMILY_SIGNALING_CASCADES	0.00113507	0.0239021	0.304908	2.57233	0	81	RPS27A, UBB, HSPB1, UBA52, RBX1, PSMB5, PSMB7, UBC, PSMD4, PSMA7, CCND3, PEBP1, ACTB, PSMB8, PPP2R1A, ARL2, PSMB3, PSMB9, PHB, PSMB6, PSMA1, PSMC4, PSMD6, PSME2, PSMC5, PSMD13, PSME1, PSMD3, RGL2, PSMA3, PSMC3, PSMD8, ACTG1, DNAJB1, PSMB4, PSMD9, PSMC2, PSMB2, PSMB1, MYC, PSMD11, RAP1A, CDC42EP2, PSMA5, PSMA4	RPS27A, UBB, HSPB1, UBA52, RBX1, PSMB5, PSMB7, UBC, PSMD4, PSMA7, CCND3, PEBP1, ACTB, PSMB8, PPP2R1A, ARL2, PSMB3, PSMB9, PHB, PSMB6, PSMA1, PSMC4, PSMD6, PSME2, PSMC5, PSMD13, PSME1, PSMD3, RGL2, PSMA3, PSMC3, PSMD8, ACTG1, DNAJB1, PSMB4, PSMD9, PSMC2, PSMB2, PSMB1, MYC, PSMD11, RAP1A, CDC42EP2, PSMA5, PSMA4
LEE_LIVER_CANCER_MYC_TGFA_UP	0.00142045	0.0239021	0.564197	2.56759	0	17	RPL12, CD63, ANXA2, CCND1, PLAT, TAGLN2, IGFBP6, LY6E, MFGE8, RPS24, ACTG1, MTHFD2, HTATIP2, CSTB, BTG3	RPL12, CD63, ANXA2, CCND1, PLAT, TAGLN2, IGFBP6, LY6E, MFGE8, RPS24, ACTG1, MTHFD2, HTATIP2, CSTB, BTG3
BRACHAT_RESPONSE_TO_CAMPTOTHECIN_DN	0.00142045	0.0239021	0.56358	2.56479	0	17	ALDOA, RPL3, GAPDH, ANXA4, IFITM3, ENO1, PPIA, MT1A, OSTF1, HIGD1A, TUBB, BAD, GPI	ALDOA, RPL3, GAPDH, ANXA4, IFITM3, ENO1, PPIA, MT1A, OSTF1, HIGD1A, TUBB, BAD, GPI
CHEN_LUNG_CANCER_SURVIVAL	0.00154083	0.0239021	0.680486	2.55706	0	11	PKM, GSTP1, EPHX1, PEBP1, ACTB, ACTG1, PGK1, PGAM1, HPRT1, ANXA1, P4HB	PKM, GSTP1, EPHX1, PEBP1, ACTB, ACTG1, PGK1, PGAM1, HPRT1, ANXA1, P4HB
BORCZUK_MALIGNANT_MESOTHELIOMA_UP	0.00110254	0.0239021	0.271211	2.54623	0	113	RPS15A, LUM, LAMTOR5, RAN, ERGIC3, HSPA8, EIF3H, ANXA2, PKM, CKS2, FBL, SDHB, PSMB7, S100A11, SNRPF, PCMT1, UBE2D1, DBI, TAF11, UBE2S, NME1, PPP4C, FKBP1A, PSMB6, GTF2A2, UBE2D2, MPC2, VBP1, DDOST, ARPC4, PPT1, MAGED2, ILF2, PSMD8, PARK7, PGK1, AP2S1, EIF3I, UBE2N, CCT2, GLO1, PRDX4, JTB, UBE2A, FKBP4, BUB3, HPRT1, RAP1A, CPQ, MORF4L2, DBN1, SEC61G, SLC25A3, CCZ1, KPNA2, TMEM183A, CCNG1, TAF12, F…	RPS15A, LUM, LAMTOR5, RAN, ERGIC3, HSPA8, EIF3H, ANXA2, PKM, CKS2, FBL, SDHB, PSMB7, S100A11, SNRPF, PCMT1, UBE2D1, DBI, TAF11, UBE2S, NME1, PPP4C, FKBP1A, PSMB6, GTF2A2, UBE2D2, MPC2, VBP1, DDOST, ARPC4, PPT1, MAGED2, ILF2, PSMD8, PARK7, PGK1, AP2S1, EIF3I, UBE2N, CCT2, GLO1, PRDX4, JTB, UBE2A, FKBP4, BUB3, HPRT1, RAP1A, CPQ, MORF4L2, DBN1, SEC61G, SLC25A3, CCZ1, KPNA2, TMEM183A, CCNG1, TAF12, F…
WP_SELENIUM_MICRONUTRIENT_NETWORK	0.00142248	0.0239021	0.505344	2.54334	0	22	PRDX1, PLAT, CCL2, TXN, PRDX5, GPX4, SOD1, PRDX3, SEPHS2, GPX3, PRDX2, IL1B, SERPINE1, PRDX4, CAT, NFKB2	PRDX1, PLAT, CCL2, TXN, PRDX5, GPX4, SOD1, PRDX3, SEPHS2, GPX3, PRDX2, IL1B, SERPINE1, PRDX4, CAT, NFKB2
SANA_RESPONSE_TO_IFNG_DN	0.00126103	0.0239021	0.392556	2.5341	0	39	RPL10A, RPS3A, RPL6, LGALS1, RAN, PRDX1, ARHGDIB, MGST3, ANGPTL2, RHOC, RPSA, RPLP0, NDUFA4, CTNNAL1, OAT, ILF2, TIMM17A, UQCR10, SNRPD2, MORF4L2, KDELR2, SMS, SLC25A3, NQO1, EI24, PRMT1, CCT5, DESI2, SSR2, PRSS23	RPL10A, RPS3A, RPL6, LGALS1, RAN, PRDX1, ARHGDIB, MGST3, ANGPTL2, RHOC, RPSA, RPLP0, NDUFA4, CTNNAL1, OAT, ILF2, TIMM17A, UQCR10, SNRPD2, MORF4L2, KDELR2, SMS, SLC25A3, NQO1, EI24, PRMT1, CCT5, DESI2, SSR2, PRSS23
DESERT_STEM_CELL_HEPATOCELLULAR_CARCINOMA_SUBCLASS_UP	0.00116144	0.0239021	0.309111	2.52724	0	73	ALDOA, RPLP2, RPL8, RPS3, LGALS3, CLIC1, PLP2, EIF3H, PKM, CKS2, FBL, S100A11, EIF3E, RPSA, EIF3D, S100A6, ENO1, UBE2I, TPM2, SPHK1, COL1A2, SMOX, ARPC2, PHLDA2, TUBA1C, ILF2, ARHGEF2, SPATS2, MTMR2, CCT2, DDX39A, TPD52L2, UCK2, TMED3, MTHFD2, CAPG, RALY, MAT2A, ENPP2, TMEM184B, PTTG1, COL1A1, SSB, PPP1CC, PRMT1, MARCKSL1, NUP62, SOX4	ALDOA, RPLP2, RPL8, RPS3, LGALS3, CLIC1, PLP2, EIF3H, PKM, CKS2, FBL, S100A11, EIF3E, RPSA, EIF3D, S100A6, ENO1, UBE2I, TPM2, SPHK1, COL1A2, SMOX, ARPC2, PHLDA2, TUBA1C, ILF2, ARHGEF2, SPATS2, MTMR2, CCT2, DDX39A, TPD52L2, UCK2, TMED3, MTHFD2, CAPG, RALY, MAT2A, ENPP2, TMEM184B, PTTG1, COL1A1, SSB, PPP1CC, PRMT1, MARCKSL1, NUP62, SOX4
REACTOME_CHAPERONE_MEDIATED_AUTOPHAGY	0.00154083	0.0239021	0.668641	2.51255	0	11	RPS27A, UBB, EEF1A1, UBA52, HSPA8, UBC, ARL13B, VIM, PARK7, PLIN2, PLIN3	RPS27A, UBB, EEF1A1, UBA52, HSPA8, UBC, ARL13B, VIM, PARK7, PLIN2, PLIN3
HOLLEMAN_ASPARAGINASE_RESISTANCE_ALL_UP	0.0015873	0.0239021	0.803863	2.50737	0	7	RPS3, RPL3, RPL6, RPL7A, RPL11, EIF3K	RPS3, RPL3, RPL6, RPL7A, RPL11, EIF3K
HOUSTIS_ROS	0.00139276	0.0239021	0.474525	2.50065	0	24	FTL, FTH1, PRDX1, MT1X, TXN, GPX4, SOD1, HMOX1, PRDX3, MT1A, GPX3, PRDX2, PRDX6, TXN2, PRDX4, CAT, GLRX, SCAF4	FTL, FTH1, PRDX1, MT1X, TXN, GPX4, SOD1, HMOX1, PRDX3, MT1A, GPX3, PRDX2, PRDX6, TXN2, PRDX4, CAT, GLRX, SCAF4
REACTOME_MODULATION_BY_MTB_OF_HOST_IMMUNE_SYSTEM	0.00166389	0.023932	0.928761	2.50035	0	5	RPS27A, B2M, UBB, UBA52, UBC	RPS27A, B2M, UBB, UBA52, UBC
ACEVEDO_NORMAL_TISSUE_ADJACENT_TO_LIVER_TUMOR_UP	0.00121507	0.0239021	0.355167	2.49508	0	48	RPL7, RPL27A, RPLP1, RPS3A, HLA-B, RPL23, RPL7A, RPL14, PTMA, UQCRH, MRPL51, SUMO2, RNH1, BLVRB, IGBP1, ERGIC2, ALG5, RGS2, GMFG, GADD45G, EMC7, UAP1, TBPL1, LMAN2, FAM162A, GTF3C6, NTAN1, CISD1, C7orf50, COL3A1	RPL7, RPL27A, RPLP1, RPS3A, HLA-B, RPL23, RPL7A, RPL14, PTMA, UQCRH, MRPL51, SUMO2, RNH1, BLVRB, IGBP1, ERGIC2, ALG5, RGS2, GMFG, GADD45G, EMC7, UAP1, TBPL1, LMAN2, FAM162A, GTF3C6, NTAN1, CISD1, C7orf50, COL3A1
GRADE_COLON_AND_RECTAL_CANCER_UP	0.00110011	0.0239021	0.266273	2.49271	0	111	EIF4A1, HNRNPA1, FXYD5, SAP18, CHCHD2, RAN, PRDX1, PKM, CKS2, FBL, PSMB7, TPI1, LY6E, SNRPB, PSMD4, EIF3E, TALDO1, TIMP1, LDHA, AAMP, PSMB3, PPIA, NPM1, DDIT4, CCT7, PSMA1, EIF6, WDR74, EEF1E1, COPS8, LYAR, GTF3A, SRSF2, DPM1, VBP1, HSPE1, NOB1, IFITM1, PSMA3, MAGED2, LDHB, CCDC85B, NAA10, HMGB2, RCC1, CD44, UBE2N, GLO1, DDX39A, PRDX4, PSMB1, THY1	EIF4A1, HNRNPA1, FXYD5, SAP18, CHCHD2, RAN, PRDX1, PKM, CKS2, FBL, PSMB7, TPI1, LY6E, SNRPB, PSMD4, EIF3E, TALDO1, TIMP1, LDHA, AAMP, PSMB3, PPIA, NPM1, DDIT4, CCT7, PSMA1, EIF6, WDR74, EEF1E1, COPS8, LYAR, GTF3A, SRSF2, DPM1, VBP1, HSPE1, NOB1, IFITM1, PSMA3, MAGED2, LDHB, CCDC85B, NAA10, HMGB2, RCC1, CD44, UBE2N, GLO1, DDX39A, PRDX4, PSMB1, THY1
JOHNSTONE_PARVB_TARGETS_2_UP	0.0011976	0.0239021	0.331289	2.4876	0	57	RPL36A, B2M, EEF1A1, HLA-B, FXYD5, CFL1, HLA-A, RPL5, ERGIC3, PKM, BSG, PLAT, IGFBP6, EPHX1, LY6E, S100A11, IFI27, ACTB, FKBP1A, LSR, CD151, IFITM1, OTUB1, ACTG1, ASXL2, CORO1B, SERPINE1	RPL36A, B2M, EEF1A1, HLA-B, FXYD5, CFL1, HLA-A, RPL5, ERGIC3, PKM, BSG, PLAT, IGFBP6, EPHX1, LY6E, S100A11, IFI27, ACTB, FKBP1A, LSR, CD151, IFITM1, OTUB1, ACTG1, ASXL2, CORO1B, SERPINE1
REACTOME_INACTIVATION_OF_CSF3_G_CSF_SIGNALING	0.0015873	0.0239021	0.796774	2.48526	0	7	RPS27A, UBB, UBA52, UBC, UBE2D1, UBE2D2	RPS27A, UBB, UBA52, UBC, UBE2D1, UBE2D2
REACTOME_SIGNALING_BY_CSF3_G_CSF	0.0015873	0.0239021	0.796774	2.48526	0	7	RPS27A, UBB, UBA52, UBC, UBE2D1, UBE2D2	RPS27A, UBB, UBA52, UBC, UBE2D1, UBE2D2
KIM_ALL_DISORDERS_CALB1_CORR_UP	0.00104058	0.0239021	0.23073	2.48482	0	186	ALDOA, UBB, OAZ1, TUBB2A, OAZ2, COX7A2, RAN, EEF2, PKM, FHL1, MGST3, TUBB4B, COX7A2L, ITM2A, CALM2, UBC, ATP6V0B, SNRPB, SUMO2, TMEM59, GPX4, RAB11A, CYC1, DSTN, TMED2, PCMT1, ADRM1, DUSP14, MOB4, PPP2R1A, NDUFV1, IDH3B, SPAG7, SUMO1, ARPC1A, COX8A, HNRNPA0, ACOT7, HMCES, OXA1L, HINT1, BRD2, ATP6V1F, PSMB6, EIF2S1, COPS8, MPC2, MIF, SRSF2, ERP29, VDAC2, ACTR1A, RER1, COPS3, NAPA, ISCU, DDOST, SNX…	ALDOA, UBB, OAZ1, TUBB2A, OAZ2, COX7A2, RAN, EEF2, PKM, FHL1, MGST3, TUBB4B, COX7A2L, ITM2A, CALM2, UBC, ATP6V0B, SNRPB, SUMO2, TMEM59, GPX4, RAB11A, CYC1, DSTN, TMED2, PCMT1, ADRM1, DUSP14, MOB4, PPP2R1A, NDUFV1, IDH3B, SPAG7, SUMO1, ARPC1A, COX8A, HNRNPA0, ACOT7, HMCES, OXA1L, HINT1, BRD2, ATP6V1F, PSMB6, EIF2S1, COPS8, MPC2, MIF, SRSF2, ERP29, VDAC2, ACTR1A, RER1, COPS3, NAPA, ISCU, DDOST, SNX…
REACTOME_CELL_CYCLE	0.00104275	0.0239021	0.237209	2.48207	0	165	RPS27, RPS27A, UBB, UBA52, TUBB2A, RAN, TUBA1B, RBX1, ANAPC11, NOP10, POLR2L, DCTN2, CCND1, PSMB5, TUBB4B, PSMB7, POLR2F, LMNA, POLD4, DYNLL1, UBC, CHMP4A, PSMD4, PSMA7, CCND3, UBE2D1, NUDC, PSMB8, PPP2R1A, BABAM1, UBE2S, SUMO1, PSMB3, POLR2I, UBE2I, EMD, NPM1, PSMB9, PSMB6, PSMA1, POLR2G, CDC26, PSMC4, KAT5, BANF1, PSMD6, ACTR1A, PSME2, CHMP3, POLE4, TUBB, PSMC5, TUBA1C, PSMD13, PSME1, CHMP2B, P…	RPS27, RPS27A, UBB, UBA52, TUBB2A, RAN, TUBA1B, RBX1, ANAPC11, NOP10, POLR2L, DCTN2, CCND1, PSMB5, TUBB4B, PSMB7, POLR2F, LMNA, POLD4, DYNLL1, UBC, CHMP4A, PSMD4, PSMA7, CCND3, UBE2D1, NUDC, PSMB8, PPP2R1A, BABAM1, UBE2S, SUMO1, PSMB3, POLR2I, UBE2I, EMD, NPM1, PSMB9, PSMB6, PSMA1, POLR2G, CDC26, PSMC4, KAT5, BANF1, PSMD6, ACTR1A, PSME2, CHMP3, POLE4, TUBB, PSMC5, TUBA1C, PSMD13, PSME1, CHMP2B, P…
REACTOME_INTERFERON_SIGNALING	0.00122399	0.0239021	0.356795	2.47982	0	47	EIF4A1, RPS27A, HLA-C, B2M, UBB, HLA-B, UBA52, HLA-A, EIF4A3, UBC, IFI6, IFI27, IFITM3, PSMB8, SUMO1, IFNAR2, IRF7, IFITM1, PIN1, HLA-F, IFI35, CD44, UBE2N, UBE2E1, EIF4E, UBE2L6, SEC13, IP6K2, KPNA2, NUP107	EIF4A1, RPS27A, HLA-C, B2M, UBB, HLA-B, UBA52, HLA-A, EIF4A3, UBC, IFI6, IFI27, IFITM3, PSMB8, SUMO1, IFNAR2, IRF7, IFITM1, PIN1, HLA-F, IFI35, CD44, UBE2N, UBE2E1, EIF4E, UBE2L6, SEC13, IP6K2, KPNA2, NUP107
HOSHIDA_LIVER_CANCER_SUBCLASS_S2	0.00131234	0.0239021	0.43461	2.47379	0	29	RPL31, RPS27, RPL27, RPS25, RPS19, RPS5, BCAM, RPL24, FBL, PPP2R1A, SNRPE, SUMO1, PRDX3	RPL31, RPS27, RPL27, RPS25, RPS19, RPS5, BCAM, RPL24, FBL, PPP2R1A, SNRPE, SUMO1, PRDX3
REACTOME_DISEASES_OF_SIGNAL_TRANSDUCTION_BY_GROWTH_FACTOR_RECEPTORS_AND_SECOND_MESSENGERS	0.00110011	0.0239021	0.262019	2.47241	0	114	RPS6, RPS27A, UBB, UBA52, RBX1, POLR2L, PSMB5, PSMB7, POLR2F, LMNA, UBC, PSMD4, PSMA7, PEBP1, ACTB, PSENEN, TFG, PSMB8, PPP2R1A, PSMB3, POLR2I, NPM1, PSMB9, PHB, FKBP1A, RHOG, PSMB6, PSMA1, POLR2G, ERLEC1, PSMC4, PSMD6, PSME2, PSMC5, PSMD13, HDAC5, BAD, PSME1, PSMD3, PSMA3, PSMC3, PSMD8, DERL2, ACTG1, PSMB4, PSMD9, PSMC2, PSMB2, PSMB1, POLR2J, APH1A	RPS6, RPS27A, UBB, UBA52, RBX1, POLR2L, PSMB5, PSMB7, POLR2F, LMNA, UBC, PSMD4, PSMA7, PEBP1, ACTB, PSENEN, TFG, PSMB8, PPP2R1A, PSMB3, POLR2I, NPM1, PSMB9, PHB, FKBP1A, RHOG, PSMB6, PSMA1, POLR2G, ERLEC1, PSMC4, PSMD6, PSME2, PSMC5, PSMD13, HDAC5, BAD, PSME1, PSMD3, PSMA3, PSMC3, PSMD8, DERL2, ACTG1, PSMB4, PSMD9, PSMC2, PSMB2, PSMB1, POLR2J, APH1A
ACEVEDO_LIVER_CANCER_UP	0.00102041	0.0239021	0.204048	2.46441	0	318	RPL13A, RPL7, RPL23A, RPLP1, RPS27A, HLA-C, B2M, CD9, HSPB1, RPS7, RPL17, HLA-B, GIMAP5, RPL23, RPL7A, RPL14, EIF3H, S100A10, MGP, RBX1, CKS2, TAGLN2, NEDD8, NDUFA4L2, UQCRB, POLD4, CYSTM1, EIF4A3, UQCRH, MRPL51, SUMO2, IFI27, BRK1, TMEM14C, TFG, COX7B, NDUFB5, HSPA1B, TALDO1, PSMB8, RNH1, ATP6V0E1, TRAPPC4, BLVRB, HSD17B11, SPCS1, GNG11, IGBP1, UBE2S, TIMM10, TM2D1, ERGIC2, GYPC, TMEM109, PHPT1,…	RPL13A, RPL7, RPL23A, RPLP1, RPS27A, HLA-C, B2M, CD9, HSPB1, RPS7, RPL17, HLA-B, GIMAP5, RPL23, RPL7A, RPL14, EIF3H, S100A10, MGP, RBX1, CKS2, TAGLN2, NEDD8, NDUFA4L2, UQCRB, POLD4, CYSTM1, EIF4A3, UQCRH, MRPL51, SUMO2, IFI27, BRK1, TMEM14C, TFG, COX7B, NDUFB5, HSPA1B, TALDO1, PSMB8, RNH1, ATP6V0E1, TRAPPC4, BLVRB, HSD17B11, SPCS1, GNG11, IGBP1, UBE2S, TIMM10, TM2D1, ERGIC2, GYPC, TMEM109, PHPT1,…
REACTOME_HSP90_CHAPERONE_CYCLE_FOR_STEROID_HORMONE_RECEPTORS_SHR_IN_THE_PRESENCE_OF_LIGAND	0.00141243	0.0239021	0.510602	2.45722	0	19	TUBB2A, HSPA8, TUBA1B, DCTN2, TUBB4B, DYNLL1, HSPA1B, CAPZB, HSPA1A, ACTR1A, TUBA1C, DNAJB1, FKBP4, HSPA2, ACTR10, DCTN3, TUBB6	TUBB2A, HSPA8, TUBA1B, DCTN2, TUBB4B, DYNLL1, HSPA1B, CAPZB, HSPA1A, ACTR1A, TUBA1C, DNAJB1, FKBP4, HSPA2, ACTR10, DCTN3, TUBB6
PELLICCIOTTA_HDAC_IN_ANTIGEN_PRESENTATION_UP	0.00129032	0.0239021	0.41968	2.44645	0	31	B2M, ERGIC3, PSMB7, HERPUD1, PSMD4, TRAPPC3, TRAPPC4, PSMB3, COPE, PSMC4, PSMD6, TBCB, PSMD13, PSMD3, TMED9, BCAP31, PSMB4, PSMD9, PSMB1, TRAPPC1, PSMA5, KDELR2	B2M, ERGIC3, PSMB7, HERPUD1, PSMD4, TRAPPC3, TRAPPC4, PSMB3, COPE, PSMC4, PSMD6, TBCB, PSMD13, PSMD3, TMED9, BCAP31, PSMB4, PSMD9, PSMB1, TRAPPC1, PSMA5, KDELR2
SCHLOSSER_SERUM_RESPONSE_DN	0.00104167	0.0239021	0.225205	2.44262	0	192	CD9, HNRNPA1, BCAM, TOMM7, LAMTOR5, ATF4, COX7A2, TMSB10, EIF3H, PRDX1, EIF1, COX7A2L, SLC25A5, UQCRB, PTMA, MYL12A, COX6C, NDUFS4, CPNE3, CALM2, MAGOH, UBC, TMEM59, MRPL33, DSTN, TMED2, PCMT1, ECH1, COX7B, HMGN3, IGBP1, SNRPB2, SNRPE, SUMO1, HNRNPA0, PRDX3, HNRNPH2, EEF1B2, HMCES, GABARAPL2, PSMA1, GTF2A2, SMARCE1, COPS8, EIF3M, PSMD6, PSME2, SEC11A, HSPB11, STRAP, SDCBP, CHMP2B, GMFG, PSMA3, TB…	CD9, HNRNPA1, BCAM, TOMM7, LAMTOR5, ATF4, COX7A2, TMSB10, EIF3H, PRDX1, EIF1, COX7A2L, SLC25A5, UQCRB, PTMA, MYL12A, COX6C, NDUFS4, CPNE3, CALM2, MAGOH, UBC, TMEM59, MRPL33, DSTN, TMED2, PCMT1, ECH1, COX7B, HMGN3, IGBP1, SNRPB2, SNRPE, SUMO1, HNRNPA0, PRDX3, HNRNPH2, EEF1B2, HMCES, GABARAPL2, PSMA1, GTF2A2, SMARCE1, COPS8, EIF3M, PSMD6, PSME2, SEC11A, HSPB11, STRAP, SDCBP, CHMP2B, GMFG, PSMA3, TB…
REACTOME_COMPLEX_I_BIOGENESIS	0.0012285	0.0239021	0.354935	2.44111	0	45	NDUFA13, NDUFB11, TIMMDC1, NDUFS4, NDUFA11, NDUFA1, NDUFB5, NDUFA12, NDUFV2, NDUFV1, NDUFB9, NDUFS7, NDUFS5, NDUFB7, NDUFC2, NDUFA6, NDUFAB1, NDUFB2, NDUFA9, NDUFB3, NDUFB4, NDUFS3, NDUFC1, NDUFAF3	NDUFA13, NDUFB11, TIMMDC1, NDUFS4, NDUFA11, NDUFA1, NDUFB5, NDUFA12, NDUFV2, NDUFV1, NDUFB9, NDUFS7, NDUFS5, NDUFB7, NDUFC2, NDUFA6, NDUFAB1, NDUFB2, NDUFA9, NDUFB3, NDUFB4, NDUFS3, NDUFC1, NDUFAF3
DEBIASI_APOPTOSIS_BY_REOVIRUS_INFECTION_UP	0.00120919	0.0239021	0.322987	2.43262	0	58	SLC3A2, COX6A1, IFI6, IFI27, IFITM3, UBE2D1, MOB4, TM2D1, PSMB9, ADM, IRF7, ATF1, KAT5, GEM, STX3, IFITM1, IFI35, LSM5, PGAM1, PFDN4, TIMM17A, TBPL1, EIF4E, DNAJB9, CETN3, UBE2L6, BUB3, CLK3, ANXA1, DNAJC2, SNAPC1, BTG3, TAP1, CRK, KIN, PIR, TIPARP	SLC3A2, COX6A1, IFI6, IFI27, IFITM3, UBE2D1, MOB4, TM2D1, PSMB9, ADM, IRF7, ATF1, KAT5, GEM, STX3, IFITM1, IFI35, LSM5, PGAM1, PFDN4, TIMM17A, TBPL1, EIF4E, DNAJB9, CETN3, UBE2L6, BUB3, CLK3, ANXA1, DNAJC2, SNAPC1, BTG3, TAP1, CRK, KIN, PIR, TIPARP
NADLER_OBESITY_UP	0.00132275	0.0239021	0.434657	2.43021	0	28	LGALS3, FXYD5, CFL1, BGN, PFN1, NEDD8, MT1X, MFGE8, IFI27, GRN, MIF, DAD1, CAPG, PLIN2, DYNLT1, SERPINF1, SEC13, CSTB, CTSD, COL1A1, CTSA	LGALS3, FXYD5, CFL1, BGN, PFN1, NEDD8, MT1X, MFGE8, IFI27, GRN, MIF, DAD1, CAPG, PLIN2, DYNLT1, SERPINF1, SEC13, CSTB, CTSD, COL1A1, CTSA
SCHLOSSER_SERUM_RESPONSE_AUGMENTED_BY_MYC	0.00124224	0.0239021	0.362982	2.42802	0	42	EIF4A1, RAD23A, PKM, ERP44, GUK1, CYC1, AIP, UQCRQ, RNH1, MLF2, PPP2R1A, NDUFV1, IDH3B, UBE2S, TMEM109, KAT5, RER1, OTUB1, SYNGR2, TMED9, RBM42, JTB, PSMD11, ADA, BDKRB2, P4HB, CSNK2B, ZNF593, KXD1, NUP62	EIF4A1, RAD23A, PKM, ERP44, GUK1, CYC1, AIP, UQCRQ, RNH1, MLF2, PPP2R1A, NDUFV1, IDH3B, UBE2S, TMEM109, KAT5, RER1, OTUB1, SYNGR2, TMED9, RBM42, JTB, PSMD11, ADA, BDKRB2, P4HB, CSNK2B, ZNF593, KXD1, NUP62
REACTOME_PREVENTION_OF_PHAGOSOMAL_LYSOSOMAL_FUSION	0.00166389	0.023932	0.901567	2.42714	0	5	RPS27A, UBB, UBA52, UBC, RAB7A	RPS27A, UBB, UBA52, UBC, RAB7A
TIEN_INTESTINE_PROBIOTICS_24HR_UP	0.00102564	0.0239021	0.215305	2.41823	0	217	TUBB2A, RAN, MYL6, RBX1, NDUFA13, DUT, CKS2, POLR2L, CCND1, CYB5R3, TAX1BP3, ARHGDIB, TAGLN2, NEDD8, MGST3, PSMB7, POLR2F, CNPY2, TAGLN, ID2, UBL5, DYNLL1, EIF4A3, TMA7, SNRPF, PCMT1, PTS, UBE2D1, HMGN3, DBI, NUDC, RPL26L1, ATP6V0E1, TRAPPC4, NDUFV2, TAF11, BABAM1, SNRPE, UNC50, SUMO1, HNRNPA0, NME1, ECHS1, TMEM109, SIVA1, PHB, ADM, SLIRP, FDPS, UROD, MGST2, PRDX2, HSBP1, SRSF2, HSPE1, TMEM50A, A…	TUBB2A, RAN, MYL6, RBX1, NDUFA13, DUT, CKS2, POLR2L, CCND1, CYB5R3, TAX1BP3, ARHGDIB, TAGLN2, NEDD8, MGST3, PSMB7, POLR2F, CNPY2, TAGLN, ID2, UBL5, DYNLL1, EIF4A3, TMA7, SNRPF, PCMT1, PTS, UBE2D1, HMGN3, DBI, NUDC, RPL26L1, ATP6V0E1, TRAPPC4, NDUFV2, TAF11, BABAM1, SNRPE, UNC50, SUMO1, HNRNPA0, NME1, ECHS1, TMEM109, SIVA1, PHB, ADM, SLIRP, FDPS, UROD, MGST2, PRDX2, HSBP1, SRSF2, HSPE1, TMEM50A, A…
REACTOME_CLASS_I_MHC_MEDIATED_ANTIGEN_PROCESSING_PRESENTATION	0.00109769	0.0239021	0.260206	2.41162	0	108	RPS27A, HLA-C, B2M, UBB, HLA-B, UBA52, HLA-A, RBX1, ANAPC11, PSMB5, PSMB7, UBC, PSMD4, PSMA7, UBE2D1, PSMB8, UBE2S, PSMB3, PSMB9, PSMB6, PSMA1, UBE2D2, RBCK1, CDC26, PSMC4, PSMD6, PSME2, RNF126, UBE2B, PSMC5, CYBA, PSMD13, PSME1, HLA-F, PSMD3, PSMA3, PSMC3, PSMD8, BCAP31, PSMB4, PSMD9, UBE2N, PSMC2, PSMB2, PSMB1, UBE2E1, UBE2A, UBE2L6, KEAP1, MYLIP, PSMD11, SEC13, PSMA5, PSMA4, SEC61G, UBE2L3, SE…	RPS27A, HLA-C, B2M, UBB, HLA-B, UBA52, HLA-A, RBX1, ANAPC11, PSMB5, PSMB7, UBC, PSMD4, PSMA7, UBE2D1, PSMB8, UBE2S, PSMB3, PSMB9, PSMB6, PSMA1, UBE2D2, RBCK1, CDC26, PSMC4, PSMD6, PSME2, RNF126, UBE2B, PSMC5, CYBA, PSMD13, PSME1, HLA-F, PSMD3, PSMA3, PSMC3, PSMD8, BCAP31, PSMB4, PSMD9, UBE2N, PSMC2, PSMB2, PSMB1, UBE2E1, UBE2A, UBE2L6, KEAP1, MYLIP, PSMD11, SEC13, PSMA5, PSMA4, SEC61G, UBE2L3, SE…
CAVARD_LIVER_CANCER_MALIGNANT_VS_BENIGN	0.00150602	0.0239021	0.621951	2.41159	0	12	RPL13A, HLA-C, FTH1, MYL6, PRDX1, SLC25A5, ACTB, MRFAP1	RPL13A, HLA-C, FTH1, MYL6, PRDX1, SLC25A5, ACTB, MRFAP1
REACTOME_DOWNREGULATION_OF_SMAD2_3_SMAD4_TRANSCRIPTIONAL_ACTIVITY	0.0015873	0.0239021	0.72871	2.4055	0	8	RPS27A, UBB, UBA52, UBC, TGIF1, UBE2D1	RPS27A, UBB, UBA52, UBC, TGIF1, UBE2D1
REACTOME_ADAPTIVE_IMMUNE_SYSTEM	0.00103842	0.0239021	0.227519	2.40485	0	171	RPS27A, HLA-C, B2M, UBB, HLA-B, UBA52, HLA-A, TUBB2A, TUBA1B, RBX1, ANAPC11, DCTN2, PSMB5, TUBB4B, PSMB7, DYNLL1, UBC, PSMD4, PSMA7, UBE2D1, RAB7A, PSMB8, PPP2R1A, CAPZB, UBE2S, PSMB3, PPIA, PSMB9, FKBP1A, PSMB6, PSMA1, UBE2D2, RBCK1, CDC26, PSMC4, COL1A2, PSMD6, ACTR1A, PSME2, RNF126, UBE2B, PSMC5, TUBA1C, CYBA, CLTA, PSMD13, IFITM1, PSME1, HLA-F, PSMD3, CD40, AP1S1, PSMA3, PSMC3, PSMD8, BCAP31,…	RPS27A, HLA-C, B2M, UBB, HLA-B, UBA52, HLA-A, TUBB2A, TUBA1B, RBX1, ANAPC11, DCTN2, PSMB5, TUBB4B, PSMB7, DYNLL1, UBC, PSMD4, PSMA7, UBE2D1, RAB7A, PSMB8, PPP2R1A, CAPZB, UBE2S, PSMB3, PPIA, PSMB9, FKBP1A, PSMB6, PSMA1, UBE2D2, RBCK1, CDC26, PSMC4, COL1A2, PSMD6, ACTR1A, PSME2, RNF126, UBE2B, PSMC5, TUBA1C, CYBA, CLTA, PSMD13, IFITM1, PSME1, HLA-F, PSMD3, CD40, AP1S1, PSMA3, PSMC3, PSMD8, BCAP31,…
DIRMEIER_LMP1_RESPONSE_EARLY	0.00139276	0.0239021	0.456117	2.40364	0	24	RPS10, RPS9, RPS16, EEF1A1, FTH1, EEF2, EIF1, HERPUD1, ACTB, CD83, IRF7, INSIG1, MYC, NFKB2, ZC3H12A	RPS10, RPS9, RPS16, EEF1A1, FTH1, EEF2, EIF1, HERPUD1, ACTB, CD83, IRF7, INSIG1, MYC, NFKB2, ZC3H12A
YANAGISAWA_LUNG_CANCER_RECURRENCE	0.0015873	0.0239021	0.770397	2.40298	0	7	TMSB4X, FAU, RPL39, TMSB10, RPL26L1, S100A6	TMSB4X, FAU, RPL39, TMSB10, RPL26L1, S100A6
REACTOME_NEGATIVE_REGULATION_OF_FGFR1_SIGNALING	0.00166389	0.023932	0.891516	2.40008	0	5	RPS27A, UBB, UBA52, UBC, PPP2R1A	RPS27A, UBB, UBA52, UBC, PPP2R1A
REACTOME_NEGATIVE_REGULATION_OF_FGFR2_SIGNALING	0.00166389	0.023932	0.891516	2.40008	0	5	RPS27A, UBB, UBA52, UBC, PPP2R1A	RPS27A, UBB, UBA52, UBC, PPP2R1A
REACTOME_NEGATIVE_REGULATION_OF_FGFR3_SIGNALING	0.00166389	0.023932	0.891516	2.40008	0	5	RPS27A, UBB, UBA52, UBC, PPP2R1A	RPS27A, UBB, UBA52, UBC, PPP2R1A
REACTOME_NEGATIVE_REGULATION_OF_FGFR4_SIGNALING	0.00166389	0.023932	0.891516	2.40008	0	5	RPS27A, UBB, UBA52, UBC, PPP2R1A	RPS27A, UBB, UBA52, UBC, PPP2R1A
REACTOME_SPRY_REGULATION_OF_FGF_SIGNALING	0.00166389	0.023932	0.891516	2.40008	0	5	RPS27A, UBB, UBA52, UBC, PPP2R1A	RPS27A, UBB, UBA52, UBC, PPP2R1A
MULLIGHAN_NPM1_MUTATED_SIGNATURE_2_DN	0.00129032	0.0239021	0.411075	2.39628	0	31	ALDOA, FXYD5, TUFM, EEF1D, EIF3F, FHL1, RPL28, EIF3D, LDHA, UXT, EIF6, XRCC6, GRHPR, GPI, PHB2, FAM162A, SERPINF1, CLK3, UBE2L3, SORBS3, EHD1, ACLY, NBL1, WDR1	ALDOA, FXYD5, TUFM, EEF1D, EIF3F, FHL1, RPL28, EIF3D, LDHA, UXT, EIF6, XRCC6, GRHPR, GPI, PHB2, FAM162A, SERPINF1, CLK3, UBE2L3, SORBS3, EHD1, ACLY, NBL1, WDR1
NUTT_GBM_VS_AO_GLIOMA_UP	0.001443	0.0239021	0.482478	2.38071	0	21	CLIC1, ANXA2, TAGLN2, RHOC, LDHA, CAPZB, TMEM109, VIM, SMOX, DDOST, HLA-F, TMED9, AP1S2, GPI	CLIC1, ANXA2, TAGLN2, RHOC, LDHA, CAPZB, TMEM109, VIM, SMOX, DDOST, HLA-F, TMED9, AP1S2, GPI
VERHAAK_GLIOBLASTOMA_MESENCHYMAL	0.00119474	0.0239021	0.309494	2.37899	0	62	S100A4, ARPC1B, LGALS3, FXYD5, CLIC1, LGALS1, ANXA2, ANXA4, IGFBP6, POLD4, S100A11, NPC2, TIMP1, BLVRB, GRN, RHOG, MGST2, COL1A2, C1orf54, PIGP, SYNGR2, EMP3, HEXB, UAP1, TNFRSF1A, SERPINE1, PLAUR, SCPEP1, EHD2, BDKRB2, CPQ, ANXA1, FHOD1, EFEMP2, SYPL1, COL1A1, MVP, LY96, S100A13, PROCR, RAB32, TCIRG1	S100A4, ARPC1B, LGALS3, FXYD5, CLIC1, LGALS1, ANXA2, ANXA4, IGFBP6, POLD4, S100A11, NPC2, TIMP1, BLVRB, GRN, RHOG, MGST2, COL1A2, C1orf54, PIGP, SYNGR2, EMP3, HEXB, UAP1, TNFRSF1A, SERPINE1, PLAUR, SCPEP1, EHD2, BDKRB2, CPQ, ANXA1, FHOD1, EFEMP2, SYPL1, COL1A1, MVP, LY96, S100A13, PROCR, RAB32, TCIRG1
WIERENGA_PML_INTERACTOME	0.00154083	0.0239021	0.631972	2.37476	0	11	RPS27, RPS3, RPL3, RPS18, EEF1A1, EMD, POLDIP2, OAT, ACTG1	RPS27, RPS3, RPL3, RPS18, EEF1A1, EMD, POLDIP2, OAT, ACTG1
REACTOME_ASSEMBLY_OF_THE_HIV_VIRION	0.0015873	0.0239021	0.76056	2.3723	0	7	RPS27A, UBB, UBA52, UBC, TSG101, PPIA	RPS27A, UBB, UBA52, UBC, TSG101, PPIA
SESTO_RESPONSE_TO_UV_C0	0.00120192	0.0239021	0.330717	2.37004	0	50	RPS27, SAP18, CAMLG, DYNLL1, EIF4A3, ARL6IP1, HMOX1, NDUFA4, TAF9, HNRNPH2, ADM, BRD2, NEU1, GTF2A2, EIF2S1, HSPA1A, LSR, PSMD6, ISCU, CLTA, PSMA3, BPGM, GTF2B, ANXA1, PSMA4, KPNA2, TAP1, PPP1CC, PGRMC1, PCNA, BAG1, TCP1, CTR9, USP10, POLR2K, GDF15, UBE2V2	RPS27, SAP18, CAMLG, DYNLL1, EIF4A3, ARL6IP1, HMOX1, NDUFA4, TAF9, HNRNPH2, ADM, BRD2, NEU1, GTF2A2, EIF2S1, HSPA1A, LSR, PSMD6, ISCU, CLTA, PSMA3, BPGM, GTF2B, ANXA1, PSMA4, KPNA2, TAP1, PPP1CC, PGRMC1, PCNA, BAG1, TCP1, CTR9, USP10, POLR2K, GDF15, UBE2V2
REACTOME_PEXOPHAGY	0.00166389	0.023932	0.878787	2.36581	0	5	RPS27A, UBB, UBA52, UBC	RPS27A, UBB, UBA52, UBC
PUJANA_ATM_PCC_NETWORK	0.00102041	0.0239021	0.195697	2.364	0	316	RPL13A, RPL7, RPL23A, RPS20, RPL21, RPL31, RPL36A, RPLP2, RPL19, RPS27, RPL27, RPS25, RPL10A, RPS4X, RPS6, RPS27A, U2AF1, RPS19, RPS15A, B2M, HNRNPA1, RPS3A, RPS23, RPS7, RPS12, RPL17, RPL34, ARPC1B, EEF1A1, RPL6, RPL30, RPL23, RPL4, BTF3, RPL36AL, RPL14, DKK3, RPL5, RAN, HSPA8, EIF3H, RPL11, PKM, NACA, DUT, FBL, EIF3F, COMP, RPL22, ARHGDIB, PTMA, POLD4, EIF4A3, MAGOH, SNRPB, RPL37, MRPL33, EIF3E…	RPL13A, RPL7, RPL23A, RPS20, RPL21, RPL31, RPL36A, RPLP2, RPL19, RPS27, RPL27, RPS25, RPL10A, RPS4X, RPS6, RPS27A, U2AF1, RPS19, RPS15A, B2M, HNRNPA1, RPS3A, RPS23, RPS7, RPS12, RPL17, RPL34, ARPC1B, EEF1A1, RPL6, RPL30, RPL23, RPL4, BTF3, RPL36AL, RPL14, DKK3, RPL5, RAN, HSPA8, EIF3H, RPL11, PKM, NACA, DUT, FBL, EIF3F, COMP, RPL22, ARHGDIB, PTMA, POLD4, EIF4A3, MAGOH, SNRPB, RPL37, MRPL33, EIF3E…
CONCANNON_APOPTOSIS_BY_EPOXOMICIN_DN	0.00119904	0.0239021	0.32284	2.35941	0	53	TMSB4X, S100A4, LUM, TMSB10, POLR2L, LSM2, APRT, PEBP1, HMGN3, DBI, LDHA, GNG11, ADM, PCOLCE, CYB5A, HMGB2, SNRPG, EID1, TNFAIP6, GTF2H5, INSIG1, SPTSSA, COX17, MYC, CETN3, PFKP, ACYP1, LAGE3, NME4, NDUFA2, MFSD10, NDUFB1	TMSB4X, S100A4, LUM, TMSB10, POLR2L, LSM2, APRT, PEBP1, HMGN3, DBI, LDHA, GNG11, ADM, PCOLCE, CYB5A, HMGB2, SNRPG, EID1, TNFAIP6, GTF2H5, INSIG1, SPTSSA, COX17, MYC, CETN3, PFKP, ACYP1, LAGE3, NME4, NDUFA2, MFSD10, NDUFB1
BIOCARTA_PROTEASOME_PATHWAY	0.00146413	0.0239021	0.553428	2.35702	0	15	PSMB5, PSMB7, PSMA7, PSMB3, PSMB6, PSMA1, PSMA3, PSMB4, PSMB2, PSMB1, UBE2A, PSMA5, PSMA4	PSMB5, PSMB7, PSMA7, PSMB3, PSMB6, PSMA1, PSMA3, PSMB4, PSMB2, PSMB1, UBE2A, PSMA5, PSMA4
MUNSHI_MULTIPLE_MYELOMA_UP	0.00127065	0.0239021	0.387796	2.35619	0	34	S100A4, UBB, EEF1A1, CD63, RAN, ANXA2, NACA, CALM2, UBC, DBI, HAX1, HSPE1, PSME2, IFITM1, DAD1, LDHB, PSMB1, SSR4, XBP1, FKBP2, UBE2L3	S100A4, UBB, EEF1A1, CD63, RAN, ANXA2, NACA, CALM2, UBC, DBI, HAX1, HSPE1, PSME2, IFITM1, DAD1, LDHB, PSMB1, SSR4, XBP1, FKBP2, UBE2L3
PARK_HSC_AND_MULTIPOTENT_PROGENITORS	0.00143678	0.0239021	0.530788	2.35603	0	16	ITM2B, TAGLN2, PTMA, SERF2, LY6E, RAMP2, RPSA, ATP6V0E1, PPIA, SMARCE1	ITM2B, TAGLN2, PTMA, SERF2, LY6E, RAMP2, RPSA, ATP6V0E1, PPIA, SMARCE1
NGO_MALIGNANT_GLIOMA_1P_LOH	0.00151515	0.0239021	0.644805	2.3487	0	10	GAPDH, ANXA2, RPSA, ENO1, ECHS1, VIM, PARK7, PGK1, P4HB	GAPDH, ANXA2, RPSA, ENO1, ECHS1, VIM, PARK7, PGK1, P4HB
ICHIBA_GRAFT_VERSUS_HOST_DISEASE_D7_UP	0.00134771	0.0239021	0.428498	2.34863	0	26	TMSB4X, CLIC1, TMSB10, PKM, CCL2, IFI27, PSMB8, MT1A, FLOT1, PSMB9, IRF7, PSME2, CYBA, PSME1, IFI35, LGALS3BP, KRT18	TMSB4X, CLIC1, TMSB10, PKM, CCL2, IFI27, PSMB8, MT1A, FLOT1, PSMB9, IRF7, PSME2, CYBA, PSME1, IFI35, LGALS3BP, KRT18
REACTOME_AMYLOID_FIBER_FORMATION	0.00142045	0.0239021	0.515922	2.3479	0	17	RPS27A, B2M, UBB, UBA52, ITM2B, UBC, MFGE8, PSENEN, CST3, APH1A, UBE2L6, TSPAN14, TSPAN15, GSN	RPS27A, B2M, UBB, UBA52, ITM2B, UBC, MFGE8, PSENEN, CST3, APH1A, UBE2L6, TSPAN14, TSPAN15, GSN
YAMAZAKI_TCEB3_TARGETS_DN	0.00118906	0.0239021	0.326829	2.34723	0	49	ALDOA, HNRNPA1, LGALS3, TUBA1B, CKS2, TUBB4B, MT1X, ITM2A, ARL6IP1, TGIF1, TALDO1, S100A6, ARL4A, UBE2S, MT1A, SEPHS2, PHB, MIF, VBP1, TUBB, CYBA, CBR3, LDHB, PARK7	ALDOA, HNRNPA1, LGALS3, TUBA1B, CKS2, TUBB4B, MT1X, ITM2A, ARL6IP1, TGIF1, TALDO1, S100A6, ARL4A, UBE2S, MT1A, SEPHS2, PHB, MIF, VBP1, TUBB, CYBA, CBR3, LDHB, PARK7
KORKOLA_EMBRYONAL_CARCINOMA_UP	0.00150602	0.0239021	0.581178	2.34656	0	13	CD9, GAPDH, ARHGDIB, TPI1, C12orf57, NDUFA9, LDHB, TNFRSF1A, DERA, NOP2, PHB2	CD9, GAPDH, ARHGDIB, TPI1, C12orf57, NDUFA9, LDHB, TNFRSF1A, DERA, NOP2, PHB2
TAKAO_RESPONSE_TO_UVB_RADIATION_DN	0.00126103	0.0239021	0.363467	2.34632	0	39	RPS23, ARPC1B, ANXA2, RAB11A, CCNI, ECHS1, ADM, DPM1, ESD, RER1, RGS2, ARPC4, PSMA3, DNAJB1, TNFRSF1A, CREB3, NFKB2, PLIN2, PHB2, PSEN2, SLC39A14, MORF4L2, PSMA4, CCT8, PIR, PWP1	RPS23, ARPC1B, ANXA2, RAB11A, CCNI, ECHS1, ADM, DPM1, ESD, RER1, RGS2, ARPC4, PSMA3, DNAJB1, TNFRSF1A, CREB3, NFKB2, PLIN2, PHB2, PSEN2, SLC39A14, MORF4L2, PSMA4, CCT8, PIR, PWP1
REACTOME_APC_C_CDC20_MEDIATED_DEGRADATION_OF_CYCLIN_B	0.00150602	0.0239021	0.605078	2.34617	0	12	RPS27A, UBB, UBA52, ANAPC11, UBC, UBE2D1, UBE2S, CDC26, ANAPC16, UBE2E1	RPS27A, UBB, UBA52, ANAPC11, UBC, UBE2D1, UBE2S, CDC26, ANAPC16, UBE2E1
REACTOME_REGULATED_NECROSIS	0.00143062	0.0239021	0.501655	2.34511	0	18	RPS27A, UBB, UBA52, UBC, CHMP4A, CYCS, FLOT1, CHMP3, SDCBP, CHMP2B, IL1B, GSDMD	RPS27A, UBB, UBA52, UBC, CHMP4A, CYCS, FLOT1, CHMP3, SDCBP, CHMP2B, IL1B, GSDMD
FERRANDO_T_ALL_WITH_MLL_ENL_FUSION_DN	0.00126103	0.0239021	0.37483	2.34028	0	36	S100A4, GAPDH, PLP2, EEF1D, DUT, TXN, SLC1A5, HMGN2, UBE2S, COX8A, HINT1, AP3S1, VBP1, PRDX6, SDHA, HMGB2, PGAM1, RANBP1, DDX39A, PSMB2, MYC	S100A4, GAPDH, PLP2, EEF1D, DUT, TXN, SLC1A5, HMGN2, UBE2S, COX8A, HINT1, AP3S1, VBP1, PRDX6, SDHA, HMGB2, PGAM1, RANBP1, DDX39A, PSMB2, MYC
REACTOME_JOSEPHIN_DOMAIN_DUBS	0.00159744	0.0239021	0.799382	2.33202	0	6	RPS27A, UBB, UBA52, RAD23A, UBC	RPS27A, UBB, UBA52, RAD23A, UBC
REACTOME_APC_CDC20_MEDIATED_DEGRADATION_OF_NEK2A	0.00150602	0.0239021	0.577245	2.33068	0	13	RPS27A, UBB, UBA52, ANAPC11, UBC, UBE2D1, UBE2S, CDC26, ANAPC16, UBE2E1, BUB3	RPS27A, UBB, UBA52, ANAPC11, UBC, UBE2D1, UBE2S, CDC26, ANAPC16, UBE2E1, BUB3
LEE_LIVER_CANCER_ACOX1_UP	0.001443	0.0239021	0.470878	2.32347	0	21	RPL12, CD63, ANXA2, RPL36, PLAT, TAGLN2, LY6E, MFGE8, GPX4, RGS2, CBR3, LGALS3BP, PLIN2, HTATIP2, CSTB, NQO1	RPL12, CD63, ANXA2, RPL36, PLAT, TAGLN2, LY6E, MFGE8, GPX4, RGS2, CBR3, LGALS3BP, PLIN2, HTATIP2, CSTB, NQO1
LOCKWOOD_AMPLIFIED_IN_LUNG_CANCER	0.00228833	0.0310007	0.278367	2.31894	1	78	RPS27, RAD23A, MRPL23, POLD4, LY6E, S100A11, TMEM134, COPS6, NDUFB5, AIP, S100A6, MRPL36, MRPL11, SIVA1, MAF1, SLC39A1, HAX1, B4GALT3, ILF2, SDHA, CORO1B, PSMB4, CD44, PPP1CA, POLR2J, CAT, JTB, MYC, TAF6, FAM177A1, LAMTOR1, CAV2, SEC61G, PMVK, SMIM12, EAPP, PCID2, ZNF277, PRCC, BAZ1A, SLC4A2, S100A13, CCT5, FKBP9, SSR2, PUF60, ANAPC15, DEDD, GPAA1, PMF1, CKS1B, POLR2H, FASTK, CCT6A, CERS2, PDCD6,…	RPS27, RAD23A, MRPL23, POLD4, LY6E, S100A11, TMEM134, COPS6, NDUFB5, AIP, S100A6, MRPL36, MRPL11, SIVA1, MAF1, SLC39A1, HAX1, B4GALT3, ILF2, SDHA, CORO1B, PSMB4, CD44, PPP1CA, POLR2J, CAT, JTB, MYC, TAF6, FAM177A1, LAMTOR1, CAV2, SEC61G, PMVK, SMIM12, EAPP, PCID2, ZNF277, PRCC, BAZ1A, SLC4A2, S100A13, CCT5, FKBP9, SSR2, PUF60, ANAPC15, DEDD, GPAA1, PMF1, CKS1B, POLR2H, FASTK, CCT6A, CERS2, PDCD6,…
JIANG_AGING_HYPOTHALAMUS_UP	0.00138889	0.0239021	0.449078	2.3164	0	23	B2M, RPS12, COX7A2, PRDX1, NDUFA1, ACTB, SOD1, NDUFB5, MT1A, HSPE1, TBCA, HEXB, NDUFC1, THY1, PSMA4, BTG3, PPP1R7, SNX2, AKR1A1, MAP2K1, CCT6A	B2M, RPS12, COX7A2, PRDX1, NDUFA1, ACTB, SOD1, NDUFB5, MT1A, HSPE1, TBCA, HEXB, NDUFC1, THY1, PSMA4, BTG3, PPP1R7, SNX2, AKR1A1, MAP2K1, CCT6A
REACTOME_BUDDING_AND_MATURATION_OF_HIV_VIRION	0.00150602	0.0239021	0.573373	2.31505	0	13	RPS27A, UBB, UBA52, UBC, TSG101, CHMP4A, PPIA, CHMP3, CHMP2B, CHMP5	RPS27A, UBB, UBA52, UBC, TSG101, CHMP4A, PPIA, CHMP3, CHMP2B, CHMP5
WP_NSP1_FROM_SARSCOV2_INHIBITS_TRANSLATION_INITIATION_IN_THE_HOST_CELL	0.00154799	0.0239021	0.670317	2.31396	0	9	EIF3H, EIF1, EIF3F, EIF3E, EIF3D, EIF2S1, EIF3I, EIF3G, EIF2S3	EIF3H, EIF1, EIF3F, EIF3E, EIF3D, EIF2S1, EIF3I, EIF3G, EIF2S3
REACTOME_PINK1_PRKN_MEDIATED_MITOPHAGY	0.00154799	0.0239021	0.668382	2.30728	0	9	RPS27A, UBB, UBA52, TOMM7, UBC, TOMM22, MAP1LC3A	RPS27A, UBB, UBA52, TOMM7, UBC, TOMM22, MAP1LC3A
REACTOME_INFECTION_WITH_MYCOBACTERIUM_TUBERCULOSIS	0.00154083	0.0239021	0.613936	2.30699	0	11	RPS27A, B2M, UBB, UBA52, UBC, RAB7A, ENO1	RPS27A, B2M, UBB, UBA52, UBC, RAB7A, ENO1
BIOCARTA_MHC_PATHWAY	0.0015873	0.0239021	0.735868	2.29528	0	7	B2M, HLA-A, PSMB5, PSMB8, PSMB9, PSMB6	B2M, HLA-A, PSMB5, PSMB8, PSMB9, PSMB6
GOTZMANN_EPITHELIAL_TO_MESENCHYMAL_TRANSITION_DN	0.00115875	0.0239021	0.28128	2.2918	0	72	OAZ1, LGALS3, RPL18, FXYD5, MRPL23, GSTP1, FHL1, PFN1, ARHGDIB, SLC3A2, CALM2, SOD1, ECH1, AIP, SLC1A5, SEPHS2, OSTF1, SRP14, HAX1, PSMC5, DDOST, PSME1, ATP6V1E1, BCAP31, RAB18, ANXA7, MYC, MTHFD2, DYNLT1, RALY, NTAN1, FKBP2, ANXA11, GNA11, TOB1, BAX, POLR2C, HSD17B10, TM4SF1, FNTA, COPS5, S100A13, SDF2, TKT, SLC9A3R1, PFKL, CLNS1A, ACADM, RNF2, PIGQ, GNAI1, SEC23A, CLCN3, PIGF, CPE, CBX1, GSS, A…	OAZ1, LGALS3, RPL18, FXYD5, MRPL23, GSTP1, FHL1, PFN1, ARHGDIB, SLC3A2, CALM2, SOD1, ECH1, AIP, SLC1A5, SEPHS2, OSTF1, SRP14, HAX1, PSMC5, DDOST, PSME1, ATP6V1E1, BCAP31, RAB18, ANXA7, MYC, MTHFD2, DYNLT1, RALY, NTAN1, FKBP2, ANXA11, GNA11, TOB1, BAX, POLR2C, HSD17B10, TM4SF1, FNTA, COPS5, S100A13, SDF2, TKT, SLC9A3R1, PFKL, CLNS1A, ACADM, RNF2, PIGQ, GNAI1, SEC23A, CLCN3, PIGF, CPE, CBX1, GSS
HELLEBREKERS_SILENCED_DURING_TUMOR_ANGIOGENESIS	0.00131234	0.0239021	0.402071	2.28858	0	29	HLA-C, FTH1, DKK3, ITM2B, TAGLN, IER3, NPC2, IFI6, IFI27, CLU, PDLIM3, SMTN, ADM	HLA-C, FTH1, DKK3, ITM2B, TAGLN, IER3, NPC2, IFI6, IFI27, CLU, PDLIM3, SMTN, ADM
REACTOME_IRON_UPTAKE_AND_TRANSPORT	0.00284495	0.0357252	0.454547	2.28768	1	22	RPS27A, FTL, UBB, FTH1, UBA52, NEDD8, UBC, ATP6V0B, HMOX1, ATP6V0E1, ATP6V1F, ATP6AP1, ATP6V1E1, ATP6V1G1, ATP6V0D1, GLRX3, HMOX2, CUL1, TCIRG1	RPS27A, FTL, UBB, FTH1, UBA52, NEDD8, UBC, ATP6V0B, HMOX1, ATP6V0E1, ATP6V1F, ATP6AP1, ATP6V1E1, ATP6V1G1, ATP6V0D1, GLRX3, HMOX2, CUL1, TCIRG1
REACTOME_TRANSPORT_OF_SMALL_MOLECULES	0.00104493	0.0239021	0.219204	2.28674	0	162	RPS27A, FTL, UBB, SLC25A6, FTH1, UBA52, BSG, PSMB5, NEDD8, PSMB7, SLC25A5, SLC3A2, UBC, NPC2, ATP6V0B, PSMD4, PSMA7, RAB11A, HMOX1, AQP1, SLC1A5, PSMB8, SRI, ATP6V0E1, GNG11, ARL2, PSMB3, SMDT1, TSC22D3, PSMB9, AQP3, PHB, ATP6V1F, PSMB6, PSMA1, RNF5, EIF2S1, ERLEC1, GNG5, LSR, PSMC4, VDAC2, SLC39A1, PSMD6, PSME2, PSMC5, CLIC2, CA2, CLTA, PSMD13, PSME1, PSMD3, ATP6AP1, PSMA3, PSMC3, PSMD8, ATP6V1E…	RPS27A, FTL, UBB, SLC25A6, FTH1, UBA52, BSG, PSMB5, NEDD8, PSMB7, SLC25A5, SLC3A2, UBC, NPC2, ATP6V0B, PSMD4, PSMA7, RAB11A, HMOX1, AQP1, SLC1A5, PSMB8, SRI, ATP6V0E1, GNG11, ARL2, PSMB3, SMDT1, TSC22D3, PSMB9, AQP3, PHB, ATP6V1F, PSMB6, PSMA1, RNF5, EIF2S1, ERLEC1, GNG5, LSR, PSMC4, VDAC2, SLC39A1, PSMD6, PSME2, PSMC5, CLIC2, CA2, CLTA, PSMD13, PSME1, PSMD3, ATP6AP1, PSMA3, PSMC3, PSMD8, ATP6V1E…
REACTOME_SARS_COV_INFECTIONS	0.00122399	0.0239021	0.328939	2.28621	0	47	RPS27A, UBB, UBA52, SAP18, RBX1, IMPDH2, UBC, CHMP4A, PRKCSH, SUMO1, UBE2I, FKBP1A, IFNAR2, CHMP3, TUBB, DDOST, DAD1, CHMP2B, AP2S1, COMT, FXYD6, CRBN, FKBP4, MAN1B1, KEAP1, CHMP2A, FNTA, RBBP4, PRMT1, RPN2, HMG20B, FXYD1	RPS27A, UBB, UBA52, SAP18, RBX1, IMPDH2, UBC, CHMP4A, PRKCSH, SUMO1, UBE2I, FKBP1A, IFNAR2, CHMP3, TUBB, DDOST, DAD1, CHMP2B, AP2S1, COMT, FXYD6, CRBN, FKBP4, MAN1B1, KEAP1, CHMP2A, FNTA, RBBP4, PRMT1, RPN2, HMG20B, FXYD1
BILANGES_RAPAMYCIN_SENSITIVE_GENES	0.00150602	0.0239021	0.566108	2.28571	0	13	RPL23A, RPL27, RPS15, RPL34, RPL35, RPL11, RPL22, NEU1, RAMP3, INSIG1, TNFAIP2, PRCC	RPL23A, RPL27, RPS15, RPL34, RPL35, RPL11, RPL22, NEU1, RAMP3, INSIG1, TNFAIP2, PRCC
KEGG_ANTIGEN_PROCESSING_AND_PRESENTATION	0.0014771	0.0239021	0.550647	2.2826	0	14	HLA-C, B2M, HLA-B, HLA-A, HSPA8, HSPA1B, HSPA1A, PSME2, PSME1, HLA-F	HLA-C, B2M, HLA-B, HLA-A, HSPA8, HSPA1B, HSPA1A, PSME2, PSME1, HLA-F
REACTOME_INTRACELLULAR_SIGNALING_BY_SECOND_MESSENGERS	0.00227015	0.0309286	0.270531	2.28231	1	81	RPS27A, UBB, UBA52, LAMTOR5, PSMB5, PSMB7, SNAI1, LAMTOR4, IER3, UBC, PSMD4, PSMA7, PSMB8, PPP2R1A, PSMB3, PSMB9, RHOG, PSMB6, PSMA1, MAF1, PSMC4, PSMD6, PSME2, RING1, PSMC5, PSMD13, HDAC5, BAD, PSME1, PSMD3, PSMA3, PSMC3, PSMD8, PSMB4, PSMD9, PSMC2, PSMB2, PSMB1	RPS27A, UBB, UBA52, LAMTOR5, PSMB5, PSMB7, SNAI1, LAMTOR4, IER3, UBC, PSMD4, PSMA7, PSMB8, PPP2R1A, PSMB3, PSMB9, RHOG, PSMB6, PSMA1, MAF1, PSMC4, PSMD6, PSME2, RING1, PSMC5, PSMD13, HDAC5, BAD, PSME1, PSMD3, PSMA3, PSMC3, PSMD8, PSMB4, PSMD9, PSMC2, PSMB2, PSMB1
NADLER_OBESITY_DN	0.00133869	0.0239021	0.413132	2.28161	0	27	ALDOA, B2M, UBB, EEF1A1, SDHB, CYC1, SOD1, DBI, GNG11, COX8A, ECHS1, RASD1, MYLK, LDHB, UQCRC2, CFD, DDT	ALDOA, B2M, UBB, EEF1A1, SDHB, CYC1, SOD1, DBI, GNG11, COX8A, ECHS1, RASD1, MYLK, LDHB, UQCRC2, CFD, DDT
KARLSSON_TGFB1_TARGETS_UP	0.00126103	0.0239021	0.353378	2.28119	0	39	ANXA2, SLC25A5, CYCS, TNFRSF12A, TIMP1, RWDD1, EEF1E1, EIF2S1, LYAR, ESD, HSPE1, RSL1D1, GADD45G, CACYBP, RCC1, CD44, CCT2, C20orf27, UTP18, MYC, PELO, RPF2, MIR22HG, CCT8, EIF5A, BAZ1A	ANXA2, SLC25A5, CYCS, TNFRSF12A, TIMP1, RWDD1, EEF1E1, EIF2S1, LYAR, ESD, HSPE1, RSL1D1, GADD45G, CACYBP, RCC1, CD44, CCT2, C20orf27, UTP18, MYC, PELO, RPF2, MIR22HG, CCT8, EIF5A, BAZ1A
KIM_LRRC3B_TARGETS	0.0014771	0.0239021	0.548564	2.27397	0	14	HLA-C, B2M, EEF1A1, HLA-B, FTH1, HLA-A, IFI27, EIF3E	HLA-C, B2M, EEF1A1, HLA-B, FTH1, HLA-A, IFI27, EIF3E
RADAEVA_RESPONSE_TO_IFNA1_UP	0.00142045	0.0239021	0.499533	2.27331	0	17	HLA-C, IFI6, IFI27, IFITM3, PHB, IRF7, TUBB, IFITM1, PSME1, HLA-F, IFI35, LGALS3BP, UBE2L6	HLA-C, IFI6, IFI27, IFITM3, PHB, IRF7, TUBB, IFITM1, PSME1, HLA-F, IFI35, LGALS3BP, UBE2L6
MATTIOLI_MGUS_VS_PCL	0.00126103	0.0239021	0.364061	2.27304	0	36	RPLP1, RPS6, B2M, EEF1A1, RAN, TUBA1B, PFN1, CPNE3, PSMD4, SNRPF, ENO1, PRDX3, PSMC4, TUBB, TBCB, PSMA3, ITPA, EXOSC4	RPLP1, RPS6, B2M, EEF1A1, RAN, TUBA1B, PFN1, CPNE3, PSMD4, SNRPF, ENO1, PRDX3, PSMC4, TUBB, TBCB, PSMA3, ITPA, EXOSC4
REACTOME_MRNA_SPLICING	0.00228311	0.0309997	0.27169	2.27153	1	79	U2AF1, HNRNPA1, HSPA8, POLR2L, POLR2F, EIF4A3, LSM2, MAGOH, SNRPB, SNRPF, PQBP1, SNRPB2, SNRPE, HNRNPA0, POLR2I, HNRNPH2, POLR2G, SRSF2, BUD31, SF3A2, PHF5A, DNAJC8, SF3B5, SNRPG, SF3B4, LSM5, POLR2J, RBM8A, LSM3, SNRPD2, U2AF2, CTNNBL1, POLR2C, SNRPD3, SF3B2, PRCC, SNRNP48, SNRNP25, FIP1L1, CWC27, DDX46, PUF60, RBMX, SLU7, PRPF31, PPIL4, PRPF19, RNPS1, USP39, ISY1, POLR2K, LSM4, WBP4, SNRPA1, PO…	U2AF1, HNRNPA1, HSPA8, POLR2L, POLR2F, EIF4A3, LSM2, MAGOH, SNRPB, SNRPF, PQBP1, SNRPB2, SNRPE, HNRNPA0, POLR2I, HNRNPH2, POLR2G, SRSF2, BUD31, SF3A2, PHF5A, DNAJC8, SF3B5, SNRPG, SF3B4, LSM5, POLR2J, RBM8A, LSM3, SNRPD2, U2AF2, CTNNBL1, POLR2C, SNRPD3, SF3B2, PRCC, SNRNP48, SNRNP25, FIP1L1, CWC27, DDX46, PUF60, RBMX, SLU7, PRPF31, PPIL4, PRPF19, RNPS1, USP39, ISY1, POLR2K, LSM4, WBP4, SNRPA1, PO…
BURTON_ADIPOGENESIS_5	0.00120192	0.0239021	0.306681	2.27066	0	55	ALDOA, MGST3, COX6A1, UQCRH, CYCS, CYC1, TALDO1, MDH2, DBI, SLC1A5, PRDX3, ECHS1, RASD1, PHB, PSMA1, MPC2, NDUFAB1, CBR3, BCAP31, GPI, TIMM17A, COX17, LMAN2, MRPS34, XBP1, DNAJB9, PHB2, ETFB, CISD1, PSMA5, MRPL18, TOB1, MRPL34, NDUFB10, TIMM9, RMDN3, NDUFA8, GNPAT, G6PD, MKNK2, CRAT, MRPL12, ACADM	ALDOA, MGST3, COX6A1, UQCRH, CYCS, CYC1, TALDO1, MDH2, DBI, SLC1A5, PRDX3, ECHS1, RASD1, PHB, PSMA1, MPC2, NDUFAB1, CBR3, BCAP31, GPI, TIMM17A, COX17, LMAN2, MRPS34, XBP1, DNAJB9, PHB2, ETFB, CISD1, PSMA5, MRPL18, TOB1, MRPL34, NDUFB10, TIMM9, RMDN3, NDUFA8, GNPAT, G6PD, MKNK2, CRAT, MRPL12, ACADM
MAGRANGEAS_MULTIPLE_MYELOMA_IGG_VS_IGA_DN	0.0015873	0.0239021	0.687278	2.26873	0	8	CCND1, PSMB7, ID2, ACTB, IL1B, CFI, PELO, RAP1A	CCND1, PSMB7, ID2, ACTB, IL1B, CFI, PELO, RAP1A
IIZUKA_LIVER_CANCER_PROGRESSION_L0_L1_DN	0.00150602	0.0239021	0.584752	2.26735	0	12	RPS19, HLA-A, TSPO, COX4I1, CST3, ISCU, ARPC2, CYBA, HLA-F, SSR4	RPS19, HLA-A, TSPO, COX4I1, CST3, ISCU, ARPC2, CYBA, HLA-F, SSR4
WP_TRANSLATION_FACTORS	0.00138889	0.0239021	0.439525	2.26712	0	23	EIF4A1, EEF1A1, EEF1D, EIF3H, EEF2, EIF1, EIF3F, EIF3E, EIF3D, EEF1B2, EIF6, EIF2S1, EIF3I, EIF3G, EIF4E, EIF2S3, EIF5A, EIF4EBP1, EEF1G, EIF4EBP2, EIF2B4, PAIP1, EIF2B1	EIF4A1, EEF1A1, EEF1D, EIF3H, EEF2, EIF1, EIF3F, EIF3E, EIF3D, EEF1B2, EIF6, EIF2S1, EIF3I, EIF3G, EIF4E, EIF2S3, EIF5A, EIF4EBP1, EEF1G, EIF4EBP2, EIF2B4, PAIP1, EIF2B1
NAKAJIMA_MAST_CELL	0.001443	0.0239021	0.458965	2.26469	0	21	LGALS3, PRDX1, PLAT, CCL2, PEBP1, CLU, TIMP1, TSPAN4, DUSP14, MT1A, PHLDA2, MT1E, GATA2, VAT1, CAPG	LGALS3, PRDX1, PLAT, CCL2, PEBP1, CLU, TIMP1, TSPAN4, DUSP14, MT1A, PHLDA2, MT1E, GATA2, VAT1, CAPG
REACTOME_SIGNALING_BY_FGFR2	0.00143062	0.0239021	0.484097	2.26303	0	18	RPS27A, UBB, HNRNPA1, UBA52, POLR2L, POLR2F, UBC, PPP2R1A, POLR2I, POLR2G	RPS27A, UBB, HNRNPA1, UBA52, POLR2L, POLR2F, UBC, PPP2R1A, POLR2I, POLR2G
REACTOME_COOPERATION_OF_PREFOLDIN_AND_TRIC_CCT_IN_ACTIN_AND_TUBULIN_FOLDING	0.00142045	0.0239021	0.497182	2.26262	0	17	PFDN5, TUBB2A, TUBA1B, TUBB4B, ACTB, CCT7, VBP1, TUBA1C, CCT2, PFDN4, PFDN1, CCT8, TUBB6, CCT5, TCP1, CCT6A, TUBA4A	PFDN5, TUBB2A, TUBA1B, TUBB4B, ACTB, CCT7, VBP1, TUBA1C, CCT2, PFDN4, PFDN1, CCT8, TUBB6, CCT5, TCP1, CCT6A, TUBA4A
REACTOME_ENDOSOMAL_SORTING_COMPLEX_REQUIRED_FOR_TRANSPORT_ESCRT	0.00150602	0.0239021	0.560107	2.26149	0	13	RPS27A, UBB, UBA52, UBC, TSG101, CHMP4A, CHMP3, CHMP2B, CHMP5, SNF8, CHMP2A, MVB12A	RPS27A, UBB, UBA52, UBC, TSG101, CHMP4A, CHMP3, CHMP2B, CHMP5, SNF8, CHMP2A, MVB12A
REACTOME_ATTENUATION_PHASE	0.00150602	0.0239021	0.583074	2.26085	0	12	UBB, HSPB1, HSPA8, HSPA1B, HSBP1, HSPA1A, DNAJB1, FKBP4, HSPA2, MRPL18, HSF1	UBB, HSPB1, HSPA8, HSPA1B, HSBP1, HSPA1A, DNAJB1, FKBP4, HSPA2, MRPL18, HSF1
REACTOME_DEUBIQUITINATION	0.00227015	0.0309286	0.267864	2.25982	1	81	RPS27A, UBB, UBA52, RAD23A, PSMB5, NEDD8, PSMB7, UBC, PSMD4, PSMA7, ACTB, UBE2D1, PSMB8, ADRM1, BABAM1, PSMB3, PSMB9, PSMB6, PSMA1, PSMC4, VDAC2, PSMD6, PSME2, PSMC5, PSMD13, OTUB1, PSME1, PSMD3, PSMA3, PSMC3, PSMD8, ASXL2, PSMB4, PSMD9, PSMC2, PSMB2, PSMB1, FKBP8, INO80C, MYC	RPS27A, UBB, UBA52, RAD23A, PSMB5, NEDD8, PSMB7, UBC, PSMD4, PSMA7, ACTB, UBE2D1, PSMB8, ADRM1, BABAM1, PSMB3, PSMB9, PSMB6, PSMA1, PSMC4, VDAC2, PSMD6, PSME2, PSMC5, PSMD13, OTUB1, PSME1, PSMD3, PSMA3, PSMC3, PSMD8, ASXL2, PSMB4, PSMD9, PSMC2, PSMB2, PSMB1, FKBP8, INO80C, MYC
CHICAS_RB1_TARGETS_CONFLUENT	0.00104493	0.0239021	0.216083	2.25947	0	164	S100A4, CD9, HSPB1, TUBB2A, TSPO, BGN, ANXA2, TUBA1B, MYL9, S100A10, PKM, AK1, TUBB4B, ANGPTL2, LMNA, TAGLN, IGFBP6, TJP2, LY6E, DCN, MFGE8, GPX4, CPM, ACTB, IFITM3, CLU, SRI, BLVRB, CAPZB, S100A6, ARL4A, RWDD1, SH3BGRL3, ACOT7, FLOT1, PSMB9, AQP3, PMP22, TPM2, MYLK, FRY, PCOLCE, COL1A2, OLFML2A, CYB5A, VIM, TUBB, HCFC1R1, TUBA1C, PRDX6, COL6A2, TBCB, CCDC80, EMP3, ERRFI1, LBH, NIPSNAP3A, SERPINE…	S100A4, CD9, HSPB1, TUBB2A, TSPO, BGN, ANXA2, TUBA1B, MYL9, S100A10, PKM, AK1, TUBB4B, ANGPTL2, LMNA, TAGLN, IGFBP6, TJP2, LY6E, DCN, MFGE8, GPX4, CPM, ACTB, IFITM3, CLU, SRI, BLVRB, CAPZB, S100A6, ARL4A, RWDD1, SH3BGRL3, ACOT7, FLOT1, PSMB9, AQP3, PMP22, TPM2, MYLK, FRY, PCOLCE, COL1A2, OLFML2A, CYB5A, VIM, TUBB, HCFC1R1, TUBA1C, PRDX6, COL6A2, TBCB, CCDC80, EMP3, ERRFI1, LBH, NIPSNAP3A, SERPINE…
REACTOME_SUPPRESSION_OF_PHAGOSOMAL_MATURATION	0.00159744	0.0239021	0.774113	2.25831	0	6	RPS27A, UBB, UBA52, UBC, RAB7A	RPS27A, UBB, UBA52, UBC, RAB7A
ONKEN_UVEAL_MELANOMA_DN	0.00104384	0.0239021	0.213476	2.25528	0	173	RPL31, RPL35A, RPL18A, RPL10A, RPL3, RPS9, RPS14, RPS27A, RPL15, RPL32, RPS5, RPL13, SLC25A6, RPL24, RPL23, RPL36AL, RPL14, RPL5, RPL11, RPL29, GSTP1, BSG, FBL, CCND1, RPL22, COX7A2L, IMPDH2, ID2, TJP2, ITM2A, RPS8, SIK1, CUTA, EDNRB, RPL28, DSTN, RPSA, NDUFB5, AIP, RAB7A, ATG3, GNG11, ARL2, DEGS1, NPM1, GYPC, HMCES, PMP22, CD83, UQCRC1, ERP29, RSL1D1, SEC11A, DDOST, IFT57, ARPC4, CHMP2B, NDUFB4,…	RPL31, RPL35A, RPL18A, RPL10A, RPL3, RPS9, RPS14, RPS27A, RPL15, RPL32, RPS5, RPL13, SLC25A6, RPL24, RPL23, RPL36AL, RPL14, RPL5, RPL11, RPL29, GSTP1, BSG, FBL, CCND1, RPL22, COX7A2L, IMPDH2, ID2, TJP2, ITM2A, RPS8, SIK1, CUTA, EDNRB, RPL28, DSTN, RPSA, NDUFB5, AIP, RAB7A, ATG3, GNG11, ARL2, DEGS1, NPM1, GYPC, HMCES, PMP22, CD83, UQCRC1, ERP29, RSL1D1, SEC11A, DDOST, IFT57, ARPC4, CHMP2B, NDUFB4,…
SPIELMAN_LYMPHOBLAST_EUROPEAN_VS_ASIAN_DN	0.00104384	0.0239021	0.213381	2.25135	0	172	RPL15, CD63, OAZ2, ERGIC3, HSPA8, ANXA2, ITM2B, LAPTM4A, COX7A2L, SLC25A5, NDUFS4, SNRPB, TFG, AIP, MDH2, TRAPPC3, PSMB8, ATP6V0E1, TAF9, ARL5A, SNRPB2, IDH3B, PRDX3, PSMB9, ADM, NEU1, PSMA1, ALG5, UBE2D2, EIF2S1, VBP1, NAPA, DDOST, IFITM1, EMC3, ABT1, NDUFAB1, CD40, PPT1, PSMA3, ATP6V1E1, ITPA, SDHA, RABIF, UGP2, GHITM, UBE2N, CCT2, PRPF18, ATP6V1G1, TIMM17A, PRDX4, PSMB1, CAT, RBM7, JTB, TMED3,…	RPL15, CD63, OAZ2, ERGIC3, HSPA8, ANXA2, ITM2B, LAPTM4A, COX7A2L, SLC25A5, NDUFS4, SNRPB, TFG, AIP, MDH2, TRAPPC3, PSMB8, ATP6V0E1, TAF9, ARL5A, SNRPB2, IDH3B, PRDX3, PSMB9, ADM, NEU1, PSMA1, ALG5, UBE2D2, EIF2S1, VBP1, NAPA, DDOST, IFITM1, EMC3, ABT1, NDUFAB1, CD40, PPT1, PSMA3, ATP6V1E1, ITPA, SDHA, RABIF, UGP2, GHITM, UBE2N, CCT2, PRPF18, ATP6V1G1, TIMM17A, PRDX4, PSMB1, CAT, RBM7, JTB, TMED3,…
REACTOME_ALPHA_PROTEIN_KINASE_1_SIGNALING_PATHWAY	0.00167504	0.023932	0.928487	2.25035	0	4	RPS27A, UBB, UBA52, UBC	RPS27A, UBB, UBA52, UBC
REACTOME_DOWNREGULATION_OF_ERBB2_ERBB3_SIGNALING	0.00167504	0.023932	0.928487	2.25035	0	4	RPS27A, UBB, UBA52, UBC	RPS27A, UBB, UBA52, UBC
REACTOME_DOWNREGULATION_OF_ERBB4_SIGNALING	0.00167504	0.023932	0.928487	2.25035	0	4	RPS27A, UBB, UBA52, UBC	RPS27A, UBB, UBA52, UBC
REACTOME_IRAK2_MEDIATED_ACTIVATION_OF_TAK1_COMPLEX	0.00167504	0.023932	0.928487	2.25035	0	4	RPS27A, UBB, UBA52, UBC	RPS27A, UBB, UBA52, UBC
REACTOME_NF_KB_IS_ACTIVATED_AND_SIGNALS_SURVIVAL	0.00167504	0.023932	0.928487	2.25035	0	4	RPS27A, UBB, UBA52, UBC	RPS27A, UBB, UBA52, UBC
REACTOME_PTK6_REGULATES_RTKS_AND_THEIR_EFFECTORS_AKT1_AND_DOK1	0.00167504	0.023932	0.928487	2.25035	0	4	RPS27A, UBB, UBA52, UBC	RPS27A, UBB, UBA52, UBC
REACTOME_REGULATION_OF_PTEN_LOCALIZATION	0.00167504	0.023932	0.928487	2.25035	0	4	RPS27A, UBB, UBA52, UBC	RPS27A, UBB, UBA52, UBC
BURTON_ADIPOGENESIS_PEAK_AT_2HR	0.0028777	0.0358372	0.46248	2.24629	1	20	IER3, EMD, ADM, CAPN1, RGS2, ERRFI1, GADD45G, ID3, DNAJB1, SERPINE1, TNFAIP6, MYC	IER3, EMD, ADM, CAPN1, RGS2, ERRFI1, GADD45G, ID3, DNAJB1, SERPINE1, TNFAIP6, MYC
DAZARD_UV_RESPONSE_CLUSTER_G2	0.00150602	0.0239021	0.57867	2.24377	0	12	ATF4, IER3, LY6E, UBE2S, PHLDA2, HLA-F, PSMD8, CXCL3, CSRP1, TOB1	ATF4, IER3, LY6E, UBE2S, PHLDA2, HLA-F, PSMD8, CXCL3, CSRP1, TOB1
KYNG_RESPONSE_TO_H2O2_VIA_ERCC6_DN	0.0028777	0.0358372	0.461743	2.24271	1	20	RPL21, RPL31, RPS5, RPL7A, OAZ2, CCND1, PFN1, ITM2B, COX6A1	RPL21, RPL31, RPS5, RPL7A, OAZ2, CCND1, PFN1, ITM2B, COX6A1
IGLESIAS_E2F_TARGETS_UP	0.0023175	0.0313037	0.28133	2.23958	1	68	B2M, CD9, CRIP1, CLIC1, LUM, TUBB2A, LGALS1, ANXA2, TUBA1B, S100A10, ITM2B, LAPTM4A, ANGPTL2, LMNA, ITM2A, S100A11, CALM2, DCN, DSTN, S100A6, PMP22, COL1A2, TUBB, COL6A2, CACYBP, ACTG1, CD47, CFD, SERPINF1, CNN3, CSRP1, COL3A1, ENPP2, BAX, COL1A1, CCNG1, GSN, ACTA2, S100A13, AKIRIN2, PCNA, SMAD1, SLC25A4	B2M, CD9, CRIP1, CLIC1, LUM, TUBB2A, LGALS1, ANXA2, TUBA1B, S100A10, ITM2B, LAPTM4A, ANGPTL2, LMNA, ITM2A, S100A11, CALM2, DCN, DSTN, S100A6, PMP22, COL1A2, TUBB, COL6A2, CACYBP, ACTG1, CD47, CFD, SERPINF1, CNN3, CSRP1, COL3A1, ENPP2, BAX, COL1A1, CCNG1, GSN, ACTA2, S100A13, AKIRIN2, PCNA, SMAD1, SLC25A4
WP_MITOCHONDRIAL_COMPLEX_I_ASSEMBLY_MODEL_OXPHOS_SYSTEM	0.00125156	0.0239021	0.332388	2.23737	0	43	NDUFA13, NDUFB11, TIMMDC1, NDUFS4, NDUFA1, NDUFB5, NDUFA12, NDUFV2, NDUFV1, NDUFB9, NDUFS5, NDUFB7, NDUFC2, NDUFA6, NDUFAB1, NDUFB2, NDUFB3, NDUFB4, NDUFS3, TMEM70, NDUFC1, NDUFAF3	NDUFA13, NDUFB11, TIMMDC1, NDUFS4, NDUFA1, NDUFB5, NDUFA12, NDUFV2, NDUFV1, NDUFB9, NDUFS5, NDUFB7, NDUFC2, NDUFA6, NDUFAB1, NDUFB2, NDUFB3, NDUFB4, NDUFS3, TMEM70, NDUFC1, NDUFAF3
REACTOME_INLA_MEDIATED_ENTRY_OF_LISTERIA_MONOCYTOGENES_INTO_HOST_CELLS	0.00166389	0.023932	0.831011	2.23719	0	5	RPS27A, UBB, UBA52, UBC	RPS27A, UBB, UBA52, UBC
ICHIBA_GRAFT_VERSUS_HOST_DISEASE_35D_UP	0.00128041	0.0239021	0.364561	2.23507	0	35	TMSB4X, S100A4, LGALS3, CLIC1, TMSB10, PKM, MT1X, S100A11, CCL2, TSPAN4, S100A6, MT1A, PSMB9, GPX3, GRN, CYBA, STX3	TMSB4X, S100A4, LGALS3, CLIC1, TMSB10, PKM, MT1X, S100A11, CCL2, TSPAN4, S100A6, MT1A, PSMB9, GPX3, GRN, CYBA, STX3
DAZARD_RESPONSE_TO_UV_SCC_UP	0.00127065	0.0239021	0.367179	2.23092	0	34	B2M, HEXIM1, ANXA2, ITM2B, ARHGDIB, ID2, SRI, PRDX3, TM2D1, TSC22D3, IL1B, PSMD8, PGK1, AP1S2, CXCL3, UQCRC2, UBE2E1, HPRT1, EIF2S3, TOB1, MIR22HG, RBBP4, TPGS2, AIMP1, ANAPC15, MAP2K1	B2M, HEXIM1, ANXA2, ITM2B, ARHGDIB, ID2, SRI, PRDX3, TM2D1, TSC22D3, IL1B, PSMD8, PGK1, AP1S2, CXCL3, UQCRC2, UBE2E1, HPRT1, EIF2S3, TOB1, MIR22HG, RBBP4, TPGS2, AIMP1, ANAPC15, MAP2K1
DACOSTA_UV_RESPONSE_VIA_ERCC3_UP	0.00106496	0.0239021	0.221915	2.22681	0	139	ALDOA, RPS15A, RPL23, SAP18, HLA-A, TUBB2A, OAZ2, EEF1D, HEXIM1, ERGIC3, MRPL23, GSTP1, BSG, PGF, ITM2B, IGFBP6, EPHX1, LY6E, CCND3, NXF1, SLC1A5, PQBP1, MEA1, AAMP, NDUFV1, TMEM109, FKBP1A, BRD2, TPM2, ATP6V1F, NEU1, UROD, NDUFS7, UQCRC1, CNP, HSPA1A, RSL1D1, NDUFB7, PHLDA2, RGS2, BAD, ARPC4, HLA-F, PSMC3, CBR3, PSMD8, GRHPR, CCDC85B, AP2S1, EIF3I, PPP1CA, TBCC, RABAC1, PLEKHO2, NOP2, IDH2, DDT,…	ALDOA, RPS15A, RPL23, SAP18, HLA-A, TUBB2A, OAZ2, EEF1D, HEXIM1, ERGIC3, MRPL23, GSTP1, BSG, PGF, ITM2B, IGFBP6, EPHX1, LY6E, CCND3, NXF1, SLC1A5, PQBP1, MEA1, AAMP, NDUFV1, TMEM109, FKBP1A, BRD2, TPM2, ATP6V1F, NEU1, UROD, NDUFS7, UQCRC1, CNP, HSPA1A, RSL1D1, NDUFB7, PHLDA2, RGS2, BAD, ARPC4, HLA-F, PSMC3, CBR3, PSMD8, GRHPR, CCDC85B, AP2S1, EIF3I, PPP1CA, TBCC, RABAC1, PLEKHO2, NOP2, IDH2, DDT,…
SEMENZA_HIF1_TARGETS	0.00287356	0.0358372	0.499332	2.21641	1	16	ALDOA, GAPDH, PKM, TPI1, HMOX1, LDHA, ENO1, ADM, PGK1, SERPINE1	ALDOA, GAPDH, PKM, TPI1, HMOX1, LDHA, ENO1, ADM, PGK1, SERPINE1
REACTOME_SIGNALING_BY_FGFR3	0.0015873	0.0239021	0.710237	2.21534	0	7	RPS27A, UBB, UBA52, UBC, PPP2R1A	RPS27A, UBB, UBA52, UBC, PPP2R1A
REACTOME_SIGNALING_BY_FGFR4	0.0015873	0.0239021	0.710237	2.21534	0	7	RPS27A, UBB, UBA52, UBC, PPP2R1A	RPS27A, UBB, UBA52, UBC, PPP2R1A
BECKER_TAMOXIFEN_RESISTANCE_UP	0.0028777	0.0358372	0.455676	2.21324	1	20	B2M, TAGLN, EPHX1, IFI6, IFI27, IFITM3, ARL4A, SEPHS2, IFITM1, ID3, LGALS3BP, CTSD, DECR1, BTG3, PROCR, NMI, IFI44, IFIT1	B2M, TAGLN, EPHX1, IFI6, IFI27, IFITM3, ARL4A, SEPHS2, IFITM1, ID3, LGALS3BP, CTSD, DECR1, BTG3, PROCR, NMI, IFI44, IFIT1
PURBEY_TARGETS_OF_CTBP1_AND_SATB1_UP	0.00267738	0.0339756	0.40057	2.21224	1	27	RPS6, RPS10, RPL34, RPL7A, EEF2, DCTN2, ACTB, RPSA, LDHA, CCNI, PSMA1, TBCA, DGUOK, PPP1CA, IDH2, PSMD11, TMEM184B, CPNE1	RPS6, RPS10, RPL34, RPL7A, EEF2, DCTN2, ACTB, RPSA, LDHA, CCNI, PSMA1, TBCA, DGUOK, PPP1CA, IDH2, PSMD11, TMEM184B, CPNE1
REACTOME_ANTIGEN_PROCESSING_UBIQUITINATION_PROTEASOME_DEGRADATION	0.0011274	0.0239021	0.253722	2.21107	0	90	RPS27A, UBB, UBA52, RBX1, ANAPC11, PSMB5, PSMB7, UBC, PSMD4, PSMA7, UBE2D1, PSMB8, UBE2S, PSMB3, PSMB9, PSMB6, PSMA1, UBE2D2, RBCK1, CDC26, PSMC4, PSMD6, PSME2, RNF126, UBE2B, PSMC5, PSMD13, PSME1, PSMD3, PSMA3, PSMC3, PSMD8, PSMB4, PSMD9, UBE2N, PSMC2, PSMB2, PSMB1, UBE2E1, UBE2A, UBE2L6, KEAP1, MYLIP, PSMD11, PSMA5, PSMA4, UBE2L3, PSMF1, RNF114, RNF130, PSMD2, FBXO31, STUB1, FBXO32, MKRN1, ZBTB…	RPS27A, UBB, UBA52, RBX1, ANAPC11, PSMB5, PSMB7, UBC, PSMD4, PSMA7, UBE2D1, PSMB8, UBE2S, PSMB3, PSMB9, PSMB6, PSMA1, UBE2D2, RBCK1, CDC26, PSMC4, PSMD6, PSME2, RNF126, UBE2B, PSMC5, PSMD13, PSME1, PSMD3, PSMA3, PSMC3, PSMD8, PSMB4, PSMD9, UBE2N, PSMC2, PSMB2, PSMB1, UBE2E1, UBE2A, UBE2L6, KEAP1, MYLIP, PSMD11, PSMA5, PSMA4, UBE2L3, PSMF1, RNF114, RNF130, PSMD2, FBXO31, STUB1, FBXO32, MKRN1, ZBTB…
GALINDO_IMMUNE_RESPONSE_TO_ENTEROTOXIN	0.00258065	0.0333103	0.378613	2.20706	1	31	UBB, GAPDH, PKM, MT1X, HERPUD1, IER3, UBC, CD83, ERRFI1, IL1B, ACTG1, PLAUR, CXCL3, CD44, GLRX, TSC22D1, NFKB2, PDLIM7, TNFAIP2, MARCKSL1, EHD1, NAB2	UBB, GAPDH, PKM, MT1X, HERPUD1, IER3, UBC, CD83, ERRFI1, IL1B, ACTG1, PLAUR, CXCL3, CD44, GLRX, TSC22D1, NFKB2, PDLIM7, TNFAIP2, MARCKSL1, EHD1, NAB2
REACTOME_MRNA_SPLICING_MINOR_PATHWAY	0.0013947	0.0239021	0.41342	2.2057	0	25	POLR2L, POLR2F, LSM2, SNRPB, SNRPF, SNRPE, POLR2I, POLR2G, SRSF2, SF3B5, SNRPG, SF3B4, POLR2J, SNRPD2, POLR2C, SNRPD3, SF3B2, SNRNP48, SNRNP25, POLR2K, POLR2H, SNRNP35, SNRNP40, GTF2F1	POLR2L, POLR2F, LSM2, SNRPB, SNRPF, SNRPE, POLR2I, POLR2G, SRSF2, SF3B5, SNRPG, SF3B4, POLR2J, SNRPD2, POLR2C, SNRPD3, SF3B2, SNRNP48, SNRNP25, POLR2K, POLR2H, SNRNP35, SNRNP40, GTF2F1
BUFFA_HYPOXIA_METAGENE	0.00139276	0.0239021	0.4184	2.20488	0	24	GAPDH, CHCHD2, TPI1, PSMA7, LDHA, ENO1, ACOT7, DDIT4, ADM, MIF, TUBA1C, PGK1, GPI, PGAM1, MRPL13, PFKP, SEC61G, MAD2L2, TUBB6	GAPDH, CHCHD2, TPI1, PSMA7, LDHA, ENO1, ACOT7, DDIT4, ADM, MIF, TUBA1C, PGK1, GPI, PGAM1, MRPL13, PFKP, SEC61G, MAD2L2, TUBB6
SARRIO_EPITHELIAL_MESENCHYMAL_TRANSITION_DN	0.00122399	0.0239021	0.316952	2.20291	0	47	RPLP1, S100A4, CD9, EEF2, RPL37, TMEM59, IFITM3, CLU, CAPZB, TSC22D3, AQP3, CA2, GEM, RGS2, PSME1, ERRFI1, GADD45G, CXCL3, THBS3, INSIG1, SCPEP1, PLEKHO2, CTSD, CCNG1, MVP, EFNA1, C1S, FBXO32, ZBTB16, CCL3, IFI44	RPLP1, S100A4, CD9, EEF2, RPL37, TMEM59, IFITM3, CLU, CAPZB, TSC22D3, AQP3, CA2, GEM, RGS2, PSME1, ERRFI1, GADD45G, CXCL3, THBS3, INSIG1, SCPEP1, PLEKHO2, CTSD, CCNG1, MVP, EFNA1, C1S, FBXO32, ZBTB16, CCL3, IFI44
PAL_PRMT5_TARGETS_UP	0.00232288	0.0313037	0.268833	2.19974	1	74	HNRNPA1, TUBB2A, TUFM, NDUFA13, CKS2, PSMB5, ID2, SERF2, LSM2, ECH1, HMGN2, EMC6, NME1, ECHS1, SLIRP, SMARCE1, CUEDC2, PSMD6, COPS3, COL6A2, STRAP, EMP3, PSMC3, HMGB2, SPTSSA, LUC7L3, LSM3, CETN3, CAPG, FKBP4, TSEN34, PRELID1, U2AF2, PPA2, LAGE3, PTPRK, ELOF1, MRPL18, ERH, MRPS21, KPNA2, CPNE1	HNRNPA1, TUBB2A, TUFM, NDUFA13, CKS2, PSMB5, ID2, SERF2, LSM2, ECH1, HMGN2, EMC6, NME1, ECHS1, SLIRP, SMARCE1, CUEDC2, PSMD6, COPS3, COL6A2, STRAP, EMP3, PSMC3, HMGB2, SPTSSA, LUC7L3, LSM3, CETN3, CAPG, FKBP4, TSEN34, PRELID1, U2AF2, PPA2, LAGE3, PTPRK, ELOF1, MRPL18, ERH, MRPS21, KPNA2, CPNE1
BASSO_B_LYMPHOCYTE_NETWORK	0.00239521	0.0317921	0.287652	2.19744	1	61	S100A4, CRIP1, LGALS1, PSMB5, PSMB7, POLR2F, MYL12A, ITM2A, CYCS, CYC1, SNRPF, UBE2S, PRDX3, NME1, EEF1E1, EIF2S1, BUD31, BYSL, HSPE1, IFITM1, NDUFAB1, PSMA3, NOP16, RCC1, CD44, TIMM17A, PSMB2, PRDX4, LSM3, UCK2, SLC39A14, HPRT1, MVP, ZNF593, MRPL3, PSMD2, MRPS12, PCNA, TCP1, SLC25A4, AHSA1, HDDC2, POLR2H	S100A4, CRIP1, LGALS1, PSMB5, PSMB7, POLR2F, MYL12A, ITM2A, CYCS, CYC1, SNRPF, UBE2S, PRDX3, NME1, EEF1E1, EIF2S1, BUD31, BYSL, HSPE1, IFITM1, NDUFAB1, PSMA3, NOP16, RCC1, CD44, TIMM17A, PSMB2, PRDX4, LSM3, UCK2, SLC39A14, HPRT1, MVP, ZNF593, MRPL3, PSMD2, MRPS12, PCNA, TCP1, SLC25A4, AHSA1, HDDC2, POLR2H
MORI_MATURE_B_LYMPHOCYTE_DN	0.00130208	0.0239021	0.380387	2.19635	0	30	COX7A2, TAX1BP3, SNRPB, CYCS, CCND3, TXN, DGCR6L, UFC1, RGS2, PGLS, PSMD8, HMGB2, NDUFC1, PRDX4, UCK2, IDH2, MTHFD2, PLIN2, CAPN2	COX7A2, TAX1BP3, SNRPB, CYCS, CCND3, TXN, DGCR6L, UFC1, RGS2, PGLS, PSMD8, HMGB2, NDUFC1, PRDX4, UCK2, IDH2, MTHFD2, PLIN2, CAPN2
MARTINEZ_TP53_TARGETS_DN	0.0010627	0.0239021	0.215196	2.19601	0	147	RPL21, RPL31, RPL26, RPL27, RPS6, RPS18, RPL37A, RPS7, RPL34, HLA-B, RPL23, RPS21, SAP18, RPL14, TSPO, HSPA8, S100A10, GSTP1, POLR2L, CCND1, MT1X, TJP2, UBL5, RPS8, EPHX1, UBC, MGLL, RPL37, MRPL33, EIF3E, CLU, TIMP1, SLC1A5, KRTCAP2, HSD17B11, MT1A, SEPHS2, SIVA1, BRD2, RHOG, LYAR, PCOLCE, LSR, PSMC4, ATF1, SF3A2, CTNNAL1	RPL21, RPL31, RPL26, RPL27, RPS6, RPS18, RPL37A, RPS7, RPL34, HLA-B, RPL23, RPS21, SAP18, RPL14, TSPO, HSPA8, S100A10, GSTP1, POLR2L, CCND1, MT1X, TJP2, UBL5, RPS8, EPHX1, UBC, MGLL, RPL37, MRPL33, EIF3E, CLU, TIMP1, SLC1A5, KRTCAP2, HSD17B11, MT1A, SEPHS2, SIVA1, BRD2, RHOG, LYAR, PCOLCE, LSR, PSMC4, ATF1, SF3A2, CTNNAL1
ALCALA_APOPTOSIS	0.00258065	0.0333103	0.376661	2.19568	1	31	RPL10A, GAPDH, EEF1A1, SLC25A6, HLA-A, HSPA8, EIF3F, TALDO1, RPLP0, COX4I1, OXA1L, CYTH2, GPI, TIMM17A, ANXA7, PFKP, SLC25A3, BAX, RTN3, HADHA, CCT5, MTCH1, ELOVL1	RPL10A, GAPDH, EEF1A1, SLC25A6, HLA-A, HSPA8, EIF3F, TALDO1, RPLP0, COX4I1, OXA1L, CYTH2, GPI, TIMM17A, ANXA7, PFKP, SLC25A3, BAX, RTN3, HADHA, CCT5, MTCH1, ELOVL1
BARIS_THYROID_CANCER_DN	0.00143062	0.0239021	0.469599	2.19526	0	18	RPL13A, BGN, CCND1, ANXA4, NEDD8, TJP2, CALM2, SNRPF, TIMP1	RPL13A, BGN, CCND1, ANXA4, NEDD8, TJP2, CALM2, SNRPF, TIMP1
WP_AEROBIC_GLYCOLYSIS	0.00151515	0.0239021	0.602592	2.19494	0	10	ALDOA, GAPDH, PKM, TPI1, LDHA, ENO1, PGK1, GPI	ALDOA, GAPDH, PKM, TPI1, LDHA, ENO1, PGK1, GPI
WEI_MYCN_TARGETS_WITH_E_BOX	0.00103413	0.0239021	0.19338	2.19383	0	233	ALDOA, HSPA8, ANXA2, POLR2F, TJP2, CALM2, ATP6V0B, SNRPF, PCMT1, PTS, HSPA1B, DBI, ATP6V0E1, DUSP14, MOB4, NUDT5, TAF9, ENO1, ARL5A, MRPL36, MRPS15, TIMM10, REXO2, ERGIC2, SIVA1, PHB, SLIRP, MYLK, MRPS36, CCT7, MRPS18C, EEF1E1, EIF2S1, COPS8, SPHK1, LYAR, HSPA1A, DNAJB11, BYSL, COPS3, PHF5A, POLE4, RNF126, MRPL47, TUBB, SRPRB, PHLDA2, CA2, HSPB11, MRPL22, GEM, PSMD13, TRMT10C, OAT, IMP4, NDUFB3, …	ALDOA, HSPA8, ANXA2, POLR2F, TJP2, CALM2, ATP6V0B, SNRPF, PCMT1, PTS, HSPA1B, DBI, ATP6V0E1, DUSP14, MOB4, NUDT5, TAF9, ENO1, ARL5A, MRPL36, MRPS15, TIMM10, REXO2, ERGIC2, SIVA1, PHB, SLIRP, MYLK, MRPS36, CCT7, MRPS18C, EEF1E1, EIF2S1, COPS8, SPHK1, LYAR, HSPA1A, DNAJB11, BYSL, COPS3, PHF5A, POLE4, RNF126, MRPL47, TUBB, SRPRB, PHLDA2, CA2, HSPB11, MRPL22, GEM, PSMD13, TRMT10C, OAT, IMP4, NDUFB3, …
REACTOME_SIGNALING_BY_FGFR	0.00423729	0.0468516	0.455437	2.19175	2	19	RPS27A, UBB, HNRNPA1, UBA52, POLR2L, POLR2F, UBC, PPP2R1A, POLR2I, POLR2G	RPS27A, UBB, HNRNPA1, UBA52, POLR2L, POLR2F, UBC, PPP2R1A, POLR2I, POLR2G
PROVENZANI_METASTASIS_DN	0.00119332	0.0239021	0.288701	2.19021	0	59	RPS19, FTL, HSPB1, TUBB2A, MYL6, CCND1, ITM2B, S100A11, COPS6, EIF3K, SOD1, IFITM3, CLU, ADRM1, BLVRB, ARPC1A, PDLIM4, PSMB9, EIF2S1, TXNL1, PPIC, MT1E, AP2S1, SERPINE1, GPI, CD44, PSMC2, RBM42, RABAC1	RPS19, FTL, HSPB1, TUBB2A, MYL6, CCND1, ITM2B, S100A11, COPS6, EIF3K, SOD1, IFITM3, CLU, ADRM1, BLVRB, ARPC1A, PDLIM4, PSMB9, EIF2S1, TXNL1, PPIC, MT1E, AP2S1, SERPINE1, GPI, CD44, PSMC2, RBM42, RABAC1
SHEN_SMARCA2_TARGETS_UP	0.00108108	0.0239021	0.226662	2.18941	0	122	LAPTM4A, TMEM59, TMEM230, PCMT1, RAB7A, ATG3, SRI, ATP6V0E1, TRAPPC4, MOB4, UNC50, SUMO1, HNRNPH2, PSMG2, SRP14, COPS8, DPM1, VBP1, ATF1, CHMP3, ISCU, OSBPL8, ISCA1, NDFIP1, CHMP5, DERA, SRP9, EID1, GTF2H5, UQCRC2, ANXA7, LUC7L3, RSBN1, DCAF6, PDHB, CETN3, UBE2A, BUB3, GMPR2, TMEM14B, ACTR10, NSFL1C, CD59, PSMF1, EAPP, SSB, PCNP, RNF114, GBE1, NFU1, RNF130, ANP32A, TMEM14A, SNX2, DDX46, METTL5, S…	LAPTM4A, TMEM59, TMEM230, PCMT1, RAB7A, ATG3, SRI, ATP6V0E1, TRAPPC4, MOB4, UNC50, SUMO1, HNRNPH2, PSMG2, SRP14, COPS8, DPM1, VBP1, ATF1, CHMP3, ISCU, OSBPL8, ISCA1, NDFIP1, CHMP5, DERA, SRP9, EID1, GTF2H5, UQCRC2, ANXA7, LUC7L3, RSBN1, DCAF6, PDHB, CETN3, UBE2A, BUB3, GMPR2, TMEM14B, ACTR10, NSFL1C, CD59, PSMF1, EAPP, SSB, PCNP, RNF114, GBE1, NFU1, RNF130, ANP32A, TMEM14A, SNX2, DDX46, METTL5, S…
REACTOME_REGULATION_OF_BACH1_ACTIVITY	0.0015873	0.0239021	0.70174	2.18883	0	7	RPS27A, UBB, UBA52, RBX1, UBC	RPS27A, UBB, UBA52, RBX1, UBC
KEGG_AMYOTROPHIC_LATERAL_SCLEROSIS_ALS	0.00154083	0.0239021	0.581281	2.18428	0	11	CYCS, SOD1, BAD, TNFRSF1A, CAT, DAXX, BAX, BCL2L1, BID, MAP2K3	CYCS, SOD1, BAD, TNFRSF1A, CAT, DAXX, BAX, BCL2L1, BID, MAP2K3
REACTOME_MITOPHAGY	0.00151515	0.0239021	0.598255	2.17914	0	10	RPS27A, UBB, UBA52, TOMM7, UBC, TOMM22, MAP1LC3A	RPS27A, UBB, UBA52, TOMM7, UBC, TOMM22, MAP1LC3A
WINTER_HYPOXIA_UP	0.00126103	0.0239021	0.337529	2.17887	0	39	ALDOA, GAPDH, RAN, S100A10, PGF, NDUFA4L2, TUBB4B, PSMB7, TPI1, RHOC, PSMA7, LDHA, NME1, SLIRP, EIF2S1, MIF, CNIH4	ALDOA, GAPDH, RAN, S100A10, PGF, NDUFA4L2, TUBB4B, PSMB7, TPI1, RHOC, PSMA7, LDHA, NME1, SLIRP, EIF2S1, MIF, CNIH4
HIRSCH_CELLULAR_TRANSFORMATION_SIGNATURE_DN	0.00127226	0.0239021	0.334568	2.17872	0	40	ADIRF, HEXIM1, ARHGDIB, CCND3, DSTN, PCMT1, HMGN3, PDLIM4, NPM1, TPM2, SRSF2, ADI1, TCEAL1, DPM3, DCAF6, RUSC1, PTPRK, TSPAN14, PTDSS1, TOB1, NQO1, KANK2, DDX46, MPC1, BAG1, ISOC2, SLCO2A1, ANAPC15, GAS2L1	ADIRF, HEXIM1, ARHGDIB, CCND3, DSTN, PCMT1, HMGN3, PDLIM4, NPM1, TPM2, SRSF2, ADI1, TCEAL1, DPM3, DCAF6, RUSC1, PTPRK, TSPAN14, PTDSS1, TOB1, NQO1, KANK2, DDX46, MPC1, BAG1, ISOC2, SLCO2A1, ANAPC15, GAS2L1
GROSS_HIF1A_TARGETS_DN	0.00443131	0.0485507	0.524415	2.17386	2	14	RPL27, GAPDH, LGALS3, TPI1, ENO1, ADM, RAMP3, LDHB, PGK1, JMJD6, FAM162A	RPL27, GAPDH, LGALS3, TPI1, ENO1, ADM, RAMP3, LDHB, PGK1, JMJD6, FAM162A
HOEBEKE_LYMPHOID_STEM_CELL_DN	0.00126103	0.0239021	0.336209	2.17036	0	39	RPL36A, RPS27, RPS6, HSPB1, RPL35, CKS2, TMEM258, TAX1BP3, COX7A2L, TJP2, S100A6, UROD, PRDX2, HSPA1A, TIMM13, RGS2, IL1B, LSM5, CAT	RPL36A, RPS27, RPS6, HSPB1, RPL35, CKS2, TMEM258, TAX1BP3, COX7A2L, TJP2, S100A6, UROD, PRDX2, HSPA1A, TIMM13, RGS2, IL1B, LSM5, CAT
HORIUCHI_WTAP_TARGETS_DN	0.00233372	0.0313037	0.270865	2.16861	1	69	RPL13A, RPL3, RPL15, RPL13, CRIP2, PLP2, RPL7A, MGP, CKS2, FBL, PGF, IMPDH2, SLC25A5, COX7B, LDHA, UBE2S, PPIA, EEF1B2, PHB, CCT7, FDPS, C12orf57, SRPRB, TFB2M, ANGPT2, LDHB, HMGB2, PGK1, CD44, GLO1, CAT	RPL13A, RPL3, RPL15, RPL13, CRIP2, PLP2, RPL7A, MGP, CKS2, FBL, PGF, IMPDH2, SLC25A5, COX7B, LDHA, UBE2S, PPIA, EEF1B2, PHB, CCT7, FDPS, C12orf57, SRPRB, TFB2M, ANGPT2, LDHB, HMGB2, PGK1, CD44, GLO1, CAT
REACTOME_ENDOSOMAL_VACUOLAR_PATHWAY	0.00166389	0.023932	0.804134	2.16483	0	5	HLA-C, B2M, HLA-B, HLA-A, HLA-F	HLA-C, B2M, HLA-B, HLA-A, HLA-F
REACTOME_GENE_AND_PROTEIN_EXPRESSION_BY_JAK_STAT_SIGNALING_AFTER_INTERLEUKIN_12_STIMULATION	0.00292826	0.0360932	0.508207	2.16442	1	15	CFL1, ANXA2, SOD1, TALDO1, AIP, RPLP0, PPIA, MIF, PSME2	CFL1, ANXA2, SOD1, TALDO1, AIP, RPLP0, PPIA, MIF, PSME2
GALE_APL_WITH_FLT3_MUTATED_DN	0.00151515	0.0239021	0.593934	2.1634	0	10	HLA-B, PQBP1, NDUFV1, DEGS1, NDUFB7, BAD, DRAP1, RABAC1, P4HB	HLA-B, PQBP1, NDUFV1, DEGS1, NDUFB7, BAD, DRAP1, RABAC1, P4HB
TOMLINS_PROSTATE_CANCER_DN	0.00150602	0.0239021	0.535612	2.16258	0	13	LGALS3, FHL1, CLU, SMTN, PMP22, TPM2, MYLK, TGFB1I1, SVIL, BTG3, GSN	LGALS3, FHL1, CLU, SMTN, PMP22, TPM2, MYLK, TGFB1I1, SVIL, BTG3, GSN
HOLLEMAN_VINCRISTINE_RESISTANCE_B_ALL_DN	0.00150602	0.0239021	0.557584	2.16201	0	12	RPLP2, RPS15A, RPS12, RPL12, TMSB10, RPS11, VIM, CD44, LSM3	RPLP2, RPS15A, RPS12, RPL12, TMSB10, RPS11, VIM, CD44, LSM3
BASSO_CD40_SIGNALING_UP	0.0026455	0.033821	0.386514	2.16104	1	28	TMSB4X, LGALS1, IER3, SIK1, DDIT4, CD83, TRIP10, HLA-F, SYNGR2, CD40, IL1B, ARHGEF2, CD44, NFKB2, CAPG, TAP1, TNFAIP2, PTP4A3, EHD1, CCL3, CD58, CCL4	TMSB4X, LGALS1, IER3, SIK1, DDIT4, CD83, TRIP10, HLA-F, SYNGR2, CD40, IL1B, ARHGEF2, CD44, NFKB2, CAPG, TAP1, TNFAIP2, PTP4A3, EHD1, CCL3, CD58, CCL4
YAO_TEMPORAL_RESPONSE_TO_PROGESTERONE_CLUSTER_14	0.00119332	0.0239021	0.284471	2.15812	0	59	RAN, PKM, FBL, PSMB5, TMEM147, TMEM14C, PDLIM3, RWDD1, PSMB3, NME1, WDR74, BANF1, PSMD6, RAB34, SSR3, TBCB, HTRA2, NOP16, UBE2N, RANBP1, LMAN2, ATF6B, DDX41, SEC13, CISD1, MORF4L2, SEC61B, CTSD, DNAJC2, BAX, DCTPP1, SNRPD3, CCT8, PTP4A3, PRMT1, TUBB6, SSR2, DTYMK, NHP2, SNRPA1, FKBP11, MRPL12, TCERG1, MRPS18B, PIGQ, TANK, EBNA1BP2, GORASP2, GPS1, ASL, CDK4, RGS19, SND1	RAN, PKM, FBL, PSMB5, TMEM147, TMEM14C, PDLIM3, RWDD1, PSMB3, NME1, WDR74, BANF1, PSMD6, RAB34, SSR3, TBCB, HTRA2, NOP16, UBE2N, RANBP1, LMAN2, ATF6B, DDX41, SEC13, CISD1, MORF4L2, SEC61B, CTSD, DNAJC2, BAX, DCTPP1, SNRPD3, CCT8, PTP4A3, PRMT1, TUBB6, SSR2, DTYMK, NHP2, SNRPA1, FKBP11, MRPL12, TCERG1, MRPS18B, PIGQ, TANK, EBNA1BP2
TOOKER_GEMCITABINE_RESISTANCE_UP	0.00125471	0.0239021	0.337419	2.15809	0	38	ADIRF, RPL15, LGALS3, SLC25A6, FTH1, PFDN5, EIF3F, TPI1, SNRPB, IFI6, RPL28, RNH1, BLVRB, COX8A, WDR74, ITPA, GRHPR, TMED3, CIRBP, ANXA1, ILK, PTDSS1, SLC25A3, BDH2	ADIRF, RPL15, LGALS3, SLC25A6, FTH1, PFDN5, EIF3F, TPI1, SNRPB, IFI6, RPL28, RNH1, BLVRB, COX8A, WDR74, ITPA, GRHPR, TMED3, CIRBP, ANXA1, ILK, PTDSS1, SLC25A3, BDH2
CHIARADONNA_NEOPLASTIC_TRANSFORMATION_CDC25_DN	0.00120919	0.0239021	0.28638	2.15691	0	58	CD9, FXYD5, CLIC1, TSPO, FHL1, ANXA4, MGST3, POLD4, GUK1, ATP6V0B, TALDO1, AQP1, SLC1A5, SRI, MEA1, ACOT7, DGCR6L, ADM, CD151, EMP3, ARHGEF2, ASAH1, CAPG, PLIN2, BAIAP2, ANXA11, PNPLA2, RNF13, CSRP1, PNKD, TOB1, NUPR1, ALDH2, S100A13, PRSS23, TNXB, LYPLA1, CYB5B, EIF4EBP1, DDR2	CD9, FXYD5, CLIC1, TSPO, FHL1, ANXA4, MGST3, POLD4, GUK1, ATP6V0B, TALDO1, AQP1, SLC1A5, SRI, MEA1, ACOT7, DGCR6L, ADM, CD151, EMP3, ARHGEF2, ASAH1, CAPG, PLIN2, BAIAP2, ANXA11, PNPLA2, RNF13, CSRP1, PNKD, TOB1, NUPR1, ALDH2, S100A13, PRSS23, TNXB, LYPLA1, CYB5B, EIF4EBP1, DDR2
BLALOCK_ALZHEIMERS_DISEASE_INCIPIENT_DN	0.00121507	0.0239021	0.307001	2.15671	0	48	RPL38, RPL6, SLC25A6, COX7C, RPL14, CKS2, FHL1, TMEM147, NEDD8, COX7A2L, MGLL, ECH1, GTF2A2, AP3S1, CLIC2, NDUFB3, DNAJC8, CACYBP, SDHA, DRAP1, CCT2, PSMC2, UTP18, ACTR1B, GLRX	RPL38, RPL6, SLC25A6, COX7C, RPL14, CKS2, FHL1, TMEM147, NEDD8, COX7A2L, MGLL, ECH1, GTF2A2, AP3S1, CLIC2, NDUFB3, DNAJC8, CACYBP, SDHA, DRAP1, CCT2, PSMC2, UTP18, ACTR1B, GLRX
CUI_GLUCOSE_DEPRIVATION	0.00150602	0.0239021	0.533058	2.15227	0	13	SLC3A2, TGIF1, SEPHS2, DDIT4, NEU1, DNAJB11, NDUFB3, PPIB, CBR3, FKBP2, KDELR2	SLC3A2, TGIF1, SEPHS2, DDIT4, NEU1, DNAJB11, NDUFB3, PPIB, CBR3, FKBP2, KDELR2
BHATI_G2M_ARREST_BY_2METHOXYESTRADIOL_DN	0.00126103	0.0239021	0.344158	2.14878	0	36	RPL31, RPL36A, RPL26, RPL10A, RPL3, RPS2, RPL34, RPL12, ATF4, EEF2, HERPUD1, DCN	RPL31, RPL36A, RPL26, RPL10A, RPL3, RPS2, RPL34, RPL12, ATF4, EEF2, HERPUD1, DCN
MCBRYAN_PUBERTAL_TGFB1_TARGETS_UP	0.00234192	0.0313037	0.272308	2.14777	1	65	RPL27A, CLIC1, DKK3, RAD23A, FHL1, CYB5R3, PLAT, TAGLN, TJP2, IER3, MFGE8, CYC1, TGIF1, UBE2D1, CLU, S100A6, ARL4A, TPM2, RAB5C, SRSF2, PCOLCE, ACADVL, COMT, TNFAIP6, BPGM, TSC22D1, CAPG, KRT18, PTPRK, CNN3, ACAT1, CRK, GSN, VASN, ACTA2, CAP1, MARCKSL1, EHD1	RPL27A, CLIC1, DKK3, RAD23A, FHL1, CYB5R3, PLAT, TAGLN, TJP2, IER3, MFGE8, CYC1, TGIF1, UBE2D1, CLU, S100A6, ARL4A, TPM2, RAB5C, SRSF2, PCOLCE, ACADVL, COMT, TNFAIP6, BPGM, TSC22D1, CAPG, KRT18, PTPRK, CNN3, ACAT1, CRK, GSN, VASN, ACTA2, CAP1, MARCKSL1, EHD1
WEST_ADRENOCORTICAL_TUMOR_UP	0.00225479	0.0309286	0.246389	2.14717	1	90	OAZ1, GAPDH, TUBB2A, TUBA1B, DCTN2, ANXA4, TUBB4B, PSMB7, UBL5, ATP6V0B, TXN, TAF9, ENO1, BABAM1, UBE2S, PPIA, ACOT7, NEU1, FDPS, COPE, GNG5, ERP29, SRPRB, TUBA1C, ANGPT2, PSMA3, TMED9, HMGB2, DNAJB1, LSM5, GLO1, ATP6V1G1, DDX39A, PSMC2, MLF1, TDG, TPD52L2, MTHFD2, ARPC3, BUB3, PSMD11, MRPL18, PTTG1, POLE3, ZMPSTE24, PIR, PLEKHB2, RPN2, RDH11, ACLY, TCP1, GLRX2, BICD2, POLR2K, UBE2V2, LSM4, CMC2,…	OAZ1, GAPDH, TUBB2A, TUBA1B, DCTN2, ANXA4, TUBB4B, PSMB7, UBL5, ATP6V0B, TXN, TAF9, ENO1, BABAM1, UBE2S, PPIA, ACOT7, NEU1, FDPS, COPE, GNG5, ERP29, SRPRB, TUBA1C, ANGPT2, PSMA3, TMED9, HMGB2, DNAJB1, LSM5, GLO1, ATP6V1G1, DDX39A, PSMC2, MLF1, TDG, TPD52L2, MTHFD2, ARPC3, BUB3, PSMD11, MRPL18, PTTG1, POLE3, ZMPSTE24, PIR, PLEKHB2, RPN2, RDH11, ACLY, TCP1, GLRX2, BICD2, POLR2K, UBE2V2, LSM4, CMC2,…
REACTOME_HIV_LIFE_CYCLE	0.00119332	0.0239021	0.28723	2.14565	0	56	RPS27A, UBB, UBA52, RAN, POLR2L, POLR2F, UBC, TSG101, CHMP4A, TAF9, TAF11, NELFE, PPIA, POLR2I, GTF2A2, POLR2G, XRCC6, BANF1, CHMP3, CHMP2B, CHMP5, NELFCD, RCC1, RANBP1, GTF2H5, POLR2J, TAF6, SEC13, GTF2B, POLR2C, SUPT4H1, NUP107, CHMP2A, MVB12A, TAF12, NUP62	RPS27A, UBB, UBA52, RAN, POLR2L, POLR2F, UBC, TSG101, CHMP4A, TAF9, TAF11, NELFE, PPIA, POLR2I, GTF2A2, POLR2G, XRCC6, BANF1, CHMP3, CHMP2B, CHMP5, NELFCD, RCC1, RANBP1, GTF2H5, POLR2J, TAF6, SEC13, GTF2B, POLR2C, SUPT4H1, NUP107, CHMP2A, MVB12A, TAF12, NUP62
REACTOME_EPH_EPHRIN_SIGNALING	0.00381679	0.0428321	0.356841	2.14181	2	33	ARPC1B, CFL1, MYL6, MYL9, MYL12A, MYL12B, ACTB, PSENEN, ARPC1A, ARPC2, CLTA, SDCBP, ARPC4, ACTG1, AP2S1, APH1A, PSEN2, ARPC3	ARPC1B, CFL1, MYL6, MYL9, MYL12A, MYL12B, ACTB, PSENEN, ARPC1A, ARPC2, CLTA, SDCBP, ARPC4, ACTG1, AP2S1, APH1A, PSEN2, ARPC3
REACTOME_PROTEIN_FOLDING	0.00381679	0.0428321	0.356188	2.13789	2	33	PFDN5, TUBB2A, TUBA1B, TUBB4B, ACTB, GNG11, ARL2, CCT7, SPHK1, GNG5, VBP1, TUBA1C, TBCB, TBCA, CCT2, PFDN4, TBCC, GNA11, CSNK2B, PFDN1, CCT8, TUBB6, CCT5, FKBP9, TCP1	PFDN5, TUBB2A, TUBA1B, TUBB4B, ACTB, GNG11, ARL2, CCT7, SPHK1, GNG5, VBP1, TUBA1C, TBCB, TBCA, CCT2, PFDN4, TBCC, GNA11, CSNK2B, PFDN1, CCT8, TUBB6, CCT5, FKBP9, TCP1
LINDGREN_BLADDER_CANCER_HIGH_RECURRENCE	0.00572246	0.0573677	0.457286	2.1377	3	18	CRIP1, LGALS1, MYL9, MGP, DPP7, MYLK, NDRG2, COL1A2, RPS19BP1, MYADM, PRRX1, PELO, CSRP1	CRIP1, LGALS1, MYL9, MGP, DPP7, MYLK, NDRG2, COL1A2, RPS19BP1, MYADM, PRRX1, PELO, CSRP1
WANG_ADIPOGENIC_GENES_REPRESSED_BY_SIRT1	0.00154083	0.0239021	0.568752	2.1372	0	11	ALDOA, GAPDH, TPI1, ENO1, HIGD1A, COX7A1, PGK1, GPI, PFKP	ALDOA, GAPDH, TPI1, ENO1, HIGD1A, COX7A1, PGK1, GPI, PFKP
MA_MYELOID_DIFFERENTIATION_UP	0.00292826	0.0360932	0.501605	2.13631	1	15	UBB, EEF1A1, RAN, IMPDH2, PPIA, MT1A, DAD1, RGL2, EMP3, VASP, ADA	UBB, EEF1A1, RAN, IMPDH2, PPIA, MT1A, DAD1, RGL2, EMP3, VASP, ADA
KEGG_ALLOGRAFT_REJECTION	0.00166389	0.023932	0.793083	2.13509	0	5	HLA-C, HLA-B, HLA-A, HLA-F, CD40	HLA-C, HLA-B, HLA-A, HLA-F, CD40
KEGG_AUTOIMMUNE_THYROID_DISEASE	0.00166389	0.023932	0.793083	2.13509	0	5	HLA-C, HLA-B, HLA-A, HLA-F, CD40	HLA-C, HLA-B, HLA-A, HLA-F, CD40
REACTOME_INTERFERON_GAMMA_SIGNALING	0.00154083	0.0239021	0.567623	2.13296	0	11	HLA-C, B2M, HLA-B, HLA-A, SUMO1, IRF7, HLA-F, CD44	HLA-C, B2M, HLA-B, HLA-A, SUMO1, IRF7, HLA-F, CD44
REACTOME_PROCESSING_OF_DNA_DOUBLE_STRAND_BREAK_ENDS	0.00431655	0.0473796	0.43886	2.13156	2	20	RPS27A, UBB, UBA52, UBC, SUMO2, BABAM1, SUMO1, UBE2I, PPP4C, KAT5, PPP4R2	RPS27A, UBB, UBA52, UBC, SUMO2, BABAM1, SUMO1, UBE2I, PPP4C, KAT5, PPP4R2
REACTOME_NRIF_SIGNALS_CELL_DEATH_FROM_THE_NUCLEUS	0.00309598	0.0370962	0.617323	2.13102	1	9	RPS27A, UBB, UBA52, UBC, PSENEN, APH1A, ITGB3BP, PSEN2	RPS27A, UBB, UBA52, UBC, PSENEN, APH1A, ITGB3BP, PSEN2
WIELAND_UP_BY_HBV_INFECTION	0.0025641	0.0332394	0.359825	2.12961	1	32	B2M, HLA-B, LGALS3, CFL1, GIMAP5, HLA-A, S100A10, ARHGDIB, IFI27, PSMB9, CD83, PSME2, C1orf54, PSME1, HLA-F, PPT1	B2M, HLA-B, LGALS3, CFL1, GIMAP5, HLA-A, S100A10, ARHGDIB, IFI27, PSMB9, CD83, PSME2, C1orf54, PSME1, HLA-F, PPT1
REACTOME_TRANSCRIPTIONAL_REGULATION_BY_TP53	0.00111111	0.0239021	0.233145	2.12544	0	104	RPS27A, UBB, COX7C, UBA52, LAMTOR5, PRDX1, POLR2L, COX7A2L, POLR2F, COX6B1, LAMTOR4, COX6A1, COX6C, UBC, CYCS, TXN, PRDX5, COX7B, COX16, NDUFA4, COX4I1, PPP2R1A, TAF9, TAF11, COX8A, NELFE, POLR2I, NPM1, DDIT4, POLR2G, COX5A, PRDX2, KAT5, PIN1, NELFCD, GPI, GTF2H5, POLR2J, COX20, COX5B, TAF6, CNOT4, PRELID1, LAMTOR1, DAXX, TMEM219, BAX, POLR2C, SUPT4H1, CSNK2B, CCNG1, PLK2, TAF12, BID, RRAGC, RBBP…	RPS27A, UBB, COX7C, UBA52, LAMTOR5, PRDX1, POLR2L, COX7A2L, POLR2F, COX6B1, LAMTOR4, COX6A1, COX6C, UBC, CYCS, TXN, PRDX5, COX7B, COX16, NDUFA4, COX4I1, PPP2R1A, TAF9, TAF11, COX8A, NELFE, POLR2I, NPM1, DDIT4, POLR2G, COX5A, PRDX2, KAT5, PIN1, NELFCD, GPI, GTF2H5, POLR2J, COX20, COX5B, TAF6, CNOT4, PRELID1, LAMTOR1, DAXX, TMEM219, BAX, POLR2C, SUPT4H1, CSNK2B, CCNG1, PLK2, TAF12, BID, RRAGC, RBBP…
REACTOME_REGULATION_OF_FZD_BY_UBIQUITINATION	0.00332779	0.0383438	0.789489	2.12541	1	5	RPS27A, UBB, UBA52, UBC	RPS27A, UBB, UBA52, UBC
WP_AMYOTROPHIC_LATERAL_SCLEROSIS_ALS	0.00151515	0.0239021	0.583462	2.12526	0	10	SOD1, CST3, BAD, TNFRSF1A, CAT, DAXX, BAX, BCL2L1, BID	SOD1, CST3, BAD, TNFRSF1A, CAT, DAXX, BAX, BCL2L1, BID
ZHU_CMV_24_HR_UP	0.0025413	0.0330149	0.349785	2.12524	1	34	EIF4A1, TUBB2A, EMP2, IFI6, IFI27, ENO1, SNRPB2, UBE2S, NPM1, HSPA1A, PSMD6, HSPE1, IFITM1, SYNGR2, PSMA3, RANBP1, PSMB2, EIF4E, PFKP, SLC39A14, MANF, TAP1	EIF4A1, TUBB2A, EMP2, IFI6, IFI27, ENO1, SNRPB2, UBE2S, NPM1, HSPA1A, PSMD6, HSPE1, IFITM1, SYNGR2, PSMA3, RANBP1, PSMB2, EIF4E, PFKP, SLC39A14, MANF, TAP1
REACTOME_RHO_GTPASES_ACTIVATE_ROCKS	0.00309598	0.0370962	0.614859	2.12251	1	9	CFL1, MYL6, MYL9, RHOC, MYL12B	CFL1, MYL6, MYL9, RHOC, MYL12B
REACTOME_FLT3_SIGNALING_BY_CBL_MUTANTS	0.00332779	0.0383438	0.788317	2.12225	1	5	RPS27A, UBB, UBA52, UBC	RPS27A, UBB, UBA52, UBC
REACTOME_TRANSLATION_OF_SARS_COV_1_STRUCTURAL_PROTEINS	0.00150602	0.0239021	0.546438	2.11879	0	12	RPS27A, UBB, UBA52, UBC, PRKCSH, SUMO1, UBE2I	RPS27A, UBB, UBA52, UBC, PRKCSH, SUMO1, UBE2I
BENPORATH_NANOG_TARGETS	0.00102145	0.0239021	0.181231	2.1177	0	262	RPL21, RPLP1, RPS27A, RPS18, RPS13, B2M, RPL32, HNRNPA1, RPS3A, RPL17, FXYD5, CFL1, CLIC1, ATF4, OAZ2, RAD23A, TMSB10, EEF2, NDUFA13, CKS2, EIF3F, PSMB5, ID2, COX6A1, S100A11, CALM2, UBC, TMEM59, URM1, BRK1, PSENEN, TNFRSF12A, EIF3D, TALDO1, GLA, PPP2R1A, NUDT5, HIGD2A, UBE2S, SNRPE, SUMO1, SMDT1, SAT2, HNRNPH2, GYPC, TMEM109, OXA1L, SLIRP, CCT7, PSMA1, FDPS, EEF1E1, COPE, DPM1, ACTR1A, VIM, ISCU…	RPL21, RPLP1, RPS27A, RPS18, RPS13, B2M, RPL32, HNRNPA1, RPS3A, RPL17, FXYD5, CFL1, CLIC1, ATF4, OAZ2, RAD23A, TMSB10, EEF2, NDUFA13, CKS2, EIF3F, PSMB5, ID2, COX6A1, S100A11, CALM2, UBC, TMEM59, URM1, BRK1, PSENEN, TNFRSF12A, EIF3D, TALDO1, GLA, PPP2R1A, NUDT5, HIGD2A, UBE2S, SNRPE, SUMO1, SMDT1, SAT2, HNRNPH2, GYPC, TMEM109, OXA1L, SLIRP, CCT7, PSMA1, FDPS, EEF1E1, COPE, DPM1, ACTR1A, VIM, ISCU…
GUTIERREZ_MULTIPLE_MYELOMA_UP	0.00284091	0.0357252	0.465325	2.11764	1	17	COX7C, IFI6, PSENEN, ATP6V0E1, TAF9, VDAC2, SSR3, ILF2, EMC7, CD47, EID1	COX7C, IFI6, PSENEN, ATP6V0E1, TAF9, VDAC2, SSR3, ILF2, EMC7, CD47, EID1
WP_CORI_CYCLE	0.00154083	0.0239021	0.563431	2.11721	0	11	ALDOA, GAPDH, TPI1, TALDO1, LDHA, PGK1, GPI, PGAM1, PFKP	ALDOA, GAPDH, TPI1, TALDO1, LDHA, PGK1, GPI, PGAM1, PFKP
CASTELLANO_NRAS_TARGETS_UP	0.0027894	0.0352484	0.396308	2.1144	1	25	B2M, CRIP2, HLA-B, TUBB2A, MGP, AK1, ANXA4, EPHX1, RAMP2, PSMB8, YIF1A, IFI35, BAX, TAP1, CCNG1, NQO1, IFI27L2, PPP1R7	B2M, CRIP2, HLA-B, TUBB2A, MGP, AK1, ANXA4, EPHX1, RAMP2, PSMB8, YIF1A, IFI35, BAX, TAP1, CCNG1, NQO1, IFI27L2, PPP1R7
GEISS_RESPONSE_TO_DSRNA_UP	0.00292826	0.0360932	0.496388	2.11409	1	15	IGFBP6, CCL2, PSMA3, HMGB2, PLAUR, CD44, TNFAIP6, ANXA1, EIF2S3, TAP1, TNFAIP2, NMI, CCL4, IFIT1	IGFBP6, CCL2, PSMA3, HMGB2, PLAUR, CD44, TNFAIP6, ANXA1, EIF2S3, TAP1, TNFAIP2, NMI, CCL4, IFIT1
KORKOLA_SEMINOMA_UP	0.00154083	0.0239021	0.562378	2.11325	0	11	CD9, GAPDH, ARHGDIB, TPI1, NDUFA9, LDHB, DERA, NOP2, PHB2	CD9, GAPDH, ARHGDIB, TPI1, NDUFA9, LDHB, DERA, NOP2, PHB2
REACTOME_RESPONSE_OF_MTB_TO_PHAGOCYTOSIS	0.00151515	0.0239021	0.578544	2.10734	0	10	RPS27A, UBB, UBA52, UBC, RAB7A, ENO1	RPS27A, UBB, UBA52, UBC, RAB7A, ENO1
KEGG_GRAFT_VERSUS_HOST_DISEASE	0.00332779	0.0383438	0.782737	2.10723	1	5	HLA-C, HLA-B, HLA-A, HLA-F, IL1B	HLA-C, HLA-B, HLA-A, HLA-F, IL1B
BENPORATH_PROLIFERATION	0.00503145	0.0519111	0.317795	2.10575	3	41	TMSB10, CKS2, SLC25A5, S100A11, PTS, NDUFB5, NUDT5, COX5A, CNIH4, PSMA3, ILF2, PDCD5, PSMB4, SNRPG, PRPF18, RANBP1, RBM8A, IDH2, KDELR2, CSTB, KPNA2, PTTG1, TMEM14A, DESI2, PCNA, CMSS1, DTYMK, NMI, CMC2, CKS1B, MRPL9, DAP3	TMSB10, CKS2, SLC25A5, S100A11, PTS, NDUFB5, NUDT5, COX5A, CNIH4, PSMA3, ILF2, PDCD5, PSMB4, SNRPG, PRPF18, RANBP1, RBM8A, IDH2, KDELR2, CSTB, KPNA2, PTTG1, TMEM14A, DESI2, PCNA, CMSS1, DTYMK, NMI, CMC2, CKS1B, MRPL9, DAP3
PID_MYC_ACTIV_PATHWAY	0.00262467	0.0336618	0.369948	2.10573	1	29	EIF4A1, GAPDH, RPL11, SNAI1, ID2, PTMA, LDHA, TAF9, ENO1, PRDX3, NME1, NPM1, EIF2S1, KAT5	EIF4A1, GAPDH, RPL11, SNAI1, ID2, PTMA, LDHA, TAF9, ENO1, PRDX3, NME1, NPM1, EIF2S1, KAT5
KIM_MYC_AMPLIFICATION_TARGETS_UP	0.00233918	0.0313037	0.266	2.10447	1	67	RPL18A, RPS4X, RPS15A, RPS23, RPL12, RPL5, RPL11, FBL, ANGPTL2, COX6B1, SLC25A5, CYCS, COX7B, RPSA, PDLIM3, ENO1, MRPL36, NME1, AQP3, EEF1E1, LYAR, CTNNAL1, PRDX6, NOB1, TRMT10C, LDHB, MRPL50, PARK7, GPI, MRPL13, MYC, MRPS34, ETFA	RPL18A, RPS4X, RPS15A, RPS23, RPL12, RPL5, RPL11, FBL, ANGPTL2, COX6B1, SLC25A5, CYCS, COX7B, RPSA, PDLIM3, ENO1, MRPL36, NME1, AQP3, EEF1E1, LYAR, CTNNAL1, PRDX6, NOB1, TRMT10C, LDHB, MRPL50, PARK7, GPI, MRPL13, MYC, MRPS34, ETFA
DORSAM_HOXA9_TARGETS_DN	0.00309598	0.0370962	0.609217	2.10304	1	9	TSC22D3, OSBPL8, SDCBP, GATA2, FCGRT, MYC, GLRX, KRT18	TSC22D3, OSBPL8, SDCBP, GATA2, FCGRT, MYC, GLRX, KRT18
ONKEN_UVEAL_MELANOMA_UP	0.00102669	0.0239021	0.187528	2.10141	0	215	RPL37A, B2M, HNRNPA1, RPL17, HLA-B, LGALS3, FXYD5, LGALS1, PKM, CKS2, FHL1, PFN1, TAGLN2, ANXA4, UQCRB, IER3, COX6C, LY6E, CPNE3, S100A11, PSMA7, ACTB, CYC1, PCMT1, IFITM3, GLA, DUSP14, S100A6, UBE2S, TM2D1, SH3BGRL3, PSMB9, FKBP1A, ALG5, MGST2, COPS8, GTF3A, FRY, CNIH4, ACADVL, ZNF706, COL1A2, PSME2, ADI1, ARPC2, AUP1, HCFC1R1, PHLDA2, NDUFA6, GEM, IFITM1, OTUB1, HLA-F, EMP3, AP1S1, PSMA3, EMC7,…	RPL37A, B2M, HNRNPA1, RPL17, HLA-B, LGALS3, FXYD5, LGALS1, PKM, CKS2, FHL1, PFN1, TAGLN2, ANXA4, UQCRB, IER3, COX6C, LY6E, CPNE3, S100A11, PSMA7, ACTB, CYC1, PCMT1, IFITM3, GLA, DUSP14, S100A6, UBE2S, TM2D1, SH3BGRL3, PSMB9, FKBP1A, ALG5, MGST2, COPS8, GTF3A, FRY, CNIH4, ACADVL, ZNF706, COL1A2, PSME2, ADI1, ARPC2, AUP1, HCFC1R1, PHLDA2, NDUFA6, GEM, IFITM1, OTUB1, HLA-F, EMP3, AP1S1, PSMA3, EMC7,…
WOO_LIVER_CANCER_RECURRENCE_UP	0.00384123	0.0430261	0.341987	2.09667	2	35	ALDOA, CRIP1, TMSB10, MGP, PKM, PTMA, CCL2, CCND3, S100A6, CCNI, PMP22, TPM2, COL1A2, GEM, RGS2, PPT1, ARHGEF2, PLAUR	ALDOA, CRIP1, TMSB10, MGP, PKM, PTMA, CCL2, CCND3, S100A6, CCNI, PMP22, TPM2, COL1A2, GEM, RGS2, PPT1, ARHGEF2, PLAUR
WP_MITOCHONDRIAL_COMPLEX_IV_ASSEMBLY	0.00396825	0.0441202	0.374798	2.09553	2	28	COX7C, COX7A2, COX6B1, COX6A1, COX6C, COX7B, COX16, NDUFA4, COX4I1, COX8A, COX5A, PET100, HIGD1A, COX17, COX20, COX5B	COX7C, COX7A2, COX6B1, COX6A1, COX6C, COX7B, COX16, NDUFA4, COX4I1, COX8A, COX5A, PET100, HIGD1A, COX17, COX20, COX5B
REACTOME_REGULATION_OF_TP53_ACTIVITY_THROUGH_METHYLATION	0.00332779	0.0383438	0.778247	2.09515	1	5	RPS27A, UBB, UBA52, UBC	RPS27A, UBB, UBA52, UBC
CHIBA_RESPONSE_TO_TSA	0.00574713	0.0575191	0.47199	2.09505	3	16	PRDX1, PKM, BSG, ID2, IFITM3, CLU, GRN, ID3, DNAJB1	PRDX1, PKM, BSG, ID2, IFITM3, CLU, GRN, ID3, DNAJB1
REACTOME_RECOGNITION_OF_DNA_DAMAGE_BY_PCNA_CONTAINING_REPLICATION_COMPLEX	0.00150602	0.0239021	0.539595	2.09226	0	12	RPS27A, UBB, UBA52, RBX1, POLD4, UBC, POLE4, UBE2B	RPS27A, UBB, UBA52, RBX1, POLD4, UBC, POLE4, UBE2B
LEE_AGING_NEOCORTEX_UP	0.0027894	0.0352484	0.392125	2.09208	1	25	B2M, CD9, S100A10, EEF2, MYL12A, UBC, IFI27, PHB, RHOG, NAPA, VIM, TUBB	B2M, CD9, S100A10, EEF2, MYL12A, UBC, IFI27, PHB, RHOG, NAPA, VIM, TUBB
REACTOME_CONSTITUTIVE_SIGNALING_BY_LIGAND_RESPONSIVE_EGFR_CANCER_VARIANTS	0.00159744	0.0239021	0.71695	2.09154	0	6	RPS27A, UBB, UBA52, UBC	RPS27A, UBB, UBA52, UBC
REACTOME_SIGNALING_BY_EGFR_IN_CANCER	0.00159744	0.0239021	0.71695	2.09154	0	6	RPS27A, UBB, UBA52, UBC	RPS27A, UBB, UBA52, UBC
YAO_TEMPORAL_RESPONSE_TO_PROGESTERONE_CLUSTER_10	0.00250941	0.0326712	0.32679	2.09011	1	38	PRDX1, POLR2L, POLR2F, DYNLL1, TMED2, LDHA, EDF1, SUMO1, CCT7, MPC2, TMEM11, VDAC2, ATF1, HSPE1, DAD1, CACYBP, EIF3G, COX17, FKBP4, APMAP, FKBP2, PSMA4, EIF1B, SSB, RPN2, PCNA, OSTC, CERS2, GRWD1, SSRP1, CHCHD7	PRDX1, POLR2L, POLR2F, DYNLL1, TMED2, LDHA, EDF1, SUMO1, CCT7, MPC2, TMEM11, VDAC2, ATF1, HSPE1, DAD1, CACYBP, EIF3G, COX17, FKBP4, APMAP, FKBP2, PSMA4, EIF1B, SSB, RPN2, PCNA, OSTC, CERS2, GRWD1, SSRP1, CHCHD7
ONGUSAHA_TP53_TARGETS	0.00154083	0.0239021	0.555977	2.0892	0	11	AK1, EPHX1, DDIT4, DAXX, TOB1, CSRP2, ENPP2, TAP1, CCNG1, NQO1	AK1, EPHX1, DDIT4, DAXX, TOB1, CSRP2, ENPP2, TAP1, CCNG1, NQO1
KANNAN_TP53_TARGETS_DN	0.00335008	0.0383438	0.860816	2.08634	1	4	EIF4A1, CPM, ARL4A, PMP22	EIF4A1, CPM, ARL4A, PMP22
CROMER_METASTASIS_DN	0.00260417	0.0334702	0.361217	2.08567	1	30	ALDOA, ADIRF, GSTP1, LMNA, S100A11, EIF3K, PPP4C, SMTN, PHLDA2, PSMD8, NOP16, NOP2, PFKP, SVIL, CAV2, HSPA2, BAIAP2, TMEM183A, TICAM1, MRPS12, MALL, CUL1, VDAC3, TUBA4A, SH3GL1, RAB31	ALDOA, ADIRF, GSTP1, LMNA, S100A11, EIF3K, PPP4C, SMTN, PHLDA2, PSMD8, NOP16, NOP2, PFKP, SVIL, CAV2, HSPA2, BAIAP2, TMEM183A, TICAM1, MRPS12, MALL, CUL1, VDAC3, TUBA4A, SH3GL1, RAB31
REACTOME_HOMOLOGY_DIRECTED_REPAIR	0.00404313	0.0448698	0.380359	2.08478	2	26	RPS27A, UBB, UBA52, POLD4, UBC, SUMO2, BABAM1, SUMO1, UBE2I, PPP4C, KAT5, PPP4R2, POLE4	RPS27A, UBB, UBA52, POLD4, UBC, SUMO2, BABAM1, SUMO1, UBE2I, PPP4C, KAT5, PPP4R2, POLE4
KEGG_PATHOGENIC_ESCHERICHIA_COLI_INFECTION	0.0056899	0.0571365	0.414215	2.0847	3	22	ARPC1B, TUBB2A, TUBA1B, TUBB4B, ACTB, ARPC1A, TUBB, ARPC2, TUBA1C, ARPC4, ACTG1, ARHGEF2, KRT18, ARPC3	ARPC1B, TUBB2A, TUBA1B, TUBB4B, ACTB, ARPC1A, TUBB, ARPC2, TUBA1C, ARPC4, ACTG1, ARHGEF2, KRT18, ARPC3
WP_PATHOGENIC_ESCHERICHIA_COLI_INFECTION	0.0056899	0.0571365	0.414215	2.0847	3	22	ARPC1B, TUBB2A, TUBA1B, TUBB4B, ACTB, ARPC1A, TUBB, ARPC2, TUBA1C, ARPC4, ACTG1, ARHGEF2, KRT18, ARPC3	ARPC1B, TUBB2A, TUBA1B, TUBB4B, ACTB, ARPC1A, TUBB, ARPC2, TUBA1C, ARPC4, ACTG1, ARHGEF2, KRT18, ARPC3
REACTOME_NEGATIVE_REGULATION_OF_FLT3	0.00159744	0.0239021	0.714543	2.08452	0	6	RPS27A, UBB, UBA52, UBC	RPS27A, UBB, UBA52, UBC
REACTOME_PROCESSING_OF_CAPPED_INTRON_CONTAINING_PRE_MRNA	0.0011274	0.0239021	0.236884	2.08222	0	95	U2AF1, HNRNPA1, HSPA8, POLR2L, POLR2F, EIF4A3, LSM2, MAGOH, SNRPB, NXF1, SNRPF, PQBP1, SNRPB2, SNRPE, HNRNPA0, POLR2I, HNRNPH2, POLR2G, SRSF2, BUD31, NXT1, SF3A2, PHF5A, DNAJC8, SF3B5, SNRPG, THOC7, SF3B4, LSM5, DDX39A, POLR2J, RBM8A, EIF4E, LSM3, SNRPD2, U2AF2, SEC13, CTNNBL1, POLR2C, SNRPD3, NUP107, SF3B2, PRCC, SNRNP48, SNRNP25, NUP62, FIP1L1, CWC27, DDX46, PUF60, RBMX, SLU7, PRPF31, PPIL4, PR…	U2AF1, HNRNPA1, HSPA8, POLR2L, POLR2F, EIF4A3, LSM2, MAGOH, SNRPB, NXF1, SNRPF, PQBP1, SNRPB2, SNRPE, HNRNPA0, POLR2I, HNRNPH2, POLR2G, SRSF2, BUD31, NXT1, SF3A2, PHF5A, DNAJC8, SF3B5, SNRPG, THOC7, SF3B4, LSM5, DDX39A, POLR2J, RBM8A, EIF4E, LSM3, SNRPD2, U2AF2, SEC13, CTNNBL1, POLR2C, SNRPD3, NUP107, SF3B2, PRCC, SNRNP48, SNRNP25, NUP62, FIP1L1, CWC27, DDX46, PUF60, RBMX, SLU7, PRPF31, PPIL4, PR…
KERLEY_RESPONSE_TO_CISPLATIN_UP	0.00292826	0.0360932	0.488147	2.07899	1	15	PLAT, ANXA4, LMNA, IER3, DDIT4, SERPINE1, TP53TG1, ISYNA1, ANXA1, PLK2, ACTA2, PROCR, RPS27L, GDF15	PLAT, ANXA4, LMNA, IER3, DDIT4, SERPINE1, TP53TG1, ISYNA1, ANXA1, PLK2, ACTA2, PROCR, RPS27L, GDF15
REACTOME_METALLOPROTEASE_DUBS	0.0031746	0.0375152	0.666431	2.0787	1	7	RPS27A, UBB, UBA52, UBC, BABAM1	RPS27A, UBB, UBA52, UBC, BABAM1
VERRECCHIA_EARLY_RESPONSE_TO_TGFB1	0.0100719	0.0867947	0.427397	2.07589	6	20	BSG, PLAT, RHOC, RPSA, TIMP1, NME1, RHOG, COL1A2, CYTH2, SERPINE1, CD44, COL3A1, COL6A1, CD59, MARCKSL1	BSG, PLAT, RHOC, RPSA, TIMP1, NME1, RHOG, COL1A2, CYTH2, SERPINE1, CD44, COL3A1, COL6A1, CD59, MARCKSL1
REACTOME_DOWNREGULATION_OF_ERBB2_SIGNALING	0.00332779	0.0383438	0.770789	2.07507	1	5	RPS27A, UBB, UBA52, UBC	RPS27A, UBB, UBA52, UBC
CHESLER_BRAIN_HIGHEST_EXPRESSION	0.00292826	0.0360932	0.486995	2.07408	1	15	FTL, PSMB5, UQCRB, ATP6V0B, ACTB, HINT1, GLO1, RABAC1, A4GALT, CSRP1, DCTN3	FTL, PSMB5, UQCRB, ATP6V0B, ACTB, HINT1, GLO1, RABAC1, A4GALT, CSRP1, DCTN3
REACTOME_NUCLEAR_ENVELOPE_NE_REASSEMBLY	0.00535475	0.0544068	0.375536	2.07398	3	27	TUBB2A, RAN, TUBA1B, TUBB4B, LMNA, CHMP4A, PPP2R1A, SUMO1, UBE2I, EMD, BANF1, CHMP3, TUBA1C, CHMP2B, RCC1, SEC13, NUP107, CHMP2A, NUP62, TUBB6	TUBB2A, RAN, TUBA1B, TUBB4B, LMNA, CHMP4A, PPP2R1A, SUMO1, UBE2I, EMD, BANF1, CHMP3, TUBA1C, CHMP2B, RCC1, SEC13, NUP107, CHMP2A, NUP62, TUBB6
REACTOME_SARS_COV_1_INFECTION	0.00426136	0.0469452	0.455268	2.07187	2	17	RPS27A, UBB, UBA52, UBC, CHMP4A, PRKCSH, SUMO1, UBE2I, CHMP3, CHMP2B	RPS27A, UBB, UBA52, UBC, CHMP4A, PRKCSH, SUMO1, UBE2I, CHMP3, CHMP2B
REACTOME_TICAM1_TRAF6_DEPENDENT_INDUCTION_OF_TAK1_COMPLEX	0.00332779	0.0383438	0.769239	2.07089	1	5	RPS27A, UBB, UBA52, UBC	RPS27A, UBB, UBA52, UBC
REACTOME_REGULATION_OF_SIGNALING_BY_CBL	0.00332779	0.0383438	0.7692	2.07079	1	5	RPS27A, UBB, UBA52, UBC	RPS27A, UBB, UBA52, UBC
GRABARCZYK_BCL11B_TARGETS_UP	0.00150602	0.0239021	0.533976	2.07047	0	12	U2AF1, S100A4, LGALS1, ANXA2, ID2, TIMP1, PMP22	U2AF1, S100A4, LGALS1, ANXA2, ID2, TIMP1, PMP22
YAO_TEMPORAL_RESPONSE_TO_PROGESTERONE_CLUSTER_12	0.00250941	0.0326712	0.323553	2.0694	1	38	RPL13A, ERGIC3, CKS2, S100A11, HMGN2, HIGD2A, GNG11, ARPC1A, PHPT1, IFNAR2, WDR83OS, GSTK1, PSME1, EMP3, MAGED2, CD44, IDH2, LGALS3BP, CIRBP, NTAN1, MPDU1, DECR1, HSD17B10, ALDH2, FKBP7, FKBP9, RBMX	RPL13A, ERGIC3, CKS2, S100A11, HMGN2, HIGD2A, GNG11, ARPC1A, PHPT1, IFNAR2, WDR83OS, GSTK1, PSME1, EMP3, MAGED2, CD44, IDH2, LGALS3BP, CIRBP, NTAN1, MPDU1, DECR1, HSD17B10, ALDH2, FKBP7, FKBP9, RBMX
WP_ALLOGRAFT_REJECTION	0.00150602	0.0239021	0.533632	2.06914	0	12	HLA-C, HLA-B, HLA-A, TUBA1B, VIM, HLA-F, CD40, IL1B	HLA-C, HLA-B, HLA-A, TUBA1B, VIM, HLA-F, CD40, IL1B
REACTOME_INTERLEUKIN_12_SIGNALING	0.00718391	0.066684	0.465768	2.06743	4	16	CFL1, ANXA2, SOD1, TALDO1, AIP, RPLP0, PPIA, MIF, PSME2	CFL1, ANXA2, SOD1, TALDO1, AIP, RPLP0, PPIA, MIF, PSME2
ISSAEVA_MLL2_TARGETS	0.00426136	0.0469452	0.454055	2.06635	2	17	CD9, CRIP1, CRIP2, FHL1, TAGLN2, IGFBP6, TJP2	CD9, CRIP1, CRIP2, FHL1, TAGLN2, IGFBP6, TJP2
GROSS_HYPOXIA_VIA_ELK3_DN	0.0036855	0.0416697	0.300251	2.06501	2	45	ATF4, CCL2, PRDX5, TGIF1, ENO1, PDLIM4, ADM, TXNL1, ATF1, HAX1, HIGD1A, SMOX, ERRFI1, RAMP3, RND1, CXCL3, CD44, MYC, XBP1, MTHFD2, SLC39A14, VWA1, PLK2, TM4SF1, GBE1, CHIC2, RIOK1	ATF4, CCL2, PRDX5, TGIF1, ENO1, PDLIM4, ADM, TXNL1, ATF1, HAX1, HIGD1A, SMOX, ERRFI1, RAMP3, RND1, CXCL3, CD44, MYC, XBP1, MTHFD2, SLC39A14, VWA1, PLK2, TM4SF1, GBE1, CHIC2, RIOK1
WP_G13_SIGNALING_PATHWAY	0.0015873	0.0239021	0.625253	2.06399	0	8	CFL1, PFN1, ARHGDIB, CALM2	CFL1, PFN1, ARHGDIB, CALM2
KAYO_CALORIE_RESTRICTION_MUSCLE_DN	0.00260417	0.0334702	0.357271	2.06288	1	30	MRPL23, UQCRB, CYC1, ECH1, RPSA, DBI, COX4I1, NDUFV2, COX8A, POLR2I, VDAC2, KAT5, SMOX, RANBP1, UQCRC2, ATF6B, TSPAN7, DYNLT1	MRPL23, UQCRB, CYC1, ECH1, RPSA, DBI, COX4I1, NDUFV2, COX8A, POLR2I, VDAC2, KAT5, SMOX, RANBP1, UQCRC2, ATF6B, TSPAN7, DYNLT1
GAVIN_FOXP3_TARGETS_CLUSTER_T4	0.0069735	0.0652342	0.386557	2.06238	4	25	PSMD4, GPX4, RNH1, TIMM10, PSMB3, HINT1, MAF1, SYNGR2, PSMD8, CD44, MYC, XBP1, STX11, CAPG, PLEKHB2, RPN2, NUCB2, APOL3, ZNF622, DRG1	PSMD4, GPX4, RNH1, TIMM10, PSMB3, HINT1, MAF1, SYNGR2, PSMD8, CD44, MYC, XBP1, STX11, CAPG, PLEKHB2, RPN2, NUCB2, APOL3, ZNF622, DRG1
HERNANDEZ_ABERRANT_MITOSIS_BY_DOCETACEL_2NM_DN	0.0031746	0.0375152	0.660336	2.05969	1	7	LUM, HSPA8, CCND1, ITM2A	LUM, HSPA8, CCND1, ITM2A
MORI_PRE_BI_LYMPHOCYTE_UP	0.00858369	0.0762643	0.440491	2.05919	5	18	RAN, TUBA1B, TUBB4B, TXN, DBI, HMGN2, MGST2, MIF, TUBB, HSPBP1, PRDX4, MTHFD2, KPNA2, RBBP4	RAN, TUBA1B, TUBB4B, TXN, DBI, HMGN2, MGST2, MIF, TUBB, HSPBP1, PRDX4, MTHFD2, KPNA2, RBBP4
REACTOME_POST_CHAPERONIN_TUBULIN_FOLDING_PATHWAY	0.0030303	0.0369722	0.565103	2.05838	1	10	TUBB2A, TUBA1B, TUBB4B, ARL2, TUBA1C, TBCB, TBCA, TBCC	TUBB2A, TUBA1B, TUBB4B, ARL2, TUBA1C, TBCB, TBCA, TBCC
LEE_AGING_MUSCLE_DN	0.00150602	0.0239021	0.530523	2.05708	0	12	HSPA8, S100A10, PSMB8, PRKCSH, PMP22, COL1A2, PSMC3, RAI2, COL3A1, COL1A1	HSPA8, S100A10, PSMB8, PRKCSH, PMP22, COL1A2, PSMC3, RAI2, COL3A1, COL1A1
AGUIRRE_PANCREATIC_CANCER_COPY_NUMBER_UP	0.0011274	0.0239021	0.233799	2.0551	0	95	RPL13A, RPL27, RPS9, ARPC1B, RPL18, RPS21, EEF1D, MYL6, PSMA7, CYC1, EIF3K, SLC1A5, NUDC, NOSIP, SPOP, ARPC1A, NME1, PHB, GRN, TPM2, SMARCE1, RAB5C, NAPA, CLTA, SHARPIN, PSMD8, GSDMD, SDHA, AP2S1, EXOSC4, LSM1, CREB3, MRPL13, UTP18, FIS1, LUC7L3, TPD52L2, EHD2, MYC, SNRPD2, DDT, TAF6, TSEN34, U2AF2, ACTR10, UCKL1, SNF8, BAX, EAPP, SNAPC1, SYPL1, PRKCH, PRMT1, NUP62, ACLY, MRPS12, COX11, PLOD3, OR…	RPL13A, RPL27, RPS9, ARPC1B, RPL18, RPS21, EEF1D, MYL6, PSMA7, CYC1, EIF3K, SLC1A5, NUDC, NOSIP, SPOP, ARPC1A, NME1, PHB, GRN, TPM2, SMARCE1, RAB5C, NAPA, CLTA, SHARPIN, PSMD8, GSDMD, SDHA, AP2S1, EXOSC4, LSM1, CREB3, MRPL13, UTP18, FIS1, LUC7L3, TPD52L2, EHD2, MYC, SNRPD2, DDT, TAF6, TSEN34, U2AF2, ACTR10, UCKL1, SNF8, BAX, EAPP, SNAPC1, SYPL1, PRKCH, PRMT1, NUP62, ACLY, MRPS12, COX11, PLOD3, OR…
REACTOME_SIGNALING_BY_FGFR1	0.0015873	0.0239021	0.622551	2.05506	0	8	RPS27A, UBB, UBA52, UBC, PPP2R1A	RPS27A, UBB, UBA52, UBC, PPP2R1A
HERNANDEZ_MITOTIC_ARREST_BY_DOCETAXEL_2_UP	0.00451807	0.0491743	0.508013	2.05115	2	13	ARPC1B, LUM, CKS2, PLAT, MT1X, ITM2A, SLC1A5	ARPC1B, LUM, CKS2, PLAT, MT1X, ITM2A, SLC1A5
HOLLEMAN_PREDNISOLONE_RESISTANCE_ALL_UP	0.00309598	0.0370962	0.593376	2.04835	1	9	MAGOH, SUMO2, OTUB1, SMARCB1, TIMM17A, U2AF2, NTAN1, MED28	MAGOH, SUMO2, OTUB1, SMARCB1, TIMM17A, U2AF2, NTAN1, MED28
HAHTOLA_MYCOSIS_FUNGOIDES_SKIN_UP	0.00233372	0.0313037	0.249796	2.04631	1	75	HNRNPA1, RPL23, RPS21, EIF1, PFN1, ARF5, ITM2A, CAPZB, ARPC1A, PSMB3, TSC22D3, GMFG, LBH, PPIB, CCDC85B, TNFRSF1A, GPI, ARL3, ITGB3BP, CRBN, SERPINF1, STOML2, CIRBP, RGS5, ANXA11, CNN3, SMS, IP6K2, ERH, THYN1, EAPP, RTN3, GSN, TM4SF1, KANK2, PWP1, RBBP4, ZNHIT3, TMEM14A, SOX4, ITGB1BP1, SSR2, UPF2, PDGFD, IFT20, SAFB, NDUFA8, SAFB2, CERS2	HNRNPA1, RPL23, RPS21, EIF1, PFN1, ARF5, ITM2A, CAPZB, ARPC1A, PSMB3, TSC22D3, GMFG, LBH, PPIB, CCDC85B, TNFRSF1A, GPI, ARL3, ITGB3BP, CRBN, SERPINF1, STOML2, CIRBP, RGS5, ANXA11, CNN3, SMS, IP6K2, ERH, THYN1, EAPP, RTN3, GSN, TM4SF1, KANK2, PWP1, RBBP4, ZNHIT3, TMEM14A, SOX4, ITGB1BP1, SSR2, UPF2, PDGFD, IFT20, SAFB, NDUFA8, SAFB2, CERS2
SHETH_LIVER_CANCER_VS_TXNIP_LOSS_PAM2	0.00496894	0.0515314	0.305709	2.04491	3	42	TUBB2A, LGALS1, ANXA2, CCND1, TAX1BP3, TAGLN2, TAGLN, RHOC, POLD4, IER3, CYSTM1, DYNLL1, S100A11	TUBB2A, LGALS1, ANXA2, CCND1, TAX1BP3, TAGLN2, TAGLN, RHOC, POLD4, IER3, CYSTM1, DYNLL1, S100A11
WANG_ESOPHAGUS_CANCER_VS_NORMAL_UP	0.00508906	0.0522367	0.313579	2.04204	3	40	LUM, HLA-A, EIF1, ANXA4, TNFRSF12A, IFITM3, ARID5A, SRI, SMTN, HSPE1, IFITM1, PIGT, SERPINE1, CREB3, THY1, MYADM, PNPLA2, KDELR2, COL3A1, ZNF593, C1S, GSTO1, SSR2, IFT20, CCL4, SERPING1, AGPAT2	LUM, HLA-A, EIF1, ANXA4, TNFRSF12A, IFITM3, ARID5A, SRI, SMTN, HSPE1, IFITM1, PIGT, SERPINE1, CREB3, THY1, MYADM, PNPLA2, KDELR2, COL3A1, ZNF593, C1S, GSTO1, SSR2, IFT20, CCL4, SERPING1, AGPAT2
CREIGHTON_AKT1_SIGNALING_VIA_MTOR_DN	0.00568182	0.0571365	0.448485	2.041	3	17	ALDOA, TUBB4B, ATP6V0B, TNFRSF12A, PPP2R1A, PPP4C, ATP6V1F, MIF, RGL2, ATP6AP1, GPI	ALDOA, TUBB4B, ATP6V0B, TNFRSF12A, PPP2R1A, PPP4C, ATP6V1F, MIF, RGL2, ATP6AP1, GPI
JIANG_VHL_TARGETS	0.00390625	0.043673	0.353403	2.04055	2	30	SLC3A2, RAB11A, RPLP0, RPL26L1, DGCR6L, OXA1L, SGSM3, MRPS36, MRPS6, TMEM50A, CAPN1, TRIP10, HSPB11, EIF3G, LSM3, PNKD, PRKCH, SLC39A13, RNF130, AIMP1, PCNA, VAPB, MTHFD1, TRAPPC2L	SLC3A2, RAB11A, RPLP0, RPL26L1, DGCR6L, OXA1L, SGSM3, MRPS36, MRPS6, TMEM50A, CAPN1, TRIP10, HSPB11, EIF3G, LSM3, PNKD, PRKCH, SLC39A13, RNF130, AIMP1, PCNA, VAPB, MTHFD1, TRAPPC2L
JINESH_BLEBBISHIELD_VS_LIVE_CONTROL_DN	0.00340136	0.0387485	0.240709	2.03856	2	82	RPL13A, RPL23A, RPS9, RPL15, RPS29, RPS7, HLA-B, PLP2, HLA-A, RPL14, TMSB10, ANXA2, EEF2, RPL22, TAGLN2, MGST3, TAGLN, IFI6, IFI27, IFITM3, TIMP1, SRI, PET100, CHMP3, RAB34, TFB2M, CHMP2B, AP1S1, IFI35, DUSP23, PSMB4, CD44, CAT, BPGM, UBE2L6, CIRBP, HPRT1, ZC3H12A, CSRP2, SYPL1, PTTG1, PMPCB, BID, SERPINB1, MARCKSL1, LGMN, SSR2, MALL, RAB32, IFI44	RPL13A, RPL23A, RPS9, RPL15, RPS29, RPS7, HLA-B, PLP2, HLA-A, RPL14, TMSB10, ANXA2, EEF2, RPL22, TAGLN2, MGST3, TAGLN, IFI6, IFI27, IFITM3, TIMP1, SRI, PET100, CHMP3, RAB34, TFB2M, CHMP2B, AP1S1, IFI35, DUSP23, PSMB4, CD44, CAT, BPGM, UBE2L6, CIRBP, HPRT1, ZC3H12A, CSRP2, SYPL1, PTTG1, PMPCB, BID, SERPINB1, MARCKSL1, LGMN, SSR2, MALL, RAB32, IFI44
REACTOME_RHO_GTPASE_EFFECTORS	0.00350877	0.0398213	0.257538	2.03753	2	67	RPS27, ARPC1B, CFL1, TUBB2A, MYL6, TUBA1B, MYL9, TAX1BP3, PFN1, TUBB4B, RHOC, DYNLL1, MYL12B, ACTB, BRK1, NUDC, PPP2R1A, ARPC1A, RHOG, MYLK, ARPC2, TUBA1C, CYBA, PIN1, ARPC4	RPS27, ARPC1B, CFL1, TUBB2A, MYL6, TUBA1B, MYL9, TAX1BP3, PFN1, TUBB4B, RHOC, DYNLL1, MYL12B, ACTB, BRK1, NUDC, PPP2R1A, ARPC1A, RHOG, MYLK, ARPC2, TUBA1C, CYBA, PIN1, ARPC4
WONG_PROTEASOME_GENE_MODULE	0.00577201	0.0575765	0.412571	2.03576	3	21	PSMA7, PSMB8, PSMB3, PSMB6, PSMA1, UBE2D2, PSMC5, PSME1, PSMD3, PSMC3, PSMD8, PSMB4, PSMB2, PSMA5, PSMA4	PSMA7, PSMB8, PSMB3, PSMB6, PSMA1, UBE2D2, PSMC5, PSME1, PSMD3, PSMC3, PSMD8, PSMB4, PSMB2, PSMA5, PSMA4
SAKAI_CHRONIC_HEPATITIS_VS_LIVER_CANCER_UP	0.00577201	0.0575765	0.412202	2.03395	3	21	HNRNPA1, TXN, UBE2D1, PRDX3, GPX3, UBE2D2, UBE2N, CAT, MYC, ATF6B, UBE2A, UBE2L3, PCNA, CUL1, TCP1, GLRX2, UBE2V2, HAT1	HNRNPA1, TXN, UBE2D1, PRDX3, GPX3, UBE2D2, UBE2N, CAT, MYC, ATF6B, UBE2A, UBE2L3, PCNA, CUL1, TCP1, GLRX2, UBE2V2, HAT1
REACTOME_INTERLEUKIN_3_INTERLEUKIN_5_AND_GM_CSF_SIGNALING	0.0031746	0.0375152	0.651047	2.03071	1	7	RPS27A, UBB, UBA52, UBC	RPS27A, UBB, UBA52, UBC
WP_MRNA_PROCESSING	0.00376412	0.0424787	0.317007	2.02754	2	38	U2AF1, HNRNPA1, LSM2, SNRPB, NXF1, SNRPF, SPOP, SNRPB2, SNRPE, HNRNPH2, SRSF2, SF3A2, PHF5A, DNAJC8, SF3B5, SNRPG, SF3B4, PRPF18, SNRPD2, U2AF2, CLK3	U2AF1, HNRNPA1, LSM2, SNRPB, NXF1, SNRPF, SPOP, SNRPB2, SNRPE, HNRNPH2, SRSF2, SF3A2, PHF5A, DNAJC8, SF3B5, SNRPG, SF3B4, PRPF18, SNRPD2, U2AF2, CLK3
DER_IFN_BETA_RESPONSE_UP	0.00503145	0.0519111	0.305565	2.02471	3	41	HLA-C, B2M, HLA-A, RHOC, ATP6V0B, CYCS, IFI6, PSMB8, PSMB9, XRCC6, SRSF2, IFITM1, PSME1, IFI35, SRP9, PLAUR, HADHB, DNAJC2, TAP1, AP3M2, C1S, RBBP4, BAG1, RBMX, NMI, LIPA, IFI44, CTR9, IFIT1	HLA-C, B2M, HLA-A, RHOC, ATP6V0B, CYCS, IFI6, PSMB8, PSMB9, XRCC6, SRSF2, IFITM1, PSME1, IFI35, SRP9, PLAUR, HADHB, DNAJC2, TAP1, AP3M2, C1S, RBBP4, BAG1, RBMX, NMI, LIPA, IFI44, CTR9, IFIT1
GERY_CEBP_TARGETS	0.00504414	0.0519529	0.313269	2.02227	3	39	PLAT, ID2, DCN, HSPA1B, CLU, HMOX1, GLA, RNH1, ECHS1, HSPA1A, RGS2, GADD45G, ID3, DNAJB1, PLAUR, CD47, TNFAIP6, GLRX, ANGPTL4, DNAJB9, HTATIP2, BAIAP2, ACTA2, RDH11, ZFAND2A, PROCR	PLAT, ID2, DCN, HSPA1B, CLU, HMOX1, GLA, RNH1, ECHS1, HSPA1A, RGS2, GADD45G, ID3, DNAJB1, PLAUR, CD47, TNFAIP6, GLRX, ANGPTL4, DNAJB9, HTATIP2, BAIAP2, ACTA2, RDH11, ZFAND2A, PROCR
REACTOME_SYNTHESIS_OF_ACTIVE_UBIQUITIN_ROLES_OF_E1_AND_E2_ENZYMES	0.00738552	0.0680305	0.487611	2.02129	4	14	RPS27A, UBB, UBA52, UBC, UBE2D1, UBE2S, UBE2D2, UBE2B, UBE2E1, UBE2A, UBE2L3	RPS27A, UBB, UBA52, UBC, UBE2D1, UBE2S, UBE2D2, UBE2B, UBE2E1, UBE2A, UBE2L3
WANG_TUMOR_INVASIVENESS_DN	0.00348432	0.0396185	0.248255	2.0178	2	71	RPL3, B2M, CD9, EEF1A1, ATF4, SNHG7, RPL29, ITM2B, ANXA4, ID2, LY6E, DEGS1, EMD, ERGIC2, CCNI, HNRNPH2, BUD31, ESD, VBP1, TFB2M, TGFB1I1, CACYBP, CD44, EIF3G, PSMB1, MYADM, SS18L2, LUC7L3, MYC, JMJD6, ABCD4, UBE2L3, COL6A1, RAB11B, CCNG1, HSD17B10, PCNP, PPP1R7, STX8, MFNG, WDR1, CCL3, DHRS3, RPL7L1	RPL3, B2M, CD9, EEF1A1, ATF4, SNHG7, RPL29, ITM2B, ANXA4, ID2, LY6E, DEGS1, EMD, ERGIC2, CCNI, HNRNPH2, BUD31, ESD, VBP1, TFB2M, TGFB1I1, CACYBP, CD44, EIF3G, PSMB1, MYADM, SS18L2, LUC7L3, MYC, JMJD6, ABCD4, UBE2L3, COL6A1, RAB11B, CCNG1, HSD17B10, PCNP, PPP1R7, STX8, MFNG, WDR1, CCL3, DHRS3, RPL7L1
KYNG_RESPONSE_TO_H2O2_VIA_ERCC6	0.00464396	0.0498811	0.584209	2.01671	2	9	RPL21, RPL31, RPL7A, OAZ2, CCND1, DNAJB1, RCC1	RPL21, RPL31, RPL7A, OAZ2, CCND1, DNAJB1, RCC1
LEE_AGING_MUSCLE_UP	0.00718391	0.066684	0.454056	2.01544	4	16	HSPB1, HSPA8, ARHGDIB, ARF5, TGIF1, HINT1, TGFB1I1, ACTR1B, BUB3, U2AF2	HSPB1, HSPA8, ARHGDIB, ARF5, TGIF1, HINT1, TGFB1I1, ACTR1B, BUB3, U2AF2
REACTOME_MHC_CLASS_II_ANTIGEN_PRESENTATION	0.00651042	0.0618644	0.348942	2.01479	4	30	TUBB2A, TUBA1B, DCTN2, TUBB4B, DYNLL1, RAB7A, CAPZB, ACTR1A, TUBA1C, CLTA, AP1S1, AP2S1, AP1S2, ACTR1B, SEC13, ACTR10, CTSD, KIF3A, CTSA, DCTN3, TUBB6, LGMN	TUBB2A, TUBA1B, DCTN2, TUBB4B, DYNLL1, RAB7A, CAPZB, ACTR1A, TUBA1C, CLTA, AP1S1, AP2S1, AP1S2, ACTR1B, SEC13, ACTR10, CTSD, KIF3A, CTSA, DCTN3, TUBB6, LGMN
REACTOME_TNFR1_INDUCED_NFKAPPAB_SIGNALING_PATHWAY	0.00464396	0.0498811	0.583032	2.01265	2	9	RPS27A, UBB, UBA52, UBC, RBCK1, SHARPIN, TNFRSF1A	RPS27A, UBB, UBA52, UBC, RBCK1, SHARPIN, TNFRSF1A
REACTOME_DAP12_INTERACTIONS	0.0047619	0.0499004	0.644981	2.01179	2	7	HLA-C, B2M, HLA-B	HLA-C, B2M, HLA-B
REACTOME_LEISHMANIA_INFECTION	0.00503145	0.0519111	0.303037	2.00796	3	41	ARPC1B, RAMP2, TXN, ACTB, BRK1, HMOX1, GNG11, ARPC1A, ADM, GNG5, ARPC2, CYBA, ARPC4, RAMP3, IL1B, GSDMD, ACTG1, NFKB2, ARPC3, BAIAP2, AVPR2, CRK, PLK2	ARPC1B, RAMP2, TXN, ACTB, BRK1, HMOX1, GNG11, ARPC1A, ADM, GNG5, ARPC2, CYBA, ARPC4, RAMP3, IL1B, GSDMD, ACTG1, NFKB2, ARPC3, BAIAP2, AVPR2, CRK, PLK2
HOLLEMAN_PREDNISOLONE_RESISTANCE_B_ALL_UP	0.00159744	0.0239021	0.688054	2.00725	0	6	SUMO2, OTUB1, SMARCB1, PRPF18, NTAN1, MED28	SUMO2, OTUB1, SMARCB1, PRPF18, NTAN1, MED28
WP_GLYCOLYSIS_AND_GLUCONEOGENESIS	0.0129496	0.102221	0.413256	2.0072	8	20	ALDOA, GAPDH, PKM, TPI1, MDH2, LDHA, ENO1, MPC2, LDHB, PGK1, GPI, PGAM1, PFKP	ALDOA, GAPDH, PKM, TPI1, MDH2, LDHA, ENO1, MPC2, LDHB, PGK1, GPI, PGAM1, PFKP
WOOD_EBV_EBNA1_TARGETS_UP	0.0037831	0.042613	0.321249	2.00574	2	36	S100A4, FHL1, AKR1C3, ID2, EMP2, EPHX1, HSPA1B, CLU, PRKCSH, DUSP14, HNRNPA0, HSPA1A, HSPE1, SF3A2, DNAJB1, CD44, MYC, UCK2, LGALS3BP, CTSD, NQO1, PIR, C1S	S100A4, FHL1, AKR1C3, ID2, EMP2, EPHX1, HSPA1B, CLU, PRKCSH, DUSP14, HNRNPA0, HSPA1A, HSPE1, SF3A2, DNAJB1, CD44, MYC, UCK2, LGALS3BP, CTSD, NQO1, PIR, C1S
REACTOME_TGF_BETA_RECEPTOR_SIGNALING_IN_EMT_EPITHELIAL_TO_MESENCHYMAL_TRANSITION	0.0031746	0.0375152	0.607315	2.00477	1	8	RPS27A, UBB, UBA52, UBC, FKBP1A	RPS27A, UBB, UBA52, UBC, FKBP1A
THEILGAARD_NEUTROPHIL_AT_SKIN_WOUND_UP	0.00535475	0.0544068	0.363004	2.00477	3	27	EIF4A1, RPS27, RPS16, EEF1A1, SLC25A6, IER3, CCL2, GABARAPL2, KAT5, IL1B, CXCL3, CD44, PHF1, MTHFD2, MAP2K3, LGMN, GNL1, IDI1, CCL3, PLAU	EIF4A1, RPS27, RPS16, EEF1A1, SLC25A6, IER3, CCL2, GABARAPL2, KAT5, IL1B, CXCL3, CD44, PHF1, MTHFD2, MAP2K3, LGMN, GNL1, IDI1, CCL3, PLAU
IBRAHIM_NRF1_UP	0.00323625	0.0379455	0.205022	2.0038	2	127	ALDOA, FTL, HNRNPA1, GAPDH, FTH1, FXYD5, HSPA8, EIF3H, PRDX1, PKM, GSTP1, NACA, PSMB5, AKR1C3, PSMD4, TFG, TALDO1, UBE2D1, HMOX1, SLC1A5, NUDC, MRFAP1, AAMP, GPX3, CCT7, COPS8, LYAR, XRCC6, PITHD1, DNAJB11, PSMD6, PRDX6, SDCBP, PSMC3, LDHB, NOP16, UAP1, CACYBP, CCT2, TIMM17A, WDR46, KIAA1191, EIF4E, SCPEP1, PLEKHO2, UCK2, MTHFD2, JMJD6, PELO, SLC39A14, KEAP1, IWS1, SEC13, MANF, SMS, UBE2L3, SURF4…	ALDOA, FTL, HNRNPA1, GAPDH, FTH1, FXYD5, HSPA8, EIF3H, PRDX1, PKM, GSTP1, NACA, PSMB5, AKR1C3, PSMD4, TFG, TALDO1, UBE2D1, HMOX1, SLC1A5, NUDC, MRFAP1, AAMP, GPX3, CCT7, COPS8, LYAR, XRCC6, PITHD1, DNAJB11, PSMD6, PRDX6, SDCBP, PSMC3, LDHB, NOP16, UAP1, CACYBP, CCT2, TIMM17A, WDR46, KIAA1191, EIF4E, SCPEP1, PLEKHO2, UCK2, MTHFD2, JMJD6, PELO, SLC39A14, KEAP1, IWS1, SEC13, MANF, SMS, UBE2L3, SURF4…
REACTOME_DNA_DOUBLE_STRAND_BREAK_REPAIR	0.00636132	0.0611041	0.333757	2.00326	4	33	RPS27A, UBB, UBA52, POLD4, UBC, SUMO2, BABAM1, SUMO1, UBE2I, PPP4C, XRCC6, KAT5, UBXN1, PPP4R2, POLE4	RPS27A, UBB, UBA52, POLD4, UBC, SUMO2, BABAM1, SUMO1, UBE2I, PPP4C, XRCC6, KAT5, UBXN1, PPP4R2, POLE4
BIOCARTA_EIF_PATHWAY	0.0031746	0.0375152	0.60685	2.00324	1	8	EIF4A1, EEF2, EIF1, EIF6, EIF2S1, EIF4E, EIF2S3	EIF4A1, EEF2, EIF1, EIF6, EIF2S1, EIF4E, EIF2S3
MARCHINI_TRABECTEDIN_RESISTANCE_UP	0.00308166	0.0370962	0.533038	2.003	1	11	CRIP2, DUT, ARHGDIB, TJP2, IFI6, MIF, VBP1, DNAJB1	CRIP2, DUT, ARHGDIB, TJP2, IFI6, MIF, VBP1, DNAJB1
WESTON_VEGFA_TARGETS_3HR	0.00694444	0.0650636	0.387674	1.99967	4	23	CD9, BGN, MGP, RBX1, PGF, DYNLL1, CCL2, IFI27, NDUFA1	CD9, BGN, MGP, RBX1, PGF, DYNLL1, CCL2, IFI27, NDUFA1
ALFANO_MYC_TARGETS	0.00453515	0.0491743	0.236016	1.99881	3	82	CRIP2, EEF1A1, TUFM, DKK3, MYL6, S100A10, LAPTM4A, MYL12A, HERPUD1, LY6E, CPNE3, MMADHC, CCL2, NPC2, MGLL, ARL6IP1, PDLIM4, FLOT1, CCNI, SMTN, ADM, MYLK, ACTR1A, RER1, RSL1D1, SDCBP, SYNGR2, IMP4, TGFB1I1, ID3, PLAUR, RCC1, ANXA7, MYC, UCK2, FKBP4, WBP1L, SVIL, ANXA1, CSRP1, CD59, MVP, GSN, EHD1, PTPRN2, NBL1, PPP6C, RSL24D1, ADD3, PLAU, PSMG1, ITGA7, FRZB, RAB5B, CAMKK2, CDK2AP2, EIF2B1, AATF, S…	CRIP2, EEF1A1, TUFM, DKK3, MYL6, S100A10, LAPTM4A, MYL12A, HERPUD1, LY6E, CPNE3, MMADHC, CCL2, NPC2, MGLL, ARL6IP1, PDLIM4, FLOT1, CCNI, SMTN, ADM, MYLK, ACTR1A, RER1, RSL1D1, SDCBP, SYNGR2, IMP4, TGFB1I1, ID3, PLAUR, RCC1, ANXA7, MYC, UCK2, FKBP4, WBP1L, SVIL, ANXA1, CSRP1, CD59, MVP, GSN, EHD1, PTPRN2, NBL1, PPP6C, RSL24D1, ADD3, PLAU, PSMG1, ITGA7, FRZB, RAB5B, CAMKK2, CDK2AP2, EIF2B1, AATF, S…
FLECHNER_BIOPSY_KIDNEY_TRANSPLANT_REJECTED_VS_OK_DN	0.00104493	0.0239021	0.191456	1.99727	0	162	CD9, HSPB1, LAMTOR5, TUBB2A, HSPA8, CYB5R3, SDHB, ITM2B, AKR1C3, MT1X, SLC3A2, COX6A1, NDUFS4, CYCS, TXN, PEBP1, DSTN, SOD1, ECH1, COX7B, NDUFB5, AQP1, UQCRQ, ATP6V0E1, PPP2R1A, PRDX3, SEPHS2, ECHS1, GPX3, OXA1L, AQP3, PHB, PRDX2, MPC2, UQCRC1, ESD, VDAC2, HSPE1, CYB5A, CA2, DDOST, STRAP, COX7A1, OAT, NDUFAB1, ISCA1, GRHPR, SDHA, MT1E, PGK1, COMT, EIF3I, GHITM, VAT1, CAT, UQCRC2, SPTSSA, ANXA7, G…	CD9, HSPB1, LAMTOR5, TUBB2A, HSPA8, CYB5R3, SDHB, ITM2B, AKR1C3, MT1X, SLC3A2, COX6A1, NDUFS4, CYCS, TXN, PEBP1, DSTN, SOD1, ECH1, COX7B, NDUFB5, AQP1, UQCRQ, ATP6V0E1, PPP2R1A, PRDX3, SEPHS2, ECHS1, GPX3, OXA1L, AQP3, PHB, PRDX2, MPC2, UQCRC1, ESD, VDAC2, HSPE1, CYB5A, CA2, DDOST, STRAP, COX7A1, OAT, NDUFAB1, ISCA1, GRHPR, SDHA, MT1E, PGK1, COMT, EIF3I, GHITM, VAT1, CAT, UQCRC2, SPTSSA, ANXA7, G…
LIU_BREAST_CANCER	0.00464396	0.0498811	0.576753	1.99097	2	9	HNRNPA1, FAU, EIF1, PTMA, HNRNPA0	HNRNPA1, FAU, EIF1, PTMA, HNRNPA0
BILANGES_SERUM_SENSITIVE_GENES	0.00557103	0.0564137	0.377584	1.98979	3	24	RPL31, RPL10A, RPS18, TUBB2A, BGN, EIF3E, EIF3K, AQP1, BLVRB, IGBP1	RPL31, RPL10A, RPS18, TUBB2A, BGN, EIF3E, EIF3K, AQP1, BLVRB, IGBP1
REACTOME_HSF1_ACTIVATION	0.00301205	0.0368991	0.512859	1.98859	1	12	UBB, HSPB1, EEF1A1, HSPA1B, HSBP1, HSPA1A, DNAJB1, FKBP4, MRPL18, HSF1	UBB, HSPB1, EEF1A1, HSPA1B, HSBP1, HSPA1A, DNAJB1, FKBP4, MRPL18, HSF1
CHIANG_LIVER_CANCER_SUBCLASS_UNANNOTATED_DN	0.00676437	0.063874	0.228146	1.98819	5	90	ALDOA, RPS16, RPL7A, LAMTOR5, CHCHD2, RAN, HSPA8, S100A10, SLC25A5, LSM2, NDUFA4, DBI, ATG3, ARPC1A, HNRNPA0, UXT, NEU1, WDR83OS, DPM1, VBP1, ATF1, TMEM50A, COPS3, CTNNAL1, SEC11A, DAD1, PSMC3, EMC4, ILF2, PSMD8, PGK1, CCT2, PRDX4, MRPL13, ATP6V0D1, SNRPD2, DNAJB9, STOML2, FUCA2, CNN3, PSMA5, MANF, BAX, SYPL1, POLE3, DCTN3, TPRKB, CCNDBP1, ZNHIT3, MAD2L2, SNX2, ALG13, MRPS12, PCNA, OSTC, VDAC3, H…	ALDOA, RPS16, RPL7A, LAMTOR5, CHCHD2, RAN, HSPA8, S100A10, SLC25A5, LSM2, NDUFA4, DBI, ATG3, ARPC1A, HNRNPA0, UXT, NEU1, WDR83OS, DPM1, VBP1, ATF1, TMEM50A, COPS3, CTNNAL1, SEC11A, DAD1, PSMC3, EMC4, ILF2, PSMD8, PGK1, CCT2, PRDX4, MRPL13, ATP6V0D1, SNRPD2, DNAJB9, STOML2, FUCA2, CNN3, PSMA5, MANF, BAX, SYPL1, POLE3, DCTN3, TPRKB, CCNDBP1, ZNHIT3, MAD2L2, SNX2, ALG13, MRPS12, PCNA, OSTC, VDAC3, H…
WINNEPENNINCKX_MELANOMA_METASTASIS_UP	0.00762389	0.0693762	0.327106	1.98745	5	34	CKS2, NME1, MRPL32, CCT7, CTNNAL1, SSR3, HTRA2, CACYBP, SNRPG, RANBP1, IWS1, CNN3, KDELR2, SURF4, KPNA2, PTTG1, OLA1, PWP1, CCT5, PCNA, CMSS1, SRP19, RBMX, DTYMK, GLRX2	CKS2, NME1, MRPL32, CCT7, CTNNAL1, SSR3, HTRA2, CACYBP, SNRPG, RANBP1, IWS1, CNN3, KDELR2, SURF4, KPNA2, PTTG1, OLA1, PWP1, CCT5, PCNA, CMSS1, SRP19, RBMX, DTYMK, GLRX2
STEIN_ESRRA_TARGETS	0.00104275	0.0239021	0.189936	1.98742	0	165	HEXIM1, AK1, SDHB, MGST3, UQCRB, IER3, NDUFS4, SIK1, TRMT112, CYCS, NXF1, EIF3K, COX7B, NDUFB5, MDH2, NDUFV1, IDH3B, MRPL11, OXA1L, PHB, CD83, COX5A, MGST2, RNF5, MPC2, NDUFS7, UQCRC1, NDRG2, VDAC2, WDR45, GSTK1, PPIC, ISCU, HIGD1A, CA2, EMC3, NDUFA9, NDUFS3, ISCA1, MRPS11, SDHA, DGUOK, RABIF, UGP2, GPI, TIMM17A, UQCRC2, RBM7, UCK2, COX5B, PFKP, ACYP1, JMJD6, FAM162A, HTATIP2, SLC39A14, CAV2, GTF…	HEXIM1, AK1, SDHB, MGST3, UQCRB, IER3, NDUFS4, SIK1, TRMT112, CYCS, NXF1, EIF3K, COX7B, NDUFB5, MDH2, NDUFV1, IDH3B, MRPL11, OXA1L, PHB, CD83, COX5A, MGST2, RNF5, MPC2, NDUFS7, UQCRC1, NDRG2, VDAC2, WDR45, GSTK1, PPIC, ISCU, HIGD1A, CA2, EMC3, NDUFA9, NDUFS3, ISCA1, MRPS11, SDHA, DGUOK, RABIF, UGP2, GPI, TIMM17A, UQCRC2, RBM7, UCK2, COX5B, PFKP, ACYP1, JMJD6, FAM162A, HTATIP2, SLC39A14, CAV2, GTF…
MURAKAMI_UV_RESPONSE_6HR_UP	0.0030303	0.0369722	0.545543	1.98714	1	10	CD9, PGF, PLAT, TIMP1, NME1, CYTH2	CD9, PGF, PLAT, TIMP1, NME1, CYTH2
BENPORATH_SOX2_TARGETS	0.0010395	0.0239021	0.18433	1.98407	0	185	RPL7, RPL36A, RPLP1, RPS18, RPL15, FTL, HNRNPA1, RPS29, RPS3A, RPL9, RPL30, FXYD5, CFL1, ATF4, OAZ2, RAD23A, TMSB10, EEF2, PRDX1, CCND1, EIF3F, SLC3A2, CALM2, NDUFA11, UBC, ZNF428, URM1, NDUFB5, TALDO1, HMOX1, PPP2R1A, IDH3G, TMEM109, OXA1L, PSMG2, MRPL43, SLC39A1, ACTR1A, VIM, MRPL47, C1orf54, TUBB, CA2, GGPS1, PPP1R11, C14orf119, ERRFI1, MAGED2, ILF2, GADD45G, MRPS11, SF3B5, PPP1R10, ATP6V1G1, …	RPL7, RPL36A, RPLP1, RPS18, RPL15, FTL, HNRNPA1, RPS29, RPS3A, RPL9, RPL30, FXYD5, CFL1, ATF4, OAZ2, RAD23A, TMSB10, EEF2, PRDX1, CCND1, EIF3F, SLC3A2, CALM2, NDUFA11, UBC, ZNF428, URM1, NDUFB5, TALDO1, HMOX1, PPP2R1A, IDH3G, TMEM109, OXA1L, PSMG2, MRPL43, SLC39A1, ACTR1A, VIM, MRPL47, C1orf54, TUBB, CA2, GGPS1, PPP1R11, C14orf119, ERRFI1, MAGED2, ILF2, GADD45G, MRPS11, SF3B5, PPP1R10, ATP6V1G1, …
PRAMOONJAGO_SOX4_TARGETS_DN	0.00732064	0.0675363	0.46532	1.98177	4	15	HSPA8, LSM2, LY6E, PEBP1, TMED2, UBE2S, HNRNPA0, ACOT7	HSPA8, LSM2, LY6E, PEBP1, TMED2, UBE2S, HNRNPA0, ACOT7
REACTOME_PROTEIN_METHYLATION	0.00319489	0.0375337	0.679214	1.98146	1	6	RPS2, EEF1A1, HSPA8, EEF2	RPS2, EEF1A1, HSPA8, EEF2
REACTOME_RRNA_MODIFICATION_IN_THE_NUCLEUS_AND_CYTOSOL	0.010101	0.0867965	0.401453	1.98091	6	21	RPS6, RPS9, RPS14, RPS2, RPS7, NOP10, FBL, TRMT112, IMP4, DIMT1, WDR46, UTP18, NOP2	RPS6, RPS9, RPS14, RPS2, RPS7, NOP10, FBL, TRMT112, IMP4, DIMT1, WDR46, UTP18, NOP2
BAE_BRCA1_TARGETS_UP	0.00793651	0.0710388	0.353986	1.97917	5	28	TMSB4X, LGALS3, COX7C, ATF4, CAMLG, NDUFA4, HINT1, PMP22, GTF2A2, PRDX2, DRAP1, UBE2N, LSM1, PRDX4, ANXA1, NME4	TMSB4X, LGALS3, COX7C, ATF4, CAMLG, NDUFA4, HINT1, PMP22, GTF2A2, PRDX2, DRAP1, UBE2N, LSM1, PRDX4, ANXA1, NME4
REACTOME_SENESCENCE_ASSOCIATED_SECRETORY_PHENOTYPE_SASP	0.00862069	0.0763674	0.445735	1.97851	5	16	RPS27A, UBB, UBA52, ANAPC11, UBC, UBE2D1, UBE2S, CDC26, ANAPC16, UBE2E1	RPS27A, UBB, UBA52, ANAPC11, UBC, UBE2D1, UBE2S, CDC26, ANAPC16, UBE2E1
REACTOME_MYOCLONIC_EPILEPSY_OF_LAFORA	0.00319489	0.0375337	0.677756	1.97721	1	6	RPS27A, UBB, UBA52, UBC	RPS27A, UBB, UBA52, UBC
ZHU_CMV_ALL_UP	0.00636132	0.0611041	0.303424	1.97591	4	40	EIF4A1, TUBB2A, EMP2, IFI6, IFI27, PSMB8, ENO1, SNRPB2, UBE2S, NPM1, HSPA1A, PSMD6, HSPE1, IFITM1, SYNGR2, PSMA3, RANBP1, PSMB2, EIF4E, PFKP, SLC39A14, GTF2B, MANF	EIF4A1, TUBB2A, EMP2, IFI6, IFI27, PSMB8, ENO1, SNRPB2, UBE2S, NPM1, HSPA1A, PSMD6, HSPE1, IFITM1, SYNGR2, PSMA3, RANBP1, PSMB2, EIF4E, PFKP, SLC39A14, GTF2B, MANF
REACTOME_RHO_GTPASES_ACTIVATE_WASPS_AND_WAVES	0.0060241	0.0593265	0.488988	1.97433	3	13	ARPC1B, ACTB, BRK1, ARPC1A, ARPC2, ARPC4, ACTG1, ARPC3, BAIAP2	ARPC1B, ACTB, BRK1, ARPC1A, ARPC2, ARPC4, ACTG1, ARPC3, BAIAP2
TONG_INTERACT_WITH_PTTG1	0.00535475	0.0544068	0.35749	1.97432	3	27	RPL41, RPL31, RPS10, RPS15, ARPC1B, RPL30, IER3, C19orf53, RPL26L1, HMGN2, CNP, NOB1, ABT1, KIAA1191, TBPL1	RPL41, RPL31, RPS10, RPS15, ARPC1B, RPL30, IER3, C19orf53, RPL26L1, HMGN2, CNP, NOB1, ABT1, KIAA1191, TBPL1
VILIMAS_NOTCH1_TARGETS_UP	0.0047619	0.0499004	0.632765	1.97369	2	7	ID2, CD83, IRF7, THY1, NFKB2, NOTCH3	ID2, CD83, IRF7, THY1, NFKB2, NOTCH3
SCHAEFFER_PROSTATE_DEVELOPMENT_48HR_UP	0.00335946	0.0383438	0.221322	1.97155	2	98	HLA-B, ITM2B, MT1X, ID2, ERP44, EMP2, CYSTM1, ASPN, LY6E, CPM, NXF1, RAB11A, TINAGL1, PTS, CLU, HMGN3, SLC1A5, DUSP14, PDLIM2, TSC22D3, RASD1, AQP3, GABARAPL2, RAB5C, MRPS6, ERP29, ISCU, SMOX, SSR3, RGS2, ERRFI1, EMC4, GADD45G, ID3, SEC11C, SPTSSA, SMAGP, MIEN1, TBPL1, LYRM4, MTHFD2, ZFYVE21, DYNLT1, ANXA1, MANF, EIF2S3, TWF2, BDH2, NQO1, GSN, BCL2L1, DRAM2, TIPARP	HLA-B, ITM2B, MT1X, ID2, ERP44, EMP2, CYSTM1, ASPN, LY6E, CPM, NXF1, RAB11A, TINAGL1, PTS, CLU, HMGN3, SLC1A5, DUSP14, PDLIM2, TSC22D3, RASD1, AQP3, GABARAPL2, RAB5C, MRPS6, ERP29, ISCU, SMOX, SSR3, RGS2, ERRFI1, EMC4, GADD45G, ID3, SEC11C, SPTSSA, SMAGP, MIEN1, TBPL1, LYRM4, MTHFD2, ZFYVE21, DYNLT1, ANXA1, MANF, EIF2S3, TWF2, BDH2, NQO1, GSN, BCL2L1, DRAM2, TIPARP
KYNG_DNA_DAMAGE_DN	0.00710059	0.0661146	0.266322	1.96954	5	54	OAZ1, ARPC1B, RPL7A, CCND1, POLR2F, MT1X, CYCS, SOD1, RAB7A, FLOT1, ESD, VIM, SSR3, TBCA, HEXB, PDCD5, PRELP, EIF3L, PRDX4, EIF4E, GLRX, ANXA1, DAXX, COL3A1, RAB11B, BTG3, HSD17B10, PRMT1, NRP2, PCNA, PRSS23, RABGGTB, SLC35B1, VDAC3, CRYAB, NDUFB6	OAZ1, ARPC1B, RPL7A, CCND1, POLR2F, MT1X, CYCS, SOD1, RAB7A, FLOT1, ESD, VIM, SSR3, TBCA, HEXB, PDCD5, PRELP, EIF3L, PRDX4, EIF4E, GLRX, ANXA1, DAXX, COL3A1, RAB11B, BTG3, HSD17B10, PRMT1, NRP2, PCNA, PRSS23, RABGGTB, SLC35B1, VDAC3, CRYAB, NDUFB6
PASINI_SUZ12_TARGETS_DN	0.00225479	0.0309286	0.224645	1.96875	1	94	B2M, CLIC1, LGALS1, ANXA2, S100A10, TAX1BP3, TAGLN, ID2, IER3, TNFRSF12A, HMGN3, PDLIM3, DUSP14, S100A6, PMP22, TPM2, COL1A2, VIM, RAB34, CD151, ERRFI1, TGFB1I1, EID1, VAT1, MYADM, UBE2E1, MYC, PDLIM7, PLIN2, KRT18, CAPN2, CAV2, ANXA1, ILK, DBN1, CSRP1, COL3A1, COL1A1, CCNG1, RTN3, PLK2, GSN, BAZ1A, YAF2, ACTA2, CAP1, TUBB6, SOX4, ELOVL1, PRSS23, CMTM3, IDI1, LOXL2, CYP1B1, CRYAB, KCTD10, PPP1R18…	B2M, CLIC1, LGALS1, ANXA2, S100A10, TAX1BP3, TAGLN, ID2, IER3, TNFRSF12A, HMGN3, PDLIM3, DUSP14, S100A6, PMP22, TPM2, COL1A2, VIM, RAB34, CD151, ERRFI1, TGFB1I1, EID1, VAT1, MYADM, UBE2E1, MYC, PDLIM7, PLIN2, KRT18, CAPN2, CAV2, ANXA1, ILK, DBN1, CSRP1, COL3A1, COL1A1, CCNG1, RTN3, PLK2, GSN, BAZ1A, YAF2, ACTA2, CAP1, TUBB6, SOX4, ELOVL1, PRSS23, CMTM3, IDI1, LOXL2, CYP1B1, CRYAB, KCTD10, PPP1R18…
LINDGREN_BLADDER_CANCER_CLUSTER_1_DN	0.00225479	0.0309286	0.224644	1.96874	1	94	S100A4, LGALS1, MYL9, MGP, TAGLN2, EMP2, EPHX1, RGS16, HMOX1, DBI, BLVRB, SPCS1, ACOT7, GPX3, PMP22, MYLK, NEU1, PSMA1, NDRG2, CA2, GEM, SYNGR2, HMGB2, PSMB4, INSIG1, BPGM, PRRX1, COX17, UCK2, XBP1, IDH2, MTHFD2, NFKB2, CAPG, POP7, PSMD11, CAMK1, SEC13, P4HB, CTNNBL1, KDELR2, TEAD2, MOB2, KPNA2, PTTG1, NUPR1, EFNA1, CTSA, PEPD, VASN, BID, NUP62, DLGAP4, NRP2, PDGFRB, MT1G, RPS27L, SAE1	S100A4, LGALS1, MYL9, MGP, TAGLN2, EMP2, EPHX1, RGS16, HMOX1, DBI, BLVRB, SPCS1, ACOT7, GPX3, PMP22, MYLK, NEU1, PSMA1, NDRG2, CA2, GEM, SYNGR2, HMGB2, PSMB4, INSIG1, BPGM, PRRX1, COX17, UCK2, XBP1, IDH2, MTHFD2, NFKB2, CAPG, POP7, PSMD11, CAMK1, SEC13, P4HB, CTNNBL1, KDELR2, TEAD2, MOB2, KPNA2, PTTG1, NUPR1, EFNA1, CTSA, PEPD, VASN, BID, NUP62, DLGAP4, NRP2, PDGFRB, MT1G, RPS27L, SAE1
MARTINEZ_RB1_AND_TP53_TARGETS_DN	0.00212089	0.0302302	0.193175	1.96642	1	145	RPL21, RPL31, RPL26, RPL27, RPS25, RPS6, RPS18, RPL37A, RPS7, RPL34, RPL23, RPS21, SAP18, RPL14, HSPA8, GSTP1, POLR2L, CCND1, MT1X, TJP2, TIMMDC1, UBL5, RPS8, EPHX1, UBC, MGLL, RPL37, MRPL33, EIF3E, CLU, KRTCAP2, MT1A, SEPHS2, SIVA1, BRD2, RHOG, LYAR, PCOLCE, LSR, PSMC4, ATF1, SF3A2, CTNNAL1, COL6A2, RPS24, ERRFI1, PPIB, TCEAL3, LDHB, PRELP, RILPL2, SNRPG, CCT2, GLO1	RPL21, RPL31, RPL26, RPL27, RPS25, RPS6, RPS18, RPL37A, RPS7, RPL34, RPL23, RPS21, SAP18, RPL14, HSPA8, GSTP1, POLR2L, CCND1, MT1X, TJP2, TIMMDC1, UBL5, RPS8, EPHX1, UBC, MGLL, RPL37, MRPL33, EIF3E, CLU, KRTCAP2, MT1A, SEPHS2, SIVA1, BRD2, RHOG, LYAR, PCOLCE, LSR, PSMC4, ATF1, SF3A2, CTNNAL1, COL6A2, RPS24, ERRFI1, PPIB, TCEAL3, LDHB, PRELP, RILPL2, SNRPG, CCT2, GLO1
GILDEA_METASTASIS	0.0060241	0.0593265	0.506873	1.96538	3	12	ADIRF, MYL9, ARHGDIB, TAGLN, AKR1C3, IFI27	ADIRF, MYL9, ARHGDIB, TAGLN, AKR1C3, IFI27
HU_GENOTOXIC_DAMAGE_24HR	0.00862069	0.0763674	0.442573	1.96447	5	16	RPL10A, RPL3, ATF4, TUBB2A, EEF2, HERPUD1, WDR83OS, BANF1	RPL10A, RPL3, ATF4, TUBB2A, EEF2, HERPUD1, WDR83OS, BANF1
REACTOME_TICAM1_RIP1_MEDIATED_IKK_COMPLEX_RECRUITMENT	0.00464396	0.0498811	0.568537	1.96261	2	9	RPS27A, UBB, UBA52, UBC, UBE2D1, UBE2D2, UBE2N	RPS27A, UBB, UBA52, UBC, UBE2D1, UBE2D2, UBE2N
CHIARADONNA_NEOPLASTIC_TRANSFORMATION_KRAS_UP	0.00505689	0.0519952	0.311559	1.96051	3	37	TMSB4X, LUM, ERGIC3, CCND1, ANGPTL2, CCL2, RGS16, TIMP1, HMGN2, SEPHS2, GTF2A2, UBE2D2, PSMA3, ILF2, SPTSSA, HPRT1, MED10, SMS, MRPL18, ERH, TNFAIP2, TIPARP, MARCKSL1, TUBB6, PCNA	TMSB4X, LUM, ERGIC3, CCND1, ANGPTL2, CCL2, RGS16, TIMP1, HMGN2, SEPHS2, GTF2A2, UBE2D2, PSMA3, ILF2, SPTSSA, HPRT1, MED10, SMS, MRPL18, ERH, TNFAIP2, TIPARP, MARCKSL1, TUBB6, PCNA
YAGI_AML_WITH_11Q23_REARRANGED	0.00224719	0.0309286	0.219447	1.96039	1	99	ADIRF, LUM, LAMTOR5, LGALS1, S100A10, PRDX1, SDHB, EMP2, ITM2A, CCND3, MRPL33, CPM, NDUFA1, TSPAN4, MLF2, SPAG7, NELFE, OSTF1, GYPC, POLR2G, ERP29, CLTA, DDAH2, COL6A2, SNX17, NDUFB3, NDUFS3, MAGED2, IFI35, ATP6V1E1, PLAUR, AP1S2, UBE2N, PRPF18, DDX39A, PPP1CA, UTP18, JTB, TPD52L2, XBP1, COX5B, DDT, CAPG, BLOC1S1, ADA, CAMK1	ADIRF, LUM, LAMTOR5, LGALS1, S100A10, PRDX1, SDHB, EMP2, ITM2A, CCND3, MRPL33, CPM, NDUFA1, TSPAN4, MLF2, SPAG7, NELFE, OSTF1, GYPC, POLR2G, ERP29, CLTA, DDAH2, COL6A2, SNX17, NDUFB3, NDUFS3, MAGED2, IFI35, ATP6V1E1, PLAUR, AP1S2, UBE2N, PRPF18, DDX39A, PPP1CA, UTP18, JTB, TPD52L2, XBP1, COX5B, DDT, CAPG, BLOC1S1, ADA, CAMK1
KOKKINAKIS_METHIONINE_DEPRIVATION_96HR_UP	0.0128041	0.102009	0.319723	1.96018	9	35	HSPB1, LUM, BGN, GSTP1, DUT, PLAT, IGFBP6, DCN, TIMP1, GPX3, PLAUR, GTF2H5, BAX, BTG3, POLG, BID, GSTO1, PDGFRB, MGMT, SMAD1, IDI1, PDGFD, ERCC1, CDKN1B, DCTD, PERP, IGFBP5, TANK, CDC25B	HSPB1, LUM, BGN, GSTP1, DUT, PLAT, IGFBP6, DCN, TIMP1, GPX3, PLAUR, GTF2H5, BAX, BTG3, POLG, BID, GSTO1, PDGFRB, MGMT, SMAD1, IDI1, PDGFD, ERCC1, CDKN1B, DCTD, PERP, IGFBP5, TANK, CDC25B
MARTINEZ_RB1_TARGETS_DN	0.00318134	0.0375211	0.193163	1.96	2	143	RPL21, RPL31, RPL26, RPL27, RPS25, RPS6, RPS18, RPL37A, B2M, UBB, RPS7, RPL34, HLA-B, RPS21, RPL14, HSPA8, PRDX1, GSTP1, POLR2L, TJP2, TIMMDC1, COX6A1, RPS8, NDUFS4, UBC, MGLL, RPL37, MRPL33, EIF3E, CLU, SLC1A5, CAPZB, HSD17B11, SEPHS2, TMEM109, SIVA1, LYAR, LSR, PSMC4, ESD, ATF1, CTNNAL1, SNX17, BAD, RPS24, PPIB, LDHB, UAP1, TMED9, RILPL2, GLO1, TNFAIP6, ENOX2, ACYP1, DYNLT1, CNOT4, FAM162A, SLC…	RPL21, RPL31, RPL26, RPL27, RPS25, RPS6, RPS18, RPL37A, B2M, UBB, RPS7, RPL34, HLA-B, RPS21, RPL14, HSPA8, PRDX1, GSTP1, POLR2L, TJP2, TIMMDC1, COX6A1, RPS8, NDUFS4, UBC, MGLL, RPL37, MRPL33, EIF3E, CLU, SLC1A5, CAPZB, HSD17B11, SEPHS2, TMEM109, SIVA1, LYAR, LSR, PSMC4, ESD, ATF1, CTNNAL1, SNX17, BAD, RPS24, PPIB, LDHB, UAP1, TMED9, RILPL2, GLO1, TNFAIP6, ENOX2, ACYP1, DYNLT1, CNOT4, FAM162A, SLC…
MARCHINI_TRABECTEDIN_RESISTANCE_DN	0.0113636	0.0937617	0.430631	1.95975	7	17	EIF4A1, BCAM, HLA-B, SLC3A2, CDH13, SLC1A5, ADM, ACTG1, GPI, NOTCH3, COL3A1, PSMF1, ACTA2	EIF4A1, BCAM, HLA-B, SLC3A2, CDH13, SLC1A5, ADM, ACTG1, GPI, NOTCH3, COL3A1, PSMF1, ACTA2
REACTOME_P75NTR_RECRUITS_SIGNALLING_COMPLEXES	0.00479233	0.0499582	0.671539	1.95907	2	6	RPS27A, UBB, UBA52, UBC	RPS27A, UBB, UBA52, UBC
REACTOME_P75NTR_SIGNALS_VIA_NF_KB	0.00479233	0.0499582	0.671539	1.95907	2	6	RPS27A, UBB, UBA52, UBC	RPS27A, UBB, UBA52, UBC
SAKAI_TUMOR_INFILTRATING_MONOCYTES_DN	0.0128041	0.102009	0.3193	1.95758	9	35	CD63, RAN, PRDX1, PSMB5, TXN, IFI6, SNRPF, SNRPB2, PRDX3, PPIA, MGST2, PRDX2, PPIC, PRDX6, PPIB, RBM8A, TBPL1, PSMA5, NUP107, CCT8, COPS5, PCNA, PPP6C, GLRX2, SCAND1	CD63, RAN, PRDX1, PSMB5, TXN, IFI6, SNRPF, SNRPB2, PRDX3, PPIA, MGST2, PRDX2, PPIC, PRDX6, PPIB, RBM8A, TBPL1, PSMA5, NUP107, CCT8, COPS5, PCNA, PPP6C, GLRX2, SCAND1
GRUETZMANN_PANCREATIC_CANCER_DN	0.00583431	0.0581016	0.244456	1.95718	4	69	RPS10, RPS9, RPL32, RPS7, RPL17, RPL13, RPL7A, EEF2, ANXA4, IMPDH2, SLC25A5, MT1X, HERPUD1, PEBP1, DSTN, CLU, IGBP1, GYPC, GPX3, CYB5A, CYBA, RPS24, PRDX4, SSR4, MYC, XBP1, DDT, PSEN2, FKBP2, MAT2A, P4HB, LMF2, SEC61B, TOB1, SLC25A3	RPS10, RPS9, RPL32, RPS7, RPL17, RPL13, RPL7A, EEF2, ANXA4, IMPDH2, SLC25A5, MT1X, HERPUD1, PEBP1, DSTN, CLU, IGBP1, GYPC, GPX3, CYB5A, CYBA, RPS24, PRDX4, SSR4, MYC, XBP1, DDT, PSEN2, FKBP2, MAT2A, P4HB, LMF2, SEC61B, TOB1, SLC25A3
YU_MYC_TARGETS_UP	0.0113636	0.0937617	0.429274	1.95357	7	17	CKS2, TXN, TSPAN4, HMGN2, UBE2S, FDPS, STRAP, HMGB2, NUDCD2, DCTPP1, KPNA2, PCNA, IDI1, CKS1B	CKS2, TXN, TSPAN4, HMGN2, UBE2S, FDPS, STRAP, HMGB2, NUDCD2, DCTPP1, KPNA2, PCNA, IDI1, CKS1B
REACTOME_E3_UBIQUITIN_LIGASES_UBIQUITINATE_TARGET_PROTEINS	0.0127119	0.102009	0.405366	1.95079	8	19	RPS27A, UBB, UBA52, HLA-A, UBC, UBE2D1, UBE2D2, UBE2B, UBE2N, UBE2E1, UBE2A, UBE2L3, RNF181, PCNA, CTR9, UBE2V2	RPS27A, UBB, UBA52, HLA-A, UBC, UBE2D1, UBE2D2, UBE2B, UBE2N, UBE2E1, UBE2A, UBE2L3, RNF181, PCNA, CTR9, UBE2V2
REACTOME_INTERLEUKIN_12_FAMILY_SIGNALING	0.0143062	0.109341	0.417288	1.95072	9	18	CFL1, ANXA2, SOD1, TALDO1, AIP, RPLP0, PPIA, MIF, PSME2	CFL1, ANXA2, SOD1, TALDO1, AIP, RPLP0, PPIA, MIF, PSME2
KARLSSON_TGFB1_TARGETS_DN	0.00846433	0.0754266	0.258584	1.94756	6	58	CRIP1, FTH1, BSG, ITM2B, PLAT, TPI1, ID2, EPHX1, LY6E, DCN, NPC2, TMEM59, DBI, HMGN2, NME1, CCNI, GRN, ATP6V1F, MAF1, CST3, PSME2, CCDC80, NDFIP1, ID3, WBP2, ISYNA1, BLOC1S1, COL6A1, NUDT14, CTSA, GSN, TECR, PCNA, SLC10A6, ADD3, EZR, CTDSP2, SLC9A3R1, DAG1, IAH1, MAGED1, AZI2, COPZ2	CRIP1, FTH1, BSG, ITM2B, PLAT, TPI1, ID2, EPHX1, LY6E, DCN, NPC2, TMEM59, DBI, HMGN2, NME1, CCNI, GRN, ATP6V1F, MAF1, CST3, PSME2, CCDC80, NDFIP1, ID3, WBP2, ISYNA1, BLOC1S1, COL6A1, NUDT14, CTSA, GSN, TECR, PCNA, SLC10A6, ADD3, EZR, CTDSP2, SLC9A3R1, DAG1, IAH1, MAGED1, AZI2, COPZ2
KOKKINAKIS_METHIONINE_DEPRIVATION_48HR_UP	0.0075662	0.0690427	0.311861	1.94713	5	36	HSPB1, LUM, BGN, GSTP1, DUT, PLAT, DCN, TNFRSF12A, TIMP1, GPX3, MGST2, IL1B, PLAUR, GTF2H5, BAX, BTG3, POLG, BID, GSTO1, PDGFRB, MGMT, SMAD1, IDI1, PLAU, ERCC1, CDKN1B, DCTD, PERP	HSPB1, LUM, BGN, GSTP1, DUT, PLAT, DCN, TNFRSF12A, TIMP1, GPX3, MGST2, IL1B, PLAUR, GTF2H5, BAX, BTG3, POLG, BID, GSTO1, PDGFRB, MGMT, SMAD1, IDI1, PLAU, ERCC1, CDKN1B, DCTD, PERP
CHAUHAN_RESPONSE_TO_METHOXYESTRADIOL_UP	0.011544	0.0949894	0.394311	1.94566	7	21	ATF4, HSPA8, CKS2, SLC3A2, COX7B, HMGN2, UBE2S, NME1, SRSF2, TIMM44, MYC, CIRBP, UBE2L3, SNRPD3, PTTG1	ATF4, HSPA8, CKS2, SLC3A2, COX7B, HMGN2, UBE2S, NME1, SRSF2, TIMM44, MYC, CIRBP, UBE2L3, SNRPD3, PTTG1
REACTOME_POTENTIAL_THERAPEUTICS_FOR_SARS	0.011544	0.0949894	0.394251	1.94536	7	21	SAP18, RBX1, IMPDH2, FKBP1A, IFNAR2, TUBB, AP2S1, COMT, FXYD6, CRBN, FKBP4, KEAP1, FNTA, RBBP4, HMG20B, FXYD1	SAP18, RBX1, IMPDH2, FKBP1A, IFNAR2, TUBB, AP2S1, COMT, FXYD6, CRBN, FKBP4, KEAP1, FNTA, RBBP4, HMG20B, FXYD1
SESTO_RESPONSE_TO_UV_C3	0.00753012	0.0689401	0.481459	1.94394	4	13	TAX1BP3, IER3, CYCS, HSPA1B, BRD2, EIF2S1, PHLDA2, IL1B, ATP6V0D1	TAX1BP3, IER3, CYCS, HSPA1B, BRD2, EIF2S1, PHLDA2, IL1B, ATP6V0D1
REACTOME_NUCLEOTIDE_BINDING_DOMAIN_LEUCINE_RICH_REPEAT_CONTAINING_RECEPTOR_NLR_SIGNALING_PATHWAYS	0.00753012	0.0689401	0.481448	1.94389	4	13	RPS27A, UBB, UBA52, UBC, TXN, HMOX1, AAMP	RPS27A, UBB, UBA52, UBC, TXN, HMOX1, AAMP
KEGG_VIRAL_MYOCARDITIS	0.0113636	0.0937617	0.427135	1.94384	7	17	HLA-C, HLA-B, HLA-A, CCND1, CYCS, ACTB, HLA-F, CD40, ACTG1	HLA-C, HLA-B, HLA-A, CCND1, CYCS, ACTB, HLA-F, CD40, ACTG1
BOYAULT_LIVER_CANCER_SUBCLASS_G3_UP	0.00702576	0.065621	0.24567	1.94359	5	66	RPL8, FTH1, CLIC1, EIF3H, EIF4A3, TXN, TGIF1, GLA, SRI, ENO1, NME1, PHB, EIF2S1, PSMC4, PHLDA2, ARPC4, PGK1, CCT2, UTP18, TDG, TPD52L2, UCK2, SNRPD2, PSMD11, SEC61G, NUP107, PPP1CC, TPRKB, PWP1, RBBP4, COPS5, CCT5, AIMP1, ITGB1BP1, MED1, LRRC59, POLR2K, UBE2V2, GPN1, SNRPA1, CYB5B, ENOPH1, G6PD, MRPL42, CKLF, SLC16A3, ADSL, PIGF, EZH2, CCDC86, EBNA1BP2, MPV17, SLC7A1, MRTO4, PRMT5, SLC52A2	RPL8, FTH1, CLIC1, EIF3H, EIF4A3, TXN, TGIF1, GLA, SRI, ENO1, NME1, PHB, EIF2S1, PSMC4, PHLDA2, ARPC4, PGK1, CCT2, UTP18, TDG, TPD52L2, UCK2, SNRPD2, PSMD11, SEC61G, NUP107, PPP1CC, TPRKB, PWP1, RBBP4, COPS5, CCT5, AIMP1, ITGB1BP1, MED1, LRRC59, POLR2K, UBE2V2, GPN1, SNRPA1, CYB5B, ENOPH1, G6PD, MRPL42, CKLF, SLC16A3, ADSL, PIGF, EZH2, CCDC86, EBNA1BP2
REACTOME_INLB_MEDIATED_ENTRY_OF_LISTERIA_MONOCYTOGENES_INTO_HOST_CELL	0.00638978	0.0611041	0.666199	1.94349	3	6	RPS27A, UBB, UBA52, UBC	RPS27A, UBB, UBA52, UBC
REACTOME_NEGATIVE_REGULATION_OF_MET_ACTIVITY	0.00638978	0.0611041	0.666199	1.94349	3	6	RPS27A, UBB, UBA52, UBC	RPS27A, UBB, UBA52, UBC
HWANG_PROSTATE_CANCER_MARKERS	0.0118168	0.0967052	0.468773	1.94321	7	14	LGALS3, LGALS1, RAN, TXN, CLU, PHB, MIF, PARK7, PGK1	LGALS3, LGALS1, RAN, TXN, CLU, PHB, MIF, PARK7, PGK1
DITTMER_PTHLH_TARGETS_UP	0.0122399	0.0993563	0.279315	1.94132	9	47	RBX1, NDUFA13, BSG, CKS2, TPI1, CYCS, GPX4, PTS, HSD17B11, FLOT1, UROD, UQCRC1, VDAC2, HAX1, B4GALT3, AP1S1, GRHPR, AP2S1, LSM5, TIMM17A, ANXA7, TSC22D1, ANXA1, ANXA11, COL6A1, RANGRF, HADHA, RAB8A, PRSS23, LIPA, RNPS1, PLAU	RBX1, NDUFA13, BSG, CKS2, TPI1, CYCS, GPX4, PTS, HSD17B11, FLOT1, UROD, UQCRC1, VDAC2, HAX1, B4GALT3, AP1S1, GRHPR, AP2S1, LSM5, TIMM17A, ANXA7, TSC22D1, ANXA1, ANXA11, COL6A1, RANGRF, HADHA, RAB8A, PRSS23, LIPA, RNPS1, PLAU
WANG_SMARCE1_TARGETS_DN	0.00219058	0.0309286	0.209641	1.94089	1	107	CD9, HLA-B, SDHB, SERF2, LY6E, IFI27, ITGA10, COX7B, HSPA1B, GLA, PDLIM3, NUDC, PSMB8, NDUFV2, GNG11, PRDX3, PSMB9, GTF2A2, COX5A, PRDX2, HSPA1A, HIGD1A, HSPB11, NDUFAB1, NOP16, CACYBP, DRAP1, PDCD5, CXCL3, LSM5, CREB3, TM4SF18, NDUFAF3, EXOSC8, CAT, MRPL13, EIF4E, LGALS3BP, PPA2, POP7, DEF8, MED28, BDKRB2, CAV2, TMEM14B, GLRX3, SMS, CSTB, TAP1, PLK2, TM4SF1, DNAJC15, PWP1, FIP1L1, AIMP1, PRSS23,…	CD9, HLA-B, SDHB, SERF2, LY6E, IFI27, ITGA10, COX7B, HSPA1B, GLA, PDLIM3, NUDC, PSMB8, NDUFV2, GNG11, PRDX3, PSMB9, GTF2A2, COX5A, PRDX2, HSPA1A, HIGD1A, HSPB11, NDUFAB1, NOP16, CACYBP, DRAP1, PDCD5, CXCL3, LSM5, CREB3, TM4SF18, NDUFAF3, EXOSC8, CAT, MRPL13, EIF4E, LGALS3BP, PPA2, POP7, DEF8, MED28, BDKRB2, CAV2, TMEM14B, GLRX3, SMS, CSTB, TAP1, PLK2, TM4SF1, DNAJC15, PWP1, FIP1L1, AIMP1, PRSS23,…
NAKAMURA_TUMOR_ZONE_PERIPHERAL_VS_CENTRAL_UP	0.00447427	0.0489323	0.215802	1.93867	3	100	TUBB2A, DKK3, TUBA1B, ANAPC11, TUBB4B, TMA7, ATG3, TRAPPC4, NUDT5, ACOT7, NME1, PHB, PSMA1, UBE2D2, UROD, EIF2S1, NDUFS7, COL1A2, HSPE1, PSME2, CTNNAL1, MRPL47, TUBA1C, MRPL22, CCDC80, PSMA3, PSMB4, UBE2N, CCT2, PSMC2, PSMB2, COX17, NOP2, STX10, OCIAD2, POP7, PSMD11, PTPRK, CAV2, PSMA4, UBE2L3, COL3A1, SMIM12, DCTPP1, KPNA2, PIR, TPRKB, PSMD2, STUB1, SOX4, PUF60, PRSS23, CMTM3, DTYMK, GLRX2, SUGT…	TUBB2A, DKK3, TUBA1B, ANAPC11, TUBB4B, TMA7, ATG3, TRAPPC4, NUDT5, ACOT7, NME1, PHB, PSMA1, UBE2D2, UROD, EIF2S1, NDUFS7, COL1A2, HSPE1, PSME2, CTNNAL1, MRPL47, TUBA1C, MRPL22, CCDC80, PSMA3, PSMB4, UBE2N, CCT2, PSMC2, PSMB2, COX17, NOP2, STX10, OCIAD2, POP7, PSMD11, PTPRK, CAV2, PSMA4, UBE2L3, COL3A1, SMIM12, DCTPP1, KPNA2, PIR, TPRKB, PSMD2, STUB1, SOX4, PUF60, PRSS23, CMTM3, DTYMK, GLRX2, SUGT…
REACTOME_REGULATION_OF_INNATE_IMMUNE_RESPONSES_TO_CYTOSOLIC_DNA	0.00638978	0.0611041	0.66443	1.93833	3	6	RPS27A, UBB, UBA52, UBC	RPS27A, UBB, UBA52, UBC
REACTOME_FANCONI_ANEMIA_PATHWAY	0.00638978	0.0611041	0.663815	1.93654	3	6	RPS27A, UBB, UBA52, UBC	RPS27A, UBB, UBA52, UBC
REACTOME_METABOLISM_OF_NUCLEOTIDES	0.00787402	0.0707955	0.339984	1.93518	5	29	AK1, DUT, IMPDH2, GUK1, APRT, TXN, NUDT5, NME1, ITPA, DGUOK, UCK2, GLRX, ADA, HPRT1, GMPR2, NME4, UCKL1, CDA, DCTPP1	AK1, DUT, IMPDH2, GUK1, APRT, TXN, NUDT5, NME1, ITPA, DGUOK, UCK2, GLRX, ADA, HPRT1, GMPR2, NME4, UCKL1, CDA, DCTPP1
MEISSNER_BRAIN_ICP_WITH_H3K4ME3	0.00638978	0.0611041	0.662288	1.93208	3	6	RPL19, NOSIP, WDR83OS, CAPN1, COL6A2	RPL19, NOSIP, WDR83OS, CAPN1, COL6A2
SESTO_RESPONSE_TO_UV_C6	0.0127119	0.102009	0.401428	1.93183	8	19	HNRNPA1, ATF4, DUT, ECH1, HMGN2, ARL4A, FDPS, XRCC6, CYB5A, RGS2	HNRNPA1, ATF4, DUT, ECH1, HMGN2, ARL4A, FDPS, XRCC6, CYB5A, RGS2
DACOSTA_UV_RESPONSE_VIA_ERCC3_COMMON_UP	0.0134771	0.104735	0.352303	1.931	9	26	HEXIM1, TUBB4B, NXF1, TMEM109, BRD2, TPM2, NEU1, CNP, RSL1D1, RGS2, HLA-F, TBCC, ACYP1, CLK3, EIF2S3, TOB1, EFNA1	HEXIM1, TUBB4B, NXF1, TMEM109, BRD2, TPM2, NEU1, CNP, RSL1D1, RGS2, HLA-F, TBCC, ACYP1, CLK3, EIF2S3, TOB1, EFNA1
CHARAFE_BREAST_CANCER_LUMINAL_VS_BASAL_DN	0.00547645	0.0555495	0.203159	1.93068	4	116	B2M, FXYD5, ANXA2, GSTP1, FHL1, CYB5R3, TAX1BP3, PLAT, ANXA4, AKR1C3, IGFBP6, MT1X, MYL12A, MMADHC, MFGE8, IFI27, PSMB8, SRI, HSD17B11, REXO2, TM2D1, PSMB9, ADM, FKBP1A, COPS8, ARPC2, TRIP10, NOB1, RGS2, CCDC80, EMP3, LBH, CAMTA1, MTMR2, CXCL3, CD44, RBM7, CFI, TBPL1, SCPEP1, CHMP1B, ADA, SVIL, CAV2, GTF2B, ANXA1, NSFL1C, CD59, BTG3, MIR22HG, CRK, MDH1, C1S, TUBB6, LUZP1, WDR1, MT1G, ZBTB16, NMI,…	B2M, FXYD5, ANXA2, GSTP1, FHL1, CYB5R3, TAX1BP3, PLAT, ANXA4, AKR1C3, IGFBP6, MT1X, MYL12A, MMADHC, MFGE8, IFI27, PSMB8, SRI, HSD17B11, REXO2, TM2D1, PSMB9, ADM, FKBP1A, COPS8, ARPC2, TRIP10, NOB1, RGS2, CCDC80, EMP3, LBH, CAMTA1, MTMR2, CXCL3, CD44, RBM7, CFI, TBPL1, SCPEP1, CHMP1B, ADA, SVIL, CAV2, GTF2B, ANXA1, NSFL1C, CD59, BTG3, MIR22HG, CRK, MDH1, C1S, TUBB6, LUZP1, WDR1, MT1G, ZBTB16, NMI,…
WANG_ESOPHAGUS_CANCER_PROGRESSION_UP	0.00638978	0.0611041	0.661468	1.92969	3	6	TNFRSF12A, HSPE1, PLAUR, CXCL3, MYADM	TNFRSF12A, HSPE1, PLAUR, CXCL3, MYADM
REACTOME_FLT3_SIGNALING_IN_DISEASE	0.0031746	0.0375152	0.584107	1.92816	1	8	RPS27A, UBB, UBA52, UBC	RPS27A, UBB, UBA52, UBC
REACTOME_SIGNALING_BY_NOTCH1_HD_DOMAIN_MUTANTS_IN_CANCER	0.0047619	0.0499004	0.61789	1.92729	2	7	RPS27A, UBB, UBA52, UBC	RPS27A, UBB, UBA52, UBC
WP_MITOCHONDRIAL_COMPLEX_III_ASSEMBLY	0.00454545	0.0491743	0.528725	1.92588	2	10	UQCRB, UQCRH, CYC1, UQCRQ, UQCRC1, UQCR10, UQCRC2	UQCRB, UQCRH, CYC1, UQCRQ, UQCRC1, UQCR10, UQCRC2
SHIN_B_CELL_LYMPHOMA_CLUSTER_3	0.00665557	0.0630445	0.715046	1.925	3	5	CCND1, ID2, CCND3, TNFRSF1A, NFKB2	CCND1, ID2, CCND3, TNFRSF1A, NFKB2
REACTOME_FORMATION_OF_TUBULIN_FOLDING_INTERMEDIATES_BY_CCT_TRIC	0.0060241	0.0593265	0.496445	1.92495	3	12	TUBB2A, TUBA1B, TUBB4B, CCT7, TUBA1C, CCT2, CCT8, TUBB6, CCT5, TCP1, CCT6A, TUBA4A	TUBB2A, TUBA1B, TUBB4B, CCT7, TUBA1C, CCT2, CCT8, TUBB6, CCT5, TCP1, CCT6A, TUBA4A
REACTOME_RIPK1_MEDIATED_REGULATED_NECROSIS	0.00773994	0.0696942	0.557574	1.92476	4	9	RPS27A, UBB, UBA52, UBC, FLOT1, SDCBP	RPS27A, UBB, UBA52, UBC, FLOT1, SDCBP
BAKKER_FOXO3_TARGETS_DN	0.00628931	0.0611041	0.290125	1.9224	4	41	MGP, APRT, TIMM10, COX8A, DGCR6L, PSMA1, WDR74, COPS8, SRSF2, TUBB, CYTH2, STRAP, IFI35, CFD, PDLIM7, CAV2, MED10, VPS51, ZNF524, SEC61B, ALKBH7, CHST15, POLE3, NDUFB10, PRCC, RNASEH2C	MGP, APRT, TIMM10, COX8A, DGCR6L, PSMA1, WDR74, COPS8, SRSF2, TUBB, CYTH2, STRAP, IFI35, CFD, PDLIM7, CAV2, MED10, VPS51, ZNF524, SEC61B, ALKBH7, CHST15, POLE3, NDUFB10, PRCC, RNASEH2C
BURTON_ADIPOGENESIS_4	0.0113636	0.0937617	0.422228	1.92151	7	17	LDHA, ATP6V1F, ZNF706, POLE4, COL6A2, LSM3, NOP2, ANGPTL4, FKBP4, DAXX, COL6A1, MRPS12, NHP2, CMC2, SNRPA1	LDHA, ATP6V1F, ZNF706, POLE4, COL6A2, LSM3, NOP2, ANGPTL4, FKBP4, DAXX, COL6A1, MRPS12, NHP2, CMC2, SNRPA1
SERVITJA_ISLET_HNF1A_TARGETS_UP	0.0108173	0.0907772	0.268085	1.9212	8	50	HLA-B, LGALS3, DKK3, BGN, LGALS1, ANXA2, ARHGDIB, RHOC, CCL2, IFITM3, BLVRB, ACOT7, PMP22, PCOLCE, NDRG2, VIM, CYBA, IFITM1, THY1, DPT, CAPG, ANXA1, EFEMP2, COL3A1, COL6A1, TNFAIP2, C1S, SERPINB1, ZNF521, SNCG, PROCR	HLA-B, LGALS3, DKK3, BGN, LGALS1, ANXA2, ARHGDIB, RHOC, CCL2, IFITM3, BLVRB, ACOT7, PMP22, PCOLCE, NDRG2, VIM, CYBA, IFITM1, THY1, DPT, CAPG, ANXA1, EFEMP2, COL3A1, COL6A1, TNFAIP2, C1S, SERPINB1, ZNF521, SNCG, PROCR
APPIERTO_RESPONSE_TO_FENRETINIDE_DN	0.00853485	0.0759425	0.381713	1.92112	5	22	TMSB4X, EIF3F, PTMA, IFITM3, MDH2, LDHA, BANF1, ISCU, PGK1, NDUFC1, UQCR10, NDUFA2, COL3A1, MDH1, PPP1CC, CCNDBP1, TRIM28, CYB5B	TMSB4X, EIF3F, PTMA, IFITM3, MDH2, LDHA, BANF1, ISCU, PGK1, NDUFC1, UQCR10, NDUFA2, COL3A1, MDH1, PPP1CC, CCNDBP1, TRIM28, CYB5B
GARY_CD5_TARGETS_DN	0.00328228	0.0383357	0.200709	1.9211	2	119	SAP18, RAN, PSMB5, CNPY2, MT1X, SERF2, PSMA7, NXF1, HSPA1B, NUDC, SRI, ATP6V0E1, TRAPPC4, PQBP1, MRPL36, NME1, MRPL32, PHB, HINT1, COX5A, EIF2S1, HSPA1A, SRSF2, DNAJB11, NDUFB7, ADI1, PSMC5, PSMD13, TRMT10C, ABT1, PSMC3, PPIB, IFI35, ISCA1, MRPS11, MRPL50, PDCD5, POLR1C, PSMC2, SDF2L1, RBM8A, TDG, NOP2, CNOT4, PRELID1, GNL2, MANF, UBE2L3, PSMF1, DCTPP1, KPNA2, SNRPD3, POLE3, PFDN1, ANP32A, ASNSD1…	SAP18, RAN, PSMB5, CNPY2, MT1X, SERF2, PSMA7, NXF1, HSPA1B, NUDC, SRI, ATP6V0E1, TRAPPC4, PQBP1, MRPL36, NME1, MRPL32, PHB, HINT1, COX5A, EIF2S1, HSPA1A, SRSF2, DNAJB11, NDUFB7, ADI1, PSMC5, PSMD13, TRMT10C, ABT1, PSMC3, PPIB, IFI35, ISCA1, MRPS11, MRPL50, PDCD5, POLR1C, PSMC2, SDF2L1, RBM8A, TDG, NOP2, CNOT4, PRELID1, GNL2, MANF, UBE2L3, PSMF1, DCTPP1, KPNA2, SNRPD3, POLE3, PFDN1, ANP32A, ASNSD1…
HUMMERICH_SKIN_CANCER_PROGRESSION_DN	0.00889454	0.078123	0.316049	1.92026	6	34	B2M, BCAM, LGALS1, MYL9, FHL1, ID2, ATP6V0B, ECH1, PDLIM3, DUSP14, ECHS1, GPX3, TPM2, RAB34, COL6A2, UBE2A, PSEN2, ILK, HADHB, COL3A1	B2M, BCAM, LGALS1, MYL9, FHL1, ID2, ATP6V0B, ECH1, PDLIM3, DUSP14, ECHS1, GPX3, TPM2, RAB34, COL6A2, UBE2A, PSEN2, ILK, HADHB, COL3A1
REACTOME_SIGNALING_BY_ERBB2	0.0047619	0.0499004	0.615512	1.91988	2	7	RPS27A, UBB, UBA52, UBC	RPS27A, UBB, UBA52, UBC
WP_EXTRACELLULAR_VESICLES_IN_THE_CROSSTALK_OF_CARDIAC_CELLS	0.00665557	0.0630445	0.712887	1.91919	3	5	HSPB1, CD63, SOD1	HSPB1, CD63, SOD1
NAM_FXYD5_TARGETS_DN	0.0047619	0.0499004	0.614183	1.91573	2	7	FTH1, FXYD5, CCL2, EIF2S1, HSPE1, MLF1	FTH1, FXYD5, CCL2, EIF2S1, HSPE1, MLF1
REACTOME_TGF_BETA_RECEPTOR_SIGNALING_ACTIVATES_SMADS	0.0060241	0.0593265	0.493937	1.91522	3	12	RPS27A, UBB, UBA52, NEDD8, UBC, FKBP1A, STRAP, PPP1CA, PPP1CC, STUB1	RPS27A, UBB, UBA52, NEDD8, UBC, FKBP1A, STRAP, PPP1CA, PPP1CC, STUB1
DELACROIX_RARG_BOUND_MEF	0.00335196	0.0383438	0.215275	1.91364	2	97	RPL13A, RPL19, RPL10A, S100A4, FTL, FTH1, PKM, BSG, CCND1, TAGLN2, RHOC, UBC, RAMP2, IFI27, TNFRSF12A, NDUFA4, DUSP14, PDLIM2, IDH3B, PDLIM4, TPM2, RNF5, CNIH4, PCOLCE, ESD, CCDC124, OLFML2A, NDFIP1, PARK7, PIGT, RILPL2, PDLIM7, ANXA1, CLPP, CTSD, ALKBH7, COL1A1, NUPR1, EFNA1, SLC39A13, MRPL34, NDUFB10, TM4SF1, TUBB6, STUB1, C1QTNF1, SLC25A4, TCIRG1, PDGFD, ADD3, DHRS3, NDUFS8, GDF15, DEDD, LSP1,…	RPL13A, RPL19, RPL10A, S100A4, FTL, FTH1, PKM, BSG, CCND1, TAGLN2, RHOC, UBC, RAMP2, IFI27, TNFRSF12A, NDUFA4, DUSP14, PDLIM2, IDH3B, PDLIM4, TPM2, RNF5, CNIH4, PCOLCE, ESD, CCDC124, OLFML2A, NDFIP1, PARK7, PIGT, RILPL2, PDLIM7, ANXA1, CLPP, CTSD, ALKBH7, COL1A1, NUPR1, EFNA1, SLC39A13, MRPL34, NDUFB10, TM4SF1, TUBB6, STUB1, C1QTNF1, SLC25A4, TCIRG1, PDGFD, ADD3, DHRS3, NDUFS8, GDF15, DEDD, LSP1,…
MORI_IMMATURE_B_LYMPHOCYTE_UP	0.00773994	0.0696942	0.553894	1.91206	4	9	MYL12A, ATP6V0B, CD83, CAPN1, RGL2, CAPG	MYL12A, ATP6V0B, CD83, CAPN1, RGL2, CAPG
JIANG_AGING_CEREBRAL_CORTEX_DN	0.0129496	0.102221	0.393295	1.91025	8	20	OAZ2, PFN1, TUBB4B, CALM2, MGLL, NME1, DNAJB11, DAD1, ATP6AP1, ATP6V1E1	OAZ2, PFN1, TUBB4B, CALM2, MGLL, NME1, DNAJB11, DAD1, ATP6AP1, ATP6V1E1
SANCHEZ_MDM2_TARGETS	0.0047619	0.0499004	0.612311	1.90989	2	7	ADIRF, CCND1, IGFBP6, TIMP1, FCGRT, RABAC1	ADIRF, CCND1, IGFBP6, TIMP1, FCGRT, RABAC1
VERRECCHIA_RESPONSE_TO_TGFB1_C1	0.00773994	0.0696942	0.552996	1.90896	4	9	BSG, PLAT, RPSA, NME1, SERPINE1, CD44	BSG, PLAT, RPSA, NME1, SERPINE1, CD44
MARSON_FOXP3_TARGETS_UP	0.0133869	0.104574	0.345653	1.90894	9	27	S100A4, CRIP1, S100A10, EPHX1, RGS16, PSMB8, PDLIM2, S100A6, DDIT4, CYB5A, VIM, CD44, CAPG, PLIN2	S100A4, CRIP1, S100A10, EPHX1, RGS16, PSMB8, PDLIM2, S100A6, DDIT4, CYB5A, VIM, CD44, CAPG, PLIN2
REACTOME_ANTIGEN_PRESENTATION_FOLDING_ASSEMBLY_AND_PEPTIDE_LOADING_OF_CLASS_I_MHC	0.00773994	0.0696942	0.552864	1.90851	4	9	HLA-C, B2M, HLA-B, HLA-A, HLA-F, BCAP31, SEC13, TAP1	HLA-C, B2M, HLA-B, HLA-A, HLA-F, BCAP31, SEC13, TAP1
REACTOME_LISTERIA_MONOCYTOGENES_ENTRY_INTO_HOST_CELLS	0.0047619	0.0499004	0.611744	1.90812	2	7	RPS27A, UBB, UBA52, UBC	RPS27A, UBB, UBA52, UBC
JECHLINGER_EPITHELIAL_TO_MESENCHYMAL_TRANSITION_UP	0.010582	0.0899795	0.340974	1.90642	7	28	B2M, SNAI1, SLC3A2, DCN, CCL2, IFITM3, PMP22, PCOLCE, IRF7, PPIC, VIM, COL6A2, MTHFD2, ADA, COL3A1, COL6A1, SDC2, PDGFRB, PROCR, TNXB, CYP1B1, DDR2	B2M, SNAI1, SLC3A2, DCN, CCL2, IFITM3, PMP22, PCOLCE, IRF7, PPIC, VIM, COL6A2, MTHFD2, ADA, COL3A1, COL6A1, SDC2, PDGFRB, PROCR, TNXB, CYP1B1, DDR2
DER_IFN_ALPHA_RESPONSE_UP	0.0127226	0.102009	0.317506	1.90572	9	33	HLA-C, B2M, HLA-A, RHOC, ATP6V0B, CYCS, IFI6, PSMB8, PSMB9, XRCC6, SRSF2, SDCBP, IFITM1, PSME1, IFI35, SRP9, TAP1, C1S, RBBP4, BAG1, NMI, LIPA, IFI44, IFIT1	HLA-C, B2M, HLA-A, RHOC, ATP6V0B, CYCS, IFI6, PSMB8, PSMB9, XRCC6, SRSF2, SDCBP, IFITM1, PSME1, IFI35, SRP9, TAP1, C1S, RBBP4, BAG1, NMI, LIPA, IFI44, IFIT1
REACTOME_SIGNALING_BY_TGF_BETA_RECEPTOR_COMPLEX	0.01443	0.109773	0.386043	1.90486	9	21	RPS27A, UBB, UBA52, NEDD8, UBC, TGIF1, UBE2D1, FKBP1A, STRAP, SERPINE1, PPP1CA, MYC, PPP1CC, TFDP2, STUB1	RPS27A, UBB, UBA52, NEDD8, UBC, TGIF1, UBE2D1, FKBP1A, STRAP, SERPINE1, PPP1CA, MYC, PPP1CC, TFDP2, STUB1
CHO_NR4A1_TARGETS	0.00958466	0.0831916	0.65271	1.90414	5	6	ATF4, HERPUD1, SLC3A2, HMOX1, INSIG1	ATF4, HERPUD1, SLC3A2, HMOX1, INSIG1
REACTOME_DNA_DAMAGE_RECOGNITION_IN_GG_NER	0.0129496	0.102221	0.39178	1.9029	8	20	RPS27A, UBB, UBA52, RAD23A, RBX1, UBC, COPS6, ACTB, COPS8, COPS3	RPS27A, UBB, UBA52, RAD23A, RBX1, UBC, COPS6, ACTB, COPS8, COPS3
REACTOME_REGULATION_OF_TP53_EXPRESSION_AND_DEGRADATION	0.0047619	0.0499004	0.576117	1.90179	2	8	RPS27A, UBB, UBA52, UBC, PPP2R1A	RPS27A, UBB, UBA52, UBC, PPP2R1A
KRIGE_RESPONSE_TO_TOSEDOSTAT_6HR_DN	0.00307062	0.0370962	0.160992	1.90032	2	282	RPL27A, HSPB1, TUBB2A, MRPL23, PRDX1, DUT, CKS2, CCND1, TMEM147, POLR2F, MT1X, PTMA, TJP2, UBL5, SERF2, LY6E, NDUFA11, MGLL, PSMA7, TOMM22, PEBP1, C19orf53, SNRPF, COX7B, COX16, HSPA1B, HMGN3, GLA, NUDC, DPP7, ATG3, LDHA, NUDT5, ARL5A, MRPL36, IDH3B, SUMO1, TIMM10, NTHL1, ACOT7, TMEM109, SIVA1, PHB, FKBP1A, SLIRP, WDR74, COX5A, LYAR, MIF, NDUFS5, BOLA3, WDR45, HSPE1, CCDC124, CYB5A, NDUFB7, GADD4…	RPL27A, HSPB1, TUBB2A, MRPL23, PRDX1, DUT, CKS2, CCND1, TMEM147, POLR2F, MT1X, PTMA, TJP2, UBL5, SERF2, LY6E, NDUFA11, MGLL, PSMA7, TOMM22, PEBP1, C19orf53, SNRPF, COX7B, COX16, HSPA1B, HMGN3, GLA, NUDC, DPP7, ATG3, LDHA, NUDT5, ARL5A, MRPL36, IDH3B, SUMO1, TIMM10, NTHL1, ACOT7, TMEM109, SIVA1, PHB, FKBP1A, SLIRP, WDR74, COX5A, LYAR, MIF, NDUFS5, BOLA3, WDR45, HSPE1, CCDC124, CYB5A, NDUFB7, GADD4…
REACTOME_DNA_DOUBLE_STRAND_BREAK_RESPONSE	0.0142045	0.109119	0.417428	1.89967	9	17	RPS27A, UBB, UBA52, UBC, BABAM1, SUMO1, UBE2I, KAT5, UBXN1	RPS27A, UBB, UBA52, UBC, BABAM1, SUMO1, UBE2I, KAT5, UBXN1
GAZDA_DIAMOND_BLACKFAN_ANEMIA_MYELOID_DN	0.0153203	0.114903	0.360348	1.89896	10	24	RPS14, MRPL23, RPL36, CHMP4A, RPL28, PQBP1, POLR2I, PHB, UROD, EID1, THY1, COX5B, MYLIP, CD59, DCTN3, HADHA, LUZP1, COX11	RPS14, MRPL23, RPL36, CHMP4A, RPL28, PQBP1, POLR2I, PHB, UROD, EID1, THY1, COX5B, MYLIP, CD59, DCTN3, HADHA, LUZP1, COX11
MURAKAMI_UV_RESPONSE_1HR_UP	0.00680272	0.0639803	0.872674	1.89882	3	3	CD9, RPSA, NME1	CD9, RPSA, NME1
LIU_NASOPHARYNGEAL_CARCINOMA	0.0153203	0.114903	0.360321	1.89882	10	24	RPL3, BTF3, HLA-A, LGALS1, EDNRB, SMDT1, B4GALT3, ARPC2, DDOST, ANAPC16, PIN4, MAT2A, DDX41, UBE2L3, CD59	RPL3, BTF3, HLA-A, LGALS1, EDNRB, SMDT1, B4GALT3, ARPC2, DDOST, ANAPC16, PIN4, MAT2A, DDX41, UBE2L3, CD59
SOTIRIOU_BREAST_CANCER_GRADE_1_VS_3_UP	0.0141935	0.109119	0.325611	1.89809	10	31	TUBA1B, CKS2, PSMA7, TXN, SNRPF, COX7B, UBE2S, TIMM10, NME1, HMCES, NUTF2, BYSL, TUBA1C, SNRPG, UBE2N, DDX39A, JMJD6, LAGE3, KPNA2, PTTG1	TUBA1B, CKS2, PSMA7, TXN, SNRPF, COX7B, UBE2S, TIMM10, NME1, HMCES, NUTF2, BYSL, TUBA1C, SNRPG, UBE2N, DDX39A, JMJD6, LAGE3, KPNA2, PTTG1
REACTOME_FLT3_SIGNALING	0.0047619	0.0499004	0.574898	1.89776	2	8	RPS27A, UBB, UBA52, UBC	RPS27A, UBB, UBA52, UBC
FLECHNER_PBL_KIDNEY_TRANSPLANT_OK_VS_DONOR_DN	0.00773994	0.0696942	0.549227	1.89595	4	9	RAB11A, IL1B, PPP1R10, ATP6V1G1, EID1, ETFA, MIR22HG, LY96	RAB11A, IL1B, PPP1R10, ATP6V1G1, EID1, ETFA, MIR22HG, LY96
REACTOME_TRANSCRIPTIONAL_ACTIVITY_OF_SMAD2_SMAD3_SMAD4_HETEROTRIMER	0.00903614	0.0788859	0.488935	1.89583	5	12	RPS27A, UBB, UBA52, UBC, TGIF1, UBE2D1	RPS27A, UBB, UBA52, UBC, TGIF1, UBE2D1
REACTOME_PARASITE_INFECTION	0.0102489	0.0878164	0.445105	1.89568	6	15	ARPC1B, ACTB, BRK1, ARPC1A, ARPC2, ARPC4, ACTG1, ARPC3, BAIAP2, CRK, WIPF2	ARPC1B, ACTB, BRK1, ARPC1A, ARPC2, ARPC4, ACTG1, ARPC3, BAIAP2, CRK, WIPF2
REACTOME_NOD1_2_SIGNALING_PATHWAY	0.0047619	0.0499004	0.574213	1.8955	2	8	RPS27A, UBB, UBA52, UBC, AAMP	RPS27A, UBB, UBA52, UBC, AAMP
RAHMAN_TP53_TARGETS_PHOSPHORYLATED	0.0132939	0.104014	0.457191	1.8952	8	14	GSTP1, ACTB, PRDX3, NME1, PSMB6, PRDX2, VPS29, PARK7, PGAM1, ANXA1	GSTP1, ACTB, PRDX3, NME1, PSMB6, PRDX2, VPS29, PARK7, PGAM1, ANXA1
REACTOME_FORMATION_OF_INCISION_COMPLEX_IN_GG_NER	0.0129496	0.102221	0.390131	1.89488	8	20	RPS27A, UBB, UBA52, RAD23A, RBX1, UBC, SUMO2, SUMO1, UBE2I	RPS27A, UBB, UBA52, RAD23A, RBX1, UBC, SUMO2, SUMO1, UBE2I
BARIS_THYROID_CANCER_UP	0.00903614	0.0788859	0.488513	1.89419	5	12	ATF4, COX7A2, COX6A1, CYCS, CYC1, COX7B	ATF4, COX7A2, COX6A1, CYCS, CYC1, COX7B
SWEET_KRAS_TARGETS_UP	0.0142045	0.109119	0.415962	1.89299	9	17	HSPB1, DKK3, MYL9, SNAI1, TAGLN, CCL2, LBH, PGLS, SERPINE1, COL1A1, C1S, MATN2, SOX4	HSPB1, DKK3, MYL9, SNAI1, TAGLN, CCL2, LBH, PGLS, SERPINE1, COL1A1, C1S, MATN2, SOX4
KEGG_PURINE_METABOLISM	0.00754717	0.0689912	0.285278	1.89028	5	41	PKM, AK1, POLR2L, POLR2F, IMPDH2, POLD4, GUK1, APRT, NUDT5, POLR2I, NME1, POLR2G, POLR3GL, POLE4, ITPA, DGUOK, POLR1C, POLR2J, NUDT2, ADA, HPRT1, GMPR2, NME4, POLR2C, POLE3	PKM, AK1, POLR2L, POLR2F, IMPDH2, POLD4, GUK1, APRT, NUDT5, POLR2I, NME1, POLR2G, POLR3GL, POLE4, ITPA, DGUOK, POLR1C, POLR2J, NUDT2, ADA, HPRT1, GMPR2, NME4, POLR2C, POLE3
CROMER_METASTASIS_UP	0.0125523	0.101345	0.354237	1.88994	8	25	ARHGDIB, ID2, MFGE8, CCND3, TSC22D3, PSMB9, TMEM109, PPT1, MAGED2, MTMR2, EID1, FCGRT, BUB3, PTPRK, CNN3, ENPP2	ARHGDIB, ID2, MFGE8, CCND3, TSC22D3, PSMB9, TMEM109, PPT1, MAGED2, MTMR2, EID1, FCGRT, BUB3, PTPRK, CNN3, ENPP2
ZHAN_MULTIPLE_MYELOMA_SPIKED	0.0047619	0.0499004	0.605532	1.88875	2	7	CCND1, EDNRB, IFI27, TSPAN7, LGALS3BP	CCND1, EDNRB, IFI27, TSPAN7, LGALS3BP
DARWICHE_SQUAMOUS_CELL_CARCINOMA_UP	0.0107143	0.090642	0.259304	1.88874	8	52	FTL, RPL39, EEF1D, DYNLL1, LY6E, S100A11, TXN, SOD1, IFITM3, LDHA, ENO1, ARL2, MT1A, EEF1B2, ESD, PPIC, IL1B, CACYBP, PDCD5, PGK1, PGAM1, UCK2, COX5B, FAM162A, CAPN2, BAIAP2, CDC42EP2, TRMT1	FTL, RPL39, EEF1D, DYNLL1, LY6E, S100A11, TXN, SOD1, IFITM3, LDHA, ENO1, ARL2, MT1A, EEF1B2, ESD, PPIC, IL1B, CACYBP, PDCD5, PGK1, PGAM1, UCK2, COX5B, FAM162A, CAPN2, BAIAP2, CDC42EP2, TRMT1
STEIN_ESRRA_TARGETS_UP	0.00647249	0.061699	0.193083	1.88712	5	127	AK1, SDHB, MGST3, UQCRB, NDUFS4, SIK1, CYCS, NXF1, EIF3K, COX7B, NDUFB5, MDH2, NDUFV1, IDH3B, MRPL11, OXA1L, COX5A, MGST2, RNF5, MPC2, NDUFS7, UQCRC1, NDRG2, VDAC2, WDR45, GSTK1, PPIC, ISCU, HIGD1A, EMC3, NDUFA9, NDUFS3, ISCA1, MRPS11, SDHA, UGP2, GPI, TIMM17A, UQCRC2, RBM7, COX5B, PFKP, ACYP1, JMJD6, FAM162A, HTATIP2, CISD1, MANF, ACAT1, PLIN3, SLC25A3, TWF2, DCTPP1, DECR1, BDH2, NPM3, MDH1, MRP…	AK1, SDHB, MGST3, UQCRB, NDUFS4, SIK1, CYCS, NXF1, EIF3K, COX7B, NDUFB5, MDH2, NDUFV1, IDH3B, MRPL11, OXA1L, COX5A, MGST2, RNF5, MPC2, NDUFS7, UQCRC1, NDRG2, VDAC2, WDR45, GSTK1, PPIC, ISCU, HIGD1A, EMC3, NDUFA9, NDUFS3, ISCA1, MRPS11, SDHA, UGP2, GPI, TIMM17A, UQCRC2, RBM7, COX5B, PFKP, ACYP1, JMJD6, FAM162A, HTATIP2, CISD1, MANF, ACAT1, PLIN3, SLC25A3, TWF2, DCTPP1, DECR1, BDH2, NPM3, MDH1, MRP…
PID_FRA_PATHWAY	0.0150602	0.11366	0.467342	1.88694	9	13	ATF4, MGP, CCND1, DCN, CCL2, HMOX1, COL1A2, PLAUR	ATF4, MGP, CCND1, DCN, CCL2, HMOX1, COL1A2, PLAUR
REACTOME_IRAK1_RECRUITS_IKK_COMPLEX	0.0047619	0.0499004	0.60453	1.88562	2	7	RPS27A, UBB, UBA52, UBC	RPS27A, UBB, UBA52, UBC
REACTOME_REGULATION_OF_TNFR1_SIGNALING	0.00606061	0.0593722	0.517614	1.8854	3	10	RPS27A, UBB, UBA52, UBC, RBCK1, SHARPIN, TNFRSF1A	RPS27A, UBB, UBA52, UBC, RBCK1, SHARPIN, TNFRSF1A
REACTOME_PYROPTOSIS	0.00773994	0.0696942	0.54602	1.88488	4	9	CHMP4A, CYCS, CHMP3, CHMP2B, IL1B, GSDMD, BAX, CHMP2A, CHMP4B	CHMP4A, CYCS, CHMP3, CHMP2B, IL1B, GSDMD, BAX, CHMP2A, CHMP4B
DAUER_STAT3_TARGETS_DN	0.0132939	0.104014	0.454593	1.88443	8	14	HEXIM1, IFI27, HSPA1B, AQP3, HSPA1A, IRF7, IFITM1, IFI35, ID3	HEXIM1, IFI27, HSPA1B, AQP3, HSPA1A, IRF7, IFITM1, IFI35, ID3
WOTTON_RUNX_TARGETS_DN	0.0047619	0.0499004	0.604023	1.88404	2	7	ID2, RGS2, ERRFI1, RAMP3, ID3, PRRX1	ID2, RGS2, ERRFI1, RAMP3, ID3, PRRX1
MALONEY_RESPONSE_TO_17AAG_UP	0.0131772	0.103744	0.441233	1.87918	8	15	SLC25A6, HSPA8, MYL9, EEF2, HSPA1B, CCNI, PCOLCE, CAPN1	SLC25A6, HSPA8, MYL9, EEF2, HSPA1B, CCNI, PCOLCE, CAPN1
SHAFFER_IRF4_TARGETS_IN_MYELOMA_VS_MATURE_B_LYMPHOCYTE	0.0119048	0.0971603	0.336086	1.87909	8	28	HSPB1, ATF4, FHL1, SLC3A2, CYCS, LDHA, SUMO1, UBE2B, HDAC5, UAP1, PGK1, SPATS2, MYC, UCK2, DNAJB9	HSPB1, ATF4, FHL1, SLC3A2, CYCS, LDHA, SUMO1, UBE2B, HDAC5, UAP1, PGK1, SPATS2, MYC, UCK2, DNAJB9
VIETOR_IFRD1_TARGETS	0.0111821	0.0929011	0.643998	1.87872	6	6	RPS15A, TOMM7, PPIA, FUNDC2, UQCR10, PTTG1	RPS15A, TOMM7, PPIA, FUNDC2, UQCR10, PTTG1
FRIDMAN_SENESCENCE_UP	0.0119048	0.0971603	0.335323	1.87482	8	28	CCND1, IGFBP6, S100A11, GUK1, SOD1, IRF7, COL1A2, VIM, RGL2, TGFB1I1, SERPINE1, CD44, HTATIP2, HSPA2, TNFAIP2, GSN, MAP2K3, CYP1B1, CRYAB, RAB5B, IGFBP5, RAB31, ESM1, F3, SMPD1	CCND1, IGFBP6, S100A11, GUK1, SOD1, IRF7, COL1A2, VIM, RGL2, TGFB1I1, SERPINE1, CD44, HTATIP2, HSPA2, TNFAIP2, GSN, MAP2K3, CYP1B1, CRYAB, RAB5B, IGFBP5, RAB31, ESM1
GERHOLD_ADIPOGENESIS_DN	0.0144357	0.109773	0.329312	1.87443	10	29	CD9, HSPA8, ANXA2, EEF2, CCND1, PLAT, IER3, CCL2, ATF1, TUBB, DNAJB1, CD44, CCT2, BAX, TNFAIP2, BID, CCT5, SOX4, PDGFRB, SAE1	CD9, HSPA8, ANXA2, EEF2, CCND1, PLAT, IER3, CCL2, ATF1, TUBB, DNAJB1, CD44, CCT2, BAX, TNFAIP2, BID, CCT5, SOX4, PDGFRB, SAE1
REACTOME_TICAM1_DEPENDENT_ACTIVATION_OF_IRF3_IRF7	0.0047619	0.0499004	0.600688	1.87363	2	7	RPS27A, UBB, UBA52, UBC, IRF7	RPS27A, UBB, UBA52, UBC, IRF7
YOSHIMURA_MAPK8_TARGETS_DN	0.00676437	0.063874	0.214907	1.87282	5	90	ALDOA, RPS12, HSPA8, MYL6, S100A10, BSG, RPL22, IGFBP6, PSMD4, HSPA1B, MDH2, DBI, ARL5A, PDLIM4, NME1, PHB, ADM, PMP22, FDPS, COX5A, PET100, CST3, HIGD1A, PSMC5, DDOST, NDUFAB1, PPIB, GRHPR, ACTG1, NAA20, PGK1, PSMC2, SSR4, MYC, DNAJB9, PSEN2, APMAP, CPQ, CNN3, SNF8, SEC61B, HADHB, SLC25A3	ALDOA, RPS12, HSPA8, MYL6, S100A10, BSG, RPL22, IGFBP6, PSMD4, HSPA1B, MDH2, DBI, ARL5A, PDLIM4, NME1, PHB, ADM, PMP22, FDPS, COX5A, PET100, CST3, HIGD1A, PSMC5, DDOST, NDUFAB1, PPIB, GRHPR, ACTG1, NAA20, PGK1, PSMC2, SSR4, MYC, DNAJB9, PSEN2, APMAP, CPQ, CNN3, SNF8, SEC61B, HADHB, SLC25A3
BLUM_RESPONSE_TO_SALIRASIB_DN	0.00559284	0.0565394	0.208284	1.87114	4	100	HSPB1, CRIP2, TUBB2A, OAZ2, RBX1, MRPL23, PKM, DUT, CKS2, TUBB4B, TPI1, LMNA, ID2, CCL2, CCND3, SNRPF, LDHA, ENO1, NTHL1, PRDX3, MYLK, SMARCE1, SRSF2, CYB5A, TUBB, RGS2, NDUFB3, SRP9, LSM5, UBE2N, PGAM1, RANBP1, DDX39A, ITGB3BP, TSPAN7, ISYNA1, RGS5, HSPA2, CNN3, NME4, NDUFA2, KPNA2, PTTG1, COL1A1, NUP107, TECR, MATN2, ANP32A, HMG20B, ACLY, SOX4, ITGB1BP1, PDGFRB, PCNA, PRSS23, DTYMK, MTHFD1, SNR…	HSPB1, CRIP2, TUBB2A, OAZ2, RBX1, MRPL23, PKM, DUT, CKS2, TUBB4B, TPI1, LMNA, ID2, CCL2, CCND3, SNRPF, LDHA, ENO1, NTHL1, PRDX3, MYLK, SMARCE1, SRSF2, CYB5A, TUBB, RGS2, NDUFB3, SRP9, LSM5, UBE2N, PGAM1, RANBP1, DDX39A, ITGB3BP, TSPAN7, ISYNA1, RGS5, HSPA2, CNN3, NME4, NDUFA2, KPNA2, PTTG1, COL1A1, NUP107, TECR, MATN2, ANP32A, HMG20B, ACLY, SOX4, ITGB1BP1, PDGFRB, PCNA, PRSS23, DTYMK, MTHFD1, SNR…
DAZARD_UV_RESPONSE_CLUSTER_G4	0.00634921	0.0611041	0.599135	1.86879	3	7	PFN1, TUBB4B, APRT, PPP2R1A	PFN1, TUBB4B, APRT, PPP2R1A
KIM_LIVER_CANCER_POOR_SURVIVAL_UP	0.0105422	0.0899449	0.481312	1.86627	6	12	ALDOA, PKM, DDIT4, SPHK1, ARPC2, RGS2, PPT1	ALDOA, PKM, DDIT4, SPHK1, ARPC2, RGS2, PPT1
WP_ANDROGEN_RECEPTOR_SIGNALING_PATHWAY	0.015873	0.116841	0.378159	1.86596	10	21	RAN, PRDX1, CCND1, DSTN, TGIF1, SUMO1, UBE2I, SMARCE1, KAT5, TGFB1I1, PARK7	RAN, PRDX1, CCND1, DSTN, TGIF1, SUMO1, UBE2I, SMARCE1, KAT5, TGFB1I1, PARK7
REACTOME_SEALING_OF_THE_NUCLEAR_ENVELOPE_NE_BY_ESCRT_III	0.00616333	0.060085	0.496298	1.86494	3	11	TUBB2A, TUBA1B, TUBB4B, CHMP4A, CHMP3, TUBA1C, CHMP2B, CHMP2A, TUBB6, CHMP4B, TUBA4A	TUBB2A, TUBA1B, TUBB4B, CHMP4A, CHMP3, TUBA1C, CHMP2B, CHMP2A, TUBB6, CHMP4B, TUBA4A
YIH_RESPONSE_TO_ARSENITE_C3	0.00773994	0.0696942	0.540006	1.86412	4	9	RNF5, XRCC6, VBP1, NDUFAB1, PFDN4, GLRX, RAP1A, CCNG1	RNF5, XRCC6, VBP1, NDUFAB1, PFDN4, GLRX, RAP1A, CCNG1
VARELA_ZMPSTE24_TARGETS_UP	0.0195783	0.135634	0.46163	1.86387	12	13	ATF4, RGS16, DDIT4, ERF, GADD45G, MYC, CIRBP, BAIAP2, BTG3, BCL2L1, ZBTB16, MKNK2, CD14	ATF4, RGS16, DDIT4, ERF, GADD45G, MYC, CIRBP, BAIAP2, BTG3, BCL2L1, ZBTB16, MKNK2, CD14
REACTOME_REGULATION_OF_PLK1_ACTIVITY_AT_G2_M_TRANSITION	0.0129496	0.102221	0.38345	1.86243	8	20	RPS27A, UBB, UBA52, DCTN2, TUBB4B, DYNLL1, UBC, PPP2R1A, ACTR1A, TUBB	RPS27A, UBB, UBA52, DCTN2, TUBB4B, DYNLL1, UBC, PPP2R1A, ACTR1A, TUBB
ZHAN_V1_LATE_DIFFERENTIATION_GENES_DN	0.00831947	0.0742457	0.691368	1.86125	4	5	MRPL23, CKS2, SNRPB, ADM	MRPL23, CKS2, SNRPB, ADM
MISSIAGLIA_REGULATED_BY_METHYLATION_UP	0.0139064	0.107654	0.295628	1.86027	10	37	CD9, PLAT, POLD4, LY6E, MFGE8, TMEM59, PRDX5, TIMP1, ATP6V0E1, GRN, NEU1, IL1B, SERPINE1, PLAUR, ATP6V1G1, UBE2L6, TMEM184B, TAP1, COL1A1, MIR22HG, TNFAIP2, GSN, MAP2K3	CD9, PLAT, POLD4, LY6E, MFGE8, TMEM59, PRDX5, TIMP1, ATP6V0E1, GRN, NEU1, IL1B, SERPINE1, PLAUR, ATP6V1G1, UBE2L6, TMEM184B, TAP1, COL1A1, MIR22HG, TNFAIP2, GSN, MAP2K3
MCBRYAN_PUBERTAL_BREAST_3_4WK_DN	0.00616333	0.060085	0.49479	1.85927	3	11	RPL36A, RPS10, RPL14, NDUFV2, RGS2, COX7A1, NFKB2, CAP1, ZBTB16	RPL36A, RPS10, RPL14, NDUFV2, RGS2, COX7A1, NFKB2, CAP1, ZBTB16
BOWIE_RESPONSE_TO_EXTRACELLULAR_MATRIX	0.00634921	0.0611041	0.562963	1.85836	3	8	IFI6, PSMB8, PSMB9, IRF7, IFITM1, IFI35	IFI6, PSMB8, PSMB9, IRF7, IFITM1, IFI35
PID_HIF1_TFPATHWAY	0.0156472	0.116195	0.369185	1.85807	10	22	ALDOA, PKM, ID2, HMOX1, LDHA, ENO1, NPM1, ADM, PGK1, GATA2, SERPINE1	ALDOA, PKM, ID2, HMOX1, LDHA, ENO1, NPM1, ADM, PGK1, GATA2, SERPINE1
BIOCARTA_MTA3_PATHWAY	0.00793651	0.0710388	0.595149	1.85636	4	7	ALDOA, HSPB1, GAPDH, SNAI1	ALDOA, HSPB1, GAPDH, SNAI1
WILLERT_WNT_SIGNALING	0.00606061	0.0593722	0.508751	1.85312	3	10	RPL27A, CCND1, ID2, EDNRB, GYPC, UBE2D2	RPL27A, CCND1, ID2, EDNRB, GYPC, UBE2D2
LEIN_ASTROCYTE_MARKERS	0.0195783	0.135634	0.458612	1.85169	12	13	CD63, MFGE8, CLU, DBI, MT1A, CST3, PRDX6, ID3	CD63, MFGE8, CLU, DBI, MT1A, CST3, PRDX6, ID3
LEE_LIVER_CANCER_DENA_UP	0.0170455	0.122936	0.406478	1.84983	11	17	CD63, ANXA2, RPL36, PLAT, TAGLN2, LY6E, MFGE8, RGS2, DYNLT1, NOTCH3, ANXA1	CD63, ANXA2, RPL36, PLAT, TAGLN2, LY6E, MFGE8, RGS2, DYNLT1, NOTCH3, ANXA1
GRANDVAUX_IFN_RESPONSE_NOT_VIA_IRF3	0.0127796	0.102009	0.633575	1.84832	7	6	IFI6, IFITM3, IRF7, IFITM1, IFI35	IFI6, IFITM3, IRF7, IFITM1, IFI35
WEIGEL_OXIDATIVE_STRESS_BY_TBH_AND_H2O2	0.0195783	0.135634	0.457477	1.84711	12	13	RPL13A, HLA-C, TUBA1B, DYNLL1, ACTB, RNH1	RPL13A, HLA-C, TUBA1B, DYNLL1, ACTB, RNH1
KRISHNAN_FURIN_TARGETS_UP	0.0117253	0.0960867	0.762008	1.84686	6	4	S100A4, HSPA8, HSPA1A	S100A4, HSPA8, HSPA1A
GOLDRATH_HOMEOSTATIC_PROLIFERATION	0.0155131	0.115484	0.24722	1.84678	12	56	HNRNPA1, UBL5, MAGOH, ATP6V0B, CYCS, SNRPE, NME1, MPC2, RAB5C, BYSL, VDAC2, HSPE1, PSMC5, NDUFAB1, NDUFB2, NDUFB3, NOP16, CACYBP, PARK7, NDUFC1, EID1, RAB18, UBE2E1, NUDCD2, CETN3, FAM162A, LAGE3, TMX2, NPM3, TAF1D, VTI1B, ITGB1BP1, RPIA, NHP2, TIMM22, GOLIM4, MRPL9, NIFK, PCGF2, ITFG1, SDHC, PRPS2, MRPS25	HNRNPA1, UBL5, MAGOH, ATP6V0B, CYCS, SNRPE, NME1, MPC2, RAB5C, BYSL, VDAC2, HSPE1, PSMC5, NDUFAB1, NDUFB2, NDUFB3, NOP16, CACYBP, PARK7, NDUFC1, EID1, RAB18, UBE2E1, NUDCD2, CETN3, FAM162A, LAGE3, TMX2, NPM3, TAF1D, VTI1B, ITGB1BP1, RPIA, NHP2, TIMM22, GOLIM4, MRPL9, NIFK, PCGF2, ITFG1, SDHC, PRPS2, MRPS25
JAZAERI_BREAST_CANCER_BRCA1_VS_BRCA2_UP	0.0161054	0.117566	0.433495	1.84623	10	15	TUFM, PEF1, ACTR1A, BAD, IL1B, SF3B4, ENOX2, RALY, RNF167, CTNNBL1, MAP2K3, RBBP4	TUFM, PEF1, ACTR1A, BAD, IL1B, SF3B4, ENOX2, RALY, RNF167, CTNNBL1, MAP2K3, RBBP4
PID_AURORA_B_PATHWAY	0.0127796	0.102009	0.632665	1.84566	7	6	PEBP1, NPM1, MYLK, VIM, PSMA3, PPP1CC	PEBP1, NPM1, MYLK, VIM, PSMA3, PPP1CC
QI_PLASMACYTOMA_UP	0.0155131	0.115484	0.247008	1.84519	12	56	TMSB4X, TMSB10, PFN1, ARHGDIB, ARF5, ID2, RGS16, UBE2D1, CLU, PSMB8, GNG11, PSMB9, ABI3, CNP, CAPN1, PHLDA2, CD40, IFI35, DNAJB1, CD47, VASP, DDT, CAPG, PDLIM7, BDKRB2, ANXA11, TNFAIP2, CAP1, SNX2, EHD1, S100A13, WDR1, MKRN1, TNFRSF14, CCL3	TMSB4X, TMSB10, PFN1, ARHGDIB, ARF5, ID2, RGS16, UBE2D1, CLU, PSMB8, GNG11, PSMB9, ABI3, CNP, CAPN1, PHLDA2, CD40, IFI35, DNAJB1, CD47, VASP, DDT, CAPG, PDLIM7, BDKRB2, ANXA11, TNFAIP2, CAP1, SNX2, EHD1, S100A13, WDR1, MKRN1, TNFRSF14, CCL3
BOWIE_RESPONSE_TO_TAMOXIFEN	0.0127796	0.102009	0.632469	1.84509	7	6	IFI6, IFI27, IRF7, IFITM1, IFI35	IFI6, IFI27, IRF7, IFITM1, IFI35
KEGG_VIBRIO_CHOLERAE_INFECTION	0.017316	0.123995	0.373776	1.84434	11	21	TJP2, ATP6V0B, ACTB, ATP6V0E1, ATP6V1F, ATP6AP1, ATP6V1E1, ACTG1, ATP6V1G1, ATP6V0D1, KDELR2, SEC61G, SEC61B	TJP2, ATP6V0B, ACTB, ATP6V0E1, ATP6V1F, ATP6AP1, ATP6V1E1, ACTG1, ATP6V1G1, ATP6V0D1, KDELR2, SEC61G, SEC61B
RHODES_UNDIFFERENTIATED_CANCER	0.0161725	0.117912	0.336323	1.84342	11	26	TMSB10, CKS2, PSMB7, ADRM1, UBE2S, NME1, DPM1, COL1A2, TUBB, ILF2, HMGB2, PRDX4, MTHFD2, SEC61B, KPNA2, TAP1, PSMD2, PCNA, POLR2K, CKS1B, CCT6A	TMSB10, CKS2, PSMB7, ADRM1, UBE2S, NME1, DPM1, COL1A2, TUBB, ILF2, HMGB2, PRDX4, MTHFD2, SEC61B, KPNA2, TAP1, PSMD2, PCNA, POLR2K, CKS1B, CCT6A
REACTOME_ER_QUALITY_CONTROL_COMPARTMENT_ERQC	0.00757576	0.0690427	0.505396	1.8409	4	10	RPS27A, UBB, UBA52, UBC, RNF5, DERL2, MAN1B1, TRIM13	RPS27A, UBB, UBA52, UBC, RNF5, DERL2, MAN1B1, TRIM13
BROWN_MYELOID_CELL_DEVELOPMENT_UP	0.0151324	0.114062	0.29454	1.83898	11	36	RPL13, ANXA4, ID2, CPNE3, S100A11, DSTN, S100A6, DEGS1, GRN, HEBP1, IL1B, HEXB, ATP6V1E1, TNFRSF1A, PLAUR, CD44, GLRX, CAPG	RPL13, ANXA4, ID2, CPNE3, S100A11, DSTN, S100A6, DEGS1, GRN, HEBP1, IL1B, HEXB, ATP6V1E1, TNFRSF1A, PLAUR, CD44, GLRX, CAPG
HUMMERICH_SKIN_CANCER_PROGRESSION_UP	0.0153649	0.114971	0.299656	1.83715	11	35	HSPA8, MT1X, RHOC, TNFRSF12A, IFITM3, HMOX1, PRKCSH, S100A6, ENO1, MT1A, MIF, COL1A2, CYBA, RGS2, PGK1, TNFRSF1A, CD44	HSPA8, MT1X, RHOC, TNFRSF12A, IFITM3, HMOX1, PRKCSH, S100A6, ENO1, MT1A, MIF, COL1A2, CYBA, RGS2, PGK1, TNFRSF1A, CD44
BROCKE_APOPTOSIS_REVERSED_BY_IL6	0.0100883	0.0867965	0.284543	1.83683	7	39	MT1X, ID2, SIK1, CCL2, RGS16, TGIF1, FLOT1, MYLK, EEF1E1, HSPA1A, DPM1, ID3, AP1S2, CD44, EIF4E, DNAJB9, CAV2, RNF13, CHST15, TMEM184B, PLEKHB2, PTP4A3	MT1X, ID2, SIK1, CCL2, RGS16, TGIF1, FLOT1, MYLK, EEF1E1, HSPA1A, DPM1, ID3, AP1S2, CD44, EIF4E, DNAJB9, CAV2, RNF13, CHST15, TMEM184B, PLEKHB2, PTP4A3
WAMUNYOKOLI_OVARIAN_CANCER_LMP_UP	0.0127462	0.102009	0.225411	1.83659	10	72	PPDPF, C19orf33, COX7A2, GSTP1, CCND1, AKR1C3, IER3, COX6A1, MYL12B, MGLL, TXN, IFI27, ACTB, TALDO1, DBI, TEX264, UQCRQ, NOSIP, EDF1, S100A6, PPIA, SGSM3, PET100, GSTK1, RNF126	PPDPF, C19orf33, COX7A2, GSTP1, CCND1, AKR1C3, IER3, COX6A1, MYL12B, MGLL, TXN, IFI27, ACTB, TALDO1, DBI, TEX264, UQCRQ, NOSIP, EDF1, S100A6, PPIA, SGSM3, PET100, GSTK1, RNF126
HARRIS_BRAIN_CANCER_PROGENITORS	0.00793651	0.0710388	0.555917	1.8351	4	8	S100A4, BGN, MGP, S100A6, COL6A2, CAPG, COL6A1, DHRS3	S100A4, BGN, MGP, S100A6, COL6A2, CAPG, COL6A1, DHRS3
HUMMEL_BURKITTS_LYMPHOMA_DN	0.0117253	0.0960867	0.756797	1.83423	6	4	CRIP1, S100A11, CD40, CD44	CRIP1, S100A11, CD40, CD44
FONTAINE_PAPILLARY_THYROID_CARCINOMA_UP	0.0172414	0.123903	0.413039	1.83338	11	16	CD63, S100A10, CCND3, S100A6, ILF2, SNRPG, CD47, LGALS3BP, KRT18, KPNA2, ARMCX3, RBBP4	CD63, S100A10, CCND3, S100A6, ILF2, SNRPG, CD47, LGALS3BP, KRT18, KPNA2, ARMCX3, RBBP4
BIOCARTA_SM_PATHWAY	0.00924499	0.0804756	0.487396	1.83149	5	11	U2AF1, SNRPB, SNRPF, SNRPB2, SNRPE, SRSF2, SNRPG, SNRPD2, SNRPD3	U2AF1, SNRPB, SNRPF, SNRPB2, SNRPE, SRSF2, SNRPG, SNRPD2, SNRPD3
REACTOME_RNA_POLYMERASE_II_TRANSCRIPTION	0.00306435	0.0370962	0.154143	1.83104	2	289	RPS27A, U2AF1, UBB, LGALS3, COX7C, UBA52, LAMTOR5, MYL9, RBX1, ANAPC11, PRDX1, POLR2L, CCND1, PSMB5, COX7A2L, PSMB7, POLR2F, COX6B1, LAMTOR4, EIF4A3, COX6A1, COX6C, MAGOH, UBC, SNRPB, PSMD4, PSMA7, CYCS, CCND3, TXN, PRDX5, TGIF1, SNRPF, COX7B, COX16, UBE2D1, NDUFA4, COX4I1, PSMB8, PPP2R1A, TAF9, TAF11, UBE2S, SNRPE, SUMO1, COX8A, PSMB3, NELFE, POLR2I, UBE2I, NPM1, PSMB9, DDIT4, UXT, MED30, BRD2, …	RPS27A, U2AF1, UBB, LGALS3, COX7C, UBA52, LAMTOR5, MYL9, RBX1, ANAPC11, PRDX1, POLR2L, CCND1, PSMB5, COX7A2L, PSMB7, POLR2F, COX6B1, LAMTOR4, EIF4A3, COX6A1, COX6C, MAGOH, UBC, SNRPB, PSMD4, PSMA7, CYCS, CCND3, TXN, PRDX5, TGIF1, SNRPF, COX7B, COX16, UBE2D1, NDUFA4, COX4I1, PSMB8, PPP2R1A, TAF9, TAF11, UBE2S, SNRPE, SUMO1, COX8A, PSMB3, NELFE, POLR2I, UBE2I, NPM1, PSMB9, DDIT4, UXT, MED30, BRD2, …
WP_FERROPTOSIS	0.0181058	0.127995	0.347373	1.83059	12	24	FTL, HSPB1, FTH1, AKR1C3, SLC3A2, GPX4, HMOX1, SLC1A5, SAT2, MAP1LC3A, VDAC2	FTL, HSPB1, FTH1, AKR1C3, SLC3A2, GPX4, HMOX1, SLC1A5, SAT2, MAP1LC3A, VDAC2
REACTOME_GLUCONEOGENESIS	0.0120482	0.0979323	0.471771	1.82927	7	12	ALDOA, GAPDH, TPI1, MDH2, ENO1, PGK1, GPI, PGAM1	ALDOA, GAPDH, TPI1, MDH2, ENO1, PGK1, GPI, PGAM1
REACTOME_CYCLIN_D_ASSOCIATED_EVENTS_IN_G1	0.0204978	0.138845	0.429391	1.82875	13	15	RPS27A, UBB, UBA52, CCND1, UBC, CCND3, PPP2R1A	RPS27A, UBB, UBA52, CCND1, UBC, CCND3, PPP2R1A
ZHAN_LATE_DIFFERENTIATION_GENES_UP	0.0120482	0.0979323	0.471587	1.82856	7	12	FHL1, S100A6, ARPC1A, EMP3, PPT1, HEXB, CAPN2, CAV2, ACAT1	FHL1, S100A6, ARPC1A, EMP3, PPT1, HEXB, CAPN2, CAV2, ACAT1
REACTOME_TRAF6_MEDIATED_IRF7_ACTIVATION_IN_TLR7_8_OR_9_SIGNALING	0.0111111	0.0925669	0.552993	1.82545	6	8	RPS27A, UBB, UBA52, UBC, IRF7, UBE2N	RPS27A, UBB, UBA52, UBC, IRF7, UBE2N
WP_EBOLA_VIRUS_INFECTION_IN_HOST	0.0152672	0.11479	0.304106	1.82529	11	33	HLA-C, HLA-B, HLA-A, RHOC, NPC2, TSG101, MFGE8, ACTB, RAB7A, EIF2S1, IRF7, CLTA, HLA-F, ACTG1	HLA-C, HLA-B, HLA-A, RHOC, NPC2, TSG101, MFGE8, ACTB, RAB7A, EIF2S1, IRF7, CLTA, HLA-F, ACTG1
MATZUK_FERTILIZATION	0.0187075	0.131609	0.83831	1.82405	10	3	CD9, BSG	CD9, BSG
JEPSEN_SMRT_TARGETS	0.0108359	0.0907772	0.527294	1.82024	6	9	TNFRSF12A, HMOX1, TIMP1, PDLIM4, ESD	TNFRSF12A, HMOX1, TIMP1, PDLIM4, ESD
SMITH_TERT_TARGETS_DN	0.0166453	0.120783	0.296787	1.81956	12	35	PGF, ARHGDIB, ANXA4, TAGLN, AKR1C3, RAB11A, OAT, UGP2, CD47, THY1, CAT, ASAH1, HSPA2, NME4, CCNG1, GSN, GSTO1, PPP1R7, ACLY, PCNA, FAM53B, IDI1, LIPA, SERPING1	PGF, ARHGDIB, ANXA4, TAGLN, AKR1C3, RAB11A, OAT, UGP2, CD47, THY1, CAT, ASAH1, HSPA2, NME4, CCNG1, GSN, GSTO1, PPP1R7, ACLY, PCNA, FAM53B, IDI1, LIPA, SERPING1
FEVR_CTNNB1_TARGETS_DN	0.0127932	0.102009	0.183698	1.81945	11	131	EIF4A1, RPL3, RPL32, RPL12, BTF3, EEF1D, HSPA8, NACA, FBL, CCND1, EIF3F, PSMB7, IMPDH2, SLC25A5, LSM2, EIF3E, AQP1, PQBP1, TAF9, HMGN2, SNRPB2, NUTF2, PSMA1, EIF2S1, EIF3M, SRSF2, VBP1, NXT1, TUBB, TFB2M, CA2, STRAP, RPS24, HMGB2, PRELP, CD44, LSM5, CCT2, EIF3L, PRDX4, MRPL13, CFI, CETN3, PFKP, ADA, CNN3, GLRX3, EIF2S3, ERH, CSRP2, EIF2A, KPNA2, HSF1, SSB, ZNF277, ZNF593, MATN2, RBBP4, PRMT1, NUP…	EIF4A1, RPL3, RPL32, RPL12, BTF3, EEF1D, HSPA8, NACA, FBL, CCND1, EIF3F, PSMB7, IMPDH2, SLC25A5, LSM2, EIF3E, AQP1, PQBP1, TAF9, HMGN2, SNRPB2, NUTF2, PSMA1, EIF2S1, EIF3M, SRSF2, VBP1, NXT1, TUBB, TFB2M, CA2, STRAP, RPS24, HMGB2, PRELP, CD44, LSM5, CCT2, EIF3L, PRDX4, MRPL13, CFI, CETN3, PFKP, ADA, CNN3, GLRX3, EIF2S3, ERH, CSRP2, EIF2A, KPNA2, HSF1, SSB, ZNF277, ZNF593, MATN2, RBBP4, PRMT1, NUP…
XU_GH1_AUTOCRINE_TARGETS_UP	0.017199	0.123747	0.2644	1.81844	13	45	RPL8, SLC25A6, PLP2, CHCHD2, LGALS1, RPL36, PRDX1, BSG, MYL12A, APRT, NDUFA1, SOD1, UQCRQ, BLVRB	RPL8, SLC25A6, PLP2, CHCHD2, LGALS1, RPL36, PRDX1, BSG, MYL12A, APRT, NDUFA1, SOD1, UQCRQ, BLVRB
PID_MYC_REPRESS_PATHWAY	0.0204978	0.138845	0.426949	1.81835	13	15	FTH1, LGALS1, CCND1, ID2, TJP2, CLU, NDRG2, COL1A2	FTH1, LGALS1, CCND1, ID2, TJP2, CLU, NDRG2, COL1A2
REACTOME_SIGNALING_BY_PTK6	0.014771	0.11204	0.438145	1.81625	9	14	RPS27A, UBB, UBA52, CCND1, UBC	RPS27A, UBB, UBA52, CCND1, UBC
REACTOME_RHO_GTPASES_ACTIVATE_CIT	0.0108359	0.0907772	0.525571	1.81429	6	9	MYL6, MYL9, RHOC, MYL12B	MYL6, MYL9, RHOC, MYL12B
LIN_MELANOMA_COPY_NUMBER_DN	0.0106061	0.0899795	0.498089	1.81428	6	10	RPL21, B2M, SAP18, SERF2, ALG5, ESD	RPL21, B2M, SAP18, SERF2, ALG5, ESD
IVANOVA_HEMATOPOIESIS_LATE_PROGENITOR	0.0131435	0.103615	0.190904	1.81422	11	116	FTH1, EEF1D, ANXA2, BSG, MT1X, LAMTOR4, MAGOH, ATP6V0B, TMED2, TMEM14C, RAB7A, ADRM1, ATP6V0E1, BLVRB, ENO1, EMC6, NDUFV1, PRDX3, MT1A, OSTF1, IFRD2, UFC1, MRPS36, FDPS, AP3S1, UROD, EIF2S1, SPHK1, MRPS6, HAX1, NAPA, PHF5A, PIN1, DAD1, OAT, ITPA, MRPL50, DERA, GHITM, AP1S2, RCC1, HVCN1, UBTD1, EHD2, TMED3, GLRX, SVIP, CETN3, STX11, PLIN2, RAP1A, CISD1, CISD2, HADHB, TWF2, EAPP, CHAC1, BAZ1A, GBE1…	FTH1, EEF1D, ANXA2, BSG, MT1X, LAMTOR4, MAGOH, ATP6V0B, TMED2, TMEM14C, RAB7A, ADRM1, ATP6V0E1, BLVRB, ENO1, EMC6, NDUFV1, PRDX3, MT1A, OSTF1, IFRD2, UFC1, MRPS36, FDPS, AP3S1, UROD, EIF2S1, SPHK1, MRPS6, HAX1, NAPA, PHF5A, PIN1, DAD1, OAT, ITPA, MRPL50, DERA, GHITM, AP1S2, RCC1, HVCN1, UBTD1, EHD2, TMED3, GLRX, SVIP, CETN3, STX11, PLIN2, RAP1A, CISD1, CISD2, HADHB, TWF2, EAPP, CHAC1, BAZ1A, GBE1…
REACTOME_GAP_FILLING_DNA_REPAIR_SYNTHESIS_AND_LIGATION_IN_GG_NER	0.0106061	0.0899795	0.498051	1.81415	6	10	RPS27A, UBB, UBA52, POLD4, UBC	RPS27A, UBB, UBA52, POLD4, UBC
REACTOME_TRANSLESION_SYNTHESIS_BY_POLH	0.00952381	0.0827828	0.581366	1.81337	5	7	RPS27A, UBB, UBA52, UBC	RPS27A, UBB, UBA52, UBC
ALONSO_METASTASIS_EMT_UP	0.0107858	0.0907367	0.481814	1.81051	6	11	LUM, CD63, RAN, PFN1, EDNRB	LUM, CD63, RAN, PFN1, EDNRB
DARWICHE_PAPILLOMA_RISK_LOW_UP	0.0144231	0.109773	0.252286	1.80798	11	50	FTL, RPS3A, RPL39, EEF1D, DYNLL1, LY6E, S100A11, TXN, IFITM3, LDHA, ENO1, EEF1B2, GABARAPL2, ESD, PPIC, IL1B, CACYBP, PDCD5, PGK1, PGAM1, UCK2, ATP6V0D1, COX5B, FAM162A, CAPN2	FTL, RPS3A, RPL39, EEF1D, DYNLL1, LY6E, S100A11, TXN, IFITM3, LDHA, ENO1, EEF1B2, GABARAPL2, ESD, PPIC, IL1B, CACYBP, PDCD5, PGK1, PGAM1, UCK2, ATP6V0D1, COX5B, FAM162A, CAPN2
REACTOME_INTEGRATION_OF_PROVIRUS	0.0204082	0.138706	0.830724	1.80754	11	3	PPIA, XRCC6, BANF1	PPIA, XRCC6, BANF1
MCBRYAN_PUBERTAL_BREAST_4_5WK_UP	0.0139373	0.107754	0.222191	1.80596	11	71	RPL36A, RPS10, RPL37A, CD9, DKK3, RPL5, RPL22, PLAT, IMPDH2, IGFBP6, ID2, CYSTM1, MFGE8, TGIF1, TNFRSF12A, HSPA1B, TIMP1, PDLIM2, PDLIM4, SPNS2, ERRFI1, TNFAIP6, TMED3, NFKB2, CAPG, KRT18, ISYNA1, PTPRK, CNN3, TRMT1, TEAD2, TNFAIP2, PLK2, VASN, ACTA2, CAP1, MARCKSL1, FBXO32, SOX4, FIP1L1, IKBIP, MKRN1	RPL36A, RPS10, RPL37A, CD9, DKK3, RPL5, RPL22, PLAT, IMPDH2, IGFBP6, ID2, CYSTM1, MFGE8, TGIF1, TNFRSF12A, HSPA1B, TIMP1, PDLIM2, PDLIM4, SPNS2, ERRFI1, TNFAIP6, TMED3, NFKB2, CAPG, KRT18, ISYNA1, PTPRK, CNN3, TRMT1, TEAD2, TNFAIP2, PLK2, VASN, ACTA2, CAP1, MARCKSL1, FBXO32, SOX4, FIP1L1, IKBIP, MKRN1
LINDGREN_BLADDER_CANCER_CLUSTER_3_UP	0.0159817	0.116947	0.215797	1.80422	13	79	PRDX1, CKS2, ANXA4, EPHX1, RGS16, PEBP1, TFG, COX7B, HMOX1, DBI, BLVRB, HMGN2, TAF11, NEU1, PSMC4, POLDIP2, NDUFA9, HMGB2, AP1S2, GLO1, PRDX4, INSIG1, MLF1, UCK2, IDH2, MTHFD2, PPA2, PSMD11, TEAD2, KPNA2, BTG3, PTTG1, RTN3, NUPR1, FAM200B, BCL2L1, TM4SF1, PEPD, RBBP4, MAD2L2, NUCB2, MRPS12, PCNA, CMSS1, SAE1, CKS1B, GNPAT, SIRT2, ACADM, BRIX1, NQO2, SPATA13, UBA2, RRP1, NAA50, PRPS2, EZH2, ALDH9A…	PRDX1, CKS2, ANXA4, EPHX1, RGS16, PEBP1, TFG, COX7B, HMOX1, DBI, BLVRB, HMGN2, TAF11, NEU1, PSMC4, POLDIP2, NDUFA9, HMGB2, AP1S2, GLO1, PRDX4, INSIG1, MLF1, UCK2, IDH2, MTHFD2, PPA2, PSMD11, TEAD2, KPNA2, BTG3, PTTG1, RTN3, NUPR1, FAM200B, BCL2L1, TM4SF1, PEPD, RBBP4, MAD2L2, NUCB2, MRPS12, PCNA, CMSS1, SAE1, CKS1B, GNPAT, SIRT2, ACADM, BRIX1, NQO2, SPATA13, UBA2, RRP1, NAA50, PRPS2, EZH2, ALDH9A1
MODY_HIPPOCAMPUS_POSTNATAL	0.0194986	0.135634	0.341739	1.80089	13	24	ALDOA, PKM, TPI1, AIP, COX8A, NAPA, PRDX6, NDUFB2, ATP6AP1, LDHB, ATP6V1E1, SDHA	ALDOA, PKM, TPI1, AIP, COX8A, NAPA, PRDX6, NDUFB2, ATP6AP1, LDHB, ATP6V1E1, SDHA
KRIGE_RESPONSE_TO_TOSEDOSTAT_24HR_DN	0.00408163	0.0452137	0.149106	1.80047	3	315	RPL27A, HSPB1, TUBB2A, RPL5, MRPL23, PRDX1, DUT, CKS2, FBL, CCND1, TMEM147, POLR2F, MT1X, PTMA, TJP2, UBL5, ITM2A, SERF2, LY6E, NDUFA11, MGLL, PSMA7, TOMM22, PEBP1, C19orf53, SNRPF, COX7B, CD320, COX16, HSPA1B, HMGN3, GLA, NUDC, DPP7, ATG3, LDHA, NUDT5, ARL5A, MRPL36, ARL4A, IDH3B, SUMO1, TIMM10, NTHL1, ACOT7, NME1, TMEM109, IFRD2, SIVA1, PHB, FKBP1A, SLIRP, WDR74, COX5A, LYAR, EIF3M, MIF, NDUFS5…	RPL27A, HSPB1, TUBB2A, RPL5, MRPL23, PRDX1, DUT, CKS2, FBL, CCND1, TMEM147, POLR2F, MT1X, PTMA, TJP2, UBL5, ITM2A, SERF2, LY6E, NDUFA11, MGLL, PSMA7, TOMM22, PEBP1, C19orf53, SNRPF, COX7B, CD320, COX16, HSPA1B, HMGN3, GLA, NUDC, DPP7, ATG3, LDHA, NUDT5, ARL5A, MRPL36, ARL4A, IDH3B, SUMO1, TIMM10, NTHL1, ACOT7, NME1, TMEM109, IFRD2, SIVA1, PHB, FKBP1A, SLIRP, WDR74, COX5A, LYAR, EIF3M, MIF, NDUFS5…
LENAOUR_DENDRITIC_CELL_MATURATION_DN	0.0176545	0.126118	0.288321	1.80016	13	36	S100A4, TAX1BP3, ARHGDIB, IER3, GLA, BRD2, IRF7, SNX17, EMP3, PPIB, IL1B, PLAUR, CXCL3, CD44, SF3B4, TSC22D1, PDLIM7, SERPINF1, HSD17B10, MARCKSL1, SDC2, LGMN, PUF60, SDF2	S100A4, TAX1BP3, ARHGDIB, IER3, GLA, BRD2, IRF7, SNX17, EMP3, PPIB, IL1B, PLAUR, CXCL3, CD44, SF3B4, TSC22D1, PDLIM7, SERPINF1, HSD17B10, MARCKSL1, SDC2, LGMN, PUF60, SDF2
MARTORIATI_MDM4_TARGETS_NEUROEPITHELIUM_UP	0.0152225	0.114597	0.228203	1.7999	12	65	ALDOA, RPL27A, RPS19, S100A10, RPL36, AK1, CCND1, TPI1, SNAI1, MT1X, SNRPF, HSPA1B, LDHA, ENO1, MT1A, DDIT4, ADM, RNF126, HIGD1A, GRHPR, PGK1, BLOC1S2, SF3B5, GPI, TIMM17A, MYC, PFKP, FAM162A, NME4, EIF2S3, BAX, TAP1, CCNG1, PLK2, EI24, PTP4A3	ALDOA, RPL27A, RPS19, S100A10, RPL36, AK1, CCND1, TPI1, SNAI1, MT1X, SNRPF, HSPA1B, LDHA, ENO1, MT1A, DDIT4, ADM, RNF126, HIGD1A, GRHPR, PGK1, BLOC1S2, SF3B5, GPI, TIMM17A, MYC, PFKP, FAM162A, NME4, EIF2S3, BAX, TAP1, CCNG1, PLK2, EI24, PTP4A3
FAELT_B_CLL_WITH_VH_REARRANGEMENTS_DN	0.0199147	0.136587	0.357148	1.79748	13	22	TMEM147, SOD1, MYLK, UBE2D2, GTF3A, MAGED2, PSMD8, NDUFC1, GLO1, ATP6V1G1, EID1, XBP1, PFKP	TMEM147, SOD1, MYLK, UBE2D2, GTF3A, MAGED2, PSMD8, NDUFC1, GLO1, ATP6V1G1, EID1, XBP1, PFKP
REACTOME_MITOCHONDRIAL_TRANSLATION	0.0202864	0.138191	0.235723	1.79674	16	60	TUFM, MRPL23, MRPL51, MRPL33, MRPL36, MRPS15, MRPL11, MRPL32, OXA1L, MRPS36, MRPS18C, MRPL43, MRPS6, GADD45GIP1, MRPL47, MRPL22, MRPS11, MRPL50, MRPL27, MRPL55, MRPL13, MRPL54, MRPS34, MRPL18, MRPS21, MRPL34, MTIF3, MRPL3, MRPS35, MRPS12, MRPL28, MRPL45, MRPL24, MRPL21, MRPS7, MRPL9, DAP3, MRPL52, MRPL12, MRPL42, AURKAIP1, MRPS18B, MRPS28, MRPS14, MRPS25, MRPL2, MRPL48, MRPS5, TSFM, MRPL4	TUFM, MRPL23, MRPL51, MRPL33, MRPL36, MRPS15, MRPL11, MRPL32, OXA1L, MRPS36, MRPS18C, MRPL43, MRPS6, GADD45GIP1, MRPL47, MRPL22, MRPS11, MRPL50, MRPL27, MRPL55, MRPL13, MRPL54, MRPS34, MRPL18, MRPS21, MRPL34, MTIF3, MRPL3, MRPS35, MRPS12, MRPL28, MRPL45, MRPL24, MRPL21, MRPS7, MRPL9, DAP3, MRPL52, MRPL12, MRPL42, AURKAIP1, MRPS18B, MRPS28, MRPS14, MRPS25, MRPL2
FLECHNER_PBL_KIDNEY_TRANSPLANT_REJECTED_VS_OK_DN	0.0199147	0.136587	0.356818	1.79583	13	22	RPS2, GAPDH, COX7C, FTH1, RPL11, SLC3A2, RPL28, EIF3K	RPS2, GAPDH, COX7C, FTH1, RPL11, SLC3A2, RPL28, EIF3K
REACTOME_SARS_COV_2_INFECTION	0.0229111	0.149402	0.327606	1.79564	16	26	RPS27A, UBB, UBA52, UBC, CHMP4A, PRKCSH, SUMO1, UBE2I, CHMP3, DDOST, DAD1, CHMP2B	RPS27A, UBB, UBA52, UBC, CHMP4A, PRKCSH, SUMO1, UBE2I, CHMP3, DDOST, DAD1, CHMP2B
WP_ENDOPLASMIC_RETICULUM_STRESS_RESPONSE_IN_CORONAVIRUS_INFECTION	0.0107858	0.0907367	0.477767	1.7953	6	11	ATF4, EIF2S1, MAP1LC3A, PPP1R11, PPP1R10, PPP1CA, XBP1, PPP1CC, PPP1R7	ATF4, EIF2S1, MAP1LC3A, PPP1R11, PPP1R10, PPP1CA, XBP1, PPP1CC, PPP1R7
REACTOME_DISSOLUTION_OF_FIBRIN_CLOT	0.0159744	0.116947	0.615111	1.79445	9	6	ANXA2, S100A10, PLAT, SERPINE1, PLAUR	ANXA2, S100A10, PLAT, SERPINE1, PLAUR
SHAFFER_IRF4_TARGETS_IN_ACTIVATED_B_LYMPHOCYTE	0.0257511	0.160677	0.383462	1.79259	17	18	TAGLN2, SLC3A2, CYCS, TNFRSF12A, LDHA, OSBPL8, UAP1, PGK1, INSIG1, MYC, UCK2	TAGLN2, SLC3A2, CYCS, TNFRSF12A, LDHA, OSBPL8, UAP1, PGK1, INSIG1, MYC, UCK2
MARTORIATI_MDM4_TARGETS_FETAL_LIVER_UP	0.014756	0.11204	0.212294	1.791	12	81	RPS18, RPS12, RPL34, COX7A2, AK1, TAGLN, MT1X, IER3, IFITM3, NUDT5, ENO1, TMEM256, DDIT4, SIVA1, NDUFB9, ADM, RAB5C, HIGD1A, PIGP, DPM3, NAA20, PGK1, BLOC1S2, SNRPG, HSPBP1, PFKP, FAM162A, RALY, LAGE3, HPRT1, NME4, TIMM8B, GLRX3, EIF2S3, SEC61G, CHAC1, BTG3, NPM3, TAP1, WDR54, CCNG1, EI24, PTP4A3, GBE1	RPS18, RPS12, RPL34, COX7A2, AK1, TAGLN, MT1X, IER3, IFITM3, NUDT5, ENO1, TMEM256, DDIT4, SIVA1, NDUFB9, ADM, RAB5C, HIGD1A, PIGP, DPM3, NAA20, PGK1, BLOC1S2, SNRPG, HSPBP1, PFKP, FAM162A, RALY, LAGE3, HPRT1, NME4, TIMM8B, GLRX3, EIF2S3, SEC61G, CHAC1, BTG3, NPM3, TAP1, WDR54, CCNG1, EI24, PTP4A3, GBE1
KRIEG_HYPOXIA_VIA_KDM3A	0.0234261	0.151351	0.420523	1.79098	15	15	HMOX1, ADM, PHLDA2, CBR3, SERPINE1, PLAUR, INSIG1, ZC3H12A, TM4SF1, FBXO32, NRP2, NECAP2, GDF15	HMOX1, ADM, PHLDA2, CBR3, SERPINE1, PLAUR, INSIG1, ZC3H12A, TM4SF1, FBXO32, NRP2, NECAP2, GDF15
KEGG_PYRIMIDINE_METABOLISM	0.0232258	0.15038	0.307171	1.7906	17	31	DUT, POLR2L, POLR2F, POLD4, POLR2I, NME1, POLR2G, POLR3GL, POLE4, ITPA, POLR1C, POLR2J, NUDT2, UCK2, NME4, UCKL1, CDA, POLR2C, POLE3, NT5C, DTYMK, POLR2K, POLR2H, DCTD, DCK	DUT, POLR2L, POLR2F, POLD4, POLR2I, NME1, POLR2G, POLR3GL, POLE4, ITPA, POLR1C, POLR2J, NUDT2, UCK2, NME4, UCKL1, CDA, POLR2C, POLE3, NT5C, DTYMK, POLR2K, POLR2H, DCTD, DCK
REACTOME_MAP3K8_TPL2_DEPENDENT_MAPK1_3_ACTIVATION	0.0111111	0.0925669	0.573359	1.78839	6	7	RPS27A, UBB, UBA52, UBC	RPS27A, UBB, UBA52, UBC
KORKOLA_CHORIOCARCINOMA_UP	0.0201005	0.137218	0.737598	1.7877	11	4	CD9, GAPDH, TPI1, PHB2	CD9, GAPDH, TPI1, PHB2
MILI_PSEUDOPODIA_HAPTOTAXIS_UP	0.0140541	0.108378	0.183554	1.78532	12	124	RPS20, RPL21, RPL31, CYB5R3, EIF3E, RAB11A, HMGN3, MOB4, ARL5A, SUMO1, RWDD1, ERGIC2, HNRNPH2, NPM1, SLIRP, UBE2D2, MRPS18C, TXNL1, VBP1, PSMD6, PPP4R2, MRPL47, STRAP, CHMP2B, CACYBP, PDCD5, UGP2, THOC7, RBM7, MRPL13, NUDT2, NUDCD2, SS18L2, ITGB3BP, CRBN, DCAF6, CETN3, DIXDC1, GTF3C6, RAP1A, IWS1, CISD1, GNL2, CISD2, EIF2A, RPF2, CCNG1, OLA1, SSB, PCNP, ZNF277, DNAJC15, KANK2, YAF2, ARMCX3, PPP1R…	RPS20, RPL21, RPL31, CYB5R3, EIF3E, RAB11A, HMGN3, MOB4, ARL5A, SUMO1, RWDD1, ERGIC2, HNRNPH2, NPM1, SLIRP, UBE2D2, MRPS18C, TXNL1, VBP1, PSMD6, PPP4R2, MRPL47, STRAP, CHMP2B, CACYBP, PDCD5, UGP2, THOC7, RBM7, MRPL13, NUDT2, NUDCD2, SS18L2, ITGB3BP, CRBN, DCAF6, CETN3, DIXDC1, GTF3C6, RAP1A, IWS1, CISD1, GNL2, CISD2, EIF2A, RPF2, CCNG1, OLA1, SSB, PCNP, ZNF277, DNAJC15, KANK2, YAF2, ARMCX3, PPP1R…
UEDA_PERIFERAL_CLOCK	0.0183599	0.129466	0.256481	1.78262	14	47	CD9, PPDPF, CRIP2, TUBB2A, HSPA8, S100A10, CKS2, ID2, HERPUD1, DYNLL1, TSPAN4, FDPS, LSR, DNAJB11, UBXN1, TUBB, CD47, GLO1, TSC22D1, FKBP4, PSEN2, HTATIP2, PNPLA2, PNKD, MAP2K3, ANP32A, IDI1, DHRS3, ST3GAL1, CYB5B, F2R, SLC9A3R1, MKNK2, SPATA13, PLA2G12A	CD9, PPDPF, CRIP2, TUBB2A, HSPA8, S100A10, CKS2, ID2, HERPUD1, DYNLL1, TSPAN4, FDPS, LSR, DNAJB11, UBXN1, TUBB, CD47, GLO1, TSC22D1, FKBP4, PSEN2, HTATIP2, PNPLA2, PNKD, MAP2K3, ANP32A, IDI1, DHRS3, ST3GAL1, CYB5B, F2R, SLC9A3R1, MKNK2, SPATA13, PLA2G12A
LEE_LIVER_CANCER_E2F1_UP	0.0237099	0.152693	0.333991	1.78192	16	25	CD63, TUBB2A, ANXA2, RPL36, PLAT, TAGLN2, LY6E, MFGE8	CD63, TUBB2A, ANXA2, RPL36, PLAT, TAGLN2, LY6E, MFGE8
YAO_TEMPORAL_RESPONSE_TO_PROGESTERONE_CLUSTER_7	0.0250696	0.158053	0.338027	1.78134	17	24	EIF4A1, CRIP1, SNAI1, MAGOH, RAB7A, MT1A, BRD2, EIF2S1, MRPL43, COPS3, PGLS	EIF4A1, CRIP1, SNAI1, MAGOH, RAB7A, MT1A, BRD2, EIF2S1, MRPL43, COPS3, PGLS
REACTOME_NUCLEOTIDE_EXCISION_REPAIR	0.0191388	0.134016	0.246514	1.77965	15	51	RPS27A, UBB, UBA52, RAD23A, RBX1, POLR2L, POLR2F, POLD4, UBC, SUMO2, COPS6, ACTB, SUMO1, POLR2I, UBE2I, POLR2G, COPS8, COPS3, POLE4	RPS27A, UBB, UBA52, RAD23A, RBX1, POLR2L, POLR2F, POLD4, UBC, SUMO2, COPS6, ACTB, SUMO1, POLR2I, UBE2I, POLR2G, COPS8, COPS3, POLE4
REACTOME_ROS_AND_RNS_PRODUCTION_IN_PHAGOCYTES	0.0123267	0.0997912	0.47349	1.77924	7	11	ATP6V0B, ATP6V0E1, ATP6V1F, CYBA, ATP6V1E1, ATP6V1G1, HVCN1, ATP6V0D1	ATP6V0B, ATP6V0E1, ATP6V1F, CYBA, ATP6V1E1, ATP6V1G1, HVCN1, ATP6V0D1
DORN_ADENOVIRUS_INFECTION_12HR_DN	0.0123267	0.0997912	0.473462	1.77913	7	11	CCND1, IER3, TNFRSF12A, CD83, SDCBP, MYC, EFNA1, MAP2K3	CCND1, IER3, TNFRSF12A, CD83, SDCBP, MYC, EFNA1, MAP2K3
REACTOME_TRAF6_MEDIATED_INDUCTION_OF_TAK1_COMPLEX_WITHIN_TLR4_COMPLEX	0.0111111	0.0925669	0.570286	1.77881	6	7	RPS27A, UBB, UBA52, UBC	RPS27A, UBB, UBA52, UBC
REACTOME_NEGATIVE_REGULATION_OF_MAPK_PATHWAY	0.0206795	0.13983	0.428291	1.7754	13	14	RPS27A, UBB, UBA52, UBC, PEBP1, PPP2R1A	RPS27A, UBB, UBA52, UBC, PEBP1, PPP2R1A
MARTENS_BOUND_BY_PML_RARA_FUSION	0.0165198	0.120299	0.192568	1.77456	14	106	RPS6, RPS9, RPS19, OAZ1, RPL9, RPL24, TPPP3, PKM, AK1, TAGLN2, ID2, SIK1, MGLL, CUTA, CCND3, IFITM3, HMOX1, NDUFA4, NOSIP, RWDD1, SH3BGRL3, NUTF2, DDIT4, ABI3, IFNAR2, GTF3A, BANF1, SEC11A, TUBA1C, PSMD3, PGLS, ARHGEF2, FXYD6, EXOSC4, MPG, PSMD9, VASP, FCGRT, TPD52L2, UCK2, CAPG, ZC3H12A, ANXA11, FHOD1, TMEM115, CTSD, CHST15, TNFAIP2, MRPL34, ALDH2, MAP2K3, GBE1, SERPINB1, SH2B1, FAM53B, ZBTB16, …	RPS6, RPS9, RPS19, OAZ1, RPL9, RPL24, TPPP3, PKM, AK1, TAGLN2, ID2, SIK1, MGLL, CUTA, CCND3, IFITM3, HMOX1, NDUFA4, NOSIP, RWDD1, SH3BGRL3, NUTF2, DDIT4, ABI3, IFNAR2, GTF3A, BANF1, SEC11A, TUBA1C, PSMD3, PGLS, ARHGEF2, FXYD6, EXOSC4, MPG, PSMD9, VASP, FCGRT, TPD52L2, UCK2, CAPG, ZC3H12A, ANXA11, FHOD1, TMEM115, CTSD, CHST15, TNFAIP2, MRPL34, ALDH2, MAP2K3, GBE1, SERPINB1, SH2B1, FAM53B, ZBTB16, …
SHEPARD_BMYB_MORPHOLINO_UP	0.0191617	0.13402	0.232263	1.7743	15	61	RPS27, B2M, HSPB1, TPPP3, BGN, ANXA2, PRDX1, ITM2B, CPNE3, TEX264, REXO2, HSBP1, PHLDA2, HTRA2, PSME1, PSMD3, PGAM1, POLR1C, SDF2L1, EIF4E, LMAN2, TPD52L2, KRT18, HSPA2, PSMF1, BAX, CCNG1, OLA1, SSB, PLEKHB2, PTP4A3, FBXO32, DLGAP4, TYW3, STARD3, VDAC3, ZNF330, FOXK2, ZNF622, LYRM1, WDR43	RPS27, B2M, HSPB1, TPPP3, BGN, ANXA2, PRDX1, ITM2B, CPNE3, TEX264, REXO2, HSBP1, PHLDA2, HTRA2, PSME1, PSMD3, PGAM1, POLR1C, SDF2L1, EIF4E, LMAN2, TPD52L2, KRT18, HSPA2, PSMF1, BAX, CCNG1, OLA1, SSB, PLEKHB2, PTP4A3, FBXO32, DLGAP4, TYW3, STARD3, VDAC3, ZNF330, FOXK2, ZNF622, LYRM1, WDR43
DORN_ADENOVIRUS_INFECTION_32HR_DN	0.0210843	0.141859	0.457271	1.77305	13	12	CCND1, IER3, TNFRSF12A, CD83, SDCBP, NFKB2, PLK2, EFNA1, MAP2K3	CCND1, IER3, TNFRSF12A, CD83, SDCBP, NFKB2, PLK2, EFNA1, MAP2K3
REACTOME_CLATHRIN_MEDIATED_ENDOCYTOSIS	0.0136646	0.105918	0.265005	1.77264	10	42	RPS27A, UBB, UBA52, HSPA8, NEDD8, UBC, COPS6, ACTB, ARPC1A, COPS8, RAB5C, COPS3, ARPC2, TRIP10, CLTA, ARPC4, ACTG1, AP2S1	RPS27A, UBB, UBA52, HSPA8, NEDD8, UBC, COPS6, ACTB, ARPC1A, COPS8, RAB5C, COPS3, ARPC2, TRIP10, CLTA, ARPC4, ACTG1, AP2S1
MULLIGHAN_MLL_SIGNATURE_1_UP	0.0153677	0.114971	0.191224	1.77228	13	108	S100A4, OAZ1, ARPC1B, LGALS1, PRDX1, PKM, SDHB, ID2, POLD4, DYNLL1, CCND3, MRPL33, ATG3, PSMB8, ATP6V0E1, S100A6, ENO1, SPCS1, UNC50, COX8A, SEPHS2, GRN, MGST2, NDUFS7, UQCRC1, CNIH4, HSPA1A, C1orf54, ARPC2, OSBPL8, CYBA, SNX17, ARPC4, SYNGR2, HEXB, FXYD6, EXOSC4, NDUFC1, POLR2J, CAT, SCPEP1, LMAN2, RHOT2, CAPG, HTATIP2, TOLLIP, RNF167, PSMD11	S100A4, OAZ1, ARPC1B, LGALS1, PRDX1, PKM, SDHB, ID2, POLD4, DYNLL1, CCND3, MRPL33, ATG3, PSMB8, ATP6V0E1, S100A6, ENO1, SPCS1, UNC50, COX8A, SEPHS2, GRN, MGST2, NDUFS7, UQCRC1, CNIH4, HSPA1A, C1orf54, ARPC2, OSBPL8, CYBA, SNX17, ARPC4, SYNGR2, HEXB, FXYD6, EXOSC4, NDUFC1, POLR2J, CAT, SCPEP1, LMAN2, RHOT2, CAPG, HTATIP2, TOLLIP, RNF167, PSMD11
GALLUZZI_PREVENT_MITOCHONDIAL_PERMEABILIZATION	0.0159744	0.116947	0.607476	1.77218	9	6	TSPO, TXN, GPX4, VDAC2	TSPO, TXN, GPX4, VDAC2
REACTOME_CALNEXIN_CALRETICULIN_CYCLE	0.0210843	0.141859	0.456992	1.77197	13	12	RPS27A, UBB, UBA52, UBC, PRKCSH, RNF5, DERL2, MAN1B1, TRIM13	RPS27A, UBB, UBA52, UBC, PRKCSH, RNF5, DERL2, MAN1B1, TRIM13
PID_P53_REGULATION_PATHWAY	0.0307467	0.182568	0.415656	1.77025	20	15	RPL23, RPL5, RPL11, NEDD8, UBE2D1, RASSF1, KAT5, PIN1, DAXX, CCNG1, KAT8	RPL23, RPL5, RPL11, NEDD8, UBE2D1, RASSF1, KAT5, PIN1, DAXX, CCNG1, KAT8
KYNG_ENVIRONMENTAL_STRESS_RESPONSE_NOT_BY_GAMMA_IN_WS	0.0154799	0.115484	0.512803	1.77021	9	9	ARPC1B, SOD1, FLOT1, TBCA, PDCD5, GLRX, HSD17B10, PRSS23	ARPC1B, SOD1, FLOT1, TBCA, PDCD5, GLRX, HSD17B10, PRSS23
REACTOME_EGFR_DOWNREGULATION	0.0142857	0.109324	0.536253	1.77019	8	8	RPS27A, UBB, UBA52, UBC	RPS27A, UBB, UBA52, UBC
MULLIGHAN_NPM1_MUTATED_SIGNATURE_1_DN	0.019656	0.135634	0.257272	1.76942	15	45	HSPB1, FXYD5, TPPP3, TUFM, EEF1D, EIF3F, FHL1, APRT, RPL28, RAB11A, EIF3D, RASSF1, UXT, EIF6, XRCC6, GRHPR, GPI, PHB2, SERPINF1, CLK3, SVIL, UBE2L3, RNF130, COPS5, EHD1, ACLY, NBL1	HSPB1, FXYD5, TPPP3, TUFM, EEF1D, EIF3F, FHL1, APRT, RPL28, RAB11A, EIF3D, RASSF1, UXT, EIF6, XRCC6, GRHPR, GPI, PHB2, SERPINF1, CLK3, SVIL, UBE2L3, RNF130, COPS5, EHD1, ACLY, NBL1
PID_AR_PATHWAY	0.0215517	0.144405	0.398593	1.76925	14	16	HNRNPA1, PRDX1, CCND1, CCND3, TGIF1, UBE2I, XRCC6, TGFB1I1, FKBP4, SVIL, GSN, MED1	HNRNPA1, PRDX1, CCND1, CCND3, TGIF1, UBE2I, XRCC6, TGFB1I1, FKBP4, SVIL, GSN, MED1
MEISSNER_ES_ICP_WITH_H3K4ME3	0.0111111	0.0925669	0.566721	1.76769	6	7	RPL19, NOSIP, WDR83OS, CAPN1, COL6A2	RPL19, NOSIP, WDR83OS, CAPN1, COL6A2
REACTOME_INTERCONVERSION_OF_NUCLEOTIDE_DI_AND_TRIPHOSPHATES	0.0166667	0.120783	0.485198	1.76733	10	10	AK1, DUT, GUK1, TXN, NME1, GLRX, NME4, DCTPP1, DTYMK, DCTD	AK1, DUT, GUK1, TXN, NME1, GLRX, NME4, DCTPP1, DTYMK, DCTD
LEE_AGING_CEREBELLUM_UP	0.0291667	0.175965	0.342598	1.76716	20	23	B2M, LGALS3, HSPA8, IFI27, RPSA, HMOX1, GNG11, RHOG, IRF7, ACADVL, HEXB, LGALS3BP, CAPN2, CTSD	B2M, LGALS3, HSPA8, IFI27, RPSA, HMOX1, GNG11, RHOG, IRF7, ACADVL, HEXB, LGALS3BP, CAPN2, CTSD
MOOTHA_ROS	0.0221088	0.146725	0.810931	1.76448	12	3	GPX4, PRDX3, PRDX6	GPX4, PRDX3, PRDX6
REACTOME_N_GLYCAN_TRIMMING_IN_THE_ER_AND_CALNEXIN_CALRETICULIN_CYCLE	0.0221566	0.146725	0.425639	1.7644	14	14	RPS27A, UBB, UBA52, UBC, PRKCSH, RNF5, UBXN1, DERL2, MAN1B1, TRIM13	RPS27A, UBB, UBA52, UBC, PRKCSH, RNF5, UBXN1, DERL2, MAN1B1, TRIM13
REACTOME_SIGNALING_BY_ERBB4	0.0225904	0.148342	0.454761	1.76332	14	12	RPS27A, UBB, UBA52, UBC, PSENEN	RPS27A, UBB, UBA52, UBC, PSENEN
VERRECCHIA_RESPONSE_TO_TGFB1_C2	0.0154799	0.115484	0.510687	1.76291	9	9	RHOC, TIMP1, RHOG, COL1A2, CYTH2, COL3A1, COL6A1, MARCKSL1	RHOC, TIMP1, RHOG, COL1A2, CYTH2, COL3A1, COL6A1, MARCKSL1
GROSS_HYPOXIA_VIA_HIF1A_DN	0.0229008	0.149402	0.293572	1.76206	17	33	GAPDH, PGF, PRDX5, TGIF1, DUSP14, ENO1, PDLIM4, MT1A, ADM, PSMC4, HIGD1A, CAPN1, ERRFI1, GADD45G	GAPDH, PGF, PRDX5, TGIF1, DUSP14, ENO1, PDLIM4, MT1A, ADM, PSMC4, HIGD1A, CAPN1, ERRFI1, GADD45G
REACTOME_ONCOGENE_INDUCED_SENESCENCE	0.0166667	0.120783	0.48334	1.76056	10	10	RPS27A, UBB, UBA52, UBC, ERF	RPS27A, UBB, UBA52, UBC, ERF
REACTOME_INITIATION_OF_NUCLEAR_ENVELOPE_NE_REFORMATION	0.0249584	0.157791	0.653737	1.75995	14	5	LMNA, PPP2R1A, EMD, BANF1	LMNA, PPP2R1A, EMD, BANF1
BIOCARTA_SLRP_PATHWAY	0.0217755	0.145372	0.725845	1.75921	12	4	LUM, BGN, DCN	LUM, BGN, DCN
BIOCARTA_CTL_PATHWAY	0.00533808	0.0544068	0.968104	1.7592	2	2	B2M, HLA-A	B2M, HLA-A
KUROKAWA_LIVER_CANCER_EARLY_RECURRENCE_DN	0.00533808	0.0544068	0.968104	1.7592	2	2	HLA-B, HLA-A	HLA-B, HLA-A
WESTON_VEGFA_TARGETS_12HR	0.015873	0.116841	0.532686	1.75842	9	8	BGN, MGP, CCL2, COL1A2, GEM, THY1	BGN, MGP, CCL2, COL1A2, GEM, THY1
KOBAYASHI_EGFR_SIGNALING_24HR_UP	0.0294872	0.176832	0.297058	1.75813	22	32	BCAM, FTH1, ANXA4, ID2, EPHX1, HMOX1, TSC22D3, GPX3, AQP3, GRN, IRF7, WDR45, HCFC1R1, ID3, TP53TG1	BCAM, FTH1, ANXA4, ID2, EPHX1, HMOX1, TSC22D3, GPX3, AQP3, GRN, IRF7, WDR45, HCFC1R1, ID3, TP53TG1
CHEOK_RESPONSE_TO_HD_MTX_UP	0.0266223	0.164946	0.652675	1.75709	15	5	S100A4, ANXA2, MYLK, NFKB2, BAX	S100A4, ANXA2, MYLK, NFKB2, BAX
REACTOME_TRANSCRIPTIONAL_REGULATION_BY_VENTX	0.0166667	0.120783	0.481768	1.75483	10	10	ANAPC11, CCND1, UBE2D1, UBE2S, CDC26, ANAPC16, UBE2E1	ANAPC11, CCND1, UBE2D1, UBE2S, CDC26, ANAPC16, UBE2E1
WP_RENINANGIOTENSINALDOSTERONE_SYSTEM_RAAS	0.0142857	0.109324	0.561944	1.75279	8	7	ATF4, CALM2, ATF1, CREB3, ATF6B, CAMK1	ATF4, CALM2, ATF1, CREB3, ATF6B, CAMK1
JINESH_BLEBBISHIELD_VS_LIVE_CONTROL_UP	0.0180587	0.127995	0.204781	1.75156	15	85	RPL13A, RPS3, RPL3, S100A4, RPS13, RPL4, ATF4, SNHG7, HSPA8, PGF, ID2, SLC3A2, SERF2, RPS8, ZFAS1, RGS16, NXF1, HMOX1, ARL4A, TSC22D3, DDIT4, NEU1, WDR74, FRY	RPL13A, RPS3, RPL3, S100A4, RPS13, RPL4, ATF4, SNHG7, HSPA8, PGF, ID2, SLC3A2, SERF2, RPS8, ZFAS1, RGS16, NXF1, HMOX1, ARL4A, TSC22D3, DDIT4, NEU1, WDR74, FRY
DER_IFN_GAMMA_RESPONSE_UP	0.0229008	0.149402	0.291696	1.7508	17	33	HLA-C, B2M, HLA-A, RHOC, ATP6V0B, CYCS, PSMB8, PSMB9, XRCC6, SRSF2, SDCBP, IFITM1, PSME1, IFI35, SRP9, VAT1, HADHB, TAP1, C1S, RBBP4, BAG1, NMI	HLA-C, B2M, HLA-A, RHOC, ATP6V0B, CYCS, PSMB8, PSMB9, XRCC6, SRSF2, SDCBP, IFITM1, PSME1, IFI35, SRP9, VAT1, HADHB, TAP1, C1S, RBBP4, BAG1, NMI
KEGG_FOCAL_ADHESION	0.018226	0.128673	0.249141	1.75024	14	48	MYL9, CCND1, COMP, PGF, MYL12A, MYL12B, CCND3, ITGA10, ACTB, MYLK, COL1A2, COL6A2, BAD, ACTG1, THBS3, PPP1CA, VASP, CAPN2, RAP1A, CAV2, ILK, COL3A1, COL6A1, COL1A1, CRK, PPP1CC	MYL9, CCND1, COMP, PGF, MYL12A, MYL12B, CCND3, ITGA10, ACTB, MYLK, COL1A2, COL6A2, BAD, ACTG1, THBS3, PPP1CA, VASP, CAPN2, RAP1A, CAV2, ILK, COL3A1, COL6A1, COL1A1, CRK, PPP1CC
TURASHVILI_BREAST_DUCTAL_CARCINOMA_VS_DUCTAL_NORMAL_UP	0.0169492	0.122388	0.465543	1.74937	10	11	LUM, CKS2, ASPN, UBE2D1, COL1A2, CD44, COL3A1, COL1A1, ALG13	LUM, CKS2, ASPN, UBE2D1, COL1A2, CD44, COL3A1, COL1A1, ALG13
REACTOME_INHIBITION_OF_THE_PROTEOLYTIC_ACTIVITY_OF_APC_C_REQUIRED_FOR_THE_ONSET_OF_ANAPHASE_BY_MITOTIC_SPINDLE_CHECKPOINT_COMPONENTS	0.0185759	0.130836	0.506733	1.74926	11	9	ANAPC11, UBE2D1, UBE2S, CDC26, ANAPC16, UBE2E1, BUB3	ANAPC11, UBE2D1, UBE2S, CDC26, ANAPC16, UBE2E1, BUB3
TSAI_RESPONSE_TO_IONIZING_RADIATION	0.019084	0.133788	0.268542	1.74876	14	40	LGALS3, TGIF1, COX7B, NDUFB5, ENO1, CCNI, TSC22D3, GRN, CCT7, CD83, IFITM1, TP53TG1, RANBP1, MYC, NFKB2, COL6A1, CD59, PTTG1, CCNG1, PRMT1, TFDP2, PCNA, CCL3, PLOD3, CCL4, PLAU, GDF15	LGALS3, TGIF1, COX7B, NDUFB5, ENO1, CCNI, TSC22D3, GRN, CCT7, CD83, IFITM1, TP53TG1, RANBP1, MYC, NFKB2, COL6A1, CD59, PTTG1, CCNG1, PRMT1, TFDP2, PCNA, CCL3, PLOD3, CCL4, PLAU, GDF15
LINDGREN_BLADDER_CANCER_CLUSTER_3_DN	0.0203593	0.138531	0.23289	1.74874	16	57	RPS25, RPS23, RPS12, RPS28, BTF3, ATF4, RPL36AL, CCND1, GUK1, ZFAS1, PRDX5, EIF3E, ADRM1, IGBP1, NPM1, OXA1L, MRPS36, STX3, GMFG, CD44, MYC, CHCHD5, ETFA, ABCD4, CLK3, MED28, NME4	RPS25, RPS23, RPS12, RPS28, BTF3, ATF4, RPL36AL, CCND1, GUK1, ZFAS1, PRDX5, EIF3E, ADRM1, IGBP1, NPM1, OXA1L, MRPS36, STX3, GMFG, CD44, MYC, CHCHD5, ETFA, ABCD4, CLK3, MED28, NME4
MATZUK_SPERMATOCYTE	0.0271084	0.16741	0.432658	1.7469	17	13	UBB, BSG, CKS2, LMNA, UBE2B, HSPA2, HSF1, BCL2L1, SLC25A4, ERCC1, GNPAT	UBB, BSG, CKS2, LMNA, UBE2B, HSPA2, HSF1, BCL2L1, SLC25A4, ERCC1, GNPAT
BONOME_OVARIAN_CANCER_SURVIVAL_OPTIMAL_DEBULKING	0.0235849	0.152051	0.223416	1.74605	19	64	UBB, CLIC1, TSPO, RBX1, TAGLN2, NEDD8, ARF5, LY6E, MYL12B, CCND3, NDUFA1, RAB11A, FLOT1, AQP3, RNF5, EIF2S1, WDR83OS, GADD45GIP1, ARPC2, DHPS, CLTA, NDUFB2, NDUFB3, ISCA1, CFI, TMED3, JMJD6, PELO, SCAF4, ANXA1, SEC61B, SNRPD3, GSN, TM4SF1, NDRG3, CCT5, ELOVL1, BAG1	UBB, CLIC1, TSPO, RBX1, TAGLN2, NEDD8, ARF5, LY6E, MYL12B, CCND3, NDUFA1, RAB11A, FLOT1, AQP3, RNF5, EIF2S1, WDR83OS, GADD45GIP1, ARPC2, DHPS, CLTA, NDUFB2, NDUFB3, ISCA1, CFI, TMED3, JMJD6, PELO, SCAF4, ANXA1, SEC61B, SNRPD3, GSN, TM4SF1, NDRG3, CCT5, ELOVL1, BAG1
REACTOME_DNA_DAMAGE_BYPASS	0.0272989	0.16824	0.392942	1.74417	18	16	RPS27A, UBB, UBA52, RBX1, POLD4, UBC, POLE4, UBE2B, UBE2L6, POLE3, MAD2L2, PCNA, USP10	RPS27A, UBB, UBA52, RBX1, POLD4, UBC, POLE4, UBE2B, UBE2L6, POLE3, MAD2L2, PCNA, USP10
THEILGAARD_NEUTROPHIL_AT_SKIN_WOUND_DN	0.0197905	0.13628	0.216259	1.74241	16	70	OAZ1, ARPC1B, TUBA1B, ARHGDIB, CPNE3, CALM2, CAPZB, FEZ2, PRDX3, TSC22D3, FKBP1A, HSBP1, VIM, RGS2, HDAC5, HMGB2, RABIF, SRP9, PPP1CA, TBCC, POLR2J, TBPL1, COX5B, ARPC3, HTATIP2, RALY, GTF2B, ANXA11, FLII, TOB1, SLC25A3, TWF2, CCZ1, HSF1, PPP1CC, ZMPSTE24	OAZ1, ARPC1B, TUBA1B, ARHGDIB, CPNE3, CALM2, CAPZB, FEZ2, PRDX3, TSC22D3, FKBP1A, HSBP1, VIM, RGS2, HDAC5, HMGB2, RABIF, SRP9, PPP1CA, TBCC, POLR2J, TBPL1, COX5B, ARPC3, HTATIP2, RALY, GTF2B, ANXA11, FLII, TOB1, SLC25A3, TWF2, CCZ1, HSF1, PPP1CC, ZMPSTE24
REACTOME_UPTAKE_AND_FUNCTION_OF_DIPHTHERIA_TOXIN	0.00533808	0.0544068	0.958358	1.74149	2	2	CD9, EEF2	CD9, EEF2
REACTOME_NEGATIVE_REGULATORS_OF_DDX58_IFIH1_SIGNALING	0.0240964	0.154399	0.449081	1.7413	15	12	RPS27A, UBB, UBA52, UBC, UBE2D1, UBE2D2, PIN1	RPS27A, UBB, UBA52, UBC, UBE2D1, UBE2D2, PIN1
WP_PURINE_METABOLISM_AND_RELATED_DISORDERS	0.0142857	0.109324	0.558168	1.74101	8	7	APRT, ITPA, DGUOK, ADA, HPRT1, MAT2A	APRT, ITPA, DGUOK, ADA, HPRT1, MAT2A
REACTOME_GLOBAL_GENOME_NUCLEOTIDE_EXCISION_REPAIR_GG_NER	0.0250941	0.158053	0.272	1.73968	19	38	RPS27A, UBB, UBA52, RAD23A, RBX1, POLD4, UBC, SUMO2, COPS6, ACTB, SUMO1, UBE2I, COPS8, COPS3, POLE4	RPS27A, UBB, UBA52, RAD23A, RBX1, POLD4, UBC, SUMO2, COPS6, ACTB, SUMO1, UBE2I, COPS8, COPS3, POLE4
TAKEDA_TARGETS_OF_NUP98_HOXA9_FUSION_8D_UP	0.0301837	0.179609	0.305398	1.73832	22	29	TUBB2A, LY6E, IFI6, IFI27, REXO2, DDIT4, IRF7, IFITM1, TNFAIP6, TSC22D1, LGALS3BP, KRT18, ISYNA1, ENPP2, SOX4, PRSS23, DHRS3, IFI44, LXN, GDF15, IFIT1, F2R, RPS6KA5, DDX58, PALLD	TUBB2A, LY6E, IFI6, IFI27, REXO2, DDIT4, IRF7, IFITM1, TNFAIP6, TSC22D1, LGALS3BP, KRT18, ISYNA1, ENPP2, SOX4, PRSS23, DHRS3, IFI44, LXN, GDF15, IFIT1, F2R, RPS6KA5, DDX58, PALLD
WATANABE_RECTAL_CANCER_RADIOTHERAPY_RESPONSIVE_UP	0.0204866	0.138845	0.283295	1.73684	15	35	RPL36A, RPS27, RPS13, RPL38, B2M, RPL13, EEF1A1, FTH1, NDUFB5, NUDC, IDH3G, CD44, FCGRT, PDHB, LAGE3, RAP1A, TMEM115, MFSD10, CTSA, WDR1, USP10, POLR2K, CYB5B, DRG1, LYRM1, MRPL12	RPL36A, RPS27, RPS13, RPL38, B2M, RPL13, EEF1A1, FTH1, NDUFB5, NUDC, IDH3G, CD44, FCGRT, PDHB, LAGE3, RAP1A, TMEM115, MFSD10, CTSA, WDR1, USP10, POLR2K, CYB5B, DRG1, LYRM1, MRPL12
YAMAZAKI_TCEB3_TARGETS_UP	0.0209102	0.141162	0.250797	1.73601	16	46	B2M, CLIC1, ANXA2, PLAT, SNAI1, ID2, ERP44, HERPUD1, MFGE8, RAMP2, TMED2, CLU, CDC42EP1, CST3, SRPRB, ATP6AP1, LRPAP1, YPEL2, P4HB, EFEMP2, KDELR2, SURF4, YAF2, FKBP9, LGMN, CUL1, SERPING1, CRYAB, GANAB, NR2F2, TCERG1, RNF24, CYB561A3, F3, SLC7A1	B2M, CLIC1, ANXA2, PLAT, SNAI1, ID2, ERP44, HERPUD1, MFGE8, RAMP2, TMED2, CLU, CDC42EP1, CST3, SRPRB, ATP6AP1, LRPAP1, YPEL2, P4HB, EFEMP2, KDELR2, SURF4, YAF2, FKBP9, LGMN, CUL1, SERPING1, CRYAB, GANAB, NR2F2, TCERG1, RNF24
BURTON_ADIPOGENESIS_6	0.0194064	0.13526	0.207631	1.73595	16	79	LUM, TUFM, COX7A2, SDHB, UQCRB, MRPL51, MGLL, COX7B, NDUFB5, UQCRQ, ARL4A, NDUFB9, UQCRC1, CYB5A, NDUFB7, CA2, CD151, NDUFB2, NDUFA9, NDUFB3, NDUFS3, ISCA1, LDHB, GRHPR, SDHA, NDUFC1, CAT, UQCR10, UQCRC2, C20orf27, CFD, PDHB, COX5B, DDT, PSEN2, APMAP	LUM, TUFM, COX7A2, SDHB, UQCRB, MRPL51, MGLL, COX7B, NDUFB5, UQCRQ, ARL4A, NDUFB9, UQCRC1, CYB5A, NDUFB7, CA2, CD151, NDUFB2, NDUFA9, NDUFB3, NDUFS3, ISCA1, LDHB, GRHPR, SDHA, NDUFC1, CAT, UQCR10, UQCRC2, C20orf27, CFD, PDHB, COX5B, DDT, PSEN2, APMAP
SANA_RESPONSE_TO_IFNG_UP	0.0295421	0.176832	0.418692	1.7356	19	14	HLA-C, HLA-B, HLA-A, HSD17B11, IFI35, LGALS3BP, UBE2L6, C1S, GIMAP7, APOL3, SERPING1	HLA-C, HLA-B, HLA-A, HSD17B11, IFI35, LGALS3BP, UBE2L6, C1S, GIMAP7, APOL3, SERPING1
REACTOME_RHOD_GTPASE_CYCLE	0.015873	0.116841	0.556049	1.7344	9	7	RAB7A, CAPZB, EMD, DBN1, HINT2, VAPB, ADD3	RAB7A, CAPZB, EMD, DBN1, HINT2, VAPB, ADD3
REACTOME_TNF_SIGNALING	0.0215716	0.144405	0.461524	1.73427	13	11	RPS27A, UBB, UBA52, UBC, RBCK1, SHARPIN, TNFRSF1A	RPS27A, UBB, UBA52, UBC, RBCK1, SHARPIN, TNFRSF1A
REACTOME_PIWI_INTERACTING_RNA_PIRNA_BIOGENESIS	0.0190476	0.133689	0.525148	1.73353	11	8	POLR2L, POLR2F, POLR2I, POLR2G, POLR2J, POLR2C, POLR2K, POLR2H	POLR2L, POLR2F, POLR2I, POLR2G, POLR2J, POLR2C, POLR2K, POLR2H
[truncated: 5,232 more rows]

## Sheet: C3
pathway	pval	padj	ES	NES	nMoreExtreme	size	leadingEdge	leadingEdge_UP	leadingEdge_DOWN
[truncated: 3,660 more rows]

## Sheet: C4
pathway	pval	padj	ES	NES	nMoreExtreme	size	leadingEdge	leadingEdge_UP	leadingEdge_DOWN
[truncated: 852 more rows]

[truncated: 4 more sheets: C5, C6, C7, C8]
