# Supplementary material for: Glycosylation Regulation by TMEM230 in Aging and Autoimmunity
Source: Int J Mol Sci. 2025 Mar 7;26(6):2412. doi: 10.3390/ijms26062412 (PMC11942208; doi:10.3390/ijms26062412)
Supplement: Supplementary file 1 [file ijms-26-02412-s001.zip › OA_vs_RA11_cluster_other SF (2)_gsea_results.xlsx]

## Sheet: H
pathway	pval	padj	ES	NES	nMoreExtreme	size	leadingEdge	leadingEdge_UP	leadingEdge_DOWN
HALLMARK_OXIDATIVE_PHOSPHORYLATION	0.00101317	0.0156838	0.415669	3.05711	0	99	SLC25A6, COX7A2, GPX4, COX8A, CYB5R3, NQO2, COX6B1, MGST3, COX7A2L, VDAC2, SLC25A5, LDHA, ATP6V0B, NDUFS8, TIMM9, MPC1, UQCRFS1, NDUFV1, MRPL34, NDUFS4, HTRA2, COX5A, COX7B, ATP6V1F, SDHC, COX6A1, CYCS, NDUFB7, COX5B, SLC25A3, COX4I1, SDHB, CYC1, MDH2, IDH3A, COX17, TIMM10, COX7C, NDUFA9, HSD17B10, IDH3G, NDUFA1, NDUFC2, NDUFB5, POLR2F, TCIRG1, UQCRH, MRPS15, TIMM50, NDUFB4, NDUFS7, NDUFB6, MTX2,…	SLC25A6, COX7A2, GPX4, COX8A, CYB5R3, NQO2, COX6B1, MGST3, COX7A2L, VDAC2, SLC25A5, LDHA, ATP6V0B, NDUFS8, TIMM9, MPC1, UQCRFS1, NDUFV1, MRPL34, NDUFS4, HTRA2, COX5A, COX7B, ATP6V1F, SDHC, COX6A1, CYCS, NDUFB7, COX5B, SLC25A3, COX4I1, SDHB, CYC1, MDH2, IDH3A, COX17, TIMM10, COX7C, NDUFA9, HSD17B10, IDH3G, NDUFA1, NDUFC2, NDUFB5, POLR2F, TCIRG1, UQCRH, MRPS15, TIMM50, NDUFB4, NDUFS7, NDUFB6, MTX2,…
HALLMARK_REACTIVE_OXYGEN_SPECIES_PATHWAY	0.00125471	0.0156838	0.579181	2.42001	0	17	GPX3, GPX4, PFKP, EGLN2, SOD1, FTL, LAMTOR5, JUNB, MGST1, TXN, STK25	GPX3, GPX4, PFKP, EGLN2, SOD1, FTL, LAMTOR5, JUNB, MGST1, TXN, STK25
HALLMARK_GLYCOLYSIS	0.00104275	0.0156838	0.355578	2.33408	0	65	ALDOA, PFKP, SOD1, TPI1, HAX1, DDIT4, IER3, ANGPTL4, PKM, LDHA, POLR3K, PGAM1, CHST12, ENO1, TXN, ENO2, CLN6, FAM162A, GUSB, SDHC, NT5E, ANG, MDH2, CD44, NOL3, MIF, B3GAT3, PGK1, SLC16A3, GOT1, UGP2, PGLS, GALK1, TPST1, CYB5A, PRPS1, AKR1A1, FKBP4	ALDOA, PFKP, SOD1, TPI1, HAX1, DDIT4, IER3, ANGPTL4, PKM, LDHA, POLR3K, PGAM1, CHST12, ENO1, TXN, ENO2, CLN6, FAM162A, GUSB, SDHC, NT5E, ANG, MDH2, CD44, NOL3, MIF, B3GAT3, PGK1, SLC16A3, GOT1, UGP2, PGLS, GALK1, TPST1, CYB5A, PRPS1, AKR1A1, FKBP4
HALLMARK_MYC_TARGETS_V1	0.00101626	0.0156838	0.290866	2.11126	0	94	U2AF1, RPS10, MRPL23, RPS5, RPS3, RPS6, POLD2, EIF4A1, RPL18, HNRNPA1, RPL14, RPL6, RAN, AP3S1, LDHA, RPLP0, COX5A, YWHAQ, SLC25A3, CYC1, RPL22, TUFM, PGK1, LSM2, UBE2E1, RUVBL2, PSMD3, IMPDH2, EIF4E, NHP2, MRPS18B, USP1, EIF3D, PRDX3, PSMD8, EEF1B2, PRPS2, ACP1, PHB, SNRPG, CCT7, UBA2, MCM7, NME1, PRPF31, NOP16, PSMA1, RPL34, CDC20, PPIA, HDDC2, ERH, PHB2, PCNA, NDUFAB1, CDC45, COPS5	U2AF1, RPS10, MRPL23, RPS5, RPS3, RPS6, POLD2, EIF4A1, RPL18, HNRNPA1, RPL14, RPL6, RAN, AP3S1, LDHA, RPLP0, COX5A, YWHAQ, SLC25A3, CYC1, RPL22, TUFM, PGK1, LSM2, UBE2E1, RUVBL2, PSMD3, IMPDH2, EIF4E, NHP2, MRPS18B, USP1, EIF3D, PRDX3, PSMD8, EEF1B2, PRPS2, ACP1, PHB, SNRPG, CCT7, UBA2, MCM7, NME1, PRPF31, NOP16, PSMA1, RPL34, CDC20, PPIA, HDDC2, ERH, PHB2, PCNA, NDUFAB1, CDC45, COPS5
HALLMARK_APOPTOSIS	0.00421053	0.0421053	0.309065	1.93347	3	54	GPX3, TNFRSF12A, GPX4, SOD1, IGFBP6, LGALS3, CLU, IER3, HMOX1, VDAC2, BGN, HSPB1, CDKN1A, ENO2, LMNA, CCND1, BIRC3	GPX3, TNFRSF12A, GPX4, SOD1, IGFBP6, LGALS3, CLU, IER3, HMOX1, VDAC2, BGN, HSPB1, CDKN1A, ENO2, LMNA, CCND1, BIRC3
HALLMARK_COAGULATION	0.0146232	0.056243	0.352407	1.82787	12	31	CD9, COMP, CRIP2, CLU, PRSS23, PEF1, CAPN2, ANG, DUSP14, RABIF, SIRT2, CFD	CD9, COMP, CRIP2, CLU, PRSS23, PEF1, CAPN2, ANG, DUSP14, RABIF, SIRT2, CFD
HALLMARK_UNFOLDED_PROTEIN_RESPONSE	0.00961538	0.0502008	0.307385	1.82321	8	47	ATF4, EEF2, EIF4A1, RPS14, DDIT4, HERPUD1, CKS1B, CCL2, CEBPG, MTHFD2, DNAJB9, LSM4, LSM1, XBP1, ASNS, YIF1A, TUBB2A, EIF4E, IMP3, SERP1, NHP2, BANF1, CXXC1	ATF4, EEF2, EIF4A1, RPS14, DDIT4, HERPUD1, CKS1B, CCL2, CEBPG, MTHFD2, DNAJB9, LSM4, LSM1, XBP1, ASNS, YIF1A, TUBB2A, EIF4E, IMP3, SERP1, NHP2, BANF1, CXXC1
HALLMARK_FATTY_ACID_METABOLISM	0.00945378	0.0502008	0.283994	1.79917	8	57	ALDOA, LGALS1, S100A10, CBR3, CRAT, MGLL, ADSL, LDHA, PTS, SMS, UROS, GRHPR, ENO2, SDHC, GLUL, MDH2, CBR1, PCBD1, UROD, EPHX1, MIF, HSD17B10, IDH3G	ALDOA, LGALS1, S100A10, CBR3, CRAT, MGLL, ADSL, LDHA, PTS, SMS, UROS, GRHPR, ENO2, SDHC, GLUL, MDH2, CBR1, PCBD1, UROD, EPHX1, MIF, HSD17B10, IDH3G
HALLMARK_HYPOXIA	0.00731452	0.0502008	0.27635	1.79479	6	62	ALDOA, GAPDH, S100A4, PFKP, TPI1, DDIT4, IER3, HMOX1, ANGPTL4, LDHA, BGN, PLAUR, CDKN1A, ENO1, GRHPR, ENO2, FAM162A	ALDOA, GAPDH, S100A4, PFKP, TPI1, DDIT4, IER3, HMOX1, ANGPTL4, LDHA, BGN, PLAUR, CDKN1A, ENO1, GRHPR, ENO2, FAM162A
HALLMARK_DNA_REPAIR	0.0104058	0.0502008	0.264702	1.74725	9	66	AK1, GPX4, POLD4, TAF9, EDF1, MPC2, TMED2, CDA, ADRM1, GUK1, SUPT4H1, MPG, RBX1, DGUOK, POLR1D, POLR2K, ZWINT, COX17, POLR2I, POLR2E, POLR2F, POLR2J, ITPA, VPS28, ERCC1, TSG101, POLE4, IMPDH2, TAF12, MRPL40, POLR3GL, APRT, GTF2A2, POLR2C, TAF6, SDCBP, RFC2, SSRP1, NME1, SNAPC5, FEN1, GMPR2, PCNA, BCAP31, POLR2H, NELFE, HPRT1, RFC5, GTF2H1, RPA2, GTF3C5, SURF1, CSTF3, RFC4	AK1, GPX4, POLD4, TAF9, EDF1, MPC2, TMED2, CDA, ADRM1, GUK1, SUPT4H1, MPG, RBX1, DGUOK, POLR1D, POLR2K, ZWINT, COX17, POLR2I, POLR2E, POLR2F, POLR2J, ITPA, VPS28, ERCC1, TSG101, POLE4, IMPDH2, TAF12, MRPL40, POLR3GL, APRT, GTF2A2, POLR2C, TAF6, SDCBP, RFC2, SSRP1, NME1, SNAPC5, FEN1, GMPR2, PCNA, BCAP31, POLR2H, NELFE
HALLMARK_EPITHELIAL_MESENCHYMAL_TRANSITION	0.0111449	0.0502008	0.22966	1.68908	10	99	COMP, FMOD, TNFRSF12A, EMP3, LGALS1, CRLF1, CD59, MGP, ELN, VIM, PCOLCE2, PDLIM4, CAPG, MATN2, BGN, ECM1, SERPINE2, PLAUR, ENO2, COL8A2, CADM1, MFAP5	COMP, FMOD, TNFRSF12A, EMP3, LGALS1, CRLF1, CD59, MGP, ELN, VIM, PCOLCE2, PDLIM4, CAPG, MATN2, BGN, ECM1, SERPINE2, PLAUR, ENO2, COL8A2, CADM1, MFAP5
HALLMARK_ADIPOGENESIS	0.0239833	0.0856547	0.246218	1.62787	22	67	ALDOA, GPX3, GPX4, COX8A, SOD1, CRAT, MGST3, RAB34, ANGPTL4, MGLL, CD151, COX7B, SDHC, COX6A1, DNAJB9, NDUFB7, SDHB, CYC1, MDH2, HSPB8, IDH3A, JAGN1, UCP2, IDH3G, DRAM2, MTCH2, COQ9, UQCRQ, ALDH2, ACO2, PRDX3, SSPN, BCL2L13, GBE1, ESYT1, HADH, AK2, ACADS, NDUFAB1, ECH1, NDUFS3, GHITM, TOB1, COQ5, UCK1, ARAF, DHRS7B, ACADM, PEMT, SAMM50, ITSN1, PREB	ALDOA, GPX3, GPX4, COX8A, SOD1, CRAT, MGST3, RAB34, ANGPTL4, MGLL, CD151, COX7B, SDHC, COX6A1, DNAJB9, NDUFB7, SDHB, CYC1, MDH2, HSPB8, IDH3A, JAGN1, UCP2, IDH3G, DRAM2, MTCH2, COQ9, UQCRQ, ALDH2, ACO2, PRDX3, SSPN, BCL2L13, GBE1, ESYT1, HADH, AK2, ACADS, NDUFAB1, ECH1, NDUFS3, GHITM
HALLMARK_PI3K_AKT_MTOR_SIGNALING	0.0475638	0.139894	0.321212	1.58269	40	27	PFN1, PIN1, CDKN1A, CFL1, CAB39L, CSNK2B, TNFRSF1A, ARHGDIA, PLA2G12A, EIF4E, ECSIT, PPP1CA, SQSTM1, RAF1, AP2M1, TRAF2	PFN1, PIN1, CDKN1A, CFL1, CAB39L, CSNK2B, TNFRSF1A, ARHGDIA, PLA2G12A, EIF4E, ECSIT, PPP1CA, SQSTM1, RAF1, AP2M1, TRAF2
HALLMARK_E2F_TARGETS	0.0568182	0.154151	0.216211	1.47548	54	75	RNASEH2A, POLD2, CKS1B, RAN, SNRPB, PHF5A, CKS2, CDKN1A, TUBG1, MTHFD2, KIF22, LYAR, PSMC3IP, TCF19, CDCA3, PTTG1, EXOSC8, ASF1B, UBE2T, RAD50, POP7, CDKN3, POLE4, HMGA1, MXD3, PRPS1, USP1, MELK, RFC2, STAG1, SSRP1, SPC25, MCM7, TBRG4, RAD51C, CDKN2A, NME1, DCTPP1, TIPIN, CDC20, AK2	RNASEH2A, POLD2, CKS1B, RAN, SNRPB, PHF5A, CKS2, CDKN1A, TUBG1, MTHFD2, KIF22, LYAR, PSMC3IP, TCF19, CDCA3, PTTG1, EXOSC8, ASF1B, UBE2T, RAD50, POP7, CDKN3, POLE4, HMGA1, MXD3, PRPS1, USP1, MELK, RFC2, STAG1, SSRP1, SPC25, MCM7, TBRG4, RAD51C, CDKN2A, NME1, DCTPP1, TIPIN, CDC20, AK2
HALLMARK_P53_PATHWAY	0.0585774	0.154151	0.226528	1.47436	55	63	AK1, S100A4, NUPR1, RPL18, S100A10, DDIT4, HINT1, IER3, RPS12, HMOX1, TAX1BP3, CDKN1A, FAM162A, SLC3A2, TM4SF1, RGS16, HEXIM1, CDH13, PERP, EPHX1, PMM1, MAPKAPK3, CDKN2B	AK1, S100A4, NUPR1, RPL18, S100A10, DDIT4, HINT1, IER3, RPS12, HMOX1, TAX1BP3, CDKN1A, FAM162A, SLC3A2, TM4SF1, RGS16, HEXIM1, CDH13, PERP, EPHX1, PMM1, MAPKAPK3, CDKN2B
HALLMARK_TGF_BETA_SIGNALING	0.0961282	0.195349	0.388588	1.45682	71	13	JUNB, FKBP1A, RAB31, TGIF1, ID2, LTBP2, PPP1CA, RHOA	JUNB, FKBP1A, RAB31, TGIF1, ID2, LTBP2, PPP1CA, RHOA
HALLMARK_MYOGENESIS	0.0867294	0.195349	0.223341	1.43094	82	59	AK1, GPX3, GABARAPL2, CRYAB, CLU, CRAT, CKB, CDKN1A, HSPB8, COX7A1, CDH13, SIRT2, CFD, FHL1, KIFC3, OCEL1, GAA, IGF1, FXYD1, PDLIM7, FDPS, EFS, MYL6B, HSPB2, GSN, SSPN, SGCD, COL6A2	AK1, GPX3, GABARAPL2, CRYAB, CLU, CRAT, CKB, CDKN1A, HSPB8, COX7A1, CDH13, SIRT2, CFD, FHL1, KIFC3, OCEL1, GAA, IGF1, FXYD1, PDLIM7, FDPS, EFS, MYL6B, HSPB2, GSN, SSPN, SGCD, COL6A2
HALLMARK_INFLAMMATORY_RESPONSE	0.0854701	0.195349	0.237962	1.41144	79	47	EMP3, AXL, CD70, CD55, CCL2, PLAUR, ADRM1, CDKN1A, PTGER2, TNFAIP6, RGS16, SLC31A2, RHOG, IL1B, NDP, BDKRB1	EMP3, AXL, CD70, CD55, CCL2, PLAUR, ADRM1, CDKN1A, PTGER2, TNFAIP6, RGS16, SLC31A2, RHOG, IL1B, NDP, BDKRB1
HALLMARK_IL6_JAK_STAT3_SIGNALING	0.0976744	0.195349	0.287532	1.40602	83	26	CD9, TNFRSF12A, HAX1, HMOX1, PLA2G2A, TNFRSF1A, CXCL3, IL10RB, CD44, IL1B	CD9, TNFRSF12A, HAX1, HMOX1, PLA2G2A, TNFRSF1A, CXCL3, IL10RB, CD44, IL1B
HALLMARK_UV_RESPONSE_UP	0.136268	0.259669	0.214596	1.34854	129	55	ALDOA, GPX3, MRPL23, HMOX1, JUNB, CEBPG, CXCL2, ENO2, BSG, CDO1, STK25, ATP6V1F, NR4A1, UROD, EPHX1, MGAT1, ASNS, GGH, CDKN2B, CYB5R1, MSX1, SQSTM1, STARD3, FKBP4, KLHDC3	ALDOA, GPX3, MRPL23, HMOX1, JUNB, CEBPG, CXCL2, ENO2, BSG, CDO1, STK25, ATP6V1F, NR4A1, UROD, EPHX1, MGAT1, ASNS, GGH, CDKN2B, CYB5R1, MSX1, SQSTM1, STARD3, FKBP4, KLHDC3
HALLMARK_PEROXISOME	0.161616	0.2886	0.248398	1.31078	143	33	ITGB1BP1, SOD1, HSD3B7, CRAT, SLC35B2, CRABP2, CLN6, CADM1, FIS1, CLN8, TSPO, ERCC1, FDPS, PRDX1, SLC25A17, PEX2, DHCR24, GNPAT, GSTK1, RDH11, ECH1, FADS1, HSD17B11	ITGB1BP1, SOD1, HSD3B7, CRAT, SLC35B2, CRABP2, CLN6, CADM1, FIS1, CLN8, TSPO, ERCC1, FDPS, PRDX1, SLC25A17, PEX2, DHCR24, GNPAT, GSTK1, RDH11, ECH1, FADS1, HSD17B11
HALLMARK_NOTCH_SIGNALING	0.201094	0.330354	0.362882	1.24551	146	10	APH1A, PSENEN, CCND1, RBX1	APH1A, PSENEN, CCND1, RBX1
HALLMARK_XENOBIOTIC_METABOLISM	0.271592	0.387989	0.17703	1.16854	260	66	AKR1C2, DDAH2, CDA, HMOX1, PTS, BLVRB, CDO1, TNFRSF1A, ID2, DHPS, CBR1, EPHX1, SERTAD1, PMM1, RBP4, COMT, IGF1, TPST1, AHCY, CYB5A, TMEM97, UGDH, AKR1C3, DCXR, ALDH2, ACO2, ASL, SLC35B1, SHMT2, ACP1	AKR1C2, DDAH2, CDA, HMOX1, PTS, BLVRB, CDO1, TNFRSF1A, ID2, DHPS, CBR1, EPHX1, SERTAD1, PMM1, RBP4, COMT, IGF1, TPST1, AHCY, CYB5A, TMEM97, UGDH, AKR1C3, DCXR, ALDH2, ACO2, ASL, SLC35B1, SHMT2, ACP1
HALLMARK_CHOLESTEROL_HOMEOSTASIS	0.320628	0.433281	0.2163	1.13328	285	32	CD9, TNFRSF12A, PMVK, LGALS3, CLU, PLAUR, GUSB, EBP, ANXA5, ETHE1, FDPS, STX5, TMEM97, SQLE	CD9, TNFRSF12A, PMVK, LGALS3, CLU, PLAUR, GUSB, EBP, ANXA5, ETHE1, FDPS, STX5, TMEM97, SQLE
HALLMARK_MTORC1_SIGNALING	0.341942	0.438387	0.160768	1.10609	330	77	ALDOA, GAPDH, CD9, NUPR1, TPI1, DDIT4, LDHA, CDKN1A, ENO1, TUBG1, PSMB5, IGFBP5, MTHFD2, PGK1, XBP1, ASNS, EBP, GOT1, SDF2L1, SLC9A3R1, INSIG1, PRDX1, SERP1, SQSTM1, TMEM97, EEF1E1, SQLE, NFYC, SHMT2, GBE1, ARPC5L, DHCR24, PPIA, RDH11, PSMG1, SLC7A11, FKBP2, COPS5, NFKBIB	ALDOA, GAPDH, CD9, NUPR1, TPI1, DDIT4, LDHA, CDKN1A, ENO1, TUBG1, PSMB5, IGFBP5, MTHFD2, PGK1, XBP1, ASNS, EBP, GOT1, SDF2L1, SLC9A3R1, INSIG1, PRDX1, SERP1, SQSTM1, TMEM97, EEF1E1, SQLE, NFYC, SHMT2, GBE1, ARPC5L, DHCR24, PPIA, RDH11, PSMG1, SLC7A11, FKBP2, COPS5, NFKBIB
HALLMARK_TNFA_SIGNALING_VIA_NFKB	0.387922	0.484903	0.150468	1.07	378	88	EIF1, IER3, MSC, CCL2, JUNB, PLAUR, CDKN1A, CXCL2, TNFAIP6, CCND1, PHLDA2, BIRC3, TGIF1, CD83, CXCL3, CLCF1, CCL4, ID2, NR4A1, CD44, IL1B, LITAF, SDC4, GEM, TUBB2A, SIK1, ZC3H12A, EHD1, ZFP36, SQSTM1	EIF1, IER3, MSC, CCL2, JUNB, PLAUR, CDKN1A, CXCL2, TNFAIP6, CCND1, PHLDA2, BIRC3, TGIF1, CD83, CXCL3, CLCF1, CCL4, ID2, NR4A1, CD44, IL1B, LITAF, SDC4, GEM, TUBB2A, SIK1, ZC3H12A, EHD1, ZFP36, SQSTM1
HALLMARK_COMPLEMENT	0.450161	0.535906	0.172698	1.01968	419	46	CD59, PFN1, LGALS3, CLU, CD55, CDA, PLAUR, ANG, RABIF, CDH13, RHOG, STX4, ANXA5, F5, MSRB1, EHD1	CD59, PFN1, LGALS3, CLU, CD55, CDA, PLAUR, ANG, RABIF, CDH13, RHOG, STX4, ANXA5, F5, MSRB1, EHD1
HALLMARK_KRAS_SIGNALING_UP	0.491266	0.568182	0.171074	0.984284	449	43	ANGPTL4, KCNN4, PLAUR, CAB39L, BIRC3, RGS16, ID2, GPNMB, IL1B, RBP4, ANO1, ETV4, BPGM, GYPC, ETV5, SOX9, WDR33, CCL20, SCG5, SPRY2, EMP1, ATG10, LIF, NGF, MAFB, TMEM100, ZNF277, KIF5C, TRAF1, BTC, FUCA1	ANGPTL4, KCNN4, PLAUR, CAB39L, BIRC3, RGS16, ID2, GPNMB, IL1B, RBP4, ANO1, ETV4, BPGM, GYPC, ETV5, SOX9, WDR33, CCL20, SCG5, SPRY2, EMP1, ATG10
HALLMARK_IL2_STAT5_SIGNALING	0.5	0.568182	0.161789	0.964094	467	48	GPX4, CAPG, ST3GAL4, ECM1, ANXA4, PTGER2, ENPP1, RNH1, CD83, NT5E, RGS16	GPX4, CAPG, ST3GAL4, ECM1, ANXA4, PTGER2, ENPP1, RNH1, CD83, NT5E, RGS16
HALLMARK_HEME_METABOLISM	0.524607	0.572548	0.149747	0.945239	500	56	RAD23A, MGST3, ADIPOR1, LRP10, UROS, BLVRB, BSG, HTRA2, HAGH, GDE1, UROD, UCP2, ASNS, PSMD9, PGLS, DCAF11, BPGM, FBXO7, EPOR, GYPC, PIGQ, SDCBP, TMEM9B, OPTN, GCLM, TNS1, DCAF10, SLC7A11, NARF, PPP2R5B, FBXO9, TFDP2	RAD23A, MGST3, ADIPOR1, LRP10, UROS, BLVRB, BSG, HTRA2, HAGH, GDE1, UROD, UCP2, ASNS, PSMD9, PGLS, DCAF11, BPGM, FBXO7, EPOR, GYPC, PIGQ, SDCBP, TMEM9B, OPTN, GCLM, TNS1, DCAF10, SLC7A11, NARF, PPP2R5B, FBXO9, TFDP2
HALLMARK_ANDROGEN_RESPONSE	0.526744	0.572548	0.192845	0.943006	452	26	SMS, CENPN, DBI, ADRM1, CCND1, DNAJB9	SMS, CENPN, DBI, ADRM1, CCND1, DNAJB9
HALLMARK_ALLOGRAFT_REJECTION	0.539121	0.573533	0.157541	0.930194	502	46	RPL9, RPS3A, RPS9, CAPG, RPS19, IL11, CCL2	RPL9, RPS3A, RPS9, CAPG, RPS19, IL11, CCL2
HALLMARK_ESTROGEN_RESPONSE_LATE	0.577406	0.58919	0.142994	0.91997	551	60	CD9, RNASEH2A, EMP2, PRSS23, CKB, BLVRB, CCND1, RAB31, NXT1, DYNLT3, ID2, HSPB8, CD44, PERP, SLC29A1, XBP1, GPER1, SLC9A3R1, NBL1, ZFP36, UGDH, DCXR, FKBP4, COX6C	CD9, RNASEH2A, EMP2, PRSS23, CKB, BLVRB, CCND1, RAB31, NXT1, DYNLT3, ID2, HSPB8, CD44, PERP, SLC29A1, XBP1, GPER1, SLC9A3R1, NBL1, ZFP36, UGDH, DCXR, FKBP4, COX6C
HALLMARK_SPERMATOGENESIS	0.627646	0.627646	0.205799	0.876047	503	18	RPL39L, PEBP1, CDKN3, NF2, MLF1, SCG5, PSMG1, HSPA2, PHKG2, PHF7, VDAC3, MAST2, RFC4, GMCL1	RPL39L, PEBP1, CDKN3, NF2, MLF1, SCG5, PSMG1, HSPA2, PHKG2, PHF7, VDAC3
HALLMARK_PANCREAS_BETA_CELLS	0.561983	0.585399	-0.364992	-0.907574	203	4	PCSK1, STXBP1, MAFB, DPP4	DPP4
HALLMARK_WNT_BETA_CATENIN_SIGNALING	0.415225	0.506372	-0.284213	-1.02997	119	9	NUMB, HDAC11, TCF7, HDAC5, HEY2, PPARD, FZD8, WNT5B, DVL2	HEY2, PPARD, FZD8, WNT5B, DVL2	NUMB
HALLMARK_MYC_TARGETS_V2	0.333333	0.438387	-0.190742	-1.08525	50	23	CBX3, HSPD1, SRM, NPM1, SLC19A1, PUS1, RRP9, NOP2, NOC4L, AIMP2, BYSL, MCM5, FARSA, NOP16, DCTPP1, TBRG4, NIP7, PHB, WDR74, TMEM97, IMP4, RABEPK	FARSA, NOP16, DCTPP1, TBRG4, NIP7, PHB, WDR74, TMEM97, IMP4, RABEPK	CBX3, HSPD1, SRM, NPM1
HALLMARK_PROTEIN_SECRETION	0.314516	0.433281	-0.170454	-1.10496	38	29	GNAS, SEC31A, LMAN1, CLTC, DST, COPB1, ADAM10, COPB2, LAMP2, ANP32E, TMED10, SEC24D, CTSC, ABCA1, ARFGEF2		GNAS, SEC31A, LMAN1, CLTC, DST, COPB1, ADAM10, COPB2, LAMP2, ANP32E, TMED10, SEC24D
HALLMARK_ESTROGEN_RESPONSE_EARLY	0.266667	0.387989	-0.117707	-1.12539	11	59	IGFBP4, GJA1, RHOBTB3, IL6ST, CXCL12, NRIP1, PMAIP1, FOS, UGCG, HES1, B4GALT1, KLF10, TIPARP, DLC1, OLFML3, BHLHE40, ELF1, MED13L, CISH, SYNGR1, AQP3, AR, UNC119, ITPK1, THSD4, MUC1, ABCA3, MAST4, CYP26B1, SLC1A4, ALDH3B1, FDFT1, SLC26A2, ENDOD1, TOB1, ISG20L2, GLA, CLDN7, SLC19A2, SLC39A6, TSKU, ABHD2, TUBB2B, SYBU	CLDN7, SLC19A2, SLC39A6, TSKU, ABHD2, TUBB2B, SYBU	IGFBP4, GJA1, RHOBTB3, IL6ST, CXCL12, NRIP1, PMAIP1, FOS, UGCG, HES1, B4GALT1, KLF10, TIPARP, DLC1, OLFML3, BHLHE40, ELF1
HALLMARK_BILE_ACID_METABOLISM	0.225806	0.342131	-0.19236	-1.1917	27	28	ABCA1, SLC22A18, FDXR, AR, SLC27A5, EFHC1, PEX7, ISOC1, PEX19, ABCD1, PFKM, ABCA3, BCAR3, CYP27A1, HSD17B11, FADS1, ABCA2, GSTK1, DIO2, GNPAT, DHCR24, GCLM, PEX16, OPTN	HSD17B11, FADS1, ABCA2, GSTK1, DIO2, GNPAT, DHCR24, GCLM, PEX16, OPTN
HALLMARK_APICAL_SURFACE	0.224913	0.342131	-0.330912	-1.1992	64	9	APP, ADAM10, DCBLD2, B4GALT1, GHRL, TMEM8B		APP, ADAM10, DCBLD2, B4GALT1
HALLMARK_G2M_CHECKPOINT	0.170213	0.29347	-0.12885	-1.23248	7	58	HNRNPU, SFPQ, MARCKS, HNRNPD, NCL, SRSF10, HIF1A, SYNCRIP, GSPT1, EWSR1, PRPF4B, LMNB1, MKI67, UBE2S, TMPO, XPO1, RAD23B, CUL3, NASP, TOP1, G3BP1, RAD21, HMGN2, CENPF, CTCF, SMARCC1, KIF11		HNRNPU, SFPQ, MARCKS, HNRNPD, NCL, SRSF10, HIF1A, SYNCRIP, GSPT1, EWSR1, PRPF4B, LMNB1, MKI67, UBE2S, TMPO, XPO1, RAD23B, CUL3, NASP, TOP1, G3BP1, RAD21, HMGN2, CENPF, CTCF
HALLMARK_APICAL_JUNCTION	0.204819	0.330354	-0.148415	-1.2399	16	44	MYH9, YWHAH, FBN1, CNN2, GNAI2, MDK, CDH11, MMP2, ITGB1, VCL, EPB41L2, B4GALT1, CTNNA1, BMP1, MYH10, SLIT2, PTPRC, AMIGO2, LAMC2, CDH6, TMEM8B, ITGA10, IRS1, SRC		MYH9, YWHAH, FBN1, CNN2, GNAI2, MDK, CDH11, MMP2, ITGB1, VCL, EPB41L2, B4GALT1, CTNNA1, BMP1, MYH10
HALLMARK_KRAS_SIGNALING_DN	0.140221	0.259669	-0.34885	-1.32832	37	10	COPZ2, GPR3, COL2A1, YPEL1, THNSL2, CCDC106, BARD1, GTF3C5		COPZ2
HALLMARK_ANGIOGENESIS	0.0909091	0.195349	-0.324981	-1.43968	22	13	TIMP1, POSTN, APP, COL3A1, COL5A2, NRP1, ITGAV, FSTL1		TIMP1, POSTN, APP, COL3A1, COL5A2, NRP1, ITGAV, FSTL1
HALLMARK_HEDGEHOG_SIGNALING	0.0917722	0.195349	-0.480387	-1.45442	28	6	MYH9, NRP1, ETS2, CDK6, VLDLR, HEY2	HEY2	MYH9, NRP1, ETS2
HALLMARK_MITOTIC_SPINDLE	0.0384615	0.128205	-0.181651	-1.65472	1	54	MARCKS, MYH9, DYNC1H1, DST, AKAP13, LMNB1, VCL, SPTAN1, ANLN, CDC42, SPTBN1, ARF6, EPB41L2, CKAP5, PCM1, RALBP1, YWHAE, CENPF, DLGAP5, MYO9B, MYH10, STK38L, LRPPRC, KIF11, CD2AP, SAC3D1, RABGAP1		MARCKS, MYH9, DYNC1H1, DST, AKAP13, LMNB1, VCL, SPTAN1, ANLN, CDC42, SPTBN1, ARF6, EPB41L2, CKAP5, PCM1, RALBP1, YWHAE, CENPF, DLGAP5, MYO9B, MYH10
HALLMARK_INTERFERON_ALPHA_RESPONSE	0.0434783	0.13587	-0.308423	-1.68372	7	20	IFITM3, IFI27, PARP14, CD74, B2M, IFITM2, PSMB9, BST2, ADAR, ISG15, ELF1, NUB1, EPSTI1		IFITM3, IFI27, PARP14, CD74, B2M, IFITM2, PSMB9, BST2, ADAR, ISG15, ELF1
HALLMARK_UV_RESPONSE_DN	0.0120482	0.0502008	-0.222842	-1.76161	0	42	GJA1, DUSP1, COL3A1, RND3, COL5A2, NRP1, ATP2B1, TFPI, EFEMP1, PRDM2, FYN, COL1A2, COL1A1, DYRK1A, LAMC1, DLC1, BHLHE40, CDK13, NFKB1, SLC22A18, INPP4B, AMPH, PEX14, DBP, SFMBT1, IRS1		GJA1, DUSP1, COL3A1, RND3, COL5A2, NRP1, ATP2B1, TFPI, EFEMP1, PRDM2, FYN, COL1A2, COL1A1, DYRK1A, LAMC1, DLC1, BHLHE40, CDK13, NFKB1
HALLMARK_INTERFERON_GAMMA_RESPONSE	0.0120482	0.0502008	-0.24646	-2.059	0	44	HLA-B, IFITM3, IFI27, HIF1A, HLA-A, NAMPT, BTG1, PARP14, CD74, B2M, IFITM2, C1R, TNFSF10, CFH, STAT1, STAT3, PSMB9, BST2, ADAR, TAPBP, ISG15, CCL5, NFKB1, XAF1, EPSTI1, IL18BP, CD38		HLA-B, IFITM3, IFI27, HIF1A, HLA-A, NAMPT, BTG1, PARP14, CD74, B2M, IFITM2, C1R, TNFSF10, CFH, STAT1, STAT3, PSMB9, BST2, ADAR, TAPBP, ISG15, CCL5, NFKB1, XAF1

## Sheet: C1
pathway	pval	padj	ES	NES	nMoreExtreme	size	leadingEdge	leadingEdge_UP	leadingEdge_DOWN
chr1q21	0.00110497	0.149724	0.355686	2.11772	0	44	RPS27, S100A6, S100A4, S100A10, HAX1, PMVK, CKS1B, NBPF10, C1orf43, S100A3, ECM1, APH1A, S100A2, JTB, SLC39A1, ANKRD35, SNAPIN, ENSA, VPS72, PSMD4, CERS2, POLR3GL, CHTOP, ADAM15, CDC42SE1, S100A16, SLC27A3, MTMR11	RPS27, S100A6, S100A4, S100A10, HAX1, PMVK, CKS1B, NBPF10, C1orf43, S100A3, ECM1, APH1A, S100A2, JTB, SLC39A1, ANKRD35, SNAPIN, ENSA, VPS72, PSMD4, CERS2, POLR3GL, CHTOP, ADAM15, CDC42SE1, S100A16, SLC27A3, MTMR11
chr19p13	0.00100908	0.149724	0.265294	2.04826	0	119	OAZ1, COMP, RAD23A, RPL18A, RNASEH2A, GPX4, EEF2, CRLF1, UBA52, PIN1, CD70, RPS15, CAPS, NDUFA11, ANGPTL4, KXD1, JUNB, PTPRS, ELOF1, SLC39A3, NDUFA13, MRPL34, BSG, BABAM1, GAMT, NDUFB7, WDR18, DHPS, ALKBH7, DNASE2, KEAP1, HMG20B, CFD, USE1, STX10, POLR2E, LSM4, ASF1B, CCDC124, OCEL1, EIF3G, FKBP8, UBL5, PGLS, CIRBP, SGTA, UBXN6, NDUFS7, EPOR, TECR, ECSIT, TMED1, ICAM3, ILVBL, PODNL1, CDKN2D, RNF1…	OAZ1, COMP, RAD23A, RPL18A, RNASEH2A, GPX4, EEF2, CRLF1, UBA52, PIN1, CD70, RPS15, CAPS, NDUFA11, ANGPTL4, KXD1, JUNB, PTPRS, ELOF1, SLC39A3, NDUFA13, MRPL34, BSG, BABAM1, GAMT, NDUFB7, WDR18, DHPS, ALKBH7, DNASE2, KEAP1, HMG20B, CFD, USE1, STX10, POLR2E, LSM4, ASF1B, CCDC124, OCEL1, EIF3G, FKBP8, UBL5, PGLS, CIRBP, SGTA, UBXN6, NDUFS7, EPOR, TECR, ECSIT, TMED1, ICAM3, ILVBL, PODNL1, CDKN2D, RNF1…
chr6p21	0.00414508	0.26247	0.269823	1.87649	3	72	RPS10, RPL10A, CLIC1, DDAH2, TNXB, IER3, CUTA, RPS18, RNF5, MEA1, SLC35B2, FLOT1, CDKN1A, PHF1, CSNK2B, BRD2, RGL2, TCF19, SLC29A1, DNPH1, ITPR3, LSM2, OARD1, YIPF3, NRM, PPP1R18, MRPS18A, NFKBIL1, HMGA1, MRPS18B, SAYSD1, TREM1, KLHDC3, B3GALT4, TAF11, STK19, UQCC2, BAG6, MRPL14, PPP1R10, RING1, PPARD, TUBB, FOXP4, SNRPC, MAD2L1BP, C6orf47, GPANK1, GNL1, NELFE, RPL7L1	RPS10, RPL10A, CLIC1, DDAH2, TNXB, IER3, CUTA, RPS18, RNF5, MEA1, SLC35B2, FLOT1, CDKN1A, PHF1, CSNK2B, BRD2, RGL2, TCF19, SLC29A1, DNPH1, ITPR3, LSM2, OARD1, YIPF3, NRM, PPP1R18, MRPS18A, NFKBIL1, HMGA1, MRPS18B, SAYSD1, TREM1, KLHDC3, B3GALT4, TAF11, STK19, UQCC2, BAG6, MRPL14, PPP1R10, RING1, PPARD, TUBB, FOXP4, SNRPC, MAD2L1BP, C6orf47, GPANK1, GNL1, NELFE, RPL7L1
chr1q32	0.00484262	0.26247	0.410986	1.86142	3	20	PRELP, FMOD, ZC3H11A, CD55, ADIPOR1, SERTAD4-AS1, TMEM183A, RABIF, SHISA4, UBE2T, EIF2D, CYB5R1, CSRP1, SNRPE, SERTAD4	PRELP, FMOD, ZC3H11A, CD55, ADIPOR1, SERTAD4-AS1, TMEM183A, RABIF, SHISA4, UBE2T, EIF2D, CYB5R1, CSRP1, SNRPE, SERTAD4
chr17q12	0.0124224	0.352441	0.407599	1.7688	9	18	RPL19, RPL23, CCL2, MIEN1, CCL3, CCL4, ZNHIT3, CISD3, DUSP14	RPL19, RPL23, CCL2, MIEN1, CCL3, CCL4, ZNHIT3, CISD3, DUSP14
chr12p12	0.0182073	0.352441	0.556474	1.7646	12	8	MGP, RERG, MGST1, STRAP, CMAS, DERA, SSPN	MGP, RERG, MGST1, STRAP, CMAS, DERA, SSPN
chr8q22	0.0169713	0.352441	0.44837	1.75337	12	14	RPL30, MATN2, OSR2, POLR2K, ZNF706, GEM, STK3, COX6C, PTDSS1	RPL30, MATN2, OSR2, POLR2K, ZNF706, GEM, STK3, COX6C, PTDSS1
chr20p13	0.0159574	0.352441	0.454721	1.72271	11	13	SNRPB, FKBP1A, PSMF1, DDRGK1, ITPA, MRPS26, C20orf27, IDH3B, NRSN2, RNF24	SNRPB, FKBP1A, PSMF1, DDRGK1, ITPA, MRPS26, C20orf27, IDH3B, NRSN2, RNF24
chr11q13	0.0142566	0.352441	0.232903	1.67354	13	85	RPS3, POLD4, COX8A, DRAP1, CCDC85B, FAU, MRGPRF, ARL2, NDUFS8, TRMT112, BAD, NDUFV1, CFL1, TMEM134, P4HA3, CCND1, CDK2AP2, CLCF1, VPS51, UCP2, CAPN1, MRPL21, TCIRG1, ANO1, FIBP, YIF1A, BRMS1, RPS6KB2, EFEMP2, CDCA5, EHD1, KAT5, PPP1CA, ANAPC15, MYEOV, GPR137, C11orf24, LAMTOR1, BANF1, AIP, ZFPL1, COA4	RPS3, POLD4, COX8A, DRAP1, CCDC85B, FAU, MRGPRF, ARL2, NDUFS8, TRMT112, BAD, NDUFV1, CFL1, TMEM134, P4HA3, CCND1, CDK2AP2, CLCF1, VPS51, UCP2, CAPN1, MRPL21, TCIRG1, ANO1, FIBP, YIF1A, BRMS1, RPS6KB2, EFEMP2, CDCA5, EHD1, KAT5, PPP1CA, ANAPC15, MYEOV, GPR137, C11orf24, LAMTOR1, BANF1, AIP, ZFPL1, COA4
chr16p11	0.0254925	0.430843	0.314376	1.66545	21	31	ALDOA, NUPR1, HSD3B7, TMEM219, KIF22, BCKDK, TUFM, VKORC1, STX4, INO80E, PYCARD, TGFB1I1, HIRIP3, SEPHS2, SPNS1, MAPK3, ORAI3, DCTPP1, CDIPT, CD2BP2, PHKG2, SRCAP, BCL7C, PRRT2	ALDOA, NUPR1, HSD3B7, TMEM219, KIF22, BCKDK, TUFM, VKORC1, STX4, INO80E, PYCARD, TGFB1I1, HIRIP3, SEPHS2, SPNS1, MAPK3, ORAI3, DCTPP1, CDIPT, CD2BP2, PHKG2, SRCAP, BCL7C, PRRT2
chr4q25	0.0553892	0.619839	0.558011	1.57735	36	6	PLA2G12A, ANK2, TIFA, HADH, RPL34, GAR1	PLA2G12A, ANK2, TIFA, HADH, RPL34, GAR1
chr11p15	0.0347448	0.460719	0.255373	1.5753	31	49	DKK3, RPL27A, RPLP2, MRPL23, RPS13, EIF3F, LDHA, CD151, PHLDA2, RNH1, ILK, GALNT18, TSSC4, SMPD1, PNPLA2, RHOG, SERGEF, TOLLIP, TSG101, MOB2, SIGIRR, AKIP1, TMEM9B, POLR2L, NRIP3, RIC8A, PSMA1, EPS8L2	DKK3, RPL27A, RPLP2, MRPL23, RPS13, EIF3F, LDHA, CD151, PHLDA2, RNH1, ILK, GALNT18, TSSC4, SMPD1, PNPLA2, RHOG, SERGEF, TOLLIP, TSG101, MOB2, SIGIRR, AKIP1, TMEM9B, POLR2L, NRIP3, RIC8A, PSMA1, EPS8L2
chr10p15	0.0568862	0.619839	0.554866	1.56846	37	6	PFKP, AKR1C2, AKR1C1	PFKP, AKR1C2, AKR1C1
chr4q26	0.0594679	0.619839	0.648036	1.56476	37	4	SNHG8, C4orf3, ARSJ	SNHG8, C4orf3, ARSJ
chr5q22	0.0646154	0.648547	0.583379	1.53616	41	5	AP3S1, EPB41L4A-AS1, CDO1	AP3S1, EPB41L4A-AS1, CDO1
chr1q22	0.0587467	0.619839	0.392516	1.53495	44	14	LMNA, THBS3, RUSC1, ARHGEF2, PMF1, FDPS, LAMTOR2, KRTCAP2, DAP3, FAM189B, MTX1, GBA, SLC25A44	LMNA, THBS3, RUSC1, ARHGEF2, PMF1, FDPS, LAMTOR2, KRTCAP2, DAP3, FAM189B, MTX1
chr22q13	0.0750268	0.706841	0.230903	1.44885	69	51	RPL3, ATF4, LGALS1, CYB5R3, SMDT1, ADSL, EIF3L, PHF5A, RBX1, APOBEC3B, A4GALT, RPS19BP1, TSPO, CDC42EP1, PMM1, POLR2F, CBX6, NCAPH2, PARVB, TRABD, TOMM22, ACO2, SGSM3, TRMU, NOL12, SLC25A17, POLR3H, SUN2, LMF2, PRR5, MCAT, CENPM, ATXN10, TMEM184B, DESI1, SAMM50, CBY1, NAGA, CBX7, ANKRD54, KIAA0930	RPL3, ATF4, LGALS1, CYB5R3, SMDT1, ADSL, EIF3L, PHF5A, RBX1, APOBEC3B, A4GALT, RPS19BP1, TSPO, CDC42EP1, PMM1, POLR2F, CBX6, NCAPH2, PARVB, TRABD, TOMM22, ACO2, SGSM3, TRMU, NOL12, SLC25A17, POLR3H, SUN2, LMF2, PRR5, MCAT, CENPM, ATXN10
chr10q24	0.0983213	0.706841	0.296366	1.43253	81	24	CRTAC1, PGAM1, CUEDC2, MRPL43, HPS1, NPM3, AVPI1, DPCD, GOT1, CALHM2, ZDHHC16, ARL3, WBP1L, ACTR1A, NFKB2, EXOSC1, UBTD1, FBXL15, KAZALD1, SFXN3, PCGF6, CUTC	CRTAC1, PGAM1, CUEDC2, MRPL43, HPS1, NPM3, AVPI1, DPCD, GOT1, CALHM2, ZDHHC16, ARL3, WBP1L, ACTR1A, NFKB2
chr2p25	0.107962	0.713604	0.401078	1.4234	79	11	RPS7, ITGB1BP1, IAH1, YWHAQ, ID2, TMEM18, ACP1, RNASEH1-AS1	RPS7, ITGB1BP1, IAH1, YWHAQ, ID2, TMEM18, ACP1, RNASEH1-AS1
chr2q35	0.0968992	0.706841	0.352524	1.42283	74	15	RPL37A, ARPC2, TMBIM1, ATG9A, STK16, IGFBP5	RPL37A, ARPC2, TMBIM1, ATG9A, STK16, IGFBP5
chr13q13	0.0915033	0.706841	0.663014	1.41752	55	3	ALG5, EXOSC8	ALG5, EXOSC8
chr7q22	0.101296	0.706841	0.275675	1.41225	85	28	ARPC1B, MOSPD3, FIS1, LAMTOR4, SYPL1, ARPC1A, BUD31, MUC12, ZNHIT1, POLR2J, COPS6, TRIP6, POP7	ARPC1B, MOSPD3, FIS1, LAMTOR4, SYPL1, ARPC1A, BUD31, MUC12, ZNHIT1, POLR2J, COPS6, TRIP6, POP7
chr14q23	0.123249	0.773213	0.443108	1.40511	87	8	TIMM9, CHURC1, MAX, JKAMP, MNAT1, HSPA2, MTHFD1	TIMM9, CHURC1, MAX, JKAMP, MNAT1, HSPA2, MTHFD1
chr17p13	0.102151	0.706841	0.218294	1.37851	94	53	RPL26, EIF4A1, PFN1, TAX1BP3, CD68, VAMP2, EMC6, MIR22HG, NTN1, RANGRF, SPAG7, RNF167, ELP5, ITGAE, DVL2, ACADVL, TMEM107, GLOD4, RPAIN, SLC25A11, PSMB6, TMEM256, MYO1C, DERL2, CNTROB, SAT2, TRAPPC1, TNFSF12, CLDN7, MED31, CYB5D2, TMEM220, GAS7, AURKB, MIR497HG, RPA1, RAP1GAP2, ARRB2, MIS12, RPH3AL, PITPNA-AS1, PITPNM3, WRAP53	RPL26, EIF4A1, PFN1, TAX1BP3, CD68, VAMP2, EMC6, MIR22HG, NTN1, RANGRF, SPAG7, RNF167, ELP5, ITGAE, DVL2, ACADVL, TMEM107, GLOD4, RPAIN, SLC25A11, PSMB6, TMEM256, MYO1C, DERL2, CNTROB, SAT2, TRAPPC1, TNFSF12, CLDN7
chr15q14	0.127692	0.773213	0.522314	1.37536	82	5	NOP10, EMC7, EMC4	NOP10, EMC7, EMC4
chr6q23	0.156863	0.844809	0.421099	1.33532	111	8	RPS12, ENPP1, PERP, TBPL1, AHI1	RPS12, ENPP1, PERP, TBPL1, AHI1
chr14q13	0.132353	0.773213	0.622964	1.33189	80	3	FAM177A1, SPTSSA, PPP2R3C	FAM177A1, SPTSSA, PPP2R3C
chr12p13	0.154286	0.844809	0.242408	1.31541	134	33	GAPDH, CD9, TPI1, C12orf57, ENO2, MFAP5, TNFRSF1A, CDCA3, NDUFA9, MRPL51, RHNO1, FKBP4, MLF2, WNT5B, NINJ2, PHB2, EMP1, EMG1, TULP3, SPSB2	GAPDH, CD9, TPI1, C12orf57, ENO2, MFAP5, TNFRSF1A, CDCA3, NDUFA9, MRPL51, RHNO1, FKBP4, MLF2, WNT5B, NINJ2, PHB2, EMP1, EMG1, TULP3, SPSB2
chr6p24	0.167647	0.844809	0.433652	1.30355	113	7	TMEM14C, ADTRP, SLC35B3, TMEM14B, EEF1E1	TMEM14C, ADTRP, SLC35B3, TMEM14B, EEF1E1
chrXq28	0.157005	0.844809	0.279332	1.30192	129	22	RPL10, BGN, FAM3A, LAGE3, IDH3G, NAA10, CD99L2, GDI1, UBL4A, EMD, FUNDC2	RPL10, BGN, FAM3A, LAGE3, IDH3G, NAA10, CD99L2, GDI1, UBL4A, EMD, FUNDC2
chr13q22	0.0951417	0.706841	0.958069	1.29793	46	1	COMMD6	COMMD6
chr6q27	0.165884	0.844809	0.537289	1.29735	105	4	MPC1, SFT2D1	MPC1, SFT2D1
chr19p12	0.101215	0.706841	0.949793	1.28672	49	1	ZNF90	ZNF90
chr8q24	0.172571	0.844809	0.236656	1.28419	150	33	RPL8, EEF1D, GPAA1, SLC52A2, CYC1, ARC, SHARPIN, VPS28, EIF3H, TNFRSF11B, COMMD5, SQLE, PPP1R16A, GSDMD, HSF1, NDUFB9, ST3GAL1, MED30, LYNX1, DENND3, EXOSC4, MRPL13, CYHR1	RPL8, EEF1D, GPAA1, SLC52A2, CYC1, ARC, SHARPIN, VPS28, EIF3H, TNFRSF11B, COMMD5, SQLE, PPP1R16A, GSDMD, HSF1, NDUFB9, ST3GAL1, MED30, LYNX1
chr19q13	0.132797	0.773213	0.162775	1.28401	131	133	RPL13A, RPS16, RPS5, RPS9, EMP3, AXL, EGLN2, FXYD5, RPL18, RPS19, COX6B1, FTL, RPL28, NR1H2, IL11, KCNN4, PLAUR, NOSIP, RPS11, CEBPG, MYADM, BLVRB, PSENEN, C19orf48, TSEN34, PIH1D1, TBCB, EIF3K, COX7A1, SIRT2, PEPD, PDCD5, POLR2I, FCGRT, SERTAD1, TMEM147, BCL2L12, CYTH2, HSPBP1, SHKBP1, RUVBL2, TIMM50, ETHE1, ERCC1, FXYD1, ERF, NFKBID, DEDD2, ALDH16A1, ZFP36, YIF1B, RABAC1	RPL13A, RPS16, RPS5, RPS9, EMP3, AXL, EGLN2, FXYD5, RPL18, RPS19, COX6B1, FTL, RPL28, NR1H2, IL11, KCNN4, PLAUR, NOSIP, RPS11, CEBPG, MYADM, BLVRB, PSENEN, C19orf48, TSEN34, PIH1D1, TBCB, EIF3K, COX7A1, SIRT2, PEPD, PDCD5, POLR2I, FCGRT, SERTAD1, TMEM147, BCL2L12, CYTH2, HSPBP1, SHKBP1, RUVBL2, TIMM50, ETHE1, ERCC1, FXYD1, ERF, NFKBID, DEDD2, ALDH16A1, ZFP36, YIF1B, RABAC1
chr5q13	0.193277	0.844809	0.404585	1.28295	137	8	TAF9, BTF3, MRPS36, CENPH, HEXB	TAF9, BTF3, MRPS36, CENPH, HEXB
chr17q25	0.17377	0.844809	0.211251	1.27467	158	46	RPL38, ANAPC11, FN3KRP, CDC42EP4, METTL23, SUMO2, SLC16A3, GAA, ARHGDIA, GALK1, SLC9A3R1, MRPL12, ARL16, LRRC45, MIF4GD, SDK2, MFSD11, DCXR, MRPS7, FAM104A, WBP2, TEN1, EIF4A3, OGFOD3, NARF, CCDC137, ENDOV, NAT9, PYCR1, BAIAP2, JMJD6, CHMP6, UNK, SLC25A19, TNRC6C, PCYT2, RAB40B, OXLD1, AFMID, TBC1D16, B3GNTL1	RPL38, ANAPC11, FN3KRP, CDC42EP4, METTL23, SUMO2, SLC16A3, GAA, ARHGDIA, GALK1, SLC9A3R1, MRPL12, ARL16, LRRC45, MIF4GD, SDK2, MFSD11, DCXR, MRPS7, FAM104A, WBP2, TEN1, EIF4A3, OGFOD3, NARF, CCDC137
chr16q21	0.201087	0.855576	0.365945	1.25532	147	10	USB1, KIFC3, CKLF, COQ9, KATNB1, POLR2C	USB1, KIFC3, CKLF, COQ9, KATNB1, POLR2C
chr2q37	0.192402	0.844809	0.281544	1.24739	156	19	STK25, NGEF, COPS8, PDE6D, ITM2C, ILKAP, PTMA, DTYMK, UBE2F, GPC1, AGAP1, ATG4B, THAP4, ACKR3	STK25, NGEF, COPS8, PDE6D, ITM2C, ILKAP, PTMA, DTYMK, UBE2F, GPC1, AGAP1, ATG4B
chr11q12	0.214201	0.879523	0.238361	1.22605	180	29	SLC3A2, TMX2, UBXN1, TIMM10, B3GAT3, STX5, FTH1, WDR74, TMEM179B, SDHAF2, TMEM223, SSRP1, BEST1, VPS37C, NXF1, TMEM109, FEN1, FADS1, CPSF7, SLC43A3, CCDC86, TMEM216, TTC9C	SLC3A2, TMX2, UBXN1, TIMM10, B3GAT3, STX5, FTH1, WDR74, TMEM179B, SDHAF2, TMEM223, SSRP1, BEST1, VPS37C, NXF1, TMEM109, FEN1, FADS1, CPSF7, SLC43A3
chr13q21	0.218623	0.884283	0.878621	1.1903	107	1	MZT1	MZT1
chr6p23	0.224696	0.895481	0.87531	1.18581	110	1	CD83	CD83
chr7q33	0.258824	0.956471	0.393451	1.18271	175	7	FAM180A, AKR1B1, CHCHD3, BPGM	FAM180A, AKR1B1, CHCHD3, BPGM
chr9q33	0.291349	0.956471	0.279074	1.15512	228	16	PSMB7, RPL12, RPL35, RABEPK, ANGPTL2, FBXW2, GSN, NDUFA8, ARPC5L, PHF19	PSMB7, RPL12, RPL35, RABEPK, ANGPTL2, FBXW2, GSN, NDUFA8, ARPC5L, PHF19
chr2p13	0.27619	0.956471	0.23239	1.15434	231	26	AUP1, ANXA4, HTRA2, DGUOK, MTHFD2, PRADC1, BOLA3, WDR54, NFU1, SNRPG, CCT7, ANTXR1, STAMBP, DOK1, NAGK, MRPL53, LOXL3, GMCL1, SFXN5, RAB11FIP5, SEMA4F, CYP26B1	AUP1, ANXA4, HTRA2, DGUOK, MTHFD2, PRADC1, BOLA3, WDR54, NFU1, SNRPG, CCT7, ANTXR1, STAMBP, DOK1
chr1q42	0.293168	0.956471	0.264796	1.14909	235	18	GGPS1, GUK1, MRPL55, EPHX1, C1orf198, DEGS1, GNPAT, SNAP47, PYCR2, SPRTN, C1orf131, KCNK1, NTPCR, WNT9A, SIPA1L2	GGPS1, GUK1, MRPL55, EPHX1, C1orf198, DEGS1, GNPAT, SNAP47, PYCR2, SPRTN, C1orf131
chr3p25	0.293765	0.956471	0.237376	1.1474	244	24	BRK1, RPL32, TADA3, ARPC4, CAMK1, IL17RC, JAGN1, IQSEC1, TMEM43, CCDC174, RAF1, RPUSD3, LSM3, TIMP4, GALNT15, OGG1, SLC6A6, CRELD1, ATG7, HDAC11, BRPF1, METTL6, MTMR14	BRK1, RPL32, TADA3, ARPC4, CAMK1, IL17RC, JAGN1, IQSEC1, TMEM43, CCDC174, RAF1, RPUSD3, LSM3, TIMP4, GALNT15
chr12q13	0.297155	0.956471	0.175033	1.14607	281	59	RPL41, NDUFA4L2, RPS26, TUBA1B, IGFBP6, HNRNPA1, TMEM106C, PFDN5, DCTN2, NACA, MYL6, RARG, NABP2, TUBA1C, BLOC1S1, NR4A1	RPL41, NDUFA4L2, RPS26, TUBA1B, IGFBP6, HNRNPA1, TMEM106C, PFDN5, DCTN2, NACA, MYL6, RARG, NABP2, TUBA1C, BLOC1S1, NR4A1
chr2q11	0.306789	0.956471	0.291328	1.13925	234	14	RPL31, COX5B, ACTR1B, UNC50, ANKRD39, ARID5A, PDCL3, ANKRD36	RPL31, COX5B, ACTR1B, UNC50, ANKRD39, ARID5A, PDCL3, ANKRD36
chr8q21	0.322057	0.959092	0.307039	1.12046	237	12	RPL7, LRRCC1, ZFAND1, MRPS28, TERF1, PEX2, C8orf88, CPNE3	RPL7, LRRCC1, ZFAND1, MRPS28, TERF1, PEX2, C8orf88, CPNE3
chr4p14	0.309231	0.956471	0.425171	1.11956	200	5	RPL9, SMIM14, UGDH	RPL9, SMIM14, UGDH
chr6q13	0.312092	0.956471	0.521391	1.11473	190	3	EEF1A1, SMAP1, SLC17A5	EEF1A1, SMAP1, SLC17A5
chr20p11	0.317647	0.956471	0.368846	1.10874	215	7	CST3, DTD1, NXT1	CST3, DTD1, NXT1
chrXq26	0.317647	0.956471	0.368485	1.10766	215	7	FHL1, MAP7D3, SMIM10, RBMX2, SLC25A14, HPRT1	FHL1, MAP7D3, SMIM10, RBMX2
chrXp22	0.349747	0.967919	0.256858	1.09509	276	17	TMSB4X, SLC25A6, SMS, CA5B, CD99, PRPS2, ACOT9, AP1S2, XG, APOO, PDHA1, OFD1, ARHGAP6, HCCS, LINC00685, PDK3, PNPLA4	TMSB4X, SLC25A6, SMS, CA5B, CD99, PRPS2, ACOT9, AP1S2, XG, APOO, PDHA1, OFD1
chr15q13	0.36833	0.967919	0.582781	1.06558	213	2	ARHGAP11B, SCG5	ARHGAP11B, SCG5
chr2p11	0.367692	0.967919	0.404108	1.0641	238	5	CAPG, KRCC1	CAPG, KRCC1
chr5q33	0.391473	0.967919	0.26227	1.05855	302	15	GPX3, RPS14, C1QTNF2	GPX3, RPS14, C1QTNF2
chr1q24	0.390013	0.967919	0.296767	1.05321	288	11	DPT, MPC2, MGST3, PIGC, F5, ATP1B1, SLC19A2, DCAF6, C1orf112, NME7	DPT, MPC2, MGST3, PIGC, F5, ATP1B1, SLC19A2
chr15q23	0.378873	0.967919	0.319872	1.05274	268	9	RPLP1, PKM, CLN6	RPLP1, PKM, CLN6
chrXq21	0.382353	0.967919	0.49103	1.04982	233	3	COX7B, PGK1, HMGN5	COX7B, PGK1, HMGN5
chr2q21	0.370892	0.967919	0.434567	1.04931	236	4	CCDC74A, IMP4, PTPN18, CCDC115	CCDC74A, IMP4
chr2q33	0.395412	0.967919	0.294684	1.04581	292	11	NBEAL1, C2orf69, SUMO1, EEF1B2, MOB4, METTL21A	NBEAL1, C2orf69, SUMO1, EEF1B2, MOB4, METTL21A
chr16p12	0.39946	0.967919	0.293553	1.0418	295	11	RPS15A, LCMT1, GDE1, LYRM1, UQCRC2, NDUFAB1, COQ7, NSMCE1	RPS15A, LCMT1, GDE1, LYRM1, UQCRC2, NDUFAB1, COQ7, NSMCE1
chr5q31	0.403226	0.967919	0.193267	1.03646	349	32	CYSTM1, PDLIM4, HINT1, UBE2D2, HNRNPA0, C5orf15, CAMLG, CDKN2AIPNL, RAD50, SPOCK1, ZCCHC10, NDFIP1, UQCRQ	CYSTM1, PDLIM4, HINT1, UBE2D2, HNRNPA0, C5orf15, CAMLG, CDKN2AIPNL, RAD50, SPOCK1, ZCCHC10, NDFIP1, UQCRQ
chr7q11	0.427696	0.967919	0.233456	1.03433	348	19	ELN, HSPB1, RHBDD2, GUSB, MDH2, TMEM60, TPST1, ASL, AUTS2, RFC2	ELN, HSPB1, RHBDD2, GUSB, MDH2, TMEM60, TPST1, ASL, AUTS2, RFC2
chr13q12	0.421543	0.967919	0.271504	1.02859	316	13	RPL21, GTF3A, SAP18, POLR1D	RPL21, GTF3A, SAP18, POLR1D
chr21q22	0.424852	0.967919	0.199666	1.02701	358	29	U2AF1, SOD1, CBR3, SUMO3, MRPS6, CSTB, CBR1, IL10RB	U2AF1, SOD1, CBR3, SUMO3, MRPS6, CSTB, CBR1, IL10RB
chr16q23	0.422192	0.967919	0.280601	1.02398	311	12	GABARAPL2, CENPN, SYCE1L, CDH13, CMC2, TMEM170A, HSBP1, GCSH, MON1B, MPHOSPH6, RFWD3	GABARAPL2, CENPN, SYCE1L, CDH13, CMC2, TMEM170A, HSBP1, GCSH
chr3p21	0.446945	0.967919	0.162869	1.02196	416	51	NDUFAF3, IFRD2, RASSF1, POC1A, TMA7, TEX264, ZMYND10, DAG1, RPL29, DALRD3, PCBP4, KIF9, MAPKAPK3, IMPDH2, TUSC2, MANF, APEH, TMEM115, RHOA, BAP1, P4HTM, ZDHHC3, KLHDC8B, CYB561D2, TWF2, HYAL1, PHF7, SHISA5, MON1A, GLT8D1, ELP6, IP6K2, SMIM4, ABHD14A	NDUFAF3, IFRD2, RASSF1, POC1A, TMA7, TEX264, ZMYND10, DAG1, RPL29, DALRD3, PCBP4, KIF9, MAPKAPK3, IMPDH2, TUSC2, MANF, APEH, TMEM115, RHOA, BAP1, P4HTM, ZDHHC3, KLHDC8B, CYB561D2, TWF2, HYAL1, PHF7, SHISA5
chr7p13	0.439948	0.967919	0.261129	1.02115	336	14	POLD2, COA1, SNHG15, TBRG4, OGDH, DBNL, PPIA, MRPS24, TMED4, YKT6, CCM2	POLD2, COA1, SNHG15, TBRG4, OGDH, DBNL, PPIA, MRPS24
chr1p13	0.432432	0.967919	0.220668	1.00951	351	21	RHOC, LAMTOR5, CD58, TSPAN2, RAP1A, DRAM2, PHTF1, BCAS2, PSMA5, VANGL1, CSF1, PTGFRN, SORT1, NGF, WDR77, PSRC1, IGSF3, GSTM4, WNT2B	RHOC, LAMTOR5, CD58, TSPAN2, RAP1A, DRAM2, PHTF1, BCAS2, PSMA5, VANGL1, CSF1, PTGFRN
chr18p11	0.465649	0.967919	0.241182	0.998276	365	16	RAB31, TGIF1, TUBB6, PSMG2, LINC00667, NDUFV2, MYL12B, MPPE1, GNAL, DLGAP1-AS1	RAB31, TGIF1, TUBB6, PSMG2, LINC00667, NDUFV2, MYL12B, MPPE1, GNAL, DLGAP1-AS1
chr8p23	0.458824	0.967919	0.329744	0.991205	311	7	CLN8, FBXO25, MTMR9, ARHGEF10	CLN8, FBXO25, MTMR9, ARHGEF10
chr3p14	0.470985	0.967919	0.27793	0.986354	348	11	C3orf14, ATXN7, RPP14, PDHB, FRMD4B, ARL6IP5, CCDC66	C3orf14, ATXN7, RPP14, PDHB, FRMD4B, ARL6IP5, CCDC66
chr5p15	0.483696	0.967919	0.285162	0.978207	355	10	PDCD6, MRPL36, MED10, MIR4458HG, NDUFS6, SDHA, ZNF622	PDCD6, MRPL36, MED10, MIR4458HG, NDUFS6, SDHA, ZNF622
chr2q12	0.490534	0.967919	0.534861	0.97796	284	2	FHL2	FHL2
chrXq24	0.492647	0.967919	0.323418	0.972189	334	7	SLC25A5, NKAP, NDUFA1	SLC25A5, NKAP, NDUFA1
chr12q12	0.507745	0.967919	0.53006	0.969182	294	2	ZCRB1	ZCRB1
chr14q12	0.491204	0.967919	0.265357	0.968353	362	12	CHMP4A, NEDD8, NOVA1, DCAF11, EMC9, TINF2, SDR39U1, GMPR2, RABGGTA, STXBP6, TM9SF1, MDP1	CHMP4A, NEDD8, NOVA1, DCAF11, EMC9, TINF2, SDR39U1, GMPR2
chr2q23	0.492997	0.967919	0.303116	0.96119	351	8	TNFAIP6, ARL5A, ARL6IP6	TNFAIP6, ARL5A, ARL6IP6
chr9q32	0.488263	0.967919	0.397417	0.95961	311	4	SLC31A2, CDC26, ATP6V1G1	SLC31A2, CDC26, ATP6V1G1
chr13q32	0.55938	0.967919	0.516774	0.944889	324	2	UBAC2	UBAC2
chr3p24	0.523944	0.967919	0.286614	0.943279	371	9	RPL15, CMC1, UBE2E1, ZNF385D, UBE2E2	RPL15, CMC1, UBE2E1, ZNF385D, UBE2E2
chr16q13	0.512308	0.967919	0.354046	0.932276	332	5	HERPUD1, MT1X, MT1A, NUP93, BBS2	HERPUD1, MT1X, MT1A
chr7p11	0.535211	0.967919	0.384318	0.927982	341	4	CHCHD2, SUMF2, SEC61G, PSPH	CHCHD2, SUMF2, SEC61G
chr3q13	0.559432	0.967919	0.22875	0.923265	432	15	CD47, COX17, NDUFB4, IFT57, ATG3, TIMMDC1, SLC35A5, B4GALT4, LRRC58, BOC	CD47, COX17, NDUFB4, IFT57, ATG3, TIMMDC1, SLC35A5, B4GALT4, LRRC58
chr11q23	0.548854	0.967919	0.193604	0.920871	454	23	RPS25, CRYAB, PTS, DIXDC1, CADM1, FXYD6, RNF26, RBM7	RPS25, CRYAB, PTS, DIXDC1, CADM1, FXYD6, RNF26, RBM7
chr3q27	0.545332	0.967919	0.25185	0.919062	402	12	RPL39L, MAGEF1, MAP3K13, ETV5, AP2M1, POLR2H, PARL, ALG3, RFC4, TMEM41A	RPL39L, MAGEF1, MAP3K13, ETV5, AP2M1, POLR2H, PARL, ALG3
chr13q14	0.565891	0.967919	0.227159	0.916844	437	15	CAB39L, ESD, HNRNPA1L2, WBP4, SUCLA2, NUDT15, SPRYD7, SERP2, MED4	CAB39L, ESD, HNRNPA1L2, WBP4, SUCLA2, NUDT15, SPRYD7, SERP2, MED4
chr15q22	0.568475	0.967919	0.22629	0.913337	439	15	RPL4, CILP, OAZ2, ANXA2	RPL4, CILP, OAZ2, ANXA2
chr9q22	0.58094	0.967919	0.233205	0.911956	444	14	ASPN, CKS2, NANS, OGN, FAM120AOS, ZNF367, NINJ1, SEC61B	ASPN, CKS2, NANS, OGN, FAM120AOS, ZNF367, NINJ1, SEC61B
chr16p13	0.599579	0.967919	0.137807	0.906431	568	60	TNFRSF12A, EMP2, HCFC1R1, POLR3K, NTAN1, MPG, VASN, HAGH, NUBP2, THOC6, CARHSP1, MLST8, LITAF, SPSB3, FLYWCH2, MSRB1, NDUFB10, PIGQ, UNKL, PKMYT1, GLIS2, UBALD1, MRPL28, RPUSD1, CHTF18, TRAF7, PDPK1, TELO2, NPRL3, RHOT2, KCTD5, PAQR4, TMEM204, GFER, NMRAL1, ABCA3, DECR2, RHBDF1, CDIP1, ALG1, FAHD1, AMDHD2, SNX29, HAGHL, TBL3, CORO7, ZNF174, ERCC4, FLYWCH1, IFT140, TMEM186, ZNF213, ZNF500	TNFRSF12A, EMP2, HCFC1R1, POLR3K, NTAN1, MPG, VASN, HAGH, NUBP2, THOC6, CARHSP1, MLST8, LITAF, SPSB3, FLYWCH2, MSRB1, NDUFB10, PIGQ, UNKL, PKMYT1, GLIS2, UBALD1, MRPL28, RPUSD1, CHTF18, TRAF7, PDPK1, TELO2
chr4q35	0.574648	0.967919	0.274537	0.903532	407	9	DCTD, RWDD4, CENPU, PDLIM3, ANKRD37, UFSP2, SORBS2, SLC25A4, C4orf47	DCTD, RWDD4, CENPU, PDLIM3, ANKRD37
chr3q12	0.562874	0.967919	0.31901	0.901757	375	6	RPL24, PCNP, CMSS1	RPL24, PCNP, CMSS1
chr11q21	0.551821	0.967919	0.283794	0.899921	393	8	MTMR2, SMCO4, MED17, SLC36A4, CWC15, ENDOD1	MTMR2, SMCO4, MED17, SLC36A4
chr1q25	0.592689	0.967919	0.229721	0.898333	453	14	KIAA0040, C1orf21, GLUL, RGS16	KIAA0040, C1orf21, GLUL, RGS16
chrXp11	0.60023	0.967919	0.167033	0.895768	520	32	PLP2, UXT, WDR13, TIMM17B, DYNLT3, SLC38A5, HSD17B10, WDR45, NDP, EBP	PLP2, UXT, WDR13, TIMM17B, DYNLT3, SLC38A5, HSD17B10, WDR45, NDP, EBP
chr4q22	0.641997	0.967919	0.486203	0.888992	372	2	PYURF, HSD17B11	PYURF, HSD17B11
chr9p22	0.58216	0.967919	0.367981	0.888535	371	4	RPS6	RPS6
chr17q24	0.619281	0.967919	0.415314	0.887937	378	3	AMZ2, SOX9	AMZ2, SOX9
chr9q34	0.630225	0.967919	0.141029	0.884917	587	51	AK1, RPL7A, ST6GALNAC6, CRAT, EDF1, AGPAT2, PTRH1, URM1, DPP7, ST6GALNAC4, MRPL41, ZDHHC12, TUBB4B, PKN3, SURF2, COQ4, TMEM141, TOR1A, CIZ1, SNHG7, FBXW5	AK1, RPL7A, ST6GALNAC6, CRAT, EDF1, AGPAT2, PTRH1, URM1, DPP7, ST6GALNAC4, MRPL41, ZDHHC12, TUBB4B, PKN3, SURF2, COQ4, TMEM141, TOR1A, CIZ1, SNHG7, FBXW5
chr4q24	0.586854	0.967919	0.365554	0.882674	374	4	SLC9B2, CISD2, PPA2	SLC9B2, CISD2, PPA2
chr8p11	0.626359	0.967919	0.253945	0.871123	460	10	SMIM19, LSM1, ASH2L, TM2D2, ZNF703, VDAC3, GOLGA7, THAP1, SFRP1	SMIM19, LSM1, ASH2L, TM2D2, ZNF703, VDAC3, GOLGA7
chr3p22	0.614362	0.967919	0.229542	0.869621	461	13	RPSA, RPL14, HIGD1A, SEC22C, MLH1, PLCD1, ACAA1, POMGNT2, SUSD5, ZBTB47, SLC25A38	RPSA, RPL14, HIGD1A, SEC22C, MLH1
chr3p12	0.684211	0.967919	0.640552	0.867777	337	1	GBE1	GBE1
chr10q22	0.627098	0.967919	0.179444	0.867374	522	24	DDIT4, KCNMA1, VDAC2, MRPS16, PCBD1, ANAPC16, DDX50, ANXA11, CHCHD1, C10orf105, FUT11, ANXA7, ADK	DDIT4, KCNMA1, VDAC2, MRPS16, PCBD1, ANAPC16, DDX50, ANXA11, CHCHD1, C10orf105, FUT11, ANXA7, ADK
chr4p15	0.629076	0.967919	0.25284	0.867331	462	10	FGFBP2, SMIM20, RAB28	FGFBP2, SMIM20, RAB28
chr22q12	0.634524	0.967919	0.173757	0.863095	532	26	HMOX1, GAS2L1, MPST, XBP1, FBXO7, SLC35E4, IFT27, DUSP18, NF2, EIF3D, ASCC2, HMGXB4, DRG1, ZMAT5, MCM5, LIF, KCTD17, RNF185, MORC2-AS1, NIPSNAP1, ZNRF3	HMOX1, GAS2L1, MPST, XBP1, FBXO7, SLC35E4, IFT27, DUSP18, NF2, EIF3D, ASCC2, HMGXB4, DRG1, ZMAT5
chr15q11	0.700405	0.967919	0.633379	0.858061	345	1	NIPA2	NIPA2
chr4q13	0.635294	0.967919	0.284718	0.855858	431	7	CXCL2, CXCL3, CXCL1, CSN1S1, DCK, BTC	CXCL2, CXCL3, CXCL1, CSN1S1
chr7p15	0.669837	0.967919	0.244472	0.838625	492	10	TOMM7, CYCS, GPNMB	TOMM7, CYCS, GPNMB
chr17p11	0.668305	0.967919	0.182841	0.836459	543	21	TMEM11, COPS3, UBB, SPECC1, EPN2, MFAP4, DRG2, LLGL1, ALDH3A2, DHRS7B, PEMT, MAPK7, TOM1L2, SHMT1, FAM83G, PRPSAP2, ATPAF2, B9D1, MPRIP-AS1, SLC47A1	TMEM11, COPS3, UBB, SPECC1, EPN2, MFAP4, DRG2
chr17q21	0.68172	0.967919	0.131443	0.830055	633	53	RPL27, EIF1, SLC25A39, SNF8, TUBG1, RAB5C, PSMC3IP, HEXIM1, ARL4D, MRPL27, ETV4, COA3, PSMD3, GRN, C1QL1, SLC35B1, PHB, COASY, TMEM101, CNP, NME1, PDK2, VPS25, MLX, VAT1, NT5C3B, TOB1, SMARCE1, TMUB2, SGCA, G6PC3, DLX4, CDK5RAP3, XYLT2, AOC2, DLX3	RPL27, EIF1, SLC25A39, SNF8, TUBG1, RAB5C, PSMC3IP, HEXIM1, ARL4D, MRPL27, ETV4, COA3, PSMD3, GRN, C1QL1, SLC35B1, PHB, COASY, TMEM101, CNP, NME1, PDK2, VPS25, MLX, VAT1
chr1q43	0.742915	0.967919	0.611862	0.828911	366	1	FH	FH
chr14q21	0.680707	0.967919	0.241258	0.827602	500	10	RPL36AL, RPS29, LRR1, KLHDC2, TRAPPC6B, MGAT2, VCPKMT	RPL36AL, RPS29, LRR1, KLHDC2
chr12q24	0.686123	0.967919	0.140011	0.827222	622	43	RPL6, TMED2, RAN, RPLP0, COX6A1, HSPB8, PEBP1, ARL6IP4, PSMD9, ALDH2, WSB2, POP5, GLTP, VPS29, ACADS, SUDS3, DDX54, COQ5, RITA1, FAM216A, HECTD4, RFC5, FZD10, NOC4L, TCTN1, CAMKK2, SH2B3, TBX3, RNF34, MAP1LC3B2, C12orf76, ALKBH2	RPL6, TMED2, RAN, RPLP0, COX6A1, HSPB8, PEBP1, ARL6IP4, PSMD9, ALDH2, WSB2, POP5, GLTP, VPS29, ACADS, SUDS3, DDX54
chr3q21	0.684211	0.967919	0.232446	0.824934	506	11	MGLL, FAM162A, HMCES, SLC41A3, RAB7A, ISY1, CHCHD6	MGLL, FAM162A, HMCES, SLC41A3, RAB7A, ISY1
chr1p33	0.724613	0.967919	0.450331	0.823402	420	2	UQCRH, MKNK1	UQCRH
chr1p34	0.705819	0.967919	0.131455	0.818182	654	50	SMIM12, ATP6V0B, COL8A2, HYI, UROD, EBNA1BP2, NDUFS5, MRPS15, PRDX1, ZC3H12A, C1orf122, NFYC, AKR1A1, STK40, ELOVL1, POMGNT1, CDC20, LSM10, RRAGC, ERI3, MED8, PPIE, ST3GAL3, MAST2, TOE1, DMAP1, OSCP1, PTPRF, C1orf216, MTF1, IPO13, MYCBP, TMEM53, RAD54L, EXO5, MUTYH, TRIT1, C1orf50, KDM4A, GJA4, SLC6A9, CCDC24, LINC01137	SMIM12, ATP6V0B, COL8A2, HYI, UROD, EBNA1BP2, NDUFS5, MRPS15, PRDX1, ZC3H12A, C1orf122, NFYC, AKR1A1, STK40, ELOVL1, POMGNT1, CDC20, LSM10, RRAGC, ERI3, MED8, PPIE
chr1q44	0.684132	0.967919	0.288161	0.814554	456	6	COX20, SCCPDH, DESI2	COX20, SCCPDH, DESI2
chr9p13	0.719424	0.967919	0.164917	0.797155	599	24	HINT2, CCDC107, GRHPR, STOML2, DCTN3, EXOSC3, CREB3, MELK, CA9, DCAF10, CHMP5, SIGMAR1, TOMM5, GLIPR2, FANCG, DCAF12	HINT2, CCDC107, GRHPR, STOML2, DCTN3, EXOSC3, CREB3, MELK, CA9, DCAF10, CHMP5, SIGMAR1, TOMM5, GLIPR2
chr8q13	0.716923	0.967919	0.300907	0.792351	465	5	MSC, MTFR1, COPS5, RRS1	MSC, MTFR1, COPS5
chr20q11	0.746163	0.967919	0.159612	0.786542	631	25	MANBAL, ERGIC3, DSN1, SCAND1, COMMD7, RALY, DYNLRB1, PROCR, EIF6, AHCY	MANBAL, ERGIC3, DSN1, SCAND1, COMMD7, RALY, DYNLRB1, PROCR, EIF6, AHCY
chr6q14	0.703081	0.967919	0.247631	0.785246	501	8	COX7A2, NT5E	COX7A2, NT5E
chr14q31	0.811741	0.967919	0.577931	0.782943	400	1	DIO2	DIO2
chr14q32	0.742857	0.967919	0.157475	0.782217	623	26	CRIP2, CRIP1, CKB, SIVA1, IFI27L2, AHNAK2, BDKRB1	CRIP2, CRIP1, CKB, SIVA1, IFI27L2, AHNAK2, BDKRB1
chr22q11	0.746683	0.967919	0.162934	0.774991	618	23	DGCR6L, THAP7, MIF, COMT, SNAP29, SDF2L1, MRPL40, YDJC, CABIN1, BCL2L13, CDC45, SMARCB1, SCARF2, TANGO2, GNB1L, ZDHHC8, IL17RA, TRMT2A, GNAZ, DERL3, YPEL1, CLTCL1	DGCR6L, THAP7, MIF, COMT, SNAP29, SDF2L1, MRPL40, YDJC, CABIN1, BCL2L13, CDC45, SMARCB1
chr17p12	0.79346	0.967919	0.423565	0.774462	460	2	ARHGAP44, ZSWIM7	ARHGAP44
chr15q25	0.763194	0.967919	0.21076	0.769115	563	12	IDH3A, MORF4L1, NMB, MRPS11, MTHFS, BCL2A1, MRPL46	IDH3A, MORF4L1, NMB, MRPS11, MTHFS, BCL2A1, MRPL46
chr15q26	0.745431	0.967919	0.196466	0.768287	570	14	MFGE8, PRC1, CIB1, ANPEP, ABHD2, ACAN, AEN, TM2D3, POLG, MAN2A2, LRRC28, RGMA	MFGE8, PRC1, CIB1, ANPEP, ABHD2, ACAN
chr20q13	0.768884	0.967919	0.137568	0.765338	681	35	PPDPF, RPS21, ZFAS1, PIGT, ADRM1, DOK5, TSHZ2, SDC4, DPM1, OSER1, VAPB, STMN3, TPD52L2, ARFRP1, SLC35C2, PFDN4, TP53RK, IFT52, UCKL1, CD40, SNX21, TOMM34, MRGBP, RGS19, ACOT8, PTGIS, ZFP64, NPEPL1, SLCO4A1	PPDPF, RPS21, ZFAS1, PIGT, ADRM1, DOK5, TSHZ2, SDC4, DPM1, OSER1, VAPB, STMN3, TPD52L2, ARFRP1, SLC35C2, PFDN4
chr17q11	0.771499	0.967919	0.164643	0.753209	627	21	RPL23A, RAB34, POLDIP2, TP53I13, TMEM98, MYO1D, SDF2, TMEM97, NSRP1, TMEM199, GOSR1, ANKRD13B, SSH2	RPL23A, RAB34, POLDIP2, TP53I13, TMEM98, MYO1D, SDF2, TMEM97, NSRP1, TMEM199, GOSR1, ANKRD13B
chr18q12	0.778462	0.967919	0.285368	0.751433	505	5	TPGS2, INO80C	TPGS2, INO80C
chr10p14	0.814114	0.967919	0.41032	0.750244	472	2	CELF2, KIN	CELF2
chr7p22	0.779898	0.967919	0.180722	0.748027	612	16	CHST12, GPER1, C7orf50, MAD1L1, PSMG3, ZFAND2A, CCZ1B, ZDHHC4, PRKAR1B, AIMP2, BRAT1, SNX8	CHST12, GPER1, C7orf50, MAD1L1, PSMG3, ZFAND2A, CCZ1B, ZDHHC4
chrXq13	0.766106	0.967919	0.235211	0.74586	546	8	RPS4X, IGBP1, PIN4	RPS4X, IGBP1, PIN4
chr2p12	0.836489	0.967919	0.402318	0.735613	485	2	POLE4, GCFC2	POLE4
chr5q34	0.839931	0.967919	0.401359	0.733859	487	2	NUDCD2, PANK3	NUDCD2	PANK3
chr20p12	0.781513	0.967919	0.231164	0.73303	557	8	MKKS, DSTN, BFSP1, PCNA, TRMT6	MKKS, DSTN, BFSP1, PCNA, TRMT6
chr18q23	0.902834	0.978672	0.538483	0.729501	445	1	NFATC1	NFATC1
chr18q22	0.846816	0.967919	0.397351	0.726531	491	2	CYB5A, SERPINB8	CYB5A
chr4q28	0.833333	0.967919	0.339222	0.725253	509	3	JADE1, SLC7A11, NUDT6	JADE1, SLC7A11
chr16q24	0.80916	0.967919	0.174755	0.723328	635	16	RPL13, COX4I1, CHMP1A, DEF8, CDK10, APRT, SPATA33, GINS2, MVD, TRAPPC2L	RPL13, COX4I1, CHMP1A, DEF8, CDK10, APRT, SPATA33, GINS2, MVD
chr2q14	0.82197	0.967919	0.169292	0.721763	650	17	DBI, CHCHD5, IL1B, CKAP2L, GYPC, ZC3H6, INSIG2, WDR33, LIMS2	DBI, CHCHD5, IL1B, CKAP2L, GYPC, ZC3H6, INSIG2, WDR33, LIMS2
chr6p25	0.803922	0.967919	0.226112	0.717007	573	8	NQO2, LYRM4, TUBB2A, TUBB2B, DUSP22, FARS2, BPHL	NQO2, LYRM4, TUBB2A, TUBB2B
chr3q23	0.844615	0.967919	0.268331	0.706572	548	5	PCOLCE2	PCOLCE2
chr14q11	0.837267	0.967919	0.162111	0.703489	673	18	LRP10, PSMB5, ANG, DHRS4L2, EFS, PCK2, C14orf119, SLC22A17, PRMT5, CCNB1IP1, NGDN, NDRG2, HOMEZ, ZNF219, PPP1R3E, RNASE4	LRP10, PSMB5, ANG, DHRS4L2, EFS, PCK2, C14orf119, SLC22A17, PRMT5, CCNB1IP1
chr1q23	0.838359	0.967919	0.147081	0.699586	694	23	CRABP2, SDHC, TAGLN2, UFC1, B4GALT3, PEA15, MRPL24, DUSP23, ISG20L2, DCAF8, RGS5, DUSP12, PRCC, IGSF8, NIT1, HSD17B7, PEX19, FCER1G, LINC01133, PPOX	CRABP2, SDHC, TAGLN2, UFC1, B4GALT3, PEA15, MRPL24, DUSP23
chr10q25	0.872633	0.968077	0.381978	0.698423	506	2	BBIP1	BBIP1
chr4p13	0.981781	0.998647	0.513103	0.695119	484	1	LIMCH1	LIMCH1
chr14q24	0.85242	0.967919	0.140955	0.694604	721	25	COX16, NPC2, SLIRP, SMOC1, IFT43, GALNT16, LTBP2, ACYP1, GSTZ1, RDH11, ERH, SLC39A9, COQ6, TTC9, PIGH, ABCD4, DNAL1	COX16, NPC2, SLIRP, SMOC1, IFT43, GALNT16, LTBP2, ACYP1, GSTZ1, RDH11, ERH, SLC39A9, COQ6
chr3p26	0.875817	0.968077	0.324655	0.69411	535	3	SUMF1, EGOT	SUMF1, EGOT
chr5q35	0.863905	0.967919	0.134424	0.691432	729	29	HIGD2A, TMED9, RNF130, MGAT1, PDLIM7, NHP2, SQSTM1, MXD3, THOC3, B4GALT7, ATP6V0E1, NOP16, KIAA1191, RMND5B	HIGD2A, TMED9, RNF130, MGAT1, PDLIM7, NHP2, SQSTM1, MXD3, THOC3, B4GALT7, ATP6V0E1, NOP16, KIAA1191, RMND5B
chr8q12	0.845588	0.967919	0.229214	0.689013	574	7	RPS20, GGH, SDCBP, CHCHD7, TGS1, UBXN2B	RPS20, GGH, SDCBP
chr1p32	0.836957	0.967919	0.200842	0.688959	615	10	MRPL37, TMEM59, ECHDC2, NDC1, DHCR24, HSPB11, LRRC42, ACOT11, CC2D1B	MRPL37, TMEM59, ECHDC2, NDC1, DHCR24, HSPB11
chr15q24	0.857702	0.967919	0.174495	0.682371	656	14	CSPG4, COX5A, UBL7, ISLR, IMP3, SCAMP2, CLK3, FAM219B, STOML1, RPP25, SCAPER	CSPG4, COX5A, UBL7, ISLR, IMP3, SCAMP2, CLK3
chr9p21	0.848802	0.967919	0.240963	0.681139	566	6	CDKN2B, NDUFB6, CDKN2A	CDKN2B, NDUFB6, CDKN2A
chrXq22	0.857746	0.967919	0.206609	0.679972	608	9	RPL36A, TMSB15B, PRPS1, TSC22D3, PSMD10, GLA, TCEAL1, TRMT2B	RPL36A, TMSB15B, PRPS1, TSC22D3, PSMD10
chr3p11	0.995951	0.998647	0.501793	0.679796	491	1	CHMP2B	CHMP2B
chr10q21	0.88	0.968077	0.257111	0.677027	571	5	ZWINT, UBE2D1, EGR2, RTKN2, TET1	ZWINT, UBE2D1
chr2q31	0.864341	0.967919	0.164679	0.664666	668	15	PRKRA, LINC01116, CYBRD1, METTL5, MTX2, UBE2E3	PRKRA, LINC01116, CYBRD1, METTL5, MTX2, UBE2E3
chr4q23	0.929432	0.993423	0.356535	0.651901	539	2	EIF4E, TSPAN5	EIF4E	TSPAN5
chr9q31	0.885915	0.968077	0.197936	0.651428	628	9	CTNNAL1, TXN	CTNNAL1, TXN
chr4q31	0.890719	0.969417	0.229488	0.648703	594	6	RPS3A	RPS3A
chr2p23	0.885496	0.968077	0.1564	0.647358	695	16	SNX17, ATRAID, PTRHD1, GPN1, ITSN2, FAM228B, SLC35F6, CENPO, NCOA1, PREB, AGBL5, MAPRE3, FKBP1B, CLIP4	SNX17, ATRAID, PTRHD1, GPN1, ITSN2, FAM228B
chr6p22	0.91712	0.986267	0.175746	0.602873	674	10	PPP1R11, MYLIP, ABT1, TDP2, BTN2A1, ACOT13, DTNBP1	PPP1R11, MYLIP, ABT1, TDP2, BTN2A1
chr2p22	0.952614	0.993423	0.279395	0.597345	582	3	DPY30, FEZ2, TTC27	DPY30
chr4q27	0.967298	0.993423	0.326404	0.59681	561	2	ANXA5	ANXA5
chr14q22	0.936572	0.993423	0.161779	0.574144	693	11	LGALS3, PTGER2	LGALS3, PTGER2
chr5q14	0.958824	0.993423	0.184629	0.55499	651	7	RPS23, COX7C, ATG10, LUCAT1, MSH3, SERINC5, ZFYVE16	RPS23, COX7C, ATG10	ZFYVE16
chr7p14	0.961972	0.993423	0.167461	0.551133	682	9	AQP1, LSM5, MRPL32, HERPUD2	AQP1, LSM5, MRPL32, HERPUD2
chr19q12	0.967136	0.993423	0.226517	0.546953	617	4	UQCRFS1, POP4, PLEKHF1, URI1	UQCRFS1, POP4	URI1
chr6q25	0.966408	0.993423	0.131106	0.529162	747	15	MRPL18, PCMT1, FNDC1, DYNLT1, TIAM2, TMEM242, ACAT2, PPP1R14C, KATNA1, RGS17, RSPH3, RAET1G, TFB1M, TULP4	MRPL18, PCMT1, FNDC1, DYNLT1, TIAM2, TMEM242
chr7q36	0.969974	0.993423	0.133753	0.523046	742	14	RHEB, SLC4A2, FASTK, INSIG1, CDK5, GALNT11, PRKAG2, ATP6V0E2, ZNF212, TMEM176B, ZNF786, TMUB1, NUB1	RHEB, SLC4A2, FASTK, INSIG1, CDK5
chr10q26	0.971429	0.993423	0.115911	0.502999	781	18	UROS, RGS10, MGMT, PRDX3, ZNF511, FAM204A, GLRX3, PLEKHA1, EBF3, EMX2, NSMCE4A, FUOM, STK32C, MTG1, PSTK, PDZD8	UROS, RGS10, MGMT, PRDX3, ZNF511, FAM204A, GLRX3, PLEKHA1
chr6q24	0.995385	0.998647	0.180844	0.476199	646	5	SF3B5, STX11, LTV1, STXBP5, HEBP2	SF3B5, STX11
chr11p13	0.993234	0.998647	0.125055	0.456357	733	12	CD59, CD44, PAMR1, APIP	CD59, CD44, PAMR1, APIP
chr11q24	0.998647	0.998647	0.107259	0.391414	737	12	ST3GAL4, TBRG1, TMEM218	ST3GAL4, TBRG1, TMEM218
chr6q16	0.986226	0.998647	-0.19468	-0.48071	357	4	PNISR, ASCC3		PNISR, ASCC3
chr11q14	0.954373	0.993423	-0.133263	-0.571354	250	12	CHORDC1, CTSC, FAT3, NARS2, ME3, PAK1, TMEM126A, PCF11, AAMDC, TMEM126B	PCF11, AAMDC, TMEM126B	CHORDC1
chr4q12	0.916667	0.986267	-0.189434	-0.637527	263	8	IGFBP7, TMEM165, SPATA18, AASDH, NOA1, SGCB, CHIC2	SGCB, CHIC2	IGFBP7, TMEM165
chr9q21	0.863118	0.967919	-0.156155	-0.669502	226	12	HNRNPK, ZFAND5, KLF9, GOLM1, MAMDC2-AS1, NTRK2, IDNK, PSAT1, CTSL, NMRK1, TJP2	CTSL, NMRK1, TJP2	HNRNPK, ZFAND5, KLF9, GOLM1
chr4q32	0.950787	0.993423	-0.522483	-0.690477	482	1	C4orf46
chr10q23	0.85274	0.967919	-0.193112	-0.691424	248	9	KIF11, SLC35G1, PLCE1, NUTM2A-AS1, PPP1R3C, FAS, GHITM	FAS, GHITM
chr9p23	0.938976	0.993423	-0.529103	-0.699227	476	1	PTPRD
chr8p21	0.833333	0.967919	-0.143007	-0.703073	179	16	BMP1, CSGALNACT1, NEFM, C8orf58, NKX3-1, RHOBTB2, LPL, DOCK5		BMP1, CSGALNACT1
chr17q22	0.795031	0.967919	-0.225903	-0.725729	255	7	MKS1, PCTP, SCPEP1, TMEM100, MRPS23, RAD51C	RAD51C
chr10q11	0.815341	0.967919	-0.259873	-0.729601	286	5	CXCL12, ARHGAP22, SGMS1, VSTM4, ZNF32	SGMS1, VSTM4, ZNF32	CXCL12
chr15q12	0.88189	0.968077	-0.558621	-0.738235	447	1	ATP10A
chr8q23	0.817365	0.967919	-0.243972	-0.739111	272	6	TRPS1, RSPO2, OXR1, EBAG9, SYBU	EBAG9, SYBU	TRPS1
chr3q24	0.805128	0.967919	-0.343638	-0.741445	313	3	PLOD2, AGTR1, GYG1	GYG1	PLOD2
chr2q36	0.789272	0.967919	-0.18541	-0.744697	205	11	TRIP12, CUL3, AGFG1, DAW1, FBXO36, IRS1		TRIP12, CUL3, AGFG1
chr13q34	0.799401	0.967919	-0.247238	-0.749005	266	6	COL4A1, COL4A2, LAMP1, PCID2, IRS2, TMCO3	IRS2, TMCO3	COL4A1, COL4A2, LAMP1
chr7q32	0.743056	0.967919	-0.225384	-0.758515	213	8	CALU, CCDC136, PLXNA4, SMKR1, STRIP2, IMPDH1		CALU
chr12q23	0.748	0.967919	-0.16987	-0.765646	186	13	HSP90B1, CKAP4, TMPO, ELK3, CDK17, DRAM1, NT5DC3, EID3, CRY1, SLC41A2, ISCU	CRY1, SLC41A2, ISCU	HSP90B1, CKAP4, TMPO, ELK3, CDK17
chr1q31	0.755682	0.967919	-0.275469	-0.773388	265	5	CFH, TPR, PTPRC		CFH, TPR
chr10p13	0.75	0.967919	-0.21656	-0.775378	218	9	FAM107B, RPP38, SUV39H2, HSPA14, VIM-AS1, PRPF18, DCLRE1C, OPTN	PRPF18, DCLRE1C, OPTN	FAM107B
chrXq12	0.697436	0.967919	-0.367704	-0.79337	271	3	VSIG4, AR
chr5p13	0.723602	0.967919	-0.247153	-0.793994	232	7	IL7R, DNAJC21, RAI14, CDH6		IL7R, DNAJC21, RAI14
chr11q22	0.724432	0.967919	-0.284031	-0.797425	254	5	MMP3, YAP1, ARHGAP42		MMP3, YAP1
chr7q31	0.736842	0.967919	-0.213065	-0.801671	195	10	LAMB1, MDFIC, TES, LRRN3, IMMP2L, THAP5, ZNF277		LAMB1, MDFIC, TES
chr10p12	0.710227	0.967919	-0.288086	-0.80881	249	5	DNAJC1, ARHGAP21, OTUD1		DNAJC1, ARHGAP21
chr12q15	0.705234	0.967919	-0.328585	-0.81135	255	4	RAP1B, MDM2, CPM		RAP1B, MDM2
chr2p15	0.68595	0.967919	-0.33285	-0.821883	248	4	XPO1, C2orf74, FAM161A		XPO1
chr4q21	0.653992	0.967919	-0.191999	-0.823181	171	12	HNRNPD, SEC31A, SCARB2, HNRNPDL, G3BP2, SCD5, HELQ		HNRNPD, SEC31A, SCARB2, HNRNPDL, G3BP2
chr2p16	0.664671	0.967919	-0.274819	-0.832561	221	6	SPTBN1, EFEMP1, PSME4, CHAC2, EML6		SPTBN1, EFEMP1, PSME4
chr5q11	0.643713	0.967919	-0.277783	-0.84154	214	6	GPX8, IL6ST, SETD9, CCNO		GPX8, IL6ST
chr3q25	0.627376	0.967919	-0.201638	-0.864509	164	12	CCNL1, MBNL1, SSR3, KPNA4, TIPARP, MME		CCNL1, MBNL1, SSR3, KPNA4, TIPARP, MME
chr1q41	0.596273	0.967919	-0.27394	-0.880048	191	7	TP53BP2, MIA3, CENPF, HLX, LYPLAL1		TP53BP2, MIA3, CENPF
chr11p14	0.551282	0.967919	-0.411813	-0.888543	214	3	SVIP, METTL15, CCDC34	CCDC34
chr1p35	0.566474	0.967919	-0.151921	-0.893942	97	23	PTP4A2, KHDRBS1, MARCKSL1, PUM1, SRSF4, MED18, CSMD2, THEMIS2, MECR, SERINC2, FABP3, RPA2, CCDC28B, BSDC1, SNHG12, AK2, RCC1, TMEM39B, TAF12, SESN2, EIF3I, ZCCHC17	BSDC1, SNHG12, AK2, RCC1, TMEM39B, TAF12, SESN2, EIF3I, ZCCHC17	PTP4A2, KHDRBS1, MARCKSL1, PUM1, SRSF4
chr16q12	0.532934	0.967919	-0.303591	-0.919727	177	6	MMP2, BRD7, CES1, CNEP1R1, ITFG1, ADCY7	ITFG1, ADCY7	MMP2, BRD7
chr12q22	0.543943	0.967919	-0.522351	-0.924319	228	2	SOCS2, CRADD
chr7q34	0.492308	0.967919	-0.43003	-0.927848	191	3	BRAF, SLC37A3, GSTK1	GSTK1	BRAF
chr3q22	0.526316	0.967919	-0.248341	-0.9344	139	10	CDV3, NEK11, PCCB, MRAS, PPP2R3A, STAG1, ANAPC13, NUDT16, SLC35G2, FAIM	STAG1, ANAPC13, NUDT16, SLC35G2, FAIM	CDV3
chr3q26	0.528736	0.967919	-0.23383	-0.939174	137	11	FNDC3B, TNFSF10, FXR1, GNB4, SEC62, PIK3CA, SERPINI1		FNDC3B, TNFSF10, FXR1, GNB4, SEC62
chr10p11	0.461538	0.967919	-0.436407	-0.941607	179	3	NRP1, ITGB1		NRP1, ITGB1
chr4p16	0.519048	0.967919	-0.184442	-0.944157	108	17	C4orf48, CYTL1, ADD1, BLOC1S4, DGKQ, EVC2, MYL5, ACOX3, EVC, POLN, FGFRL1, TMEM128, LRPAP1	LRPAP1	C4orf48, CYTL1, ADD1
chr13q31	0.453846	0.967919	-0.441899	-0.953456	176	3	GPC6, NDFIP2, SPRY2	NDFIP2, SPRY2
chr6q22	0.494297	0.967919	-0.22246	-0.953779	129	12	GJA1, SERINC1, MAN1A1, PLN, ASF1A, HSF2, RNF146, HEY2, TSPYL1, HDDC2	HEY2, TSPYL1, HDDC2	GJA1, SERINC1, MAN1A1
chr1p21	0.471591	0.967919	-0.346866	-0.973835	165	5	DPYD, DPH5, EXTL2, ALG14, SNX7	SNX7	DPYD
chr1p12	0.423077	0.967919	-0.457632	-0.987402	164	3	TBX15, PHGDH, NOTCH2	PHGDH, NOTCH2
chr1p31	0.46	0.967919	-0.219299	-0.988435	114	13	JAK1, SRSF11, SERBP1, DNAJB4, FPGT, NEGR1, ACADM, TYW3, LEPROT, TTLL7, USP1, TM2D1	TYW3, LEPROT, TTLL7, USP1, TM2D1	JAK1, SRSF11, SERBP1, DNAJB4
chr5q32	0.419162	0.967919	-0.32969	-0.998793	139	6	DPYSL3, CAMK2A, ABLIM3, SLC26A2, ADRB2		DPYSL3
chr7p21	0.426136	0.967919	-0.358465	-1.0064	149	5	TWIST1, ITGB8, BZW2, PHF14, NDUFA4	NDUFA4	TWIST1, ITGB8
chr3q11	0.410468	0.967919	-0.411461	-1.01599	148	4	MTRNR2L12, CRYBG3, ARL6		MTRNR2L12, CRYBG3
chr2q24	0.400568	0.967919	-0.365093	-1.02501	140	5	FAP, GALNT5, RBMS1, COBLL1, DPP4	DPP4	FAP, GALNT5, RBMS1
chr20q12	0.387173	0.967919	-0.581402	-1.02881	162	2	TOP1, MAFB		TOP1
chr2p21	0.353383	0.967919	-0.278757	-1.04884	93	10	EPAS1, RHOQ, ZFP36L2, LRPPRC, SOCS5, HAAO, PLEKHH2, PIGF		EPAS1, RHOQ, ZFP36L2
chr11q25	0.351544	0.967919	-0.613962	-1.08643	147	2	SNX19, THYN1
chr3q29	0.308271	0.956471	-0.289115	-1.08782	81	10	ATP13A3, HES1, PAK2, WDR53, LMLN, BDH1, LRCH3, PIGX		ATP13A3, HES1, PAK2
chr4p12	0.387795	0.967919	-0.823172	-1.08785	196	1	GABRA4
chr6p12	0.339041	0.967919	-0.308827	-1.10573	98	9	DST, CD2AP, TRAM2-AS1, EFHC1, CENPQ, FBXO9, MLIP, BEND6	FBXO9, MLIP, BEND6	DST
chr7p12	0.337292	0.967919	-0.62638	-1.1084	141	2	C7orf57, COBL
chr12p11	0.28882	0.956471	-0.352312	-1.13183	92	7	PPFIBP1, STK38L, IPO8, TSPAN11, YARS2, MED21		PPFIBP1
chr3p23	0.301181	0.956471	-0.868138	-1.14727	152	1	STT3B		STT3B
chr2q22	0.304038	0.956471	-0.651214	-1.15235	127	2	ZEB2, TEX41		ZEB2
chr18q21	0.255639	0.956471	-0.306553	-1.15343	67	10	LMAN1, TCF4, PMAIP1, MBD2, MALT1, CCBE1, HDHD2		LMAN1, TCF4, PMAIP1, MBD2, MALT1
chr11p11	0.266949	0.956471	-0.249723	-1.15717	62	14	C11orf96, MDK, CKAP5, CREB3L1, LRP4, PACSIN3, KBTBD4, SLC35C1, ACP2, ALKBH3, NDUFS3, PEX16, MTCH2, SLC39A13	ACP2, ALKBH3, NDUFS3, PEX16, MTCH2, SLC39A13	C11orf96, MDK, CKAP5, CREB3L1
chr8p12	0.264103	0.956471	-0.5374	-1.15951	102	3	DUSP4, KIF13B, DCTN6
chr13q33	0.261364	0.956471	-0.415156	-1.16556	91	5	ARGLU1, ITGBL1, FGF14-AS2, ERCC5		ARGLU1, ITGBL1
chr12q21	0.23913	0.925776	-0.367781	-1.18152	76	7	BTG1, ATP2B1, ATXN7L3B, TMEM19, CEP290, THAP2, OSBPL8	THAP2, OSBPL8	BTG1, ATP2B1, ATXN7L3B
chr2q34	0.268409	0.956471	-0.670254	-1.18604	112	2	SPAG16, LANCL1
chr8q11	0.235897	0.925776	-0.552305	-1.19167	91	3	CEBPD, PRKDC, ATP6V1H		CEBPD, PRKDC
chr12q14	0.212121	0.879523	-0.488128	-1.2053	76	4	CAND1, TSFM, LLPH, AGAP2-AS1	AGAP2-AS1	CAND1
chr2q13	0.187008	0.844809	-0.913103	-1.20669	94	1	RANBP2		RANBP2
chr5q23	0.190341	0.844809	-0.441038	-1.23823	66	5	LMNB1, LOX, CSNK1G3, ISOC1, PHAX	PHAX	LMNB1, LOX
chr7q21	0.202055	0.855576	-0.34949	-1.25132	58	9	BRI3, STEAP4, COL1A2, CDK6, CD36, TP53TG1, SLC25A40		BRI3, STEAP4, COL1A2
chr6q15	0.182051	0.844809	-0.58101	-1.25361	70	3	PNRC1, RRAGD, SLC35A1		PNRC1
chr5q12	0.185629	0.844809	-0.414917	-1.25699	61	6	SREK1, ZSWIM6, MAST4, PART1, SREK1IP1, ADAMTS6	ADAMTS6	SREK1, ZSWIM6
chr6q26	0.104331	0.706841	-0.953655	-1.26029	52	1	QKI		QKI
chr9p24	0.176647	0.844809	-0.41989	-1.27205	58	6	UHRF2, KANK1, DOCK8, VLDLR, PLGRKT, CBWD1	PLGRKT, CBWD1	UHRF2
chr5q21	0.168044	0.844809	-0.518498	-1.28029	60	4	PJA2, MAN2A1, EFNA5, FAM174A		PJA2, MAN2A1
chr4q34	0.0374016	0.460719	-0.981517	-1.29711	18	1	SPCS3		SPCS3
chr1p22	0.1341	0.773213	-0.328907	-1.32105	34	11	SH3GLB1, ZNF644, GBP1, DNTTIP2, BCAR3, RPF1, C1orf52, GNG5, CTBS, GCLM, RPL5	C1orf52, GNG5, CTBS, GCLM, RPL5	SH3GLB1, ZNF644, GBP1, DNTTIP2
chr16q22	0.0925926	0.706841	-0.207758	-1.33424	14	26	DYNC1LI2, EXOSC6, NFAT5, CTCF, SF3B3, COG8, VAC14, DDX28, CES2, ENKD1, SLC12A4, PLA2G15, DDX19B, CENPT, NAE1, B3GNT9, ATP6V0D1, NQO1, PLEKHG4, NOB1, NUTF2, NFATC3, NIP7	CENPT, NAE1, B3GNT9, ATP6V0D1, NQO1, PLEKHG4, NOB1, NUTF2, NFATC3, NIP7	DYNC1LI2, EXOSC6, NFAT5, CTCF
chrXq23	0.125641	0.773213	-0.65443	-1.41202	48	3	ACSL4, PLS3, NXT2		ACSL4, PLS3
chr2p24	0.0909091	0.706841	-0.507042	-1.42354	31	5	RHOB, TTC32, KLHL29, HS1BP3, KCNS3	KCNS3	RHOB
chr2p14	0.0852273	0.706841	-0.512842	-1.43982	29	5	ACTR2, SLC1A4, ETAA1, CNRIP1, SERTAD2	SERTAD2	ACTR2
chr21q21	0.0931677	0.706841	-0.462835	-1.48689	29	7	APP, NRIP1, ADAMTS1, BACH1, MAP3K7CL, MIR155HG, MRPL39	MRPL39	APP, NRIP1, ADAMTS1, BACH1
chr15q15	0.037037	0.460719	-0.333164	-1.63795	7	16	PDIA3, TP53BP1, SPINT1, BAHD1, GCHFR, HYPK, RPAP1, TTBK2, CHST14, ZFYVE19, ADAL, NDUFAF1, OIP5		PDIA3, TP53BP1
chr8p22	0.0329341	0.460719	-0.56547	-1.71309	10	6	PCM1, TUSC3, DLC1, NAT1, C8orf48, VPS37A		PCM1, TUSC3, DLC1
chr18q11	0.03125	0.460719	-0.628832	-1.76546	10	5	RIOK3, GATA6, OSBPL1A, TAF4B, ABHD3		RIOK3
chr17q23	0.0179641	0.352441	-0.59493	-1.80234	5	6	VMP1, CLTC, DDX5, MRC2, DDX42		VMP1, CLTC, DDX5, MRC2, DDX42
chr6q21	0.02	0.361333	-0.401411	-1.80926	4	13	MARCKS, LAMA4, CD164, REV3L, FYN, AK9, TUBE1, SMPD2, OSTM1, SOBP, TRAF3IP2, RPF2	RPF2	MARCKS, LAMA4, CD164, REV3L, FYN
chr1p36	0.027027	0.430843	-0.172948	-1.8729	0	73	PNRC2, SDF4, SRSF10, HES4, SRM, HNRNPR, HP1BP3, CDC42, MFAP2, KDM1A, SPEN, PRDM2, CLIC4, ISG15, HMGN2, SRRM1, EIF4G3, PRKCZ, TP73, SLC45A1, GPR3, PLA2G5, MEGF6, C1QB, PAQR7, PIGV, ALDH4A1, TNFRSF9, PEX14, ARHGEF19, TMCO4, C1QA, NPHP4, SLC35E2B, STPG1, TMEM201, SLC9A1, GPR153, C1orf174, FUCA1, PINK1, TNFRSF14, ZBTB17, UBXN11, PUSL1, PEX10, GALE, NIPAL3, CAMK2N1, CDK11A, LZIC, TMEM222		PNRC2, SDF4, SRSF10, HES4, SRM, HNRNPR, HP1BP3, CDC42, MFAP2, KDM1A, SPEN, PRDM2, CLIC4, ISG15, HMGN2, SRRM1, EIF4G3
chr15q21	0.0150376	0.352441	-0.499357	-1.87887	3	10	FBN1, B2M, ADAM10, TMOD3, EIF3J, COPS2, TRPM7, MYEF2, GNB5		FBN1, B2M, ADAM10, TMOD3, EIF3J, COPS2, TRPM7
chr5q15	0.00898204	0.347733	-0.688122	-2.08466	2	6	RHOBTB3, ELL2, CAST, ERAP2, PCSK1, ARSK		RHOBTB3, ELL2, CAST, ERAP2
chr2q32	0.0075188	0.339599	-0.663717	-2.49728	1	10	GLS, COL3A1, COL5A2, STAT1, MYO1B, ITGAV, TFPI, DNAJC10, CALCRL, PDE1A		GLS, COL3A1, COL5A2, STAT1, MYO1B, ITGAV, TFPI, DNAJC10
MT	0.004	0.26247	-0.873512	-3.93714	0	13	MT-ND3, MT-CO2, MT-ATP6, MT-CO3, MT-ND4L, MT-ATP8, MT-ND5, MT-CYB, MT-CO1, MT-ND4, MT-ND1, MT-ND6, MT-ND2		MT-ND3, MT-CO2, MT-ATP6, MT-CO3, MT-ND4L, MT-ATP8, MT-ND5, MT-CYB, MT-CO1, MT-ND4, MT-ND1, MT-ND6, MT-ND2

## Sheet: C2
pathway	pval	padj	ES	NES	nMoreExtreme	size	leadingEdge	leadingEdge_UP	leadingEdge_DOWN
REACTOME_EUKARYOTIC_TRANSLATION_ELONGATION	0.00102881	0.0411617	0.852078	6.0036	0	81	RPS20, RPL13A, RPL31, RPL7, RPL8, RPL23A, RPL21, RPL27, RPS16, RPS10, RPL10, RPL15, RPL27A, RPL41, RPL19, RPL3, RPLP2, RPS27, RPLP1, RPS25, RPL10A, RPL9, RPL26, RPL36A, RPL37A, RPS5, RPL4, RPS13, RPL35A, RPS4X, RPL18A, RPS3A, RPS3, RPL7A, RPS7, EEF1D, RPS9, RPS6, EEF2, UBA52, RPS27A, EEF1A1, RPS26, RPL30, RPL17, RPS14, RPSA, RPL38, RPL18, RPL36AL, RPL32, RPS29, RPS15A, RPS23, RPS15, RPL14, RPL24,…	RPS20, RPL13A, RPL31, RPL7, RPL8, RPL23A, RPL21, RPL27, RPS16, RPS10, RPL10, RPL15, RPL27A, RPL41, RPL19, RPL3, RPLP2, RPS27, RPLP1, RPS25, RPL10A, RPL9, RPL26, RPL36A, RPL37A, RPS5, RPL4, RPS13, RPL35A, RPS4X, RPL18A, RPS3A, RPS3, RPL7A, RPS7, EEF1D, RPS9, RPS6, EEF2, UBA52, RPS27A, EEF1A1, RPS26, RPL30, RPL17, RPS14, RPSA, RPL38, RPL18, RPL36AL, RPL32, RPS29, RPS15A, RPS23, RPS15, RPL14, RPL24,…
REACTOME_RESPONSE_OF_EIF2AK4_GCN2_TO_AMINO_ACID_DEFICIENCY	0.00102354	0.0411617	0.847952	5.97659	0	80	RPS20, RPL13A, RPL31, RPL7, RPL8, RPL23A, RPL21, RPL27, RPS16, RPS10, RPL10, RPL15, RPL27A, RPL41, RPL19, RPL3, RPLP2, RPS27, RPLP1, RPS25, RPL10A, RPL9, RPL26, RPL36A, RPL37A, ATF4, RPS5, RPL4, RPS13, RPL35A, RPS4X, RPL18A, RPS3A, RPS3, RPL7A, RPS7, RPS9, RPS6, UBA52, RPS27A, RPS26, RPL30, RPL17, RPS14, RPSA, RPL38, RPL18, RPL36AL, RPL32, RPS29, RPS15A, RPS23, RPS15, RPL14, RPL24, RPL39L, RPS19,…	RPS20, RPL13A, RPL31, RPL7, RPL8, RPL23A, RPL21, RPL27, RPS16, RPS10, RPL10, RPL15, RPL27A, RPL41, RPL19, RPL3, RPLP2, RPS27, RPLP1, RPS25, RPL10A, RPL9, RPL26, RPL36A, RPL37A, ATF4, RPS5, RPL4, RPS13, RPL35A, RPS4X, RPL18A, RPS3A, RPS3, RPL7A, RPS7, RPS9, RPS6, UBA52, RPS27A, RPS26, RPL30, RPL17, RPS14, RPSA, RPL38, RPL18, RPL36AL, RPL32, RPS29, RPS15A, RPS23, RPS15, RPL14, RPL24, RPL39L, RPS19,…
WP_CYTOPLASMIC_RIBOSOMAL_PROTEINS	0.00102881	0.0411617	0.852522	5.90107	0	75	RPS20, RPL13A, RPL31, RPL7, RPL8, RPL23A, RPL21, RPL27, RPS16, RPS10, RPL10, RPL15, RPL27A, RPL41, RPL19, RPL3, RPLP2, RPS27, RPLP1, RPS25, RPL10A, RPL9, RPL26, RPL36A, RPL37A, RPS5, RPL4, RPS13, RPL35A, RPS4X, RPL18A, RPS3A, RPS3, RPL7A, RPS7, RPS9, RPS6, UBA52, RPS27A, RPS26, RPL30, RPL17, RPS14, RPSA, RPL38, RPL18, RPL32, RPS29, RPS15A, RPS23, RPS15, RPL14, RPL24, RPS19, RPL6, RPL23, RPL13, FA…	RPS20, RPL13A, RPL31, RPL7, RPL8, RPL23A, RPL21, RPL27, RPS16, RPS10, RPL10, RPL15, RPL27A, RPL41, RPL19, RPL3, RPLP2, RPS27, RPLP1, RPS25, RPL10A, RPL9, RPL26, RPL36A, RPL37A, RPS5, RPL4, RPS13, RPL35A, RPS4X, RPL18A, RPS3A, RPS3, RPL7A, RPS7, RPS9, RPS6, UBA52, RPS27A, RPS26, RPL30, RPL17, RPS14, RPSA, RPL38, RPL18, RPL32, RPS29, RPS15A, RPS23, RPS15, RPL14, RPL24, RPS19, RPL6, RPL23, RPL13, FA…
REACTOME_NONSENSE_MEDIATED_DECAY_NMD	0.00102041	0.0411617	0.831808	5.89395	0	82	RPS20, RPL13A, RPL31, RPL7, RPL8, RPL23A, RPL21, RPL27, RPS16, RPS10, RPL10, RPL15, RPL27A, RPL41, RPL19, RPL3, RPLP2, RPS27, RPLP1, RPS25, RPL10A, RPL9, RPL26, RPL36A, RPL37A, RPS5, RPL4, RPS13, RPL35A, RPS4X, RPL18A, RPS3A, RPS3, RPL7A, RPS7, RPS9, RPS6, UBA52, RPS27A, RPS26, RPL30, RPL17, RPS14, RPSA, RPL38, RPL18, RPL36AL, RPL32, RPS29, RPS15A, RPS23, RPS15, RPL14, RPL24, RPL39L, RPS19, RPL6,…	RPS20, RPL13A, RPL31, RPL7, RPL8, RPL23A, RPL21, RPL27, RPS16, RPS10, RPL10, RPL15, RPL27A, RPL41, RPL19, RPL3, RPLP2, RPS27, RPLP1, RPS25, RPL10A, RPL9, RPL26, RPL36A, RPL37A, RPS5, RPL4, RPS13, RPL35A, RPS4X, RPL18A, RPS3A, RPS3, RPL7A, RPS7, RPS9, RPS6, UBA52, RPS27A, RPS26, RPL30, RPL17, RPS14, RPSA, RPL38, RPL18, RPL36AL, RPL32, RPS29, RPS15A, RPS23, RPS15, RPL14, RPL24, RPL39L, RPS19, RPL6,…
KEGG_RIBOSOME	0.00103093	0.0411617	0.844568	5.85262	0	76	RPS20, RPL13A, RPL31, RPL7, RPL8, RPL23A, RPL21, RPL27, RPS16, RPS10, RPL10, RPL15, RPL27A, RPL41, RPL19, RPL3, RPLP2, RPS27, RPLP1, RPS25, RPL10A, RPL9, RPL26, RPL36A, RPL37A, RPS5, RPL4, RPS13, RPL35A, RPS4X, RPL18A, RPS3A, RPS3, RPL7A, RPS7, RPS9, RPS6, UBA52, RPS27A, RPS26, RPL30, RPL17, RPSA, RPL38, RPL18, RPL36AL, RPL32, RPS29, RPS15A, RPS23, RPS15, RPL14, RPL24, RPS19, RPL6, RPL23, RPL13, …	RPS20, RPL13A, RPL31, RPL7, RPL8, RPL23A, RPL21, RPL27, RPS16, RPS10, RPL10, RPL15, RPL27A, RPL41, RPL19, RPL3, RPLP2, RPS27, RPLP1, RPS25, RPL10A, RPL9, RPL26, RPL36A, RPL37A, RPS5, RPL4, RPS13, RPL35A, RPS4X, RPL18A, RPS3A, RPS3, RPL7A, RPS7, RPS9, RPS6, UBA52, RPS27A, RPS26, RPL30, RPL17, RPSA, RPL38, RPL18, RPL36AL, RPL32, RPS29, RPS15A, RPS23, RPS15, RPL14, RPL24, RPS19, RPL6, RPL23, RPL13, …
REACTOME_SELENOAMINO_ACID_METABOLISM	0.00102041	0.0411617	0.817488	5.79248	0	82	RPS20, RPL13A, RPL31, RPL7, RPL8, RPL23A, RPL21, RPL27, RPS16, RPS10, RPL10, RPL15, RPL27A, RPL41, RPL19, RPL3, RPLP2, RPS27, RPLP1, RPS25, RPL10A, RPL9, RPL26, RPL36A, RPL37A, RPS5, RPL4, RPS13, RPL35A, RPS4X, RPL18A, RPS3A, RPS3, RPL7A, RPS7, RPS9, RPS6, UBA52, RPS27A, RPS26, RPL30, RPL17, RPS14, RPSA, RPL38, RPL18, RPL36AL, RPL32, RPS29, RPS15A, RPS23, RPS15, RPL14, RPL24, RPL39L, RPS19, RPL6,…	RPS20, RPL13A, RPL31, RPL7, RPL8, RPL23A, RPL21, RPL27, RPS16, RPS10, RPL10, RPL15, RPL27A, RPL41, RPL19, RPL3, RPLP2, RPS27, RPLP1, RPS25, RPL10A, RPL9, RPL26, RPL36A, RPL37A, RPS5, RPL4, RPS13, RPL35A, RPS4X, RPL18A, RPS3A, RPS3, RPL7A, RPS7, RPS9, RPS6, UBA52, RPS27A, RPS26, RPL30, RPL17, RPS14, RPSA, RPL38, RPL18, RPL36AL, RPL32, RPS29, RPS15A, RPS23, RPS15, RPL14, RPL24, RPL39L, RPS19, RPL6,…
REACTOME_SRP_DEPENDENT_COTRANSLATIONAL_PROTEIN_TARGETING_TO_MEMBRANE	0.00102145	0.0411617	0.8112	5.78424	0	85	RPS20, RPL13A, RPL31, RPL7, RPL8, RPL23A, RPL21, RPL27, RPS16, RPS10, RPL10, RPL15, RPL27A, RPL41, RPL19, RPL3, RPLP2, RPS27, RPLP1, RPS25, RPL10A, RPL9, RPL26, RPL36A, RPL37A, RPS5, RPL4, RPS13, RPL35A, RPS4X, RPL18A, RPS3A, RPS3, RPL7A, RPS7, RPS9, RPS6, UBA52, RPS27A, RPS26, RPL30, RPL17, RPS14, RPSA, RPL38, RPL18, RPL36AL, RPL32, RPS29, RPS15A, RPS23, RPS15, RPL14, RPL24, RPL39L, RPS19, RPL6,…	RPS20, RPL13A, RPL31, RPL7, RPL8, RPL23A, RPL21, RPL27, RPS16, RPS10, RPL10, RPL15, RPL27A, RPL41, RPL19, RPL3, RPLP2, RPS27, RPLP1, RPS25, RPL10A, RPL9, RPL26, RPL36A, RPL37A, RPS5, RPL4, RPS13, RPL35A, RPS4X, RPL18A, RPS3A, RPS3, RPL7A, RPS7, RPS9, RPS6, UBA52, RPS27A, RPS26, RPL30, RPL17, RPS14, RPSA, RPL38, RPL18, RPL36AL, RPL32, RPS29, RPS15A, RPS23, RPS15, RPL14, RPL24, RPL39L, RPS19, RPL6,…
REACTOME_EUKARYOTIC_TRANSLATION_INITIATION	0.00102249	0.0411617	0.792131	5.68855	0	90	RPS20, RPL13A, RPL31, RPL7, RPL8, RPL23A, RPL21, RPL27, RPS16, RPS10, RPL10, RPL15, RPL27A, RPL41, RPL19, RPL3, RPLP2, RPS27, RPLP1, RPS25, RPL10A, RPL9, RPL26, RPL36A, RPL37A, RPS5, RPL4, RPS13, RPL35A, RPS4X, RPL18A, RPS3A, RPS3, RPL7A, RPS7, RPS9, RPS6, EIF4A1, UBA52, RPS27A, RPS26, RPL30, RPL17, RPS14, RPSA, RPL38, RPL18, RPL36AL, RPL32, RPS29, RPS15A, RPS23, RPS15, RPL14, RPL24, RPL39L, RPS1…	RPS20, RPL13A, RPL31, RPL7, RPL8, RPL23A, RPL21, RPL27, RPS16, RPS10, RPL10, RPL15, RPL27A, RPL41, RPL19, RPL3, RPLP2, RPS27, RPLP1, RPS25, RPL10A, RPL9, RPL26, RPL36A, RPL37A, RPS5, RPL4, RPS13, RPL35A, RPS4X, RPL18A, RPS3A, RPS3, RPL7A, RPS7, RPS9, RPS6, EIF4A1, UBA52, RPS27A, RPS26, RPL30, RPL17, RPS14, RPSA, RPL38, RPL18, RPL36AL, RPL32, RPS29, RPS15A, RPS23, RPS15, RPL14, RPL24, RPL39L, RPS1…
REACTOME_INFLUENZA_INFECTION	0.00101523	0.0411617	0.751639	5.48489	0	97	RPS20, RPL13A, RPL31, RPL7, RPL8, RPL23A, RPL21, RPL27, RPS16, RPS10, RPL10, RPL15, RPL27A, RPL41, RPL19, RPL3, RPLP2, RPS27, RPLP1, RPS25, RPL10A, RPL9, RPL26, RPL36A, SLC25A6, RPL37A, RPS5, RPL4, RPS13, RPL35A, RPS4X, RPL18A, RPS3A, RPS3, RPL7A, RPS7, RPS9, RPS6, UBA52, RPS27A, RPS26, RPL30, RPL17, RPS14, RPSA, RPL38, RPL18, RPL36AL, RPL32, RPS29, RPS15A, RPS23, RPS15, RPL14, RPL24, RPL39L, RPS…	RPS20, RPL13A, RPL31, RPL7, RPL8, RPL23A, RPL21, RPL27, RPS16, RPS10, RPL10, RPL15, RPL27A, RPL41, RPL19, RPL3, RPLP2, RPS27, RPLP1, RPS25, RPL10A, RPL9, RPL26, RPL36A, SLC25A6, RPL37A, RPS5, RPL4, RPS13, RPL35A, RPS4X, RPL18A, RPS3A, RPS3, RPL7A, RPS7, RPS9, RPS6, UBA52, RPS27A, RPS26, RPL30, RPL17, RPS14, RPSA, RPL38, RPL18, RPL36AL, RPL32, RPS29, RPS15A, RPS23, RPS15, RPL14, RPL24, RPL39L, RPS…
REACTOME_CELLULAR_RESPONSE_TO_STARVATION	0.0010101	0.0411617	0.72308	5.3527	0	101	RPS20, RPL13A, RPL31, RPL7, RPL8, RPL23A, RPL21, RPL27, RPS16, RPS10, RPL10, RPL15, RPL27A, RPL41, RPL19, RPL3, RPLP2, RPS27, RPLP1, RPS25, RPL10A, RPL9, RPL26, RPL36A, RPL37A, ATF4, RPS5, RPL4, RPS13, RPL35A, RPS4X, RPL18A, RPS3A, RPS3, RPL7A, RPS7, RPS9, RPS6, UBA52, RPS27A, RPS26, RPL30, RPL17, RPS14, RPSA, RPL38, RPL18, RPL36AL, RPL32, RPS29, RPS15A, RPS23, RPS15, RHEB, RPL14, RPL24, RPL39L, …	RPS20, RPL13A, RPL31, RPL7, RPL8, RPL23A, RPL21, RPL27, RPS16, RPS10, RPL10, RPL15, RPL27A, RPL41, RPL19, RPL3, RPLP2, RPS27, RPLP1, RPS25, RPL10A, RPL9, RPL26, RPL36A, RPL37A, ATF4, RPS5, RPL4, RPS13, RPL35A, RPS4X, RPL18A, RPS3A, RPS3, RPL7A, RPS7, RPS9, RPS6, UBA52, RPS27A, RPS26, RPL30, RPL17, RPS14, RPSA, RPL38, RPL18, RPL36AL, RPL32, RPS29, RPS15A, RPS23, RPS15, RHEB, RPL14, RPL24, RPL39L, …
REACTOME_REGULATION_OF_EXPRESSION_OF_SLITS_AND_ROBOS	0.00101523	0.0411617	0.724819	5.28917	0	97	RPS20, RPL13A, RPL31, RPL7, RPL8, RPL23A, RPL21, RPL27, RPS16, RPS10, RPL10, RPL15, RPL27A, RPL41, RPL19, RPL3, RPLP2, RPS27, RPLP1, RPS25, RPL10A, RPL9, RPL26, RPL36A, RPL37A, RPS5, RPL4, RPS13, RPL35A, RPS4X, RPL18A, RPS3A, RPS3, RPL7A, RPS7, RPS9, RPS6, UBA52, RPS27A, RPS26, RPL30, RPL17, RPS14, RPSA, RPL38, RPL18, RPL36AL, RPL32, RPS29, RPS15A, RPS23, RPS15, RPL14, RPL24, RPL39L, RPS19, RPL6,…	RPS20, RPL13A, RPL31, RPL7, RPL8, RPL23A, RPL21, RPL27, RPS16, RPS10, RPL10, RPL15, RPL27A, RPL41, RPL19, RPL3, RPLP2, RPS27, RPLP1, RPS25, RPL10A, RPL9, RPL26, RPL36A, RPL37A, RPS5, RPL4, RPS13, RPL35A, RPS4X, RPL18A, RPS3A, RPS3, RPL7A, RPS7, RPS9, RPS6, UBA52, RPS27A, RPS26, RPL30, RPL17, RPS14, RPSA, RPL38, RPL18, RPL36AL, RPL32, RPS29, RPS15A, RPS23, RPS15, RPL14, RPL24, RPL39L, RPS19, RPL6,…
BILANGES_SERUM_AND_RAPAMYCIN_SENSITIVE_GENES	0.00105932	0.0411617	0.828356	5.14691	0	52	RPL13A, RPL7, RPL8, RPL21, RPS16, RPS10, RPL10, RPL15, RPL27A, RPS25, RPL26, RPL36A, RPS5, RPL4, RPS13, RPS4X, RPL18A, RPS3A, RPS3, RPL7A, RPS7, RPS9, RPS6, EEF2, UBA52, RPS27A, EEF1A1, RPL30, RPS14, RPL18, RPL32, RPS23, RPL14, RPL24, RPS19, EIF3F, RPL6, RPL23, RPL13, FAU, RPL28, COX7A2L, EIF3L	RPL13A, RPL7, RPL8, RPL21, RPS16, RPS10, RPL10, RPL15, RPL27A, RPS25, RPL26, RPL36A, RPS5, RPL4, RPS13, RPS4X, RPL18A, RPS3A, RPS3, RPL7A, RPS7, RPS9, RPS6, EEF2, UBA52, RPS27A, EEF1A1, RPL30, RPS14, RPL18, RPL32, RPS23, RPL14, RPL24, RPS19, EIF3F, RPL6, RPL23, RPL13, FAU, RPL28, COX7A2L, EIF3L
REACTOME_SIGNALING_BY_ROBO_RECEPTORS	0.0010101	0.0411617	0.666763	5.02668	0	112	RPS20, RPL13A, RPL31, RPL7, RPL8, RPL23A, RPL21, RPL27, RPS16, RPS10, RPL10, RPL15, RPL27A, RPL41, RPL19, RPL3, RPLP2, RPS27, RPLP1, RPS25, RPL10A, RPL9, RPL26, RPL36A, RPL37A, RPS5, RPL4, RPS13, RPL35A, RPS4X, RPL18A, RPS3A, RPS3, RPL7A, RPS7, RPS9, RPS6, PFN1, UBA52, RPS27A, RPS26, RPL30, RPL17, RPS14, RPSA, RPL38, RPL18, RPL36AL, RPL32, RPS29, RPS15A, RPS23, RPS15, RPL14, RPL24, RPL39L, RPS19,…	RPS20, RPL13A, RPL31, RPL7, RPL8, RPL23A, RPL21, RPL27, RPS16, RPS10, RPL10, RPL15, RPL27A, RPL41, RPL19, RPL3, RPLP2, RPS27, RPLP1, RPS25, RPL10A, RPL9, RPL26, RPL36A, RPL37A, RPS5, RPL4, RPS13, RPL35A, RPS4X, RPL18A, RPS3A, RPS3, RPL7A, RPS7, RPS9, RPS6, PFN1, UBA52, RPS27A, RPS26, RPL30, RPL17, RPS14, RPSA, RPL38, RPL18, RPL36AL, RPL32, RPS29, RPS15A, RPS23, RPS15, RPL14, RPL24, RPL39L, RPS19,…
REACTOME_RRNA_PROCESSING	0.00101833	0.0411617	0.639715	4.80104	0	111	RPS20, RPL13A, RPL31, RPL7, RPL8, RPL23A, RPL21, RPL27, RPS16, RPS10, RPL10, RPL15, RPL27A, RPL41, RPL19, RPL3, RPLP2, RPS27, RPLP1, RPS25, RPL10A, RPL9, RPL26, RPL36A, RPL37A, RPS5, RPL4, RPS13, RPL35A, RPS4X, RPL18A, RPS3A, RPS3, RPL7A, RPS7, RPS9, RPS6, UBA52, RPS27A, RPS26, RPL30, RPL17, RPS14, RPSA, RPL38, RPL18, RPL36AL, RPL32, RPS29, RPS15A, RPS23, RPS15, RPL14, RPL24, RPL39L, RPS19, RPL6,…	RPS20, RPL13A, RPL31, RPL7, RPL8, RPL23A, RPL21, RPL27, RPS16, RPS10, RPL10, RPL15, RPL27A, RPL41, RPL19, RPL3, RPLP2, RPS27, RPLP1, RPS25, RPL10A, RPL9, RPL26, RPL36A, RPL37A, RPS5, RPL4, RPS13, RPL35A, RPS4X, RPL18A, RPS3A, RPS3, RPL7A, RPS7, RPS9, RPS6, UBA52, RPS27A, RPS26, RPL30, RPL17, RPS14, RPSA, RPL38, RPL18, RPL36AL, RPL32, RPS29, RPS15A, RPS23, RPS15, RPL14, RPL24, RPL39L, RPS19, RPL6,…
HSIAO_HOUSEKEEPING_GENES	0.000999001	0.0411617	0.548757	4.72619	0	235	ALDOA, RPL13A, RPL31, RPL7, GAPDH, RPL8, RPL23A, RPL21, RPL27, OAZ1, RPS16, RPS10, TMSB4X, RPL27A, RPL41, PLP2, RPL19, RPL3, RPLP2, RPS27, RPLP1, RPS25, RPL10A, FMOD, RPL36A, SLC25A6, RPL37A, ATF4, RPS5, RPL4, CCNI, RPL35A, COX7A2, RPL18A, RPS3A, RPS3, RPL7A, RPS7, EEF1D, RPS9, GPX4, LGALS1, RPS6, EEF2, EIF1, EIF4A1, PFN1, UBA52, RPS27A, EEF1A1, RPS26, COX8A, RPL17, RPS14, CLIC1, RPSA, RPL38, MGP…	ALDOA, RPL13A, RPL31, RPL7, GAPDH, RPL8, RPL23A, RPL21, RPL27, OAZ1, RPS16, RPS10, TMSB4X, RPL27A, RPL41, PLP2, RPL19, RPL3, RPLP2, RPS27, RPLP1, RPS25, RPL10A, FMOD, RPL36A, SLC25A6, RPL37A, ATF4, RPS5, RPL4, CCNI, RPL35A, COX7A2, RPL18A, RPS3A, RPS3, RPL7A, RPS7, EEF1D, RPS9, GPX4, LGALS1, RPS6, EEF2, EIF1, EIF4A1, PFN1, UBA52, RPS27A, EEF1A1, RPS26, COX8A, RPL17, RPS14, CLIC1, RPSA, RPL38, MGP…
PECE_MAMMARY_STEM_CELL_UP	0.00102881	0.0411617	0.614725	4.25507	0	75	RPS20, RPL13A, GAPDH, RPL8, RPL23A, RPS16, RPS10, RPL15, RPL27A, RPL41, AK1, RPLP2, RPLP1, RPS25, RPL10A, RPS13, RPL35A, COX7A2, RPL18A, RPS3, RPL7A, RPS7, EEF1D, UBA52, RPS26, RPS14, RPSA, MGP, RPL36AL, RPS29, RPL24, RPS19, HINT1, CLU, EDF1, RPL13, AKR1C1, FAU, RPL28, NDUFA11, RPS12, RPS18, S100A2, TXN, CSTB, NACA, TMA7, TMX2, COX4I1, EIF3K, RPL22, PERP, RPS19BP1, NDUFS5, TUBB4B, NDP	RPS20, RPL13A, GAPDH, RPL8, RPL23A, RPS16, RPS10, RPL15, RPL27A, RPL41, AK1, RPLP2, RPLP1, RPS25, RPL10A, RPS13, RPL35A, COX7A2, RPL18A, RPS3, RPL7A, RPS7, EEF1D, UBA52, RPS26, RPS14, RPSA, MGP, RPL36AL, RPS29, RPL24, RPS19, HINT1, CLU, EDF1, RPL13, AKR1C1, FAU, RPL28, NDUFA11, RPS12, RPS18, S100A2, TXN, CSTB, NACA, TMA7, TMX2, COX4I1, EIF3K, RPL22, PERP, RPS19BP1, NDUFS5, TUBB4B, NDP
REACTOME_METABOLISM_OF_AMINO_ACIDS_AND_DERIVATIVES	0.001001	0.0411617	0.524297	4.18097	0	148	RPS20, RPL13A, RPL31, RPL7, RPL8, RPL23A, RPL21, RPL27, OAZ1, RPS16, RPS10, RPL10, RPL15, RPL27A, RPL41, RPL19, RPL3, RPLP2, RPS27, RPLP1, RPS25, RPL10A, RPL9, RPL26, RPL36A, RPL37A, RPS5, RPL4, RPS13, RPL35A, RPS4X, RPL18A, RPS3A, RPS3, RPL7A, RPS7, RPS9, RPS6, UBA52, RPS27A, RPS26, RPL30, RPL17, RPS14, RPSA, RPL38, RPL18, RPL36AL, RPL32, RPS29, RPS15A, RPS23, RPS15, RPL14, RPL24, RPL39L, RPS19,…	RPS20, RPL13A, RPL31, RPL7, RPL8, RPL23A, RPL21, RPL27, OAZ1, RPS16, RPS10, RPL10, RPL15, RPL27A, RPL41, RPL19, RPL3, RPLP2, RPS27, RPLP1, RPS25, RPL10A, RPL9, RPL26, RPL36A, RPL37A, RPS5, RPL4, RPS13, RPL35A, RPS4X, RPL18A, RPS3A, RPS3, RPL7A, RPS7, RPS9, RPS6, UBA52, RPS27A, RPS26, RPL30, RPL17, RPS14, RPSA, RPL38, RPL18, RPL36AL, RPL32, RPS29, RPS15A, RPS23, RPS15, RPL14, RPL24, RPL39L, RPS19,…
REACTOME_ACTIVATION_OF_THE_MRNA_UPON_BINDING_OF_THE_CAP_BINDING_COMPLEX_AND_EIFS_AND_SUBSEQUENT_BINDING_TO_43S	0.00108578	0.0411617	0.722479	4.17363	0	42	RPS20, RPS16, RPS10, RPS27, RPS25, RPS5, RPS13, RPS4X, RPS3A, RPS3, RPS7, RPS9, RPS6, EIF4A1, RPS27A, RPS26, RPS14, RPSA, RPS29, RPS15A, RPS23, RPS15, RPS19, EIF3F, FAU, RPS21, RPS12, RPS18, EIF3L, RPS11	RPS20, RPS16, RPS10, RPS27, RPS25, RPS5, RPS13, RPS4X, RPS3A, RPS3, RPS7, RPS9, RPS6, EIF4A1, RPS27A, RPS26, RPS14, RPSA, RPS29, RPS15A, RPS23, RPS15, RPS19, EIF3F, FAU, RPS21, RPS12, RPS18, EIF3L, RPS11
CHNG_MULTIPLE_MYELOMA_HYPERPLOID_UP	0.00108578	0.0411617	0.712518	4.11609	0	42	RPL13A, RPL21, RPS16, RPL15, RPL27A, RPLP2, RPLP1, RPL4, RPS13, RPL35A, RPS3, RPL7A, RPS9, RPS6, EEF2, UBA52, RPS14, RPSA, RPL18, RPL32, HNRNPA1, RPS23, RPS15, RPL14, RPL24, RPS19, RPL28, RPL35, MRPL34, RPL37, RPL29, DHPS, EIF3K	RPL13A, RPL21, RPS16, RPL15, RPL27A, RPLP2, RPLP1, RPL4, RPS13, RPL35A, RPS3, RPL7A, RPS9, RPS6, EEF2, UBA52, RPS14, RPSA, RPL18, RPL32, HNRNPA1, RPS23, RPS15, RPL14, RPL24, RPS19, RPL28, RPL35, MRPL34, RPL37, RPL29, DHPS, EIF3K
REACTOME_TRANSLATION	0.001001	0.0411617	0.48749	3.99553	0	171	RPS20, RPL13A, RPL31, RPL7, RPL8, RPL23A, RPL21, RPL27, RPS16, RPS10, RPL10, RPL15, RPL27A, RPL41, RPL19, RPL3, RPLP2, RPS27, RPLP1, RPS25, RPL10A, RPL9, RPL26, RPL36A, RPL37A, MRPL23, RPS5, RPL4, RPS13, RPL35A, RPS4X, RPL18A, RPS3A, RPS3, RPL7A, RPS7, EEF1D, RPS9, RPS6, EEF2, EIF4A1, UBA52, RPS27A, EEF1A1, RPS26, RPL30, RPL17, RPS14, RPSA, RPL38, RPL18, RPL36AL, RPL32, RPS29, RPS15A, RPS23, RPS1…	RPS20, RPL13A, RPL31, RPL7, RPL8, RPL23A, RPL21, RPL27, RPS16, RPS10, RPL10, RPL15, RPL27A, RPL41, RPL19, RPL3, RPLP2, RPS27, RPLP1, RPS25, RPL10A, RPL9, RPL26, RPL36A, RPL37A, MRPL23, RPS5, RPL4, RPS13, RPL35A, RPS4X, RPL18A, RPS3A, RPS3, RPL7A, RPS7, EEF1D, RPS9, RPS6, EEF2, EIF4A1, UBA52, RPS27A, EEF1A1, RPS26, RPL30, RPL17, RPS14, RPSA, RPL38, RPL18, RPL36AL, RPL32, RPS29, RPS15A, RPS23, RPS1…
REACTOME_NERVOUS_SYSTEM_DEVELOPMENT	0.001	0.0411617	0.473357	3.9474	0	192	RPS20, RPL13A, RPL31, RPL7, RPL8, RPL23A, RPL21, RPL27, RPS16, RPS10, RPL10, RPL15, RPL27A, RPL41, ARPC1B, RPL19, RPL3, RPLP2, RPS27, RPLP1, RPS25, RPL10A, RPL9, RPL26, RPL36A, RPL37A, RPS5, RPL4, RPS13, RPL35A, RPS4X, RPL18A, RPS3A, RPS3, RPL7A, RPS7, RPS9, RPS6, PFN1, UBA52, RPS27A, RPS26, RPL30, RPL17, RPS14, RPSA, RPL38, TUBA1B, RPL18, RPL36AL, RPL32, RPS29, RPS15A, RPS23, RPS15, RHOC, RPL14,…	RPS20, RPL13A, RPL31, RPL7, RPL8, RPL23A, RPL21, RPL27, RPS16, RPS10, RPL10, RPL15, RPL27A, RPL41, ARPC1B, RPL19, RPL3, RPLP2, RPS27, RPLP1, RPS25, RPL10A, RPL9, RPL26, RPL36A, RPL37A, RPS5, RPL4, RPS13, RPL35A, RPS4X, RPL18A, RPS3A, RPS3, RPL7A, RPS7, RPS9, RPS6, PFN1, UBA52, RPS27A, RPS26, RPL30, RPL17, RPS14, RPSA, RPL38, TUBA1B, RPL18, RPL36AL, RPL32, RPS29, RPS15A, RPS23, RPS15, RHOC, RPL14,…
ENK_UV_RESPONSE_KERATINOCYTE_UP	0.000999001	0.0411617	0.449029	3.81035	0	215	ALDOA, RPL8, OAZ1, RPS10, RPL10, RPL19, RPL10A, MRPL23, ATF4, RPS5, CCNI, RPL18A, RPS3, RPS9, GPX4, EMP3, LGALS1, GABARAPL2, EIF1, CRYAB, EIF4A1, PFN1, POLD4, DRAP1, RPL18, IGFBP6, PDLIM4, CAPG, RPS15, RPL14, PMVK, EIF3F, FHL2, COX6B1, IER3, BTF3, FAU, RPL28, RPS21, PSMB7, CDA, RPL12, SNRPB, RPL35, ECM1, CKB, AKR1B1, JUNB, ATP6V0B, NDUFS8, HSPB1, GUK1, CDKN1A, CRABP2, RPS11, ENO1, CEBPG, CXCL2, P…	ALDOA, RPL8, OAZ1, RPS10, RPL10, RPL19, RPL10A, MRPL23, ATF4, RPS5, CCNI, RPL18A, RPS3, RPS9, GPX4, EMP3, LGALS1, GABARAPL2, EIF1, CRYAB, EIF4A1, PFN1, POLD4, DRAP1, RPL18, IGFBP6, PDLIM4, CAPG, RPS15, RPL14, PMVK, EIF3F, FHL2, COX6B1, IER3, BTF3, FAU, RPL28, RPS21, PSMB7, CDA, RPL12, SNRPB, RPL35, ECM1, CKB, AKR1B1, JUNB, ATP6V0B, NDUFS8, HSPB1, GUK1, CDKN1A, CRABP2, RPS11, ENO1, CEBPG, CXCL2, P…
YAMASHITA_LIVER_CANCER_WITH_EPCAM_UP	0.00111483	0.0411617	0.710675	3.78121	0	32	RPL13A, RPL31, RPL23A, RPS10, FMOD, RPL9, RPS4X, RPS3A, RPS3, RPL7A, RPS7, RPS27A, RPL17, RPSA, HNRNPA1, EIF3F, RPL6, RPL28, RPS12, RPL35, RPLP0	RPL13A, RPL31, RPL23A, RPS10, FMOD, RPL9, RPS4X, RPS3A, RPS3, RPL7A, RPS7, RPS27A, RPL17, RPSA, HNRNPA1, EIF3F, RPL6, RPL28, RPS12, RPL35, RPLP0
LI_AMPLIFIED_IN_LUNG_CANCER	0.00102041	0.0411617	0.521432	3.76373	0	91	ALDOA, RPS20, RPL31, RPL7, RPL8, RPL23A, RPL27, RPS16, RPS10, RPL27A, PLP2, RPS27, RPL10A, RPL36A, RPL37A, RPS5, RPS4X, RPS7, EEF1D, PFKP, RPL30, RPL17, RPL38, HAX1, RPL13, AKR1C1, RPL28, RPS21, RAN, RPL35, PKM, LDHA, BGN, HSPB1, CRABP2, ENO1, CSTB, JTB, PHLDA2, RPL37, NACA, COX6A1, CDK2AP2, CYCS, YWHAQ, DPP7, PDCD6	ALDOA, RPS20, RPL31, RPL7, RPL8, RPL23A, RPL27, RPS16, RPS10, RPL27A, PLP2, RPS27, RPL10A, RPL36A, RPL37A, RPS5, RPS4X, RPS7, EEF1D, PFKP, RPL30, RPL17, RPL38, HAX1, RPL13, AKR1C1, RPL28, RPS21, RAN, RPL35, PKM, LDHA, BGN, HSPB1, CRABP2, ENO1, CSTB, JTB, PHLDA2, RPL37, NACA, COX6A1, CDK2AP2, CYCS, YWHAQ, DPP7, PDCD6
TIEN_INTESTINE_PROBIOTICS_6HR_UP	0.00112994	0.0411617	0.698556	3.58655	0	28	GAPDH, RPL23A, RPL27A, RPL41, RPS27, RPL37A, RPL4, RPS3A, RPS7, RPS6, EEF1A1, RPS14, RPS23, RPS19, RPL23, RPL13, FTL, RPLP0, RPS11	GAPDH, RPL23A, RPL27A, RPL41, RPS27, RPL37A, RPL4, RPS3A, RPS7, RPS6, EEF1A1, RPS14, RPS23, RPS19, RPL23, RPL13, FTL, RPLP0, RPS11
FLOTHO_PEDIATRIC_ALL_THERAPY_RESPONSE_UP	0.00114025	0.0411617	0.680382	3.42989	0	27	RPS20, RPL13A, RPL7, RPL27, RPS16, RPL37A, RPS5, RPS9, RPS6, EEF2, FXYD5, RPL17, RPS19, RPL6, FAU, TMED2, EIF3L, RPLP0	RPS20, RPL13A, RPL7, RPL27, RPS16, RPL37A, RPS5, RPS9, RPS6, EEF2, FXYD5, RPL17, RPS19, RPL6, FAU, TMED2, EIF3L, RPLP0
REACTOME_CELLULAR_RESPONSES_TO_STIMULI	0.000999001	0.0411617	0.387206	3.42013	0	289	RPS20, RPL13A, RPL31, RPL7, RPL8, RPL23A, RPL21, RPL27, RPS16, RPS10, RPL10, RPL15, RPL27A, RPL41, RPL19, RPL3, RPLP2, RPS27, RPLP1, RPS25, GPX3, RPL10A, RPL9, RPL26, RPL36A, RPL37A, ATF4, RPS5, RPL4, RPS13, RPL35A, RPS4X, RPL18A, RPS3A, RPS3, RPL7A, RPS7, RPS9, RPS6, CRYAB, UBA52, RPS27A, EGLN2, EEF1A1, RPS26, RPL30, COX16, COX8A, RPL17, RPS14, RPSA, RPL38, TUBA1B, RPL18, RPL36AL, SOD1, RPL32, R…	RPS20, RPL13A, RPL31, RPL7, RPL8, RPL23A, RPL21, RPL27, RPS16, RPS10, RPL10, RPL15, RPL27A, RPL41, RPL19, RPL3, RPLP2, RPS27, RPLP1, RPS25, GPX3, RPL10A, RPL9, RPL26, RPL36A, RPL37A, ATF4, RPS5, RPL4, RPS13, RPL35A, RPS4X, RPL18A, RPS3A, RPS3, RPL7A, RPS7, RPS9, RPS6, CRYAB, UBA52, RPS27A, EGLN2, EEF1A1, RPS26, RPL30, COX16, COX8A, RPL17, RPS14, RPSA, RPL38, TUBA1B, RPL18, RPL36AL, SOD1, RPL32, R…
BILANGES_SERUM_RESPONSE_TRANSLATION	0.00120048	0.0411617	0.755612	3.39016	0	20	RPL21, RPL10, RPS5, RPL4, RPS4X, RPL18A, RPS3, RPS7, RPS6, EEF1A1, RPL14, RPS19, EIF3F, RPL6	RPL21, RPL10, RPS5, RPL4, RPS4X, RPL18A, RPS3, RPS7, RPS6, EEF1A1, RPL14, RPS19, EIF3F, RPL6
TAKAO_RESPONSE_TO_UVB_RADIATION_UP	0.00105597	0.0411617	0.545052	3.37011	0	51	RPL21, RPL27A, PLP2, RPS25, RPL10A, RPL36A, RPS5, S100A4, COX7A2, EEF1D, RPS9, GPX4, COX8A, SOD1, CCDC85B, RPLP0, ATP6V0B, DBI, UQCRFS1, PFDN5, ARF5, TXN, PPP1R11, SAP18, COX5A, COX7B, COX6A1, CD99, UBXN1, COX5B, COX4I1	RPL21, RPL27A, PLP2, RPS25, RPL10A, RPL36A, RPS5, S100A4, COX7A2, EEF1D, RPS9, GPX4, COX8A, SOD1, CCDC85B, RPLP0, ATP6V0B, DBI, UQCRFS1, PFDN5, ARF5, TXN, PPP1R11, SAP18, COX5A, COX7B, COX6A1, CD99, UBXN1, COX5B, COX4I1
REACTOME_DEVELOPMENTAL_BIOLOGY	0.000999001	0.0411617	0.372015	3.23722	0	253	RPS20, RPL13A, RPL31, RPL7, RPL8, RPL23A, RPL21, RPL27, RPS16, RPS10, RPL10, RPL15, RPL27A, ADIRF, RPL41, ARPC1B, RPL19, RPL3, RPLP2, RPS27, RPLP1, RPS25, RPL10A, RPL9, RPL26, RPL36A, RPL37A, RPS5, RPL4, RPS13, RPL35A, RPS4X, RPL18A, RPS3A, RPS3, RPL7A, RPS7, RPS9, RPS6, PFN1, UBA52, RPS27A, RPS26, RPL30, RPL17, RPS14, DRAP1, RPSA, RPL38, TUBA1B, RPL18, RPL36AL, RPL32, RPS29, RPS15A, RPS23, RPS15…	RPS20, RPL13A, RPL31, RPL7, RPL8, RPL23A, RPL21, RPL27, RPS16, RPS10, RPL10, RPL15, RPL27A, ADIRF, RPL41, ARPC1B, RPL19, RPL3, RPLP2, RPS27, RPLP1, RPS25, RPL10A, RPL9, RPL26, RPL36A, RPL37A, RPS5, RPL4, RPS13, RPL35A, RPS4X, RPL18A, RPS3A, RPS3, RPL7A, RPS7, RPS9, RPS6, PFN1, UBA52, RPS27A, RPS26, RPL30, RPL17, RPS14, DRAP1, RPSA, RPL38, TUBA1B, RPL18, RPL36AL, RPL32, RPS29, RPS15A, RPS23, RPS15…
DAZARD_UV_RESPONSE_CLUSTER_G1	0.00112994	0.0411617	0.630381	3.23652	0	28	RPL31, RPS27, RPL36A, RPL37A, COX7A2, RPL30, RPL38, RPS23, GPAA1, RPS21, PKM, GUK1, TXN, RPL37, MYL6, ANXA2, HEXIM1, COX17, COX7C, NDUFA1, PGK1	RPL31, RPS27, RPL36A, RPL37A, COX7A2, RPL30, RPL38, RPS23, GPAA1, RPS21, PKM, GUK1, TXN, RPL37, MYL6, ANXA2, HEXIM1, COX17, COX7C, NDUFA1, PGK1
REACTOME_INFECTIOUS_DISEASE	0.000999001	0.0411617	0.366603	3.21303	0	271	RPS20, RPL13A, RPL31, RPL7, RPL8, RPL23A, RPL21, RPL27, RPS16, RPS10, RPL10, RPL15, CD9, RPL27A, RPL41, ARPC1B, RPL19, RPL3, RPLP2, RPS27, RPLP1, RPS25, RPL10A, RPL9, RPL26, RPL36A, SLC25A6, RPL37A, RPS5, RPL4, RPS13, RPL35A, RPS4X, RPL18A, RPS3A, RPS3, RPL7A, RPS7, BRK1, RPS9, RPS6, EEF2, UBA52, RPS27A, RPS26, RPL30, RPL17, RPS14, RPSA, RPL38, TUBA1B, RPL18, RPL36AL, RPL32, TAF9, RPS29, RPS15A, …	RPS20, RPL13A, RPL31, RPL7, RPL8, RPL23A, RPL21, RPL27, RPS16, RPS10, RPL10, RPL15, CD9, RPL27A, RPL41, ARPC1B, RPL19, RPL3, RPLP2, RPS27, RPLP1, RPS25, RPL10A, RPL9, RPL26, RPL36A, SLC25A6, RPL37A, RPS5, RPL4, RPS13, RPL35A, RPS4X, RPL18A, RPS3A, RPS3, RPL7A, RPS7, BRK1, RPS9, RPS6, EEF2, UBA52, RPS27A, RPS26, RPL30, RPL17, RPS14, RPSA, RPL38, TUBA1B, RPL18, RPL36AL, RPL32, TAF9, RPS29, RPS15A, …
KIM_ALL_DISORDERS_OLIGODENDROCYTE_NUMBER_CORR_UP	0.000999001	0.0411617	0.356962	3.18716	0	317	ALDOA, GAPDH, RPL8, RPL27, OAZ1, RPS16, RPS10, CD9, RPL41, RPL3, RPS27, RPLP1, RPL10A, SLC25A6, MRPL23, COX7A2, RPS4X, RPS3, GPX4, PFKP, LGALS1, EEF2, GABARAPL2, CRYAB, PFN1, RPS27A, ITGB1BP1, COX8A, DRAP1, RPL36AL, PIN1, SOD1, TPI1, RPL32, VIM, RPS29, HAX1, RPL24, PMVK, RPS19, NDUFAF3, EIF3F, HINT1, NPC2, COX6B1, RPL13, HCFC1R1, FTL, FAU, RPL28, TMED2, RPS12, COX7A2L, ARPC2, RAN, RPL11, SNRPB, R…	ALDOA, GAPDH, RPL8, RPL27, OAZ1, RPS16, RPS10, CD9, RPL41, RPL3, RPS27, RPLP1, RPL10A, SLC25A6, MRPL23, COX7A2, RPS4X, RPS3, GPX4, PFKP, LGALS1, EEF2, GABARAPL2, CRYAB, PFN1, RPS27A, ITGB1BP1, COX8A, DRAP1, RPL36AL, PIN1, SOD1, TPI1, RPL32, VIM, RPS29, HAX1, RPL24, PMVK, RPS19, NDUFAF3, EIF3F, HINT1, NPC2, COX6B1, RPL13, HCFC1R1, FTL, FAU, RPL28, TMED2, RPS12, COX7A2L, ARPC2, RAN, RPL11, SNRPB, R…
MARTINEZ_RESPONSE_TO_TRABECTEDIN_UP	0.0010929	0.0411617	0.569278	3.18303	0	37	DKK3, RPS27, COX7A2, UBA52, COX8A, SOD1, IGFBP6, S100A10, COX6B1, ARL2, JUNB, GUK1, FKBP1A, NDUFA13, RHBDD2, CYCS, CXCL3, ID2, VKORC1, SERTAD1, NDUFA1, PGK1, ANXA5, ATRAID, ITGAE	DKK3, RPS27, COX7A2, UBA52, COX8A, SOD1, IGFBP6, S100A10, COX6B1, ARL2, JUNB, GUK1, FKBP1A, NDUFA13, RHBDD2, CYCS, CXCL3, ID2, VKORC1, SERTAD1, NDUFA1, PGK1, ANXA5, ATRAID, ITGAE
OSMAN_BLADDER_CANCER_DN	0.00100705	0.0411617	0.41209	3.17164	0	122	RPS20, RPL13A, RPL23A, RPS16, RPS10, RPL10, RPL15, RPL19, RPL3, RPLP2, RPS27, RPS25, RPL10A, RPL36A, RPS5, RPL4, RPS13, RPL35A, RPS4X, RPL18A, RPS3A, RPS3, RPL7A, RPS7, RPS6, UBA52, RPSA, RPL38, RPL32, RPS15, RPL14, RPL24, EDF1, RPL13, FAU, RPL28, RPS21, C12orf57, ZFAS1, RPL12, RPS18, RPL35, MRPS6, RPLP0, NOSIP, EPB41L4A-AS1, RPS11, PHF1	RPS20, RPL13A, RPL23A, RPS16, RPS10, RPL10, RPL15, RPL19, RPL3, RPLP2, RPS27, RPS25, RPL10A, RPL36A, RPS5, RPL4, RPS13, RPL35A, RPS4X, RPL18A, RPS3A, RPS3, RPL7A, RPS7, RPS6, UBA52, RPSA, RPL38, RPL32, RPS15, RPL14, RPL24, EDF1, RPL13, FAU, RPL28, RPS21, C12orf57, ZFAS1, RPL12, RPS18, RPL35, MRPS6, RPLP0, NOSIP, EPB41L4A-AS1, RPS11, PHF1
ANDERSEN_LIVER_CANCER_KRT19_UP	0.00120048	0.0411617	0.70001	3.1407	0	20	RPL13A, RPL27A, RPL3, RPS25, RPL10A, RPL9, RPL35A, RPS3A, RPS14, RPS12, RPS18, CSTB, CALM2, YWHAQ	RPL13A, RPL27A, RPL3, RPS25, RPL10A, RPL9, RPL35A, RPS3A, RPS14, RPS12, RPS18, CSTB, CALM2, YWHAQ
ABE_INNER_EAR	0.00122549	0.0411617	0.749692	3.10035	0	16	RPL21, RPS5, UBA52, MGP, RPL32, IGFBP6, RPS15, CLU, RPL28, RPL35, RPS11, UBXN1, HYI, ISLR	RPL21, RPS5, UBA52, MGP, RPL32, IGFBP6, RPS15, CLU, RPL28, RPL35, RPS11, UBXN1, HYI, ISLR
SIMBULAN_PARP1_TARGETS_UP	0.00122549	0.0411617	0.746935	3.08895	0	16	AK1, GPX3, S100A6, EEF2, MGP, ELN, IGFBP6, SERPINE2, CDKN1A, CCND1, MFAP5	AK1, GPX3, S100A6, EEF2, MGP, ELN, IGFBP6, SERPINE2, CDKN1A, CCND1, MFAP5
HILLION_HMGA1_TARGETS	0.0010989	0.0411617	0.547675	3.07942	0	38	ALDOA, RPL21, RPL19, GPX3, RPL36A, RPS3A, EEF2, SOD1, CRIP2, CLU, RPL13, RPS12, SLC25A5, HSPB1, RPS11, MGST1, CXCL2, CFL1, COX5A, COX5B, COX4I1, ID2	ALDOA, RPL21, RPL19, GPX3, RPL36A, RPS3A, EEF2, SOD1, CRIP2, CLU, RPL13, RPS12, SLC25A5, HSPB1, RPS11, MGST1, CXCL2, CFL1, COX5A, COX5B, COX4I1, ID2
JISON_SICKLE_CELL_DISEASE_DN	0.00102041	0.0411617	0.429845	3.05113	0	83	RPS20, RPL13A, RPL7, RPL23A, RPL21, RPL41, RPL19, RPLP1, GPX3, RPL10A, SLC25A6, RPL4, RPS13, RPS7, RPS6, EEF2, EIF4A1, RPS27A, EEF1A1, RPL30, RPL17, TOMM7, RPL14, RPL24, EIF3F, RPL6, RPL13, BTF3, RPL11, RPLP0	RPS20, RPL13A, RPL7, RPL23A, RPL21, RPL41, RPL19, RPLP1, GPX3, RPL10A, SLC25A6, RPL4, RPS13, RPS7, RPS6, EEF2, EIF4A1, RPS27A, EEF1A1, RPL30, RPL17, TOMM7, RPL14, RPL24, EIF3F, RPL6, RPL13, BTF3, RPL11, RPLP0
GAVIN_FOXP3_TARGETS_CLUSTER_T7	0.00106157	0.0411617	0.503682	3.01024	0	46	OAZ1, RPL10, RPS7, PPDPF, RPS9, LGALS1, RPL18, RPL32, VIM, CHCHD2, FTL, SNRPB, EIF3L, AKR1B1, KCNN4, GUK1, ENO1, SUPT4H1, MYL6, CD47, FIS1, ALG5, NDUFA9, USE1, DCTN3, STRAP, UGP2, EIF3H, MTMR9	OAZ1, RPL10, RPS7, PPDPF, RPS9, LGALS1, RPL18, RPL32, VIM, CHCHD2, FTL, SNRPB, EIF3L, AKR1B1, KCNN4, GUK1, ENO1, SUPT4H1, MYL6, CD47, FIS1, ALG5, NDUFA9, USE1, DCTN3, STRAP, UGP2, EIF3H, MTMR9
STARK_PREFRONTAL_CORTEX_22Q11_DELETION_DN	0.000999001	0.0411617	0.350998	3.00109	0	224	ALDOA, RPL8, RPL15, RPL26, RPL36A, RAD23A, RPL4, S100A6, COX7A2, EIF1, MKKS, RPL18, TPI1, TAF9, CYSTM1, RHEB, NDUFAF3, EIF3F, EMP2, MPC2, HCFC1R1, NDUFA11, MGST3, VDAC2, SLC25A5, NR1H2, EIF3L, SLC25A39, KXD1, DGCR6L, AKR1B1, NDUFS8, HIGD2A, MEA1, TRMT112, ELOF1, GUK1, UQCRFS1, PFDN5, GTF3A, TXN, NTAN1, TUBG1, FAM162A, SAP18, NDUFS4, NACA, TMA7, NOP10, POLR1D, CUEDC2, CYCS, HAGH, TMX2, SLIRP, PDCD…	ALDOA, RPL8, RPL15, RPL26, RPL36A, RAD23A, RPL4, S100A6, COX7A2, EIF1, MKKS, RPL18, TPI1, TAF9, CYSTM1, RHEB, NDUFAF3, EIF3F, EMP2, MPC2, HCFC1R1, NDUFA11, MGST3, VDAC2, SLC25A5, NR1H2, EIF3L, SLC25A39, KXD1, DGCR6L, AKR1B1, NDUFS8, HIGD2A, MEA1, TRMT112, ELOF1, GUK1, UQCRFS1, PFDN5, GTF3A, TXN, NTAN1, TUBG1, FAM162A, SAP18, NDUFS4, NACA, TMA7, NOP10, POLR1D, CUEDC2, CYCS, HAGH, TMX2, SLIRP, PDCD…
MODY_HIPPOCAMPUS_PRENATAL	0.00120048	0.0411617	0.679347	2.98735	0	19	RPL13A, RPL8, RPL23A, RPL19, RPS27, RPL9, RPL30, RPL13, BTF3, RPL12, RPS18, HNRNPA0, CKS2, RPL37	RPL13A, RPL8, RPL23A, RPL19, RPS27, RPL9, RPL30, RPL13, BTF3, RPL12, RPS18, HNRNPA0, CKS2, RPL37
KIM_BIPOLAR_DISORDER_OLIGODENDROCYTE_DENSITY_CORR_UP	0.000999001	0.0411617	0.336915	2.98444	0	296	ALDOA, RPL7, RPL8, RPL27, OAZ1, RPS10, RPL41, RPL3, RPS27, RPLP1, RPS25, RPL10A, SLC25A6, RPL4, CCNI, RPS13, COX7A2, RPS4X, GPX4, LGALS1, RPS6, GABARAPL2, PFN1, RPS27A, EEF1A1, DRAP1, RPL36AL, PIN1, SOD1, TPI1, RPL32, VIM, RPL24, PMVK, RPS19, NDUFAF3, EIF3F, HINT1, NPC2, MPC2, COX6B1, FTL, FAU, RPS12, MGST3, COX7A2L, ARPC2, RPL12, RAN, RPL11, RPS18, RPL35, PKM, SUMO3, PTS, LAMTOR5, AKR1B1, ATP6V0…	ALDOA, RPL7, RPL8, RPL27, OAZ1, RPS10, RPL41, RPL3, RPS27, RPLP1, RPS25, RPL10A, SLC25A6, RPL4, CCNI, RPS13, COX7A2, RPS4X, GPX4, LGALS1, RPS6, GABARAPL2, PFN1, RPS27A, EEF1A1, DRAP1, RPL36AL, PIN1, SOD1, TPI1, RPL32, VIM, RPL24, PMVK, RPS19, NDUFAF3, EIF3F, HINT1, NPC2, MPC2, COX6B1, FTL, FAU, RPS12, MGST3, COX7A2L, ARPC2, RPL12, RAN, RPL11, RPS18, RPL35, PKM, SUMO3, PTS, LAMTOR5, AKR1B1, ATP6V0…
REACTOME_METABOLISM_OF_RNA	0.000999001	0.0411617	0.341892	2.98213	0	258	RPS20, RPL13A, RPL31, RPL7, RPL8, RPL23A, RPL21, RPL27, U2AF1, RPS16, RPS10, RPL10, RPL15, RPL27A, RPL41, RPL19, RPL3, RPLP2, RPS27, RPLP1, RPS25, RPL10A, RPL9, RPL26, RPL36A, RPL37A, RPS5, RPL4, RPS13, RPL35A, RPS4X, RPL18A, RPS3A, RPS3, RPL7A, RPS7, RPS9, RPS6, EIF4A1, UBA52, RPS27A, RPS26, RPL30, RPL17, RPS14, RPSA, RPL38, RPL18, RPL36AL, ZC3H11A, RPL32, RPS29, HNRNPA1, RPS15A, RPS23, RPS15, R…	RPS20, RPL13A, RPL31, RPL7, RPL8, RPL23A, RPL21, RPL27, U2AF1, RPS16, RPS10, RPL10, RPL15, RPL27A, RPL41, RPL19, RPL3, RPLP2, RPS27, RPLP1, RPS25, RPL10A, RPL9, RPL26, RPL36A, RPL37A, RPS5, RPL4, RPS13, RPL35A, RPS4X, RPL18A, RPS3A, RPS3, RPL7A, RPS7, RPS9, RPS6, EIF4A1, UBA52, RPS27A, RPS26, RPL30, RPL17, RPS14, RPSA, RPL38, RPL18, RPL36AL, ZC3H11A, RPL32, RPS29, HNRNPA1, RPS15A, RPS23, RPS15, R…
CHIARADONNA_NEOPLASTIC_TRANSFORMATION_KRAS_CDC25_UP	0.00116686	0.0411617	0.621654	2.96733	0	23	TMSB4X, CD9, PLP2, POLD4, FXYD5, NUPR1, CLIC1, CAPG, KCNN4, CDKN1A, PSMB5, CCND1, NGEF, RGS16, ZNF706, ACOT7, TSPO	TMSB4X, CD9, PLP2, POLD4, FXYD5, NUPR1, CLIC1, CAPG, KCNN4, CDKN1A, PSMB5, CCND1, NGEF, RGS16, ZNF706, ACOT7, TSPO
POMEROY_MEDULLOBLASTOMA_PROGNOSIS_DN	0.00118483	0.0411617	0.64731	2.96655	0	21	RPS10, RPL27A, RPS25, RPL10A, RPL35A, RPL7A, COX8A, RPS14, RPSA, RPS19, RPL11, RPS18, ENO1, DAG1, RPL29, SLC29A1	RPS10, RPL27A, RPS25, RPL10A, RPL35A, RPL7A, COX8A, RPS14, RPSA, RPS19, RPL11, RPS18, ENO1, DAG1, RPL29, SLC29A1
MOOTHA_VOXPHOS	0.00106724	0.0411617	0.500065	2.96174	0	45	NDUFA4L2, COX7A2, COX8A, COX6B1, COX7A2L, NDUFS8, UQCRFS1, NDUFA13, NDUFS4, COX5A, COX7B, SDHC, COX6A1, CYCS, TBCB, NDUFB7, COX5B, COX4I1, SDHB, CYC1, COX7A1, COX7C, NDUFA9, NDUFS5, NDUFA1, NDUFC2, NDUFB5, UQCRH, SURF2, NDUFB4, NDUFS7, NDUFB6, UQCRQ, CYB5A, COX6C, UQCRC2, NDUFA4, NDUFA8	NDUFA4L2, COX7A2, COX8A, COX6B1, COX7A2L, NDUFS8, UQCRFS1, NDUFA13, NDUFS4, COX5A, COX7B, SDHC, COX6A1, CYCS, TBCB, NDUFB7, COX5B, COX4I1, SDHB, CYC1, COX7A1, COX7C, NDUFA9, NDUFS5, NDUFA1, NDUFC2, NDUFB5, UQCRH, SURF2, NDUFB4, NDUFS7, NDUFB6, UQCRQ, CYB5A, COX6C, UQCRC2, NDUFA4, NDUFA8
WANG_TUMOR_INVASIVENESS_UP	0.001	0.0411617	0.357738	2.94921	0	175	RPS20, RPL13A, RPL7, GAPDH, RPL8, RPL21, RPL27, RPS16, RPL27A, RPL19, RPLP2, RPS5, S100A6, COX7A2, RPL18A, RPS3, RPS7, RNASEH2A, RPS6, RPL30, COX8A, RPS14, TUBA1B, RPL32, VIM, RPS29, RPS15A, RPL14, HINT1, RPL6, NPC2, CKS1B, FAU, RPL28, RPS21, VDAC2, RPL35, PKM, APH1A, DGCR6L, RPLP0, DBI, CRABP2, RPS11, ENO1, GTF3A, HIGD1A, DPY30, SAP18, CCND1, NDUFS4, NACA, RBX1, ERGIC3, POLR1D, CYCS, GLUL, TUBB6…	RPS20, RPL13A, RPL7, GAPDH, RPL8, RPL21, RPL27, RPS16, RPL27A, RPL19, RPLP2, RPS5, S100A6, COX7A2, RPL18A, RPS3, RPS7, RNASEH2A, RPS6, RPL30, COX8A, RPS14, TUBA1B, RPL32, VIM, RPS29, RPS15A, RPL14, HINT1, RPL6, NPC2, CKS1B, FAU, RPL28, RPS21, VDAC2, RPL35, PKM, APH1A, DGCR6L, RPLP0, DBI, CRABP2, RPS11, ENO1, GTF3A, HIGD1A, DPY30, SAP18, CCND1, NDUFS4, NACA, RBX1, ERGIC3, POLR1D, CYCS, GLUL, TUBB6…
DANG_MYC_TARGETS_UP	0.00103413	0.0411617	0.434857	2.93874	0	67	RPS20, GAPDH, RPL27, RPS16, RPL10, RPL27A, RPL19, RPL3, RPL9, RPL26, RPS5, RPS13, POLD2, EIF4A1, RPL32, HNRNPA1, RPS19, RPL13, UXT, SNRPB, LDHA, DBI, CKS2, MGST1, ENO1, TXN, CSTB, DPY30	RPS20, GAPDH, RPL27, RPS16, RPL10, RPL27A, RPL19, RPL3, RPL9, RPL26, RPS5, RPS13, POLD2, EIF4A1, RPL32, HNRNPA1, RPS19, RPL13, UXT, SNRPB, LDHA, DBI, CKS2, MGST1, ENO1, TXN, CSTB, DPY30
TIEN_INTESTINE_PROBIOTICS_24HR_DN	0.00102145	0.0411617	0.401817	2.90408	0	92	RPL13A, RPL23A, RPL10, RPL27A, RPL41, RPL3, RPS27, RPL37A, RPL4, RPS3A, RPS3, RPS7, RPS6, EEF2, EIF1, EEF1A1, RPS14, RPS23, DDIT4, RPS19, HERPUD1, RPL23, RPL13, FTL, AKR1C1, CD55, TMED2, RPL12, RPS18, RPLP0, RPS11, CEBPG, SLC3A2, CDK2AP2, MTHFD2, DNAJB9, ST6GALNAC4	RPL13A, RPL23A, RPL10, RPL27A, RPL41, RPL3, RPS27, RPL37A, RPL4, RPS3A, RPS3, RPS7, RPS6, EEF2, EIF1, EEF1A1, RPS14, RPS23, DDIT4, RPS19, HERPUD1, RPL23, RPL13, FTL, AKR1C1, CD55, TMED2, RPL12, RPS18, RPLP0, RPS11, CEBPG, SLC3A2, CDK2AP2, MTHFD2, DNAJB9, ST6GALNAC4
LEE_LIVER_CANCER_SURVIVAL_DN	0.00102249	0.0411617	0.403604	2.89841	0	90	RPL31, RPL27, TMSB4X, PLP2, RPL9, RPL36A, RPS5, S100A6, RPS3A, RPS3, RPS7, RPS9, RPS6, ITGB1BP1, RPL17, CLIC1, RPSA, RPL38, TUBA1B, HNRNPA1, IER3, RPL12, RAN, RPS18, RPL35, ANXA4, CKS2, SFT2D1, RWDD1, PHLDA2, RBX1, MTHFD2, MFSD10, CALM2, YWHAQ, LYAR	RPL31, RPL27, TMSB4X, PLP2, RPL9, RPL36A, RPS5, S100A6, RPS3A, RPS3, RPS7, RPS9, RPS6, ITGB1BP1, RPL17, CLIC1, RPSA, RPL38, TUBA1B, HNRNPA1, IER3, RPL12, RAN, RPS18, RPL35, ANXA4, CKS2, SFT2D1, RWDD1, PHLDA2, RBX1, MTHFD2, MFSD10, CALM2, YWHAQ, LYAR
MARTENS_TRETINOIN_RESPONSE_DN	0.000999001	0.0411617	0.325536	2.89823	0	306	RPL13A, RPL31, RPL7, RPL23A, RPL21, RPL27, RPS16, RPS10, TMSB4X, RPL10, RPL15, RPL19, RPL3, RPS27, RPS25, RPL10A, RPL9, RPL26, NDUFA4L2, RPL37A, RAD23A, ATF4, RPS5, RPL4, RPS4X, RPL18A, RPS3, RPL7A, RPS9, RPS6, EIF1, POLD2, RPS27A, EEF1A1, RPL30, RPL17, RPS14, DRAP1, RPSA, TUBA1B, RPL18, RPL32, VIM, HNRNPA1, CCDC85B, RPS23, RPL14, RPL24, RPS19, NDUFAF3, HINT1, CHCHD2, RPL23, HCFC1R1, UXT, NDUFA11…	RPL13A, RPL31, RPL7, RPL23A, RPL21, RPL27, RPS16, RPS10, TMSB4X, RPL10, RPL15, RPL19, RPL3, RPS27, RPS25, RPL10A, RPL9, RPL26, NDUFA4L2, RPL37A, RAD23A, ATF4, RPS5, RPL4, RPS4X, RPL18A, RPS3, RPL7A, RPS9, RPS6, EIF1, POLD2, RPS27A, EEF1A1, RPL30, RPL17, RPS14, DRAP1, RPSA, TUBA1B, RPL18, RPL32, VIM, HNRNPA1, CCDC85B, RPS23, RPL14, RPL24, RPS19, NDUFAF3, HINT1, CHCHD2, RPL23, HCFC1R1, UXT, NDUFA11…
REACTOME_RESPIRATORY_ELECTRON_TRANSPORT	0.00103842	0.0411617	0.426027	2.85634	0	65	COX16, COX8A, NDUFAF3, COX6B1, NDUFA11, COX7A2L, COX20, NDUFS8, UQCRFS1, NDUFV1, NDUFA13, NDUFS4, COX5A, COX7B, COA1, SDHC, COX6A1, CYCS, NDUFB7, COX5B, COX4I1, SDHB, CYC1, NDUFAF4, COX7C, NDUFA9, NDUFS5, NDUFA1, NDUFC2, NDUFB5, UQCRH, NDUFB4, NDUFS7, NDUFB6, NDUFB10, ECSIT, UQCRQ, COX14, COX6C, UQCRC2, TMEM126B, NDUFA4, NDUFV2, NDUFA8	COX16, COX8A, NDUFAF3, COX6B1, NDUFA11, COX7A2L, COX20, NDUFS8, UQCRFS1, NDUFV1, NDUFA13, NDUFS4, COX5A, COX7B, COA1, SDHC, COX6A1, CYCS, NDUFB7, COX5B, COX4I1, SDHB, CYC1, NDUFAF4, COX7C, NDUFA9, NDUFS5, NDUFA1, NDUFC2, NDUFB5, UQCRH, NDUFB4, NDUFS7, NDUFB6, NDUFB10, ECSIT, UQCRQ, COX14, COX6C, UQCRC2, TMEM126B, NDUFA4, NDUFV2, NDUFA8
WONG_EMBRYONIC_STEM_CELL_CORE	0.00100301	0.0411617	0.360114	2.84762	0	139	U2AF1, RPS16, RPL27A, RPS27, RPL10A, RPS5, RPS3, EEF2, EIF4A1, RPSA, HNRNPA1, RPS23, RPS19, CKS1B, RPL13, BTF3, NDUFA11, RPS12, RAB34, SLC25A5, ADSL, EIF3L, POLR3K, PHF5A, MRPS36, CKS2, CRABP2, ENO1, STOML2, PSMB5, CCND1, TGIF1, SDHC, NOP10, MTHFD2, CYCS, KIF22, NDUFB7, MRPL37, COX5B, EIF3K, RPL22, TCF19, CDCA3, EBNA1BP2, NDUFA9, LSM4, POLR2F, UQCRH, TRIP6, LSM2, NUDCD2, EIF3I, RUVBL2, POP7, LSM5…	U2AF1, RPS16, RPL27A, RPS27, RPL10A, RPS5, RPS3, EEF2, EIF4A1, RPSA, HNRNPA1, RPS23, RPS19, CKS1B, RPL13, BTF3, NDUFA11, RPS12, RAB34, SLC25A5, ADSL, EIF3L, POLR3K, PHF5A, MRPS36, CKS2, CRABP2, ENO1, STOML2, PSMB5, CCND1, TGIF1, SDHC, NOP10, MTHFD2, CYCS, KIF22, NDUFB7, MRPL37, COX5B, EIF3K, RPL22, TCF19, CDCA3, EBNA1BP2, NDUFA9, LSM4, POLR2F, UQCRH, TRIP6, LSM2, NUDCD2, EIF3I, RUVBL2, POP7, LSM5…
KEGG_PARKINSONS_DISEASE	0.00103842	0.0411617	0.422939	2.83563	0	65	SLC25A6, NDUFA4L2, COX7A2, COX8A, COX6B1, COX7A2L, VDAC2, SLC25A5, NDUFS8, UQCRFS1, NDUFV1, NDUFS4, HTRA2, COX5A, COX7B, SDHC, COX6A1, CYCS, NDUFB7, COX5B, COX4I1, SDHB, CYC1, COX7A1, COX7C, NDUFA9, NDUFS5, NDUFA1, NDUFC2, UBB, NDUFB5, UQCRH, NDUFB4, NDUFS7, NDUFB6, NDUFB10, UQCRQ, COX6C, UQCRC2, NDUFA4, NDUFV2, NDUFA8	SLC25A6, NDUFA4L2, COX7A2, COX8A, COX6B1, COX7A2L, VDAC2, SLC25A5, NDUFS8, UQCRFS1, NDUFV1, NDUFS4, HTRA2, COX5A, COX7B, SDHC, COX6A1, CYCS, NDUFB7, COX5B, COX4I1, SDHB, CYC1, COX7A1, COX7C, NDUFA9, NDUFS5, NDUFA1, NDUFC2, UBB, NDUFB5, UQCRH, NDUFB4, NDUFS7, NDUFB6, NDUFB10, UQCRQ, COX6C, UQCRC2, NDUFA4, NDUFV2, NDUFA8
KEGG_HUNTINGTONS_DISEASE	0.00102775	0.0411617	0.405304	2.8282	0	77	SLC25A6, NDUFA4L2, COX7A2, COX8A, SOD1, COX6B1, COX7A2L, VDAC2, SLC25A5, NDUFS8, UQCRFS1, NDUFV1, DCTN2, NDUFS4, COX5A, COX7B, SDHC, COX6A1, CYCS, POLR2K, NDUFB7, COX5B, COX4I1, SDHB, CYC1, COX7A1, POLR2I, COX7C, NDUFA9, NDUFS5, NDUFA1, NDUFC2, POLR2E, NDUFB5, POLR2F, POLR2J, UQCRH, TBPL1, CREB3, NDUFB4, NDUFS7, NDUFB6, NDUFB10, IFT57, UQCRQ, POLR2C, COX6C, UQCRC2, NDUFA4, NDUFV2, NDUFA8, POLR2L,…	SLC25A6, NDUFA4L2, COX7A2, COX8A, SOD1, COX6B1, COX7A2L, VDAC2, SLC25A5, NDUFS8, UQCRFS1, NDUFV1, DCTN2, NDUFS4, COX5A, COX7B, SDHC, COX6A1, CYCS, POLR2K, NDUFB7, COX5B, COX4I1, SDHB, CYC1, COX7A1, POLR2I, COX7C, NDUFA9, NDUFS5, NDUFA1, NDUFC2, POLR2E, NDUFB5, POLR2F, POLR2J, UQCRH, TBPL1, CREB3, NDUFB4, NDUFS7, NDUFB6, NDUFB10, IFT57, UQCRQ, POLR2C, COX6C, UQCRC2, NDUFA4, NDUFV2, NDUFA8, POLR2L,…
HILLION_HMGA1B_TARGETS	0.00109529	0.0411617	0.494713	2.82719	0	40	RPL21, RPL10, RPL19, COX7A2, RPS3A, GPX4, SOD1, CRIP2, CLU, RPL13, RPS12, SLC25A5, PLAUR, RPS11, MGST1, CXCL2, ARF5, COX5A, TNFRSF1A, COX5B, COX4I1, ID2, CD44, MIF	RPL21, RPL10, RPL19, COX7A2, RPS3A, GPX4, SOD1, CRIP2, CLU, RPL13, RPS12, SLC25A5, PLAUR, RPS11, MGST1, CXCL2, ARF5, COX5A, TNFRSF1A, COX5B, COX4I1, ID2, CD44, MIF
REACTOME_RESPIRATORY_ELECTRON_TRANSPORT_ATP_SYNTHESIS_BY_CHEMIOSMOTIC_COUPLING_AND_HEAT_PRODUCTION_BY_UNCOUPLING_PROTEINS	0.00102881	0.0411617	0.414118	2.82164	0	69	COX16, COX8A, NDUFAF3, COX6B1, NDUFA11, COX7A2L, COX20, NDUFS8, UQCRFS1, NDUFV1, NDUFA13, NDUFS4, COX5A, COX7B, COA1, SDHC, COX6A1, CYCS, NDUFB7, COX5B, COX4I1, SDHB, CYC1, NDUFAF4, COX7C, NDUFA9, NDUFS5, UCP2, NDUFA1, NDUFC2, NDUFB5, UQCRH, NDUFB4, NDUFS7, NDUFB6, NDUFB10, ECSIT, UQCRQ, COX14, COX6C, UQCRC2, TMEM126B, NDUFA4, NDUFV2, NDUFA8	COX16, COX8A, NDUFAF3, COX6B1, NDUFA11, COX7A2L, COX20, NDUFS8, UQCRFS1, NDUFV1, NDUFA13, NDUFS4, COX5A, COX7B, COA1, SDHC, COX6A1, CYCS, NDUFB7, COX5B, COX4I1, SDHB, CYC1, NDUFAF4, COX7C, NDUFA9, NDUFS5, UCP2, NDUFA1, NDUFC2, NDUFB5, UQCRH, NDUFB4, NDUFS7, NDUFB6, NDUFB10, ECSIT, UQCRQ, COX14, COX6C, UQCRC2, TMEM126B, NDUFA4, NDUFV2, NDUFA8
ZHONG_SECRETOME_OF_LUNG_CANCER_AND_MACROPHAGE	0.00112486	0.0411617	0.538092	2.81648	0	30	ALDOA, RPL10A, TPI1, CST3, CLU, NPC2, PSMB7, RAN, LDHA, BGN, ENO1, PSMB5, ANXA2, MDH2, PEBP1, PGK1, GOT1, SDC4, FDPS, PRDX1	ALDOA, RPL10A, TPI1, CST3, CLU, NPC2, PSMB7, RAN, LDHA, BGN, ENO1, PSMB5, ANXA2, MDH2, PEBP1, PGK1, GOT1, SDC4, FDPS, PRDX1
WP_ELECTRON_TRANSPORT_CHAIN_OXPHOS_SYSTEM_IN_MITOCHONDRIA	0.00103306	0.0411617	0.430264	2.80594	0	59	SLC25A6, COX7A2, COX8A, COX6B1, COX7A2L, SLC25A5, NDUFS8, UQCRFS1, NDUFV1, NDUFS4, COX5A, COX7B, SDHC, COX6A1, NDUFB7, COX5B, COX4I1, SDHB, COX7A1, COX17, COX7C, NDUFA9, NDUFS5, UCP2, NDUFA1, NDUFC2, NDUFB5, UQCRH, NDUFB4, NDUFS7, NDUFB6, NDUFB10, UQCRQ, COX6C, UQCRC2, NDUFA4, NDUFV2, NDUFA8	SLC25A6, COX7A2, COX8A, COX6B1, COX7A2L, SLC25A5, NDUFS8, UQCRFS1, NDUFV1, NDUFS4, COX5A, COX7B, SDHC, COX6A1, NDUFB7, COX5B, COX4I1, SDHB, COX7A1, COX17, COX7C, NDUFA9, NDUFS5, UCP2, NDUFA1, NDUFC2, NDUFB5, UQCRH, NDUFB4, NDUFS7, NDUFB6, NDUFB10, UQCRQ, COX6C, UQCRC2, NDUFA4, NDUFV2, NDUFA8
REACTOME_THE_CITRIC_ACID_TCA_CYCLE_AND_RESPIRATORY_ELECTRON_TRANSPORT	0.00102041	0.0411617	0.388519	2.80435	0	91	COX16, COX8A, NDUFAF3, MPC2, COX6B1, NDUFA11, COX7A2L, LDHA, COX20, NDUFS8, MPC1, UQCRFS1, NDUFV1, NDUFA13, BSG, NDUFS4, COX5A, COX7B, COA1, SDHC, COX6A1, CYCS, HAGH, NDUFB7, COX5B, COX4I1, SDHB, CYC1, MDH2, IDH3A, NDUFAF4, COX7C, NDUFA9, NDUFS5, UCP2, IDH3G, NDUFA1, NDUFC2, NDUFB5, SLC16A3, UQCRH, NDUFB4, NDUFS7, NDUFB6, NDUFB10, ECSIT, UQCRQ, ACO2, IDH3B, COX14, SUCLA2, COX6C, UQCRC2, TMEM126B,…	COX16, COX8A, NDUFAF3, MPC2, COX6B1, NDUFA11, COX7A2L, LDHA, COX20, NDUFS8, MPC1, UQCRFS1, NDUFV1, NDUFA13, BSG, NDUFS4, COX5A, COX7B, COA1, SDHC, COX6A1, CYCS, HAGH, NDUFB7, COX5B, COX4I1, SDHB, CYC1, MDH2, IDH3A, NDUFAF4, COX7C, NDUFA9, NDUFS5, UCP2, IDH3G, NDUFA1, NDUFC2, NDUFB5, SLC16A3, UQCRH, NDUFB4, NDUFS7, NDUFB6, NDUFB10, ECSIT, UQCRQ, ACO2, IDH3B, COX14, SUCLA2, COX6C, UQCRC2, TMEM126B,…
WONG_MITOCHONDRIA_GENE_MODULE	0.00101215	0.0411617	0.377739	2.79661	0	102	COX7A2, GPX4, COX8A, TOMM7, HAX1, HINT2, CRAT, COX6B1, COX7A2L, VDAC2, MRPL18, SLC25A39, MRPS36, NDUFS8, UQCRFS1, NDUFV1, TIMM17B, NDUFS4, COX5A, COX7B, ATP6V1F, COX6A1, MTHFD2, MRPS16, COX5B, COX4I1, SDHB, CYC1, COX7A1, TUFM, COX17, TIMM10, COX7C, NDUFA9, NDUFS5, TSPO, HSD17B10, NDUFA1, NDUFC2, NDUFB5, SLC16A3, MRPL27, FIBP, MRPS15, MRPL36, MRPS18A, NDUFB4, MRPL12, NDUFB6, MTX2, MRPL40, MRPS28, …	COX7A2, GPX4, COX8A, TOMM7, HAX1, HINT2, CRAT, COX6B1, COX7A2L, VDAC2, MRPL18, SLC25A39, MRPS36, NDUFS8, UQCRFS1, NDUFV1, TIMM17B, NDUFS4, COX5A, COX7B, ATP6V1F, COX6A1, MTHFD2, MRPS16, COX5B, COX4I1, SDHB, CYC1, COX7A1, TUFM, COX17, TIMM10, COX7C, NDUFA9, NDUFS5, TSPO, HSD17B10, NDUFA1, NDUFC2, NDUFB5, SLC16A3, MRPL27, FIBP, MRPS15, MRPL36, MRPS18A, NDUFB4, MRPL12, NDUFB6, MTX2, MRPL40, MRPS28, …
ZHONG_SECRETOME_OF_LUNG_CANCER_AND_FIBROBLAST	0.00104275	0.0411617	0.432775	2.78472	0	57	ALDOA, CD9, RPL10A, RPL18A, EEF2, UBA52, TPI1, CST3, TNXB, CAPG, CLU, NPC2, RAN, PKM, LDHA, BGN, ECM1, KXD1, ANXA4, AKR1B1, ENO1, LMNA, PSMB5, YWHAQ, MDH2, PEBP1, PGK1, GOT1, SDC4, ARHGDIA	ALDOA, CD9, RPL10A, RPL18A, EEF2, UBA52, TPI1, CST3, TNXB, CAPG, CLU, NPC2, RAN, PKM, LDHA, BGN, ECM1, KXD1, ANXA4, AKR1B1, ENO1, LMNA, PSMB5, YWHAQ, MDH2, PEBP1, PGK1, GOT1, SDC4, ARHGDIA
YAO_TEMPORAL_RESPONSE_TO_PROGESTERONE_CLUSTER_13	0.00102145	0.0411617	0.388496	2.77016	0	85	MRPL23, S100A6, GPX4, LGALS1, COX16, TAF9, HNRNPA1, S100A10, CUTA, MRPL18, SUMO3, POLR3K, DGCR6L, LAMTOR5, MIEN1, DBI, SLC35B2, ELOF1, GUK1, NDUFA13, EMC6, CCND1, TSEN34, COX7B, LAGE3, COX6A1, CUEDC2, RAB28, TAGLN2, ANXA2, COX5B, SF3B5, TCF19, PDCD5, NDUFA9, BUD31, NEDD8, NDUFB5, MRPL27, EBP, ESD, FIBP, MTMR9, UBL5, COA3, MRPS18A, DYNLRB1, ILVBL, GTF2A2, UQCRC2, PSMA5, SNRPG, MRPL11, ANAPC13, GPN…	MRPL23, S100A6, GPX4, LGALS1, COX16, TAF9, HNRNPA1, S100A10, CUTA, MRPL18, SUMO3, POLR3K, DGCR6L, LAMTOR5, MIEN1, DBI, SLC35B2, ELOF1, GUK1, NDUFA13, EMC6, CCND1, TSEN34, COX7B, LAGE3, COX6A1, CUEDC2, RAB28, TAGLN2, ANXA2, COX5B, SF3B5, TCF19, PDCD5, NDUFA9, BUD31, NEDD8, NDUFB5, MRPL27, EBP, ESD, FIBP, MTMR9, UBL5, COA3, MRPS18A, DYNLRB1, ILVBL, GTF2A2, UQCRC2, PSMA5, SNRPG, MRPL11, ANAPC13, GPN…
NATSUME_RESPONSE_TO_INTERFERON_BETA_DN	0.00114025	0.0411617	0.54445	2.74464	0	27	GAPDH, RPLP1, LGALS1, PIN1, SOD1, IGFBP6, CD70, HINT1, FTL, S100A2, TXN, COX6A1, YWHAQ, ANXA2, SLIRP, COX4I1	GAPDH, RPLP1, LGALS1, PIN1, SOD1, IGFBP6, CD70, HINT1, FTL, S100A2, TXN, COX6A1, YWHAQ, ANXA2, SLIRP, COX4I1
KYNG_RESPONSE_TO_H2O2	0.00114679	0.0411617	0.564326	2.74006	0	24	RPL31, RPL21, RPL7A, CRYAB, CD59, HNRNPA1, COMMD6, HCFC1R1, HMOX1, OAZ2, CD68, PFDN5, CCND1, IL10RB, CFD, PPP1CA, RCC1, RPL5, COX6C	RPL31, RPL21, RPL7A, CRYAB, CD59, HNRNPA1, COMMD6, HCFC1R1, HMOX1, OAZ2, CD68, PFDN5, CCND1, IL10RB, CFD, PPP1CA, RCC1, RPL5, COX6C
HEDENFALK_BREAST_CANCER_BRACX_UP	0.00133869	0.0419898	0.797784	2.73764	0	10	RPL31, RPL15, RPL19, RPS5, RPS13, RPS4X, UBA52, JUNB	RPL31, RPL15, RPL19, RPS5, RPS13, RPS4X, UBA52, JUNB
HOLLEMAN_VINCRISTINE_RESISTANCE_ALL_DN	0.00128866	0.0412439	0.739721	2.72866	0	12	RPL31, RPL23A, RPL10, RPLP2, VIM, RPS15A, RPS12, RPL12	RPL31, RPL23A, RPL10, RPLP2, VIM, RPS15A, RPS12, RPL12
DAZARD_RESPONSE_TO_UV_NHEK_UP	0.00102145	0.0411617	0.382154	2.72494	0	85	RPL31, RPS27, RPL36A, RPL37A, ATF4, COX7A2, PFN1, RPL30, RPSA, RPL38, IGFBP6, CCDC85B, RPS23, IER3, GPAA1, RPS21, PKM, JUNB, GUK1, CXCL2, TXN, PHLDA2, RPL37, MYL6, ERGIC3, TM4SF1, CXCL3, ANXA2, BRD2, ID2, HEXIM1, COX17, COX7C, NDUFA1, TUBB4B, PGK1, EIF3G, XBP1, RAP1A, POP7, ERCC1, ARHGDIA, GEM, TUBB2A, RALY, APRT, ZFP36, ACO2, CXCL1, PSMD8, PCK2, TFE3, CSRP1, SNRPE, TIMM44, CCL20	RPL31, RPS27, RPL36A, RPL37A, ATF4, COX7A2, PFN1, RPL30, RPSA, RPL38, IGFBP6, CCDC85B, RPS23, IER3, GPAA1, RPS21, PKM, JUNB, GUK1, CXCL2, TXN, PHLDA2, RPL37, MYL6, ERGIC3, TM4SF1, CXCL3, ANXA2, BRD2, ID2, HEXIM1, COX17, COX7C, NDUFA1, TUBB4B, PGK1, EIF3G, XBP1, RAP1A, POP7, ERCC1, ARHGDIA, GEM, TUBB2A, RALY, APRT, ZFP36, ACO2, CXCL1, PSMD8, PCK2, TFE3, CSRP1, SNRPE, TIMM44, CCL20
KEGG_ALZHEIMERS_DISEASE	0.00102881	0.0411617	0.391692	2.71125	0	75	GAPDH, NDUFA4L2, COX7A2, COX8A, COX6B1, COX7A2L, APH1A, NDUFS8, BAD, UQCRFS1, NDUFV1, CAPN2, PSENEN, NDUFS4, COX5A, COX7B, TNFRSF1A, SDHC, COX6A1, CYCS, CALM2, NDUFB7, COX5B, COX4I1, SDHB, CYC1, COX7A1, COX7C, NDUFA9, NDUFS5, HSD17B10, NDUFA1, CAPN1, NDUFC2, NDUFB5, IL1B, UQCRH, ITPR3, NDUFB4, NDUFS7, NDUFB6, NDUFB10, UQCRQ, COX6C, UQCRC2, NDUFA4, NDUFV2, MAPK3, NDUFA8	GAPDH, NDUFA4L2, COX7A2, COX8A, COX6B1, COX7A2L, APH1A, NDUFS8, BAD, UQCRFS1, NDUFV1, CAPN2, PSENEN, NDUFS4, COX5A, COX7B, TNFRSF1A, SDHC, COX6A1, CYCS, CALM2, NDUFB7, COX5B, COX4I1, SDHB, CYC1, COX7A1, COX7C, NDUFA9, NDUFS5, HSD17B10, NDUFA1, CAPN1, NDUFC2, NDUFB5, IL1B, UQCRH, ITPR3, NDUFB4, NDUFS7, NDUFB6, NDUFB10, UQCRQ, COX6C, UQCRC2, NDUFA4, NDUFV2, MAPK3, NDUFA8
KIM_ALL_DISORDERS_DURATION_CORR_DN	0.00102775	0.0411617	0.392445	2.71011	0	73	MRPL23, CRYAB, COX8A, PIN1, TPI1, RPS29, HAX1, NDUFAF3, RPL13, HCFC1R1, ARPC2, SUMO3, CKB, AKR1B1, ATP6V0B, NDUFS8, PEF1, GRHPR, DCTN2, PSMB5, RNH1, COX4I1, DHPS, COX7A1, ACD, SPAG7, TUFM, ACOT7, COX7C, VPS51, TMEM147, NDUFA1, PMM1, EIF3G, GDI1, VPS28, RUVBL2, CREB3, KLHL21, IMPDH2, NDUFS7, NBL1, ECSIT, UQCRQ, RABAC1, EIF6, DCXR, AKR1A1, SLC25A11, MAPK3, CCT7, ESYT1	MRPL23, CRYAB, COX8A, PIN1, TPI1, RPS29, HAX1, NDUFAF3, RPL13, HCFC1R1, ARPC2, SUMO3, CKB, AKR1B1, ATP6V0B, NDUFS8, PEF1, GRHPR, DCTN2, PSMB5, RNH1, COX4I1, DHPS, COX7A1, ACD, SPAG7, TUFM, ACOT7, COX7C, VPS51, TMEM147, NDUFA1, PMM1, EIF3G, GDI1, VPS28, RUVBL2, CREB3, KLHL21, IMPDH2, NDUFS7, NBL1, ECSIT, UQCRQ, RABAC1, EIF6, DCXR, AKR1A1, SLC25A11, MAPK3, CCT7, ESYT1
REACTOME_CELLULAR_RESPONSE_TO_CHEMICAL_STRESS	0.00104275	0.0411617	0.42095	2.70863	0	57	GPX3, UBA52, RPS27A, COX16, COX8A, SOD1, COX6B1, PSMB7, COX7A2L, HMOX1, COX20, TXN, BLVRB, PSMB5, CSNK2B, COX5A, COX7B, RBX1, COX6A1, CYCS, COX5B, COX4I1, PSMF1, KEAP1, COX7C, UBB, PSMD9, PSMD4, PSMD3, PRDX1, PSMC5, PRDX3, COX14, PSMD8, COX6C, PSMA5, NDUFA4, PSMB6	GPX3, UBA52, RPS27A, COX16, COX8A, SOD1, COX6B1, PSMB7, COX7A2L, HMOX1, COX20, TXN, BLVRB, PSMB5, CSNK2B, COX5A, COX7B, RBX1, COX6A1, CYCS, COX5B, COX4I1, PSMF1, KEAP1, COX7C, UBB, PSMD9, PSMD4, PSMD3, PRDX1, PSMC5, PRDX3, COX14, PSMD8, COX6C, PSMA5, NDUFA4, PSMB6
WP_MITOCHONDRIAL_COMPLEX_IV_ASSEMBLY	0.00114416	0.0411617	0.552781	2.70429	0	25	COX7A2, COX16, COX8A, COX6B1, SMIM20, COX20, HIGD1A, COX5A, COX7B, COX6A1, COX5B, COX4I1, CMC1, COX17, COX7C, PNKD, COA3, COX14, COX6C, NDUFA4	COX7A2, COX16, COX8A, COX6B1, SMIM20, COX20, HIGD1A, COX5A, COX7B, COX6A1, COX5B, COX4I1, CMC1, COX17, COX7C, PNKD, COA3, COX14, COX6C, NDUFA4
NUTT_GBM_VS_AO_GLIOMA_DN	0.00118483	0.0411617	0.589331	2.70084	0	21	RPS20, RPL23A, RPL27A, RPLP2, RPL4, RPS13, RPS6, RPL30, RPL36AL, RPL24, EIF3F, VDAC2, EIF3E, POLR2F, YIF1A, CIRBP, ANGPTL2, TMEM97	RPS20, RPL23A, RPL27A, RPLP2, RPL4, RPS13, RPS6, RPL30, RPL36AL, RPL24, EIF3F, VDAC2, EIF3E, POLR2F, YIF1A, CIRBP, ANGPTL2, TMEM97
ZHONG_SECRETOME_OF_LUNG_CANCER_AND_ENDOTHELIUM	0.00111235	0.0411617	0.508995	2.69407	0	31	ALDOA, GAPDH, RPL10A, EEF2, TPI1, VIM, TNXB, CLU, RAN, LDHA, BGN, ENO1, TUBA1C, MDH2, PEBP1, GOT1, SDC4, ARHGDIA, PRDX1	ALDOA, GAPDH, RPL10A, EEF2, TPI1, VIM, TNXB, CLU, RAN, LDHA, BGN, ENO1, TUBA1C, MDH2, PEBP1, GOT1, SDC4, ARHGDIA, PRDX1
HARRIS_HYPOXIA	0.00112994	0.0411617	0.523997	2.69032	0	28	ALDOA, GAPDH, PFKP, VIM, FTL, HMOX1, PKM, LDHA, CCL2, PLAUR, CDKN1A, ENO1, TXN, CD99, MIF, PGK1	ALDOA, GAPDH, PFKP, VIM, FTL, HMOX1, PKM, LDHA, CCL2, PLAUR, CDKN1A, ENO1, TXN, CD99, MIF, PGK1
YAO_TEMPORAL_RESPONSE_TO_PROGESTERONE_CLUSTER_17	0.00101833	0.0411617	0.370433	2.68387	0	94	DRAP1, CKS1B, NDUFA11, PSMB7, SMDT1, MRPL18, ADSL, SLC25A39, CKB, POLR3K, DNAJC19, FKBP1A, CAPN2, DCTN2, MRPL34, FAM162A, LMNA, CSNK2B, NDUFB7, SLIRP, SDHB, UFC1, MDH2, ALG5, MRPL51, LSM4, NAA10, MRPL21, COPS6, UBL4A, MRPS15, MRPL36, IMPDH2, BPGM, TGFB1I1, NDUFB6, CYB5R1, UQCRQ, LAMTOR1, USP1, MRPS7, PSMD8, PTDSS1, KRTCAP2, NDUFV2, PSMB6, AURKAIP1, MRPS12, ARL3, MRPS14, MRPS11, GCLM, SMAP1, NDUFB…	DRAP1, CKS1B, NDUFA11, PSMB7, SMDT1, MRPL18, ADSL, SLC25A39, CKB, POLR3K, DNAJC19, FKBP1A, CAPN2, DCTN2, MRPL34, FAM162A, LMNA, CSNK2B, NDUFB7, SLIRP, SDHB, UFC1, MDH2, ALG5, MRPL51, LSM4, NAA10, MRPL21, COPS6, UBL4A, MRPS15, MRPL36, IMPDH2, BPGM, TGFB1I1, NDUFB6, CYB5R1, UQCRQ, LAMTOR1, USP1, MRPS7, PSMD8, PTDSS1, KRTCAP2, NDUFV2, PSMB6, AURKAIP1, MRPS12, ARL3, MRPS14, MRPS11, GCLM, SMAP1, NDUFB…
LUI_THYROID_CANCER_PAX8_PPARG_DN	0.00112486	0.0411617	0.511413	2.67684	0	30	RPL21, RPL10A, RPS5, RPL18A, RPL17, NUPR1, EIF3F, HINT1, RPS12, RAN, AKR1B1, FKBP1A, BLVRB, ERGIC3, EIF3K, ISLR, TMEM147, LITAF, ETHE1	RPL21, RPL10A, RPS5, RPL18A, RPL17, NUPR1, EIF3F, HINT1, RPS12, RAN, AKR1B1, FKBP1A, BLVRB, ERGIC3, EIF3K, ISLR, TMEM147, LITAF, ETHE1
YAO_TEMPORAL_RESPONSE_TO_PROGESTERONE_CLUSTER_6	0.00114679	0.0411617	0.55084	2.67459	0	24	NUPR1, CRIP2, TMEM106C, CAPG, DDIT4, CD55, PRSS23, SUPT4H1, TGIF1, IFI27L2, ID2, PERP, CFD, USE1, IGBP1, SDC4, DRAM2	NUPR1, CRIP2, TMEM106C, CAPG, DDIT4, CD55, PRSS23, SUPT4H1, TGIF1, IFI27L2, ID2, PERP, CFD, USE1, IGBP1, SDC4, DRAM2
SWEET_KRAS_ONCOGENIC_SIGNATURE	0.0010989	0.0411617	0.488676	2.67442	0	35	RPL8, RPL3, EEF1D, EEF2, HNRNPA1, CST3, RPL14, LGALS3, RPL6, NPC2, SLC25A5, CD68, CDKN1A, BSG, CCND1, PHLDA2, UBXN1, ID2, PCBD1, EIF3E, RABGGTB	RPL8, RPL3, EEF1D, EEF2, HNRNPA1, CST3, RPL14, LGALS3, RPL6, NPC2, SLC25A5, CD68, CDKN1A, BSG, CCND1, PHLDA2, UBXN1, ID2, PCBD1, EIF3E, RABGGTB
WHITESIDE_CISPLATIN_RESISTANCE_DN	0.00135318	0.0419898	0.804446	2.67377	0	9	RPL13A, RPS16, RPS5, RPS9, SOD1, RPS21	RPL13A, RPS16, RPS5, RPS9, SOD1, RPS21
BILANGES_RAPAMYCIN_SENSITIVE_VIA_TSC1_AND_TSC2	0.0010989	0.0411617	0.489022	2.66655	0	34	RPL31, RPL3, RPL10A, RPL36A, RPL35A, RPS26, VIM, HNRNPA1, BTF3, RPS21, SLC25A5, BGN, UQCRFS1, BLVRB, SLC25A3, EIF3K, NOL3, EIF3E, NAA10, IGBP1, TUBB2A, IMPDH2, AHCY, PRDX3, GYG1, SLC25A17	RPL31, RPL3, RPL10A, RPL36A, RPL35A, RPS26, VIM, HNRNPA1, BTF3, RPS21, SLC25A5, BGN, UQCRFS1, BLVRB, SLC25A3, EIF3K, NOL3, EIF3E, NAA10, IGBP1, TUBB2A, IMPDH2, AHCY, PRDX3, GYG1, SLC25A17
WANG_ADIPOGENIC_GENES_REPRESSED_BY_SIRT1	0.00128866	0.0412439	0.719373	2.6536	0	12	ALDOA, GAPDH, PFKP, TPI1, ENO1, HIGD1A, CBR1, COX7A1, PGK1, RBP4	ALDOA, GAPDH, PFKP, TPI1, ENO1, HIGD1A, CBR1, COX7A1, PGK1, RBP4
KEGG_OXIDATIVE_PHOSPHORYLATION	0.00103413	0.0411617	0.392018	2.64923	0	67	NDUFA4L2, COX7A2, COX8A, COX6B1, NDUFA11, COX7A2L, ATP6V0B, NDUFS8, UQCRFS1, NDUFV1, NDUFS4, COX5A, COX7B, ATP6V1F, SDHC, COX6A1, NDUFB7, COX5B, COX4I1, SDHB, CYC1, COX7A1, COX17, COX7C, NDUFA9, NDUFS5, NDUFA1, NDUFC2, NDUFB5, TCIRG1, UQCRH, NDUFB4, NDUFS7, NDUFB6, NDUFB10, UQCRQ, COX6C, UQCRC2, NDUFA4, NDUFV2, NDUFA8, ATP6V0E1, NDUFB9, NDUFS6, NDUFAB1, ATP6V1G1, PPA2, NDUFS3	NDUFA4L2, COX7A2, COX8A, COX6B1, NDUFA11, COX7A2L, ATP6V0B, NDUFS8, UQCRFS1, NDUFV1, NDUFS4, COX5A, COX7B, ATP6V1F, SDHC, COX6A1, NDUFB7, COX5B, COX4I1, SDHB, CYC1, COX7A1, COX17, COX7C, NDUFA9, NDUFS5, NDUFA1, NDUFC2, NDUFB5, TCIRG1, UQCRH, NDUFB4, NDUFS7, NDUFB6, NDUFB10, UQCRQ, COX6C, UQCRC2, NDUFA4, NDUFV2, NDUFA8, ATP6V0E1, NDUFB9, NDUFS6, NDUFAB1, ATP6V1G1, PPA2, NDUFS3
HOLLEMAN_ASPARAGINASE_RESISTANCE_B_ALL_UP	0.00121359	0.0411617	0.627443	2.64621	0	17	RPL13A, RPL3, RPS5, RPL4, RPS3, RPL7A, RPL6, RPL11, EIF3L, RPLP0	RPL13A, RPL3, RPS5, RPL4, RPS3, RPL7A, RPL6, RPL11, EIF3L, RPLP0
BURTON_ADIPOGENESIS_5	0.0010627	0.0411617	0.435075	2.62835	0	48	ALDOA, CBR3, CRAT, MPC2, MGST3, MRPL18, DBI, TIMM9, MRPL34, COX6A1, DNAJB9, CYCS, PRADC1, CYC1, MDH2, COX17, JAGN1, XBP1, UQCRH, MRPS26, PLA2G12A, MRPL12, MTX2, COQ9, NDUFB10, TMEM97, PRPS1, ACO2, PRDX3, RPP14, PSMA5, PHB, BCL2L13, NDUFA8, MRPL20, GNPAT, PSMA1, AK2, PHB2, NDUFAB1, BCAP31	ALDOA, CBR3, CRAT, MPC2, MGST3, MRPL18, DBI, TIMM9, MRPL34, COX6A1, DNAJB9, CYCS, PRADC1, CYC1, MDH2, COX17, JAGN1, XBP1, UQCRH, MRPS26, PLA2G12A, MRPL12, MTX2, COQ9, NDUFB10, TMEM97, PRPS1, ACO2, PRDX3, RPP14, PSMA5, PHB, BCL2L13, NDUFA8, MRPL20, GNPAT, PSMA1, AK2, PHB2, NDUFAB1, BCAP31
MOOTHA_PGC	0.00100301	0.0411617	0.317789	2.58871	0	168	GAPDH, AK1, COX7A2, GPX4, PFKP, COX8A, TPI1, DDIT4, CRAT, MPC2, PSMB7, MRPL18, SLC25A5, PRSS23, ADSL, EIF3L, PKM, LDHA, RNF5, DBI, CKS2, GUK1, PGAM1, ENO1, NTAN1, STK16, MRPL34, BSG, FAM162A, PSMB5, RAB31, POLDIP2, COX7B, COX6A1, NOP10, MTHFD2, DNAJB9, CYCS, TMX2, ST6GALNAC4, PDCD6, COX5B, ID2, SDHB, CYC1, MDH2, HSPB8, COX7A1, IDH3A, CARHSP1, RANGRF, FASTK, COPS3, UROD, TUFM, SMPD1, ACOT7, COX7C,…	GAPDH, AK1, COX7A2, GPX4, PFKP, COX8A, TPI1, DDIT4, CRAT, MPC2, PSMB7, MRPL18, SLC25A5, PRSS23, ADSL, EIF3L, PKM, LDHA, RNF5, DBI, CKS2, GUK1, PGAM1, ENO1, NTAN1, STK16, MRPL34, BSG, FAM162A, PSMB5, RAB31, POLDIP2, COX7B, COX6A1, NOP10, MTHFD2, DNAJB9, CYCS, TMX2, ST6GALNAC4, PDCD6, COX5B, ID2, SDHB, CYC1, MDH2, HSPB8, COX7A1, IDH3A, CARHSP1, RANGRF, FASTK, COPS3, UROD, TUFM, SMPD1, ACOT7, COX7C,…
WP_GLYCOLYSIS_AND_GLUCONEOGENESIS	0.00120048	0.0411617	0.587334	2.58274	0	19	ALDOA, GAPDH, PFKP, TPI1, MPC2, PKM, LDHA, MPC1, PGAM1, ENO1, ENO2, MDH2, PGK1, GOT1	ALDOA, GAPDH, PFKP, TPI1, MPC2, PKM, LDHA, MPC1, PGAM1, ENO1, ENO2, MDH2, PGK1, GOT1
KYNG_RESPONSE_TO_H2O2_VIA_ERCC6_DN	0.00122549	0.0411617	0.624447	2.5824	0	16	RPL31, RPL21, RPS5, RPL7A, CRYAB, PFN1, OAZ2, ELOF1, CCND1, COX6A1, GAS2L1	RPL31, RPL21, RPS5, RPL7A, CRYAB, PFN1, OAZ2, ELOF1, CCND1, COX6A1, GAS2L1
MOOTHA_HUMAN_MITODB_6_2002	0.001002	0.0411617	0.315565	2.57678	0	169	RPL3, RPLP2, COX7A2, RPS3A, GPX4, COX8A, CYB5R3, HAX1, CRAT, COX6B1, COX7A2L, VDAC2, MRPL18, SLC25A5, NDUFS8, TIMM9, BAD, UROS, UQCRFS1, TXN, CA5B, MRPL34, TIMM17B, NDUFS4, COX5A, COX7B, DGUOK, SDHC, COX6A1, MTHFD2, CYCS, TBCB, MRPS16, NDUFB7, BCKDK, HPS1, COX5B, SLC25A3, COX4I1, SDHB, CYC1, MDH2, COX7A1, IDH3A, DNASE2, TUFM, COX17, TIMM10, COX7C, NDUFA9, NDUFS5, TSPO, UCP2, IDH3G, NDUFA1, NDUFC2…	RPL3, RPLP2, COX7A2, RPS3A, GPX4, COX8A, CYB5R3, HAX1, CRAT, COX6B1, COX7A2L, VDAC2, MRPL18, SLC25A5, NDUFS8, TIMM9, BAD, UROS, UQCRFS1, TXN, CA5B, MRPL34, TIMM17B, NDUFS4, COX5A, COX7B, DGUOK, SDHC, COX6A1, MTHFD2, CYCS, TBCB, MRPS16, NDUFB7, BCKDK, HPS1, COX5B, SLC25A3, COX4I1, SDHB, CYC1, MDH2, COX7A1, IDH3A, DNASE2, TUFM, COX17, TIMM10, COX7C, NDUFA9, NDUFS5, TSPO, UCP2, IDH3G, NDUFA1, NDUFC2…
LUI_THYROID_CANCER_CLUSTER_3	0.00120048	0.0411617	0.568054	2.54866	0	20	RPL21, RPL10A, RPS5, RPL18A, RPL17, RPL18, EIF3F, HINT1, RPS12, ERGIC3, EIF3K, TMEM147, EIF3G, LITAF	RPL21, RPL10A, RPS5, RPL18A, RPL17, RPL18, EIF3F, HINT1, RPS12, ERGIC3, EIF3K, TMEM147, EIF3G, LITAF
TARTE_PLASMA_CELL_VS_PLASMABLAST_UP	0.00101523	0.0411617	0.348747	2.54489	0	97	RPL23A, OAZ1, RPS16, CD9, AK1, RPLP1, GPX3, FMOD, RPL37A, RPL18A, RPL7A, CRYAB, RPS14, RPSA, CST3, RPS15A, TNXB, RPS15, RPL24, KCNMA1, HERPUD1, CLU, FTL, RPL28, RPS21, RPS18, RPLP0, HSPB1, CRABP2, RPS11, ENO2, BIRC3, TGIF1	RPL23A, OAZ1, RPS16, CD9, AK1, RPLP1, GPX3, FMOD, RPL37A, RPL18A, RPL7A, CRYAB, RPS14, RPSA, CST3, RPS15A, TNXB, RPS15, RPL24, KCNMA1, HERPUD1, CLU, FTL, RPL28, RPS21, RPS18, RPLP0, HSPB1, CRABP2, RPS11, ENO2, BIRC3, TGIF1
HOUNKPE_HOUSEKEEPING_GENES	0.000999001	0.0411617	0.276469	2.53963	0	413	U2AF1, RPL15, RAD23A, RPL4, CCNI, RPL35A, EEF1D, BRK1, GPX4, GABARAPL2, POLD2, EIF4A1, EGLN2, PIN1, ZC3H11A, SOD1, TPI1, HNRNPA1, HAX1, RHEB, HINT1, BTF3, PSMB7, SMIM12, ARPC2, CUTA, SMDT1, MRPL18, C1orf43, SNRPB, SLC25A5, PRKRA, KXD1, APH1A, UBE2D2, PHF5A, LAMTOR5, TMEM219, MEA1, TRMT112, ELOF1, ADRM1, BAD, NOSIP, GUK1, GTF3A, HIGD1A, SNF8, RHBDD2, DCTN2, CFL1, TUBG1, DPY30, TADA3, PPP1R11, EMC6…	U2AF1, RPL15, RAD23A, RPL4, CCNI, RPL35A, EEF1D, BRK1, GPX4, GABARAPL2, POLD2, EIF4A1, EGLN2, PIN1, ZC3H11A, SOD1, TPI1, HNRNPA1, HAX1, RHEB, HINT1, BTF3, PSMB7, SMIM12, ARPC2, CUTA, SMDT1, MRPL18, C1orf43, SNRPB, SLC25A5, PRKRA, KXD1, APH1A, UBE2D2, PHF5A, LAMTOR5, TMEM219, MEA1, TRMT112, ELOF1, ADRM1, BAD, NOSIP, GUK1, GTF3A, HIGD1A, SNF8, RHBDD2, DCTN2, CFL1, TUBG1, DPY30, TADA3, PPP1R11, EMC6…
WP_NONALCOHOLIC_FATTY_LIVER_DISEASE	0.00102987	0.0411617	0.368919	2.52705	0	71	NDUFA4L2, ATF4, COX7A2, COX8A, COX6B1, NDUFA11, COX7A2L, ADIPOR1, CCL2, NDUFS8, UQCRFS1, NDUFV1, NDUFA13, NDUFS4, COX5A, COX7B, TNFRSF1A, SDHC, COX6A1, CYCS, NDUFB7, COX5B, COX4I1, SDHB, CYC1, COX7A1, COX7C, NDUFA9, NDUFS5, NDUFA1, NDUFC2, NDUFB5, IL1B, XBP1, UQCRH, NDUFB4, NDUFS7, NDUFB6, NDUFB10, UQCRQ	NDUFA4L2, ATF4, COX7A2, COX8A, COX6B1, NDUFA11, COX7A2L, ADIPOR1, CCL2, NDUFS8, UQCRFS1, NDUFV1, NDUFA13, NDUFS4, COX5A, COX7B, TNFRSF1A, SDHC, COX6A1, CYCS, NDUFB7, COX5B, COX4I1, SDHB, CYC1, COX7A1, COX7C, NDUFA9, NDUFS5, NDUFA1, NDUFC2, NDUFB5, IL1B, XBP1, UQCRH, NDUFB4, NDUFS7, NDUFB6, NDUFB10, UQCRQ
LUI_TARGETS_OF_PAX8_PPARG_FUSION	0.00118483	0.0411617	0.548164	2.51217	0	21	RPL21, RPS5, RPL18A, RPL17, RPL18, HINT1, RPS12, RAN, ERGIC3, EIF3K, TMEM147, EIF3G, LITAF, SDC4	RPL21, RPS5, RPL18A, RPL17, RPL18, HINT1, RPS12, RAN, ERGIC3, EIF3K, TMEM147, EIF3G, LITAF, SDC4
HUANG_FOXA2_TARGETS_DN	0.00133869	0.0419898	0.730987	2.50842	0	10	S100A4, IGFBP6, CRIP2, PLAUR, CDKN1A, CXCL2, GAS2L1, CD44	S100A4, IGFBP6, CRIP2, PLAUR, CDKN1A, CXCL2, GAS2L1, CD44
REACTOME_CYTOPROTECTION_BY_HMOX1	0.00105597	0.0411617	0.407947	2.50585	0	50	UBA52, RPS27A, COX16, COX8A, COX6B1, PSMB7, COX7A2L, HMOX1, COX20, BLVRB, PSMB5, CSNK2B, COX5A, COX7B, RBX1, COX6A1, CYCS, COX5B, COX4I1, PSMF1, KEAP1, COX7C, UBB, PSMD9, PSMD4, PSMD3, PSMC5, COX14, PSMD8, COX6C, PSMA5, NDUFA4, PSMB6	UBA52, RPS27A, COX16, COX8A, COX6B1, PSMB7, COX7A2L, HMOX1, COX20, BLVRB, PSMB5, CSNK2B, COX5A, COX7B, RBX1, COX6A1, CYCS, COX5B, COX4I1, PSMF1, KEAP1, COX7C, UBB, PSMD9, PSMD4, PSMD3, PSMC5, COX14, PSMD8, COX6C, PSMA5, NDUFA4, PSMB6
GOLDRATH_ANTIGEN_RESPONSE	0.00100908	0.0411617	0.322995	2.50306	0	126	GAPDH, PLP2, S100A6, S100A4, EMP3, LGALS1, TPI1, TAF9, CST3, S100A10, CAPG, LGALS3, FHL2, CKS1B, IER3, RAN, MRPL18, POLR3K, ANXA4, TMEM14C, PRC1, DBI, CKS2, CD68, PGAM1, MGST1, TXN, ARL5A, CAPN2, CCL3, MYADM, SIVA1, LMNA, RNH1, MTHFD2, DSTN, KIF22, YWHAQ, ANXA2, ID2, CARHSP1, PSMC3IP, SYPL1, TCF19, CD44, PERP, ACOT7, C4orf3, CDCA3, ASF1B, UBE2T, GGH, LITAF, EBP	GAPDH, PLP2, S100A6, S100A4, EMP3, LGALS1, TPI1, TAF9, CST3, S100A10, CAPG, LGALS3, FHL2, CKS1B, IER3, RAN, MRPL18, POLR3K, ANXA4, TMEM14C, PRC1, DBI, CKS2, CD68, PGAM1, MGST1, TXN, ARL5A, CAPN2, CCL3, MYADM, SIVA1, LMNA, RNH1, MTHFD2, DSTN, KIF22, YWHAQ, ANXA2, ID2, CARHSP1, PSMC3IP, SYPL1, TCF19, CD44, PERP, ACOT7, C4orf3, CDCA3, ASF1B, UBE2T, GGH, LITAF, EBP
POMEROY_MEDULLOBLASTOMA_DESMOPLASIC_VS_CLASSIC_DN	0.00112994	0.0411617	0.480559	2.49013	0	29	RPL7, RPL21, RPS10, RPL10A, RPL36A, RPL35A, MGP, RPS29, RPS23, RPL24, RPS18, RPS11, IGFBP5	RPL7, RPL21, RPS10, RPL10A, RPL36A, RPL35A, MGP, RPS29, RPS23, RPL24, RPS18, RPS11, IGFBP5
SPIELMAN_LYMPHOBLAST_EUROPEAN_VS_ASIAN_UP	0.001	0.0411617	0.298757	2.48797	0	190	OAZ1, RPL27A, RPL19, RPLP2, RPS25, RPL37A, MRPL23, RPL4, RPS7, GPX4, PFN1, PIN1, CD70, HNRNPA1, CST3, CYB5R3, CCDC85B, RPS23, RPL23, AUP1, COX6B1, FAU, TAX1BP3, NDUFS8, MEA1, DBI, CKS2, HSPB1, VAMP2, ARF5, CSTB, TADA3, PSMB5, ARPC4, RPL37, NACA, MYL6, TEX264, COX6A1, CDK2AP2, HAGH, KIF22, NDUFB7, COX5B, COX4I1, BLOC1S1, CHMP1A, PSMC3IP, HEXIM1, PEBP1, ACOT7, PDCD5, POLR2I, TROAP, NDUFS5, UCP2, PT…	OAZ1, RPL27A, RPL19, RPLP2, RPS25, RPL37A, MRPL23, RPL4, RPS7, GPX4, PFN1, PIN1, CD70, HNRNPA1, CST3, CYB5R3, CCDC85B, RPS23, RPL23, AUP1, COX6B1, FAU, TAX1BP3, NDUFS8, MEA1, DBI, CKS2, HSPB1, VAMP2, ARF5, CSTB, TADA3, PSMB5, ARPC4, RPL37, NACA, MYL6, TEX264, COX6A1, CDK2AP2, HAGH, KIF22, NDUFB7, COX5B, COX4I1, BLOC1S1, CHMP1A, PSMC3IP, HEXIM1, PEBP1, ACOT7, PDCD5, POLR2I, TROAP, NDUFS5, UCP2, PT…
DIRMEIER_LMP1_RESPONSE_LATE_DN	0.00125	0.0412439	0.635705	2.48739	0	14	GAPDH, RPS5, COX8A, RPS19, FAU, RPLP0, RPS11, ARF5, RPL29	GAPDH, RPS5, COX8A, RPS19, FAU, RPLP0, RPS11, ARF5, RPL29
HENDRICKS_SMARCA4_TARGETS_UP	0.00121359	0.0411617	0.588376	2.48144	0	17	MFGE8, EMP3, LGALS1, FHL2, CCL2, SERPINE2, S100A2, CDKN1A, LMNA, PERP	MFGE8, EMP3, LGALS1, FHL2, CCL2, SERPINE2, S100A2, CDKN1A, LMNA, PERP
CHIARADONNA_NEOPLASTIC_TRANSFORMATION_CDC25_DN	0.00103842	0.0411617	0.369961	2.48044	0	65	CD9, AQP1, EMP3, POLD4, FXYD5, NUPR1, CLIC1, ELN, TNXB, CAPG, FHL2, MGST3, PRSS23, TMBIM1, ANXA4, DGCR6L, ATP6V0B, MEA1, CD151, GUK1, GAMT, CARHSP1, ARHGEF2, ACOT7, PNPLA2, TSPO, AVPI1, SLC29A1, FHL1, ASNS, ANXA11, PNKD, GALK1, TMEM43, SLC35E4, CYB5R1	CD9, AQP1, EMP3, POLD4, FXYD5, NUPR1, CLIC1, ELN, TNXB, CAPG, FHL2, MGST3, PRSS23, TMBIM1, ANXA4, DGCR6L, ATP6V0B, MEA1, CD151, GUK1, GAMT, CARHSP1, ARHGEF2, ACOT7, PNPLA2, TSPO, AVPI1, SLC29A1, FHL1, ASNS, ANXA11, PNKD, GALK1, TMEM43, SLC35E4, CYB5R1
KIM_HYPOXIA	0.00133869	0.0419898	0.722276	2.47853	0	10	ALDOA, PFKP, TPI1, PDLIM4, ANGPTL4, LDHA, ENO2	ALDOA, PFKP, TPI1, PDLIM4, ANGPTL4, LDHA, ENO2
LEE_LIVER_CANCER_MYC_TGFA_UP	0.00120048	0.0411617	0.563182	2.47653	0	19	MFGE8, IGFBP6, RPL12, AKR1B1, CSTB, CCND1, MTHFD2, TAGLN2, NT5E, ANXA2, MGMT, CBR1	MFGE8, IGFBP6, RPL12, AKR1B1, CSTB, CCND1, MTHFD2, TAGLN2, NT5E, ANXA2, MGMT, CBR1
SEMENZA_HIF1_TARGETS	0.00128866	0.0412439	0.664899	2.45266	0	12	ALDOA, GAPDH, TPI1, HMOX1, PKM, LDHA, CDKN1A, ENO1	ALDOA, GAPDH, TPI1, HMOX1, PKM, LDHA, CDKN1A, ENO1
TIEN_INTESTINE_PROBIOTICS_2HR_UP	0.00125786	0.0412439	0.639749	2.43631	0	13	GAPDH, RPS3A, RPS6, EEF1A1, RPL23, RPLP0, RPS11, ST6GALNAC4, PGK1	GAPDH, RPS3A, RPS6, EEF1A1, RPL23, RPLP0, RPS11, ST6GALNAC4, PGK1
THEILGAARD_NEUTROPHIL_AT_SKIN_WOUND_UP	0.00112994	0.0411617	0.473177	2.4294	0	28	RPS16, RPS27, SLC25A6, GABARAPL2, EIF4A1, EEF1A1, IER3, CCL2, CXCL2, PHF1, CCL3, MTHFD2, CXCL3, CD44, IL1B, KAT5, ZFP36, HMGA1	RPS16, RPS27, SLC25A6, GABARAPL2, EIF4A1, EEF1A1, IER3, CCL2, CXCL2, PHF1, CCL3, MTHFD2, CXCL3, CD44, IL1B, KAT5, ZFP36, HMGA1
GNATENKO_PLATELET_SIGNATURE	0.00120048	0.0411617	0.53763	2.41215	0	20	OAZ1, TMSB4X, RPL41, CLU, PKM, RGS10, CFL1, MYL6, CD99, TAGLN2	OAZ1, TMSB4X, RPL41, CLU, PKM, RGS10, CFL1, MYL6, CD99, TAGLN2
WP_CORI_CYCLE	0.00141643	0.0426534	0.796002	2.40853	0	7	ALDOA, GAPDH, PFKP, TPI1, LDHA, PGAM1, PGK1	ALDOA, GAPDH, PFKP, TPI1, LDHA, PGAM1, PGK1
HUANG_GATA2_TARGETS_UP	0.00108342	0.0411617	0.413224	2.40589	0	43	EMP3, LGALS1, RPS6, SH3BGRL3, CST3, C12orf57, AP3S1, KCNN4, CDKN1A, PSENEN, RAB31, TGIF1, COX6A1, CD47, ANXA2, FIS1, BLOC1S1, RNF130, ARPC1A, CD44, RHOG, TSPO	EMP3, LGALS1, RPS6, SH3BGRL3, CST3, C12orf57, AP3S1, KCNN4, CDKN1A, PSENEN, RAB31, TGIF1, COX6A1, CD47, ANXA2, FIS1, BLOC1S1, RNF130, ARPC1A, CD44, RHOG, TSPO
ZHOU_TNF_SIGNALING_30MIN	0.00112994	0.0411617	0.460775	2.38762	0	29	RPL10, PLP2, ATF4, EEF2, CLIC1, PSMB7, JUNB, HSPB1, NDUFA13, IGFBP5, ERGIC3, SLC39A1, TAGLN2	RPL10, PLP2, ATF4, EEF2, CLIC1, PSMB7, JUNB, HSPB1, NDUFA13, IGFBP5, ERGIC3, SLC39A1, TAGLN2
MALONEY_RESPONSE_TO_17AAG_DN	0.0010989	0.0411617	0.435853	2.37663	0	34	RPS16, TMSB4X, RPL27A, EIF4A1, RPL30, RPL36AL, TPI1, HNRNPA1, MAMDC2, SNRPB, RPL35, LDHA, NACA, CYCS, CALM2	RPS16, TMSB4X, RPL27A, EIF4A1, RPL30, RPL36AL, TPI1, HNRNPA1, MAMDC2, SNRPB, RPL35, LDHA, NACA, CYCS, CALM2
SANA_RESPONSE_TO_IFNG_DN	0.00111483	0.0411617	0.446546	2.37588	0	32	RPL10A, RPS3A, LGALS1, POLD2, RPSA, RHOC, RPL6, MGST3, RAN, PRSS23, CTNNAL1, SMS, RPLP0	RPL10A, RPS3A, LGALS1, POLD2, RPSA, RHOC, RPL6, MGST3, RAN, PRSS23, CTNNAL1, SMS, RPLP0
BOUDOUKHA_BOUND_BY_IGF2BP2	0.00105597	0.0411617	0.376575	2.35934	0	53	RPS16, RPS10, AK1, RPL36A, S100A6, RPS4X, CRYAB, RPS27A, COX8A, RPS15, FAU, UBE2D2, RPLP0, HIGD2A, SERPINE2, EMC6, CCND1, RAB31, NACA, RPL22, COX7C, UNC50, TMEM147, NDUFA1	RPS16, RPS10, AK1, RPL36A, S100A6, RPS4X, CRYAB, RPS27A, COX8A, RPS15, FAU, UBE2D2, RPLP0, HIGD2A, SERPINE2, EMC6, CCND1, RAB31, NACA, RPL22, COX7C, UNC50, TMEM147, NDUFA1
REACTOME_MITOCHONDRIAL_TRANSLATION	0.00104275	0.0411617	0.368225	2.3593	0	56	MRPL23, MRPL18, MRPS6, MRPS36, MRPL34, MRPL43, MRPS16, MRPL37, MRPL55, MRPL41, TUFM, MRPL51, MRPL21, MRPL27, MRPS26, MRPS15, MRPL36, MRPL22, MRPS18A, MRPL12, MRPL40, MRPS28, MRPL32, CHCHD1, MRPS18B, MRPL4, MRPS7, MTIF3, MRPL54, MRPL11, AURKAIP1, MRPS12, MRPL20, MRPL50, MRPL49, MRPS14, MRPS11, DAP3, MRPL24, MRPS18C, MRPL28, MRPL14, MRPL46, MRPL39, MRPL47, MRPL9, MRPS24, MRPS23, MRPL13	MRPL23, MRPL18, MRPS6, MRPS36, MRPL34, MRPL43, MRPS16, MRPL37, MRPL55, MRPL41, TUFM, MRPL51, MRPL21, MRPL27, MRPS26, MRPS15, MRPL36, MRPL22, MRPS18A, MRPL12, MRPL40, MRPS28, MRPL32, CHCHD1, MRPS18B, MRPL4, MRPS7, MTIF3, MRPL54, MRPL11, AURKAIP1, MRPS12, MRPL20, MRPL50, MRPL49, MRPS14, MRPS11, DAP3, MRPL24, MRPS18C, MRPL28, MRPL14, MRPL46, MRPL39, MRPL47, MRPL9, MRPS24
SANA_TNF_SIGNALING_DN	0.00114416	0.0411617	0.48185	2.35728	0	25	TMSB4X, RPS3A, CRIP2, PDLIM4, CLU, FHL2, C1orf43, BGN, CTNNAL1, ARL5A, TM4SF1, NT5E	TMSB4X, RPS3A, CRIP2, PDLIM4, CLU, FHL2, C1orf43, BGN, CTNNAL1, ARL5A, TM4SF1, NT5E
KYNG_RESPONSE_TO_H2O2_VIA_ERCC6	0.00141643	0.0426534	0.778567	2.35578	0	7	RPL31, RPL21, RPL7A, CRYAB, OAZ2, CCND1	RPL31, RPL21, RPL7A, CRYAB, OAZ2, CCND1
DIAZ_CHRONIC_MYELOGENOUS_LEUKEMIA_DN	0.00111235	0.0411617	0.444318	2.35174	0	31	GAPDH, RPL23A, RPL41, RPLP1, GPX3, RPL18A, EEF1A1, RPL30, RPL32, RPS15, RPS12, RPS11	GAPDH, RPL23A, RPL41, RPLP1, GPX3, RPL18A, EEF1A1, RPL30, RPL32, RPS15, RPS12, RPS11
BENPORATH_MYC_TARGETS_WITH_EBOX	0.00101937	0.0411617	0.323944	2.34741	0	93	RPL13A, GAPDH, RPL23A, DKK3, RPL10, RPL27A, RPL19, RPL36A, ATF4, RPS6, POLD2, EIF4A1, UBA52, HNRNPA1, RPS15, RPS19, HERPUD1, IFRD2, JUNB, DBI, VAMP2, PTGER2, MGST1, ENO1, TXN, CSTB, BSG, LMNA, TIMM17B, CCND1, SLC4A2	RPL13A, GAPDH, RPL23A, DKK3, RPL10, RPL27A, RPL19, RPL36A, ATF4, RPS6, POLD2, EIF4A1, UBA52, HNRNPA1, RPS15, RPS19, HERPUD1, IFRD2, JUNB, DBI, VAMP2, PTGER2, MGST1, ENO1, TXN, CSTB, BSG, LMNA, TIMM17B, CCND1, SLC4A2
WU_CELL_MIGRATION	0.00103842	0.0411617	0.362168	2.34039	0	58	DKK3, ADIRF, S100A6, S100A4, EMP3, AXL, VIM, IGFBP6, CAPG, LGALS3, CLU, AKR1C1, CD55, CDA, S100A2, CSTB, RAB31, DYNLT3, TM4SF1, GLUL, TUBB6	DKK3, ADIRF, S100A6, S100A4, EMP3, AXL, VIM, IGFBP6, CAPG, LGALS3, CLU, AKR1C1, CD55, CDA, S100A2, CSTB, RAB31, DYNLT3, TM4SF1, GLUL, TUBB6
LOPEZ_MBD_TARGETS	0.000999001	0.0411617	0.257579	2.31412	0	327	ALDOA, RPL31, RPL10A, ATF4, CCNI, RPL35A, RPS7, EEF1D, EEF2, EIF1, AXL, EIF4A1, PFN1, UBA52, POLD4, COX8A, RPS14, DRAP1, RPL18, RPL36AL, TOMM7, SOD1, CD70, S100A10, NQO2, RHOC, RHEB, COMMD6, RPL24, RPS19, CRAT, NPC2, BTF3, RPS21, PSMB7, AGPAT2, RAN, RPL11, ADSL, AP3S1, PKM, LDHA, ECM1, CKB, ANXA4, ARL2, APH1A, DGCR6L, UBE2D2, RPLP0, COX20, JUNB, ATP6V0B, NDUFS8, MEA1, NOSIP, CDKN1A, ENO1, NDUFV1,…	ALDOA, RPL31, RPL10A, ATF4, CCNI, RPL35A, RPS7, EEF1D, EEF2, EIF1, AXL, EIF4A1, PFN1, UBA52, POLD4, COX8A, RPS14, DRAP1, RPL18, RPL36AL, TOMM7, SOD1, CD70, S100A10, NQO2, RHOC, RHEB, COMMD6, RPL24, RPS19, CRAT, NPC2, BTF3, RPS21, PSMB7, AGPAT2, RAN, RPL11, ADSL, AP3S1, PKM, LDHA, ECM1, CKB, ANXA4, ARL2, APH1A, DGCR6L, UBE2D2, RPLP0, COX20, JUNB, ATP6V0B, NDUFS8, MEA1, NOSIP, CDKN1A, ENO1, NDUFV1,…
MARTORIATI_MDM4_TARGETS_NEUROEPITHELIUM_UP	0.00105597	0.0411617	0.370356	2.28995	0	51	ALDOA, RPL27A, AK1, PFKP, TPI1, S100A10, DDIT4, RPS19, LDHA, SERPINE2, CDKN1A, ENO1, GRHPR, HIGD1A, FAM162A, CCND1, POLR2K, C3orf14, SF3B5, PERP, PGK1, SLC16A3, MAPKAPK3, GALK1, PLA2G12A, SESN2, NDUFB6, RNF126, DCXR	ALDOA, RPL27A, AK1, PFKP, TPI1, S100A10, DDIT4, RPS19, LDHA, SERPINE2, CDKN1A, ENO1, GRHPR, HIGD1A, FAM162A, CCND1, POLR2K, C3orf14, SF3B5, PERP, PGK1, SLC16A3, MAPKAPK3, GALK1, PLA2G12A, SESN2, NDUFB6, RNF126, DCXR
REACTOME_SCF_SKP2_MEDIATED_DEGRADATION_OF_P27_P21	0.00120048	0.0411617	0.519692	2.28529	0	19	UBA52, RPS27A, CKS1B, PSMB7, CDKN1A, PSMB5, CCND1, PSMF1, UBB, PSMD9, PSMD4, PSMD3, PSMC5, PSMD8, PSMA5, PSMB6	UBA52, RPS27A, CKS1B, PSMB7, CDKN1A, PSMB5, CCND1, PSMF1, UBB, PSMD9, PSMD4, PSMD3, PSMC5, PSMD8, PSMA5, PSMB6
HONMA_DOCETAXEL_RESISTANCE	0.00120048	0.0411617	0.506929	2.27441	0	20	GAPDH, RPL38, TUBA1B, S100A10, MRPS6, ENO1, CFL1, MAD2L2, SLC25A3, PDCD5, COX7C	GAPDH, RPL38, TUBA1B, S100A10, MRPS6, ENO1, CFL1, MAD2L2, SLC25A3, PDCD5, COX7C
WP_AEROBIC_GLYCOLYSIS	0.00139082	0.0426534	0.711145	2.26928	0	8	ALDOA, GAPDH, TPI1, PKM, LDHA, ENO1, PGK1	ALDOA, GAPDH, TPI1, PKM, LDHA, ENO1, PGK1
SWEET_LUNG_CANCER_KRAS_UP	0.00100503	0.0411617	0.281091	2.26753	0	157	ALDOA, GAPDH, RPL8, CD9, PLP2, RPL3, AK1, RPL10A, EEF1D, EEF2, AXL, CRLF1, CLIC1, TPI1, CYB5R3, LGALS3, RPL6, CLU, NPC2, RPL28, ST3GAL4, RPS18, PKM, LDHA, IL11, SLC25A39, ANXA4, SERPINE2, MIEN1, CKS2, CD68, VAMP2, CDKN1A, ENO1, CXCL2, GRHPR, CSTB, SIVA1, BSG, FAM162A, PSMB5, CCND1, PHLDA2, RPL37, TGIF1, CDK2AP2, UBXN1, ID2, PCBD1, CD44, NDUFAF4, AVPI1, B3GAT3, POLR2E, EIF3E, PGK1, RABGGTB, RBP4, …	ALDOA, GAPDH, RPL8, CD9, PLP2, RPL3, AK1, RPL10A, EEF1D, EEF2, AXL, CRLF1, CLIC1, TPI1, CYB5R3, LGALS3, RPL6, CLU, NPC2, RPL28, ST3GAL4, RPS18, PKM, LDHA, IL11, SLC25A39, ANXA4, SERPINE2, MIEN1, CKS2, CD68, VAMP2, CDKN1A, ENO1, CXCL2, GRHPR, CSTB, SIVA1, BSG, FAM162A, PSMB5, CCND1, PHLDA2, RPL37, TGIF1, CDK2AP2, UBXN1, ID2, PCBD1, CD44, NDUFAF4, AVPI1, B3GAT3, POLR2E, EIF3E, PGK1, RABGGTB, RBP4, …
CHAUHAN_RESPONSE_TO_METHOXYESTRADIOL_DN	0.00105932	0.0411617	0.364901	2.26728	0	52	TMSB4X, SLC25A6, LGALS1, EEF1A1, VIM, S100A10, EIF3F, HERPUD1, NPC2, BTF3, RPL12, AP3S1, PKM, VAMP2, ENO2, CCL3, ATP6V1F, COX6A1, EIF3K, PGK1, XBP1, LITAF, TUBB2A, FDPS	TMSB4X, SLC25A6, LGALS1, EEF1A1, VIM, S100A10, EIF3F, HERPUD1, NPC2, BTF3, RPL12, AP3S1, PKM, VAMP2, ENO2, CCL3, ATP6V1F, COX6A1, EIF3K, PGK1, XBP1, LITAF, TUBB2A, FDPS
HOSHIDA_LIVER_CANCER_SUBCLASS_S1	0.00102145	0.0411617	0.317518	2.26406	0	85	ALDOA, OAZ1, TMSB4X, ARPC1B, PLP2, AQP1, LGALS1, PFN1, MGP, CRIP2, S100A10, NPC2, IER3, ARPC2, TAX1BP3, ANXA4, ATP6V0B, PLAUR, CD151, CRABP2, ARF5, CCL3, DCTN2, RAB31, IGFBP5, ATP6V1F, MTHFD2, CD47, GPNMB, PGK1, LITAF, ITPR3, ANXA5, GEM, LTBP2, NBL1, GRN, GYPC, ADAM15, PROCR, RCC1	ALDOA, OAZ1, TMSB4X, ARPC1B, PLP2, AQP1, LGALS1, PFN1, MGP, CRIP2, S100A10, NPC2, IER3, ARPC2, TAX1BP3, ANXA4, ATP6V0B, PLAUR, CD151, CRABP2, ARF5, CCL3, DCTN2, RAB31, IGFBP5, ATP6V1F, MTHFD2, CD47, GPNMB, PGK1, LITAF, ITPR3, ANXA5, GEM, LTBP2, NBL1, GRN, GYPC, ADAM15, PROCR, RCC1
MOOTHA_MITOCHONDRIA	0.001002	0.0411617	0.273934	2.26272	0	177	COX7A2, GPX4, COX8A, CYB5R3, HAX1, LGALS3, CRAT, COX6B1, VDAC2, RAN, MRPL18, SLC25A5, NDUFS8, TIMM9, UQCRFS1, PLA2G2A, CA5B, MRPL34, FAM3A, TIMM17B, NDUFS4, HTRA2, COX5A, COX7B, DGUOK, SDHC, COX6A1, MTHFD2, CYCS, TBCB, MRPS16, NDUFB7, BCKDK, HPS1, COX5B, SLC25A3, COX4I1, SDHB, CYC1, MDH2, COX7A1, IDH3A, DNASE2, TUFM, COX17, TIMM10, COX7C, NDUFS5, TSPO, UCP2, NDUFA1, NDUFC2, NDUFB5, MPST, UQCRH, F…	COX7A2, GPX4, COX8A, CYB5R3, HAX1, LGALS3, CRAT, COX6B1, VDAC2, RAN, MRPL18, SLC25A5, NDUFS8, TIMM9, UQCRFS1, PLA2G2A, CA5B, MRPL34, FAM3A, TIMM17B, NDUFS4, HTRA2, COX5A, COX7B, DGUOK, SDHC, COX6A1, MTHFD2, CYCS, TBCB, MRPS16, NDUFB7, BCKDK, HPS1, COX5B, SLC25A3, COX4I1, SDHB, CYC1, MDH2, COX7A1, IDH3A, DNASE2, TUFM, COX17, TIMM10, COX7C, NDUFS5, TSPO, UCP2, NDUFA1, NDUFC2, NDUFB5, MPST, UQCRH, F…
NADLER_OBESITY_UP	0.00112994	0.0411617	0.436116	2.25984	0	29	MFGE8, CRYAB, PFN1, FXYD5, CAPG, LGALS3, BGN, CKB, CD68, CFL1, CSTB, MIF, NEDD8, UCP2	MFGE8, CRYAB, PFN1, FXYD5, CAPG, LGALS3, BGN, CKB, CD68, CFL1, CSTB, MIF, NEDD8, UCP2
ALONSO_METASTASIS_UP	0.00102881	0.0411617	0.322171	2.25474	0	78	RPS10, RPL10A, RPL35A, BRK1, PFN1, COX8A, S100A10, CHCHD2, NPC2, CKS1B, COX6B1, BTF3, SMIM12, SMDT1, RAN, ADSL, POLR3K, UBE2D2, LAMTOR5, ATP6V0B, CDKN1A, ENO1, YWHAQ, MRPL37, ZNHIT3, CYC1, TIMM10, VKORC1, FHL1, PMM1, GGH, ATRAID, ASH2L, EIF3H, UBL5, FAIM	RPS10, RPL10A, RPL35A, BRK1, PFN1, COX8A, S100A10, CHCHD2, NPC2, CKS1B, COX6B1, BTF3, SMIM12, SMDT1, RAN, ADSL, POLR3K, UBE2D2, LAMTOR5, ATP6V0B, CDKN1A, ENO1, YWHAQ, MRPL37, ZNHIT3, CYC1, TIMM10, VKORC1, FHL1, PMM1, GGH, ATRAID, ASH2L, EIF3H, UBL5, FAIM
CREIGHTON_AKT1_SIGNALING_VIA_MTOR_DN	0.00126904	0.0412439	0.622196	2.25367	0	11	ALDOA, TNFRSF12A, ATP6V0B, ATP6V1F, CIB1, RGL2, MIF, TUBB4B, GOT1	ALDOA, TNFRSF12A, ATP6V0B, ATP6V1F, CIB1, RGL2, MIF, TUBB4B, GOT1
CHO_NR4A1_TARGETS	0.00141643	0.0426534	0.732523	2.21646	0	7	ATF4, HERPUD1, HMOX1, BIRC3, SLC3A2, ASNS, INSIG1	ATF4, HERPUD1, HMOX1, BIRC3, SLC3A2, ASNS, INSIG1
HOUSTIS_ROS	0.00125	0.0412439	0.565338	2.21206	0	14	GPX3, GPX4, SOD1, FTL, HMOX1, TXN, SDC4, PRDX1, FTH1, PRDX3, MT1X, GLRX2, GCLM, MT1A	GPX3, GPX4, SOD1, FTL, HMOX1, TXN, SDC4, PRDX1, FTH1, PRDX3, MT1X, GLRX2, GCLM, MT1A
FULCHER_INFLAMMATORY_RESPONSE_LECTIN_VS_LPS_UP	0.001	0.0411617	0.266908	2.21123	0	182	RPL10A, CCNI, MKKS, POLD4, SH3BGRL3, PDLIM4, HAX1, RHOC, CBR3, HINT1, MPC2, AKR1C1, CD55, SMDT1, PTS, CTNNAL1, ECM1, POLR3K, SMIM20, TMEM14C, NDUFS8, KCNN4, PLAUR, PEF1, MGST1, CXCL2, GTF3A, RHBDD2, MAD2L2, FAM162A, JTB, PHLDA2, RAB31, BIRC3, SLC3A2, POLR1D, SMIM19, MTHFD2, CXCL3, TAGLN2, TUBB6, ADTRP, MRPS16, TMX2, UBXN1, FXYD6, BOLA3, CLN8, ANAPC16, ACOT7, ZDHHC12, RPS19BP1, TIMM10, HMG20B, JAG…	RPL10A, CCNI, MKKS, POLD4, SH3BGRL3, PDLIM4, HAX1, RHOC, CBR3, HINT1, MPC2, AKR1C1, CD55, SMDT1, PTS, CTNNAL1, ECM1, POLR3K, SMIM20, TMEM14C, NDUFS8, KCNN4, PLAUR, PEF1, MGST1, CXCL2, GTF3A, RHBDD2, MAD2L2, FAM162A, JTB, PHLDA2, RAB31, BIRC3, SLC3A2, POLR1D, SMIM19, MTHFD2, CXCL3, TAGLN2, TUBB6, ADTRP, MRPS16, TMX2, UBXN1, FXYD6, BOLA3, CLN8, ANAPC16, ACOT7, ZDHHC12, RPS19BP1, TIMM10, HMG20B, JAG…
REACTOME_NEUTROPHIL_DEGRANULATION	0.00100402	0.0411617	0.281218	2.20971	0	135	ALDOA, EEF2, CD59, EEF1A1, CYSTM1, CST3, CYB5R3, LGALS3, NPC2, FTL, CD55, PSMB7, CDA, AGPAT2, PKM, TMBIM1, PLAUR, CD68, PGAM1, MGST1, TNFAIP6, CSTB, CSNK2B, RAB31, GUSB, CD47, CD58, DPP7, ANXA2, RAB5C, ACTR1B, CD44, RHOG, CFD, MIF, CAPN1, NDUFC2, TUBB4B, ANPEP, GAA, TCIRG1, GGH, RAP1A, PYCARD, DSN1, TOLLIP, SNAP29, COMMD3, PSMD3, IMPDH2, LAMTOR2, GRN, DERA, APRT, FTH1, HEXB, DYNLT1, LAMTOR1, APEH…	ALDOA, EEF2, CD59, EEF1A1, CYSTM1, CST3, CYB5R3, LGALS3, NPC2, FTL, CD55, PSMB7, CDA, AGPAT2, PKM, TMBIM1, PLAUR, CD68, PGAM1, MGST1, TNFAIP6, CSTB, CSNK2B, RAB31, GUSB, CD47, CD58, DPP7, ANXA2, RAB5C, ACTR1B, CD44, RHOG, CFD, MIF, CAPN1, NDUFC2, TUBB4B, ANPEP, GAA, TCIRG1, GGH, RAP1A, PYCARD, DSN1, TOLLIP, SNAP29, COMMD3, PSMD3, IMPDH2, LAMTOR2, GRN, DERA, APRT, FTH1, HEXB, DYNLT1, LAMTOR1, APEH…
WP_TRANSLATION_FACTORS	0.00120048	0.0411617	0.491763	2.20637	0	20	EEF1D, EEF2, EIF1, EIF4A1, EEF1A1, EIF3F, EIF3E, EIF3G, EIF3I, EIF3H, EIF4E, EIF6, EIF3D, EEF1B2	EEF1D, EEF2, EIF1, EIF4A1, EEF1A1, EIF3F, EIF3E, EIF3G, EIF3I, EIF3H, EIF4E, EIF6, EIF3D, EEF1B2
WINTER_HYPOXIA_UP	0.0010989	0.0411617	0.392376	2.20622	0	38	ALDOA, GAPDH, NDUFA4L2, TPI1, S100A10, RHOC, PSMB7, ANGPTL4, RAN, S100A3, LDHA, PGAM1, SLIRP, MIF, TUBB4B, PGK1, RUVBL2, RNF24, VAPB, NUDT15, CDCA4, NME1, CA9, TPD52L2, MRPL14, PTGFRN, MNAT1, PPARD, MTX1, ANKRD37, NTMT1, DPM2	ALDOA, GAPDH, NDUFA4L2, TPI1, S100A10, RHOC, PSMB7, ANGPTL4, RAN, S100A3, LDHA, PGAM1, SLIRP, MIF, TUBB4B, PGK1, RUVBL2, RNF24, VAPB, NUDT15, CDCA4, NME1, CA9, TPD52L2, MRPL14, PTGFRN, MNAT1, PPARD, MTX1, ANKRD37, NTMT1, DPM2
JOHNSTONE_PARVB_TARGETS_2_UP	0.00105597	0.0411617	0.349202	2.20584	0	54	RPL36A, EEF1A1, FXYD5, IGFBP6, PCOLCE2, AKR1C1, AGPAT2, MAMDC2, PKM, ECM1, AKR1B1, CD151, FKBP1A, CFL1, BSG, SLC4A2, ERGIC3	RPL36A, EEF1A1, FXYD5, IGFBP6, PCOLCE2, AKR1C1, AGPAT2, MAMDC2, PKM, ECM1, AKR1B1, CD151, FKBP1A, CFL1, BSG, SLC4A2, ERGIC3
ALCALA_APOPTOSIS	0.00112486	0.0411617	0.421228	2.20479	0	30	GAPDH, RPL10A, SLC25A6, PFKP, EEF1A1, TMEM106C, EIF3F, RPLP0, SDHC, SCCPDH, SLC25A3, COX4I1, MFF, STX4, CYTH2	GAPDH, RPL10A, SLC25A6, PFKP, EEF1A1, TMEM106C, EIF3F, RPLP0, SDHC, SCCPDH, SLC25A3, COX4I1, MFF, STX4, CYTH2
REACTOME_TP53_REGULATES_METABOLIC_GENES	0.00108342	0.0411617	0.378512	2.20379	0	43	COX16, COX8A, RHEB, DDIT4, COX6B1, COX7A2L, LAMTOR5, COX20, TXN, COX5A, COX7B, COX6A1, CYCS, YWHAQ, COX5B, COX4I1, LAMTOR4, COX7C, MLST8, LAMTOR2, SESN2, PRDX1, LAMTOR1, COX14, COX6C, NDUFA4	COX16, COX8A, RHEB, DDIT4, COX6B1, COX7A2L, LAMTOR5, COX20, TXN, COX5A, COX7B, COX6A1, CYCS, YWHAQ, COX5B, COX4I1, LAMTOR4, COX7C, MLST8, LAMTOR2, SESN2, PRDX1, LAMTOR1, COX14, COX6C, NDUFA4
BOHN_PRIMARY_IMMUNODEFICIENCY_SYNDROM_UP	0.00125786	0.0412439	0.578099	2.20154	0	13	ATF4, RPS5, RPSA, HAX1, RPL14, TXN, TAGLN2	ATF4, RPS5, RPSA, HAX1, RPL14, TXN, TAGLN2
KAAB_HEART_ATRIUM_VS_VENTRICLE_UP	0.00102354	0.0411617	0.313246	2.20044	0	79	PRELP, RPL3, COMP, GPX3, FMOD, DPT, EEF1A1, POLD4, NUPR1, RPSA, VIM, IGFBP6, CRIP1, PDLIM4, TMEM106C, CCDC85B, AKR1C1, PRSS23, BAD, PLA2G2A, ENO2, TPGS2, CDO1, MYL6, ERGIC3, CD47, TAGLN2	PRELP, RPL3, COMP, GPX3, FMOD, DPT, EEF1A1, POLD4, NUPR1, RPSA, VIM, IGFBP6, CRIP1, PDLIM4, TMEM106C, CCDC85B, AKR1C1, PRSS23, BAD, PLA2G2A, ENO2, TPGS2, CDO1, MYL6, ERGIC3, CD47, TAGLN2
FERNANDEZ_BOUND_BY_MYC	0.00103413	0.0411617	0.324468	2.19274	0	67	RPL13A, RPL27A, RPL19, ATF4, RNASEH2A, RPS6, POLD2, EIF4A1, UBA52, HNRNPA1, HERPUD1, IFRD2, HMOX1, JUNB, VAMP2, ENO1, CXCL2, TXN, CSTB, BSG, LMNA, SLC4A2, ID2, RPL22, UROD, EPHX1	RPL13A, RPL27A, RPL19, ATF4, RNASEH2A, RPS6, POLD2, EIF4A1, UBA52, HNRNPA1, HERPUD1, IFRD2, HMOX1, JUNB, VAMP2, ENO1, CXCL2, TXN, CSTB, BSG, LMNA, SLC4A2, ID2, RPL22, UROD, EPHX1
REACTOME_METABOLISM_OF_CARBOHYDRATES	0.00102881	0.0411617	0.309666	2.18185	0	81	ALDOA, GAPDH, PRELP, FMOD, ST6GALNAC6, PFKP, UBA52, RPS27A, TPI1, ST3GAL4, PKM, BGN, CSPG4, AKR1B1, SLC35B2, PGAM1, CHST12, ENO1, ENO2, GUSB, MDH2, CD44, B3GAT3, SLC35B3, UBB, PGK1, GAA, GOT1, OGN, UGP2, SDC4, PGLS, GALK1, BPGM, DERA, HEXB, B4GALT3, DCXR, PRPS1, AKR1A1, PCK2, SLC25A11, GYG1, PRPS2, GBE1, B4GALT7, IDS, NDC1, FUT11, GPC1, B3GALT4	ALDOA, GAPDH, PRELP, FMOD, ST6GALNAC6, PFKP, UBA52, RPS27A, TPI1, ST3GAL4, PKM, BGN, CSPG4, AKR1B1, SLC35B2, PGAM1, CHST12, ENO1, ENO2, GUSB, MDH2, CD44, B3GAT3, SLC35B3, UBB, PGK1, GAA, GOT1, OGN, UGP2, SDC4, PGLS, GALK1, BPGM, DERA, HEXB, B4GALT3, DCXR, PRPS1, AKR1A1, PCK2, SLC25A11, GYG1, PRPS2, GBE1, B4GALT7, IDS, NDC1, FUT11, GPC1, B3GALT4
WANG_BARRETTS_ESOPHAGUS_AND_ESOPHAGUS_CANCER_DN	0.00247525	0.0612599	0.53955	2.18109	1	15	GPX3, CBR3, CDA, ST3GAL4, ECM1, S100A2, CRABP2, CSTB, RARG, ARL4D	GPX3, CBR3, CDA, ST3GAL4, ECM1, S100A2, CRABP2, CSTB, RARG, ARL4D
DAZARD_UV_RESPONSE_CLUSTER_G28	0.00278164	0.0648587	0.679721	2.169	1	8	CCDC85B, IER3, CXCL2, PHLDA2, CXCL3, ANXA2	CCDC85B, IER3, CXCL2, PHLDA2, CXCL3, ANXA2
PEDERSEN_TARGETS_OF_611CTF_ISOFORM_OF_ERBB2	0.00120048	0.0411617	0.483345	2.1686	0	20	GPX3, CD59, ANGPTL4, MGLL, IL11, CTNNAL1, S100A2, PLAUR, NT5E, HSPB8, CD44	GPX3, CD59, ANGPTL4, MGLL, IL11, CTNNAL1, S100A2, PLAUR, NT5E, HSPB8, CD44
REACTOME_THE_ROLE_OF_GTSE1_IN_G2_M_PROGRESSION_AFTER_G2_CHECKPOINT	0.00114025	0.0411617	0.430167	2.16852	0	27	UBA52, RPS27A, TUBA1B, PSMB7, CDKN1A, PSMB5, TUBB6, TUBA1C, PSMF1, TUBB4B, UBB, PSMD9, PSMD4, TUBB2A, PSMD3, PSMC5, PSMD8, PSMA5, PSMB6	UBA52, RPS27A, TUBA1B, PSMB7, CDKN1A, PSMB5, TUBB6, TUBA1C, PSMF1, TUBB4B, UBB, PSMD9, PSMD4, TUBB2A, PSMD3, PSMC5, PSMD8, PSMA5, PSMB6
REACTOME_COMPLEX_I_BIOGENESIS	0.00219058	0.0595156	0.390983	2.16727	1	36	NDUFAF3, NDUFA11, NDUFS8, NDUFV1, NDUFA13, NDUFS4, COA1, NDUFB7, NDUFAF4, NDUFA9, NDUFS5, NDUFA1, NDUFC2, NDUFB5, NDUFB4, NDUFS7, NDUFB6, NDUFB10, ECSIT, TMEM126B, NDUFV2, NDUFA8, NDUFB9, TIMMDC1, NDUFS6, NDUFAB1, NDUFS3	NDUFAF3, NDUFA11, NDUFS8, NDUFV1, NDUFA13, NDUFS4, COA1, NDUFB7, NDUFAF4, NDUFA9, NDUFS5, NDUFA1, NDUFC2, NDUFB5, NDUFB4, NDUFS7, NDUFB6, NDUFB10, ECSIT, TMEM126B, NDUFV2, NDUFA8, NDUFB9, TIMMDC1, NDUFS6, NDUFAB1, NDUFS3
TOOKER_GEMCITABINE_RESISTANCE_UP	0.00223214	0.0600547	0.403097	2.16117	1	33	RPL15, ADIRF, SLC25A6, COX8A, TPI1, EIF3F, LGALS3, RPL28, SNRPB, PFDN5, GRHPR, BLVRB, RNH1, ILK, SLC25A3, TSSC4, ITPA, CIRBP, FTH1, WDR74, PTDSS1, ELOVL1	RPL15, ADIRF, SLC25A6, COX8A, TPI1, EIF3F, LGALS3, RPL28, SNRPB, PFDN5, GRHPR, BLVRB, RNH1, ILK, SLC25A3, TSSC4, ITPA, CIRBP, FTH1, WDR74, PTDSS1, ELOVL1
BERENJENO_TRANSFORMED_BY_RHOA_UP	0.001	0.0411617	0.261033	2.156	0	176	GAPDH, TMSB4X, AQP1, RNASEH2A, TPI1, RPL32, IGFBP6, CAPG, CKS1B, IER3, IFRD2, RAN, MRPL18, LDHA, POLR3K, PHF5A, CCL2, PRC1, CKS2, PLAUR, CD151, CDKN1A, PGAM1, CXCL2, HIGD1A, TXN, TUBG1, MRPL34, TPGS2, FAM162A, PSMB5, CCND1, TGIF1, NXT1, CIB1, MTHFD2, CYCS, KIF22, TAGLN2, TUBB6, NGEF, NR4A1, RANGRF, SF3B5, TCF19, CD44, ACOT7, C4orf3, COX17, NDUFAF4, EBNA1BP2, SMOC1, FHL1, PTTG1, DNPH1, POLR2E, LSM…	GAPDH, TMSB4X, AQP1, RNASEH2A, TPI1, RPL32, IGFBP6, CAPG, CKS1B, IER3, IFRD2, RAN, MRPL18, LDHA, POLR3K, PHF5A, CCL2, PRC1, CKS2, PLAUR, CD151, CDKN1A, PGAM1, CXCL2, HIGD1A, TXN, TUBG1, MRPL34, TPGS2, FAM162A, PSMB5, CCND1, TGIF1, NXT1, CIB1, MTHFD2, CYCS, KIF22, TAGLN2, TUBB6, NGEF, NR4A1, RANGRF, SF3B5, TCF19, CD44, ACOT7, C4orf3, COX17, NDUFAF4, EBNA1BP2, SMOC1, FHL1, PTTG1, DNPH1, POLR2E, LSM…
LEE_LIVER_CANCER_MYC_UP	0.00120048	0.0411617	0.490223	2.1557	0	19	RPL13A, RPS16, RPLP2, RPS14, RPL28, MGST3, RPL12, CSTB, GLUL, IDH3A, CDCA3	RPL13A, RPS16, RPLP2, RPS14, RPL28, MGST3, RPL12, CSTB, GLUL, IDH3A, CDCA3
DELPUECH_FOXO3_TARGETS_DN	0.00244499	0.0612059	0.500774	2.15252	1	18	NUPR1, HAX1, PRC1, EPB41L4A-AS1, CEBPG, MTHFD2, KIF22, ZWINT, EXOSC8, IMPDH2, SLC7A1, PCK2, SHMT2, DTYMK	NUPR1, HAX1, PRC1, EPB41L4A-AS1, CEBPG, MTHFD2, KIF22, ZWINT, EXOSC8, IMPDH2, SLC7A1, PCK2, SHMT2, DTYMK
NGO_MALIGNANT_GLIOMA_1P_LOH	0.00267738	0.063684	0.627226	2.15236	1	10	GAPDH, RPSA, VIM, ENO1, ANXA2, PGK1	GAPDH, RPSA, VIM, ENO1, ANXA2, PGK1
REACTOME_G1_S_DNA_DAMAGE_CHECKPOINTS	0.00117509	0.0411617	0.460045	2.15146	0	22	UBA52, RPS27A, PSMB7, CDKN1A, PSMB5, PSMF1, PCBP4, UBB, PSMD9, PSMD4, PSMD3, PSMC5, ZNF385A, PSMD8, PSMA5, PSMB6, CDKN2A, PSMA1	UBA52, RPS27A, PSMB7, CDKN1A, PSMB5, PSMF1, PCBP4, UBB, PSMD9, PSMD4, PSMD3, PSMC5, ZNF385A, PSMD8, PSMA5, PSMB6, CDKN2A, PSMA1
DANG_BOUND_BY_MYC	0.000999001	0.0411617	0.237542	2.14861	0	350	RPS20, RPL13A, RPL31, GAPDH, RPL8, RPL27, U2AF1, OAZ1, RPS16, RPL10, RPL15, RPL27A, RPL19, RPL3, RPS25, RPL9, RPL26, ATF4, RPS5, RPS13, RPS6, POLD2, EIF4A1, PFN1, UBA52, RPS27A, RPS26, POLD4, RPL18, SOD1, RPL32, RPS29, HNRNPA1, HAX1, RPS15, RHEB, PMVK, RPS19, HERPUD1, HINT1, CRAT, RPL13, IFRD2, UXT, RPS21, PSMB7, COX7A2L, HMOX1, CUTA, VDAC2, SNRPB, PRKRA, PKM, LDHA, POLR3K, LAMTOR5, JUNB, SERPINE…	RPS20, RPL13A, RPL31, GAPDH, RPL8, RPL27, U2AF1, OAZ1, RPS16, RPL10, RPL15, RPL27A, RPL19, RPL3, RPS25, RPL9, RPL26, ATF4, RPS5, RPS13, RPS6, POLD2, EIF4A1, PFN1, UBA52, RPS27A, RPS26, POLD4, RPL18, SOD1, RPL32, RPS29, HNRNPA1, HAX1, RPS15, RHEB, PMVK, RPS19, HERPUD1, HINT1, CRAT, RPL13, IFRD2, UXT, RPS21, PSMB7, COX7A2L, HMOX1, CUTA, VDAC2, SNRPB, PRKRA, PKM, LDHA, POLR3K, LAMTOR5, JUNB, SERPINE…
MARSON_FOXP3_TARGETS_UP	0.00112994	0.0411617	0.418366	2.14799	0	28	S100A6, S100A4, VIM, CRIP1, S100A10, CAPG, DDIT4, ECM1, PDLIM2, RGS16, CD44, EPHX1, ITM2C, SLC9A3R1, CYB5A, CELF2, HADH, MYO1C	S100A6, S100A4, VIM, CRIP1, S100A10, CAPG, DDIT4, ECM1, PDLIM2, RGS16, CD44, EPHX1, ITM2C, SLC9A3R1, CYB5A, CELF2, HADH, MYO1C
LEI_MYB_TARGETS	0.00100604	0.0411617	0.277847	2.14611	0	124	EEF1D, AXL, CRYAB, CD59, NUPR1, VIM, CRIP2, HNRNPA1, RPS15A, TMEM106C, S100A10, CLU, EMP2, FHL2, AKR1C1, HMOX1, PRSS23, CTNNAL1, CCL2, NDUFS8, SERPINE2, CKS2, FLOT1, HSPB1, CDKN1A, CRABP2, TNFAIP6, NDUFV1, TUBG1, CCND1, CDK2AP2, TM4SF1, ANXA2, BRD2, COX7A1, FASTK, PTTG1, AHNAK2, SLC16A3, IL1B, XBP1, ASNS, LITAF, EBP, TRIP6, ITPR3, PTHLH, VPS72, ERCC1, TUBB2A, SLC9A3R1, EPOR, GRN	EEF1D, AXL, CRYAB, CD59, NUPR1, VIM, CRIP2, HNRNPA1, RPS15A, TMEM106C, S100A10, CLU, EMP2, FHL2, AKR1C1, HMOX1, PRSS23, CTNNAL1, CCL2, NDUFS8, SERPINE2, CKS2, FLOT1, HSPB1, CDKN1A, CRABP2, TNFAIP6, NDUFV1, TUBG1, CCND1, CDK2AP2, TM4SF1, ANXA2, BRD2, COX7A1, FASTK, PTTG1, AHNAK2, SLC16A3, IL1B, XBP1, ASNS, LITAF, EBP, TRIP6, ITPR3, PTHLH, VPS72, ERCC1, TUBB2A, SLC9A3R1, EPOR, GRN
DITTMER_PTHLH_TARGETS_UP	0.00216685	0.0593988	0.367315	2.1386	1	43	GPX4, TPI1, HAX1, VDAC2, PRSS23, PTS, ECM1, CKS2, FLOT1, GRHPR, NDUFA13, BSG, RBX1, CYCS, RANGRF, UROD, CDCA3, ANXA5, LSM5, ANXA11, LARP6, MSRB1, B4GALT3, USP1	GPX4, TPI1, HAX1, VDAC2, PRSS23, PTS, ECM1, CKS2, FLOT1, GRHPR, NDUFA13, BSG, RBX1, CYCS, RANGRF, UROD, CDCA3, ANXA5, LSM5, ANXA11, LARP6, MSRB1, B4GALT3, USP1
HWANG_PROSTATE_CANCER_MARKERS	0.00251572	0.0620105	0.560246	2.13355	1	13	LGALS1, LGALS3, CLU, RAN, RERG, TXN, ILK, MIF, PGK1, FBLN5, PHB	LGALS1, LGALS3, CLU, RAN, RERG, TXN, ILK, MIF, PGK1, FBLN5, PHB
BERENJENO_TRANSFORMED_BY_RHOA_FOREVER_DN	0.00141643	0.0426534	0.70496	2.13306	0	7	MGP, IER3, PLAUR, CXCL2	MGP, IER3, PLAUR, CXCL2
BARIS_THYROID_CANCER_UP	0.00126904	0.0412439	0.588127	2.13027	0	11	ATF4, COX7A2, COX7B, COX6A1, CYCS, GLUL, CYC1	ATF4, COX7A2, COX7B, COX6A1, CYCS, GLUL, CYC1
BENPORATH_MYC_MAX_TARGETS	0.000999001	0.0411617	0.243787	2.12835	0	261	RPS20, RPL31, RPL8, RPL27, U2AF1, OAZ1, TMSB4X, RPL15, RPL27A, RPL19, RPLP1, RPS25, RPL9, ATF4, RPS5, RPS13, RPS6, PFN1, RPS27A, RPS26, POLD4, TUBA1B, RPL18, SOD1, RPL32, RPS29, HNRNPA1, HAX1, RHEB, PMVK, RPS19, RPL13, UXT, RPS21, PSMB7, COX7A2L, CUTA, VDAC2, PRKRA, RPL35, PKM, LDHA, POLR3K, LAMTOR5, DBI, CKS2, TIMM9, MPC1, NDUFV1, ENO2, RASSF1, TUBG1, SAP18, PSMB5, HTRA2, ARPC4, TSEN34, RPL37, N…	RPS20, RPL31, RPL8, RPL27, U2AF1, OAZ1, TMSB4X, RPL15, RPL27A, RPL19, RPLP1, RPS25, RPL9, ATF4, RPS5, RPS13, RPS6, PFN1, RPS27A, RPS26, POLD4, TUBA1B, RPL18, SOD1, RPL32, RPS29, HNRNPA1, HAX1, RHEB, PMVK, RPS19, RPL13, UXT, RPS21, PSMB7, COX7A2L, CUTA, VDAC2, PRKRA, RPL35, PKM, LDHA, POLR3K, LAMTOR5, DBI, CKS2, TIMM9, MPC1, NDUFV1, ENO2, RASSF1, TUBG1, SAP18, PSMB5, HTRA2, ARPC4, TSEN34, RPL37, N…
LI_DCP2_BOUND_MRNA	0.00105597	0.0411617	0.346451	2.1281	0	50	MRPL23, RPS5, EEF1D, RPSA, NQO2, EDF1, NDUFS8, ENO1, NDUFA13, CUEDC2, NDUFB7, UFC1, CYC1, HSD17B10, IDH3G, WDR45, NAA10, EIF3G, RUVBL2, UBXN6, MRPL12, NDUFS7, APRT, PSMC5, DCXR, APEH, WDR74, RFC2, MRPS12, MRPS11, POLR2L	MRPL23, RPS5, EEF1D, RPSA, NQO2, EDF1, NDUFS8, ENO1, NDUFA13, CUEDC2, NDUFB7, UFC1, CYC1, HSD17B10, IDH3G, WDR45, NAA10, EIF3G, RUVBL2, UBXN6, MRPL12, NDUFS7, APRT, PSMC5, DCXR, APEH, WDR74, RFC2, MRPS12, MRPS11, POLR2L
WP_OXIDATIVE_PHOSPHORYLATION	0.00112486	0.0411617	0.405885	2.12449	0	30	NDUFA4L2, NDUFA11, NDUFS8, NDUFV1, NDUFS4, NDUFB7, NDUFA9, NDUFS5, NDUFC2, NDUFB5, NDUFB4, NDUFS7, NDUFB6, NDUFB10, NDUFA4, NDUFV2, NDUFA8, NDUFB9, NDUFS6, NDUFAB1, NDUFS3	NDUFA4L2, NDUFA11, NDUFS8, NDUFV1, NDUFS4, NDUFB7, NDUFA9, NDUFS5, NDUFC2, NDUFB5, NDUFB4, NDUFS7, NDUFB6, NDUFB10, NDUFA4, NDUFV2, NDUFA8, NDUFB9, NDUFS6, NDUFAB1, NDUFS3
LI_INDUCED_T_TO_NATURAL_KILLER_UP	0.00101523	0.0411617	0.290034	2.12136	0	98	ALDOA, CD9, PLP2, S100A6, S100A4, LGALS1, FXYD5, SH3BGRL3, VIM, S100A10, CAPG, LGALS3, FHL2, C1orf21, IER3, FTL, JUNB, SERPINE2, CDKN1A, CAPN2, CCL3, CSTB, LMNA, MYL6, MFSD10, NT5E, TUBB6, ANXA2, SCCPDH, TUBA1C, ID2, SYPL1, TSPO, SERTAD1, XBP1, LITAF, MAPKAPK3, CDKN2B, COMT, ITGAE, PDLIM7, SDF2L1, NDFIP1, TNFRSF11B, SMCO4, TMEM141, MED10, STX11, DCXR	ALDOA, CD9, PLP2, S100A6, S100A4, LGALS1, FXYD5, SH3BGRL3, VIM, S100A10, CAPG, LGALS3, FHL2, C1orf21, IER3, FTL, JUNB, SERPINE2, CDKN1A, CAPN2, CCL3, CSTB, LMNA, MYL6, MFSD10, NT5E, TUBB6, ANXA2, SCCPDH, TUBA1C, ID2, SYPL1, TSPO, SERTAD1, XBP1, LITAF, MAPKAPK3, CDKN2B, COMT, ITGAE, PDLIM7, SDF2L1, NDFIP1, TNFRSF11B, SMCO4, TMEM141, MED10, STX11, DCXR
REACTOME_NOTCH3_ACTIVATION_AND_TRANSMISSION_OF_SIGNAL_TO_THE_NUCLEUS	0.00141643	0.0426534	0.700492	2.11954	0	7	UBA52, RPS27A, APH1A, PSENEN, UBB	UBA52, RPS27A, APH1A, PSENEN, UBB
WINTER_HYPOXIA_METAGENE	0.00102041	0.0411617	0.298909	2.11798	0	82	ALDOA, GAPDH, RPL36A, LGALS1, TPI1, VIM, DDIT4, HERPUD1, FTL, HMOX1, ANGPTL4, PKM, LDHA, PLAUR, CDKN1A, PGAM1, ENO1, TXN, IGFBP5, SLC3A2, CD99, NT5E, ANXA2, ID2, NR4A1, VPS51, MIF, PGK1, ANXA5, PSMD9, TBPL1	ALDOA, GAPDH, RPL36A, LGALS1, TPI1, VIM, DDIT4, HERPUD1, FTL, HMOX1, ANGPTL4, PKM, LDHA, PLAUR, CDKN1A, PGAM1, ENO1, TXN, IGFBP5, SLC3A2, CD99, NT5E, ANXA2, ID2, NR4A1, VPS51, MIF, PGK1, ANXA5, PSMD9, TBPL1
NAKAMURA_ADIPOGENESIS_LATE_UP	0.00114679	0.0411617	0.436163	2.11777	0	24	MGP, MRPS6, CKS2, MYADM, RAB31, MGMT, BLOC1S1, CDH13, SMPD1, CHCHD3, NOVA1, CYBRD1, SUMO1, INSIG1, PPP1CA	MGP, MRPS6, CKS2, MYADM, RAB31, MGMT, BLOC1S1, CDH13, SMPD1, CHCHD3, NOVA1, CYBRD1, SUMO1, INSIG1, PPP1CA
BOGNI_TREATMENT_RELATED_MYELOID_LEUKEMIA_UP	0.00135318	0.0419898	0.635664	2.11278	0	9	SLC25A6, RPS27A, RPL17, RPL11, S100A2, PGK1, MPST	SLC25A6, RPS27A, RPL17, RPL11, S100A2, PGK1, MPST
BHATTACHARYA_EMBRYONIC_STEM_CELL	0.00224972	0.0600547	0.40289	2.10881	1	30	RPL7, RPL4, EIF4A1, RPL24, RPL6, SMS, RPLP0, MGST1, MAD2L2, MTHFD2, JADE1, TUBB6	RPL7, RPL4, EIF4A1, RPL24, RPL6, SMS, RPLP0, MGST1, MAD2L2, MTHFD2, JADE1, TUBB6
LY_AGING_OLD_UP	0.00159236	0.0470245	0.977091	2.10475	0	3	COMP, FMOD, CRYAB	COMP, FMOD, CRYAB
HOLLEMAN_ASPARAGINASE_RESISTANCE_ALL_UP	0.00278164	0.0648587	0.659334	2.10395	1	8	RPL3, RPS3, RPL7A, RPL6, RPL11, EIF3K	RPL3, RPS3, RPL7A, RPL6, RPL11, EIF3K
VANDESLUIS_COMMD1_TARGETS_GROUP_3_UP	0.00120048	0.0411617	0.478409	2.10375	0	19	ALDOA, TPI1, IER3, LDHA, GRHPR, FAM162A, PHLDA2, TAGLN2, SLC16A3, GALK1, SLC9A3R1, APRT, SHMT2, ETV5	ALDOA, TPI1, IER3, LDHA, GRHPR, FAM162A, PHLDA2, TAGLN2, SLC16A3, GALK1, SLC9A3R1, APRT, SHMT2, ETV5
REACTOME_DNA_DAMAGE_RECOGNITION_IN_GG_NER	0.00485437	0.0820317	0.498639	2.10298	3	17	RAD23A, UBA52, RPS27A, RBX1, COPS3, INO80C, COPS8, UBB, INO80E, COPS6, COPS4, MCRS1	RAD23A, UBA52, RPS27A, RBX1, COPS3, INO80C, COPS8, UBB, INO80E, COPS6, COPS4, MCRS1
CHIBA_RESPONSE_TO_TSA	0.00240096	0.0612059	0.467686	2.09834	1	20	CLU, PRKRA, PKM, CDKN1A, BSG, ID2, USB1, SDC4, PRDX1, GRN, SQSTM1, RHOA, ANAPC13, OPTN	CLU, PRKRA, PKM, CDKN1A, BSG, ID2, USB1, SDC4, PRDX1, GRN, SQSTM1, RHOA, ANAPC13, OPTN
BUFFA_HYPOXIA_METAGENE	0.00114416	0.0411617	0.428316	2.09538	0	25	GAPDH, PFKP, TPI1, DDIT4, CHCHD2, LDHA, PGAM1, ENO1, MAD2L2, TUBB6, TUBA1C, ACOT7, MIF, PGK1	GAPDH, PFKP, TPI1, DDIT4, CHCHD2, LDHA, PGAM1, ENO1, MAD2L2, TUBB6, TUBA1C, ACOT7, MIF, PGK1
NAKAJIMA_MAST_CELL	0.00485437	0.0820317	0.496145	2.09246	3	17	CAPG, LGALS3, CLU, CCL2, RGS10, ENO2, PHLDA2, DUSP14, PEBP1, GPNMB	CAPG, LGALS3, CLU, CCL2, RGS10, ENO2, PHLDA2, DUSP14, PEBP1, GPNMB
HOFFMANN_LARGE_TO_SMALL_PRE_BII_LYMPHOCYTE_DN	0.00371287	0.0720533	0.517339	2.0913	2	15	CAPG, IER3, CD55, CD151, BIRC3, HSPB8, FHL1, CAPN1, RBP4, GOT1	CAPG, IER3, CD55, CD151, BIRC3, HSPB8, FHL1, CAPN1, RBP4, GOT1
LIN_APC_TARGETS	0.00236967	0.0612059	0.455924	2.08945	1	21	PFN1, CYB5R3, RPL39L, S100A3, HNRNPA0, SLC35B2, LMNA, CCND1, CD99, HMG20B, CAPN1, POLR2E, ARHGDIA, HDAC3, DOK1, PCNA, BCAP31, ALG3, TELO2	PFN1, CYB5R3, RPL39L, S100A3, HNRNPA0, SLC35B2, LMNA, CCND1, CD99, HMG20B, CAPN1, POLR2E, ARHGDIA, HDAC3, DOK1, PCNA, BCAP31, ALG3, TELO2
MARCHINI_TRABECTEDIN_RESISTANCE_UP	0.00135318	0.0419898	0.628397	2.08863	0	9	AKR1C2, CRIP2, AKR1C1, GLUL, YWHAQ, MIF, GDI1, TJP2	AKR1C2, CRIP2, AKR1C1, GLUL, YWHAQ, MIF, GDI1, TJP2
VECCHI_GASTRIC_CANCER_ADVANCED_VS_EARLY_DN	0.00224972	0.0600547	0.398897	2.08791	1	30	AK1, POLD4, COX8A, CYSTM1, CRIP1, AKR1C1, SMDT1, BLVRB, CHCHD5, PRADC1, CYC1, PCBD1, GOT1, VPS28, EIF3H, ETHE1, IFT57, MYEOV, AKR1C3	AK1, POLD4, COX8A, CYSTM1, CRIP1, AKR1C1, SMDT1, BLVRB, CHCHD5, PRADC1, CYC1, PCBD1, GOT1, VPS28, EIF3H, ETHE1, IFT57, MYEOV, AKR1C3
MACLACHLAN_BRCA1_TARGETS_DN	0.00159236	0.0470245	0.968534	2.08632	0	3	CD9, CD59, PIN1	CD9, CD59, PIN1
ACEVEDO_LIVER_TUMOR_VS_NORMAL_ADJACENT_TISSUE_UP	0.000999001	0.0411617	0.233492	2.08475	0	317	RPL23A, RPL15, CD9, RPS25, RPL10A, RPL26, NDUFA4L2, RPS5, RPS13, RPL35A, COX7A2, RPS4X, RPS7, RNASEH2A, GABARAPL2, CD59, PFN1, RPS27A, RPL30, RPL36AL, DDAH2, CYSTM1, PCOLCE2, RPS15A, S100A10, HAX1, RHEB, EIF3F, CKS1B, MPC2, BTF3, IFRD2, GPAA1, RPS21, MGST3, C12orf57, MRPL18, SNRPB, ADIPOR1, PIGT, AP3S1, RPLP0, GGPS1, TMEM14C, CENPN, MEA1, PRC1, CKS2, FLOT1, DNAJC19, TRMT112, CCDC107, SUPT4H1, HIG…	RPL23A, RPL15, CD9, RPS25, RPL10A, RPL26, NDUFA4L2, RPS5, RPS13, RPL35A, COX7A2, RPS4X, RPS7, RNASEH2A, GABARAPL2, CD59, PFN1, RPS27A, RPL30, RPL36AL, DDAH2, CYSTM1, PCOLCE2, RPS15A, S100A10, HAX1, RHEB, EIF3F, CKS1B, MPC2, BTF3, IFRD2, GPAA1, RPS21, MGST3, C12orf57, MRPL18, SNRPB, ADIPOR1, PIGT, AP3S1, RPLP0, GGPS1, TMEM14C, CENPN, MEA1, PRC1, CKS2, FLOT1, DNAJC19, TRMT112, CCDC107, SUPT4H1, HIG…
ACEVEDO_NORMAL_TISSUE_ADJACENT_TO_LIVER_TUMOR_UP	0.00211864	0.0583391	0.341483	2.08125	1	49	RPL7, RPL27A, RPLP1, RPS3A, RPL7A, RPL14, RPL23, NTAN1, BLVRB, FAM162A, RNH1, EMC7, ALG5, PERP, SUMO2, MRPL51, IGBP1, UQCRH, C7orf50, TBPL1, SESN2, DYNLRB1, PTMA, WSB2, COX14	RPL7, RPL27A, RPLP1, RPS3A, RPL7A, RPL14, RPL23, NTAN1, BLVRB, FAM162A, RNH1, EMC7, ALG5, PERP, SUMO2, MRPL51, IGBP1, UQCRH, C7orf50, TBPL1, SESN2, DYNLRB1, PTMA, WSB2, COX14
REACTOME_REGULATION_OF_HMOX1_EXPRESSION_AND_ACTIVITY	0.00114679	0.0411617	0.427381	2.07513	0	24	UBA52, RPS27A, PSMB7, HMOX1, PSMB5, CSNK2B, RBX1, PSMF1, KEAP1, UBB, PSMD9, PSMD4, PSMD3, PSMC5, PSMD8, PSMA5, PSMB6	UBA52, RPS27A, PSMB7, HMOX1, PSMB5, CSNK2B, RBX1, PSMF1, KEAP1, UBB, PSMD9, PSMD4, PSMD3, PSMC5, PSMD8, PSMA5, PSMB6
YAGI_AML_WITH_INV_16_TRANSLOCATION	0.00100908	0.0411617	0.272045	2.07428	0	118	RPS20, RPL13A, RPL31, RPL23A, RPS16, CD9, RPL27A, RPL19, RPLP2, RPS27, RPLP1, RPL37A, RPS13, RPS4X, PFKP, RPS6, EEF1A1, RPL32, VIM, RPS29, S100A10, RPL13, IFRD2, RPS18, RPLP0, S100A2, HSPB1, RPL37, NACA, STK25, MFAP5, CDK2AP2, CD99, NT5E, MDH2, COX7A1, NR4A1, PCMT1, RNF167	RPS20, RPL13A, RPL31, RPL23A, RPS16, CD9, RPL27A, RPL19, RPLP2, RPS27, RPLP1, RPL37A, RPS13, RPS4X, PFKP, RPS6, EEF1A1, RPL32, VIM, RPS29, S100A10, RPL13, IFRD2, RPS18, RPLP0, S100A2, HSPB1, RPL37, NACA, STK25, MFAP5, CDK2AP2, CD99, NT5E, MDH2, COX7A1, NR4A1, PCMT1, RNF167
SHIPP_DLBCL_VS_FOLLICULAR_LYMPHOMA_UP	0.00114416	0.0411617	0.423671	2.07266	0	25	ALDOA, PFKP, LGALS3, SNRPB, PKM, LDHA, PGAM1, ENO1, MTHFD2, SLC29A1, MIF, CDKN3, IMPDH2, PRDX1, HMGA1, MELK, MCM7, NME1	ALDOA, PFKP, LGALS3, SNRPB, PKM, LDHA, PGAM1, ENO1, MTHFD2, SLC29A1, MIF, CDKN3, IMPDH2, PRDX1, HMGA1, MELK, MCM7, NME1
GERHOLD_ADIPOGENESIS_DN	0.00114679	0.0411617	0.425876	2.06782	0	24	CD9, EEF2, CRYAB, IER3, ECM1, CCL2, AKR1B1, CCND1, ANXA2, CD44, UCP2, ANXA5	CD9, EEF2, CRYAB, IER3, ECM1, CCL2, AKR1B1, CCND1, ANXA2, CD44, UCP2, ANXA5
ZHANG_PROLIFERATING_VS_QUIESCENT	0.00244499	0.0612059	0.480517	2.06544	1	18	AXL, RPS19, RPL6, PLAUR, HSPB1, CXCL2, CCND1, NDUFB7	AXL, RPS19, RPL6, PLAUR, HSPB1, CXCL2, CCND1, NDUFB7
KYNG_ENVIRONMENTAL_STRESS_RESPONSE_UP	0.00114679	0.0411617	0.424805	2.06263	0	24	OAZ1, ARPC1B, RPL7A, SOD1, VIM, PRSS23, EIF3L, FLOT1, CXCL2, CYCS, PDCD5	OAZ1, ARPC1B, RPL7A, SOD1, VIM, PRSS23, EIF3L, FLOT1, CXCL2, CYCS, PDCD5
ZHOU_TNF_SIGNALING_4HR	0.00114679	0.0411617	0.42441	2.06071	0	24	OAZ1, RPL10, RPL27A, PLP2, EEF2, CD59, RPS23, PSMB7, CCL2, MYL6	OAZ1, RPL10, RPL27A, PLP2, EEF2, CD59, RPS23, PSMB7, CCL2, MYL6
IVANOVA_HEMATOPOIESIS_INTERMEDIATE_PROGENITOR	0.00219058	0.0595156	0.360299	2.05904	1	40	ALDOA, PFKP, NPC2, DBI, SLC35B2, PGAM1, GTF3A, GUSB, MFSD10, ZNF706, MAPKAPK3, PYCARD, C7orf50, RABEPK, GALK1, SDF2L1, MRPL12, YDJC, EIF6, AHCY, TMEM97, APIP, EEF1B2, ENOPH1, DESI2, NIPSNAP3A, TBRG4	ALDOA, PFKP, NPC2, DBI, SLC35B2, PGAM1, GTF3A, GUSB, MFSD10, ZNF706, MAPKAPK3, PYCARD, C7orf50, RABEPK, GALK1, SDF2L1, MRPL12, YDJC, EIF6, AHCY, TMEM97, APIP, EEF1B2, ENOPH1, DESI2, NIPSNAP3A, TBRG4
BILANGES_SERUM_SENSITIVE_GENES	0.00114679	0.0411617	0.424004	2.05874	0	24	RPL31, AQP1, RPL10A, CRLF1, RPS18, BGN, BLVRB, NGEF, EIF3K, EIF3E, NAA10, IGBP1, TUBB2A, AHCY, ASL, TERF1	RPL31, AQP1, RPL10A, CRLF1, RPS18, BGN, BLVRB, NGEF, EIF3K, EIF3E, NAA10, IGBP1, TUBB2A, AHCY, ASL, TERF1
REACTOME_AGGREPHAGY	0.00490196	0.0820317	0.497526	2.05752	3	16	UBA52, RPS27A, TUBA1B, VIM, TUBB6, TUBA1C, TUBB4B, UBB, ARL13B, TUBB2A	UBA52, RPS27A, TUBA1B, VIM, TUBB6, TUBA1C, TUBB4B, UBB, ARL13B, TUBB2A
HOFMANN_MYELODYSPLASTIC_SYNDROM_RISK_UP	0.00283286	0.0648587	0.679897	2.05722	1	7	CD9, IER3, CCND1, CDK2AP2, DUSP14	CD9, IER3, CCND1, CDK2AP2, DUSP14
GROSS_HIF1A_TARGETS_DN	0.00270636	0.0641239	0.618829	2.05683	1	9	GAPDH, RPL27, TPI1, LGALS3, ENO1, FAM162A, PGK1	GAPDH, RPL27, TPI1, LGALS3, ENO1, FAM162A, PGK1
REACTOME_NEGATIVE_REGULATION_OF_NOTCH4_SIGNALING	0.00244499	0.0612059	0.478251	2.05571	1	18	UBA52, RPS27A, PSMB7, PSMB5, RBX1, PSMF1, UBB, PSMD9, PSMD4, PSMD3, PSMC5, PSMD8, PSMA5, PSMB6	UBA52, RPS27A, PSMB7, PSMB5, RBX1, PSMF1, UBB, PSMD9, PSMD4, PSMD3, PSMC5, PSMD8, PSMA5, PSMB6
ZHANG_RESPONSE_TO_CANTHARIDIN_DN	0.0032967	0.0678544	0.376024	2.05039	2	34	RPL15, SLC25A6, RPL4, EEF1D, POLD2, RPS14, RPSA, RHOC, PGAM1, GTF3A, TUBG1, TIMM17B, RPL29, COX4I1, IDH3A	RPL15, SLC25A6, RPL4, EEF1D, POLD2, RPS14, RPSA, RHOC, PGAM1, GTF3A, TUBG1, TIMM17B, RPL29, COX4I1, IDH3A
WEST_ADRENOCORTICAL_TUMOR_DN	0.00100402	0.0411617	0.253029	2.05001	0	162	RPL23A, DKK3, RPL27, PRELP, RPL10, ASPN, DPT, RPS4X, EEF1D, RPS9, AXL, EIF4A1, EEF1A1, COX16, NUPR1, RPL38, MGP, IGFBP6, CCDC85B, RPL23, IER3, CD55, ST3GAL4, EIF3L, BGN, CCL2, AKR1B1, JUNB, VAMP2, IGFBP5, POLDIP2, MPG, MFAP5, DYNLT3, TM4SF1, CAMK1, CUEDC2, CDC42EP4, UBXN1, MGMT, RPL29, COX7A1, NR4A1, HYI, PEBP1, SIRT2, ISLR, CFD, TSPO, VPS51, FHL1, DNPH1, UBB, MPST, LYRM1, SPSB3, OGN, EMD, EFEMP2…	RPL23A, DKK3, RPL27, PRELP, RPL10, ASPN, DPT, RPS4X, EEF1D, RPS9, AXL, EIF4A1, EEF1A1, COX16, NUPR1, RPL38, MGP, IGFBP6, CCDC85B, RPL23, IER3, CD55, ST3GAL4, EIF3L, BGN, CCL2, AKR1B1, JUNB, VAMP2, IGFBP5, POLDIP2, MPG, MFAP5, DYNLT3, TM4SF1, CAMK1, CUEDC2, CDC42EP4, UBXN1, MGMT, RPL29, COX7A1, NR4A1, HYI, PEBP1, SIRT2, ISLR, CFD, TSPO, VPS51, FHL1, DNPH1, UBB, MPST, LYRM1, SPSB3, OGN, EMD, EFEMP2…
WP_HIF1A_AND_PPARG_REGULATION_OF_GLYCOLYSIS	0.00151976	0.0453184	0.849165	2.04977	0	4	GAPDH, TPI1, LDHA	GAPDH, TPI1, LDHA
REACTOME_CELLULAR_RESPONSE_TO_HYPOXIA	0.00114025	0.0411617	0.410651	2.04642	0	26	UBA52, RPS27A, EGLN2, PSMB7, UBE2D2, HIGD1A, PSMB5, RBX1, PSMF1, UBB, PSMD9, PSMD4, PSMD3, PSMC5, PSMD8, PSMA5, PSMB6, CA9, PSMA1, UBE2D1	UBA52, RPS27A, EGLN2, PSMB7, UBE2D2, HIGD1A, PSMB5, RBX1, PSMF1, UBB, PSMD9, PSMD4, PSMD3, PSMC5, PSMD8, PSMA5, PSMB6, CA9, PSMA1, UBE2D1
RHEIN_ALL_GLUCOCORTICOID_THERAPY_DN	0.00100301	0.0411617	0.258161	2.04441	0	140	RPL31, GAPDH, CD9, RPL3, TUBA1B, TPI1, RPL23, CKS1B, ADSL, LDHA, SMS, RPLP0, CENPN, PRC1, HNRNPA0, CKS2, HSPB1, ENO1, STOML2, TPGS2, SAP18, CSNK2B, SDHC, CD99, SCCPDH, TUBA1C, RPL22, ZWINT, PCMT1, TUFM, MIF, FHL1, PTTG1, CHCHD3, TMEM14A, LSM4, NDUFB5, PGK1, GGH, COPS6, ESD, UGP2, DCTD, LSM5, ZFAND1, METTL5, PIN4, IMPDH2, PRDX1, NHP2, HMGA1, AHCY, CYB5A, TMEM97, AKR1A1, PRDX3, CENPU, SHMT2, UQCRC2…	RPL31, GAPDH, CD9, RPL3, TUBA1B, TPI1, RPL23, CKS1B, ADSL, LDHA, SMS, RPLP0, CENPN, PRC1, HNRNPA0, CKS2, HSPB1, ENO1, STOML2, TPGS2, SAP18, CSNK2B, SDHC, CD99, SCCPDH, TUBA1C, RPL22, ZWINT, PCMT1, TUFM, MIF, FHL1, PTTG1, CHCHD3, TMEM14A, LSM4, NDUFB5, PGK1, GGH, COPS6, ESD, UGP2, DCTD, LSM5, ZFAND1, METTL5, PIN4, IMPDH2, PRDX1, NHP2, HMGA1, AHCY, CYB5A, TMEM97, AKR1A1, PRDX3, CENPU, SHMT2, UQCRC2…
REACTOME_PCP_CE_PATHWAY	0.00114025	0.0411617	0.404827	2.04078	0	27	PFN1, UBA52, RPS27A, PSMB7, PSMB5, PSMF1, UBB, PSMD9, PSMD4, PSMD3, DVL2, PSMC5, PSMD8, WNT5B, RHOA, PSMA5, FZD8, PSMB6, AP2M1, PSMA1	PFN1, UBA52, RPS27A, PSMB7, PSMB5, PSMF1, UBB, PSMD9, PSMD4, PSMD3, DVL2, PSMC5, PSMD8, WNT5B, RHOA, PSMA5, FZD8, PSMB6, AP2M1, PSMA1
KUMAR_TARGETS_OF_MLL_AF9_FUSION	0.00101937	0.0411617	0.280277	2.04014	0	96	GAPDH, CD9, GPX3, PFKP, MGP, TPI1, TAF9, ELN, DDAH2, HINT2, CD55, ENO1, TXN, DTD1, CLN6, RAB31, GUSB, IFI27L2, CD83, CIB1, CDC42EP4, ST6GALNAC4, HPS1, PDCD6, TMEM183A, RUSC1, PERP, C4orf3, EPHX1, ARL6IP4, USE1, EIF3E, RABGGTB, RAP1A, PSMD9, CBX6, SDC4, RPS6KB2, IGF1	GAPDH, CD9, GPX3, PFKP, MGP, TPI1, TAF9, ELN, DDAH2, HINT2, CD55, ENO1, TXN, DTD1, CLN6, RAB31, GUSB, IFI27L2, CD83, CIB1, CDC42EP4, ST6GALNAC4, HPS1, PDCD6, TMEM183A, RUSC1, PERP, C4orf3, EPHX1, ARL6IP4, USE1, EIF3E, RABGGTB, RAP1A, PSMD9, CBX6, SDC4, RPS6KB2, IGF1
REACTOME_POST_CHAPERONIN_TUBULIN_FOLDING_PATHWAY	0.00278164	0.0648587	0.63899	2.03903	1	8	TUBA1B, ARL2, TBCB, TUBB6, TUBA1C, TUBB4B, TUBB2A	TUBA1B, ARL2, TBCB, TUBB6, TUBA1C, TUBB4B, TUBB2A
WANG_CLASSIC_ADIPOGENIC_TARGETS_OF_PPARG	0.00278164	0.0648587	0.637469	2.03418	1	8	CRAT, MGST3, MGST1, GLUL, PNPLA2, CFD	CRAT, MGST3, MGST1, GLUL, PNPLA2, CFD
REACTOME_HIV_INFECTION	0.00103093	0.0411617	0.294411	2.03276	0	74	SLC25A6, UBA52, RPS27A, TAF9, PSMB7, RAN, SLC25A5, SUPT4H1, PSMB5, RBX1, POLR2K, PSMF1, CHMP4A, POLR2I, POLR2E, UBB, POLR2F, POLR2J, PSMD9, VPS28, PSMD4, TSG101, PSMD3, TAF12, GTF2A2, RCC1, HMGA1, PSMC5, BANF1, POLR2C, PSMD8, TAF6, PSMA5, MVB12A, PSMB6, AP1S2, CHMP3, NDC1, SSRP1, POLR2L, AP2M1, TAF11, VPS37C, CHMP5, PSMA1, PPIA, FEN1, MNAT1, POLR2H, PSMD10, NELFE, CHMP2B	SLC25A6, UBA52, RPS27A, TAF9, PSMB7, RAN, SLC25A5, SUPT4H1, PSMB5, RBX1, POLR2K, PSMF1, CHMP4A, POLR2I, POLR2E, UBB, POLR2F, POLR2J, PSMD9, VPS28, PSMD4, TSG101, PSMD3, TAF12, GTF2A2, RCC1, HMGA1, PSMC5, BANF1, POLR2C, PSMD8, TAF6, PSMA5, MVB12A, PSMB6, AP1S2, CHMP3, NDC1, SSRP1, POLR2L, AP2M1, TAF11, VPS37C, CHMP5, PSMA1, PPIA, FEN1, MNAT1, POLR2H, PSMD10, NELFE, CHMP2B
DELPUECH_FOXO3_TARGETS_UP	0.00240096	0.0612059	0.4524	2.02976	1	20	CD9, CD59, AKR1C2, IGFBP6, CLU, KIAA0040, CD55, PLAUR, PHLDA2, SLC31A2, WDR45	CD9, CD59, AKR1C2, IGFBP6, CLU, KIAA0040, CD55, PLAUR, PHLDA2, SLC31A2, WDR45
WOOD_EBV_EBNA1_TARGETS_UP	0.00327869	0.0678544	0.363017	2.02975	2	37	S100A4, AKR1C2, CLU, EMP2, AKR1C1, PRKRA, HNRNPA0, APOBEC3B, GLUL, ID2, DUSP14, CD44, EPHX1, SLC29A1, FHL1, ARHGDIA, MTX2, UBE2E3, UGDH, AKR1C3	S100A4, AKR1C2, CLU, EMP2, AKR1C1, PRKRA, HNRNPA0, APOBEC3B, GLUL, ID2, DUSP14, CD44, EPHX1, SLC29A1, FHL1, ARHGDIA, MTX2, UBE2E3, UGDH, AKR1C3
HASINA_NOL7_TARGETS_UP	0.00283286	0.0648587	0.668175	2.02175	1	7	CD59, CD70, PLAUR, CD99	CD59, CD70, PLAUR, CD99
HAHTOLA_MYCOSIS_FUNGOIDES_CD4_UP	0.00360144	0.0701134	0.459629	2.02117	2	19	IER3, PLAUR, CDKN1A, CXCL2, CCL3, CXCL3, GLUL, CCL4, ARPC1A, IL1B	IER3, PLAUR, CDKN1A, CXCL2, CCL3, CXCL3, GLUL, CCL4, ARPC1A, IL1B
REACTOME_CHAPERONE_MEDIATED_AUTOPHAGY	0.00405954	0.0765925	0.607998	2.02083	2	9	UBA52, RPS27A, EEF1A1, VIM, UBB, ARL13B	UBA52, RPS27A, EEF1A1, VIM, UBB, ARL13B
COLIN_PILOCYTIC_ASTROCYTOMA_VS_GLIOBLASTOMA_UP	0.00267738	0.063684	0.588562	2.01968	1	10	DKK3, EEF1A1, SERPINE2, PLA2G2A, GLUL, SPOCK1, ANGPTL2, FTH1	DKK3, EEF1A1, SERPINE2, PLA2G2A, GLUL, SPOCK1, ANGPTL2, FTH1
KEGG_CARDIAC_MUSCLE_CONTRACTION	0.00222469	0.0600547	0.381417	2.01881	1	31	COX7A2, COX8A, COX6B1, COX7A2L, UQCRFS1, COX5A, COX7B, COX6A1, COX5B, COX4I1, CYC1, COX7A1, COX7C, UQCRH, UQCRQ, COX6C, UQCRC2	COX7A2, COX8A, COX6B1, COX7A2L, UQCRFS1, COX5A, COX7B, COX6A1, COX5B, COX4I1, CYC1, COX7A1, COX7C, UQCRH, UQCRQ, COX6C, UQCRC2
HANN_RESISTANCE_TO_BCL2_INHIBITOR_DN	0.00405954	0.0765925	0.606577	2.01611	2	9	HSPB1, IGFBP5, MGMT, LITAF, SDC4, GALK1, MSX1, PCK2	HSPB1, IGFBP5, MGMT, LITAF, SDC4, GALK1, MSX1, PCK2
JOSEPH_RESPONSE_TO_SODIUM_BUTYRATE_UP	0.00515464	0.0820317	0.545112	2.0108	3	12	CLU, COX6A1, NR4A1, PCMT1, GDI1, SPOCK1, PRDX1, UQCRQ, RHOA, POLR2L, SEC61B	CLU, COX6A1, NR4A1, PCMT1, GDI1, SPOCK1, PRDX1, UQCRQ, RHOA, POLR2L, SEC61B
REACTOME_DOWNSTREAM_SIGNALING_EVENTS_OF_B_CELL_RECEPTOR_BCR	0.00114416	0.0411617	0.41091	2.01023	0	25	UBA52, RPS27A, PSMB7, FKBP1A, PSMB5, PSMF1, UBB, PSMD9, PSMD4, PSMD3, PSMC5, PSMD8, IKBKG, PSMA5, PSMB6, NFATC3, PSMA1, PPIA, NFATC1, NFKBIB, PSMD10	UBA52, RPS27A, PSMB7, FKBP1A, PSMB5, PSMF1, UBB, PSMD9, PSMD4, PSMD3, PSMC5, PSMD8, IKBKG, PSMA5, PSMB6, NFATC3, PSMA1, PPIA, NFATC1, NFKBIB, PSMD10
WP_PROSTAGLANDIN_SYNTHESIS_AND_REGULATION	0.0049505	0.0820317	0.496683	2.0078	3	15	S100A6, AKR1C2, S100A10, AKR1C1, ANXA4, AKR1B1, PTGER2, ANXA2, CBR1	S100A6, AKR1C2, S100A10, AKR1C1, ANXA4, AKR1B1, PTGER2, ANXA2, CBR1
REACTOME_APC_C_CDH1_MEDIATED_DEGRADATION_OF_CDC20_AND_OTHER_APC_C_CDH1_TARGETED_PROTEINS_IN_LATE_MITOSIS_EARLY_G1	0.00112994	0.0411617	0.39037	2.00425	0	28	UBA52, RPS27A, ANAPC11, PSMB7, PSMB5, PSMF1, ANAPC16, PTTG1, UBB, PSMD9, PSMD4, UBE2E1, PSMD3, ANAPC15, PSMC5, PSMD8, CDC26, PSMA5, PSMB6, PSMA1, CDC20, UBE2D1	UBA52, RPS27A, ANAPC11, PSMB7, PSMB5, PSMF1, ANAPC16, PTTG1, UBB, PSMD9, PSMD4, UBE2E1, PSMD3, ANAPC15, PSMC5, PSMD8, CDC26, PSMA5, PSMB6, PSMA1, CDC20, UBE2D1
REACTOME_APC_C_MEDIATED_DEGRADATION_OF_CELL_CYCLE_PROTEINS	0.00112994	0.0411617	0.39037	2.00425	0	28	UBA52, RPS27A, ANAPC11, PSMB7, PSMB5, PSMF1, ANAPC16, PTTG1, UBB, PSMD9, PSMD4, UBE2E1, PSMD3, ANAPC15, PSMC5, PSMD8, CDC26, PSMA5, PSMB6, PSMA1, CDC20, UBE2D1	UBA52, RPS27A, ANAPC11, PSMB7, PSMB5, PSMF1, ANAPC16, PTTG1, UBB, PSMD9, PSMD4, UBE2E1, PSMD3, ANAPC15, PSMC5, PSMD8, CDC26, PSMA5, PSMB6, PSMA1, CDC20, UBE2D1
DIRMEIER_LMP1_RESPONSE_EARLY	0.00337458	0.0686114	0.382492	2.00204	2	30	RPS16, RPS10, RPS9, EEF2, EIF1, EEF1A1, HERPUD1, JUNB, CCL3, BIRC3, CD83, CCL4	RPS16, RPS10, RPS9, EEF2, EIF1, EEF1A1, HERPUD1, JUNB, CCL3, BIRC3, CD83, CCL4
REACTOME_RESPONSE_TO_ELEVATED_PLATELET_CYTOSOLIC_CA2	0.00328587	0.0678544	0.360664	1.99921	2	36	ALDOA, TMSB4X, CD9, PFN1, SOD1, CLU, ECM1, CFL1, TEX264, TAGLN2, SCCPDH, ISLR, CFD, STX4, ANXA5, IGF1, F5, CYB5R1	ALDOA, TMSB4X, CD9, PFN1, SOD1, CLU, ECM1, CFL1, TEX264, TAGLN2, SCCPDH, ISLR, CFD, STX4, ANXA5, IGF1, F5, CYB5R1
WANG_ESOPHAGUS_CANCER_PROGRESSION_UP	0.00147059	0.0440672	0.763172	1.99696	0	5	TNFRSF12A, PLAUR, MYADM, CXCL3	TNFRSF12A, PLAUR, MYADM, CXCL3
RODWELL_AGING_KIDNEY_NO_BLOOD_UP	0.00103093	0.0411617	0.287993	1.99571	0	76	DKK3, RPL27, RPS10, RPS25, MFGE8, RPL35A, AXL, ZFAS1, RAB34, RPL12, MGLL, RPL35, CCL2, SERPINE2, CXCL2, CDO1, IFI27L2, POLR1D, TBCB, ANXA2, ISLR, FHL1, CDC42EP1, GPNMB, B3GAT3, DPCD, ASNS, ITPR3, POLE4, ITM2C, TMEM243	DKK3, RPL27, RPS10, RPS25, MFGE8, RPL35A, AXL, ZFAS1, RAB34, RPL12, MGLL, RPL35, CCL2, SERPINE2, CXCL2, CDO1, IFI27L2, POLR1D, TBCB, ANXA2, ISLR, FHL1, CDC42EP1, GPNMB, B3GAT3, DPCD, ASNS, ITPR3, POLE4, ITM2C, TMEM243
KEGG_PURINE_METABOLISM	0.00325733	0.0678544	0.345244	1.99441	2	42	AK1, POLD2, POLD4, ADSL, PKM, POLR3K, GUK1, ENPP1, DGUOK, POLR1D, NT5E, POLR2K, POLR2I, POLR2E, POLR2F, POLR2J, ITPA, PDE6D, POLE4, IMPDH2, POLR3GL, APRT, ADCY7, PRPS1, POLR2C, PRPS2, POLR3H, POLR2L, NME1, AK2, ADK, GMPR2	AK1, POLD2, POLD4, ADSL, PKM, POLR3K, GUK1, ENPP1, DGUOK, POLR1D, NT5E, POLR2K, POLR2I, POLR2E, POLR2F, POLR2J, ITPA, PDE6D, POLE4, IMPDH2, POLR3GL, APRT, ADCY7, PRPS1, POLR2C, PRPS2, POLR3H, POLR2L, NME1, AK2, ADK, GMPR2
REACTOME_ASYMMETRIC_LOCALIZATION_OF_PCP_PROTEINS	0.00240096	0.0612059	0.444376	1.99376	1	20	UBA52, RPS27A, PSMB7, PSMB5, PSMF1, UBB, PSMD9, PSMD4, PSMD3, DVL2, PSMC5, PSMD8, PSMA5, FZD8, PSMB6	UBA52, RPS27A, PSMB7, PSMB5, PSMF1, UBB, PSMD9, PSMD4, PSMD3, DVL2, PSMC5, PSMD8, PSMA5, FZD8, PSMB6
STEIN_ESRRA_TARGETS	0.001001	0.0411617	0.243127	1.9927	0	171	AK1, PFKP, NQO2, KIAA0040, MPC2, IER3, MGST3, ST3GAL4, VDAC2, CKB, RNF5, NDUFS8, KCNN4, TRMT112, MPC1, UQCRFS1, HIGD1A, NDUFV1, MRPL34, FAM162A, NDUFS4, COX5A, COX7B, DGUOK, COA1, CD83, CYCS, TUBB6, ST6GALNAC4, COX5B, SLC25A3, SDHB, GAS2L1, MFF, EIF3K, MDH2, HSPB8, IDH3A, HEXIM1, RABIF, NDUFAF4, NPM3, NDUFA9, NANS, CHCHD3, WDR45, NDUFB5, PMM1, SLC16A3, ASNS, TCIRG1, EBP, GOT1, IQSEC1, UGP2, RBM7,…	AK1, PFKP, NQO2, KIAA0040, MPC2, IER3, MGST3, ST3GAL4, VDAC2, CKB, RNF5, NDUFS8, KCNN4, TRMT112, MPC1, UQCRFS1, HIGD1A, NDUFV1, MRPL34, FAM162A, NDUFS4, COX5A, COX7B, DGUOK, COA1, CD83, CYCS, TUBB6, ST6GALNAC4, COX5B, SLC25A3, SDHB, GAS2L1, MFF, EIF3K, MDH2, HSPB8, IDH3A, HEXIM1, RABIF, NDUFAF4, NPM3, NDUFA9, NANS, CHCHD3, WDR45, NDUFB5, PMM1, SLC16A3, ASNS, TCIRG1, EBP, GOT1, IQSEC1, UGP2, RBM7,…
STEIN_ESRRA_TARGETS_UP	0.00100503	0.0411617	0.254241	1.98901	0	131	AK1, PFKP, NQO2, KIAA0040, MPC2, MGST3, VDAC2, CKB, RNF5, NDUFS8, KCNN4, MPC1, UQCRFS1, HIGD1A, NDUFV1, MRPL34, FAM162A, NDUFS4, COX5A, COX7B, COA1, CYCS, ST6GALNAC4, COX5B, SLC25A3, SDHB, GAS2L1, MFF, EIF3K, MDH2, IDH3A, NDUFAF4, NPM3, NDUFA9, NANS, CHCHD3, WDR45, NDUFB5, SLC16A3, ASNS, TCIRG1, EBP, GOT1, IQSEC1, UGP2, RBM7, ELP5, TIMM50, PLA2G12A, SIK1, NDUFS7, EPOR, IFT27, MTX2, COQ9, NFU1, EC…	AK1, PFKP, NQO2, KIAA0040, MPC2, MGST3, VDAC2, CKB, RNF5, NDUFS8, KCNN4, MPC1, UQCRFS1, HIGD1A, NDUFV1, MRPL34, FAM162A, NDUFS4, COX5A, COX7B, COA1, CYCS, ST6GALNAC4, COX5B, SLC25A3, SDHB, GAS2L1, MFF, EIF3K, MDH2, IDH3A, NDUFAF4, NPM3, NDUFA9, NANS, CHCHD3, WDR45, NDUFB5, SLC16A3, ASNS, TCIRG1, EBP, GOT1, IQSEC1, UGP2, RBM7, ELP5, TIMM50, PLA2G12A, SIK1, NDUFS7, EPOR, IFT27, MTX2, COQ9, NFU1, EC…
DUAN_PRDM5_TARGETS	0.00612745	0.0839845	0.480415	1.98675	4	16	DKK3, S100A2, ENO2, APOBEC3B, CDC42EP4, CD99, ID2, UBL7, ISLR, CKLF, SIK1	DKK3, S100A2, ENO2, APOBEC3B, CDC42EP4, CD99, ID2, UBL7, ISLR, CKLF, SIK1
LU_EZH2_TARGETS_UP	0.0010101	0.0411617	0.26226	1.98538	0	114	S100A6, S100A4, AKR1C2, DDIT4, PMVK, IER3, HCFC1R1, PSMB7, CUTA, PRSS23, PHF5A, MIEN1, S100A2, FLOT1, CCDC107, CD68, LMNA, EMC6, MPG, SDHC, TM4SF1, PIH1D1, MGMT, THOC6, CBR1, LAMTOR4, RPS19BP1, SHARPIN, CFD, AVPI1, AHNAK2, WDR45, ZNHIT1, IFT43, ENSA, OCEL1, WDR54, TRIP6, MAPKAPK3, PSMD4, SDC4, RPS6KB2, SURF2, ZDHHC16, NCAPH2, SCAND1, TMEM141, MYL6B, TOMM22, ACO2, POLR2C, COX14, WDR74, PCK2, SIGIR…	S100A6, S100A4, AKR1C2, DDIT4, PMVK, IER3, HCFC1R1, PSMB7, CUTA, PRSS23, PHF5A, MIEN1, S100A2, FLOT1, CCDC107, CD68, LMNA, EMC6, MPG, SDHC, TM4SF1, PIH1D1, MGMT, THOC6, CBR1, LAMTOR4, RPS19BP1, SHARPIN, CFD, AVPI1, AHNAK2, WDR45, ZNHIT1, IFT43, ENSA, OCEL1, WDR54, TRIP6, MAPKAPK3, PSMD4, SDC4, RPS6KB2, SURF2, ZDHHC16, NCAPH2, SCAND1, TMEM141, MYL6B, TOMM22, ACO2, POLR2C, COX14, WDR74, PCK2, SIGIR…
GERY_CEBP_TARGETS	0.00327869	0.0678544	0.354159	1.98022	2	37	CLU, FHL2, HMOX1, ANGPTL4, S100A3, JUNB, PLAUR, CD68, CRABP2, CXCL2, TNFAIP6, RNH1, CD47, DNAJB9, ID2	CLU, FHL2, HMOX1, ANGPTL4, S100A3, JUNB, PLAUR, CD68, CRABP2, CXCL2, TNFAIP6, RNH1, CD47, DNAJB9, ID2
REACTOME_AUF1_HNRNP_D0_BINDS_AND_DESTABILIZES_MRNA	0.00240096	0.0612059	0.440691	1.97722	1	20	UBA52, RPS27A, PSMB7, HSPB1, PSMB5, PSMF1, UBB, PSMD9, PSMD4, PSMD3, PSMC5, PSMD8, PSMA5, PSMB6	UBA52, RPS27A, PSMB7, HSPB1, PSMB5, PSMF1, UBB, PSMD9, PSMD4, PSMD3, PSMC5, PSMD8, PSMA5, PSMB6
REACTOME_ATTACHMENT_OF_GPI_ANCHOR_TO_UPAR	0.00318471	0.0677791	0.917748	1.97692	1	3	GPAA1, PIGT, PLAUR	GPAA1, PIGT, PLAUR
REACTOME_DEGRADATION_OF_GLI1_BY_THE_PROTEASOME	0.00360144	0.0701134	0.449472	1.9765	2	19	UBA52, RPS27A, PSMB7, PSMB5, RBX1, PSMF1, UBB, PSMD9, PSMD4, PSMD3, PSMC5, PSMD8, PSMA5, PSMB6	UBA52, RPS27A, PSMB7, PSMB5, RBX1, PSMF1, UBB, PSMD9, PSMD4, PSMD3, PSMC5, PSMD8, PSMA5, PSMB6
LINDVALL_IMMORTALIZED_BY_TERT_DN	0.00337458	0.0686114	0.377274	1.97473	2	30	FMOD, DPT, ELN, CRIP2, CRIP1, AKR1C1, ENO2, MZT1, ISLR, FNDC1, ARL4D, NAA10, ELP5, LTBP2, SPECC1, SLC7A1, CXCL1, CELF2, CDON	FMOD, DPT, ELN, CRIP2, CRIP1, AKR1C1, ENO2, MZT1, ISLR, FNDC1, ARL4D, NAA10, ELP5, LTBP2, SPECC1, SLC7A1, CXCL1, CELF2, CDON
REACTOME_GLYCOLYSIS	0.00488998	0.0820317	0.458962	1.97279	3	18	ALDOA, GAPDH, PFKP, TPI1, PKM, PGAM1, ENO1, ENO2	ALDOA, GAPDH, PFKP, TPI1, PKM, PGAM1, ENO1, ENO2
ISSAEVA_MLL2_TARGETS	0.00488998	0.0820317	0.458535	1.97096	3	18	CD9, AXL, IGFBP6, CRIP2, CRIP1, CSPG4, CADM1, TAGLN2, NT5E, FHL1	CD9, AXL, IGFBP6, CRIP2, CRIP1, CSPG4, CADM1, TAGLN2, NT5E, FHL1
DAIRKEE_CANCER_PRONE_RESPONSE_BPA_E2	0.00529661	0.0820317	0.323134	1.96942	4	49	GAPDH, RPL15, PLP2, SLC25A6, ATF4, RPL4, S100A4, EEF1D, RPS6, POLD2, EIF4A1, COX8A	GAPDH, RPL15, PLP2, SLC25A6, ATF4, RPL4, S100A4, EEF1D, RPS6, POLD2, EIF4A1, COX8A
KEGG_CYSTEINE_AND_METHIONINE_METABOLISM	0.00541272	0.0820317	0.592506	1.96934	3	9	LDHA, SMS, CDO1, MPST, GOT1, AHCY, APIP, ENOPH1	LDHA, SMS, CDO1, MPST, GOT1, AHCY, APIP, ENOPH1
GAZDA_DIAMOND_BLACKFAN_ANEMIA_PROGENITOR_UP	0.00634518	0.0843219	0.543672	1.96924	4	11	U2AF1, GGPS1, SUPT4H1, SDHC, CD83, FXYD6, ANXA5, FTH1	U2AF1, GGPS1, SUPT4H1, SDHC, CD83, FXYD6, ANXA5, FTH1
HOLLEMAN_VINCRISTINE_RESISTANCE_B_ALL_DN	0.0064433	0.0852552	0.532111	1.96284	4	12	RPLP2, VIM, RPS15A, RPS12, RPL12, RPS11, CD44, CDKN2D, SCNM1, LSM3	RPLP2, VIM, RPS15A, RPS12, RPL12, RPS11, CD44, CDKN2D, SCNM1, LSM3
REACTOME_SULFUR_AMINO_ACID_METABOLISM	0.00283286	0.0648587	0.648522	1.96229	1	7	CDO1, MPST, GOT1, ETHE1, AHCY, APIP, ENOPH1	CDO1, MPST, GOT1, ETHE1, AHCY, APIP, ENOPH1
NABA_PROTEOGLYCANS	0.00267738	0.063684	0.57094	1.95921	1	10	PRELP, FMOD, ASPN, BGN, OGN, PRG4, SPOCK1, PODNL1	PRELP, FMOD, ASPN, BGN, OGN, PRG4, SPOCK1, PODNL1
BLALOCK_ALZHEIMERS_DISEASE_DN	0.000999001	0.0411617	0.214149	1.95876	0	403	RPL31, GAPDH, RPL15, SLC25A6, RPL35A, COX7A2, AXL, CD59, MKKS, RPS26, ITGB1BP1, COX8A, DRAP1, RPL38, TPI1, TAF9, RPL14, HINT1, RPL6, CHCHD2, C1orf21, COX6B1, GPAA1, RPS21, TMED2, MGST3, COX7A2L, ARPC2, CUTA, MRPL18, ADIPOR1, SLC25A5, MGLL, AP3S1, LDHA, PTS, CKB, RNF5, LAMTOR5, OAZ2, CKS2, GUK1, VAMP2, UROS, PGAM1, SUPT4H1, HIGD1A, ARF5, TXN, ENO2, DCTN2, BSG, TPGS2, PPP1R11, FAM162A, SAP18, PSMB5…	RPL31, GAPDH, RPL15, SLC25A6, RPL35A, COX7A2, AXL, CD59, MKKS, RPS26, ITGB1BP1, COX8A, DRAP1, RPL38, TPI1, TAF9, RPL14, HINT1, RPL6, CHCHD2, C1orf21, COX6B1, GPAA1, RPS21, TMED2, MGST3, COX7A2L, ARPC2, CUTA, MRPL18, ADIPOR1, SLC25A5, MGLL, AP3S1, LDHA, PTS, CKB, RNF5, LAMTOR5, OAZ2, CKS2, GUK1, VAMP2, UROS, PGAM1, SUPT4H1, HIGD1A, ARF5, TXN, ENO2, DCTN2, BSG, TPGS2, PPP1R11, FAM162A, SAP18, PSMB5…
POMEROY_MEDULLOBLASTOMA_PROGNOSIS_UP	0.00625	0.0842425	0.500234	1.95732	4	14	TMSB4X, ELN, MYL6, ETV4, NBL1, ACADVL, DYNLT1, AIP, TERF1, COL6A2, IRF3, ECH1	TMSB4X, ELN, MYL6, ETV4, NBL1, ACADVL, DYNLT1, AIP, TERF1, COL6A2, IRF3, ECH1
SARRIO_EPITHELIAL_MESENCHYMAL_TRANSITION_UP	0.00211193	0.0583391	0.309624	1.95583	1	54	ARPC1B, TNFRSF12A, FHL2, CKS1B, POLR3K, SERPINE2, PRC1, PLAUR, ENO1, TUBG1, CCND1, NT5E, ZWINT, COX17, TIMM10, YEATS4, TUBB4B, ASF1B, PGK1, UBE2T, CENPW, CDCA5, SDF2L1, CMC2, CENPU, ENOPH1, RFC2, MCM7, ZNF367, ARPC5L, AGAP1, PKMYT1, CRY1, PHF19, PCNA, CDC45, TUBB, FOSL1, MCM5, DCK, RFC5, SKA3, EIF1AD, RRS1, RFC4, BARD1, ESPL1, E2F1	ARPC1B, TNFRSF12A, FHL2, CKS1B, POLR3K, SERPINE2, PRC1, PLAUR, ENO1, TUBG1, CCND1, NT5E, ZWINT, COX17, TIMM10, YEATS4, TUBB4B, ASF1B, PGK1, UBE2T, CENPW, CDCA5, SDF2L1, CMC2, CENPU, ENOPH1, RFC2, MCM7, ZNF367, ARPC5L, AGAP1, PKMYT1, CRY1, PHF19, PCNA, CDC45, TUBB
LIEN_BREAST_CARCINOMA_METAPLASTIC_VS_DUCTAL_UP	0.00240096	0.0612059	0.435923	1.95583	1	20	TNFRSF12A, VIM, PCOLCE2, HMOX1, ANGPTL4, S100A3, CSPG4	TNFRSF12A, VIM, PCOLCE2, HMOX1, ANGPTL4, S100A3, CSPG4
REACTOME_PYRUVATE_METABOLISM_AND_CITRIC_ACID_TCA_CYCLE	0.00114416	0.0411617	0.399699	1.95538	0	25	MPC2, LDHA, MPC1, BSG, SDHC, HAGH, SDHB, MDH2, IDH3A, IDH3G, SLC16A3, ACO2, IDH3B, SUCLA2, PDHB, FH, OGDH, GSTZ1, PDK2, PPARD, PDHA1, SDHA	MPC2, LDHA, MPC1, BSG, SDHC, HAGH, SDHB, MDH2, IDH3A, IDH3G, SLC16A3, ACO2, IDH3B, SUCLA2, PDHB, FH, OGDH, GSTZ1, PDK2, PPARD, PDHA1, SDHA
COLIN_PILOCYTIC_ASTROCYTOMA_VS_GLIOBLASTOMA_DN	0.00556328	0.0833538	0.612425	1.95426	3	8	FMOD, NPC2, ANXA2, GPNMB, PGK1, SQSTM1, POLR2C	FMOD, NPC2, ANXA2, GPNMB, PGK1, SQSTM1, POLR2C
LIU_BREAST_CANCER	0.00541272	0.0820317	0.587961	1.95423	3	9	EIF1, HNRNPA1, FAU, HNRNPA0, TUBB6	EIF1, HNRNPA1, FAU, HNRNPA0, TUBB6
CHUNG_BLISTER_CYTOTOXICITY_UP	0.00424628	0.0791388	0.326915	1.95379	3	46	SOD1, TPI1, CRIP1, HCFC1R1, ANAPC11, SMIM12, CKS2, SLC35B2, CDKN1A, NTAN1, TMED9, COX5A, LCMT1, CUEDC2, NANS, CHCHD3, TUBB4B, COPS8, WDR54, SDC4, CISD2, CHTOP, ILVBL, MIF4GD, CYB5A, AKR1A1, PCK2	SOD1, TPI1, CRIP1, HCFC1R1, ANAPC11, SMIM12, CKS2, SLC35B2, CDKN1A, NTAN1, TMED9, COX5A, LCMT1, CUEDC2, NANS, CHCHD3, TUBB4B, COPS8, WDR54, SDC4, CISD2, CHTOP, ILVBL, MIF4GD, CYB5A, AKR1A1, PCK2
WP_PHOTODYNAMIC_THERAPYINDUCED_UNFOLDED_PROTEIN_RESPONSE	0.00541272	0.0820317	0.587658	1.95322	3	9	ATF4, DNAJB9, XBP1, ASNS, UBE2E1	ATF4, DNAJB9, XBP1, ASNS, UBE2E1
REACTOME_HIV_LIFE_CYCLE	0.00424628	0.0791388	0.326709	1.95256	3	46	UBA52, RPS27A, TAF9, RAN, SUPT4H1, POLR2K, CHMP4A, POLR2I, POLR2E, UBB, POLR2F, POLR2J, VPS28, TSG101, TAF12, GTF2A2, RCC1, HMGA1, BANF1, POLR2C, TAF6, MVB12A, CHMP3, NDC1, SSRP1, POLR2L, TAF11, VPS37C, CHMP5, PPIA, FEN1, MNAT1, POLR2H, NELFE, CHMP2B	UBA52, RPS27A, TAF9, RAN, SUPT4H1, POLR2K, CHMP4A, POLR2I, POLR2E, UBB, POLR2F, POLR2J, VPS28, TSG101, TAF12, GTF2A2, RCC1, HMGA1, BANF1, POLR2C, TAF6, MVB12A, CHMP3, NDC1, SSRP1, POLR2L, TAF11, VPS37C, CHMP5, PPIA, FEN1, MNAT1, POLR2H, NELFE, CHMP2B
YIH_RESPONSE_TO_ARSENITE_C5	0.00318471	0.0677791	0.906431	1.95254	1	3	CCL2, CRABP2, TNFAIP6	CCL2, CRABP2, TNFAIP6
REACTOME_TGF_BETA_RECEPTOR_SIGNALING_ACTIVATES_SMADS	0.00541272	0.0820317	0.586721	1.95011	3	9	UBA52, RPS27A, FKBP1A, NEDD8, UBB, STRAP, PPP1CA	UBA52, RPS27A, FKBP1A, NEDD8, UBB, STRAP, PPP1CA
JOHANSSON_GLIOMAGENESIS_BY_PDGFB_UP	0.00445931	0.0799406	0.366431	1.94963	3	32	CD9, LGALS1, EEF1A1, HNRNPA1, FTL, HMOX1, RPLP0, SERPINE2, DBI, CCND1, TAGLN2	CD9, LGALS1, EEF1A1, HNRNPA1, FTL, HMOX1, RPLP0, SERPINE2, DBI, CCND1, TAGLN2
DACOSTA_LOW_DOSE_UV_RESPONSE_VIA_ERCC3_XPCS_DN	0.00455927	0.0805821	0.807398	1.94895	2	4	GAPDH, EIF4A1, MIR22HG	GAPDH, EIF4A1, MIR22HG
REACTOME_DEGRADATION_OF_DVL	0.0035545	0.0698671	0.425238	1.94882	2	21	UBA52, RPS27A, PSMB7, PSMB5, RBX1, PSMF1, UBB, PSMD9, PSMD4, PSMD3, DVL2, PSMC5, PSMD8, PSMA5, PSMB6	UBA52, RPS27A, PSMB7, PSMB5, RBX1, PSMF1, UBB, PSMD9, PSMD4, PSMD3, DVL2, PSMC5, PSMD8, PSMA5, PSMB6
NAKAJIMA_EOSINOPHIL	0.00283286	0.0648587	0.643077	1.94581	1	7	CCL3, CAMK1, CCL4, CFD, SLC29A1	CCL3, CAMK1, CCL4, CFD, SLC29A1
WP_MITOCHONDRIAL_COMPLEX_I_ASSEMBLY_MODEL_OXPHOS_SYSTEM	0.00445931	0.0799406	0.365466	1.94449	3	32	NDUFAF3, NDUFV1, NDUFA13, NDUFS4, COA1, NDUFB7, NDUFAF4, NDUFS5, NDUFA1, NDUFC2, NDUFB5, NDUFB4, NDUFB6, NDUFB10, ECSIT, TMEM126B, NDUFV2, NDUFA8, NDUFB9, TIMMDC1, NDUFS6, NDUFAB1, NDUFS3	NDUFAF3, NDUFV1, NDUFA13, NDUFS4, COA1, NDUFB7, NDUFAF4, NDUFS5, NDUFA1, NDUFC2, NDUFB5, NDUFB4, NDUFB6, NDUFB10, ECSIT, TMEM126B, NDUFV2, NDUFA8, NDUFB9, TIMMDC1, NDUFS6, NDUFAB1, NDUFS3
KOKKINAKIS_METHIONINE_DEPRIVATION_48HR_UP	0.00328587	0.0678544	0.350387	1.94224	2	36	GPX3, TNFRSF12A, BGN, PLAUR, HSPB1, CDKN1A, BIRC3, YWHAQ, MGMT, PERP, POLR2E, IL1B, LITAF, CDKN2B, DCTD, ERCC1	GPX3, TNFRSF12A, BGN, PLAUR, HSPB1, CDKN1A, BIRC3, YWHAQ, MGMT, PERP, POLR2E, IL1B, LITAF, CDKN2B, DCTD, ERCC1
GOTZMANN_EPITHELIAL_TO_MESENCHYMAL_TRANSITION_DN	0.00206186	0.0575531	0.280251	1.94206	1	76	OAZ1, MRPL23, PFN1, FXYD5, RPL18, SOD1, HAX1, LGALS3, CD55, SERPINE2, CDKN1A, CXCL2, NTAN1, ENPP1, SLC3A2, TM4SF1, POLR1D, MTHFD2, CALM2, YWHAQ, FHL1, UCP2, HSD17B10, PTHLH, SDC4, ELP5, ANXA11, SLC9A3R1, RALY, AHCY, SDF2, DYNLT1, PIGQ, PSMC5, POLR2C, AIP, STK3, SEPHS2, TCEA3	OAZ1, MRPL23, PFN1, FXYD5, RPL18, SOD1, HAX1, LGALS3, CD55, SERPINE2, CDKN1A, CXCL2, NTAN1, ENPP1, SLC3A2, TM4SF1, POLR1D, MTHFD2, CALM2, YWHAQ, FHL1, UCP2, HSD17B10, PTHLH, SDC4, ELP5, ANXA11, SLC9A3R1, RALY, AHCY, SDF2, DYNLT1, PIGQ, PSMC5, POLR2C, AIP, STK3, SEPHS2, TCEA3
LUI_THYROID_CANCER_CLUSTER_5	0.00283286	0.0648587	0.641709	1.94167	1	7	LGALS1, CRYAB, BLVRB, ISLR, EPHX1, ETHE1	LGALS1, CRYAB, BLVRB, ISLR, EPHX1, ETHE1
KIM_LIVER_CANCER_POOR_SURVIVAL_UP	0.00267738	0.063684	0.565213	1.93956	1	10	ALDOA, DDIT4, ARPC2, PKM, TM4SF1	ALDOA, DDIT4, ARPC2, PKM, TM4SF1
CHICAS_RB1_TARGETS_LOW_SERUM	0.00445931	0.0799406	0.364375	1.93869	3	32	RPL36A, RNASEH2A, RPL38, RPL36AL, TOMM7, COX6B1, RPS21, ZFAS1, SNRPB, COX5B, COX7C, NDUFA1, CKLF, CENPW, NDUFB4, SNRPG, ZNF367, MT1X, SNRPE, POLR2L	RPL36A, RNASEH2A, RPL38, RPL36AL, TOMM7, COX6B1, RPS21, ZFAS1, SNRPB, COX5B, COX7C, NDUFA1, CKLF, CENPW, NDUFB4, SNRPG, ZNF367, MT1X, SNRPE, POLR2L
HERNANDEZ_MITOTIC_ARREST_BY_DOCETAXEL_2_UP	0.00235018	0.0612059	0.414319	1.93762	1	22	ARPC1B, PRSS23, CKS2, S100A2, CD68, MGST1, CD47, NT5E, ASNS, ETV4, HMGA1, SQSTM1, SGCB, MT1X, CSF1	ARPC1B, PRSS23, CKS2, S100A2, CD68, MGST1, CD47, NT5E, ASNS, ETV4, HMGA1, SQSTM1, SGCB, MT1X, CSF1
NABA_CORE_MATRISOME	0.00206186	0.0575531	0.280447	1.93634	1	74	PRELP, COMP, FMOD, ASPN, MFGE8, DPT, MGP, ELN, IGFBP6, PCOLCE2, TNXB, CILP, MATN2, BGN, ECM1, TNFAIP6, COL8A2, IGFBP5, THBS3, MFAP5	PRELP, COMP, FMOD, ASPN, MFGE8, DPT, MGP, ELN, IGFBP6, PCOLCE2, TNXB, CILP, MATN2, BGN, ECM1, TNFAIP6, COL8A2, IGFBP5, THBS3, MFAP5
MIKKELSEN_IPS_ICP_WITH_H3K4ME3_AND_H327ME3	0.00742574	0.0951647	0.47877	1.93539	5	15	TPPP3, FXYD5, MAMDC2, CRABP2, CXCL2, ISLR, CD44, NOL3, PAMR1	TPPP3, FXYD5, MAMDC2, CRABP2, CXCL2, ISLR, CD44, NOL3, PAMR1
TARTE_PLASMA_CELL_VS_PLASMABLAST_DN	0.00203046	0.0575531	0.259159	1.93535	1	108	MRPL23, PFKP, LGALS1, POLD2, CLIC1, CD70, S100A10, CKS1B, TAX1BP3, DBI, CKS2, CDKN1A, TXN, TUBG1, COX7B, MTHFD2, CD58, CYCS, KIF22, TBCB, ANG, SDHB, PSMC3IP, ACOT7, EBNA1BP2, TROAP, NDUFA9, SUMO2, HSD17B10, PGK1, ASNS, GGH, EBP, UQCRH, MAPKAPK3, PSMD4, IGF1, CDKN3, SUMO1, FDPS, MRPL12, AHCY, TMEM97, PSMC5, COX6C, UQCRC2, DTYMK, KLHDC3, PRPS2, PSMA5, PHB, SNRPG, COASY, NDUFV2, CCT7, GCLM, FH, NME1…	MRPL23, PFKP, LGALS1, POLD2, CLIC1, CD70, S100A10, CKS1B, TAX1BP3, DBI, CKS2, CDKN1A, TXN, TUBG1, COX7B, MTHFD2, CD58, CYCS, KIF22, TBCB, ANG, SDHB, PSMC3IP, ACOT7, EBNA1BP2, TROAP, NDUFA9, SUMO2, HSD17B10, PGK1, ASNS, GGH, EBP, UQCRH, MAPKAPK3, PSMD4, IGF1, CDKN3, SUMO1, FDPS, MRPL12, AHCY, TMEM97, PSMC5, COX6C, UQCRC2, DTYMK, KLHDC3, PRPS2, PSMA5, PHB, SNRPG, COASY, NDUFV2, CCT7, GCLM, FH, NME1…
LOCKWOOD_AMPLIFIED_IN_LUNG_CANCER	0.0020555	0.0575531	0.280033	1.93383	1	73	RPS27, MRPL23, RAD23A, S100A6, POLD4, HAX1, PMVK, CKS1B, GPAA1, SMIM12, CCDC107, TMEM134, MANBAL, SIVA1, JTB, SLC4A2, SLC39A1, PDCD6, FASTK, CD44, SNAPIN, NDUFB5, PMF1, POLR2J, COPS6, CERS2, MRPL36, SNAP29, CAV2, FAM177A1, PPP1CA, ANAPC15, LAMTOR1, B4GALT3, APIP, MAGEF1, AIP, PPP1R16A, TAF6, MRPL11, PPP2R3C, MCM7, CDK5, AP2M1	RPS27, MRPL23, RAD23A, S100A6, POLD4, HAX1, PMVK, CKS1B, GPAA1, SMIM12, CCDC107, TMEM134, MANBAL, SIVA1, JTB, SLC4A2, SLC39A1, PDCD6, FASTK, CD44, SNAPIN, NDUFB5, PMF1, POLR2J, COPS6, CERS2, MRPL36, SNAP29, CAV2, FAM177A1, PPP1CA, ANAPC15, LAMTOR1, B4GALT3, APIP, MAGEF1, AIP, PPP1R16A, TAF6, MRPL11, PPP2R3C, MCM7, CDK5, AP2M1
TIEN_INTESTINE_PROBIOTICS_24HR_UP	0.001001	0.0411617	0.228925	1.9323	0	208	CYB5R3, PSMB7, MGST3, RAN, PRSS23, ADSL, PTS, POLR3K, TAX1BP3, CENPN, PRC1, HNRNPA0, DBI, CKS2, PGAM1, HIGD1A, NDUFA13, NTAN1, TUBG1, SIVA1, CCND1, BABAM1, CADM1, POLDIP2, MYL6, RBX1, APOBEC3B, SDHC, TMA7, TM4SF1, GLUL, TAGLN2, YWHAQ, DAG1, SLIRP, ID2, LYRM4, PCBD1, ZWINT, C5orf15, PCMT1, UROD, PEPD, COX17, PDCD5, NDUFA9, UNC50, NEDD8, PTTG1, TMEM14A, LSM4, DEF8, POLR2F, GGH, EBP, RRP15, CKLF, UB…	CYB5R3, PSMB7, MGST3, RAN, PRSS23, ADSL, PTS, POLR3K, TAX1BP3, CENPN, PRC1, HNRNPA0, DBI, CKS2, PGAM1, HIGD1A, NDUFA13, NTAN1, TUBG1, SIVA1, CCND1, BABAM1, CADM1, POLDIP2, MYL6, RBX1, APOBEC3B, SDHC, TMA7, TM4SF1, GLUL, TAGLN2, YWHAQ, DAG1, SLIRP, ID2, LYRM4, PCBD1, ZWINT, C5orf15, PCMT1, UROD, PEPD, COX17, PDCD5, NDUFA9, UNC50, NEDD8, PTTG1, TMEM14A, LSM4, DEF8, POLR2F, GGH, EBP, RRP15, CKLF, UB…
FAELT_B_CLL_WITH_VH_REARRANGEMENTS_DN	0.00240096	0.0612059	0.430555	1.93175	1	20	PFKP, SOD1, UBE2D2, GTF3A, YWHAQ, ADTRP, TMEM147, DCTN3, XBP1, LYRM1, MRPL40, PRPS1, PSMD8	PFKP, SOD1, UBE2D2, GTF3A, YWHAQ, ADTRP, TMEM147, DCTN3, XBP1, LYRM1, MRPL40, PRPS1, PSMD8
CHIANG_LIVER_CANCER_SUBCLASS_UNANNOTATED_DN	0.00203874	0.0575531	0.271213	1.9313	1	84	ALDOA, RPS16, RPL7A, RNASEH2A, S100A10, CHCHD2, UXT, RAN, SLC25A5, CTNNAL1, LAMTOR5, HNRNPA0, DBI, UQCRFS1, STOML2, MAD2L2, DNAJB9, ZNHIT3, EMC4, SYPL1, COPS3, ARPC1A, SLC29A1, DPCD, PGK1, DCTN3, UBE2T, LSM2, CENPH, CDKN3, DPM1, CMAS, UBE2E3, ATG3, PRPS1, NFYC, MANF, PSMD8, RHOA, SNX7, PSMA5, NDUFA4, CCNDBP1, MRPS12, PPP2R3C, APOO, PSMG1, FEN1, PCNA, MRPL39, FARSA, SLC39A6, VDAC3, PSMD10, ATP6V0D…	ALDOA, RPS16, RPL7A, RNASEH2A, S100A10, CHCHD2, UXT, RAN, SLC25A5, CTNNAL1, LAMTOR5, HNRNPA0, DBI, UQCRFS1, STOML2, MAD2L2, DNAJB9, ZNHIT3, EMC4, SYPL1, COPS3, ARPC1A, SLC29A1, DPCD, PGK1, DCTN3, UBE2T, LSM2, CENPH, CDKN3, DPM1, CMAS, UBE2E3, ATG3, PRPS1, NFYC, MANF, PSMD8, RHOA, SNX7, PSMA5, NDUFA4, CCNDBP1, MRPS12, PPP2R3C, APOO, PSMG1, FEN1, PCNA, MRPL39, FARSA, SLC39A6, VDAC3, PSMD10, ATP6V0D1
REACTOME_STABILIZATION_OF_P53	0.0060024	0.0835081	0.438712	1.92919	4	19	UBA52, RPS27A, PSMB7, PSMB5, PSMF1, UBB, PSMD9, PSMD4, PSMD3, PSMC5, PSMD8, PSMA5, PSMB6, CDKN2A, PSMA1	UBA52, RPS27A, PSMB7, PSMB5, PSMF1, UBB, PSMD9, PSMD4, PSMD3, PSMC5, PSMD8, PSMA5, PSMB6, CDKN2A, PSMA1
REACTOME_HEDGEHOG_OFF_STATE	0.00327869	0.0678544	0.344894	1.92842	2	37	UBA52, RPS27A, TUBA1B, PSMB7, PSMB5, RBX1, TUBB6, TUBA1C, PSMF1, TUBB4B, UBB, PSMD9, PSMD4, TUBB2A, PSMD3, IFT57, ADCY7, PSMC5, PSMD8, PSMA5, PSMB6, PSMA1, TUBB2B, TULP3, FUZ, PSMD10, OFD1, PRKAR1B, IFT52	UBA52, RPS27A, TUBA1B, PSMB7, PSMB5, RBX1, TUBB6, TUBA1C, PSMF1, TUBB4B, UBB, PSMD9, PSMD4, TUBB2A, PSMD3, IFT57, ADCY7, PSMC5, PSMD8, PSMA5, PSMB6, PSMA1, TUBB2B, TULP3, FUZ, PSMD10, OFD1
ACEVEDO_NORMAL_TISSUE_ADJACENT_TO_LIVER_TUMOR_DN	0.00202224	0.0575531	0.255356	1.92824	1	113	OAZ1, RPL19, RPS25, EEF2, EIF4A1, RPL36AL, SOD1, PCOLCE2, HSD3B7, PSMB7, CDA, AGPAT2, RPL12, NR1H2, APH1A, MEA1, GTF3A, FN3KRP, SAP18, CADM1, TNFRSF1A, CDK2AP2, CAMK1, HAGH, COX5B, PRADC1, SDHB, PSMF1, TSHZ2, UROD, SERTAD1, TUBB4B, ZNHIT1, POLR2F, CD99L2, MAPKAPK3, MRPS26, VPS28, SDC4, PRG4, MRPL22, MRPS18A, IMP4, CMAS, TECR, ICAM3, AHCY, MYL6B, TMEM97, NFYC, MANF, CLPP, SLC35B1, FKBP4, ZNF511, S…	OAZ1, RPL19, RPS25, EEF2, EIF4A1, RPL36AL, SOD1, PCOLCE2, HSD3B7, PSMB7, CDA, AGPAT2, RPL12, NR1H2, APH1A, MEA1, GTF3A, FN3KRP, SAP18, CADM1, TNFRSF1A, CDK2AP2, CAMK1, HAGH, COX5B, PRADC1, SDHB, PSMF1, TSHZ2, UROD, SERTAD1, TUBB4B, ZNHIT1, POLR2F, CD99L2, MAPKAPK3, MRPS26, VPS28, SDC4, PRG4, MRPL22, MRPS18A, IMP4, CMAS, TECR, ICAM3, AHCY, MYL6B, TMEM97, NFYC, MANF, CLPP, SLC35B1, FKBP4, ZNF511, S…
REACTOME_INHIBITION_OF_DNA_RECOMBINATION_AT_TELOMERE	0.00634518	0.0843219	0.531911	1.92665	4	11	POLR2K, ACD, POLR2I, POLR2E, POLR2F, POLR2J, TINF2, POLR2C, TERF1, POLR2L	POLR2K, ACD, POLR2I, POLR2E, POLR2F, POLR2J, TINF2, POLR2C, TERF1, POLR2L
KRIEG_HYPOXIA_VIA_KDM3A	0.00606796	0.0835081	0.456676	1.926	4	17	CBR3, HMOX1, JUNB, PLAUR, PHLDA2, BIRC3, TM4SF1, EBP, INSIG1, SLC7A1, ZC3H12A, CXCL1	CBR3, HMOX1, JUNB, PLAUR, PHLDA2, BIRC3, TM4SF1, EBP, INSIG1, SLC7A1, ZC3H12A, CXCL1
RODWELL_AGING_KIDNEY_UP	0.001002	0.0411617	0.24083	1.92594	0	150	RPL13A, DKK3, RPL27, RPS10, RPL10, ARPC1B, COMP, RPLP2, RPS25, MFGE8, RPL35A, EMP3, AXL, PFN1, FXYD5, CLIC1, RPL18, VIM, CRIP1, RPS19, FAU, RPL28, ZFAS1, RAB34, RPL12, RPL35, KXD1, CCL2, SERPINE2, RGS10, COL8A2, RAB31, BIRC3, CDO1, POLR1D, CD47, TAGLN2, TBCB, NT5E, ANXA2, UBXN1, CARHSP1, ISLR, MGAT1, GPNMB, DPCD, ASNS, TRIP6, ITPR3, PGLS, IFNAR2, PPP1R18, CALHM2, C20orf27, ITM2C, TMEM43, TMEM243,…	RPL13A, DKK3, RPL27, RPS10, RPL10, ARPC1B, COMP, RPLP2, RPS25, MFGE8, RPL35A, EMP3, AXL, PFN1, FXYD5, CLIC1, RPL18, VIM, CRIP1, RPS19, FAU, RPL28, ZFAS1, RAB34, RPL12, RPL35, KXD1, CCL2, SERPINE2, RGS10, COL8A2, RAB31, BIRC3, CDO1, POLR1D, CD47, TAGLN2, TBCB, NT5E, ANXA2, UBXN1, CARHSP1, ISLR, MGAT1, GPNMB, DPCD, ASNS, TRIP6, ITPR3, PGLS, IFNAR2, PPP1R18, CALHM2, C20orf27, ITM2C, TMEM43, TMEM243,…
NUTT_GBM_VS_AO_GLIOMA_UP	0.0035545	0.0698671	0.420076	1.92516	2	21	CLIC1, VIM, RHOC, LDHA, TMED9, IGFBP5, DYNLT3, TAGLN2, ANXA2	CLIC1, VIM, RHOC, LDHA, TMED9, IGFBP5, DYNLT3, TAGLN2, ANXA2
HU_GENOTOXIC_DAMAGE_24HR	0.00625	0.0842425	0.491175	1.92187	4	14	RPL3, RPL10A, ATF4, EEF2, HERPUD1, MTHFD2, TUBB2A, IMP3, BANF1	RPL3, RPL10A, ATF4, EEF2, HERPUD1, MTHFD2, TUBB2A, IMP3, BANF1
REACTOME_SIGNALING_BY_THE_B_CELL_RECEPTOR_BCR	0.00451977	0.0805521	0.370829	1.92154	3	29	UBA52, RPS27A, PSMB7, FKBP1A, PSMB5, PSMF1, UBB, ITPR3, PSMD9, PSMD4, PSMD3, PSMC5, ORAI2, PSMD8, IKBKG, PSMA5, PSMB6, NFATC3, PSMA1, PPIA, NFATC1, NFKBIB, PSMD10	UBA52, RPS27A, PSMB7, FKBP1A, PSMB5, PSMF1, UBB, ITPR3, PSMD9, PSMD4, PSMD3, PSMC5, ORAI2, PSMD8, IKBKG, PSMA5, PSMB6, NFATC3, PSMA1, PPIA, NFATC1, NFKBIB, PSMD10
PURBEY_TARGETS_OF_CTBP1_AND_SATB1_UP	0.00556174	0.0833538	0.36303	1.92149	4	31	RPS10, CCNI, RPL7A, RPS6, EEF2, RPSA, KCNMA1, LDHA, DCTN2, DGUOK, COA1	RPS10, CCNI, RPL7A, RPS6, EEF2, RPSA, KCNMA1, LDHA, DCTN2, DGUOK, COA1
NOUSHMEHR_GBM_SILENCED_BY_METHYLATION	0.00401606	0.0764804	0.559423	1.91969	2	10	FMOD, LGALS3, LDHA, BIRC3, CBR1, PAMR1, SLC35G2	FMOD, LGALS3, LDHA, BIRC3, CBR1, PAMR1, SLC35G2
REACTOME_PROTEIN_LOCALIZATION	0.00103199	0.0411617	0.285174	1.91949	0	66	SLC25A6, UBA52, RPS27A, TOMM7, CHCHD2, CRAT, HMOX1, UBE2D2, TIMM9, DNAJC19, VAMP2, TIMM17B, CHCHD5, FIS1, CYC1, CAMLG, COX17, TIMM10, IDH3G, CHCHD3, UBB, UBL4A, EMD, TIMM50, SGTA, STX5, MTX2, SERP1, CMC2, CYB5A, TOMM22, ACO2, COA4, SLC25A17, PEX2, PEX16, TIMM44, GNPAT, SEC61B, GSTK1, BAG6, UBE2D1, ECH1, SEC61G, MTX1, TOMM5, UBE2J2	SLC25A6, UBA52, RPS27A, TOMM7, CHCHD2, CRAT, HMOX1, UBE2D2, TIMM9, DNAJC19, VAMP2, TIMM17B, CHCHD5, FIS1, CYC1, CAMLG, COX17, TIMM10, IDH3G, CHCHD3, UBB, UBL4A, EMD, TIMM50, SGTA, STX5, MTX2, SERP1, CMC2, CYB5A, TOMM22, ACO2, COA4, SLC25A17, PEX2, PEX16, TIMM44, GNPAT, SEC61B, GSTK1, BAG6, UBE2D1, ECH1, SEC61G, MTX1, TOMM5, UBE2J2
KARLSSON_TGFB1_TARGETS_DN	0.00211193	0.0583391	0.30375	1.91873	1	54	CCNI, TPI1, CST3, CRIP1, NPC2, IAH1, DBI, MGST1, RGS10, BSG, ATP6V1F, GLUL, DAG1, TMEM59, ID2, BLOC1S1, EPHX1, TMEM98, GAA, GDI1, SLC9A3R1, GRN, NDFIP1, TECR, DUSP18, FTH1	CCNI, TPI1, CST3, CRIP1, NPC2, IAH1, DBI, MGST1, RGS10, BSG, ATP6V1F, GLUL, DAG1, TMEM59, ID2, BLOC1S1, EPHX1, TMEM98, GAA, GDI1, SLC9A3R1, GRN, NDFIP1, TECR, DUSP18, FTH1
MOOTHA_GLYCOLYSIS	0.0069541	0.0902557	0.601213	1.91848	4	8	ALDOA, TPI1, PKM, ENO1, ENO2, PGK1	ALDOA, TPI1, PKM, ENO1, ENO2, PGK1
REACTOME_SWITCHING_OF_ORIGINS_TO_A_POST_REPLICATIVE_STATE	0.00451977	0.0805521	0.369976	1.91712	3	29	UBA52, RPS27A, ANAPC11, PSMB7, PSMB5, RBX1, PSMF1, ANAPC16, UBB, PSMD9, PSMD4, UBE2E1, PSMD3, ANAPC15, PSMC5, PSMD8, CDC26, PSMA5, PSMB6, MCM7	UBA52, RPS27A, ANAPC11, PSMB7, PSMB5, RBX1, PSMF1, ANAPC16, UBB, PSMD9, PSMD4, UBE2E1, PSMD3, ANAPC15, PSMC5, PSMD8, CDC26, PSMA5, PSMB6, MCM7
REACTOME_MITOCHONDRIAL_PROTEIN_IMPORT	0.00338983	0.068616	0.373225	1.91622	2	28	SLC25A6, TOMM7, CHCHD2, TIMM9, DNAJC19, TIMM17B, CHCHD5, CYC1, COX17, TIMM10, IDH3G, CHCHD3, TIMM50, MTX2, CMC2, TOMM22, ACO2, COA4	SLC25A6, TOMM7, CHCHD2, TIMM9, DNAJC19, TIMM17B, CHCHD5, CYC1, COX17, TIMM10, IDH3G, CHCHD3, TIMM50, MTX2, CMC2, TOMM22, ACO2, COA4
BURTON_ADIPOGENESIS_4	0.00360144	0.0701134	0.426737	1.91462	2	20	ST3GAL4, ANGPTL4, LDHA, ATP6V1F, GLUL, ZNF706, IDH3A, POLE4, NHP2, CMC2, FKBP4, ZNF385A, COL6A2, MRPS12, LSM3	ST3GAL4, ANGPTL4, LDHA, ATP6V1F, GLUL, ZNF706, IDH3A, POLE4, NHP2, CMC2, FKBP4, ZNF385A, COL6A2, MRPS12, LSM3
GRUETZMANN_PANCREATIC_CANCER_UP	0.00100402	0.0411617	0.244026	1.91084	0	132	CD9, GPX4, EMP3, PFN1, ITGB1BP1, CLIC1, MGP, SOD1, CRIP2, S100A10, EMP2, CKS1B, CD55, PKM, LDHA, ECM1, CKS2, PLAUR, CRABP2, ENO1, TNFAIP6, CSTB, RAB31, BIRC3, IGFBP5, DYNLT3, CD47, MFSD10, TBCB, NDUFB7, RGS16, CBR1, CHMP1A, ARHGEF2, ACOT7, RHOG, NDUFA9, TSPO, COPS8, PGK1, GDI1, ITPR3, ANXA5, ARHGDIA, GEM, SUMO1, CAV2, NBL1, PRDX1, GRN	CD9, GPX4, EMP3, PFN1, ITGB1BP1, CLIC1, MGP, SOD1, CRIP2, S100A10, EMP2, CKS1B, CD55, PKM, LDHA, ECM1, CKS2, PLAUR, CRABP2, ENO1, TNFAIP6, CSTB, RAB31, BIRC3, IGFBP5, DYNLT3, CD47, MFSD10, TBCB, NDUFB7, RGS16, CBR1, CHMP1A, ARHGEF2, ACOT7, RHOG, NDUFA9, TSPO, COPS8, PGK1, GDI1, ITPR3, ANXA5, ARHGDIA, GEM, SUMO1, CAV2, NBL1, PRDX1, GRN
GALE_APL_WITH_FLT3_MUTATED_DN	0.00541272	0.0820317	0.574639	1.90995	3	9	DRAP1, BAD, NDUFV1, NDUFB7, RABAC1, GPR137, PQBP1, DEGS1	DRAP1, BAD, NDUFV1, NDUFB7, RABAC1, GPR137, PQBP1, DEGS1
REACTOME_REGULATION_OF_PTEN_STABILITY_AND_ACTIVITY	0.0060024	0.0835081	0.434042	1.90865	4	19	UBA52, RPS27A, PSMB7, PSMB5, CSNK2B, PSMF1, UBB, PSMD9, PSMD4, PSMD3, PSMC5, PSMD8, PSMA5, PSMB6	UBA52, RPS27A, PSMB7, PSMB5, CSNK2B, PSMF1, UBB, PSMD9, PSMD4, PSMD3, PSMC5, PSMD8, PSMA5, PSMB6
LY_AGING_MIDDLE_UP	0.00294118	0.0661008	0.728707	1.90678	1	5	COMP, FMOD, DPT	COMP, FMOD, DPT
WP_GLYCOLYSIS_IN_SENESCENCE	0.00434153	0.0799406	0.669293	1.90198	2	6	GAPDH, PKM, LDHA, ENO1, PGK1	GAPDH, PKM, LDHA, ENO1, PGK1
WATANABE_RECTAL_CANCER_RADIOTHERAPY_RESPONSIVE_UP	0.00437637	0.0799406	0.335027	1.90136	3	39	RPS27, RPL36A, RPS13, EEF1A1, RPL38, RPL13, AKR1C1, LAGE3, MFSD10, POLR2K, CD44, FCGRT, IDH3G, NDUFB5, MPST, LYRM1, RAP1A, MRPL12, FTH1, TMEM115, COASY, PDHB, HADH, DRG1, NDUFS6	RPS27, RPL36A, RPS13, EEF1A1, RPL38, RPL13, AKR1C1, LAGE3, MFSD10, POLR2K, CD44, FCGRT, IDH3G, NDUFB5, MPST, LYRM1, RAP1A, MRPL12, FTH1, TMEM115, COASY, PDHB, HADH, DRG1, NDUFS6
BRACHAT_RESPONSE_TO_METHOTREXATE_DN	0.00535475	0.0820317	0.553826	1.90048	3	10	ALDOA, GAPDH, ANXA4, ENO1, HIGD1A	ALDOA, GAPDH, ANXA4, ENO1, HIGD1A
REACTOME_FORMATION_OF_TC_NER_PRE_INCISION_COMPLEX	0.00344037	0.0691808	0.391363	1.90025	2	24	UBA52, RPS27A, RBX1, POLR2K, COPS3, POLR2I, COPS8, POLR2E, UBB, POLR2F, POLR2J, COPS6, COPS4, POLR2C, POLR2L, ISY1, MNAT1, COPS5, POLR2H, PPIE, XPA, GTF2H1	UBA52, RPS27A, RBX1, POLR2K, COPS3, POLR2I, COPS8, POLR2E, UBB, POLR2F, POLR2J, COPS6, COPS4, POLR2C, POLR2L, ISY1, MNAT1, COPS5, POLR2H, PPIE
NABA_ECM_GLYCOPROTEINS	0.00527983	0.0820317	0.307071	1.89865	4	51	COMP, MFGE8, DPT, MGP, ELN, IGFBP6, PCOLCE2, TNXB, CILP, MATN2, ECM1, TNFAIP6, IGFBP5, THBS3, MFAP5, NTN1, FNDC1, SMOC1	COMP, MFGE8, DPT, MGP, ELN, IGFBP6, PCOLCE2, TNXB, CILP, MATN2, ECM1, TNFAIP6, IGFBP5, THBS3, MFAP5, NTN1, FNDC1, SMOC1
REACTOME_UPTAKE_AND_FUNCTION_OF_DIPHTHERIA_TOXIN	0.00607903	0.0835081	0.786212	1.89781	3	4	CD9, EEF2	CD9, EEF2
SIMBULAN_UV_RESPONSE_NORMAL_UP	0.00294118	0.0661008	0.725025	1.89715	1	5	CXCL2, CXCL3, ID2, POLR2J	CXCL2, CXCL3, ID2, POLR2J
KEGG_GLYCOLYSIS_GLUCONEOGENESIS	0.00480192	0.0820317	0.422701	1.89651	3	20	ALDOA, GAPDH, PFKP, TPI1, PKM, LDHA, PGAM1, ENO1, ENO2, PGK1, BPGM, ALDH2, AKR1A1, PCK2	ALDOA, GAPDH, PFKP, TPI1, PKM, LDHA, PGAM1, ENO1, ENO2, PGK1, BPGM, ALDH2, AKR1A1, PCK2
DELYS_THYROID_CANCER_UP	0.0020202	0.0575531	0.248854	1.89647	1	117	COMP, MFGE8, S100A4, EMP3, LGALS1, CRLF1, FXYD5, IGFBP6, PDLIM4, S100A10, CAPG, LGALS3, NPC2, IER3, CD55, HMOX1, PRSS23, PKM, ECM1, TAX1BP3, KCNN4, CKS2, S100A2, CD151, CDKN1A, CRABP2, CXCL2, TNFAIP6, CCND1, PHLDA2, TNFRSF1A, CD58, NT5E, ANXA2, CD44, ACOT7, TSPO, UCP2, AHNAK2, ITPR3, MAPKAPK3, CKLF, SDC4, ETHE1, NMB, SPOCK1	COMP, MFGE8, S100A4, EMP3, LGALS1, CRLF1, FXYD5, IGFBP6, PDLIM4, S100A10, CAPG, LGALS3, NPC2, IER3, CD55, HMOX1, PRSS23, PKM, ECM1, TAX1BP3, KCNN4, CKS2, S100A2, CD151, CDKN1A, CRABP2, CXCL2, TNFAIP6, CCND1, PHLDA2, TNFRSF1A, CD58, NT5E, ANXA2, CD44, ACOT7, TSPO, UCP2, AHNAK2, ITPR3, MAPKAPK3, CKLF, SDC4, ETHE1, NMB, SPOCK1
REACTOME_CLEC7A_DECTIN_1_SIGNALING	0.00445931	0.0799406	0.356003	1.89414	3	32	UBA52, RPS27A, PSMB7, UBE2D2, PSMB5, PSMF1, UBB, IL1B, ITPR3, PSMD9, PYCARD, PSMD4, PSMD3, PSMC5, PSMD8, IKBKG, PSMA5, PSMB6, NFATC3, PSMA1, UBE2D1, NFATC1, NFKB2, PDPK1, PSMD10	UBA52, RPS27A, PSMB7, UBE2D2, PSMB5, PSMF1, UBB, IL1B, ITPR3, PSMD9, PYCARD, PSMD4, PSMD3, PSMC5, PSMD8, IKBKG, PSMA5, PSMB6, NFATC3, PSMA1, UBE2D1, NFATC1, NFKB2, PDPK1, PSMD10
MOOTHA_TCA	0.00761421	0.0963588	0.522853	1.89384	5	11	SDHC, SDHB, MDH2, IDH3A, IDH3G, ACO2, IDH3B, SUCLA2, FH, OGDH	SDHC, SDHB, MDH2, IDH3A, IDH3G, ACO2, IDH3B, SUCLA2, FH, OGDH
WP_TCA_CYCLE_AKA_KREBS_OR_CITRIC_ACID_CYCLE	0.00761421	0.0963588	0.522853	1.89384	5	11	SDHC, SDHB, MDH2, IDH3A, IDH3G, ACO2, IDH3B, SUCLA2, FH, OGDH	SDHC, SDHB, MDH2, IDH3A, IDH3G, ACO2, IDH3B, SUCLA2, FH, OGDH
REACTOME_CELL_CYCLE	0.000999001	0.0411617	0.227859	1.89013	0	186	RPS27, POLD2, UBA52, RPS27A, POLD4, TUBA1B, CKS1B, ANAPC11, PSMB7, RAN, CENPN, CDKN1A, DCTN2, TUBG1, LMNA, PSMB5, CCND1, CSNK2B, BABAM1, RBX1, MZT1, LCMT1, NOP10, YWHAQ, TUBB6, POLR2K, TUBA1C, PSMF1, ZWINT, PSMC3IP, ACD, CHMP4A, SIRT2, ANAPC16, POLR2I, PTTG1, TUBB4B, PCBP4, POLR2E, UBB, POLR2F, DCTN3, PMF1, ENSA, POLR2J, RAD50, CDKN2B, PSMD9, EMD, CENPH, PSMD4, UBE2E1, RUVBL2, CENPW, DSN1, SUMO1,…	RPS27, POLD2, UBA52, RPS27A, POLD4, TUBA1B, CKS1B, ANAPC11, PSMB7, RAN, CENPN, CDKN1A, DCTN2, TUBG1, LMNA, PSMB5, CCND1, CSNK2B, BABAM1, RBX1, MZT1, LCMT1, NOP10, YWHAQ, TUBB6, POLR2K, TUBA1C, PSMF1, ZWINT, PSMC3IP, ACD, CHMP4A, SIRT2, ANAPC16, POLR2I, PTTG1, TUBB4B, PCBP4, POLR2E, UBB, POLR2F, DCTN3, PMF1, ENSA, POLR2J, RAD50, CDKN2B, PSMD9, EMD, CENPH, PSMD4, UBE2E1, RUVBL2, CENPW, DSN1, SUMO1,…
PARENT_MTOR_SIGNALING_DN	0.00834492	0.100815	0.592066	1.8893	5	8	RPL12, UBE2D2, CRABP2, CXCL3, RGS16	RPL12, UBE2D2, CRABP2, CXCL3, RGS16
REACTOME_AMYLOID_FIBER_FORMATION	0.00625	0.0842425	0.481531	1.88414	4	14	MFGE8, UBA52, RPS27A, CST3, APH1A, PSENEN	MFGE8, UBA52, RPS27A, CST3, APH1A, PSENEN
LENAOUR_DENDRITIC_CELL_MATURATION_UP	0.00556174	0.0833538	0.355856	1.88352	4	31	PFKP, CD59, PDLIM4, CCDC85B, MGLL, ECM1, CRABP2, TNFAIP6, BIRC3, CD83, PCBD1, PEBP1, ACOT7	PFKP, CD59, PDLIM4, CCDC85B, MGLL, ECM1, CRABP2, TNFAIP6, BIRC3, CD83, PCBD1, PEBP1, ACOT7
REACTOME_UCH_PROTEINASES	0.00564972	0.0835081	0.363343	1.88275	4	29	UBA52, RPS27A, PSMB7, ADRM1, PSMB5, PSMF1, INO80C, NEDD8, UBB, INO80E, PSMD9, PSMD4, PSMD3, MCRS1, PSMC5, PSMD8, PSMA5, BAP1, PSMB6	UBA52, RPS27A, PSMB7, ADRM1, PSMB5, PSMF1, INO80C, NEDD8, UBB, INO80E, PSMD9, PSMD4, PSMD3, MCRS1, PSMC5, PSMD8, PSMA5, BAP1, PSMB6
MIKKELSEN_PARTIALLY_REPROGRAMMED_TO_PLURIPOTENCY	0.00434153	0.0799406	0.661882	1.88092	2	6	CDKN1A, CCND1, CDH13, PERP, SLC38A5	CDKN1A, CCND1, CDH13, PERP, SLC38A5
REACTOME_MITOTIC_METAPHASE_AND_ANAPHASE	0.00204708	0.0575531	0.267566	1.87956	1	79	RPS27, UBA52, RPS27A, TUBA1B, ANAPC11, PSMB7, RAN, CENPN, LMNA, PSMB5, TUBB6, TUBA1C, PSMF1, ZWINT, CHMP4A, SIRT2, ANAPC16, PTTG1, TUBB4B, UBB, PMF1, PSMD9, EMD, CENPH, PSMD4, UBE2E1, DSN1, SUMO1, CDCA5, TUBB2A, PSMD3, ANAPC15, RCC1, PSMC5, BANF1, CENPU, PSMD8, MAD1L1, CDC26, PSMA5, PSMB6, CHMP3, NDC1, STAG1, SPC25, PSMA1, CDC20, TUBB2B, UBE2D1, PSMD10, CENPM, PPP2R5B, CHMP2B, CENPL, CENPT	RPS27, UBA52, RPS27A, TUBA1B, ANAPC11, PSMB7, RAN, CENPN, LMNA, PSMB5, TUBB6, TUBA1C, PSMF1, ZWINT, CHMP4A, SIRT2, ANAPC16, PTTG1, TUBB4B, UBB, PMF1, PSMD9, EMD, CENPH, PSMD4, UBE2E1, DSN1, SUMO1, CDCA5, TUBB2A, PSMD3, ANAPC15, RCC1, PSMC5, BANF1, CENPU, PSMD8, MAD1L1, CDC26, PSMA5, PSMB6, CHMP3, NDC1, STAG1, SPC25, PSMA1, CDC20, TUBB2B, UBE2D1, PSMD10, CENPM, PPP2R5B, CHMP2B, CENPL, CENPT
CASTELLANO_NRAS_TARGETS_UP	0.00342075	0.0690134	0.372747	1.87906	2	27	AK1, MGP, CRIP2, ANXA4, SERPINE2, CRABP2, IFI27L2, PERP, EPHX1, YIF1A, TUBB2A, ZNF32, TMEM43	AK1, MGP, CRIP2, ANXA4, SERPINE2, CRABP2, IFI27L2, PERP, EPHX1, YIF1A, TUBB2A, ZNF32, TMEM43
LIU_NASOPHARYNGEAL_CARCINOMA	0.00480192	0.0820317	0.417617	1.8737	3	20	RPL3, LGALS1, CD59, BTF3, ARPC2, SMDT1, ANAPC16, PIN4, EPOR, SLC7A1, B4GALT3	RPL3, LGALS1, CD59, BTF3, ARPC2, SMDT1, ANAPC16, PIN4, EPOR, SLC7A1, B4GALT3
PID_HDAC_CLASSIII_PATHWAY	0.00434153	0.0799406	0.659046	1.87286	2	6	TUBA1B, FHL2, CDKN1A, SIRT2, TUBB2A	TUBA1B, FHL2, CDKN1A, SIRT2, TUBB2A
REACTOME_NUCLEOTIDE_EXCISION_REPAIR	0.00530786	0.0820317	0.31106	1.87002	4	47	RAD23A, POLD2, UBA52, RPS27A, POLD4, SUMO3, RBX1, POLR2K, COPS3, POLR2I, INO80C, SUMO2, COPS8, POLR2E, UBB, INO80E, POLR2F, POLR2J, COPS6, COPS4, ERCC1, SUMO1, POLE4, MCRS1, POLR2C, RFC2, POLR2L, PCNA, ISY1, MNAT1, COPS5, POLR2H, PPIE, RFC5, XPA, ACTL6A, GTF2H1, RPA1, RPA2, TFPT, RFC4	RAD23A, POLD2, UBA52, RPS27A, POLD4, SUMO3, RBX1, POLR2K, COPS3, POLR2I, INO80C, SUMO2, COPS8, POLR2E, UBB, INO80E, POLR2F, POLR2J, COPS6, COPS4, ERCC1, SUMO1, POLE4, MCRS1, POLR2C, RFC2, POLR2L, PCNA, ISY1, MNAT1, COPS5, POLR2H, PPIE
KOKKINAKIS_METHIONINE_DEPRIVATION_96HR_UP	0.00668896	0.087371	0.351365	1.86947	5	32	GPX3, IGFBP6, BGN, PLAUR, HSPB1, CDKN1A, IGFBP5, YWHAQ, MGMT, PERP, POLR2E, LITAF, DCTD, ERCC1	GPX3, IGFBP6, BGN, PLAUR, HSPB1, CDKN1A, IGFBP5, YWHAQ, MGMT, PERP, POLR2E, LITAF, DCTD, ERCC1
IRITANI_MAD1_TARGETS_DN	0.00592417	0.0835081	0.406987	1.86517	4	21	RPL10A, EEF2, RPSA, RPL18, RPL13, RPL12, DTD1, BABAM1, RPL22, AHCY, MRPS18B, WDR74, RPL5	RPL10A, EEF2, RPSA, RPL18, RPL13, RPL12, DTD1, BABAM1, RPL22, AHCY, MRPS18B, WDR74, RPL5
BRUNO_HEMATOPOIESIS	0.00350058	0.0698671	0.39043	1.86363	2	23	CD9, AK1, S100A6, PFKP, CD55, FKBP1A, CCL3, DAG1, ANXA2	CD9, AK1, S100A6, PFKP, CD55, FKBP1A, CCL3, DAG1, ANXA2
DACOSTA_UV_RESPONSE_VIA_ERCC3_UP	0.00100604	0.0411617	0.240412	1.86287	0	125	ALDOA, MRPL23, EEF1D, IGFBP6, RPS15A, CCDC85B, CBR3, RPL23, AGPAT2, JUNB, OAZ2, MEA1, BAD, UROS, FKBP1A, GRHPR, NDUFV1, BSG, SAP18, PHLDA2, ARPC4, CDO1, STK25, ERGIC3, ATP6V1F, OSR2, GLUL, NDUFB7, BRD2, NR4A1, PSMC3IP, HEXIM1, DNASE2, UROD, SMPD1, EPHX1, MGAT1, ZNHIT1, TCIRG1, CDKN2B, EIF3I, BRMS1, RPS6KB2, ERCC1, TUBB2A, TEX30, PDLIM7, NDUFS7, EPOR, CYB5R1, TMED1, PPP1CA, ICAM3, RABAC1, SDF2, SQ…	ALDOA, MRPL23, EEF1D, IGFBP6, RPS15A, CCDC85B, CBR3, RPL23, AGPAT2, JUNB, OAZ2, MEA1, BAD, UROS, FKBP1A, GRHPR, NDUFV1, BSG, SAP18, PHLDA2, ARPC4, CDO1, STK25, ERGIC3, ATP6V1F, OSR2, GLUL, NDUFB7, BRD2, NR4A1, PSMC3IP, HEXIM1, DNASE2, UROD, SMPD1, EPHX1, MGAT1, ZNHIT1, TCIRG1, CDKN2B, EIF3I, BRMS1, RPS6KB2, ERCC1, TUBB2A, TEX30, PDLIM7, NDUFS7, EPOR, CYB5R1, TMED1, PPP1CA, ICAM3, RABAC1, SDF2, SQ…
DELACROIX_RAR_TARGETS_UP	0.00980392	0.107086	0.450331	1.86234	7	16	TNFRSF12A, NUPR1, JUNB, CRABP2, MRPL34, TM4SF1, TCIRG1, ESD, TNFRSF11B, HMGA1	TNFRSF12A, NUPR1, JUNB, CRABP2, MRPL34, TM4SF1, TCIRG1, ESD, TNFRSF11B, HMGA1
VERHAAK_GLIOBLASTOMA_MESENCHYMAL	0.00411523	0.0771668	0.265976	1.86145	3	78	ARPC1B, S100A4, EMP3, LGALS1, POLD4, FXYD5, CLIC1, IGFBP6, LGALS3, FHL2, NPC2, TMBIM1, ANXA4, PLAUR, BLVRB, COL8A2, TNFRSF1A, CLCF1, ANXA2, SYPL1, RHOG, MGAT1, ARSJ, UCP2, SLC16A3, TCIRG1, CYBRD1, EFEMP2, LTBP2, GRN, ICAM3, PROCR, HEXB, ASL	ARPC1B, S100A4, EMP3, LGALS1, POLD4, FXYD5, CLIC1, IGFBP6, LGALS3, FHL2, NPC2, TMBIM1, ANXA4, PLAUR, BLVRB, COL8A2, TNFRSF1A, CLCF1, ANXA2, SYPL1, RHOG, MGAT1, ARSJ, UCP2, SLC16A3, TCIRG1, CYBRD1, EFEMP2, LTBP2, GRN, ICAM3, PROCR, HEXB, ASL
MIKHAYLOVA_OXIDATIVE_STRESS_RESPONSE_VIA_VHL_UP	0.00607903	0.0835081	0.770551	1.86001	3	4	CLIC1, VIM, DCTN2	CLIC1, VIM, DCTN2
REACTOME_SIGNALING_BY_NOTCH4	0.004561	0.0805821	0.373203	1.8598	3	26	UBA52, RPS27A, PSMB7, APH1A, PSENEN, PSMB5, RBX1, PSMF1, UBB, PSMD9, PSMD4, PSMD3, PSMC5, PSMD8, PSMA5, PSMB6, PSMA1, NOTCH2, HEY2, PSMD10	UBA52, RPS27A, PSMB7, APH1A, PSENEN, PSMB5, RBX1, PSMF1, UBB, PSMD9, PSMD4, PSMD3, PSMC5, PSMD8, PSMA5, PSMB6, PSMA1, NOTCH2, HEY2, PSMD10
REACTOME_CYCLIN_A_CDK2_ASSOCIATED_EVENTS_AT_S_PHASE_ENTRY	0.00457666	0.0806257	0.380153	1.85976	3	25	UBA52, RPS27A, CKS1B, PSMB7, CDKN1A, PSMB5, CCND1, PSMF1, UBB, PSMD9, PSMD4, PSMD3, PSMC5, PSMD8, PSMA5, MAX, PSMB6, PSMA1, MNAT1, PSMD10, TFDP2	UBA52, RPS27A, CKS1B, PSMB7, CDKN1A, PSMB5, CCND1, PSMF1, UBB, PSMD9, PSMD4, PSMD3, PSMC5, PSMD8, PSMA5, MAX, PSMB6, PSMA1, MNAT1, PSMD10, TFDP2
BROWNE_HCMV_INFECTION_24HR_DN	0.00535332	0.0820317	0.316398	1.85967	4	44	OAZ1, S100A4, CD59, S100A10, KCNMA1, LGALS3, MGST3, PRSS23, ANXA4, UROS, CDKN1A, IGFBP5, MGMT, CDH13, CD44, UBB, PAMR1, PDLIM7, FDPS, RHOA, SSPN, SGCB, MTMR11, CDON	OAZ1, S100A4, CD59, S100A10, KCNMA1, LGALS3, MGST3, PRSS23, ANXA4, UROS, CDKN1A, IGFBP5, MGMT, CDH13, CD44, UBB, PAMR1, PDLIM7, FDPS, RHOA, SSPN, SGCB, MTMR11, CDON
MULLIGHAN_NPM1_MUTATED_SIGNATURE_2_DN	0.004561	0.0805821	0.373167	1.85963	3	26	ALDOA, EEF1D, FXYD5, EIF3F, UXT, RPL28, LDHA, GRHPR, FAM162A, TUFM, FHL1, SLC9A3R1, NBL1, EHD1, EIF6, EIF3D	ALDOA, EEF1D, FXYD5, EIF3F, UXT, RPL28, LDHA, GRHPR, FAM162A, TUFM, FHL1, SLC9A3R1, NBL1, EHD1, EIF6, EIF3D
DEMAGALHAES_AGING_UP	0.0109223	0.113745	0.440718	1.8587	8	17	S100A6, S100A4, LGALS3, CLU, NPC2, MGST1, GPNMB, LITAF, ANXA5	S100A6, S100A4, LGALS3, CLU, NPC2, MGST1, GPNMB, LITAF, ANXA5
GUTIERREZ_MULTIPLE_MYELOMA_UP	0.00980392	0.107086	0.449392	1.85846	7	16	TAF9, VDAC2, UQCRFS1, PSENEN, CD47, EMC7, COX7C, DCTD, MORF4L1	TAF9, VDAC2, UQCRFS1, PSENEN, CD47, EMC7, COX7C, DCTD, MORF4L1
CAIRO_HEPATOBLASTOMA_CLASSES_UP	0.000999001	0.0411617	0.217796	1.85655	0	221	RPL8, RPS16, RPL15, RPL19, RPL10A, RPL37A, RPL4, RPL18A, RPS3, RNASEH2A, EEF1D, RPS9, RPS6, EIF4A1, RPS14, CLIC1, RPL18, TPI1, TAF9, RPL14, RPL24, EIF3F, RPL6, CHCHD2, RPL23, RPL28, RPS21, VDAC2, RAN, RPL11, SNRPB, ADSL, EIF3L, RPLP0, CENPN, PRC1, CKS2, TIMM9, ENO1, SUPT4H1, TUBG1, STOML2, BSG, TPGS2, PSMB5, CSNK2B, HTRA2, RBX1, DGUOK, STK25, ERGIC3, KIF22, SLC25A3, LYRM4, ZNHIT3, CYC1, PSMF1, RP…	RPL8, RPS16, RPL15, RPL19, RPL10A, RPL37A, RPL4, RPL18A, RPS3, RNASEH2A, EEF1D, RPS9, RPS6, EIF4A1, RPS14, CLIC1, RPL18, TPI1, TAF9, RPL14, RPL24, EIF3F, RPL6, CHCHD2, RPL23, RPL28, RPS21, VDAC2, RAN, RPL11, SNRPB, ADSL, EIF3L, RPLP0, CENPN, PRC1, CKS2, TIMM9, ENO1, SUPT4H1, TUBG1, STOML2, BSG, TPGS2, PSMB5, CSNK2B, HTRA2, RBX1, DGUOK, STK25, ERGIC3, KIF22, SLC25A3, LYRM4, ZNHIT3, CYC1, PSMF1, RP…
BYSTRYKH_HEMATOPOIESIS_STEM_CELL_QTL_CIS	0.00765027	0.0963588	0.331802	1.85522	6	37	RPL26, CD59, ZC3H11A, CST3, MPC2, DBI, FLOT1, NOP10, TBCB, TUBB6, DPP7, ST6GALNAC4, CBR1, OCEL1, GGH, LITAF, MTMR9, COA3, F5, MRPS7, PSMB6, CSRP1, DAP3	RPL26, CD59, ZC3H11A, CST3, MPC2, DBI, FLOT1, NOP10, TBCB, TUBB6, DPP7, ST6GALNAC4, CBR1, OCEL1, GGH, LITAF, MTMR9, COA3, F5, MRPS7, PSMB6, CSRP1, DAP3
YAGI_AML_WITH_T_8_21_TRANSLOCATION	0.00304569	0.0668467	0.252632	1.85457	2	99	U2AF1, PLP2, S100A4, LGALS1, COX8A, NUPR1, DDAH2, CAPG, AGPAT2, SERPINE2, ADRM1, CD68, PTGER2, RGS10, CSTB, BSG, CCND1, TGIF1, TNFRSF1A, CD58, CD99, MGMT, SCCPDH, DUSP14, GDE1, PEBP1, CFD, FKBP8, POLR2J, MAPKAPK3, UGP2, COMT, MTMR9, ETHE1, CAV2, SLC9A3R1, ERF, NBL1, GYPC, CDKN2D, ADCY7, AKR1C3, FBLN5, MFAP4, ORAI2	U2AF1, PLP2, S100A4, LGALS1, COX8A, NUPR1, DDAH2, CAPG, AGPAT2, SERPINE2, ADRM1, CD68, PTGER2, RGS10, CSTB, BSG, CCND1, TGIF1, TNFRSF1A, CD58, CD99, MGMT, SCCPDH, DUSP14, GDE1, PEBP1, CFD, FKBP8, POLR2J, MAPKAPK3, UGP2, COMT, MTMR9, ETHE1, CAV2, SLC9A3R1, ERF, NBL1, GYPC, CDKN2D, ADCY7, AKR1C3, FBLN5, MFAP4, ORAI2
REACTOME_REGULATION_OF_RAS_BY_GAPS	0.0060024	0.0835081	0.41275	1.85186	4	20	UBA52, RPS27A, PSMB7, PSMB5, RBX1, PSMF1, UBB, PSMD9, PSMD4, PSMD3, PSMC5, PSMD8, PSMA5, PSMB6	UBA52, RPS27A, PSMB7, PSMB5, RBX1, PSMF1, UBB, PSMD9, PSMD4, PSMD3, PSMC5, PSMD8, PSMA5, PSMB6
BRACHAT_RESPONSE_TO_CAMPTOTHECIN_DN	0.00960384	0.107086	0.420414	1.84872	7	19	ALDOA, GAPDH, RPL3, ANXA4, BAD, ENO1, HIGD1A	ALDOA, GAPDH, RPL3, ANXA4, BAD, ENO1, HIGD1A
CHEMELLO_SOLEUS_VS_EDL_MYOFIBERS_UP	0.00441176	0.0799406	0.706447	1.84854	2	5	CRYAB, FHL2, HSPB1, FHL1	CRYAB, FHL2, HSPB1, FHL1
MATZUK_SPERMATID_DIFFERENTIATION	0.00607903	0.0835081	0.764219	1.84472	3	4	CADM1, SLC4A2, CIB1, TBPL1	CADM1, SLC4A2, CIB1, TBPL1
REACTOME_SEPARATION_OF_SISTER_CHROMATIDS	0.00310559	0.0668467	0.278379	1.84083	2	62	RPS27, UBA52, RPS27A, TUBA1B, ANAPC11, PSMB7, CENPN, PSMB5, TUBB6, TUBA1C, PSMF1, ZWINT, ANAPC16, PTTG1, TUBB4B, UBB, PMF1, PSMD9, CENPH, PSMD4, UBE2E1, DSN1, CDCA5, TUBB2A, PSMD3, ANAPC15, PSMC5, CENPU, PSMD8, MAD1L1, CDC26, PSMA5, PSMB6, STAG1, SPC25, PSMA1, CDC20, TUBB2B, UBE2D1, PSMD10, CENPM, PPP2R5B, CENPL, CENPT	RPS27, UBA52, RPS27A, TUBA1B, ANAPC11, PSMB7, CENPN, PSMB5, TUBB6, TUBA1C, PSMF1, ZWINT, ANAPC16, PTTG1, TUBB4B, UBB, PMF1, PSMD9, CENPH, PSMD4, UBE2E1, DSN1, CDCA5, TUBB2A, PSMD3, ANAPC15, PSMC5, CENPU, PSMD8, MAD1L1, CDC26, PSMA5, PSMB6, STAG1, SPC25, PSMA1, CDC20, TUBB2B, UBE2D1, PSMD10, CENPM, PPP2R5B, CENPL, CENPT
BLUM_RESPONSE_TO_SALIRASIB_UP	0.00203874	0.0575531	0.252862	1.84059	1	96	RAD23A, ATF4, EEF2, EIF1, NUPR1, VIM, CD55, COX7A2L, RPL12, TIMM9, CDKN1A, CEBPG, BLVRB, FAM3A, PPP1R11, MTHFD2, DNAJB9, CXCL3, UBXN1, TSSC4, ARHGEF2, BUD31, MGAT1, STX4, ASNS, RAD50, GOT1, YIF1A, VPS28, EIF3H, DCTD, ERCC1, CREB3, TSG101, ANK2, STX5, SERP1, SQSTM1, RNF13, PSMD8, SEPHS2, SHMT2, ZFPL1, PEA15, CHIC2, DAP3, TIMM44, NINJ1, SCAMP2, STK19, ANXA7, RRAGC, CTSL, ECH1, RSL24D1, GHITM, PHGDH…	RAD23A, ATF4, EEF2, EIF1, NUPR1, VIM, CD55, COX7A2L, RPL12, TIMM9, CDKN1A, CEBPG, BLVRB, FAM3A, PPP1R11, MTHFD2, DNAJB9, CXCL3, UBXN1, TSSC4, ARHGEF2, BUD31, MGAT1, STX4, ASNS, RAD50, GOT1, YIF1A, VPS28, EIF3H, DCTD, ERCC1, CREB3, TSG101, ANK2, STX5, SERP1, SQSTM1, RNF13, PSMD8, SEPHS2, SHMT2, ZFPL1, PEA15, CHIC2, DAP3, TIMM44, NINJ1, SCAMP2, STK19, ANXA7, RRAGC, CTSL, ECH1, RSL24D1, GHITM, PHGDH…
DARWICHE_PAPILLOMA_RISK_HIGH_UP	0.0076087	0.0963588	0.320216	1.84051	6	41	RPS3A, EEF1D, AXL, FTL, LDHA, PGAM1, ENO1, TXN, FAM162A, COX5B, PDCD5, MGAT1, PGK1, IL1B, ESD, GALK1, MRPS18A, NHP2, EEF1B2, ACOT9, PLEKHA4, GCLM, RPL39, TRAF2, MT1A, RPS6KA4, ACAN	RPS3A, EEF1D, AXL, FTL, LDHA, PGAM1, ENO1, TXN, FAM162A, COX5B, PDCD5, MGAT1, PGK1, IL1B, ESD, GALK1, MRPS18A, NHP2, EEF1B2, ACOT9, PLEKHA4, GCLM, RPL39, TRAF2, MT1A, RPS6KA4, ACAN
MIKHAYLOVA_OXIDATIVE_STRESS_RESPONSE_VIA_VHL_DN	0.00607903	0.0835081	0.76247	1.8405	3	4	AKR1B1, HSPB1, PGAM1	AKR1B1, HSPB1, PGAM1
GRADE_COLON_AND_RECTAL_CANCER_UP	0.0030426	0.0668467	0.24669	1.84001	2	107	POLD2, EIF4A1, FXYD5, TPI1, HNRNPA1, NQO2, CCDC85B, RHEB, DDIT4, CHCHD2, PSMB7, RAN, SNRPB, PKM, LDHA, CKS2, GTF3A, SAP18, POLR1D, MTHFD2, LYAR, PDCD6, CARHSP1, CD44, PERP, MLST8, COPS8, EIF3E, DEF8, NAA10, ANXA5, PSMD4, ZFAND1, ETV4, DPM1, METTL5, OSER1, PRDX1, DUSP18, RCC1, EIF6, AHCY, TMEM97, EEF1E1, WDR74, PTDSS1, MELK, RAB4B, THOC3, RFC2, NIP7, CCT7, SSRP1, MCM7, SOX9, DAP3, PSMA1, GCSH, PPI…	POLD2, EIF4A1, FXYD5, TPI1, HNRNPA1, NQO2, CCDC85B, RHEB, DDIT4, CHCHD2, PSMB7, RAN, SNRPB, PKM, LDHA, CKS2, GTF3A, SAP18, POLR1D, MTHFD2, LYAR, PDCD6, CARHSP1, CD44, PERP, MLST8, COPS8, EIF3E, DEF8, NAA10, ANXA5, PSMD4, ZFAND1, ETV4, DPM1, METTL5, OSER1, PRDX1, DUSP18, RCC1, EIF6, AHCY, TMEM97, EEF1E1, WDR74, PTDSS1, MELK, RAB4B, THOC3, RFC2, NIP7, CCT7, SSRP1, MCM7, SOX9, DAP3, PSMA1, GCSH, PPI…
SEAVEY_EPITHELIOID_HEMANGIOENDOTHELIOMA	0.0123762	0.121829	0.454249	1.83626	9	15	FMOD, TNFRSF12A, PDLIM4, C1QTNF2, FHL2, CTNNAL1	FMOD, TNFRSF12A, PDLIM4, C1QTNF2, FHL2, CTNNAL1
REACTOME_INNATE_IMMUNE_SYSTEM	0.001998	0.0575531	0.210878	1.83351	1	248	ALDOA, ARPC1B, BRK1, EEF2, CD59, UBA52, RPS27A, EEF1A1, PIN1, CYSTM1, CST3, CYB5R3, LGALS3, CLU, NPC2, FTL, CD55, PSMB7, CDA, ARPC2, HMOX1, AGPAT2, PKM, TMBIM1, POLR3K, UBE2D2, ATP6V0B, PLAUR, CD68, PGAM1, MGST1, PLA2G2A, TNFAIP6, TXN, CFL1, CSTB, PSMB5, CSNK2B, RAB31, BIRC3, ARPC4, GUSB, ATP6V1F, POLR1D, CD47, CD58, DPP7, POLR2K, ANXA2, RAB5C, PSMF1, ACTR1B, ARPC1A, CD44, RHOG, CFD, MIF, CAPN1, …	ALDOA, ARPC1B, BRK1, EEF2, CD59, UBA52, RPS27A, EEF1A1, PIN1, CYSTM1, CST3, CYB5R3, LGALS3, CLU, NPC2, FTL, CD55, PSMB7, CDA, ARPC2, HMOX1, AGPAT2, PKM, TMBIM1, POLR3K, UBE2D2, ATP6V0B, PLAUR, CD68, PGAM1, MGST1, PLA2G2A, TNFAIP6, TXN, CFL1, CSTB, PSMB5, CSNK2B, RAB31, BIRC3, ARPC4, GUSB, ATP6V1F, POLR1D, CD47, CD58, DPP7, POLR2K, ANXA2, RAB5C, PSMF1, ACTR1B, ARPC1A, CD44, RHOG, CFD, MIF, CAPN1, …
WP_CYSTEINE_AND_METHIONINE_CATABOLISM	0.00441176	0.0799406	0.700635	1.83333	2	5	CDO1, MPST, GOT1, ETHE1, AHCY	CDO1, MPST, GOT1, ETHE1, AHCY
WP_OXIDATIVE_STRESS_RESPONSE	0.0120482	0.119952	0.533408	1.83042	8	10	GPX3, SOD1, HMOX1, JUNB, MGST1	GPX3, SOD1, HMOX1, JUNB, MGST1
NIKOLSKY_BREAST_CANCER_8Q12_Q22_AMPLICON	0.00903955	0.104459	0.356292	1.82928	7	28	RPL7, RPL30, MATN2, MSC, OSR2, POLR2K, ZNF706, GGH, ZFAND1, GEM, MRPS28, STK3, COX6C, PTDSS1, SDCBP, TERF1, PEX2	RPL7, RPL30, MATN2, MSC, OSR2, POLR2K, ZNF706, GGH, ZFAND1, GEM, MRPS28, STK3, COX6C, PTDSS1, SDCBP, TERF1, PEX2
REACTOME_DECTIN_1_MEDIATED_NONCANONICAL_NF_KB_SIGNALING	0.0108043	0.113388	0.415852	1.82866	8	19	UBA52, RPS27A, PSMB7, PSMB5, PSMF1, UBB, PSMD9, PSMD4, PSMD3, PSMC5, PSMD8, PSMA5, PSMB6, PSMA1, NFKB2, PSMD10	UBA52, RPS27A, PSMB7, PSMB5, PSMF1, UBB, PSMD9, PSMD4, PSMD3, PSMC5, PSMD8, PSMA5, PSMB6, PSMA1, NFKB2, PSMD10
HOEBEKE_LYMPHOID_STEM_CELL_DN	0.00657174	0.0865799	0.319812	1.82767	5	40	RPS27, RPL36A, S100A6, RPS6, FHL2, COX7A2L, RPL35, TAX1BP3, SERPINE2, CKS2, HSPB1	RPS27, RPL36A, S100A6, RPS6, FHL2, COX7A2L, RPL35, TAX1BP3, SERPINE2, CKS2, HSPB1
DAZARD_UV_RESPONSE_CLUSTER_G4	0.0125174	0.122823	0.572117	1.82564	8	8	PFN1, TUBB4B, XBP1, ARHGDIA, APRT, ZFP36	PFN1, TUBB4B, XBP1, ARHGDIA, APRT, ZFP36
ITO_PTTG1_TARGETS_DN	0.00911854	0.105173	0.75566	1.82406	5	4	EIF4A1, RHOG, PTTG1, ARHGDIA	EIF4A1, RHOG, PTTG1, ARHGDIA
REACTOME_HIV_ELONGATION_ARREST_AND_RECOVERY	0.0101523	0.108682	0.503458	1.82359	7	11	SUPT4H1, POLR2K, POLR2I, POLR2E, POLR2F, POLR2J, POLR2C, SSRP1, POLR2L, POLR2H, NELFE	SUPT4H1, POLR2K, POLR2I, POLR2E, POLR2F, POLR2J, POLR2C, SSRP1, POLR2L, POLR2H, NELFE
KEGG_STARCH_AND_SUCROSE_METABOLISM	0.00578871	0.0835081	0.641436	1.82282	3	6	ENPP1, GUSB, GAA, UGP2, UGDH, GBE1	ENPP1, GUSB, GAA, UGP2, UGDH, GBE1
LEE_AGING_MUSCLE_UP	0.0141753	0.132081	0.49393	1.822	10	12	HINT1, HSPB1, ARF5, TGIF1, MFAP5, ACTR1B, TGFB1I1	HINT1, HSPB1, ARF5, TGIF1, MFAP5, ACTR1B, TGFB1I1
KEGG_RNA_POLYMERASE	0.0163522	0.141188	0.477885	1.8199	12	13	POLR3K, POLR1D, POLR2K, POLR2I, POLR2E, POLR2F, POLR2J, POLR3GL, POLR2C, POLR3H, POLR2L	POLR3K, POLR1D, POLR2K, POLR2I, POLR2E, POLR2F, POLR2J, POLR3GL, POLR2C, POLR3H, POLR2L
OUELLET_OVARIAN_CANCER_INVASIVE_VS_LMP_UP	0.00619835	0.0842425	0.279061	1.81988	5	59	CD9, CAPG, HERPUD1, CKS1B, SLC25A5, LDHA, PTS, CKS2, CSTB, CSNK2B, COX7B, COX6A1, TM4SF1, CD47, CYCS, POLR2K, SDHB, SUMO2, CDKN3, SUMO1, DPM1, RALY, SLC35B1, MELK, SDCBP, ACP1, NDUFV2, HMGN3, FH, RAF1	CD9, CAPG, HERPUD1, CKS1B, SLC25A5, LDHA, PTS, CKS2, CSTB, CSNK2B, COX7B, COX6A1, TM4SF1, CD47, CYCS, POLR2K, SDHB, SUMO2, CDKN3, SUMO1, DPM1, RALY, SLC35B1, MELK, SDCBP, ACP1, NDUFV2, HMGN3, FH, RAF1
LINDGREN_BLADDER_CANCER_CLUSTER_1_DN	0.0030303	0.0668467	0.240374	1.8197	2	114	GPX3, S100A4, RNASEH2A, LGALS1, NUPR1, MGP, CAPG, HSD3B7, EMP2, CKS1B, HMOX1, CENPN, PRC1, DBI, RGS10, ENO2, BLVRB, BIRC3, POC1A, APOBEC3B, MAP1A, VASN, MTHFD2, CAMK1, TAGLN2, DAG1, RGS16, NR4A1, ZWINT, TCF19, ACOT7, PEPD, COX17, EPHX1, MGAT1, PTTG1, PMM1, XBP1, EBP, CERS2, POP7, GEM, TEX30, SLC9A3R1, BPGM, INSIG1, ADAM15, ICAM3, TMEM97, APIP, SQLE, MOB2, CENPU, CXCL1, MELK, PEA15	GPX3, S100A4, RNASEH2A, LGALS1, NUPR1, MGP, CAPG, HSD3B7, EMP2, CKS1B, HMOX1, CENPN, PRC1, DBI, RGS10, ENO2, BLVRB, BIRC3, POC1A, APOBEC3B, MAP1A, VASN, MTHFD2, CAMK1, TAGLN2, DAG1, RGS16, NR4A1, ZWINT, TCF19, ACOT7, PEPD, COX17, EPHX1, MGAT1, PTTG1, PMM1, XBP1, EBP, CERS2, POP7, GEM, TEX30, SLC9A3R1, BPGM, INSIG1, ADAM15, ICAM3, TMEM97, APIP, SQLE, MOB2, CENPU, CXCL1, MELK, PEA15
REACTOME_DEGRADATION_OF_BETA_CATENIN_BY_THE_DESTRUCTION_COMPLEX	0.00840336	0.101321	0.405494	1.81931	6	20	UBA52, RPS27A, PSMB7, PSMB5, RBX1, PSMF1, UBB, PSMD9, PSMD4, PSMD3, PSMC5, PSMD8, PSMA5, PSMB6, PSMA1, PSMD10, PPP2R5B	UBA52, RPS27A, PSMB7, PSMB5, RBX1, PSMF1, UBB, PSMD9, PSMD4, PSMD3, PSMC5, PSMD8, PSMA5, PSMB6, PSMA1, PSMD10, PPP2R5B
REACTOME_RNA_POLYMERASE_II_TRANSCRIBES_SNRNA_GENES	0.00940071	0.107086	0.388954	1.819	7	22	TAF9, SUPT4H1, POLR2K, NABP2, POLR2I, POLR2E, POLR2F, POLR2J, GTF2A2, POLR2C, TAF6, POLR2L, TAF11, SNAPC2, SNAPC5, PHAX, POLR2H, PCF11, POU2F2	TAF9, SUPT4H1, POLR2K, NABP2, POLR2I, POLR2E, POLR2F, POLR2J, GTF2A2, POLR2C, TAF6, POLR2L, TAF11, SNAPC2, SNAPC5, PHAX, POLR2H, PCF11
REACTOME_ORC1_REMOVAL_FROM_CHROMATIN	0.0118483	0.118248	0.396908	1.81898	9	21	UBA52, RPS27A, PSMB7, PSMB5, RBX1, PSMF1, UBB, PSMD9, PSMD4, PSMD3, PSMC5, PSMD8, PSMA5, PSMB6, MCM7, PSMA1	UBA52, RPS27A, PSMB7, PSMB5, RBX1, PSMF1, UBB, PSMD9, PSMD4, PSMD3, PSMC5, PSMD8, PSMA5, PSMB6, MCM7, PSMA1
KIM_ALL_DISORDERS_CALB1_CORR_UP	0.001	0.0411617	0.220222	1.81893	0	176	ALDOA, OAZ1, COX7A2, GPX4, PFKP, EEF2, COX8A, HINT1, FHL2, MPC2, TMED2, MGST3, COX7A2L, VDAC2, RAN, SNRPB, PKM, AKR1B1, OAZ2, ATP6V0B, HNRNPA0, ADRM1, UQCRFS1, NDUFV1, ENO2, HMCES, ATP6V1F, DSTN, CALM2, YWHAQ, SNX17, TMEM59, BRD2, SLC25A3, ZNHIT3, CYC1, RUSC1, IDH3A, ACTR1B, DUSP14, COPS3, SPAG7, GDE1, PCMT1, ARPC1A, ACOT7, SUMO2, MIF, FHL1, AHNAK2, STX4, TUBB4B, COPS8, POLR2E, UBB, PGK1, DCTN3, …	ALDOA, OAZ1, COX7A2, GPX4, PFKP, EEF2, COX8A, HINT1, FHL2, MPC2, TMED2, MGST3, COX7A2L, VDAC2, RAN, SNRPB, PKM, AKR1B1, OAZ2, ATP6V0B, HNRNPA0, ADRM1, UQCRFS1, NDUFV1, ENO2, HMCES, ATP6V1F, DSTN, CALM2, YWHAQ, SNX17, TMEM59, BRD2, SLC25A3, ZNHIT3, CYC1, RUSC1, IDH3A, ACTR1B, DUSP14, COPS3, SPAG7, GDE1, PCMT1, ARPC1A, ACOT7, SUMO2, MIF, FHL1, AHNAK2, STX4, TUBB4B, COPS8, POLR2E, UBB, PGK1, DCTN3, …
REACTOME_CDT1_ASSOCIATION_WITH_THE_CDC6_ORC_ORIGIN_COMPLEX	0.00855746	0.101867	0.423047	1.81842	6	18	UBA52, RPS27A, PSMB7, PSMB5, PSMF1, UBB, PSMD9, PSMD4, PSMD3, PSMC5, PSMD8, PSMA5, PSMB6	UBA52, RPS27A, PSMB7, PSMB5, PSMF1, UBB, PSMD9, PSMD4, PSMD3, PSMC5, PSMD8, PSMA5, PSMB6
WP_EUKARYOTIC_TRANSCRIPTION_INITIATION	0.00855746	0.101867	0.423015	1.81828	6	18	TAF9, POLR3K, ILK, POLR1D, POLR2K, POLR2I, POLR2E, POLR2F, POLR2J, TAF12, GTF2A2, POLR2C, TAF6, POLR3H, MNAT1, POLR2H	TAF9, POLR3K, ILK, POLR1D, POLR2K, POLR2I, POLR2E, POLR2F, POLR2J, TAF12, GTF2A2, POLR2C, TAF6, POLR3H, MNAT1, POLR2H
REACTOME_REGULATION_OF_RUNX2_EXPRESSION_AND_ACTIVITY	0.0118483	0.118248	0.396727	1.81815	9	21	UBA52, RPS27A, PSMB7, PSMB5, RBX1, PSMF1, UBB, PSMD9, PSMD4, PSMD3, PSMC5, PSMD8, PSMA5, PSMB6	UBA52, RPS27A, PSMB7, PSMB5, RBX1, PSMF1, UBB, PSMD9, PSMD4, PSMD3, PSMC5, PSMD8, PSMA5, PSMB6
WP_CLEAR_CELL_RENAL_CELL_CARCINOMA_PATHWAYS	0.0101695	0.108682	0.35087	1.81812	8	29	ALDOA, GAPDH, PFKP, TPI1, RHEB, PKM, LDHA, ENO1, ENO2, CAMK1, CDH13, MLST8, PGK1	ALDOA, GAPDH, PFKP, TPI1, RHEB, PKM, LDHA, ENO1, ENO2, CAMK1, CDH13, MLST8, PGK1
REACTOME_IKK_COMPLEX_RECRUITMENT_MEDIATED_BY_RIP1	0.0121786	0.120825	0.546862	1.81763	8	9	UBA52, RPS27A, UBE2D2, BIRC3, UBB, IKBKG, CD14, TICAM1, UBE2D1	UBA52, RPS27A, UBE2D2, BIRC3, UBB, IKBKG, CD14, TICAM1, UBE2D1
MELLMAN_TUT1_TARGETS_UP	0.00735294	0.0944297	0.694436	1.81711	4	5	RPL31, RPL23, MTHFD2, SNX17	RPL31, RPL23, MTHFD2, SNX17
REACTOME_DISSOLUTION_OF_FIBRIN_CLOT	0.00735294	0.0944297	0.694362	1.81691	4	5	S100A10, SERPINE2, PLAUR, ANXA2	S100A10, SERPINE2, PLAUR, ANXA2
CHIARADONNA_NEOPLASTIC_TRANSFORMATION_KRAS_DN	0.00636943	0.0844605	0.302174	1.81661	5	47	CD9, AQP1, PFKP, CRLF1, NUPR1, ELN, TNXB, EMP2, PRSS23, CD151, GUK1, PEF1, SLC39A3, MFAP5, EPHX1, SLC29A1, FHL1	CD9, AQP1, PFKP, CRLF1, NUPR1, ELN, TNXB, EMP2, PRSS23, CD151, GUK1, PEF1, SLC39A3, MFAP5, EPHX1, SLC29A1, FHL1
GAJATE_RESPONSE_TO_TRABECTEDIN_UP	0.00573394	0.0835081	0.374096	1.81641	4	24	S100A4, NUPR1, CRIP1, CLU, ANXA4, CDKN1A, TM4SF1, CD44, CFD, GPNMB, ASNS	S100A4, NUPR1, CRIP1, CLU, ANXA4, CDKN1A, TM4SF1, CD44, CFD, GPNMB, ASNS
LEIN_CHOROID_PLEXUS_MARKERS	0.0130332	0.125864	0.396152	1.81552	10	21	MGP, PCOLCE2, LRP10, CAB39L, COL8A2, PERP, EPHX1, GGH, KIF9, FXYD1, F5, MSX1, EFS	MGP, PCOLCE2, LRP10, CAB39L, COL8A2, PERP, EPHX1, GGH, KIF9, FXYD1, F5, MSX1, EFS
PROVENZANI_METASTASIS_DN	0.00625652	0.0842425	0.281822	1.8134	5	57	SOD1, PDLIM4, RPS19, CLU, FTL, S100A3, CKB, S100A2, HSPB1, ADRM1, BLVRB, CCND1, TSEN34, MYL6, EIF3K, ARPC1A, CD44, ANO1, COPS6, TRIP6, SDC4, ETHE1, ERCC1, TUBB2A	SOD1, PDLIM4, RPS19, CLU, FTL, S100A3, CKB, S100A2, HSPB1, ADRM1, BLVRB, CCND1, TSEN34, MYL6, EIF3K, ARPC1A, CD44, ANO1, COPS6, TRIP6, SDC4, ETHE1, ERCC1, TUBB2A
VANTVEER_BREAST_CANCER_BRCA1_DN	0.0163522	0.141188	0.475608	1.81123	12	13	TPPP3, RPL23A, DKK3, FMOD, PIGT	TPPP3, RPL23A, DKK3, FMOD, PIGT
REACTOME_NONCANONICAL_ACTIVATION_OF_NOTCH3	0.00796178	0.0972912	0.840729	1.81102	4	3	APH1A, PSENEN	APH1A, PSENEN
LE_EGR2_TARGETS_UP	0.00656455	0.0865799	0.319088	1.8109	5	39	RPL13A, CKS1B, CCL2, PRC1, CKS2, CCND1, CADM1, CUEDC2, KIF22, TUBB6, TMX2, ID2, TCF19, CD44, UBE2T, LSM2	RPL13A, CKS1B, CCL2, PRC1, CKS2, CCND1, CADM1, CUEDC2, KIF22, TUBB6, TMX2, ID2, TCF19, CD44, UBE2T, LSM2
REACTOME_DEGRADATION_OF_AXIN	0.00977995	0.107086	0.421093	1.81002	7	18	UBA52, RPS27A, PSMB7, PSMB5, PSMF1, UBB, PSMD9, PSMD4, PSMD3, PSMC5, PSMD8, PSMA5, PSMB6	UBA52, RPS27A, PSMB7, PSMB5, PSMF1, UBB, PSMD9, PSMD4, PSMD3, PSMC5, PSMD8, PSMA5, PSMB6
VANDESLUIS_COMMD1_TARGETS_GROUP_4_DN	0.00868307	0.10247	0.636309	1.80825	5	6	TPPP3, CKB, C1QTNF3, TMEM98	TPPP3, CKB, C1QTNF3, TMEM98
WP_IL18_SIGNALING_PATHWAY	0.00407747	0.0766941	0.252477	1.80784	3	88	TMSB4X, EEF2, IER3, HMOX1, PIGT, CCL2, HSPB1, BAD, RPS11, ENO1, CXCL2, CCL3, BSG, BIRC3, NACA, TNFRSF1A, CD83, CYCS, CXCL3, CCL4, HPS1, RGS16, HSPB8, RUSC1, NR4A1, ARL4D, COX17, IL17RC, KIFC3, IL1B, SDC4, NCAPH2, ITM2C, BPGM, GRN, IMP3, TNFRSF11B, ZC3H12A	TMSB4X, EEF2, IER3, HMOX1, PIGT, CCL2, HSPB1, BAD, RPS11, ENO1, CXCL2, CCL3, BSG, BIRC3, NACA, TNFRSF1A, CD83, CYCS, CXCL3, CCL4, HPS1, RGS16, HSPB8, RUSC1, NR4A1, ARL4D, COX17, IL17RC, KIFC3, IL1B, SDC4, NCAPH2, ITM2C, BPGM, GRN, IMP3, TNFRSF11B, ZC3H12A
WESTON_VEGFA_TARGETS_3HR	0.00977995	0.107086	0.420388	1.80699	7	18	CD9, MGP, ELN, BGN, CCL2, RBX1, NR4A1, NDUFA1, GGH	CD9, MGP, ELN, BGN, CCL2, RBX1, NR4A1, NDUFA1, GGH
CHIBA_RESPONSE_TO_TSA_UP	0.0160891	0.140451	0.446086	1.80327	12	15	CD9, JUNB, BAD, BSG, FASTK, RHOG, TRIP6, CAV2, APRT	CD9, JUNB, BAD, BSG, FASTK, RHOG, TRIP6, CAV2, APRT
REACTOME_REGULATION_OF_RUNX3_EXPRESSION_AND_ACTIVITY	0.00960384	0.107086	0.401811	1.80278	7	20	UBA52, RPS27A, PSMB7, PSMB5, PSMF1, UBB, PSMD9, PSMD4, PSMD3, PSMC5, PSMD8, PSMA5, PSMB6, CDKN2A, PSMA1	UBA52, RPS27A, PSMB7, PSMB5, PSMF1, UBB, PSMD9, PSMD4, PSMD3, PSMC5, PSMD8, PSMA5, PSMB6, CDKN2A, PSMA1
REACTOME_MRNA_SPLICING_MINOR_PATHWAY	0.0130332	0.125864	0.393298	1.80244	10	21	SNRPB, ZCRB1, POLR2K, SF3B5, POLR2I, POLR2E, POLR2F, POLR2J, LSM2, POLR2C, SNRPG, SNRPE, POLR2L, ZMAT5, SNRNP48, POLR2H	SNRPB, ZCRB1, POLR2K, SF3B5, POLR2I, POLR2E, POLR2F, POLR2J, LSM2, POLR2C, SNRPG, SNRPE, POLR2L, ZMAT5, SNRNP48, POLR2H
REACTOME_REGULATION_OF_BACH1_ACTIVITY	0.00735294	0.0944297	0.687289	1.79841	4	5	UBA52, RPS27A, RBX1, UBB	UBA52, RPS27A, RBX1, UBB
REACTOME_GLUCONEOGENESIS	0.0160891	0.140451	0.444859	1.7983	12	15	ALDOA, GAPDH, TPI1, PGAM1, ENO1, ENO2, MDH2, PGK1, GOT1, PCK2, SLC25A11	ALDOA, GAPDH, TPI1, PGAM1, ENO1, ENO2, MDH2, PGK1, GOT1, PCK2, SLC25A11
OSADA_ASCL1_TARGETS_DN	0.0139082	0.1306	0.563275	1.79742	9	8	DKK3, AXL, IGFBP6, BIRC3, CD44	DKK3, AXL, IGFBP6, BIRC3, CD44
PODAR_RESPONSE_TO_ADAPHOSTIN_UP	0.0095339	0.107086	0.28918	1.79679	8	52	ATF4, DDIT4, CLU, AKR1C1, CD55, HMOX1, HSPB1, CEBPG, MIR22HG, SLC3A2, DNAJB9, ID2, HEXIM1, CD44, ASNS, TMCO3, TUBB2A, KLHL21, OSER1, MSX1, FTH1, SQSTM1, AKR1C3, MFAP4	ATF4, DDIT4, CLU, AKR1C1, CD55, HMOX1, HSPB1, CEBPG, MIR22HG, SLC3A2, DNAJB9, ID2, HEXIM1, CD44, ASNS, TMCO3, TUBB2A, KLHL21, OSER1, MSX1, FTH1, SQSTM1, AKR1C3, MFAP4
MORI_LARGE_PRE_BII_LYMPHOCYTE_UP	0.00889878	0.103027	0.339306	1.79592	7	31	LGALS1, CKS1B, RAN, PRC1, CDKN1A, TXN, CALM2, KIF22, CDCA3, SLC29A1, TUBB4B, ASF1B, CDKN3, CDCA5, CMC2, HMGA1	LGALS1, CKS1B, RAN, PRC1, CDKN1A, TXN, CALM2, KIF22, CDCA3, SLC29A1, TUBB4B, ASF1B, CDKN3, CDCA5, CMC2, HMGA1
WP_NAD_METABOLISM_IN_ONCOGENEINDUCED_SENESCENCE_AND_MITOCHONDRIAL_DYSFUNCTIONASSOCIATED_SENESCENCE	0.00868307	0.10247	0.631856	1.79559	5	6	MDH2, SIRT2, IL1B, GOT1, HMGA1	MDH2, SIRT2, IL1B, GOT1, HMGA1
REACTOME_DETOXIFICATION_OF_REACTIVE_OXYGEN_SPECIES	0.0139082	0.1306	0.561677	1.79232	9	8	GPX3, SOD1, TXN, CYCS, PRDX1, PRDX3	GPX3, SOD1, TXN, CYCS, PRDX1, PRDX3
STANELLE_E2F1_TARGETS	0.0139082	0.1306	0.561456	1.79162	9	8	CD9, BAD, ENO2, CCND1	CD9, BAD, ENO2, CCND1
SANCHEZ_MDM2_TARGETS	0.0139082	0.1306	0.561094	1.79046	9	8	ADIRF, IGFBP6, CDKN1A, CCND1, FCGRT, RABAC1	ADIRF, IGFBP6, CDKN1A, CCND1, FCGRT, RABAC1
MUELLER_METHYLATED_IN_GLIOBLASTOMA	0.0139082	0.1306	0.561043	1.7903	9	8	S100A4, IER3, CDA, CXCL2, COX7A1	S100A4, IER3, CDA, CXCL2, COX7A1
REACTOME_M_PHASE	0.0040404	0.0765925	0.241823	1.79012	3	101	RPS27, UBA52, RPS27A, TUBA1B, ANAPC11, PSMB7, RAN, CENPN, DCTN2, TUBG1, LMNA, PSMB5, CSNK2B, MZT1, TUBB6, TUBA1C, PSMF1, ZWINT, CHMP4A, SIRT2, ANAPC16, PTTG1, TUBB4B, UBB, DCTN3, PMF1, ENSA, PSMD9, EMD, CENPH, PSMD4, UBE2E1, DSN1, SUMO1, CDCA5, TUBB2A, NCAPH2, PSMD3, ANAPC15, RCC1, PSMC5, BANF1, CENPU, PSMD8, MAD1L1, CDC26, PSMA5, PSMB6, CHMP3, MAPK3, NDC1, STAG1, SPC25, PSMA1, CDC20, TUBB2B, UBE…	RPS27, UBA52, RPS27A, TUBA1B, ANAPC11, PSMB7, RAN, CENPN, DCTN2, TUBG1, LMNA, PSMB5, CSNK2B, MZT1, TUBB6, TUBA1C, PSMF1, ZWINT, CHMP4A, SIRT2, ANAPC16, PTTG1, TUBB4B, UBB, DCTN3, PMF1, ENSA, PSMD9, EMD, CENPH, PSMD4, UBE2E1, DSN1, SUMO1, CDCA5, TUBB2A, NCAPH2, PSMD3, ANAPC15, RCC1, PSMC5, BANF1, CENPU, PSMD8, MAD1L1, CDC26, PSMA5, PSMB6, CHMP3, MAPK3, NDC1, STAG1, SPC25, PSMA1, CDC20, TUBB2B, UBE…
REACTOME_FCERI_MEDIATED_NF_KB_ACTIVATION	0.00688073	0.0894935	0.368476	1.78912	5	24	UBA52, RPS27A, PSMB7, UBE2D2, PSMB5, PSMF1, UBB, PSMD9, PSMD4, PSMD3, PSMC5, PSMD8, IKBKG, PSMA5, PSMB6, PSMA1, UBE2D1, PDPK1, PSMD10	UBA52, RPS27A, PSMB7, UBE2D2, PSMB5, PSMF1, UBB, PSMD9, PSMD4, PSMD3, PSMC5, PSMD8, IKBKG, PSMA5, PSMB6, PSMA1, UBE2D1, PDPK1, PSMD10
KEGG_PATHOGENIC_ESCHERICHIA_COLI_INFECTION	0.0117509	0.118248	0.382097	1.78693	9	22	ARPC1B, TUBA1B, ARPC2, ARPC4, YWHAQ, TUBB6, TUBA1C, ARPC1A, ARHGEF2, TUBB4B, TUBB2A, RHOA, CD14, ARPC5L, TUBB2B, TUBB	ARPC1B, TUBA1B, ARPC2, ARPC4, YWHAQ, TUBB6, TUBA1C, ARPC1A, ARHGEF2, TUBB4B, TUBB2A, RHOA, CD14, ARPC5L, TUBB2B, TUBB
WP_PATHOGENIC_ESCHERICHIA_COLI_INFECTION	0.0117509	0.118248	0.382097	1.78693	9	22	ARPC1B, TUBA1B, ARPC2, ARPC4, YWHAQ, TUBB6, TUBA1C, ARPC1A, ARHGEF2, TUBB4B, TUBB2A, RHOA, CD14, ARPC5L, TUBB2B, TUBB	ARPC1B, TUBA1B, ARPC2, ARPC4, YWHAQ, TUBB6, TUBA1C, ARPC1A, ARHGEF2, TUBB4B, TUBB2A, RHOA, CD14, ARPC5L, TUBB2B, TUBB
LEIN_MEDULLA_MARKERS	0.0160891	0.140451	0.44195	1.78655	12	15	CD59, CD151, ANXA2, UFC1, ANKRD35, CAPN1, ANXA5, PRDX1, HMGA1, FZD8, GLRX3	CD59, CD151, ANXA2, UFC1, ANKRD35, CAPN1, ANXA5, PRDX1, HMGA1, FZD8, GLRX3
NABA_MATRISOME	0.001	0.0411617	0.215902	1.78582	0	181	PRELP, COMP, FMOD, ASPN, S100A6, MFGE8, DPT, S100A4, LGALS1, CRLF1, EGLN2, MGP, ELN, IGFBP6, CST3, PCOLCE2, S100A10, C1QTNF2, TNXB, LGALS3, CILP, FGFBP2, MATN2, ANGPTL4, S100A3, BGN, IL11, ECM1, ANXA4, CSPG4, CCL2, SERPINE2, S100A2, CXCL2, TNFAIP6, CCL3, CSTB, P4HA3, COL8A2, IGFBP5, THBS3, MFAP5, CXCL3, CLCF1, CCL4, ANXA2, NTN1	PRELP, COMP, FMOD, ASPN, S100A6, MFGE8, DPT, S100A4, LGALS1, CRLF1, EGLN2, MGP, ELN, IGFBP6, CST3, PCOLCE2, S100A10, C1QTNF2, TNXB, LGALS3, CILP, FGFBP2, MATN2, ANGPTL4, S100A3, BGN, IL11, ECM1, ANXA4, CSPG4, CCL2, SERPINE2, S100A2, CXCL2, TNFAIP6, CCL3, CSTB, P4HA3, COL8A2, IGFBP5, THBS3, MFAP5, CXCL3, CLCF1, CCL4, ANXA2, NTN1
ZHAN_LATE_DIFFERENTIATION_GENES_UP	0.0176101	0.145557	0.468627	1.78464	13	13	S100A6, EMP3, CAPN2, DYNLT3, ARPC1A, FHL1, IGF1, CAV2, HEXB	S100A6, EMP3, CAPN2, DYNLT3, ARPC1A, FHL1, IGF1, CAV2, HEXB
SCHLOSSER_SERUM_RESPONSE_AUGMENTED_BY_MYC	0.0131435	0.126729	0.321733	1.78341	11	36	RAD23A, EIF4A1, PKM, KXD1, GUK1, NDUFV1, TMED9, JTB, CSNK2B, RNH1, CYC1, DNPH1, ERCC1, ARHGDIA, KAT5, UQCRQ, CABIN1, IDH3B, AIP, MLF2	RAD23A, EIF4A1, PKM, KXD1, GUK1, NDUFV1, TMED9, JTB, CSNK2B, RNH1, CYC1, DNPH1, ERCC1, ARHGDIA, KAT5, UQCRQ, CABIN1, IDH3B, AIP, MLF2
SOTIRIOU_BREAST_CANCER_GRADE_1_VS_3_UP	0.0116156	0.118075	0.28841	1.78327	10	51	RNASEH2A, TUBA1B, CENPN, PRC1, CKS2, TXN, SLC52A2, COX7B, HMCES, APOBEC3B, LAGE3, POLR2K, TUBA1C, ZWINT, CDCA3, TROAP, TIMM10, PTTG1, DSN1, CDKN3, MRPL12, CMC2, CENPU, SHMT2, MELK, SNRPG, ORMDL2, NME1, CDC20, NUTF2, PKMYT1, FEN1, CDC45, SNRPC, DNAJC9, BYSL, OIP5, JMJD6, AURKB, RFC4, NUP93, HCCS, ESPL1, E2F1	RNASEH2A, TUBA1B, CENPN, PRC1, CKS2, TXN, SLC52A2, COX7B, HMCES, APOBEC3B, LAGE3, POLR2K, TUBA1C, ZWINT, CDCA3, TROAP, TIMM10, PTTG1, DSN1, CDKN3, MRPL12, CMC2, CENPU, SHMT2, MELK, SNRPG, ORMDL2, NME1, CDC20, NUTF2, PKMYT1, FEN1, CDC45, SNRPC, DNAJC9
NADLER_OBESITY_DN	0.014218	0.132081	0.388966	1.78258	11	21	ALDOA, EEF1A1, COX8A, SOD1, DBI, SDHB, CYC1, CFD, UBB, RBP4, ASNS	ALDOA, EEF1A1, COX8A, SOD1, DBI, SDHB, CYC1, CFD, UBB, RBP4, ASNS
WOO_LIVER_CANCER_RECURRENCE_UP	0.00856531	0.101867	0.303207	1.78214	7	44	ALDOA, CCNI, S100A6, PFKP, CRYAB, MGP, CRIP1, PKM, CCL2, PLAUR, RGS10, ENO2	ALDOA, CCNI, S100A6, PFKP, CRYAB, MGP, CRIP1, PKM, CCL2, PLAUR, RGS10, ENO2
KEGG_PROTEASOME	0.0141753	0.132081	0.483115	1.7821	10	12	PSMB7, PSMB5, PSMF1, PSMD4, PSMD3, PSMC5, PSMD8, PSMA5, PSMB6, PSMA1	PSMB7, PSMB5, PSMF1, PSMD4, PSMD3, PSMC5, PSMD8, PSMA5, PSMB6, PSMA1
TONG_INTERACT_WITH_PTTG1	0.0114025	0.116411	0.353119	1.78011	9	27	RPL31, RPS10, RPL41, ARPC1B, RPS26, RPL30, RPS15, IER3, PTRH1, ARL6IP4, C7orf50, TBPL1, NHP2, CDC42SE1, ABT1, C19orf53, CNP, KIAA1191, NOB1, RSL24D1, RPF2, DDX54	RPL31, RPS10, RPL41, ARPC1B, RPS26, RPL30, RPS15, IER3, PTRH1, ARL6IP4, C7orf50, TBPL1, NHP2, CDC42SE1, ABT1, C19orf53, CNP, KIAA1191, NOB1, RSL24D1, RPF2, DDX54
LEE_LIVER_CANCER_HEPATOBLAST	0.00991501	0.107086	0.588122	1.77953	6	7	VIM, PLAUR, NR4A1, CD44	VIM, PLAUR, NR4A1, CD44
WP_16P112_PROXIMAL_DELETION_SYNDROME	0.0125	0.122823	0.454688	1.77911	9	14	ALDOA, TMEM219, KIF22, INO80E, IGBP1, HIRIP3, MAPK3, CCT7, TRAF2, CDIPT, HDAC3, PCNA, PRRT2	ALDOA, TMEM219, KIF22, INO80E, IGBP1, HIRIP3, MAPK3, CCT7, TRAF2, CDIPT, HDAC3, PCNA, PRRT2
WP_BENZOAPYRENE_METABOLISM	0.00882353	0.102652	0.679647	1.77841	5	5	AKR1C2, AKR1C1, EPHX1, AKR1C3, AKR1A1	AKR1C2, AKR1C1, EPHX1, AKR1C3, AKR1A1
REACTOME_DEFECTIVE_CFTR_CAUSES_CYSTIC_FIBROSIS	0.0117509	0.118248	0.380135	1.77775	9	22	UBA52, RPS27A, PSMB7, RNF5, PSMB5, PSMF1, UBB, PSMD9, PSMD4, PSMD3, PSMC5, PSMD8, PSMA5, PSMB6, DERL2, PSMA1	UBA52, RPS27A, PSMB7, RNF5, PSMB5, PSMF1, UBB, PSMD9, PSMD4, PSMD3, PSMC5, PSMD8, PSMA5, PSMB6, DERL2, PSMA1
NUYTTEN_EZH2_TARGETS_DN	0.000999001	0.0411617	0.199617	1.77556	0	302	RPL27, RPS10, RPL15, RPL9, RPS13, RPS4X, RPS3, RPL7A, RNASEH2A, RPS6, CRLF1, RPL18, RPS15A, CYB5R3, COMMD6, RPL39L, CKS1B, RPL13, C12orf57, C1orf43, SNRPB, RPS18, CENPN, PRC1, SLC35B2, FLOT1, DPY30, CCND1, RAB31, POC1A, NXT1, IFI27L2, SNHG8, LAGE3, CDK2AP2, TM4SF1, PIH1D1, KIF22, YWHAQ, MRPS16, ARL6IP6, ZWINT, CMC1, SYPL1, ACD, PEBP1, TCF19, USB1, CDCA3, TROAP, TIMM10, NOL3, SLC29A1, BCL2L12, TME…	RPL27, RPS10, RPL15, RPL9, RPS13, RPS4X, RPS3, RPL7A, RNASEH2A, RPS6, CRLF1, RPL18, RPS15A, CYB5R3, COMMD6, RPL39L, CKS1B, RPL13, C12orf57, C1orf43, SNRPB, RPS18, CENPN, PRC1, SLC35B2, FLOT1, DPY30, CCND1, RAB31, POC1A, NXT1, IFI27L2, SNHG8, LAGE3, CDK2AP2, TM4SF1, PIH1D1, KIF22, YWHAQ, MRPS16, ARL6IP6, ZWINT, CMC1, SYPL1, ACD, PEBP1, TCF19, USB1, CDCA3, TROAP, TIMM10, NOL3, SLC29A1, BCL2L12, TME…
DORN_ADENOVIRUS_INFECTION_48HR_DN	0.0157767	0.14007	0.420812	1.77475	12	17	TNFRSF12A, FHL2, IER3, JUNB, CCND1, CD83, NR4A1	TNFRSF12A, FHL2, IER3, JUNB, CCND1, CD83, NR4A1
WP_NSP1_FROM_SARSCOV2_INHIBITS_TRANSLATION_INITIATION_IN_THE_HOST_CELL	0.0160643	0.140451	0.517073	1.77436	11	10	EIF1, EIF3F, EIF3E, EIF3G, EIF3I, EIF3H, EIF3D	EIF1, EIF3F, EIF3E, EIF3G, EIF3I, EIF3H, EIF3D
REACTOME_DOWNREGULATION_OF_TGF_BETA_RECEPTOR_SIGNALING	0.00868307	0.10247	0.624354	1.77427	5	6	UBA52, RPS27A, UBB, STRAP, PPP1CA	UBA52, RPS27A, UBB, STRAP, PPP1CA
BAELDE_DIABETIC_NEPHROPATHY_UP	0.0108043	0.113388	0.402195	1.76861	8	19	AQP1, CRIP1, CLU, FTL, ENO1, CCL3, CCND1, IGFBP5, GAS2L1	AQP1, CRIP1, CLU, FTL, ENO1, CCL3, CCND1, IGFBP5, GAS2L1
RHODES_UNDIFFERENTIATED_CANCER	0.0102975	0.109601	0.361477	1.7684	8	25	CKS1B, PSMB7, CKS2, ADRM1, CEBPG, MTHFD2, POLR2K, GGH, CDKN3, DPM1, MELK, GCLM, NME1, CDC20, SEC61B, CTSL, PCNA, TUBB	CKS1B, PSMB7, CKS2, ADRM1, CEBPG, MTHFD2, POLR2K, GGH, CDKN3, DPM1, MELK, GCLM, NME1, CDC20, SEC61B, CTSL, PCNA, TUBB
VANOEVELEN_MYOGENESIS_SIN3A_TARGETS	0.0112936	0.11603	0.256491	1.76545	10	72	ARPC1B, RPS9, RPSA, HAX1, CKS1B, FTL, HMOX1, PHF5A, MRPS36, SLC39A3, RHBDD2, CAB39L, PPP1R11, MZT1, ERGIC3, MRPS16, IDH3A, ACTR1B, ANXA5, OGN, SURF2, DCTD, POP7, PGLS, NRM, TMCO3, CMAS, ERF, MFSD5, HMGA1, AHCY, RNF13, ENOPH1, THOC3, PPP2R3C, DAP3, KANK2, SCAMP2, STK19, GNG5, RIC8A, NOP16, KIAA1191, SLC35A5	ARPC1B, RPS9, RPSA, HAX1, CKS1B, FTL, HMOX1, PHF5A, MRPS36, SLC39A3, RHBDD2, CAB39L, PPP1R11, MZT1, ERGIC3, MRPS16, IDH3A, ACTR1B, ANXA5, OGN, SURF2, DCTD, POP7, PGLS, NRM, TMCO3, CMAS, ERF, MFSD5, HMGA1, AHCY, RNF13, ENOPH1, THOC3, PPP2R3C, DAP3, KANK2, SCAMP2, STK19, GNG5, RIC8A, NOP16, KIAA1191, SLC35A5
BLANCO_MELO_RESPIRATORY_SYNCYTIAL_VIRUS_INFECTION_A594_CELLS_DN	0.0160643	0.140451	0.513844	1.76328	11	10	TPPP3, AKR1C2, ELN, CAPS, RERG	TPPP3, AKR1C2, ELN, CAPS, RERG
WU_ALZHEIMER_DISEASE_DN	0.0194715	0.152994	0.552355	1.76258	13	8	ADIRF, RPL37A, NUPR1, ELN	ADIRF, RPL37A, NUPR1, ELN
WESTON_VEGFA_TARGETS_12HR	0.0160643	0.140451	0.513342	1.76156	11	10	MGP, ELN, BGN, CCL2, SDC4, GEM	MGP, ELN, BGN, CCL2, SDC4, GEM
MODY_HIPPOCAMPUS_POSTNATAL	0.0169903	0.145464	0.417611	1.76125	13	17	ALDOA, COX8A, TPI1, KCNMA1, PKM, VAMP2, ENO2	ALDOA, COX8A, TPI1, KCNMA1, PKM, VAMP2, ENO2
DISTECHE_ESCAPED_FROM_X_INACTIVATION	0.0151976	0.1378	0.729351	1.76055	9	4	TMSB4X, RPS4X	TMSB4X, RPS4X
PID_FRA_PATHWAY	0.0132053	0.127124	0.400111	1.75944	10	19	ATF4, MGP, HMOX1, CCL2, JUNB, PLAUR, CCND1	ATF4, MGP, HMOX1, CCL2, JUNB, PLAUR, CCND1
FOURNIER_ACINAR_DEVELOPMENT_LATE_DN	0.0130246	0.125864	0.618992	1.75904	8	6	EIF4A1, SERPINE2, CKS2, TUBG1, CDKN3	EIF4A1, SERPINE2, CKS2, TUBG1, CDKN3
HUMMERICH_SKIN_CANCER_PROGRESSION_UP	0.0142388	0.132081	0.317242	1.75852	12	36	S100A6, TNFRSF12A, RHOC, HMOX1, JUNB, CDKN1A, CRABP2, ENO1, TNFRSF1A, LNX1, CD44, PERP, MIF, PGK1, PYCARD	S100A6, TNFRSF12A, RHOC, HMOX1, JUNB, CDKN1A, CRABP2, ENO1, TNFRSF1A, LNX1, CD44, PERP, MIF, PGK1, PYCARD
REACTOME_ENDOSOMAL_SORTING_COMPLEX_REQUIRED_FOR_TRANSPORT_ESCRT	0.0173267	0.145557	0.434783	1.75757	13	15	UBA52, RPS27A, SNF8, CHMP4A, UBB, VPS28, TSG101, MVB12A, CHMP3, VPS37C, CHMP5, VPS25, CHMP2B, VPS37A, CHMP6	UBA52, RPS27A, SNF8, CHMP4A, UBB, VPS28, TSG101, MVB12A, CHMP3, VPS37C, CHMP5, VPS25, CHMP2B
REACTOME_COOPERATION_OF_PREFOLDIN_AND_TRIC_CCT_IN_ACTIN_AND_TUBULIN_FOLDING	0.0230041	0.166597	0.528062	1.75514	16	9	TUBA1B, PFDN5, TUBB6, TUBA1C, TUBB4B, TUBB2A, CCT7, TUBB2B, PFDN4	TUBA1B, PFDN5, TUBB6, TUBA1C, TUBB4B, TUBB2A, CCT7, TUBB2B, PFDN4
SMIRNOV_CIRCULATING_ENDOTHELIOCYTES_IN_CANCER_UP	0.00866739	0.10247	0.301275	1.7541	7	43	DKK3, CD9, CLU, IER3, CDA, HMOX1, PRSS23, TMBIM1, CKB, CDKN1A, TNFRSF1A, CD58, GLUL, RGS16, CLN8, PERP, ANPEP, PDLIM7, INSIG1, NBL1	DKK3, CD9, CLU, IER3, CDA, HMOX1, PRSS23, TMBIM1, CKB, CDKN1A, TNFRSF1A, CD58, GLUL, RGS16, CLN8, PERP, ANPEP, PDLIM7, INSIG1, NBL1
REACTOME_NRIF_SIGNALS_CELL_DEATH_FROM_THE_NUCLEUS	0.00991501	0.107086	0.578726	1.7511	6	7	UBA52, RPS27A, APH1A, PSENEN, UBB, SQSTM1	UBA52, RPS27A, APH1A, PSENEN, UBB, SQSTM1
KORKOLA_CHORIOCARCINOMA_UP	0.0130246	0.125864	0.616141	1.75093	8	6	GAPDH, CD9, TPI1	GAPDH, CD9, TPI1
HUMMERICH_BENIGN_SKIN_TUMOR_DN	0.0127389	0.124199	0.812586	1.75039	7	3	S100A3, IGFBP5, CFD	S100A3, IGFBP5, CFD
SCIAN_CELL_CYCLE_TARGETS_OF_TP53_AND_TP73_DN	0.00991501	0.107086	0.57806	1.74909	6	7	RAN, CKS2, KIF22, CDKN3, DTYMK, MCM7, CDC20	RAN, CKS2, KIF22, CDKN3, DTYMK, MCM7, CDC20
BIOCARTA_MTA3_PATHWAY	0.0167173	0.143731	0.724468	1.74877	10	4	ALDOA, GAPDH, HSPB1	ALDOA, GAPDH, HSPB1
REACTOME_CELL_CYCLE_MITOTIC	0.00501505	0.0820317	0.220697	1.7485	4	141	RPS27, POLD2, UBA52, RPS27A, POLD4, TUBA1B, CKS1B, ANAPC11, PSMB7, RAN, CENPN, CDKN1A, DCTN2, TUBG1, LMNA, PSMB5, CCND1, CSNK2B, RBX1, MZT1, LCMT1, TUBB6, TUBA1C, PSMF1, ZWINT, CHMP4A, SIRT2, ANAPC16, PTTG1, TUBB4B, UBB, DCTN3, PMF1, ENSA, CDKN2B, PSMD9, EMD, CENPH, PSMD4, UBE2E1, DSN1, SUMO1, CDCA5, TUBB2A, POLE4, NCAPH2, PSMD3, ANAPC15, RCC1, CDKN2D, PSMC5, BANF1, CENPU, PSMD8, MAD1L1, CDC26, P…	RPS27, POLD2, UBA52, RPS27A, POLD4, TUBA1B, CKS1B, ANAPC11, PSMB7, RAN, CENPN, CDKN1A, DCTN2, TUBG1, LMNA, PSMB5, CCND1, CSNK2B, RBX1, MZT1, LCMT1, TUBB6, TUBA1C, PSMF1, ZWINT, CHMP4A, SIRT2, ANAPC16, PTTG1, TUBB4B, UBB, DCTN3, PMF1, ENSA, CDKN2B, PSMD9, EMD, CENPH, PSMD4, UBE2E1, DSN1, SUMO1, CDCA5, TUBB2A, POLE4, NCAPH2, PSMD3, ANAPC15, RCC1, CDKN2D, PSMC5, BANF1, CENPU, PSMD8, MAD1L1, CDC26, P…
SCHLOSSER_SERUM_RESPONSE_UP	0.00769231	0.0963588	0.320628	1.74833	6	34	CCNI, CAPG, BTF3, PTPRS, CRABP2, PPP1R11, ARPC4, CD99, BRD2, RAB5C, RHOG, OCEL1, SLC9A3R1, RALY, CDK10, ICAM3, PIGQ, ORAI2	CCNI, CAPG, BTF3, PTPRS, CRABP2, PPP1R11, ARPC4, CD99, BRD2, RAB5C, RHOG, OCEL1, SLC9A3R1, RALY, CDK10, ICAM3, PIGQ, ORAI2
REACTOME_NOTCH2_ACTIVATION_AND_TRANSMISSION_OF_SIGNAL_TO_THE_NUCLEUS	0.0194715	0.152994	0.547781	1.74798	13	8	UBA52, RPS27A, APH1A, PSENEN, UBB	UBA52, RPS27A, APH1A, PSENEN, UBB
CHEN_LUNG_CANCER_SURVIVAL	0.0194715	0.152994	0.547558	1.74727	13	8	PKM, PGAM1, PEBP1, EPHX1, PGK1	PKM, PGAM1, PEBP1, EPHX1, PGK1
TSAI_RESPONSE_TO_IONIZING_RADIATION	0.00760043	0.0963588	0.302432	1.74709	6	42	CCNI, AXL, CD59, LGALS3, CRAT, MSC, JUNB, CDKN1A, ENO1, CCL3, BIRC3, TGIF1, COX7B, CD83, CCL4, PTTG1, NDUFB5, RAD50	CCNI, AXL, CD59, LGALS3, CRAT, MSC, JUNB, CDKN1A, ENO1, CCL3, BIRC3, TGIF1, COX7B, CD83, CCL4, PTTG1, NDUFB5, RAD50
XU_CREBBP_TARGETS_UP	0.0147059	0.135184	0.667223	1.7459	9	5	S100A6, HMOX1, ADSL	S100A6, HMOX1, ADSL
HU_GENOTOXIC_DAMAGE_4HR	0.015	0.137063	0.446069	1.74538	11	14	PRC1, CKS2, MTHFD2, KIF22, TCF19, PTTG1, IFNAR2, COMMD7	PRC1, CKS2, MTHFD2, KIF22, TCF19, PTTG1, IFNAR2, COMMD7
RORIE_TARGETS_OF_EWSR1_FLI1_FUSION_UP	0.00991501	0.107086	0.576708	1.745	6	7	EMP3, CD55, PHLDA2, DYNLT3	EMP3, CD55, PHLDA2, DYNLT3
REACTOME_TICAM1_RIP1_MEDIATED_IKK_COMPLEX_RECRUITMENT	0.0194715	0.152994	0.546711	1.74457	13	8	UBA52, RPS27A, UBE2D2, BIRC3, UBB, IKBKG, TICAM1, UBE2D1	UBA52, RPS27A, UBE2D2, BIRC3, UBB, IKBKG, TICAM1, UBE2D1
REACTOME_ACTIVATED_TAK1_MEDIATES_P38_MAPK_ACTIVATION	0.0147059	0.135184	0.666667	1.74444	9	5	UBA52, RPS27A, UBB, MAPKAPK3, IKBKG	UBA52, RPS27A, UBB, MAPKAPK3, IKBKG
WP_PROSTAGLANDIN_AND_LEUKOTRIENE_METABOLISM_IN_SENESCENCE	0.0147059	0.135184	0.66597	1.74262	9	5	CDKN1A, PTGER2, IGFBP5	CDKN1A, PTGER2, IGFBP5
BASSO_CD40_SIGNALING_UP	0.00769231	0.0963588	0.31954	1.74239	6	34	TMSB4X, LGALS1, CAPG, DDIT4, IER3, JUNB, KCNN4, CCL3, CD83, CD58, CCL4, CD44, ARHGEF2, IL1B, LITAF	TMSB4X, LGALS1, CAPG, DDIT4, IER3, JUNB, KCNN4, CCL3, CD83, CD58, CCL4, CD44, ARHGEF2, IL1B, LITAF
WANG_BARRETTS_ESOPHAGUS_UP	0.0154639	0.1378	0.471488	1.73921	11	12	TMSB4X, ST6GALNAC6, PFN1, POLD4, CLU	TMSB4X, ST6GALNAC6, PFN1, POLD4, CLU
SMID_BREAST_CANCER_LUMINAL_A_UP	0.0152761	0.1378	0.371467	1.73722	12	22	ADIRF, ASPN, DPT, CILP, C1orf21, CFD, FHL1, RBP4, PTHLH, OGN, IGF1	ADIRF, ASPN, DPT, CILP, C1orf21, CFD, FHL1, RBP4, PTHLH, OGN, IGF1
REACTOME_MTORC1_MEDIATED_SIGNALLING	0.0201258	0.155405	0.455988	1.73651	15	13	RPS6, RHEB, LAMTOR5, FKBP1A, LAMTOR4, MLST8, LAMTOR2, EIF4E, LAMTOR1	RPS6, RHEB, LAMTOR5, FKBP1A, LAMTOR4, MLST8, LAMTOR2, EIF4E, LAMTOR1
CONCANNON_APOPTOSIS_BY_EPOXOMICIN_DN	0.0127119	0.124134	0.284851	1.73609	11	49	TMSB4X, S100A4, PFKP, KCNMA1, LDHA, DBI, TNFAIP6, CADM1, LAGE3, MFSD10, PEBP1, COX17, PTTG1, DNPH1, LSM2, INSIG1, NDUFB6, NHP2, ANAPC15, APRT, CYB5A, MFAP4, ACYP1, SNRPG, HMGN3, SPTSSA, SPC25, POLR2L, DHCR24, CDC20, SPRY2	TMSB4X, S100A4, PFKP, KCNMA1, LDHA, DBI, TNFAIP6, CADM1, LAGE3, MFSD10, PEBP1, COX17, PTTG1, DNPH1, LSM2, INSIG1, NDUFB6, NHP2, ANAPC15, APRT, CYB5A, MFAP4, ACYP1, SNRPG, HMGN3, SPTSSA, SPC25, POLR2L, DHCR24, CDC20, SPRY2
REACTOME_GLOBAL_GENOME_NUCLEOTIDE_EXCISION_REPAIR_GG_NER	0.0142388	0.132081	0.313052	1.73529	12	36	RAD23A, POLD2, UBA52, RPS27A, POLD4, SUMO3, RBX1, COPS3, INO80C, SUMO2, COPS8, UBB, INO80E, COPS6, COPS4, ERCC1, SUMO1, POLE4, MCRS1	RAD23A, POLD2, UBA52, RPS27A, POLD4, SUMO3, RBX1, COPS3, INO80C, SUMO2, COPS8, UBB, INO80E, COPS6, COPS4, ERCC1, SUMO1, POLE4, MCRS1
BASAKI_YBX1_TARGETS_UP	0.00812183	0.0983143	0.237128	1.7344	7	98	DKK3, TNFRSF12A, AXL, HINT1, EMP2, IFRD2, CDA, PRSS23, S100A3, COX20, CENPN, PRC1, S100A2, SLC52A2, SIVA1, SLC3A2, CDK2AP2, KIF22, TUBB6, RUSC1, ZWINT, PSMC3IP, C3orf14, CDCA3, RNF26, PTTG1, TUBB4B, ASF1B, CENPW, CDKN3, TUBB2A, PDLIM7, LARP6, LRR1, C11orf24, CENPU, MELK, DTYMK, PSMB6, RFC2, MCM7, ZNF367, MT1X, GLRX2, POLR2L, ARPC5L, CAMTA1, KNSTRN, CBWD1, CDC20, NDUFS6, PHF19, FEN1, ACTR1A, TOMM5…	DKK3, TNFRSF12A, AXL, HINT1, EMP2, IFRD2, CDA, PRSS23, S100A3, COX20, CENPN, PRC1, S100A2, SLC52A2, SIVA1, SLC3A2, CDK2AP2, KIF22, TUBB6, RUSC1, ZWINT, PSMC3IP, C3orf14, CDCA3, RNF26, PTTG1, TUBB4B, ASF1B, CENPW, CDKN3, TUBB2A, PDLIM7, LARP6, LRR1, C11orf24, CENPU, MELK, DTYMK, PSMB6, RFC2, MCM7, ZNF367, MT1X, GLRX2, POLR2L, ARPC5L, CAMTA1, KNSTRN, CBWD1, CDC20, NDUFS6, PHF19, FEN1, ACTR1A, TOMM5…
WP_LUNG_FIBROSIS	0.019802	0.154029	0.42889	1.73375	15	15	ELN, HMOX1, CCL2, CXCL2, CCL3, CCL4, IL1B, IGF1	ELN, HMOX1, CCL2, CXCL2, CCL3, CCL4, IL1B, IGF1
FLECHNER_PBL_KIDNEY_TRANSPLANT_OK_VS_DONOR_UP	0.0144181	0.133478	0.254991	1.73305	13	68	RPS20, RPL19, RAD23A, RPS29, HAX1, RPS23, EIF3F, CLU, RPL23, TMED2, RPL11, RPL35, RPLP0, LAMTOR5, LRP10, PTGER2, TXN	RPS20, RPL19, RAD23A, RPS29, HAX1, RPS23, EIF3F, CLU, RPL23, TMED2, RPL11, RPL35, RPLP0, LAMTOR5, LRP10, PTGER2, TXN
REACTOME_SYNTHESIS_OF_DNA	0.00760043	0.0963588	0.299949	1.73275	6	42	POLD2, UBA52, RPS27A, POLD4, ANAPC11, PSMB7, PSMB5, RBX1, PSMF1, ANAPC16, UBB, PSMD9, PSMD4, UBE2E1, POLE4, PSMD3, ANAPC15, PSMC5, PSMD8, CDC26, PSMA5, PSMB6, RFC2, MCM7, PSMA1, FEN1, PCNA, UBE2D1, CDC45, GINS2, PSMD10, MCM5, RFC5, RPA1, RPA2, RFC4	POLD2, UBA52, RPS27A, POLD4, ANAPC11, PSMB7, PSMB5, RBX1, PSMF1, ANAPC16, UBB, PSMD9, PSMD4, UBE2E1, POLE4, PSMD3, ANAPC15, PSMC5, PSMD8, CDC26, PSMA5, PSMB6, RFC2, MCM7, PSMA1, FEN1, PCNA, UBE2D1, CDC45, GINS2, PSMD10
BANDRES_RESPONSE_TO_CARMUSTIN_MGMT_48HR_DN	0.014862	0.136005	0.289883	1.73247	13	46	RAD23A, PFN1, CRAT, IER3, FTL, ARPC2, CD151, CD68, FKBP1A, TUBG1, HAGH, GAMT, PCBD1, ISLR, EPHX1, POLR2E, INSIG1, GRN, ADAM15, FTH1, EIF6, MAD1L1, IKBKG, SHMT2	RAD23A, PFN1, CRAT, IER3, FTL, ARPC2, CD151, CD68, FKBP1A, TUBG1, HAGH, GAMT, PCBD1, ISLR, EPHX1, POLR2E, INSIG1, GRN, ADAM15, FTH1, EIF6, MAD1L1, IKBKG, SHMT2
WESTON_VEGFA_TARGETS	0.01373	0.130126	0.354092	1.73227	11	25	CD9, MGP, ELN, BGN, CCL2, RBX1, NR4A1, NDUFA1, GGH, SDC4, GEM	CD9, MGP, ELN, BGN, CCL2, RBX1, NR4A1, NDUFA1, GGH, SDC4, GEM
ONKEN_UVEAL_MELANOMA_DN	0.001	0.0411617	0.208523	1.73129	0	187	RPL31, RPL15, RPL3, RPL10A, SLC25A6, RPS5, RPL35A, RPL18A, RPS9, RPS27A, RPS14, RPSA, RPL36AL, RPL32, PCOLCE2, RPL14, RPL24, NDUFAF3, RPL23, FHL2, RPL13, RPL28, MATN2, COX7A2L, AGPAT2, CUTA, RPL11, EIF3L, ARL2, BSG, CCND1, ARPC4, HMCES, CD83, POLR1D, DSTN, GLUL, DAG1, RPL29, DALRD3, ID2, LYRM4, RPL22, C3orf14, CD44, PEPD, VPS51, NDUFB5, PMM1, RABGGTB, EIF3G, TRIP6, OARD1, SDC4, LSM5, EFEMP2, ETHE…	RPL31, RPL15, RPL3, RPL10A, SLC25A6, RPS5, RPL35A, RPL18A, RPS9, RPS27A, RPS14, RPSA, RPL36AL, RPL32, PCOLCE2, RPL14, RPL24, NDUFAF3, RPL23, FHL2, RPL13, RPL28, MATN2, COX7A2L, AGPAT2, CUTA, RPL11, EIF3L, ARL2, BSG, CCND1, ARPC4, HMCES, CD83, POLR1D, DSTN, GLUL, DAG1, RPL29, DALRD3, ID2, LYRM4, RPL22, C3orf14, CD44, PEPD, VPS51, NDUFB5, PMM1, RABGGTB, EIF3G, TRIP6, OARD1, SDC4, LSM5, EFEMP2, ETHE…
BERTUCCI_INVASIVE_CARCINOMA_DUCTAL_VS_LOBULAR_DN	0.0201258	0.155405	0.454343	1.73024	15	13	RPL31, DPT, ELN, TNXB, MRGPRF, TUBB6, RBP4, IGF1	RPL31, DPT, ELN, TNXB, MRGPRF, TUBB6, RBP4, IGF1
REACTOME_ABORTIVE_ELONGATION_OF_HIV_1_TRANSCRIPT_IN_THE_ABSENCE_OF_TAT	0.021419	0.159094	0.503319	1.72716	15	10	SUPT4H1, POLR2K, POLR2I, POLR2E, POLR2F, POLR2J, POLR2C, POLR2L, POLR2H, NELFE	SUPT4H1, POLR2K, POLR2I, POLR2E, POLR2F, POLR2J, POLR2C, POLR2L, POLR2H, NELFE
REACTOME_TRANSCRIPTION_OF_THE_HIV_GENOME	0.0180072	0.146702	0.384626	1.72568	14	20	TAF9, SUPT4H1, POLR2K, POLR2I, POLR2E, POLR2F, POLR2J, TAF12, GTF2A2, POLR2C, TAF6, SSRP1, POLR2L, TAF11, MNAT1, POLR2H, NELFE	TAF9, SUPT4H1, POLR2K, POLR2I, POLR2E, POLR2F, POLR2J, TAF12, GTF2A2, POLR2C, TAF6, SSRP1, POLR2L, TAF11, MNAT1, POLR2H, NELFE
PETROVA_ENDOTHELIUM_LYMPHATIC_VS_BLOOD_DN	0.0179514	0.146702	0.275294	1.72478	16	53	EMP3, AXL, CD59, PDLIM4, CAPG, CLU, FHL2, IER3, HMOX1, BGN, CCL2, CDKN1A, RGS10, ENO2, SLC3A2, CD44, AHNAK2, ANPEP, MAPKAPK3, LTBP2, KLHL21	EMP3, AXL, CD59, PDLIM4, CAPG, CLU, FHL2, IER3, HMOX1, BGN, CCL2, CDKN1A, RGS10, ENO2, SLC3A2, CD44, AHNAK2, ANPEP, MAPKAPK3, LTBP2, KLHL21
MISSIAGLIA_REGULATED_BY_METHYLATION_UP	0.010989	0.114245	0.306424	1.72293	9	38	CD9, MFGE8, POLD4, CD55, PLAUR, CDKN1A, BIRC3, MIR22HG, TMEM59, PERP, IL1B, SDC4, GRN, SQSTM1, GSN, ATP6V0E1, CCL20, ARL6IP5, SCAMP2, ATP1B1, TNFAIP2, CTSL, RCAN1, ATP6V1G1, HYAL1	CD9, MFGE8, POLD4, CD55, PLAUR, CDKN1A, BIRC3, MIR22HG, TMEM59, PERP, IL1B, SDC4, GRN, SQSTM1, GSN, ATP6V0E1, CCL20, ARL6IP5, SCAMP2, ATP1B1, TNFAIP2, CTSL, RCAN1, ATP6V1G1, HYAL1
DORN_ADENOVIRUS_INFECTION_24HR_DN	0.0220588	0.162465	0.416541	1.7226	17	16	TNFRSF12A, FHL2, IER3, JUNB, CCND1, CD83, NR4A1	TNFRSF12A, FHL2, IER3, JUNB, CCND1, CD83, NR4A1
YAGI_AML_WITH_11Q23_REARRANGED	0.00714286	0.0923135	0.238587	1.72214	6	91	ADIRF, LGALS1, DDAH2, S100A10, CAPG, EMP2, KXD1, CSPG4, LAMTOR5, AKR1B1, PLAUR, CD68, LRP10, CEBPG, RGS10, JTB, CADM1, CAMK1, GLUL, SNX17, COX5B, BLOC1S1, SDHB, IDH3A, IL10RB, SPAG7, NDUFA1, ANPEP, XBP1, ANXA5, MAPKAPK3, ITGAE, TEX30, PRDX1, SLC7A1, GYPC, PPP1CA, ADAM15, ADCY7, MLF2, COL6A2, BAP1, AP1S2, DPP4, IDS, NFATC3, POP5, TPD52L2, MPPE1, ATP1B1, AK2, NDUFS6, TWF2, NDUFS3, PRPF18, NELFE, TF…	ADIRF, LGALS1, DDAH2, S100A10, CAPG, EMP2, KXD1, CSPG4, LAMTOR5, AKR1B1, PLAUR, CD68, LRP10, CEBPG, RGS10, JTB, CADM1, CAMK1, GLUL, SNX17, COX5B, BLOC1S1, SDHB, IDH3A, IL10RB, SPAG7, NDUFA1, ANPEP, XBP1, ANXA5, MAPKAPK3, ITGAE, TEX30, PRDX1, SLC7A1, GYPC, PPP1CA, ADAM15, ADCY7, MLF2, COL6A2, BAP1, AP1S2, DPP4, IDS, NFATC3, POP5, TPD52L2, MPPE1, ATP1B1, AK2, NDUFS6, TWF2, NDUFS3, PRPF18, NELFE, TF…
DARWICHE_PAPILLOMA_RISK_LOW_UP	0.014862	0.136005	0.288109	1.72187	13	46	RPS3A, EEF1D, GABARAPL2, AXL, FTL, LDHA, PGAM1, ENO1, TXN, CAPN2, FAM162A, COX5B, PDCD5, MGAT1, PGK1, IL1B, ESD, GALK1, NHP2, SLC35B1, EEF1B2, ACOT9, PLEKHA4, GCLM, RPL39, TRAF2	RPS3A, EEF1D, GABARAPL2, AXL, FTL, LDHA, PGAM1, ENO1, TXN, CAPN2, FAM162A, COX5B, PDCD5, MGAT1, PGK1, IL1B, ESD, GALK1, NHP2, SLC35B1, EEF1B2, ACOT9, PLEKHA4, GCLM, RPL39, TRAF2
BOQUEST_STEM_CELL_UP	0.00505561	0.0820317	0.227904	1.72095	4	113	PRELP, FMOD, DPT, S100A4, EMP3, AXL, CRYAB, MGP, IGFBP6, PCOLCE2, CRIP1, CILP, NBPF10, AKR1C1, MSC, SERPINE2, CRABP2, PLA2G2A, TNFAIP6, PHLDA2, CDO1, MFAP5, OSR2, NT5E, ANG, HSPB8, C5orf15, ISLR, CD44, CFD, ANPEP, GPNMB, PAMR1, NOVA1, CYBRD1, OGN, IGF1, LTBP2, FXYD1, SPOCK1, PID1, ANK2, EFS, ADCY7, SCARA3, UGDH, FBLN5, MFAP4	PRELP, FMOD, DPT, S100A4, EMP3, AXL, CRYAB, MGP, IGFBP6, PCOLCE2, CRIP1, CILP, NBPF10, AKR1C1, MSC, SERPINE2, CRABP2, PLA2G2A, TNFAIP6, PHLDA2, CDO1, MFAP5, OSR2, NT5E, ANG, HSPB8, C5orf15, ISLR, CD44, CFD, ANPEP, GPNMB, PAMR1, NOVA1, CYBRD1, OGN, IGF1, LTBP2, FXYD1, SPOCK1, PID1, ANK2, EFS, ADCY7, SCARA3, UGDH, FBLN5, MFAP4
KYNG_ENVIRONMENTAL_STRESS_RESPONSE_NOT_BY_UV_IN_WS	0.0175159	0.145557	0.798914	1.72094	10	3	ARPC1B, SOD1	ARPC1B, SOD1
APPIERTO_RESPONSE_TO_FENRETINIDE_UP	0.0194715	0.152994	0.539263	1.7208	13	8	MGP, MYADM, TM4SF1, BRD2, SDC4, CYB5R1	MGP, MYADM, TM4SF1, BRD2, SDC4, CYB5R1
REACTOME_S_PHASE	0.0147835	0.135693	0.272376	1.72054	13	54	POLD2, UBA52, RPS27A, POLD4, CKS1B, ANAPC11, PSMB7, CDKN1A, PSMB5, CCND1, RBX1, PSMF1, ANAPC16, UBB, PSMD9, PSMD4, UBE2E1, CDCA5, POLE4, PSMD3, ANAPC15, PSMC5, PSMD8, CDC26, PSMA5, MAX, PSMB6, RFC2, STAG1, MCM7, PSMA1, FEN1, PCNA, UBE2D1, CDC45, MNAT1, GINS2, PSMD10, TFDP2	POLD2, UBA52, RPS27A, POLD4, CKS1B, ANAPC11, PSMB7, CDKN1A, PSMB5, CCND1, RBX1, PSMF1, ANAPC16, UBB, PSMD9, PSMD4, UBE2E1, CDCA5, POLE4, PSMD3, ANAPC15, PSMC5, PSMD8, CDC26, PSMA5, MAX, PSMB6, RFC2, STAG1, MCM7, PSMA1, FEN1, PCNA, UBE2D1, CDC45, MNAT1, GINS2, PSMD10, TFDP2
YAMANAKA_GLIOBLASTOMA_SURVIVAL_UP	0.0176471	0.145557	0.656911	1.71892	11	5	TPI1, FGFBP2, PKM	TPI1, FGFBP2, PKM
MEINHOLD_OVARIAN_CANCER_LOW_GRADE_DN	0.0215736	0.159854	0.4745	1.7187	16	11	TUBA1B, RHEB, SNRPB, CFL1, JTB	TUBA1B, RHEB, SNRPB, CFL1, JTB
BURTON_ADIPOGENESIS_9	0.0160183	0.140451	0.351114	1.7177	13	25	CLIC1, DDAH2, CCL2, CXCL2, DPP7, SIRT2, EPHX1, CDKN2B, ANXA11, GEM, GRN, RNF13, ACOT9, CSRP1, CSF1, CDKN2A, DOK1	CLIC1, DDAH2, CCL2, CXCL2, DPP7, SIRT2, EPHX1, CDKN2B, ANXA11, GEM, GRN, RNF13, ACOT9, CSRP1, CSF1, CDKN2A, DOK1
REACTOME_INLB_MEDIATED_ENTRY_OF_LISTERIA_MONOCYTOGENES_INTO_HOST_CELL	0.0175159	0.145557	0.797129	1.7171	10	3	UBA52, RPS27A, UBB	UBA52, RPS27A, UBB
REACTOME_IRAK2_MEDIATED_ACTIVATION_OF_TAK1_COMPLEX	0.0175159	0.145557	0.797129	1.7171	10	3	UBA52, RPS27A, UBB	UBA52, RPS27A, UBB
REACTOME_NEGATIVE_REGULATION_OF_MET_ACTIVITY	0.0175159	0.145557	0.797129	1.7171	10	3	UBA52, RPS27A, UBB	UBA52, RPS27A, UBB
REACTOME_REGULATION_OF_PTEN_LOCALIZATION	0.0175159	0.145557	0.797129	1.7171	10	3	UBA52, RPS27A, UBB	UBA52, RPS27A, UBB
GRUETZMANN_PANCREATIC_CANCER_DN	0.014433	0.133478	0.24865	1.7168	13	74	RPS10, GPX3, RPL7A, RPS7, RPS9, EEF2, CRYAB, RPL17, RPL32, HERPUD1, CLU, CRAT, RPL13, SLC25A5, ANXA4, CXCL2, CDO1, DSTN, GAMT, SLC25A3, PCBD1, PEBP1, SMPD1, PEPD	RPS10, GPX3, RPL7A, RPS7, RPS9, EEF2, CRYAB, RPL17, RPL32, HERPUD1, CLU, CRAT, RPL13, SLC25A5, ANXA4, CXCL2, CDO1, DSTN, GAMT, SLC25A3, PCBD1, PEBP1, SMPD1, PEPD
HOFMANN_MYELODYSPLASTIC_SYNDROM_LOW_RISK_DN	0.021419	0.159094	0.500231	1.71657	15	10	IER3, CCND1, CDK2AP2, ANXA2, DUSP14, TUBB2A, PSMD8	IER3, CCND1, CDK2AP2, ANXA2, DUSP14, TUBB2A, PSMD8
MATTHEWS_AP1_TARGETS	0.0176471	0.145557	0.65563	1.71556	11	5	VIM, PLAUR, MGST1, CD44	VIM, PLAUR, MGST1, CD44
FERRANDO_T_ALL_WITH_MLL_ENL_FUSION_DN	0.00879121	0.102652	0.314591	1.71541	7	34	GAPDH, PLP2, S100A4, EEF1D, POLD2, COX8A, HINT1, AP3S1, PGAM1, TXN	GAPDH, PLP2, S100A4, EEF1D, POLD2, COX8A, HINT1, AP3S1, PGAM1, TXN
LEE_LIVER_CANCER_MYC_TGFA_DN	0.0173661	0.145557	0.6034	1.71473	11	6	RGS16, HSD17B10, GOT1, IGF1, COA3	RGS16, HSD17B10, GOT1, IGF1, COA3
HINATA_NFKB_TARGETS_FIBROBLAST_UP	0.0151692	0.1378	0.359169	1.71441	12	23	CD9, SOD1, VIM, IER3, MSC, CD83, CXCL3, IL1B, LITAF, ERCC1, ARHGDIA	CD9, SOD1, VIM, IER3, MSC, CD83, CXCL3, IL1B, LITAF, ERCC1, ARHGDIA
REACTOME_INSERTION_OF_TAIL_ANCHORED_PROTEINS_INTO_THE_ENDOPLASMIC_RETICULUM_MEMBRANE	0.0222772	0.162896	0.423459	1.7118	17	15	HMOX1, VAMP2, CAMLG, UBL4A, EMD, SGTA, STX5, SERP1, CYB5A, SEC61B, BAG6, SEC61G, UBE2J2	HMOX1, VAMP2, CAMLG, UBL4A, EMD, SGTA, STX5, SERP1, CYB5A, SEC61B, BAG6, SEC61G, UBE2J2
BAKKER_FOXO3_TARGETS_DN	0.0145985	0.134805	0.266014	1.71169	13	57	RNASEH2A, COX8A, MGP, MSC, DGCR6L, RAB28, ALKBH7, HSPB8, TSHZ2, TIMM10, CFD, VPS51, COPS8, CYTH2, PCBP4, STRAP, MAPKAPK3, MRPS26, ZDHHC16, CAV2, PDLIM7, YIPF6, NDUFB10, APRT, MED10, GLOD4, WDR74, NUDT16, ETV5, FZD8, POP5, PSMA1, LSM10, SEC61B, TULP3, ZNF524, TUBB, SPATA33	RNASEH2A, COX8A, MGP, MSC, DGCR6L, RAB28, ALKBH7, HSPB8, TSHZ2, TIMM10, CFD, VPS51, COPS8, CYTH2, PCBP4, STRAP, MAPKAPK3, MRPS26, ZDHHC16, CAV2, PDLIM7, YIPF6, NDUFB10, APRT, MED10, GLOD4, WDR74, NUDT16, ETV5, FZD8, POP5, PSMA1, LSM10, SEC61B, TULP3, ZNF524, TUBB, SPATA33
SMIRNOV_CIRCULATING_ENDOTHELIOCYTES_IN_CANCER_DN	0.0100671	0.107965	0.938466	1.71136	5	2	RPS27A, ANGPTL4	RPS27A, ANGPTL4
DALESSIO_TSA_RESPONSE	0.0173661	0.145557	0.602152	1.71118	11	6	LGALS1, CLU, HSPB8, ARC	LGALS1, CLU, HSPB8, ARC
WP_VEGFAVEGFR2_SIGNALING_PATHWAY	0.00501002	0.0820317	0.213872	1.71035	4	150	ALDOA, RPL13A, RPL7, GAPDH, RPL27, TMSB4X, RPLP2, RPL10A, RPL26, ATF4, RPL18A, RPS6, PFN1, SH3BGRL3, CLIC1, CRIP2, TNXB, RHOC, EIF3F, HERPUD1, FHL2, PRKRA, LDHA, CCL2, PLAUR, HSPB1, RPS11, TXN, CAPN2, CFL1, BSG, CCND1	ALDOA, RPL13A, RPL7, GAPDH, RPL27, TMSB4X, RPLP2, RPL10A, RPL26, ATF4, RPL18A, RPS6, PFN1, SH3BGRL3, CLIC1, CRIP2, TNXB, RHOC, EIF3F, HERPUD1, FHL2, PRKRA, LDHA, CCL2, PLAUR, HSPB1, RPS11, TXN, CAPN2, CFL1, BSG, CCND1
JIANG_AGING_HYPOTHALAMUS_UP	0.0154639	0.1378	0.463563	1.70998	11	12	COX7A2, SOD1, RPS12, NDUFA1, NDUFB5, PRDX1, HEXB, AKR1A1	COX7A2, SOD1, RPS12, NDUFA1, NDUFB5, PRDX1, HEXB, AKR1A1
ZHAN_V2_LATE_DIFFERENTIATION_GENES	0.01875	0.150025	0.436939	1.70966	14	14	PLP2, LGALS1, EIF1, PKM, AKR1B1, RGS16, PCBD1	PLP2, LGALS1, EIF1, PKM, AKR1B1, RGS16, PCBD1
SESTO_RESPONSE_TO_UV_C1	0.0177725	0.146223	0.372965	1.70926	14	21	CRYAB, VDAC2, UBE2D2, CDKN1A, CSNK2B, TM4SF1, GLUL, SLC31A2, COPS8, TSG101, TJP2, PEA15, PSMA5	CRYAB, VDAC2, UBE2D2, CDKN1A, CSNK2B, TM4SF1, GLUL, SLC31A2, COPS8, TSG101, TJP2, PEA15, PSMA5
REACTOME_METABOLISM_OF_POLYAMINES	0.0204082	0.156185	0.380538	1.70734	16	20	OAZ1, PSMB7, SMS, OAZ2, PSMB5, PSMF1, PSMD9, PSMD4, PSMD3, PSMC5, PSMD8, PSMA5, PSMB6, PSMA1, NQO1, PSMD10	OAZ1, PSMB7, SMS, OAZ2, PSMB5, PSMF1, PSMD9, PSMD4, PSMD3, PSMC5, PSMD8, PSMA5, PSMB6, PSMA1, NQO1, PSMD10
REACTOME_TRANSPORT_OF_NUCLEOSIDES_AND_FREE_PURINE_AND_PYRIMIDINE_BASES_ACROSS_THE_PLASMA_MEMBRANE	0.0176471	0.145557	0.651986	1.70603	11	5	SLC25A6, SLC25A5, ARL2, SLC29A1	SLC25A6, SLC25A5, ARL2, SLC29A1
HOOI_ST7_TARGETS_DN	0.0151692	0.1378	0.357366	1.70581	12	23	CRIP1, PDLIM4, ANGPTL4, PRKRA, ENO2, IGFBP5, TM4SF1, ANG, ID2	CRIP1, PDLIM4, ANGPTL4, PRKRA, ENO2, IGFBP5, TM4SF1, ANG, ID2
PID_NOTCH_PATHWAY	0.0245098	0.171625	0.412381	1.7054	19	16	APH1A, CDKN1A, ENO1, PSENEN, CCND1, MFAP5, LNX1	APH1A, CDKN1A, ENO1, PSENEN, CCND1, MFAP5, LNX1
MAGRANGEAS_MULTIPLE_MYELOMA_IGG_VS_IGA_DN	0.0208623	0.157252	0.534383	1.70523	14	8	PSMB7, CCND1, ID2, IL1B, RAP1A, PELO	PSMB7, CCND1, ID2, IL1B, RAP1A, PELO
MARIADASON_RESPONSE_TO_CURCUMIN_SULINDAC_5	0.0180412	0.146702	0.462272	1.70522	13	12	ATF4, CKS1B, BTF3, PSMB5, SMPD1, BCL2L12, XBP1	ATF4, CKS1B, BTF3, PSMB5, SMPD1, BCL2L12, XBP1
REACTOME_CHROMOSOME_MAINTENANCE	0.00977199	0.107086	0.295032	1.70435	8	42	POLD2, POLD4, CENPN, NOP10, POLR2K, ACD, POLR2I, POLR2E, POLR2F, POLR2J, CENPH, RUVBL2, CENPW, NHP2, TINF2, POLR2C, CENPU, TERF1, RFC2, POLR2L, TEN1, GAR1, CHTF18, FEN1, PCNA, POLR2H, CENPM, CENPL, CENPT, CENPQ, RFC5, OIP5, CENPO, RPA1, RPA2, RFC4, PPP6C, WRAP53	POLD2, POLD4, CENPN, NOP10, POLR2K, ACD, POLR2I, POLR2E, POLR2F, POLR2J, CENPH, RUVBL2, CENPW, NHP2, TINF2, POLR2C, CENPU, TERF1, RFC2, POLR2L, TEN1, GAR1, CHTF18, FEN1, PCNA, POLR2H, CENPM, CENPL, CENPT
ZHAN_V1_LATE_DIFFERENTIATION_GENES_DN	0.0197568	0.154029	0.70604	1.70428	12	4	MRPL23, SNRPB, CKS2, HMGA1	MRPL23, SNRPB, CKS2, HMGA1
KEGG_MTOR_SIGNALING_PATHWAY	0.0226415	0.164771	0.447148	1.70284	17	13	RPS6, RHEB, DDIT4, CAB39L, MLST8, RPS6KB2, IGF1, EIF4E	RPS6, RHEB, DDIT4, CAB39L, MLST8, RPS6KB2, IGF1, EIF4E
SHAFFER_IRF4_TARGETS_IN_PLASMA_CELL_VS_MATURE_B_LYMPHOCYTE	0.0171625	0.145557	0.348012	1.70253	14	25	ATF4, TNFRSF12A, AGPAT2, HSPB1, CCL3, APOBEC3B, SLC3A2, DNAJB9, NR4A1, AVPI1	ATF4, TNFRSF12A, AGPAT2, HSPB1, CCL3, APOBEC3B, SLC3A2, DNAJB9, NR4A1, AVPI1
LAMB_CCND1_TARGETS	0.0202605	0.155985	0.598758	1.70154	13	6	RAB31, KIF22, HSD17B10, ASNS	RAB31, KIF22, HSD17B10, ASNS
REACTOME_BUDDING_AND_MATURATION_OF_HIV_VIRION	0.01875	0.150025	0.434662	1.70075	14	14	UBA52, RPS27A, CHMP4A, UBB, VPS28, TSG101, MVB12A, CHMP3, VPS37C, CHMP5, PPIA, CHMP2B, VPS37A, CHMP6	UBA52, RPS27A, CHMP4A, UBB, VPS28, TSG101, MVB12A, CHMP3, VPS37C, CHMP5, PPIA, CHMP2B
REACTOME_LATE_ENDOSOMAL_MICROAUTOPHAGY	0.01875	0.150025	0.434662	1.70075	14	14	UBA52, RPS27A, VIM, CHMP4A, UBB, VPS28, ARL13B, TSG101, MVB12A, CHMP3, VPS37C, CHMP2B, VPS37A, CHMP6	UBA52, RPS27A, VIM, CHMP4A, UBB, VPS28, ARL13B, TSG101, MVB12A, CHMP3, VPS37C, CHMP2B
KEGG_PYRIMIDINE_METABOLISM	0.0179978	0.146702	0.324873	1.70045	15	30	POLD2, POLD4, CDA, POLR3K, POLR1D, NT5E, POLR2K, POLR2I, POLR2E, POLR2F, POLR2J, ITPA, DCTD, POLE4, POLR3GL, POLR2C, DTYMK, POLR3H, POLR2L, NME1	POLD2, POLD4, CDA, POLR3K, POLR1D, NT5E, POLR2K, POLR2I, POLR2E, POLR2F, POLR2J, ITPA, DCTD, POLE4, POLR3GL, POLR2C, DTYMK, POLR3H, POLR2L, NME1
KIM_MYC_AMPLIFICATION_TARGETS_UP	0.01973	0.154029	0.253603	1.70031	18	65	RPS4X, RPL18A, RPSA, PCOLCE2, RPS15A, RPS23, COX6B1, RPL12, RPL11, SLC25A5, CTNNAL1, SLC25A39, POLR3K, AKR1B1, ENO1, RGS10, COX7B, CYCS, LYAR, DAG1, IDH3A, LYRM1, RABEPK, MRPL36, ANGPTL2, EEF1E1, PRPS1, RPL5, SGCD, NIP7, MRPL50, DAP3, ARL6IP5, NME1, PDLIM3, TIPIN, DRG1, PSMG1, NOB1, RSL24D1, PDHA1, SLC19A2, MRPS23, MRPL13, HPRT1, FAM216A, ALDH3A2, PEMT	RPS4X, RPL18A, RPSA, PCOLCE2, RPS15A, RPS23, COX6B1, RPL12, RPL11, SLC25A5, CTNNAL1, SLC25A39, POLR3K, AKR1B1, ENO1, RGS10, COX7B, CYCS, LYAR, DAG1, IDH3A, LYRM1, RABEPK, MRPL36, ANGPTL2, EEF1E1, PRPS1, RPL5, SGCD, NIP7, MRPL50, DAP3, ARL6IP5, NME1, PDLIM3, TIPIN, DRG1, PSMG1, NOB1, RSL24D1, PDHA1, SLC19A2
YAO_TEMPORAL_RESPONSE_TO_PROGESTERONE_CLUSTER_10	0.0153005	0.1378	0.304073	1.70017	13	37	EDF1, MPC2, TMED2, VDAC2, LDHA, TMEM11, CDK2AP2, COX17, POLR2F, EIF3G, CERS2, SUMO1, PRDX1, MRPL40, SERP1, FKBP4, PEX2, CCT7, SSRP1, POLR2L, GCSH, ADK, FKBP2, PCNA	EDF1, MPC2, TMED2, VDAC2, LDHA, TMEM11, CDK2AP2, COX17, POLR2F, EIF3G, CERS2, SUMO1, PRDX1, MRPL40, SERP1, FKBP4, PEX2, CCT7, SSRP1, POLR2L, GCSH, ADK, FKBP2, PCNA
VECCHI_GASTRIC_CANCER_EARLY_UP	0.0060423	0.0835081	0.220739	1.70016	5	123	RPL8, CD9, S100A6, PFKP, CRIP1, S100A10, CKS1B, RPS21, SNRPB, CENPN, KCNN4, PRC1, CKS2, HSPB1, ENO1, SLC52A2, TMED9, ARPC4, MZT1, TM4SF1, CXCL3, PTRH1, TBCB, LYAR, MRPS16, PDCD6, CYC1, PCBD1, ZWINT, CLN8, EBNA1BP2, PTTG1, UBE2T, GGH, ITPA, KIF9, SHKBP1, CENPH, RUVBL2, CENPW, POP7, CDKN3, CDCA5, KLHL21, MTCH2, GRN, MRPS28, MSRB1, PTMA, MYEOV, HMGA1, COMMD5, IDH3B, ZNF511, CENPU, STK3, CXCL1	RPL8, CD9, S100A6, PFKP, CRIP1, S100A10, CKS1B, RPS21, SNRPB, CENPN, KCNN4, PRC1, CKS2, HSPB1, ENO1, SLC52A2, TMED9, ARPC4, MZT1, TM4SF1, CXCL3, PTRH1, TBCB, LYAR, MRPS16, PDCD6, CYC1, PCBD1, ZWINT, CLN8, EBNA1BP2, PTTG1, UBE2T, GGH, ITPA, KIF9, SHKBP1, CENPH, RUVBL2, CENPW, POP7, CDKN3, CDCA5, KLHL21, MTCH2, GRN, MRPS28, MSRB1, PTMA, MYEOV, HMGA1, COMMD5, IDH3B, ZNF511, CENPU, STK3, CXCL1
BIOCARTA_SLRP_PATHWAY	0.0100671	0.107965	0.932119	1.69979	5	2	FMOD, BGN	FMOD, BGN
REACTOME_FORMATION_OF_TUBULIN_FOLDING_INTERMEDIATES_BY_CCT_TRIC	0.01983	0.154029	0.560652	1.69641	13	7	TUBA1B, TUBB6, TUBA1C, TUBB4B, TUBB2A, CCT7, TUBB2B	TUBA1B, TUBB6, TUBA1C, TUBB4B, TUBB2A, CCT7, TUBB2B
REACTOME_METABOLISM_OF_NUCLEOTIDES	0.0179978	0.146702	0.324039	1.69609	15	30	AK1, CDA, ADSL, GUK1, TXN, DGUOK, NT5E, DNPH1, ITPA, DCTD, IMPDH2, APRT, DTYMK, NUDT16, NUDT15, NME1, DCTPP1, AK2, ADK, GMPR2, UCKL1, IMPDH1, DCK, HPRT1, UCK1	AK1, CDA, ADSL, GUK1, TXN, DGUOK, NT5E, DNPH1, ITPA, DCTD, IMPDH2, APRT, DTYMK, NUDT16, NUDT15, NME1, DCTPP1, AK2, ADK, GMPR2
CREIGHTON_ENDOCRINE_THERAPY_RESISTANCE_1	0.00600601	0.0835081	0.212688	1.69607	5	148	PLP2, RPL19, RPS4X, RPS9, LGALS1, POLD2, MGP, CCDC85B, RPS23, COMMD6, PMVK, EMP2, RPS12, PRSS23, ADSL, ARL2, RERG, HNRNPA0, HSPB1, GTF3A, DTD1, NTAN1, RAB31, CADM1, C19orf48, NXT1, OSR2, DYNLT3, CD99, TBCB, TUBB6, DHPS, BBIP1, CHMP4A, ARHGEF2, NDUFAF4, SLC29A1, MRPL51, FHL1, PTTG1, AHNAK2, UBE2T, ASNS, ESD, GPER1, VPS72, PPP1R18, CDKN3, CALHM2, C20orf27, IMPDH2, RHNO1, SLC7A1, NHP2, YDJC, MID1IP1…	PLP2, RPL19, RPS4X, RPS9, LGALS1, POLD2, MGP, CCDC85B, RPS23, COMMD6, PMVK, EMP2, RPS12, PRSS23, ADSL, ARL2, RERG, HNRNPA0, HSPB1, GTF3A, DTD1, NTAN1, RAB31, CADM1, C19orf48, NXT1, OSR2, DYNLT3, CD99, TBCB, TUBB6, DHPS, BBIP1, CHMP4A, ARHGEF2, NDUFAF4, SLC29A1, MRPL51, FHL1, PTTG1, AHNAK2, UBE2T, ASNS, ESD, GPER1, VPS72, PPP1R18, CDKN3, CALHM2, C20orf27, IMPDH2, RHNO1, SLC7A1, NHP2, YDJC, MID1IP1…
RUTELLA_RESPONSE_TO_HGF_VS_CSF2RB_AND_IL4_DN	0.0206186	0.156185	0.248225	1.69553	19	70	CCNI, CD59, HNRNPA1, CRIP1, HERPUD1, RPL28, MGLL, SMS, HSPB1, CDKN1A, TXN, BIRC3, CD83, CD58, YWHAQ, TBCB, ANXA2, TUBA1C, RPL22, C3orf14, ENSA, LITAF, SDC4, CIRBP, SPOCK1, ICAM3, ZFP36, CYB5A, TMEM97, SQLE, WNT5B, CELF2, OPTN, CSRP1	CCNI, CD59, HNRNPA1, CRIP1, HERPUD1, RPL28, MGLL, SMS, HSPB1, CDKN1A, TXN, BIRC3, CD83, CD58, YWHAQ, TBCB, ANXA2, TUBA1C, RPL22, C3orf14, ENSA, LITAF, SDC4, CIRBP, SPOCK1, ICAM3, ZFP36, CYB5A, TMEM97, SQLE, WNT5B, CELF2, OPTN, CSRP1
WP_ALZHEIMERS_DISEASE	0.0164948	0.142018	0.245479	1.6949	15	74	GAPDH, SLC25A6, ATF4, TUBA1B, PSMB7, VDAC2, SLC25A5, APH1A, ADRM1, BAD, CAPN2, PSENEN, PSMB5, CSNK2B, TNFRSF1A, CYCS, CALM2, TUBB6, TUBA1C, HSD17B10, CAPN1, TUBB4B, IL1B, XBP1, ITPR3, PSMD9, PSMD4, TUBB2A, PSMD3, DVL2, PSMC5, PSMD8, WNT5B, PSMA5, FZD8, PSMB6, MAPK3, CSF1, RAF1, CDK5, TRAF2, KLC2, PSMA1, PPP3CC, TUBB2B, IRS2	GAPDH, SLC25A6, ATF4, TUBA1B, PSMB7, VDAC2, SLC25A5, APH1A, ADRM1, BAD, CAPN2, PSENEN, PSMB5, CSNK2B, TNFRSF1A, CYCS, CALM2, TUBB6, TUBA1C, HSD17B10, CAPN1, TUBB4B, IL1B, XBP1, ITPR3, PSMD9, PSMD4, TUBB2A, PSMD3, DVL2, PSMC5, PSMD8, WNT5B, PSMA5, FZD8, PSMB6, MAPK3, CSF1, RAF1, CDK5, TRAF2, KLC2, PSMA1, PPP3CC, TUBB2B, IRS2
BASSO_B_LYMPHOCYTE_NETWORK	0.0218978	0.161668	0.264395	1.69404	20	56	S100A4, LGALS1, POLD2, RPS26, CRIP1, PSMB7, TUBG1, PSMB5, CYCS, WDR18, CYC1, CD44, EBNA1BP2, BUD31, POLR2F, ASNS, LITAF, RUVBL2, ETHE1, MRPL12, EPOR, RCC1, EEF1E1, PRDX3, MRPS12, SSRP1, NME1, SUN2, LSM3, NOP16, HDDC2, FEN1, PCNA, EMG1, NDUFAB1	S100A4, LGALS1, POLD2, RPS26, CRIP1, PSMB7, TUBG1, PSMB5, CYCS, WDR18, CYC1, CD44, EBNA1BP2, BUD31, POLR2F, ASNS, LITAF, RUVBL2, ETHE1, MRPL12, EPOR, RCC1, EEF1E1, PRDX3, MRPS12, SSRP1, NME1, SUN2, LSM3, NOP16, HDDC2, FEN1, PCNA, EMG1, NDUFAB1
AKL_HTLV1_INFECTION_UP	0.0228426	0.166037	0.467502	1.69335	17	11	LGALS1, S100A10, LGALS3, PKM	LGALS1, S100A10, LGALS3, PKM
MORI_MATURE_B_LYMPHOCYTE_DN	0.0189099	0.151106	0.319866	1.69303	16	31	COX7A2, CKS1B, SNRPB, TAX1BP3, DGCR6L, TXN, CAPN2, MTHFD2, CYCS, UFC1, LITAF, PGLS, CDKN3, PLA2G12A, HMGA1, PRPS1, PSMD8	COX7A2, CKS1B, SNRPB, TAX1BP3, DGCR6L, TXN, CAPN2, MTHFD2, CYCS, UFC1, LITAF, PGLS, CDKN3, PLA2G12A, HMGA1, PRPS1, PSMD8
KIM_GLIS2_TARGETS_UP	0.0133929	0.127723	0.315769	1.69297	11	33	S100A6, DPT, S100A4, MGP, VIM, MATN2, ANGPTL4, CCL2, CDCA3, OGN, PYCARD, EFEMP2, LTBP2	S100A6, DPT, S100A4, MGP, VIM, MATN2, ANGPTL4, CCL2, CDCA3, OGN, PYCARD, EFEMP2, LTBP2
SERVITJA_ISLET_HNF1A_TARGETS_UP	0.0180467	0.146702	0.283218	1.69264	16	46	DKK3, DPT, LGALS1, VIM, CAPG, RHOC, LGALS3, BGN, CCL2, SERPINE2, BLVRB, ANXA2, HPS1, ACOT7, NOL3, EFEMP2, GALK1, PROCR, ADCY7, SCARA3	DKK3, DPT, LGALS1, VIM, CAPG, RHOC, LGALS3, BGN, CCL2, SERPINE2, BLVRB, ANXA2, HPS1, ACOT7, NOL3, EFEMP2, GALK1, PROCR, ADCY7, SCARA3
MCLACHLAN_DENTAL_CARIES_UP	0.0185759	0.150006	0.258039	1.69245	17	60	ARPC1B, CRLF1, MGP, CAPG, IER3, CD55, IL11, CCL2, SERPINE2, PLAUR, TNFAIP6, CCL3, RAB31, BIRC3, MTHFD2, CD44, CFD, UCP2, ANPEP, GPNMB, IL1B	ARPC1B, CRLF1, MGP, CAPG, IER3, CD55, IL11, CCL2, SERPINE2, PLAUR, TNFAIP6, CCL3, RAB31, BIRC3, MTHFD2, CD44, CFD, UCP2, ANPEP, GPNMB, IL1B
HERNANDEZ_ABERRANT_MITOSIS_BY_DOCETACEL_4NM_UP	0.0191176	0.151972	0.646265	1.69106	12	5	CDKN1A, NT5E, GEM, TNFRSF11B	CDKN1A, NT5E, GEM, TNFRSF11B
BURTON_ADIPOGENESIS_7	0.0195599	0.153294	0.393138	1.68986	15	18	PLP2, S100A6, SERPINE2, CCND1, TAGLN2, CD44, SLC29A1	PLP2, S100A6, SERPINE2, CCND1, TAGLN2, CD44, SLC29A1
KOKKINAKIS_METHIONINE_DEPRIVATION_48HR_DN	0.0252101	0.17472	0.384186	1.68941	20	19	IGFBP6, PMVK, IFRD2, CDA, MGST3, CEBPG, IGFBP5, MPG	IGFBP6, PMVK, IFRD2, CDA, MGST3, CEBPG, IGFBP5, MPG
REACTOME_DEFECTIVE_CHSY1_CAUSES_TPBS	0.011745	0.118248	0.926325	1.68922	6	2	BGN, CSPG4	BGN, CSPG4
REACTOME_INTERLEUKIN_1_SIGNALING	0.0202475	0.155985	0.32257	1.6884	17	30	UBA52, RPS27A, PSMB7, PSMB5, RBX1, PSMF1, UBB, IL1B, PSMD9, PSMD4, TOLLIP, PSMD3, SQSTM1, PSMC5, PSMD8, IKBKG, PSMA5, PSMB6, PSMA1, NFKBIB, NFKB2, PSMD10	UBA52, RPS27A, PSMB7, PSMB5, RBX1, PSMF1, UBB, IL1B, PSMD9, PSMD4, TOLLIP, PSMD3, SQSTM1, PSMC5, PSMD8, IKBKG, PSMA5, PSMB6, PSMA1, NFKBIB, NFKB2, PSMD10
LAIHO_COLORECTAL_CANCER_SERRATED_UP	0.0198123	0.154029	0.262287	1.68771	18	57	EMP3, LGALS1, RPL36AL, TOMM7, ARPC2, MYL6, RBX1, NOP10, TM4SF1, TAGLN2, EMC7, ANXA2, C5orf15, SUMO2, NEDD8, ANXA5, PSMD4, COMMD3, SDCBP, SGCB, NDUFV2, MYL12B, OPTN, ATP6V0E1, MRPS14, SNRPE, ORMDL2, AP2M1, LSM3, ATP1B1, EMP1, BCAP29, VDAC3, CHMP2B	EMP3, LGALS1, RPL36AL, TOMM7, ARPC2, MYL6, RBX1, NOP10, TM4SF1, TAGLN2, EMC7, ANXA2, C5orf15, SUMO2, NEDD8, ANXA5, PSMD4, COMMD3, SDCBP, SGCB, NDUFV2, MYL12B, OPTN, ATP6V0E1, MRPS14, SNRPE, ORMDL2, AP2M1, LSM3, ATP1B1, EMP1, BCAP29, VDAC3, CHMP2B
DANG_REGULATED_BY_MYC_DN	0.0122574	0.121245	0.235387	1.68751	11	89	TMSB4X, AQP1, CRYAB, MGP, RPS23, NPC2, IER3, FTL, RPS12, HMOX1, ANXA4, CSPG4, PLAUR, HSPB1, CD151, CDKN1A, CSTB, CCND1, ARPC4, ILK, CD47, BRD2, ID2, RABIF, PERP, FCGRT, TSPO, GAA, CKAP2L, GDI1, CDKN2B	TMSB4X, AQP1, CRYAB, MGP, RPS23, NPC2, IER3, FTL, RPS12, HMOX1, ANXA4, CSPG4, PLAUR, HSPB1, CD151, CDKN1A, CSTB, CCND1, ARPC4, ILK, CD47, BRD2, ID2, RABIF, PERP, FCGRT, TSPO, GAA, CKAP2L, GDI1, CDKN2B
DELACROIX_RARG_BOUND_MEF	0.0060423	0.0835081	0.220765	1.68726	5	119	RPL13A, RPL19, RPL10A, TNFRSF12A, S100A4, NUPR1, PDLIM4, RHOC, FTL, PIGT, S100A3, PKM, MRGPRF, CKB, RNF5, JUNB, NDUFS8, PTPRS, CRABP2, MRPL34, BSG, CCND1, RARG, PDLIM2, TM4SF1, TAGLN2, TUBB6, CLCF1, MRPL37, ALKBH7, CHMP1A, DUSP14, GDE1, AVPI1, CCDC124, TCIRG1, ESD, OGN, CERS2, SLC39A13, COA3, PDLIM7, NDFIP1, TNFRSF11B, NDUFB10, FTH1, HMGA1, CDKN2D, SQSTM1, IDH3B, CLPP	RPL13A, RPL19, RPL10A, TNFRSF12A, S100A4, NUPR1, PDLIM4, RHOC, FTL, PIGT, S100A3, PKM, MRGPRF, CKB, RNF5, JUNB, NDUFS8, PTPRS, CRABP2, MRPL34, BSG, CCND1, RARG, PDLIM2, TM4SF1, TAGLN2, TUBB6, CLCF1, MRPL37, ALKBH7, CHMP1A, DUSP14, GDE1, AVPI1, CCDC124, TCIRG1, ESD, OGN, CERS2, SLC39A13, COA3, PDLIM7, NDFIP1, TNFRSF11B, NDUFB10, FTH1, HMGA1, CDKN2D, SQSTM1, IDH3B, CLPP
ZHU_CMV_24_HR_UP	0.0237288	0.168276	0.32855	1.68685	20	28	PFKP, EIF4A1, EMP2, CD55, IL11, ENO1, ENO2, POLR2K, NR4A1, IDH3A	PFKP, EIF4A1, EMP2, CD55, IL11, ENO1, ENO2, POLR2K, NR4A1, IDH3A
MOREAUX_B_LYMPHOCYTE_MATURATION_BY_TACI_UP	0.0252101	0.17472	0.375648	1.6854	20	20	FMOD, RPL37A, CAPS, AKR1C1, PLAUR, PHF1, LMNA, HMCES, HYI	FMOD, RPL37A, CAPS, AKR1C1, PLAUR, PHF1, LMNA, HMCES, HYI
GOUYER_TUMOR_INVASIVENESS	0.011745	0.118248	0.924117	1.68519	6	2	CKB, AKR1B1	CKB, AKR1B1
SMITH_TERT_TARGETS_UP	0.0168955	0.144855	0.274257	1.68465	15	50	CCDC85B, HERPUD1, CD55, CEBPG, CXCL2, UQCRFS1, DCTN2, PPP1R11, TGIF1, DGUOK, MTHFD2, CYC1, IL10RB, XBP1, ASNS, GOT1, PSMD9, PSMD4, CDKN3, TSG101, ZFP36, DYNLT1, CLPP, STK3, SHMT2	CCDC85B, HERPUD1, CD55, CEBPG, CXCL2, UQCRFS1, DCTN2, PPP1R11, TGIF1, DGUOK, MTHFD2, CYC1, IL10RB, XBP1, ASNS, GOT1, PSMD9, PSMD4, CDKN3, TSG101, ZFP36, DYNLT1, CLPP, STK3, SHMT2
GRANDVAUX_IRF3_TARGETS_DN	0.0240793	0.169507	0.556491	1.68382	16	7	RPS7, ANXA4, MFAP5, CD58, GEM	RPS7, ANXA4, MFAP5, CD58, GEM
KEGG_CITRATE_CYCLE_TCA_CYCLE	0.0269608	0.17983	0.40699	1.68311	21	16	SDHC, SDHB, MDH2, IDH3A, IDH3G, ACO2, IDH3B, PCK2, SUCLA2, PDHB, FH, OGDH, PDHA1, SDHA	SDHC, SDHB, MDH2, IDH3A, IDH3G, ACO2, IDH3B, PCK2, SUCLA2, PDHB, FH, OGDH, PDHA1, SDHA
LIANG_HEMATOPOIESIS_STEM_CELL_NUMBER_LARGE_VS_TINY_UP	0.0252101	0.17472	0.382523	1.6821	20	19	S100A6, ITGB1BP1, SERPINE2, PGAM1, FKBP1A, GTF3A, ST6GALNAC4, TMEM183A, PTTG1, CDKN3, TMEM141, MANF	S100A6, ITGB1BP1, SERPINE2, PGAM1, FKBP1A, GTF3A, ST6GALNAC4, TMEM183A, PTTG1, CDKN3, TMEM141, MANF
REACTOME_CELL_DEATH_SIGNALLING_VIA_NRAGE_NRIF_AND_NADE	0.0252101	0.17472	0.382463	1.68184	20	19	UBA52, RPS27A, APH1A, BAD, PSENEN, NGEF, ARHGEF2, UBB, ARHGEF10, SQSTM1, TIAM2	UBA52, RPS27A, APH1A, BAD, PSENEN, NGEF, ARHGEF2, UBB, ARHGEF10, SQSTM1, TIAM2
ONDER_CDH1_TARGETS_3_DN	0.0240964	0.169507	0.490034	1.68158	17	10	CXCL2, MFAP5, CXCL3, IL1B, ANO1, PTHLH, CXCL1, SOX9	CXCL2, MFAP5, CXCL3, IL1B, ANO1, PTHLH, CXCL1, SOX9
LEE_LIVER_CANCER_E2F1_DN	0.0254958	0.17472	0.555539	1.68094	17	7	AKR1C1, DBI, HSD17B10, GOT1, IGF1	AKR1C1, DBI, HSD17B10, GOT1, IGF1
WP_METABOLIC_REPROGRAMMING_IN_COLON_CANCER	0.0252101	0.17472	0.374347	1.67956	20	20	GAPDH, PKM, LDHA, PGAM1, ENO1, SDHB, MDH2, IDH3A, PGK1, SLC16A3, ACO2, SHMT2, PDHB, FH, PYCR2	GAPDH, PKM, LDHA, PGAM1, ENO1, SDHB, MDH2, IDH3A, PGK1, SLC16A3, ACO2, SHMT2, PDHB, FH, PYCR2
WP_COMPLEMENT_SYSTEM_IN_NEURONAL_DEVELOPMENT_AND_PLASTICITY	0.0207824	0.157227	0.390665	1.67923	16	18	MFGE8, AXL, CD59, CLU, CD55, HTRA2, CYCS, CFD	MFGE8, AXL, CD59, CLU, CD55, HTRA2, CYCS, CFD
JISON_SICKLE_CELL_DISEASE_UP	0.0232313	0.166597	0.26582	1.67913	21	54	CD9, EMP3, AXL, CLIC1, NDUFAF3, HMOX1, CD151, CDKN1A, TXN, BLVRB, NDUFB7, ANXA2, BLOC1S1, GAS2L1, COX17, TRIP6, TUBB2A, PRDX1, TMED1, DYNLT1, SQLE, AKR1A1, WSB2, PCK2, RHOA, RNF24, GNG5, ATP1B1, DOK1, LEPROT, EIF4A3, CTSL	CD9, EMP3, AXL, CLIC1, NDUFAF3, HMOX1, CD151, CDKN1A, TXN, BLVRB, NDUFB7, ANXA2, BLOC1S1, GAS2L1, COX17, TRIP6, TUBB2A, PRDX1, TMED1, DYNLT1, SQLE, AKR1A1, WSB2, PCK2, RHOA, RNF24, GNG5, ATP1B1, DOK1, LEPROT, EIF4A3, CTSL
DORN_ADENOVIRUS_INFECTION_12HR_DN	0.0238994	0.169094	0.440722	1.67837	18	13	TNFRSF12A, FHL2, IER3, CCND1, CD83, ANPEP	TNFRSF12A, FHL2, IER3, CCND1, CD83, ANPEP
REACTOME_TRANSCRIPTION_COUPLED_NUCLEOTIDE_EXCISION_REPAIR_TC_NER	0.0153005	0.1378	0.300121	1.67807	13	37	POLD2, UBA52, RPS27A, POLD4, RBX1, POLR2K, COPS3, POLR2I, COPS8, POLR2E, UBB, POLR2F, POLR2J, COPS6, COPS4, ERCC1, POLE4, POLR2C, RFC2, POLR2L, PCNA, ISY1, MNAT1, COPS5, POLR2H, PPIE, RFC5, XPA, GTF2H1, RPA1, RPA2, RFC4	POLD2, UBA52, RPS27A, POLD4, RBX1, POLR2K, COPS3, POLR2I, COPS8, POLR2E, UBB, POLR2F, POLR2J, COPS6, COPS4, ERCC1, POLE4, POLR2C, RFC2, POLR2L, PCNA, ISY1, MNAT1, COPS5, POLR2H, PPIE
MCBRYAN_PUBERTAL_BREAST_6_7WK_DN	0.0232274	0.166597	0.390203	1.67724	18	18	RPS10, TNFRSF12A, PDLIM4, TGIF1, KIF22, CDCA3, UNC50, PTTG1, BPGM, IFT57	RPS10, TNFRSF12A, PDLIM4, TGIF1, KIF22, CDCA3, UNC50, PTTG1, BPGM, IFT57
REACTOME_HEDGEHOG_LIGAND_BIOGENESIS	0.0236967	0.168244	0.365895	1.67685	19	21	UBA52, RPS27A, PSMB7, PSMB5, PSMF1, UBB, PSMD9, PSMD4, PSMD3, PSMC5, PSMD8, PSMA5, PSMB6, DERL2, PSMA1	UBA52, RPS27A, PSMB7, PSMB5, PSMF1, UBB, PSMD9, PSMD4, PSMD3, PSMC5, PSMD8, PSMA5, PSMB6, DERL2, PSMA1
REACTOME_METABOLISM_OF_NITRIC_OXIDE_NOS3_ACTIVATION_AND_REGULATION	0.0191083	0.151972	0.777842	1.67555	11	3	DDAH2, NOSIP	DDAH2, NOSIP
KYNG_DNA_DAMAGE_DN	0.0218522	0.161527	0.251319	1.67532	20	64	OAZ1, PRELP, ARPC1B, RPL7A, CRYAB, SOD1, VIM, PRSS23, EIF3L, SERPINE2, FLOT1, CXCL2, CCND1, CYCS, SLC31A2, HSPB8, IL10RB, PDCD5, HSD17B10, POLR2F, RABGGTB, ESD, IGF1, MORF4L1, EIF4E, NDUFB6, HEXB, SLC35B1, PCK2	OAZ1, PRELP, ARPC1B, RPL7A, CRYAB, SOD1, VIM, PRSS23, EIF3L, SERPINE2, FLOT1, CXCL2, CCND1, CYCS, SLC31A2, HSPB8, IL10RB, PDCD5, HSD17B10, POLR2F, RABGGTB, ESD, IGF1, MORF4L1, EIF4E, NDUFB6, HEXB, SLC35B1, PCK2
DAZARD_UV_RESPONSE_CLUSTER_G24	0.0264256	0.177907	0.52485	1.67481	18	8	PDLIM4, ECM1, TM4SF1, TUBB2A, ZFP36	PDLIM4, ECM1, TM4SF1, TUBB2A, ZFP36
RUTELLA_RESPONSE_TO_HGF_UP	0.0100503	0.107965	0.212459	1.67475	9	138	CD9, CD59, KCNMA1, LGALS3, AKR1C1, MGLL, SMS, CCL2, AKR1B1, OAZ2, HSPB1, TNFAIP6, TXN, CCL3, PSMB5, CCND1, BIRC3, SLC3A2, CD47, CD58, CXCL3, EMC7, YWHAQ, ANXA2, SCCPDH, TUBA1C, ZNF706, C3orf14, DNPH1, GPNMB, IL1B, NDP, ENSA, TCIRG1, GGH, LITAF, ANXA5, SDC4, CALHM2, LTBP2, YIPF6, TPST1, PRDX1, MTX2, FTH1, HEXB, CYB5A, SQSTM1, TMEM97, SQLE, SLC35B1, FKBP4, CXCL1, PCK2, CNPY2, OPTN, CSRP1, ATP6V0E1,…	CD9, CD59, KCNMA1, LGALS3, AKR1C1, MGLL, SMS, CCL2, AKR1B1, OAZ2, HSPB1, TNFAIP6, TXN, CCL3, PSMB5, CCND1, BIRC3, SLC3A2, CD47, CD58, CXCL3, EMC7, YWHAQ, ANXA2, SCCPDH, TUBA1C, ZNF706, C3orf14, DNPH1, GPNMB, IL1B, NDP, ENSA, TCIRG1, GGH, LITAF, ANXA5, SDC4, CALHM2, LTBP2, YIPF6, TPST1, PRDX1, MTX2, FTH1, HEXB, CYB5A, SQSTM1, TMEM97, SQLE, SLC35B1, FKBP4, CXCL1, PCK2, CNPY2, OPTN, CSRP1, ATP6V0E1,…
DING_LUNG_CANCER_EXPRESSION_BY_COPY_NUMBER	0.0239453	0.169222	0.335741	1.67312	20	26	CEBPG, GTF3A, SDHC, PDCD6, PEPD, NDUFB5, LSM1, FBXO25, ASH2L, EIF3H, DCTD, SNAP29, CMAS, MRPS28	CEBPG, GTF3A, SDHC, PDCD6, PEPD, NDUFB5, LSM1, FBXO25, ASH2L, EIF3H, DCTD, SNAP29, CMAS, MRPS28
WILLERT_WNT_SIGNALING	0.0270636	0.17983	0.503059	1.67204	19	9	RPL27A, UBE2D2, CCND1, ID2, TNFRSF11B, GYPC	RPL27A, UBE2D2, CCND1, ID2, TNFRSF11B, GYPC
WP_ALZHEIMERS_DISEASE_AND_MIRNA_EFFECTS	0.0195473	0.153294	0.241507	1.67169	18	75	GAPDH, SLC25A6, ATF4, TUBA1B, PSMB7, VDAC2, SLC25A5, APH1A, ADRM1, BAD, CAPN2, PSENEN, PSMB5, CSNK2B, TNFRSF1A, CYCS, CALM2, TUBB6, TUBA1C, HSD17B10, CAPN1, TUBB4B, IL1B, XBP1, ITPR3, PSMD9, PSMD4, TUBB2A, PSMD3, DVL2, PSMC5, PSMD8, WNT5B, PSMA5, FZD8, PSMB6, MAPK3, CSF1, RAF1, CDK5, TRAF2, KLC2, PSMA1, PPP3CC, TUBB2B, IRS2	GAPDH, SLC25A6, ATF4, TUBA1B, PSMB7, VDAC2, SLC25A5, APH1A, ADRM1, BAD, CAPN2, PSENEN, PSMB5, CSNK2B, TNFRSF1A, CYCS, CALM2, TUBB6, TUBA1C, HSD17B10, CAPN1, TUBB4B, IL1B, XBP1, ITPR3, PSMD9, PSMD4, TUBB2A, PSMD3, DVL2, PSMC5, PSMD8, WNT5B, PSMA5, FZD8, PSMB6, MAPK3, CSF1, RAF1, CDK5, TRAF2, KLC2, PSMA1, PPP3CC, TUBB2B, IRS2
GARY_CD5_TARGETS_UP	0.0060241	0.0835081	0.206772	1.67077	5	159	RPL13A, RPL31, ATF4, POLD4, FXYD5, ZC3H11A, CD70, CYSTM1, DDIT4, NPC2, HCFC1R1, CD55, NR1H2, ARL2, JUNB, FLOT1, VAMP2, CDKN1A, CEBPG, ENO2, CCL3, MYADM, FAM162A, CD83, SLC3A2, DPP7, CCL4, BCKDK, ST6GALNAC4, RGS16, DHPS, ALKBH7, IL10RB, CAMLG, HMG20B, TSPO, UCP2, PGK1, MPST, CD99L2, GAA, ASNS, ESD, SHKBP1, ETHE1, ARHGDIA, PPP1R18, UBXN6, INSIG1, SESN2, SLC7A1, PARVB, CDK10, ALDH16A1, MIF4GD, HMGA1…	RPL13A, RPL31, ATF4, POLD4, FXYD5, ZC3H11A, CD70, CYSTM1, DDIT4, NPC2, HCFC1R1, CD55, NR1H2, ARL2, JUNB, FLOT1, VAMP2, CDKN1A, CEBPG, ENO2, CCL3, MYADM, FAM162A, CD83, SLC3A2, DPP7, CCL4, BCKDK, ST6GALNAC4, RGS16, DHPS, ALKBH7, IL10RB, CAMLG, HMG20B, TSPO, UCP2, PGK1, MPST, CD99L2, GAA, ASNS, ESD, SHKBP1, ETHE1, ARHGDIA, PPP1R18, UBXN6, INSIG1, SESN2, SLC7A1, PARVB, CDK10, ALDH16A1, MIF4GD, HMGA1…
SARTIPY_BLUNTED_BY_INSULIN_RESISTANCE_DN	0.0258359	0.175288	0.691942	1.67025	16	4	NUPR1, HERPUD1, RARG	NUPR1, HERPUD1, RARG
REACTOME_NUCLEAR_ENVELOPE_NE_REASSEMBLY	0.0221704	0.162555	0.349798	1.66968	18	23	TUBA1B, RAN, LMNA, TUBB6, TUBA1C, CHMP4A, SIRT2, TUBB4B, EMD, SUMO1, TUBB2A, RCC1, BANF1, CHMP3, NDC1	TUBA1B, RAN, LMNA, TUBB6, TUBA1C, CHMP4A, SIRT2, TUBB4B, EMD, SUMO1, TUBB2A, RCC1, BANF1, CHMP3, NDC1
BOYAULT_LIVER_CANCER_SUBCLASS_G1_UP	0.0156076	0.138878	0.313667	1.66889	13	32	RPL17, MGP, RPS19, NBPF10, MATN2, TAX1BP3, RPLP0, HNRNPA0, NTAN1, LMNA	RPL17, MGP, RPS19, NBPF10, MATN2, TAX1BP3, RPLP0, HNRNPA0, NTAN1, LMNA
WP_SPINAL_CORD_INJURY	0.0153846	0.1378	0.296744	1.6685	13	38	AQP1, VIM, RHOC, LGALS3, CSPG4, CCL2, FKBP1A, CXCL2, PLA2G2A, CCND1, CD47, NTN1, NR4A1, MIF, IL1B	AQP1, VIM, RHOC, LGALS3, CSPG4, CCL2, FKBP1A, CXCL2, PLA2G2A, CCND1, CD47, NTN1, NR4A1, MIF, IL1B
REACTOME_HIV_TRANSCRIPTION_ELONGATION	0.0251572	0.17472	0.437863	1.66748	19	13	SUPT4H1, POLR2K, POLR2I, POLR2E, POLR2F, POLR2J, POLR2C, SSRP1, POLR2L, MNAT1, POLR2H, NELFE, GTF2H1	SUPT4H1, POLR2K, POLR2I, POLR2E, POLR2F, POLR2J, POLR2C, SSRP1, POLR2L, MNAT1, POLR2H, NELFE
MCMURRAY_TP53_HRAS_COOPERATION_RESPONSE_UP	0.0231548	0.166597	0.58674	1.66738	15	6	SMS, CXCL2, CADM1, PARVB, HMGA1, OAF	SMS, CXCL2, CADM1, PARVB, HMGA1, OAF
MORI_EMU_MYC_LYMPHOMA_BY_ONSET_TIME_UP	0.0213723	0.159094	0.318541	1.66731	18	30	SNRPB, CENPN, ELOF1, COX5A, SUMO2, INO80E, MRPS18A, HMGA1, AHCY, ZNF428, SSRP1, MCM7, CDCA4, CEP89, LSM6, TIPIN, ERH, PHB2, SMARCB1, GINS2, MTHFD1, DCK, HPRT1, PTGR1, LLGL1, CENPO	SNRPB, CENPN, ELOF1, COX5A, SUMO2, INO80E, MRPS18A, HMGA1, AHCY, ZNF428, SSRP1, MCM7, CDCA4, CEP89, LSM6, TIPIN, ERH, PHB2, SMARCB1, GINS2, MTHFD1
KOBAYASHI_EGFR_SIGNALING_6HR_DN	0.0269122	0.17983	0.55092	1.66697	18	7	IER3, IL11, CCND1, PHLDA2	IER3, IL11, CCND1, PHLDA2
REACTOME_TRANSPORT_OF_CONNEXONS_TO_THE_PLASMA_MEMBRANE	0.0283286	0.185157	0.550375	1.66532	19	7	TUBA1B, TUBB6, TUBA1C, TUBB4B, TUBB2A	TUBA1B, TUBB6, TUBA1C, TUBB4B, TUBB2A
CAVARD_LIVER_CANCER_MALIGNANT_VS_BENIGN	0.0306373	0.195082	0.402495	1.66452	24	16	RPL13A, AKR1C1, SLC25A5, MRFAP1, MYL6, GLUL, GGH, PRDX1, FTH1, CD14, DPP4	RPL13A, AKR1C1, SLC25A5, MRFAP1, MYL6, GLUL, GGH, PRDX1, FTH1, CD14, DPP4
WANG_ESOPHAGUS_CANCER_VS_NORMAL_UP	0.0153005	0.1378	0.297361	1.66265	13	37	FMOD, TNFRSF12A, EIF1, AGPAT2, PIGT, ANXA4, MYADM, CCL4, NR4A1, PNPLA2, UCP2, ANXA5, SDC4, CREB3, ARID5A	FMOD, TNFRSF12A, EIF1, AGPAT2, PIGT, ANXA4, MYADM, CCL4, NR4A1, PNPLA2, UCP2, ANXA5, SDC4, CREB3, ARID5A
VALK_AML_CLUSTER_9	0.0206186	0.156185	0.450475	1.6617	15	12	TPPP3, CD59, MGLL, CHST12, NT5E	TPPP3, CD59, MGLL, CHST12, NT5E
WEINMANN_ADAPTATION_TO_HYPOXIA_DN	0.0256724	0.17472	0.386521	1.66141	20	18	CRLF1, IER3, CD55, PLAUR, CADM1, NT5E, SLC16A3, SDC4	CRLF1, IER3, CD55, PLAUR, CADM1, NT5E, SLC16A3, SDC4
DASU_IL6_SIGNALING_UP	0.027611	0.182669	0.377785	1.66127	22	19	IER3, CCL2, CKS2, TNFAIP6, CD47, CXCL3, ANPEP, GEM, NMB, ZFP36	IER3, CCL2, CKS2, TNFAIP6, CD47, CXCL3, ANPEP, GEM, NMB, ZFP36
WONG_PROTEASOME_GENE_MODULE	0.02625	0.177507	0.424117	1.65949	20	14	UBE2D2, UBE2T, PSMD3, SQSTM1, PSMC5, USP1, PSMD8, PSMA5, PSMB6, PSMA1, CDC20, PSMD10	UBE2D2, UBE2T, PSMD3, SQSTM1, PSMC5, USP1, PSMD8, PSMA5, PSMB6, PSMA1, CDC20, PSMD10
ZHAN_MULTIPLE_MYELOMA_SUBGROUPS	0.0254351	0.17472	0.48359	1.65946	18	10	POLD2, CKS1B, FKBP1A, CSNK2B, UGP2, SUMO1, ACO2	POLD2, CKS1B, FKBP1A, CSNK2B, UGP2, SUMO1, ACO2
COWLING_MYCN_TARGETS	0.0206186	0.156185	0.449717	1.6589	15	12	MFGE8, CRYAB, DDAH2, IGFBP5, COX7A1, TUBB2A, HSPB2, FBLN5	MFGE8, CRYAB, DDAH2, IGFBP5, COX7A1, TUBB2A, HSPB2, FBLN5
MCCABE_HOXC6_TARGETS_CANCER_DN	0.0205882	0.156185	0.633716	1.65822	13	5	MKKS, TSEN34, CHCHD5	MKKS, TSEN34, CHCHD5
REACTOME_MODULATION_BY_MTB_OF_HOST_IMMUNE_SYSTEM	0.0273556	0.181175	0.686616	1.6574	17	4	UBA52, RPS27A, UBB	UBA52, RPS27A, UBB
HEIDENBLAD_AMPLICON_8Q24_DN	0.0264151	0.177907	0.434982	1.65651	20	13	ATF4, COMMD6, KCNN4, SAP18, HPS1, ETHE1, RABEPK, GPC1, TMEM242, GSTK1	ATF4, COMMD6, KCNN4, SAP18, HPS1, ETHE1, RABEPK, GPC1, TMEM242, GSTK1
GARGALOVIC_RESPONSE_TO_OXIDIZED_PHOSPHOLIPIDS_RED_UP	0.0283286	0.185157	0.547087	1.65537	19	7	ATF4, DDIT4, CEBPG, MTHFD2	ATF4, DDIT4, CEBPG, MTHFD2
IIZUKA_LIVER_CANCER_PROGRESSION_L1_G1_DN	0.0273556	0.181175	0.68539	1.65444	17	4	DRAP1, SNRPB, CADM1	DRAP1, SNRPB, CADM1
REACTOME_HOST_INTERACTIONS_OF_HIV_FACTORS	0.0173724	0.145557	0.286316	1.654	15	42	SLC25A6, UBA52, RPS27A, PSMB7, RAN, SLC25A5, PSMB5, RBX1, PSMF1, UBB, PSMD9, PSMD4, PSMD3, RCC1, HMGA1, PSMC5, BANF1, PSMD8, PSMA5, PSMB6, AP1S2, NDC1, AP2M1, PSMA1, PPIA	SLC25A6, UBA52, RPS27A, PSMB7, RAN, SLC25A5, PSMB5, RBX1, PSMF1, UBB, PSMD9, PSMD4, PSMD3, RCC1, HMGA1, PSMC5, BANF1, PSMD8, PSMA5, PSMB6, AP1S2, NDC1, AP2M1, PSMA1, PPIA
CASORELLI_ACUTE_PROMYELOCYTIC_LEUKEMIA_DN	0.002997	0.0668467	0.191013	1.65381	2	239	ALDOA, GAPDH, RPL3, PFKP, POLD2, CD59, TPI1, HNRNPA1, TMEM106C, FHL2, CKS1B, AKR1C1, SNRPB, PRSS23, LDHA, TMBIM1, SMS, AKR1B1, SERPINE2, PRC1, FLOT1, UROS, ENO1, NDUFV1, SNF8, ENO2, CLN6, LMNA, PSMB5, ARPC4, HMCES, COA1, CAMK1, GLUL, KIF22, DAG1, SNX17, CYC1, THOC6, CBR1, ZWINT, PSMC3IP, HEXIM1, C3orf14, CHMP4A, TUFM, KEAP1, TIMM10, ARL6IP4, NANS, CHCHD3, TMEM14A, DNPH1, PGK1, SLC16A3, ENSA, EBP,…	ALDOA, GAPDH, RPL3, PFKP, POLD2, CD59, TPI1, HNRNPA1, TMEM106C, FHL2, CKS1B, AKR1C1, SNRPB, PRSS23, LDHA, TMBIM1, SMS, AKR1B1, SERPINE2, PRC1, FLOT1, UROS, ENO1, NDUFV1, SNF8, ENO2, CLN6, LMNA, PSMB5, ARPC4, HMCES, COA1, CAMK1, GLUL, KIF22, DAG1, SNX17, CYC1, THOC6, CBR1, ZWINT, PSMC3IP, HEXIM1, C3orf14, CHMP4A, TUFM, KEAP1, TIMM10, ARL6IP4, NANS, CHCHD3, TMEM14A, DNPH1, PGK1, SLC16A3, ENSA, EBP,…
DORN_ADENOVIRUS_INFECTION_32HR_DN	0.0268949	0.17983	0.384698	1.65358	21	18	TNFRSF12A, FHL2, IER3, JUNB, CCND1, CD83, NR4A1	TNFRSF12A, FHL2, IER3, JUNB, CCND1, CD83, NR4A1
MATZUK_CUMULUS_EXPANSION	0.0201342	0.155405	0.906181	1.65249	11	2	PTGER2, TNFAIP6	PTGER2, TNFAIP6
LENAOUR_DENDRITIC_CELL_MATURATION_DN	0.0163934	0.141344	0.295498	1.65223	14	37	S100A4, EMP3, IER3, AKR1C1, TAX1BP3, PLAUR, CXCL2, CXCL3, SNX17, BRD2, CD44, HSD17B10, ANPEP, IL1B, NMB, PDLIM7, SDF2, NFYC, CD14, IDS, NINJ1, DOK1, EMP1, IRF7, ALG3	S100A4, EMP3, IER3, AKR1C1, TAX1BP3, PLAUR, CXCL2, CXCL3, SNX17, BRD2, CD44, HSD17B10, ANPEP, IL1B, NMB, PDLIM7, SDF2, NFYC, CD14, IDS, NINJ1, DOK1, EMP1, IRF7, ALG3
REACTOME_AUTOPHAGY	0.0238837	0.169094	0.255661	1.65212	22	58	GABARAPL2, UBA52, RPS27A, EEF1A1, TUBA1B, TOMM7, VIM, RHEB, LAMTOR5, ATG9A, CSNK2B, TUBB6, TUBA1C, LAMTOR4, CHMP4A, MLST8, WDR45, TUBB4B, UBB, VPS28, ARL13B, TUBB2A, TSG101, LAMTOR2, SQSTM1, LAMTOR1, ATG3, TOMM22, MVB12A, CHMP3, HSF1, MAP1LC3A, VPS37C, RRAGC, TUBB2B, ATG4B	GABARAPL2, UBA52, RPS27A, EEF1A1, TUBA1B, TOMM7, VIM, RHEB, LAMTOR5, ATG9A, CSNK2B, TUBB6, TUBA1C, LAMTOR4, CHMP4A, MLST8, WDR45, TUBB4B, UBB, VPS28, ARL13B, TUBB2A, TSG101, LAMTOR2, SQSTM1, LAMTOR1, ATG3, TOMM22, MVB12A, CHMP3, HSF1, MAP1LC3A, VPS37C, RRAGC, TUBB2B, ATG4B
REACTOME_SIGNALING_BY_FGFR2_IIIA_TM	0.0305981	0.195043	0.517689	1.65196	21	8	POLR2K, POLR2I, POLR2E, POLR2F, POLR2J, POLR2C, POLR2L, POLR2H	POLR2K, POLR2I, POLR2E, POLR2F, POLR2J, POLR2C, POLR2L, POLR2H
BRUINS_UVC_RESPONSE_EARLY_LATE	0.0195876	0.153315	0.239156	1.65125	18	74	RPS20, GPX3, RPSA, PMVK, RPLP0, NOSIP, SIVA1, PPP1R11, C19orf48, MAP1A, URM1, ARL6IP6, DUSP14, CLN8, PSMG2, TUBB4B, LSM1, CCDC124, HSPBP1, UBL4A, ZFAND1, IFT27, EMC9, ANAPC15, LRR1, TINF2, MED10, ATG3, ZC3H6, BANF1, CLPP, SHMT2, INSIG2, ETV5, DESI2, TMEM223, NIP7, SMAP1, MOB4, TRAF2	RPS20, GPX3, RPSA, PMVK, RPLP0, NOSIP, SIVA1, PPP1R11, C19orf48, MAP1A, URM1, ARL6IP6, DUSP14, CLN8, PSMG2, TUBB4B, LSM1, CCDC124, HSPBP1, UBL4A, ZFAND1, IFT27, EMC9, ANAPC15, LRR1, TINF2, MED10, ATG3, ZC3H6, BANF1, CLPP, SHMT2, INSIG2, ETV5, DESI2, TMEM223, NIP7, SMAP1, MOB4, TRAF2
LEE_AGING_NEOCORTEX_UP	0.0263761	0.177907	0.339994	1.65083	22	24	CD9, EEF2, CRYAB, VIM, S100A10, JUNB, CD68, NR4A1, RHOG, VPS72	CD9, EEF2, CRYAB, VIM, S100A10, JUNB, CD68, NR4A1, RHOG, VPS72
LEONARD_HYPOXIA	0.0334158	0.204968	0.408339	1.65068	26	15	ALDOA, PFKP, HNRNPA1, DDIT4, JUNB, PGK1, SLC16A3	ALDOA, PFKP, HNRNPA1, DDIT4, JUNB, PGK1, SLC16A3
WIERENGA_PML_INTERACTOME	0.0330882	0.204968	0.399107	1.6505	26	16	RPL3, RPS27, RPS3, EEF1A1, RPS18, POLDIP2	RPL3, RPS27, RPS3, EEF1A1, RPS18, POLDIP2
TOMLINS_PROSTATE_CANCER_UP	0.0334158	0.204968	0.408183	1.65005	26	15	RPL31, SLC25A6, EEF2, EIF4A1, NACA, GUSB	RPL31, SLC25A6, EEF2, EIF4A1, NACA, GUSB
BILANGES_RAPAMYCIN_SENSITIVE_GENES	0.0206186	0.156185	0.44716	1.64947	15	12	RPL23A, RPL27, RPS15, RPL11, RPL35, RPL22	RPL23A, RPL27, RPS15, RPL11, RPL35, RPL22
SHEDDEN_LUNG_CANCER_POOR_SURVIVAL_A6	0.0121212	0.120483	0.216391	1.64907	11	117	GAPDH, PFKP, CD70, RAN, SNRPB, PKM, CENPN, PRC1, CKS2, ADRM1, TUBG1, ENPP1, DGUOK, APOBEC3B, MTHFD2, NABP2, CARHSP1, ZWINT, HEXIM1, ACD, PCMT1, ACOT7, CDCA3, ARL4D, TROAP, NDUFA9, MIF, PTTG1, YEATS4, LSM4, PGK1, SLC16A3, GGH, RUVBL2, DSN1, CDKN3, TEX30, MRPL12, CMAS, MTCH2, CMC2, HMGA1, CDKN2D, PRPS1, FKBP4, CENPU, MELK, TRMU, DTYMK, SNX7, ACP1, PSMA5, RFC2, PPP2R3C, VANGL1, SPC25, TBRG4, CDKN2A,…	GAPDH, PFKP, CD70, RAN, SNRPB, PKM, CENPN, PRC1, CKS2, ADRM1, TUBG1, ENPP1, DGUOK, APOBEC3B, MTHFD2, NABP2, CARHSP1, ZWINT, HEXIM1, ACD, PCMT1, ACOT7, CDCA3, ARL4D, TROAP, NDUFA9, MIF, PTTG1, YEATS4, LSM4, PGK1, SLC16A3, GGH, RUVBL2, DSN1, CDKN3, TEX30, MRPL12, CMAS, MTCH2, CMC2, HMGA1, CDKN2D, PRPS1, FKBP4, CENPU, MELK, TRMU, DTYMK, SNX7, ACP1, PSMA5, RFC2, PPP2R3C, VANGL1, SPC25, TBRG4, CDKN2A,…
REACTOME_DNA_DAMAGE_TELOMERE_STRESS_INDUCED_SENESCENCE	0.0266497	0.179219	0.455263	1.64902	20	11	CDKN1A, ACD, RAD50, KAT5, TINF2, HMGA1, CABIN1, TERF1	CDKN1A, ACD, RAD50, KAT5, TINF2, HMGA1, CABIN1, TERF1
CAIRO_PML_TARGETS_BOUND_BY_MYC_UP	0.0305981	0.195043	0.516496	1.64815	21	8	LDHA, ID2, DNPH1, EIF4E, PTMA	LDHA, ID2, DNPH1, EIF4E, PTMA
MOOTHA_GLUCONEOGENESIS	0.0206186	0.156185	0.44673	1.64789	15	12	ALDOA, TPI1, LDHA, ENO1, ENO2, MDH2, PGK1	ALDOA, TPI1, LDHA, ENO1, ENO2, MDH2, PGK1
ZHAN_LATE_DIFFERENTIATION_GENES_DN	0.0288754	0.187782	0.682502	1.64747	18	4	PKM, CKS2, EPHX1	PKM, CKS2, EPHX1
REACTOME_CELL_CYCLE_CHECKPOINTS	0.0204708	0.156185	0.233728	1.64738	19	80	RPS27, UBA52, RPS27A, ANAPC11, PSMB7, CENPN, CDKN1A, PSMB5, BABAM1, YWHAQ, PSMF1, ZWINT, ANAPC16, PCBP4, UBB, PMF1, RAD50, PSMD9, CENPH, PSMD4, UBE2E1, DSN1, SUMO1, PSMD3, RHNO1, KAT5, ANAPC15, PSMC5, ZNF385A, CENPU, PSMD8, MAD1L1, CDC26, PSMA5, PSMB6, RFC2, SPC25, MCM7, CDKN2A, PSMA1, CDC20, PKMYT1, UBE2D1, CDC45, PSMD10, CENPM, PPP2R5B, CENPL, CENPT, CENPQ, RAD1, MCM5, RAD9A, RFC5, AURKB, CENPO…	RPS27, UBA52, RPS27A, ANAPC11, PSMB7, CENPN, CDKN1A, PSMB5, BABAM1, YWHAQ, PSMF1, ZWINT, ANAPC16, PCBP4, UBB, PMF1, RAD50, PSMD9, CENPH, PSMD4, UBE2E1, DSN1, SUMO1, PSMD3, RHNO1, KAT5, ANAPC15, PSMC5, ZNF385A, CENPU, PSMD8, MAD1L1, CDC26, PSMA5, PSMB6, RFC2, SPC25, MCM7, CDKN2A, PSMA1, CDC20, PKMYT1, UBE2D1, CDC45, PSMD10, CENPM, PPP2R5B, CENPL, CENPT
YU_BAP1_TARGETS	0.029745	0.1912	0.544073	1.64625	20	7	TADA3, COX7C, CYB5R1, USP1, BAP1, BCL2A1, CDC45	TADA3, COX7C, CYB5R1, USP1, BAP1, BCL2A1, CDC45
KOBAYASHI_EGFR_SIGNALING_24HR_DN	0.019368	0.152994	0.231053	1.64532	18	84	TNFRSF12A, RNASEH2A, AXL, CKS1B, IER3, IL11, POLR3K, CENPN, PRC1, CKS2, ENO2, TUBG1, CCND1, PHLDA2, NT5E, TUBB6, ZWINT, PSMC3IP, CDCA3, SLC29A1, CDC42EP1, TUBB4B, EXOSC8, ASF1B, RRP15, CKLF, DSN1, CDKN3, TUBB2A, TEX30, CMC2, EEF1E1, PRPS1, USP1, CENPU, MELK, ETV5, RFC2, NUDT15, SPC25, MCM7, SOX9, CDCA4, NME1, TIPIN, CDC20, PKMYT1, FEN1, PCNA, CDC45, TUBB, GINS2, CENPM, DNAJC9, SLC43A3, FOSL1, MCM…	TNFRSF12A, RNASEH2A, AXL, CKS1B, IER3, IL11, POLR3K, CENPN, PRC1, CKS2, ENO2, TUBG1, CCND1, PHLDA2, NT5E, TUBB6, ZWINT, PSMC3IP, CDCA3, SLC29A1, CDC42EP1, TUBB4B, EXOSC8, ASF1B, RRP15, CKLF, DSN1, CDKN3, TUBB2A, TEX30, CMC2, EEF1E1, PRPS1, USP1, CENPU, MELK, ETV5, RFC2, NUDT15, SPC25, MCM7, SOX9, CDCA4, NME1, TIPIN, CDC20, PKMYT1, FEN1, PCNA, CDC45, TUBB, GINS2, CENPM, DNAJC9, SLC43A3
CHICAS_RB1_TARGETS_CONFLUENT	0.004	0.0764125	0.196339	1.64279	3	196	CD9, AK1, S100A6, MFGE8, S100A4, GPX4, EMP3, AXL, SH3BGRL3, NUPR1, TUBA1B, VIM, IGFBP6, TMEM106C, S100A10, CAPG, KCNMA1, CLU, FHL2, HCFC1R1, MATN2, PRSS23, PKM, BGN, ECM1, MRGPRF, FLOT1, HSPB1, PTGER2, RGS10, RWDD1, BLVRB, LMNA, CADM1, APOBEC3B, MAP1A, MTHFD2, CD99, JADE1, TBCB, TUBB6, ANXA2, TUBA1C, CARHSP1, DOK5, C3orf14, CD44, SMPD1, ACOT7, TSPO, TUBB4B, ANPEP, DCTN3, ASNS, ANO1, SDC4, EFEMP2,…	CD9, AK1, S100A6, MFGE8, S100A4, GPX4, EMP3, AXL, SH3BGRL3, NUPR1, TUBA1B, VIM, IGFBP6, TMEM106C, S100A10, CAPG, KCNMA1, CLU, FHL2, HCFC1R1, MATN2, PRSS23, PKM, BGN, ECM1, MRGPRF, FLOT1, HSPB1, PTGER2, RGS10, RWDD1, BLVRB, LMNA, CADM1, APOBEC3B, MAP1A, MTHFD2, CD99, JADE1, TBCB, TUBB6, ANXA2, TUBA1C, CARHSP1, DOK5, C3orf14, CD44, SMPD1, ACOT7, TSPO, TUBB4B, ANPEP, DCTN3, ASNS, ANO1, SDC4, EFEMP2,…
SESTO_RESPONSE_TO_UV_C7	0.0222469	0.162869	0.310341	1.64261	19	31	PLP2, RPL3, LGALS1, AKR1C1, CRABP2, CBR1, XBP1, ASNS, ESD, CIRBP, CDKN3, PTMA, AKR1A1, PCK2, GSN, MT1X, CDC20, ADK, MTHFD1, ETV2, MLH1, PLCD1, LIF	PLP2, RPL3, LGALS1, AKR1C1, CRABP2, CBR1, XBP1, ASNS, ESD, CIRBP, CDKN3, PTMA, AKR1A1, PCK2, GSN, MT1X, CDC20, ADK, MTHFD1, ETV2, MLH1
HOLLEMAN_DAUNORUBICIN_ALL_DN	0.0201342	0.155405	0.900386	1.64192	11	2	PPDPF, NTAN1	PPDPF, NTAN1
HOSHIDA_LIVER_CANCER_SUBCLASS_S2	0.021978	0.162065	0.301084	1.64176	19	34	RPL31, RPL27, RPS27, RPS25, RPS5, RPL24, RPS19, ENPP1, NT5E, PIGC	RPL31, RPL27, RPS27, RPS25, RPS5, RPL24, RPS19, ENPP1, NT5E, PIGC
THUM_MIR21_TARGETS_HEART_DISEASE_UP	0.0231959	0.166597	0.444706	1.64042	17	12	ASPN, CRLF1, ELN, BGN	ASPN, CRLF1, ELN, BGN
OUELLET_OVARIAN_CANCER_INVASIVE_VS_LMP_DN	0.0279412	0.183523	0.625935	1.63786	18	5	RPS29, GAMT, CIRBP, STX5	RPS29, GAMT, CIRBP, STX5
REACTOME_HEME_DEGRADATION	0.0201342	0.155405	0.897903	1.63739	11	2	HMOX1, BLVRB	HMOX1, BLVRB
YAO_TEMPORAL_RESPONSE_TO_PROGESTERONE_CLUSTER_14	0.0333681	0.204968	0.255539	1.6373	31	56	RAB34, RAN, PKM, TMEM14C, SERPINE2, RWDD1, PSMB5, HTRA2, TBCB, TUBB6, EBNA1BP2, TMEM147, ARHGDIA, GALK1, MRPL12, NHP2, MRPS18B, TMEM97, PIGQ, BANF1, ASL, WDR74, DTYMK, MRPL20, NME1, PDLIM3, DCTPP1, NOP16, SEC61B, UQCC2	RAB34, RAN, PKM, TMEM14C, SERPINE2, RWDD1, PSMB5, HTRA2, TBCB, TUBB6, EBNA1BP2, TMEM147, ARHGDIA, GALK1, MRPL12, NHP2, MRPS18B, TMEM97, PIGQ, BANF1, ASL, WDR74, DTYMK, MRPL20, NME1, PDLIM3, DCTPP1, NOP16, SEC61B, UQCC2
LIU_SMARCA4_TARGETS	0.0346535	0.206872	0.404994	1.63716	27	15	CRYAB, NUPR1, ANGPTL4, ECM1, CCL2, ITPR3, IGF1	CRYAB, NUPR1, ANGPTL4, ECM1, CCL2, ITPR3, IGF1
HOLLEMAN_PREDNISOLONE_RESISTANCE_B_ALL_DN	0.0254777	0.17472	0.760009	1.63713	15	3	GAPDH, BLVRB	GAPDH, BLVRB
BONOME_OVARIAN_CANCER_POOR_SURVIVAL_DN	0.0279412	0.183523	0.625629	1.63706	18	5	CLN6, DNASE2, ACOT7	CLN6, DNASE2, ACOT7
ONGUSAHA_BRCA1_TARGETS_UP	0.0289436	0.188025	0.576015	1.63691	19	6	DDIT4, HMOX1, ECM1, RBP4	DDIT4, HMOX1, ECM1, RBP4
REACTOME_RESPONSE_OF_EIF2AK1_HRI_TO_HEME_DEFICIENCY	0.0349544	0.207723	0.677509	1.63541	22	4	ATF4, CEBPG, ASNS	ATF4, CEBPG, ASNS
MATZUK_SPERMATOZOA	0.0260664	0.176656	0.356833	1.63532	21	21	MFGE8, CD59, POLD4, CADM1, CIB1, GAMT, PEBP1, SMPD1, GDI1	MFGE8, CD59, POLD4, CADM1, CIB1, GAMT, PEBP1, SMPD1, GDI1
REACTOME_DEGRADATION_OF_CYSTEINE_AND_HOMOCYSTEINE	0.0254777	0.17472	0.759039	1.63505	15	3	CDO1, MPST, ETHE1	CDO1, MPST, ETHE1
WP_MITOCHONDRIAL_COMPLEX_III_ASSEMBLY	0.029745	0.1912	0.540273	1.63475	20	7	UQCRFS1, CYC1, UQCRH, UQCRQ, UQCRC2, UQCC2	UQCRFS1, CYC1, UQCRH, UQCRQ, UQCRC2, UQCC2
REACTOME_DNA_REPLICATION	0.020585	0.156185	0.28074	1.63453	18	43	POLD2, UBA52, RPS27A, POLD4, ANAPC11, PSMB7, PSMB5, RBX1, PSMF1, ANAPC16, UBB, PSMD9, PSMD4, UBE2E1, POLE4, PSMD3, ANAPC15, PSMC5, PSMD8, CDC26, PSMA5, PSMB6, RFC2, MCM7, PSMA1, FEN1, PCNA, UBE2D1, CDC45, GINS2, PSMD10, MCM5, RFC5, RPA1, RPA2, RFC4	POLD2, UBA52, RPS27A, POLD4, ANAPC11, PSMB7, PSMB5, RBX1, PSMF1, ANAPC16, UBB, PSMD9, PSMD4, UBE2E1, POLE4, PSMD3, ANAPC15, PSMC5, PSMD8, CDC26, PSMA5, PSMB6, RFC2, MCM7, PSMA1, FEN1, PCNA, UBE2D1, CDC45, GINS2, PSMD10
REACTOME_TNFR2_NON_CANONICAL_NF_KB_PATHWAY	0.0233593	0.166597	0.308442	1.63256	20	31	TNFRSF12A, UBA52, RPS27A, CD70, PSMB7, PSMB5, BIRC3, TNFRSF1A, PSMF1, UBB, PSMD9, PSMD4, PSMD3, TNFRSF11B, PSMC5, PSMD8, PSMA5, PSMB6, TRAF2, PSMA1, NFKB2, PSMD10, TNFSF12	TNFRSF12A, UBA52, RPS27A, CD70, PSMB7, PSMB5, BIRC3, TNFRSF1A, PSMF1, UBB, PSMD9, PSMD4, PSMD3, TNFRSF11B, PSMC5, PSMD8, PSMA5, PSMB6, TRAF2, PSMA1, NFKB2, PSMD10, TNFSF12
REACTOME_PURINE_CATABOLISM	0.0279412	0.183523	0.623585	1.63171	18	5	NT5E, DNPH1, ITPA, NUDT16, NUDT15	NT5E, DNPH1, ITPA, NUDT16, NUDT15
MATTHEWS_SKIN_CARCINOGENESIS_VIA_JUN	0.0379939	0.216418	0.675234	1.62992	24	4	PLAUR, CXCL2, RARG	PLAUR, CXCL2, RARG
XU_HGF_SIGNALING_NOT_VIA_AKT1_6HR	0.0311231	0.197156	0.490134	1.62908	22	9	ANGPTL4, PLAUR, PHLDA2, CD44, ERCC1, EHD1	ANGPTL4, PLAUR, PHLDA2, CD44, ERCC1, EHD1
REACTOME_RUNX1_REGULATES_TRANSCRIPTION_OF_GENES_INVOLVED_IN_DIFFERENTIATION_OF_HSCS	0.0296209	0.190954	0.355281	1.62821	24	21	UBA52, RPS27A, PSMB7, PSMB5, PSMF1, UBB, PSMD9, PSMD4, PSMD3, PSMC5, PSMD8, PSMA5, PSMB6, PSMA1, MNAT1, PSMD10	UBA52, RPS27A, PSMB7, PSMB5, PSMF1, UBB, PSMD9, PSMD4, PSMD3, PSMC5, PSMD8, PSMA5, PSMB6, PSMA1, MNAT1, PSMD10
IVANOVA_HEMATOPOIESIS_LATE_PROGENITOR	0.0160804	0.140451	0.207611	1.62792	15	134	EEF1D, PIN1, HAX1, IFRD2, TMED2, AP3S1, MRPS6, PHF5A, MRPS36, TMEM14C, ATP6V0B, ADRM1, ENO1, SLC39A3, RGS10, NDUFV1, BLVRB, BSG, EMC6, RAB31, MAP1A, ANXA2, SLC31A2, PRADC1, UFC1, LAMTOR4, RNF130, UROD, TROAP, SLC38A5, SLC29A1, ASF1B, ITPA, CKAP2L, RAP1A, CKLF, FDPS, TMEM43, CISD2, MTX2, DERA, NFU1, FTH1, KATNB1, RCC1, COMMD5, STX11, UGDH, PRDX3, MAP3K13, APEH, INSIG2, RHOA, RPAIN, ACOT9, TIFA, AC…	EEF1D, PIN1, HAX1, IFRD2, TMED2, AP3S1, MRPS6, PHF5A, MRPS36, TMEM14C, ATP6V0B, ADRM1, ENO1, SLC39A3, RGS10, NDUFV1, BLVRB, BSG, EMC6, RAB31, MAP1A, ANXA2, SLC31A2, PRADC1, UFC1, LAMTOR4, RNF130, UROD, TROAP, SLC38A5, SLC29A1, ASF1B, ITPA, CKAP2L, RAP1A, CKLF, FDPS, TMEM43, CISD2, MTX2, DERA, NFU1, FTH1, KATNB1, RCC1, COMMD5, STX11, UGDH, PRDX3, MAP3K13, APEH, INSIG2, RHOA, RPAIN, ACOT9, TIFA, AC…
REACTOME_SIGNALING_BY_NOTCH1_HD_DOMAIN_MUTANTS_IN_CANCER	0.0379939	0.216418	0.67416	1.62733	24	4	UBA52, RPS27A, UBB	UBA52, RPS27A, UBB
REACTOME_TRANSCRIPTIONAL_REGULATION_BY_RUNX2	0.0263736	0.177907	0.298417	1.62721	23	34	UBA52, RPS27A, LGALS3, PSMB7, CDKN1A, PSMB5, CCND1, RBX1, PSMF1, UBB, PSMD9, PSMD4, PSMD3, PSMC5, PSMD8, PSMA5, PSMB6, MAPK3, SOX9, HDAC3, PSMA1	UBA52, RPS27A, LGALS3, PSMB7, CDKN1A, PSMB5, CCND1, RBX1, PSMF1, UBB, PSMD9, PSMD4, PSMD3, PSMC5, PSMD8, PSMA5, PSMB6, MAPK3, SOX9, HDAC3, PSMA1
DARWICHE_SKIN_TUMOR_PROMOTER_DN	0.0286624	0.186596	0.27059	1.62673	26	47	CCNI, EEF1D, TXN, FAM3A, FAM162A, DGUOK, CHCHD5, CALM2, LYAR, PEPD, MGAT1, RNF26, IL1B, ASNS, STRAP, SLC39A13, GALK1, SLC35B1, RPAIN, PEX16, GCLM, RPL39, BEST1, GSTZ1, MT1A, BAG6, C14orf119, MED17, BCL2A1	CCNI, EEF1D, TXN, FAM3A, FAM162A, DGUOK, CHCHD5, CALM2, LYAR, PEPD, MGAT1, RNF26, IL1B, ASNS, STRAP, SLC39A13, GALK1, SLC35B1, RPAIN, PEX16, GCLM, RPL39, BEST1, GSTZ1, MT1A, BAG6, C14orf119, MED17, BCL2A1
REACTOME_PYRUVATE_METABOLISM	0.0231959	0.166597	0.440878	1.6263	17	12	MPC2, LDHA, MPC1, BSG, HAGH, SLC16A3, PDHB, GSTZ1, PDK2, PPARD, PDHA1	MPC2, LDHA, MPC1, BSG, HAGH, SLC16A3, PDHB, GSTZ1, PDK2, PPARD, PDHA1
TANAKA_METHYLATED_IN_ESOPHAGEAL_CARCINOMA	0.0355392	0.208895	0.392703	1.62402	28	16	KCNMA1, CRABP2, PTGER2, SLC3A2, MRPL43, STX5, WDR74, MELK, MRPL24, NIPSNAP3A, NXF1, NEIL2, ISG20L2, PRCC, FDFT1	KCNMA1, CRABP2, PTGER2, SLC3A2, MRPL43, STX5, WDR74, MELK, MRPL24, NIPSNAP3A, NXF1, NEIL2
SESTO_RESPONSE_TO_UV_C0	0.0282486	0.185157	0.312779	1.62074	24	29	RPS27, TAF9, HMOX1, SAP18, POLR2K, BRD2, CHMP1A, CAMLG, BPGM, ZFP36, GTF2A2, SQSTM1, CXCL1, NDUFA4, MRPL49, ISCU, EIF4A3, PCNA, SLC39A6	RPS27, TAF9, HMOX1, SAP18, POLR2K, BRD2, CHMP1A, CAMLG, BPGM, ZFP36, GTF2A2, SQSTM1, CXCL1, NDUFA4, MRPL49, ISCU, EIF4A3, PCNA, SLC39A6
MEINHOLD_OVARIAN_CANCER_LOW_GRADE_UP	0.0323529	0.202222	0.619263	1.6204	21	5	EIF1, CTNNAL1, CDKN1A	EIF1, CTNNAL1, CDKN1A
REACTOME_JOSEPHIN_DOMAIN_DUBS	0.0325779	0.203421	0.53549	1.62028	22	7	RAD23A, UBA52, RPS27A, UBB	RAD23A, UBA52, RPS27A, UBB
BAE_BRCA1_TARGETS_UP	0.0344037	0.20666	0.333454	1.61907	29	24	TMSB4X, ATF4, DRAP1, LGALS3, HINT1, MGST1, CAMLG, COX7C, LSM1, GAA	TMSB4X, ATF4, DRAP1, LGALS3, HINT1, MGST1, CAMLG, COX7C, LSM1, GAA
REACTOME_SUMO_IS_PROTEOLYTICALLY_PROCESSED	0.0318471	0.200703	0.751035	1.6178	19	3	SUMO3, SUMO2, SUMO1	SUMO3, SUMO2, SUMO1
SCIAN_CELL_CYCLE_TARGETS_OF_TP53_AND_TP73_UP	0.0318471	0.200703	0.750759	1.61721	19	3	CDKN1A, GAS2L1, LTBP2	CDKN1A, GAS2L1, LTBP2
GRADE_COLON_VS_RECTAL_CANCER_UP	0.0304569	0.194548	0.446375	1.61682	23	11	JUNB, LAGE3, ALG5, ASF1B, DDX50, INSIG2, DESI2	JUNB, LAGE3, ALG5, ASF1B, DDX50, INSIG2, DESI2
CHAUHAN_RESPONSE_TO_METHOXYESTRADIOL_UP	0.0360144	0.210671	0.367594	1.61645	29	19	ATF4, CKB, CKS2, COX7B, SLC3A2, PTTG1, ASNS, CBX6, CIRBP, C1QL1, TIMM44, NME1	ATF4, CKB, CKS2, COX7B, SLC3A2, PTTG1, ASNS, CBX6, CIRBP, C1QL1, TIMM44, NME1
IGLESIAS_E2F_TARGETS_UP	0.0299278	0.192173	0.240132	1.61632	28	66	CD9, S100A6, LGALS1, CLIC1, TUBA1B, ELN, CRIP1, S100A10, CKS1B, LMNA, CADM1, IGFBP5, CDO1, CD47, DSTN, CALM2, ANXA2	CD9, S100A6, LGALS1, CLIC1, TUBA1B, ELN, CRIP1, S100A10, CKS1B, LMNA, CADM1, IGFBP5, CDO1, CD47, DSTN, CALM2, ANXA2
REACTOME_TELOMERE_MAINTENANCE	0.0303712	0.194408	0.308666	1.61562	26	30	POLD2, POLD4, NOP10, POLR2K, ACD, POLR2I, POLR2E, POLR2F, POLR2J, RUVBL2, NHP2, TINF2, POLR2C, TERF1, RFC2, POLR2L, TEN1, GAR1, CHTF18, FEN1, PCNA, POLR2H, RFC5, RPA1, RPA2, RFC4, PPP6C, WRAP53	POLD2, POLD4, NOP10, POLR2K, ACD, POLR2I, POLR2E, POLR2F, POLR2J, RUVBL2, NHP2, TINF2, POLR2C, TERF1, RFC2, POLR2L, TEN1, GAR1, CHTF18, FEN1, PCNA, POLR2H
REACTOME_INTERCONVERSION_OF_NUCLEOTIDE_DI_AND_TRIPHOSPHATES	0.0338295	0.205566	0.486008	1.61537	24	9	AK1, GUK1, TXN, DCTD, DTYMK, NME1, DCTPP1, AK2	AK1, GUK1, TXN, DCTD, DTYMK, NME1, DCTPP1, AK2
WP_ARACHIDONATE_EPOXYGENASE_EPOXIDE_HYDROLASE	0.0251678	0.17472	0.885762	1.61525	14	2	COX8A, COX5A	COX8A, COX5A
REACTOME_FORMATION_OF_THE_EARLY_ELONGATION_COMPLEX	0.0244845	0.171625	0.437742	1.61473	18	12	SUPT4H1, POLR2K, POLR2I, POLR2E, POLR2F, POLR2J, POLR2C, POLR2L, MNAT1, POLR2H, NELFE, GTF2H1	SUPT4H1, POLR2K, POLR2I, POLR2E, POLR2F, POLR2J, POLR2C, POLR2L, MNAT1, POLR2H, NELFE
REACTOME_FGFR2_ALTERNATIVE_SPLICING	0.0304569	0.194548	0.445674	1.61429	23	11	HNRNPA1, POLR2K, POLR2I, POLR2E, POLR2F, POLR2J, POLR2C, POLR2L	HNRNPA1, POLR2K, POLR2I, POLR2E, POLR2F, POLR2J, POLR2C, POLR2L
LINDGREN_BLADDER_CANCER_HIGH_RECURRENCE	0.0293772	0.190043	0.344747	1.61225	24	22	LGALS1, MGP, CRIP1, MYADM, BIRC3, DPP7, NR4A1, RPS19BP1, PELO, ICAM3	LGALS1, MGP, CRIP1, MYADM, BIRC3, DPP7, NR4A1, RPS19BP1, PELO, ICAM3
JACKSON_DNMT1_TARGETS_UP	0.0300334	0.192648	0.304468	1.61153	26	31	CRYAB, IGFBP6, CCL2, JUNB, HSPB1, CDKN1A, CXCL2, RGS16, IL10RB, ETV4, TSG101, PROCR, ZFP36, HMGA1, AHCY	CRYAB, IGFBP6, CCL2, JUNB, HSPB1, CDKN1A, CXCL2, RGS16, IL10RB, ETV4, TSG101, PROCR, ZFP36, HMGA1, AHCY
DAZARD_UV_RESPONSE_CLUSTER_G2	0.035	0.207723	0.411779	1.61121	27	14	ATF4, IER3, JUNB, CXCL2, PHLDA2, CXCL3	ATF4, IER3, JUNB, CXCL2, PHLDA2, CXCL3
REACTOME_TRANSCRIPTIONAL_REGULATION_BY_RUNX3	0.0361582	0.21071	0.313438	1.60926	31	28	UBA52, RPS27A, PSMB7, CDKN1A, PSMB5, CCND1, BRD2, PSMF1, UBB, PSMD9, PSMD4, PSMD3, PSMC5, PSMD8, PSMA5, PSMB6, CDKN2A, PSMA1	UBA52, RPS27A, PSMB7, CDKN1A, PSMB5, CCND1, BRD2, PSMF1, UBB, PSMD9, PSMD4, PSMD3, PSMC5, PSMD8, PSMA5, PSMB6, CDKN2A, PSMA1
KOKKINAKIS_METHIONINE_DEPRIVATION_96HR_DN	0.0291715	0.189105	0.337098	1.60906	24	23	TNFRSF12A, PMVK, IFRD2, CDA, MGST3, CEBPG, BIRC3, MPG, IL1B, EBP, CDKN2B	TNFRSF12A, PMVK, IFRD2, CDA, MGST3, CEBPG, BIRC3, MPG, IL1B, EBP, CDKN2B
WENG_POR_DOSAGE	0.0323529	0.202222	0.614898	1.60898	21	5	LGALS1, HMOX1, ASNS, ANXA5	LGALS1, HMOX1, ASNS, ANXA5
WP_PYRIMIDINE_METABOLISM	0.0293785	0.190043	0.310324	1.60802	25	29	POLD2, POLD4, CDA, POLR3K, ENPP1, POLR1D, POLR2K, POLR2I, POLR2E, POLR2J, DCTD, POLE4, POLR3GL, POLR2C, DTYMK, POLR3H, POLR2L, NME1, DCTPP1	POLD2, POLD4, CDA, POLR3K, ENPP1, POLR1D, POLR2K, POLR2I, POLR2E, POLR2J, DCTD, POLE4, POLR3GL, POLR2C, DTYMK, POLR3H, POLR2L, NME1, DCTPP1
WP_PRIMARY_FOCAL_SEGMENTAL_GLOMERULOSCLEROSIS_FSGS	0.0420168	0.229056	0.358229	1.60725	34	20	VIM, PLAUR, CD151, CDKN1A, ILK, YWHAQ, DAG1	VIM, PLAUR, CD151, CDKN1A, ILK, YWHAQ, DAG1
TSENG_IRS1_TARGETS_UP	0.0240964	0.169507	0.281156	1.60675	21	40	NUPR1, MGP, RPL39L, PRSS23, CRABP2, EMC6, SLC3A2, MTHFD2, TMX2, C1QTNF3, FHL1, ASNS, CDKN2B, IGF1, SLC9A3R1, BPGM, MID1IP1, HSPB2, TMEM97, SQLE, PHB, DBNL, FEN1, TNFAIP2, SLC35C2, COPS5	NUPR1, MGP, RPL39L, PRSS23, CRABP2, EMC6, SLC3A2, MTHFD2, TMX2, C1QTNF3, FHL1, ASNS, CDKN2B, IGF1, SLC9A3R1, BPGM, MID1IP1, HSPB2, TMEM97, SQLE, PHB, DBNL, FEN1, TNFAIP2, SLC35C2, COPS5
REACTOME_MTOR_SIGNALLING	0.0379902	0.216418	0.388439	1.60639	30	16	RPS6, RHEB, LAMTOR5, FKBP1A, CAB39L, LAMTOR4, MLST8, LAMTOR2, EIF4E, LAMTOR1	RPS6, RHEB, LAMTOR5, FKBP1A, CAB39L, LAMTOR4, MLST8, LAMTOR2, EIF4E, LAMTOR1
LEE_LIVER_CANCER_ACOX1_UP	0.0384154	0.217841	0.365295	1.60634	31	19	MFGE8, GPX4, CBR3, RPL12, CSTB, TAGLN2, ANXA2, CBR1	MFGE8, GPX4, CBR3, RPL12, CSTB, TAGLN2, ANXA2, CBR1
BRUECKNER_TARGETS_OF_MIRLET7A3_UP	0.0343249	0.20666	0.328235	1.60577	29	25	CYSTM1, CD55, VDAC2, PTS, PERP, COX7C, SMOC1, XBP1, C7orf50, ANXA11, ETV4, PRDX1, SEC11C, ACYP1	CYSTM1, CD55, VDAC2, PTS, PERP, COX7C, SMOC1, XBP1, C7orf50, ANXA11, ETV4, PRDX1, SEC11C, ACYP1
CHEN_METABOLIC_SYNDROM_NETWORK	0.000999001	0.0411617	0.180428	1.60561	0	305	TMSB4X, CD9, ARPC1B, AK1, FMOD, S100A6, MFGE8, PFKP, EMP3, LGALS1, POLD4, FXYD5, SH3BGRL3, CLIC1, VIM, DDAH2, CYSTM1, PDLIM4, CAPG, RHOC, CBR3, LGALS3, FHL2, CRAT, NPC2, MATN2, ARPC2, MSC, RAB34, RAN, PKM, BGN, SMS, TAX1BP3, ANXA4, CCL2, ATP6V0B, KCNN4, PLAUR, CD68, CHST12, FKBP1A, PTGER2, RGS10, TNFAIP6, CAPN2, RASSF1, CCL3, CFL1, MYADM, BLVRB, CSTB, LMNA, JTB, RAB31, CADM1, HTRA2, RNH1, HMCES, …	TMSB4X, CD9, ARPC1B, AK1, FMOD, S100A6, MFGE8, PFKP, EMP3, LGALS1, POLD4, FXYD5, SH3BGRL3, CLIC1, VIM, DDAH2, CYSTM1, PDLIM4, CAPG, RHOC, CBR3, LGALS3, FHL2, CRAT, NPC2, MATN2, ARPC2, MSC, RAB34, RAN, PKM, BGN, SMS, TAX1BP3, ANXA4, CCL2, ATP6V0B, KCNN4, PLAUR, CD68, CHST12, FKBP1A, PTGER2, RGS10, TNFAIP6, CAPN2, RASSF1, CCL3, CFL1, MYADM, BLVRB, CSTB, LMNA, JTB, RAB31, CADM1, HTRA2, RNH1, HMCES, …
WEST_ADRENOCORTICAL_TUMOR_MARKERS_DN	0.0334395	0.204968	0.745112	1.60505	20	3	IGFBP5, MFAP5	IGFBP5, MFAP5
REACTOME_APC_C_CDC20_MEDIATED_DEGRADATION_OF_CYCLIN_B	0.0270619	0.17983	0.434936	1.60438	20	12	UBA52, RPS27A, ANAPC11, ANAPC16, UBB, UBE2E1, ANAPC15, CDC26, CDC20, UBE2D1	UBA52, RPS27A, ANAPC11, ANAPC16, UBB, UBE2E1, ANAPC15, CDC26, CDC20, UBE2D1
REACTOME_APC_CDC20_MEDIATED_DEGRADATION_OF_NEK2A	0.0270619	0.17983	0.434936	1.60438	20	12	UBA52, RPS27A, ANAPC11, ANAPC16, UBB, UBE2E1, ANAPC15, CDC26, CDC20, UBE2D1	UBA52, RPS27A, ANAPC11, ANAPC16, UBB, UBE2E1, ANAPC15, CDC26, CDC20, UBE2D1
KYNG_ENVIRONMENTAL_STRESS_RESPONSE_NOT_BY_GAMMA_IN_WS	0.0329949	0.204968	0.442849	1.60405	25	11	ARPC1B, SOD1, PRSS23, FLOT1, PDCD5, HSD17B10	ARPC1B, SOD1, PRSS23, FLOT1, PDCD5, HSD17B10
ZHAN_MULTIPLE_MYELOMA_HP_UP	0.0420792	0.229056	0.396564	1.60308	33	15	RPL13A, EIF3F, ZFAS1, EPB41L4A-AS1, RPL37, POLR1D, VPS51	RPL13A, EIF3F, ZFAS1, EPB41L4A-AS1, RPL37, POLR1D, VPS51
NIKOLSKY_BREAST_CANCER_7Q21_Q22_AMPLICON	0.0368272	0.213388	0.529473	1.60207	25	7	ARPC1B, ARPC1A, BUD31, ASNS	ARPC1B, ARPC1A, BUD31, ASNS
HOLLMANN_APOPTOSIS_VIA_CD40_UP	0.0349794	0.207723	0.23504	1.60148	33	69	ARPC1B, SLC25A6, EMP3, TUBA1B, TMEM106C, NQO2, ARPC2, CAB39L, MRPL34, PDLIM2, CD99, EMC7, TUBA1C, SDHB, SYPL1, COPS3, PCMT1, TMEM147, LSM4, LSM1, ENSA, HSPBP1, COPS6, ASH2L, CDKN3, TUBB2A	ARPC1B, SLC25A6, EMP3, TUBA1B, TMEM106C, NQO2, ARPC2, CAB39L, MRPL34, PDLIM2, CD99, EMC7, TUBA1C, SDHB, SYPL1, COPS3, PCMT1, TMEM147, LSM4, LSM1, ENSA, HSPBP1, COPS6, ASH2L, CDKN3, TUBB2A
KANG_IMMORTALIZED_BY_TERT_UP	0.0340776	0.20666	0.342199	1.60034	28	22	ELN, RHEB, RPS19, CKS1B, BGN, CSPG4, ENO1	ELN, RHEB, RPS19, CKS1B, BGN, CSPG4, ENO1
GRASEMANN_RETINOBLASTOMA_WITH_6P_AMPLIFICATION	0.0352941	0.208669	0.611348	1.59969	23	5	RPS10, RAN, CSNK2B, LSM2	RPS10, RAN, CSNK2B, LSM2
FAELT_B_CLL_WITH_VH_REARRANGEMENTS_UP	0.0283505	0.185157	0.432981	1.59717	21	12	EMP3, RHOC, NPC2, SAP18, RAB31, YIF1A, CDKN2D	EMP3, RHOC, NPC2, SAP18, RAB31, YIF1A, CDKN2D
NAGY_STAGA_COMPONENTS_HUMAN	0.0367647	0.213228	0.610297	1.59694	24	5	TAF9, TADA3, TAF12, ATXN7	TAF9, TADA3, TAF12, ATXN7
TAKEDA_TARGETS_OF_NUP98_HOXA9_FUSION_6HR_DN	0.0391198	0.221221	0.371422	1.59651	31	18	AQP1, HMOX1, MAMDC2, CCL2, SLC4A2, TM4SF1, CCL4	AQP1, HMOX1, MAMDC2, CCL2, SLC4A2, TM4SF1, CCL4
YANAGISAWA_LUNG_CANCER_RECURRENCE	0.0332851	0.204968	0.561543	1.59578	22	6	TMSB4X, S100A6, FAU, ACYP1, RPL39	TMSB4X, S100A6, FAU, ACYP1, RPL39
MANN_RESPONSE_TO_AMIFOSTINE_UP	0.0403338	0.224158	0.499289	1.59324	28	8	RAD23A, S100A4, CDKN1A, NEDD8, ERCC1	RAD23A, S100A4, CDKN1A, NEDD8, ERCC1
WP_METHIONINE_DE_NOVO_AND_SALVAGE_PATHWAY	0.0332851	0.204968	0.560599	1.5931	22	6	SMS, TXN, AHCY, APIP, ENOPH1	SMS, TXN, AHCY, APIP, ENOPH1
REACTOME_PEXOPHAGY	0.0367647	0.213228	0.608466	1.59215	24	5	UBA52, RPS27A, UBB, SQSTM1	UBA52, RPS27A, UBB, SQSTM1
WENG_POR_TARGETS_LIVER_UP	0.0377358	0.216397	0.417892	1.59143	29	13	LGALS1, HMOX1, ASNS, ANXA5, ETHE1, FDPS, TMEM97, SQLE, UGDH	LGALS1, HMOX1, ASNS, ANXA5, ETHE1, FDPS, TMEM97, SQLE, UGDH
REACTOME_HIV_TRANSCRIPTION_INITIATION	0.0461165	0.24045	0.377224	1.59092	37	17	TAF9, POLR2K, POLR2I, POLR2E, POLR2F, POLR2J, TAF12, GTF2A2, POLR2C, TAF6, POLR2L, TAF11, MNAT1, POLR2H	TAF9, POLR2K, POLR2I, POLR2E, POLR2F, POLR2J, TAF12, GTF2A2, POLR2C, TAF6, POLR2L, TAF11, MNAT1, POLR2H
REACTOME_CROSS_PRESENTATION_OF_SOLUBLE_EXOGENOUS_ANTIGENS_ENDOSOMES	0.0445545	0.235355	0.393506	1.59072	35	15	PSMB7, PSMB5, PSMF1, PSMD9, PSMD4, PSMD3, PSMC5, PSMD8, PSMA5, PSMB6, PSMA1	PSMB7, PSMB5, PSMF1, PSMD9, PSMD4, PSMD3, PSMC5, PSMD8, PSMA5, PSMB6, PSMA1
MISHRA_CARCINOMA_ASSOCIATED_FIBROBLAST_DN	0.0332851	0.204968	0.559329	1.58949	22	6	FTL, CD55, MGST1, ID2	FTL, CD55, MGST1, ID2
REACTOME_PROGRAMMED_CELL_DEATH	0.0371517	0.214516	0.235966	1.58828	35	66	UBA52, RPS27A, VIM, PSMB7, FLOT1, BAD, LMNA, PSMB5, BIRC3, CYCS, YWHAQ, PSMF1, CHMP4A, UBB, IL1B, PSMD9, PSMD4, PSMD3, TJP2, PSMC5, APIP, PSMD8, GSDMD, GSN, SDCBP, PSMA5, PSMB6, CD14, CHMP3, MAPK3, TICAM1, CDKN2A, TRAF2, DBNL, PSMA1, PPP3CC, BCAP31, DAPK3, PSMD10, CHMP2B, TFDP2, FAS	UBA52, RPS27A, VIM, PSMB7, FLOT1, BAD, LMNA, PSMB5, BIRC3, CYCS, YWHAQ, PSMF1, CHMP4A, UBB, IL1B, PSMD9, PSMD4, PSMD3, TJP2, PSMC5, APIP, PSMD8, GSDMD, GSN, SDCBP, PSMA5, PSMB6, CD14, CHMP3, MAPK3, TICAM1, CDKN2A, TRAF2, DBNL, PSMA1, PPP3CC, BCAP31, DAPK3, PSMD10, CHMP2B, TFDP2, FAS
NAKAMURA_TUMOR_ZONE_PERIPHERAL_VS_CENTRAL_UP	0.0182556	0.147614	0.214348	1.5881	17	104	DKK3, AXL, TUBA1B, ANAPC11, SMIM12, PRSS23, CTNNAL1, UBE2D2, MGST1, TUBG1, MFAP5, APOBEC3B, TMA7, TUBA1C, PSMC3IP, CLN8, UROD, ACOT7, COX17, EBNA1BP2, TUBB4B, STX10, KIFC3, ANO1, ANKRD39, CENPW, POP7, RABEPK, MRPL22, CAV2, TUBB2A, NDUFS7, ANAPC15, MYEOV, ATG3, CENPU, IKBKG, PEA15, DTYMK, ACOT9, PHB, AURKAIP1, STAG1, GLRX2, FH, RAD51C, NME1, DCTPP1, KNSTRN, TIPIN, PSMA1, LSM10, NDUFS6, PHF19, ABHD…	DKK3, AXL, TUBA1B, ANAPC11, SMIM12, PRSS23, CTNNAL1, UBE2D2, MGST1, TUBG1, MFAP5, APOBEC3B, TMA7, TUBA1C, PSMC3IP, CLN8, UROD, ACOT7, COX17, EBNA1BP2, TUBB4B, STX10, KIFC3, ANO1, ANKRD39, CENPW, POP7, RABEPK, MRPL22, CAV2, TUBB2A, NDUFS7, ANAPC15, MYEOV, ATG3, CENPU, IKBKG, PEA15, DTYMK, ACOT9, PHB, AURKAIP1, STAG1, GLRX2, FH, RAD51C, NME1, DCTPP1, KNSTRN, TIPIN, PSMA1, LSM10, NDUFS6, PHF19, ABHD…
NAGY_TFTC_COMPONENTS_HUMAN	0.0332851	0.204968	0.558796	1.58797	22	6	TAF9, TADA3, TAF12, ATXN7, TAF6	TAF9, TADA3, TAF12, ATXN7, TAF6
GRABARCZYK_BCL11B_TARGETS_UP	0.0309278	0.196326	0.430216	1.58697	23	12	U2AF1, S100A4, LGALS1, ANXA2, ID2	U2AF1, S100A4, LGALS1, ANXA2, ID2
MCBRYAN_PUBERTAL_BREAST_4_5WK_UP	0.037461	0.215833	0.238062	1.58694	35	64	DKK3, RPS10, CD9, RPL36A, RPL37A, MFGE8, TNFRSF12A, IGFBP6, CYSTM1, PDLIM4, CAPG, TNFAIP6, TGIF1, PDLIM2, VASN, KIF22, ID2, RPL22	DKK3, RPS10, CD9, RPL36A, RPL37A, MFGE8, TNFRSF12A, IGFBP6, CYSTM1, PDLIM4, CAPG, TNFAIP6, TGIF1, PDLIM2, VASN, KIF22, ID2, RPL22
RADMACHER_AML_PROGNOSIS	0.0468187	0.241701	0.353699	1.58692	38	20	FHL2, CTNNAL1, VASN, MIR22HG, CDC42EP4, GLUL, CHURC1, TUBB2A, NBL1, GYPC	FHL2, CTNNAL1, VASN, MIR22HG, CDC42EP4, GLUL, CHURC1, TUBB2A, NBL1, GYPC
REACTOME_TRAF6_MEDIATED_INDUCTION_OF_TAK1_COMPLEX_WITHIN_TLR4_COMPLEX	0.0382353	0.217069	0.606186	1.58619	25	5	UBA52, RPS27A, UBB, CD14, TICAM1	UBA52, RPS27A, UBB, CD14, TICAM1
MARTENS_BOUND_BY_PML_RARA_FUSION	0.0191919	0.152364	0.210367	1.58595	18	112	TPPP3, OAZ1, AK1, RPL9, RPS9, RPS6, SH3BGRL3, CAPG, DDIT4, RPL24, RPS19, HMOX1, CUTA, MGLL, PKM, NOSIP, RWDD1, GTF3A, MRPL34, RAB31, MPG, GUSB, POC1A, CD58, TAGLN2, TUBA1C, ID2, FXYD6, ARHGEF2, FCGRT, PMF1, ENSA, PSMD9, IQSEC1, PGLS, ANXA11, IFNAR2, DCAF11, PSMD3, SIK1, ZC3H12A, HMGA1, SQSTM1, ALDH2, BANF1, SLC35B1, TMEM115, WNT5B, NDUFA4, GBE1, LETMD1, CELF2, NUDT15, CCDC174, MRPL24, NINJ1, CDK5	TPPP3, OAZ1, AK1, RPL9, RPS9, RPS6, SH3BGRL3, CAPG, DDIT4, RPL24, RPS19, HMOX1, CUTA, MGLL, PKM, NOSIP, RWDD1, GTF3A, MRPL34, RAB31, MPG, GUSB, POC1A, CD58, TAGLN2, TUBA1C, ID2, FXYD6, ARHGEF2, FCGRT, PMF1, ENSA, PSMD9, IQSEC1, PGLS, ANXA11, IFNAR2, DCAF11, PSMD3, SIK1, ZC3H12A, HMGA1, SQSTM1, ALDH2, BANF1, SLC35B1, TMEM115, WNT5B, NDUFA4, GBE1, LETMD1, CELF2, NUDT15, CCDC174, MRPL24, NINJ1, CDK5
SOUCEK_MYC_TARGETS	0.0382353	0.217069	0.606088	1.58593	25	5	CCL2, CXCL2, CXCL3	CCL2, CXCL2, CXCL3
ZHENG_GLIOBLASTOMA_PLASTICITY_DN	0.0470297	0.241701	0.392262	1.58569	37	15	CRYAB, PCOLCE2, PDLIM4, CLU, CSPG4	CRYAB, PCOLCE2, PDLIM4, CLU, CSPG4
REACTOME_PENTOSE_PHOSPHATE_PATHWAY	0.0471125	0.241701	0.656543	1.58481	30	4	PGLS, DERA, PRPS1, PRPS2	PGLS, DERA, PRPS1, PRPS2
SA_G1_AND_S_PHASES	0.0382436	0.217069	0.523701	1.58461	26	7	CDKN1A, CFL1, CCND1, NXT1	CDKN1A, CFL1, CCND1, NXT1
PUJANA_BRCA1_PCC_NETWORK	0.001998	0.0575531	0.170493	1.58443	1	471	RPS20, RPL13A, RPL31, RPL7, GAPDH, RPL23A, RPL21, RPL27, U2AF1, RPL15, RPL27A, RPL19, COMP, RPLP2, RPS25, RPL10A, RPL36A, MRPL23, ATF4, RPS5, RPL4, RPL18A, RPS3A, RPS7, RNASEH2A, RPS6, EEF2, POLD2, EIF4A1, RPS27A, EEF1A1, RPL30, RPL17, TUBA1B, RPL36AL, TAF9, HNRNPA1, RPS15A, TMEM106C, RPS23, RPL14, RPL24, RPS19, EIF3F, HINT1, RPL6, RPL23, CKS1B, BTF3, IFRD2, PSMB7, COX7A2L, ARPC2, RPL12, VDAC2, R…	RPS20, RPL13A, RPL31, RPL7, GAPDH, RPL23A, RPL21, RPL27, U2AF1, RPL15, RPL27A, RPL19, COMP, RPLP2, RPS25, RPL10A, RPL36A, MRPL23, ATF4, RPS5, RPL4, RPL18A, RPS3A, RPS7, RNASEH2A, RPS6, EEF2, POLD2, EIF4A1, RPS27A, EEF1A1, RPL30, RPL17, TUBA1B, RPL36AL, TAF9, HNRNPA1, RPS15A, TMEM106C, RPS23, RPL14, RPL24, RPS19, EIF3F, HINT1, RPL6, RPL23, CKS1B, BTF3, IFRD2, PSMB7, COX7A2L, ARPC2, RPL12, VDAC2, R…
REACTOME_DUAL_INCISION_IN_TC_NER	0.0355951	0.209023	0.299324	1.5843	31	31	POLD2, UBA52, RPS27A, POLD4, RBX1, POLR2K, POLR2I, POLR2E, UBB, POLR2F, POLR2J, ERCC1, POLE4, POLR2C, RFC2, POLR2L, PCNA, ISY1, MNAT1, POLR2H, PPIE, RFC5, XPA, GTF2H1, RPA1, RPA2, RFC4	POLD2, UBA52, RPS27A, POLD4, RBX1, POLR2K, POLR2I, POLR2E, UBB, POLR2F, POLR2J, ERCC1, POLE4, POLR2C, RFC2, POLR2L, PCNA, ISY1, MNAT1, POLR2H, PPIE
REACTOME_NOD1_2_SIGNALING_PATHWAY	0.0347323	0.206938	0.556906	1.5826	23	6	UBA52, RPS27A, BIRC3, UBB, IKBKG, AAMP	UBA52, RPS27A, BIRC3, UBB, IKBKG, AAMP
REACTOME_CHONDROITIN_SULFATE_BIOSYNTHESIS	0.0397059	0.223049	0.60396	1.58036	26	5	BGN, CSPG4, CHST12	BGN, CSPG4, CHST12
REACTOME_INTERLEUKIN_1_FAMILY_SIGNALING	0.0306681	0.195082	0.284873	1.57909	27	36	UBA52, RPS27A, PSMB7, PSMB5, RBX1, PSMF1, UBB, IL1B, PSMD9, PSMD4, TOLLIP, PSMD3, SQSTM1, PSMC5, PSMD8, GSDMD, SIGIRR, IKBKG, PSMA5, PSMB6	UBA52, RPS27A, PSMB7, PSMB5, RBX1, PSMF1, UBB, IL1B, PSMD9, PSMD4, TOLLIP, PSMD3, SQSTM1, PSMC5, PSMD8, GSDMD, SIGIRR, IKBKG, PSMA5, PSMB6
REACTOME_NEGATIVE_REGULATORS_OF_DDX58_IFIH1_SIGNALING	0.0405954	0.224986	0.475062	1.57898	29	9	UBA52, RPS27A, PIN1, UBE2D2	UBA52, RPS27A, PIN1, UBE2D2
HUMMERICH_MALIGNANT_SKIN_TUMOR_DN	0.0471125	0.241701	0.654059	1.57881	30	4	IFI27L2, CFD, SCAND1, SNX7	IFI27L2, CFD, SCAND1, SNX7
MORI_PRE_BI_LYMPHOCYTE_UP	0.0367075	0.213228	0.298075	1.57769	32	31	TUBA1B, CKS1B, RAN, PRC1, DBI, CDKN1A, TXN, MTHFD2, CDCA3, SLC29A1, MIF, TUBB4B, HSPBP1, CDCA5, SQLE, MELK, MCM7, CDC20, EMP1, TUBB, PHGDH	TUBA1B, CKS1B, RAN, PRC1, DBI, CDKN1A, TXN, MTHFD2, CDCA3, SLC29A1, MIF, TUBB4B, HSPBP1, CDCA5, SQLE, MELK, MCM7, CDC20, EMP1, TUBB, PHGDH
RUTELLA_RESPONSE_TO_CSF2RB_AND_IL4_UP	0.0192893	0.152939	0.211124	1.57714	18	109	CD9, CCNI, CD59, CRIP1, KCNMA1, AKR1C1, MGLL, SMS, HSPB1, CDKN1A, TNFAIP6, TXN, PSMB5, CCND1, BIRC3, CD83, SLC3A2, CD47, CD58, YWHAQ, TBCB, ANXA2, TUBA1C, C3orf14, DNPH1, GPNMB, NDP, ENSA, GGH, LITAF, SDC4, CIRBP, LTBP2, YIPF6, TPST1, PRDX1, MTX2, FTH1, CYB5A, SQSTM1, TMEM97, SQLE, WNT5B, CELF2, OPTN, CSRP1, ATP6V0E1, GCLM, ARL6IP5, APOO, DHCR24, SCAMP2, ST3GAL1, RDH11, PSMG1, PIGP, SLC7A11, PLGR…	CD9, CCNI, CD59, CRIP1, KCNMA1, AKR1C1, MGLL, SMS, HSPB1, CDKN1A, TNFAIP6, TXN, PSMB5, CCND1, BIRC3, CD83, SLC3A2, CD47, CD58, YWHAQ, TBCB, ANXA2, TUBA1C, C3orf14, DNPH1, GPNMB, NDP, ENSA, GGH, LITAF, SDC4, CIRBP, LTBP2, YIPF6, TPST1, PRDX1, MTX2, FTH1, CYB5A, SQSTM1, TMEM97, SQLE, WNT5B, CELF2, OPTN, CSRP1, ATP6V0E1, GCLM, ARL6IP5, APOO, DHCR24, SCAMP2, ST3GAL1, RDH11, PSMG1, PIGP, SLC7A11, PLGR…
REACTOME_ALPHA_PROTEIN_KINASE_1_SIGNALING_PATHWAY	0.0471125	0.241701	0.65323	1.57681	30	4	UBA52, RPS27A, UBB, TIFA	UBA52, RPS27A, UBB, TIFA
WILENSKY_RESPONSE_TO_DARAPLADIB	0.0347323	0.206938	0.554765	1.57652	23	6	HMOX1, PLAUR, CD68, UCP2	HMOX1, PLAUR, CD68, UCP2
BARIS_THYROID_CANCER_DN	0.0458716	0.239669	0.324634	1.57625	39	24	RPL13A, BGN, ANXA4, CCND1, CSNK2B, CALM2, CD44, NEDD8, RAD50, PKN3, TJP2, USP1	RPL13A, BGN, ANXA4, CCND1, CSNK2B, CALM2, CD44, NEDD8, RAD50, PKN3, TJP2, USP1
WANG_BARRETTS_ESOPHAGUS_DN	0.0410765	0.22724	0.520875	1.57606	28	7	PLP2, EMP2, ARF5, GPNMB	PLP2, EMP2, ARF5, GPNMB
REACTOME_ASSEMBLY_OF_THE_HIV_VIRION	0.0419486	0.229056	0.473902	1.57513	30	9	UBA52, RPS27A, UBB, VPS28, TSG101, MVB12A, VPS37C, PPIA	UBA52, RPS27A, UBB, VPS28, TSG101, MVB12A, VPS37C, PPIA
HESS_TARGETS_OF_HOXA9_AND_MEIS1_DN	0.0477941	0.242864	0.380661	1.57422	38	16	S100A4, ANXA4, MYADM, CXCL3, ID2, IL1B, LITAF, EHD1, ZFP36	S100A4, ANXA4, MYADM, CXCL3, ID2, IL1B, LITAF, EHD1, ZFP36
DUTERTRE_ESTRADIOL_RESPONSE_24HR_UP	0.0285714	0.186202	0.221764	1.57413	27	83	RNASEH2A, POLD2, MGP, RERG, CENPN, PRC1, RAB31, ZWINT, PSMC3IP, TCF19, TROAP, SLC29A1, PTTG1, LSM4, ASF1B, UBE2T, XBP1, GGH, EBP, DSN1, CDCA5, NCAPH2, SLC9A3R1, LRR1, FKBP4, CENPU, MELK, RFC2, ARL3, MCM7, ZNF367, CDCA4, NME1, KNSTRN, CCDC34, PKMYT1, CHTF18, FEN1, ABHD2, PCNA, CDC45, SLC39A6, NR2C2AP, GINS2, CENPM, CENPL, MTHFD1, GLA, MCM5, FANCG, CD320, HPRT1, RFC5, SLC26A2, SKA3, AURKB, CENPO, S…	RNASEH2A, POLD2, MGP, RERG, CENPN, PRC1, RAB31, ZWINT, PSMC3IP, TCF19, TROAP, SLC29A1, PTTG1, LSM4, ASF1B, UBE2T, XBP1, GGH, EBP, DSN1, CDCA5, NCAPH2, SLC9A3R1, LRR1, FKBP4, CENPU, MELK, RFC2, ARL3, MCM7, ZNF367, CDCA4, NME1, KNSTRN, CCDC34, PKMYT1, CHTF18, FEN1, ABHD2, PCNA, CDC45, SLC39A6, NR2C2AP, GINS2, CENPM, CENPL, MTHFD1
REACTOME_CREATINE_METABOLISM	0.0369128	0.213671	0.863135	1.57399	21	2	CKB, GAMT	CKB, GAMT
LASTOWSKA_NEUROBLASTOMA_COPY_NUMBER_UP	0.0417559	0.229056	0.26772	1.57356	38	44	RPL38, RPL23, ANAPC11, SUPT4H1, NTN1, HEXIM1, SUMO2, MRPL27, ETV4, MRPL12, EPN2, ARL16, ACADVL, TMEM97, PSMC5, MRPS7, PHB, RAD51C, NME1, TMEM199, MYO1C, EIF4A3, TRAPPC1, GOSR1, SLC35F6, MRPS23, NAT9, PYCR1, TMEM220, BAIAP2, ALDH3A2, DHRS7B, JMJD6, GAS7, SLC25A19, RNASEH1, SCPEP1	RPL38, RPL23, ANAPC11, SUPT4H1, NTN1, HEXIM1, SUMO2, MRPL27, ETV4, MRPL12, EPN2, ARL16, ACADVL, TMEM97, PSMC5, MRPS7, PHB, RAD51C, NME1, TMEM199, MYO1C, EIF4A3, TRAPPC1, GOSR1
MOREAUX_MULTIPLE_MYELOMA_BY_TACI_DN	0.0411827	0.227622	0.251055	1.57292	38	53	RAN, NDUFA13, MRPL43, TBCB, PDCD6, EMC4, CMC1, ACD, CHMP4A, KEAP1, EBNA1BP2, LSM4, EIF3G, NUDCD2, FIBP, RUVBL2, LSM5, TIMM50, ERCC1, ZCCHC10, CHCHD1, IFT57, MYLIP, PSMD8, TERF1, MRPS12, MRPL50, ZNF367, CBWD1, GCSH, PFDN4, TDP2, C1orf131, GLT8D1, AIMP2, IP6K2, ACTL6A, TMEM126A, TATDN1, ZNF277, THYN1, BARD1, ABHD3, SNX19	RAN, NDUFA13, MRPL43, TBCB, PDCD6, EMC4, CMC1, ACD, CHMP4A, KEAP1, EBNA1BP2, LSM4, EIF3G, NUDCD2, FIBP, RUVBL2, LSM5, TIMM50, ERCC1, ZCCHC10, CHCHD1, IFT57, MYLIP, PSMD8, TERF1, MRPS12, MRPL50, ZNF367, CBWD1, GCSH, PFDN4, TDP2, C1orf131
REACTOME_PIWI_INTERACTING_RNA_PIRNA_BIOGENESIS	0.0419486	0.229056	0.473227	1.57289	30	9	POLR2K, POLR2I, POLR2E, POLR2F, POLR2J, POLR2C, POLR2L, POLR2H	POLR2K, POLR2I, POLR2E, POLR2F, POLR2J, POLR2C, POLR2L, POLR2H
BROWNE_HCMV_INFECTION_2HR_DN	0.0373711	0.215519	0.426392	1.57286	28	12	RAD23A, AXL, PLAUR, IGFBP5, ANXA2	RAD23A, AXL, PLAUR, IGFBP5, ANXA2
REACTOME_GLYCOGEN_SYNTHESIS	0.0424929	0.230897	0.519032	1.57048	29	7	UBA52, RPS27A, UBB, UGP2, GYG1, GBE1	UBA52, RPS27A, UBB, UGP2, GYG1, GBE1
REACTOME_ACTIVATED_NOTCH1_TRANSMITS_SIGNAL_TO_THE_NUCLEUS	0.0419486	0.229056	0.472354	1.56998	30	9	UBA52, RPS27A, APH1A, PSENEN, UBB	UBA52, RPS27A, APH1A, PSENEN, UBB
OSADA_ASCL1_TARGETS_UP	0.0471125	0.241701	0.649825	1.56859	30	4	IGFBP5, RGS16, BDKRB1	IGFBP5, RGS16, BDKRB1
DARWICHE_SQUAMOUS_CELL_CARCINOMA_UP	0.0435244	0.231966	0.262439	1.56846	40	46	EEF1D, AXL, SOD1, FTL, LDHA, ARL2, PGAM1, ENO1, TXN, CAPN2, FAM162A, COX5B, PDCD5, PGK1, IL1B, ESD, GALK1, MRPS18A, NHP2, EEF1B2, ACOT9, PLEKHA4, GCLM, RPL39, BEST1, MT1A, RPS6KA4, ACAN, LTBP4	EEF1D, AXL, SOD1, FTL, LDHA, ARL2, PGAM1, ENO1, TXN, CAPN2, FAM162A, COX5B, PDCD5, PGK1, IL1B, ESD, GALK1, MRPS18A, NHP2, EEF1B2, ACOT9, PLEKHA4, GCLM, RPL39, BEST1, MT1A, RPS6KA4, ACAN, LTBP4
CHOW_RASSF1_TARGETS_DN	0.0475	0.242488	0.400695	1.56784	37	14	EEF1D, NDUFS8, POLR2K, KLHL21, PPP1CA, OPTN, NINJ1, PSMG1, EBAG9, LRPAP1, EXOSC4, PYCR1	EEF1D, NDUFS8, POLR2K, KLHL21, PPP1CA, OPTN, NINJ1, PSMG1, EBAG9, LRPAP1
WP_7Q1123_COPY_NUMBER_VARIATION_SYNDROME	0.033954	0.206118	0.282804	1.56762	30	36	GAPDH, ATF4, ELN, VAMP2, CFL1, VPS28, UBE2E1, TSG101, HMGA1, SQSTM1, UBE2E3, FBLN5, MVB12A, RFC2, MAPK3, OGDH, MYO1C, VPS37C, HDAC3, CHTF18, PCNA, HSPA2, FAS, BCL7B, RFC5, VPS37A	GAPDH, ATF4, ELN, VAMP2, CFL1, VPS28, UBE2E1, TSG101, HMGA1, SQSTM1, UBE2E3, FBLN5, MVB12A, RFC2, MAPK3, OGDH, MYO1C, VPS37C, HDAC3, CHTF18, PCNA, HSPA2, FAS
REACTOME_HSF1_DEPENDENT_TRANSACTIVATION	0.0456182	0.238597	0.356349	1.567	37	19	CRYAB, MRPL18, HSPB1, HSPB8, MLST8, UBB, DEDD2, HSPB2, FKBP4, HSBP1, HSF1	CRYAB, MRPL18, HSPB1, HSPB8, MLST8, UBB, DEDD2, HSPB2, FKBP4, HSBP1, HSF1
MEISSNER_ES_ICP_WITH_H3K4ME3	0.0431154	0.231922	0.490993	1.56677	30	8	RPL19, NOSIP, FAM3A, CAPN1, COL6A2, PPP2R3C, PRPF31	RPL19, NOSIP, FAM3A, CAPN1, COL6A2, PPP2R3C, PRPF31
WP_NOCGMPPKG_MEDIATED_NEUROPROTECTION	0.0431154	0.231922	0.490787	1.56611	30	8	BAD, CYCS, CALM2, TSPO, IL1B	BAD, CYCS, CALM2, TSPO, IL1B
WP_UNFOLDED_PROTEIN_RESPONSE	0.0397059	0.223049	0.598446	1.56593	26	5	ATF4, IL1B, XBP1	ATF4, IL1B, XBP1
ZHANG_ANTIVIRAL_RESPONSE_TO_RIBAVIRIN_DN	0.04875	0.245833	0.400095	1.5655	38	14	AXL, PTGER2, CCL3, CCL4, ITPR3, GEM, CAV2, TUBB2A	AXL, PTGER2, CCL3, CCL4, ITPR3, GEM, CAV2, TUBB2A
SHETH_LIVER_CANCER_VS_TXNIP_LOSS_PAM2	0.0392781	0.221706	0.260303	1.56489	36	47	LGALS1, POLD4, CYSTM1, RHOC, IER3, RAB34, TAX1BP3, AKR1B1, MYADM, CCND1, TAGLN2, CLCF1, ANXA2, COX5B, PTTG1, CKLF, CENPH, CAV2, TUBB2A	LGALS1, POLD4, CYSTM1, RHOC, IER3, RAB34, TAX1BP3, AKR1B1, MYADM, CCND1, TAGLN2, CLCF1, ANXA2, COX5B, PTTG1, CKLF, CENPH, CAV2, TUBB2A
VANLOO_SP3_TARGETS_DN	0.0400458	0.223699	0.319696	1.564	34	25	AQP1, NUPR1, LGALS3, ANXA4, CDO1, RNH1, CAMK1, MFSD10, CISD3, TCF19, TSPO	AQP1, NUPR1, LGALS3, ANXA4, CDO1, RNH1, CAMK1, MFSD10, CISD3, TCF19, TSPO
WEI_MYCN_TARGETS_WITH_E_BOX	0.00799201	0.0972912	0.18088	1.56358	7	238	ALDOA, TAF9, KCNMA1, MRPL18, PTS, SLC25A39, POLR3K, PHF5A, MRPS36, ATP6V0B, SERPINE2, DBI, S100A2, MGST1, ENO1, ARL5A, CLN6, SLC52A2, SIVA1, FAM162A, PHLDA2, MZT1, DYNLT3, CD58, CALM2, TUBB6, LYAR, ANXA2, SLIRP, HPS1, PDCD6, NR4A1, DUSP14, CMC1, COPS3, C3orf14, SF3B5, PCMT1, MRPL41, RPS19BP1, NDUFAF4, TIMM10, INO80C, COPS8, LSM4, PGK1, DEF8, POLR2F, RABGGTB, MRPL27, EXOSC3, EBP, MAPKAPK3, ANKRD39…	ALDOA, TAF9, KCNMA1, MRPL18, PTS, SLC25A39, POLR3K, PHF5A, MRPS36, ATP6V0B, SERPINE2, DBI, S100A2, MGST1, ENO1, ARL5A, CLN6, SLC52A2, SIVA1, FAM162A, PHLDA2, MZT1, DYNLT3, CD58, CALM2, TUBB6, LYAR, ANXA2, SLIRP, HPS1, PDCD6, NR4A1, DUSP14, CMC1, COPS3, C3orf14, SF3B5, PCMT1, MRPL41, RPS19BP1, NDUFAF4, TIMM10, INO80C, COPS8, LSM4, PGK1, DEF8, POLR2F, RABGGTB, MRPL27, EXOSC3, EBP, MAPKAPK3, ANKRD39…
ZIRN_TRETINOIN_RESPONSE_UP	0.0376266	0.216018	0.550003	1.56299	25	6	CCL2, PLAUR, RARG	CCL2, PLAUR, RARG
REACTOME_TRANSLATION_OF_SARS_COV_1_STRUCTURAL_PROTEINS	0.0465409	0.24131	0.410089	1.56171	36	13	UBA52, RPS27A, ST3GAL4, ST6GALNAC4, MGAT1, UBB, SUMO1	UBA52, RPS27A, ST3GAL4, ST6GALNAC4, MGAT1, UBB, SUMO1
REACTOME_TNFR1_INDUCED_NFKAPPAB_SIGNALING_PATHWAY	0.0482234	0.244436	0.431125	1.56159	37	11	UBA52, RPS27A, BIRC3, TNFRSF1A, SHARPIN, UBB, IKBKG, TRAF2, RBCK1	UBA52, RPS27A, BIRC3, TNFRSF1A, SHARPIN, UBB, IKBKG, TRAF2, RBCK1
REACTOME_ACTIVATION_OF_IRF3_IRF7_MEDIATED_BY_TBK1_IKK_EPSILON	0.0453258	0.238448	0.515888	1.56097	31	7	UBA52, RPS27A, UBB, CD14, TICAM1, IRF3, IRF7	UBA52, RPS27A, UBB, CD14, TICAM1, IRF3, IRF7
GOERING_BLOOD_HDL_CHOLESTEROL_QTL_CIS	0.0376266	0.216018	0.549259	1.56087	25	6	UBA52, RPS26, RPL14, TIMM10	UBA52, RPS26, RPL14, TIMM10
REACTOME_DOWNREGULATION_OF_SMAD2_3_SMAD4_TRANSCRIPTIONAL_ACTIVITY	0.0376266	0.216018	0.54887	1.55977	25	6	UBA52, RPS27A, TGIF1, UBB	UBA52, RPS27A, TGIF1, UBB
BLALOCK_ALZHEIMERS_DISEASE_INCIPIENT_DN	0.0444215	0.235107	0.239135	1.5595	42	59	SLC25A6, CD59, MKKS, DRAP1, RPL38, RPL14, RPL6, COX7A2L, MGLL, AP3S1, CKS2, UROS, GLUL, ACTR1B, COX7C, TMEM147, FHL1, NEDD8	SLC25A6, CD59, MKKS, DRAP1, RPL38, RPL14, RPL6, COX7A2L, MGLL, AP3S1, CKS2, UROS, GLUL, ACTR1B, COX7C, TMEM147, FHL1, NEDD8
REACTOME_CELL_SURFACE_INTERACTIONS_AT_THE_VASCULAR_WALL	0.0433295	0.231922	0.312674	1.55817	37	26	BSG, SLC3A2, CD47, CD58, CD99, CD44, MIF, SLC16A3, CD99L2, SDC4, GYPC, PROCR, TREM1, GPC1, ATP1B1, PPIA, SLC7A11	BSG, SLC3A2, CD47, CD58, CD99, CD44, MIF, SLC16A3, CD99L2, SDC4, GYPC, PROCR, TREM1, GPC1, ATP1B1, PPIA, SLC7A11
TRAYNOR_RETT_SYNDROM_DN	0.0431154	0.231922	0.488052	1.55738	30	8	COMP, CRIP1, ENPP1, IGFBP5	COMP, CRIP1, ENPP1, IGFBP5
WONG_ADULT_TISSUE_STEM_MODULE	0.01	0.107813	0.18672	1.55709	9	192	DKK3, ARPC1B, AK1, S100A6, MFGE8, DPT, S100A4, LGALS1, EIF1, CD59, NUPR1, CRIP1, DDIT4, CBR3, KCNMA1, IER3, MATN2, RAB34, PRSS23, BGN, TMBIM1, JUNB, FLOT1, CDKN1A, MGST1, TNFAIP6, TXN, CAPN2, DTD1, CCL3, MYADM, CCND1, PHLDA2, CADM1, IGFBP5, PDLIM2, SLC3A2, DNAJB9, CXCL3, GLUL, TUBB6, ID2, HSPB8, NR4A1, IL10RB	DKK3, ARPC1B, AK1, S100A6, MFGE8, DPT, S100A4, LGALS1, EIF1, CD59, NUPR1, CRIP1, DDIT4, CBR3, KCNMA1, IER3, MATN2, RAB34, PRSS23, BGN, TMBIM1, JUNB, FLOT1, CDKN1A, MGST1, TNFAIP6, TXN, CAPN2, DTD1, CCL3, MYADM, CCND1, PHLDA2, CADM1, IGFBP5, PDLIM2, SLC3A2, DNAJB9, CXCL3, GLUL, TUBB6, ID2, HSPB8, NR4A1, IL10RB
MATTIOLI_MGUS_VS_PCL	0.0361446	0.21071	0.280856	1.55682	32	36	RPLP1, RPS6, PFN1, EEF1A1, TUBA1B, CKS1B, RAN, JUNB, ENO1, TBCB, WDR18	RPLP1, RPS6, PFN1, EEF1A1, TUBA1B, CKS1B, RAN, JUNB, ENO1, TBCB, WDR18
WANG_RESPONSE_TO_GSK3_INHIBITOR_SB216763_DN	0.0253293	0.17472	0.209411	1.55614	24	105	PFKP, HERPUD1, EMP2, CKS1B, KCNN4, DNAJC19, CD151, PIH1D1, KIF22, LYAR, ZWINT, PSMC3IP, TCF19, EBNA1BP2, SLC38A5, MIF, PTTG1, ASF1B, UBE2T, XBP1, EBP, ARHGAP44, CENPH, ETV4, TEX30, SDF2L1, SLC9A3R1, INSIG1, EHD1, NHP2, SQLE, PRPS1, FKBP4, CENPU, MELK, KLHDC3, ETV5, SNRPG, RFC2, NIP7, FAM32A, MRPS12, POLR3H, SPC25, MCM7, ZNF367, CDCA4, DCTPP1, DHCR24, SUN2, KNSTRN, NOP16, TIPIN, PKMYT1, UBALD1, FE…	PFKP, HERPUD1, EMP2, CKS1B, KCNN4, DNAJC19, CD151, PIH1D1, KIF22, LYAR, ZWINT, PSMC3IP, TCF19, EBNA1BP2, SLC38A5, MIF, PTTG1, ASF1B, UBE2T, XBP1, EBP, ARHGAP44, CENPH, ETV4, TEX30, SDF2L1, SLC9A3R1, INSIG1, EHD1, NHP2, SQLE, PRPS1, FKBP4, CENPU, MELK, KLHDC3, ETV5, SNRPG, RFC2, NIP7, FAM32A, MRPS12, POLR3H, SPC25, MCM7, ZNF367, CDCA4, DCTPP1, DHCR24, SUN2, KNSTRN, NOP16, TIPIN, PKMYT1, UBALD1, FE…
UEDA_PERIFERAL_CLOCK	0.0485744	0.245401	0.253169	1.55511	45	50	CD9, PPDPF, CRIP2, S100A10, HERPUD1, CKS2, CD47, UBXN1, ID2, PNPLA2, SLC29A1, LITAF, TRIP6, ETHE1, PNKD, TUBB2A, PLA2G12A, SLC9A3R1, FDPS, SQSTM1, ASL, FKBP4	CD9, PPDPF, CRIP2, S100A10, HERPUD1, CKS2, CD47, UBXN1, ID2, PNPLA2, SLC29A1, LITAF, TRIP6, ETHE1, PNKD, TUBB2A, PLA2G12A, SLC9A3R1, FDPS, SQSTM1, ASL, FKBP4
CHESLER_BRAIN_HIGHEST_EXPRESSION	0.0490566	0.246817	0.408341	1.55506	38	13	HINT1, FTL, ATP6V0B, PSMB5, A4GALT, DCTN3, RABAC1, CSRP1	HINT1, FTL, ATP6V0B, PSMB5, A4GALT, DCTN3, RABAC1, CSRP1
VISALA_AGING_LYMPHOCYTE_DN	0.0441176	0.234107	0.594157	1.55471	29	5	LGALS3, NDUFS4, PCMT1, SDC4	LGALS3, NDUFS4, PCMT1, SDC4
WANG_SMARCE1_TARGETS_DN	0.0212121	0.159094	0.206221	1.55469	20	112	CD9, DRAP1, CD70, NDUFAF3, PRSS23, SMS, AKR1B1, S100A2, CXCL2, HIGD1A, CSTB, COX5A, COX7B, DYNLT3, TM4SF1, CXCL3, NT5E, SDHB, IDH3A, BBIP1, PDCD5, SLC29A1, ARSJ, EXOSC8, ZNHIT1, DEF8, BDKRB1, EBP, CKLF, POP7, LSM5, TMEM14B, CAV2, CREB3, TEX30, EIF4E, TNFRSF11B, ZNF385D, GTF2A2, HMGA1, C11orf24, APIP, PRDX3, CXCL1, SUCLA2, WNT5B, ACOT9, ENOPH1, NDUFV2, GLRX3, GLRX2, FH, TBRG4, PDLIM3, APOO, HADH, …	CD9, DRAP1, CD70, NDUFAF3, PRSS23, SMS, AKR1B1, S100A2, CXCL2, HIGD1A, CSTB, COX5A, COX7B, DYNLT3, TM4SF1, CXCL3, NT5E, SDHB, IDH3A, BBIP1, PDCD5, SLC29A1, ARSJ, EXOSC8, ZNHIT1, DEF8, BDKRB1, EBP, CKLF, POP7, LSM5, TMEM14B, CAV2, CREB3, TEX30, EIF4E, TNFRSF11B, ZNF385D, GTF2A2, HMGA1, C11orf24, APIP, PRDX3, CXCL1, SUCLA2, WNT5B, ACOT9, ENOPH1, NDUFV2, GLRX3, GLRX2, FH, TBRG4, PDLIM3, APOO, HADH, …
GALINDO_IMMUNE_RESPONSE_TO_ENTEROTOXIN	0.0379464	0.216418	0.289964	1.55461	33	33	GAPDH, HERPUD1, IER3, PKM, JUNB, PLAUR, CCL3, CD83, CDC42EP4, CXCL3, CD44, UBB, IL1B, PDLIM7, EHD1, SQSTM1	GAPDH, HERPUD1, IER3, PKM, JUNB, PLAUR, CCL3, CD83, CDC42EP4, CXCL3, CD44, UBB, IL1B, PDLIM7, EHD1, SQSTM1
MOREIRA_RESPONSE_TO_TSA_UP	0.0490566	0.246817	0.408133	1.55426	38	13	TMSB4X, EIF4A1, COX8A, ENO2, MIF, EIF6, FKBP4	TMSB4X, EIF4A1, COX8A, ENO2, MIF, EIF6, FKBP4
REACTOME_GLUCOSE_METABOLISM	0.0446224	0.235355	0.317703	1.55425	38	25	ALDOA, GAPDH, PFKP, TPI1, PKM, PGAM1, ENO1, ENO2, MDH2, PGK1, GOT1, BPGM, PCK2, SLC25A11, NDC1	ALDOA, GAPDH, PFKP, TPI1, PKM, PGAM1, ENO1, ENO2, MDH2, PGK1, GOT1, BPGM, PCK2, SLC25A11, NDC1
WP_INTRACELLULAR_TRAFFICKING_PROTEINS_INVOLVED_IN_CMT_NEUROPATHY	0.0433018	0.231922	0.467515	1.5539	31	9	HSPB1, HSPB8, LITAF, MTMR2, RABAC1, RAB4B, RAB7A, RAB11B, EGR2	HSPB1, HSPB8, LITAF, MTMR2, RABAC1, RAB4B, RAB7A, RAB11B
REACTOME_ATF4_ACTIVATES_GENES_IN_RESPONSE_TO_ENDOPLASMIC_RETICULUM_STRESS	0.0503145	0.250059	0.407979	1.55368	39	13	ATF4, HERPUD1, CCL2, CEBPG, EXOSC8, ASNS, EXOSC3	ATF4, HERPUD1, CCL2, CEBPG, EXOSC8, ASNS, EXOSC3
REACTOME_METABOLISM_OF_PORPHYRINS	0.0390738	0.221165	0.546482	1.55298	26	6	HMOX1, UROS, BLVRB, UROD	HMOX1, UROS, BLVRB, UROD
BIOCARTA_EIF_PATHWAY	0.0433018	0.231922	0.467052	1.55236	31	9	EEF2, EIF1, EIF4A1, EIF4E, EIF6	EEF2, EIF1, EIF4A1, EIF4E, EIF6
KEGG_FRUCTOSE_AND_MANNOSE_METABOLISM	0.0433018	0.231922	0.466969	1.55208	31	9	ALDOA, PFKP, TPI1, AKR1B1, PMM1, MTMR2	ALDOA, PFKP, TPI1, AKR1B1, PMM1, MTMR2
BLANCO_MELO_COVID19_SARS_COV_2_INFECTION_A594_ACE2_EXPRESSING_CELLS_RUXOLITINIB_DN	0.04561	0.238597	0.311341	1.55152	39	26	RNASEH2A, CRYAB, C12orf57, AKR1B1, TXN, ENPP1, EPHX1, UCP2, RBP4, NDUFS7, PRDX1, MSRB1, AHCY	RNASEH2A, CRYAB, C12orf57, AKR1B1, TXN, ENPP1, EPHX1, UCP2, RBP4, NDUFS7, PRDX1, MSRB1, AHCY
MUELLER_COMMON_TARGETS_OF_AML_FUSIONS_UP	0.0441176	0.234107	0.592927	1.55149	29	5	ARF5, CD99, SNX17	ARF5, CD99, SNX17
KAYO_AGING_MUSCLE_DN	0.0476695	0.242488	0.254474	1.55095	44	49	RPL31, TMSB4X, RPS25, RPS7, COX8A, RPL36AL, LGALS3, VDAC2, RPS18, UBE2D2, IGFBP5, COX6A1, SDHB, CDH13, UBB, POLR2F, UQCRH, UGP2, COMT, ERF, DYNLT1, ACP1, NDUFV2, DPP4, NIPA2, FH, HADH	RPL31, TMSB4X, RPS25, RPS7, COX8A, RPL36AL, LGALS3, VDAC2, RPS18, UBE2D2, IGFBP5, COX6A1, SDHB, CDH13, UBB, POLR2F, UQCRH, UGP2, COMT, ERF, DYNLT1, ACP1, NDUFV2, DPP4, NIPA2, FH, HADH
SCHUHMACHER_MYC_TARGETS_DN	0.050152	0.249494	0.642282	1.55038	32	4	ARPC4, ILK, ID2	ARPC4, ILK, ID2
REACTOME_C_TYPE_LECTIN_RECEPTORS_CLRS	0.0358696	0.210432	0.269653	1.54988	32	41	UBA52, RPS27A, PSMB7, UBE2D2, PSMB5, PSMF1, MUC12, UBB, IL1B, ITPR3, PSMD9, PYCARD, PSMD4, PSMD3, ICAM3, PSMC5, PSMD8, IKBKG, PSMA5, PSMB6, NFATC3, RAF1, PSMA1, UBE2D1, NFATC1, NFKB2, PDPK1, PSMD10	UBA52, RPS27A, PSMB7, UBE2D2, PSMB5, PSMF1, MUC12, UBB, IL1B, ITPR3, PSMD9, PYCARD, PSMD4, PSMD3, ICAM3, PSMC5, PSMD8, IKBKG, PSMA5, PSMB6, NFATC3, RAF1, PSMA1, UBE2D1, NFATC1, NFKB2, PDPK1, PSMD10
SMID_BREAST_CANCER_RELAPSE_IN_LUNG_DN	0.0495315	0.247374	0.451546	1.5495	36	10	COMP, ASPN, DPT, CILP	COMP, ASPN, DPT, CILP
REACTOME_PROTEIN_REPAIR	0.044586	0.235355	0.719293	1.54943	27	3	TXN, PCMT1, MSRB1	TXN, PCMT1, MSRB1
WANG_LSD1_TARGETS_UP	0.0467422	0.241701	0.51164	1.54811	32	7	LGALS1, MGP, IGFBP5, PYCARD	LGALS1, MGP, IGFBP5, PYCARD
SHAFFER_IRF4_TARGETS_IN_MYELOMA_VS_MATURE_B_LYMPHOCYTE	0.0417582	0.229056	0.282658	1.54693	37	35	ATF4, LDHA, HSPB1, CCL3, APOBEC3B, SLC3A2, DNAJB9, CYCS, NR4A1, FHL1, PGK1, GAA, SUMO1, ZFP36, AHCY, C11orf24	ATF4, LDHA, HSPB1, CCL3, APOBEC3B, SLC3A2, DNAJB9, CYCS, NR4A1, FHL1, PGK1, GAA, SUMO1, ZFP36, AHCY, C11orf24
REACTOME_PERK_REGULATES_GENE_EXPRESSION	0.0525	0.255074	0.395345	1.54691	41	14	ATF4, HERPUD1, CCL2, CEBPG, EXOSC8, ASNS, EXOSC3	ATF4, HERPUD1, CCL2, CEBPG, EXOSC8, ASNS, EXOSC3
TERAMOTO_OPN_TARGETS_CLUSTER_4	0.040521	0.224777	0.544171	1.54641	27	6	S100A4, LDHA, DGCR6L	S100A4, LDHA, DGCR6L
HUMMERICH_SKIN_CANCER_PROGRESSION_DN	0.0401786	0.223894	0.288409	1.54628	35	33	GPX3, LGALS1, CRAT, RAB34, ATP6V0B, PTPRS, ILK, LCMT1, ID2, DUSP14, FHL1, GPNMB, GAA	GPX3, LGALS1, CRAT, RAB34, ATP6V0B, PTPRS, ILK, LCMT1, ID2, DUSP14, FHL1, GPNMB, GAA
AMIT_EGF_RESPONSE_480_MCF10A	0.0476804	0.242488	0.418973	1.5455	36	12	PHLDA2, TIMM10, BDKRB1, PTHLH, SLC35G2, APIP, CABIN1, SOX9, SCG5	PHLDA2, TIMM10, BDKRB1, PTHLH, SLC35G2, APIP, CABIN1, SOX9, SCG5
BOYAULT_LIVER_CANCER_SUBCLASS_G56_DN	0.0516717	0.252493	0.639831	1.54446	33	4	IER3, AGPAT2	IER3, AGPAT2
KRIEG_HYPOXIA_NOT_VIA_KDM3A	0.018018	0.146702	0.182963	1.54434	17	208	ALDOA, GAPDH, PLP2, PFKP, EMP3, LGALS1, TPI1, VIM, HSD3B7, DDIT4, KCNMA1, LGALS3, IER3, ANGPTL4, MGLL, PKM, LDHA, SUMO3, CTNNAL1, SMS, RERG, MRPS6, SERPINE2, PRC1, CCDC107, PGAM1, ATG9A, ENO1, TNFAIP6, ENO2, RASSF1, NTAN1, MYADM, FAM162A, CCND1, CADM1, PDLIM2, SLC39A1, GALNT18, SLC3A2, PIH1D1, TUBB6, BCKDK, MRPL37, ANG, SLC31A2, THOC6, TCF19, CD44, PERP, NOL3, AVPI1, VKORC1, FHL1, CDC42EP1, TUBB4…	ALDOA, GAPDH, PLP2, PFKP, EMP3, LGALS1, TPI1, VIM, HSD3B7, DDIT4, KCNMA1, LGALS3, IER3, ANGPTL4, MGLL, PKM, LDHA, SUMO3, CTNNAL1, SMS, RERG, MRPS6, SERPINE2, PRC1, CCDC107, PGAM1, ATG9A, ENO1, TNFAIP6, ENO2, RASSF1, NTAN1, MYADM, FAM162A, CCND1, CADM1, PDLIM2, SLC39A1, GALNT18, SLC3A2, PIH1D1, TUBB6, BCKDK, MRPL37, ANG, SLC31A2, THOC6, TCF19, CD44, PERP, NOL3, AVPI1, VKORC1, FHL1, CDC42EP1, TUBB4…
REACTOME_MICRORNA_MIRNA_BIOGENESIS	0.0476804	0.242488	0.418627	1.54422	36	12	RAN, PRKRA, POLR2K, POLR2I, POLR2E, POLR2F, POLR2J, POLR2C, POLR2L	RAN, PRKRA, POLR2K, POLR2I, POLR2E, POLR2F, POLR2J, POLR2C, POLR2L
ZHONG_RESPONSE_TO_AZACITIDINE_AND_TSA_DN	0.0562347	0.263017	0.359197	1.54397	45	18	RPL13A, LYRM4, RPL22, C5orf15, PMF1, HSPBP1, ATRAID, CIRBP, EIF2D, CTBS, GOSR1, OGFOD3, PPIE, SREK1IP1, FAM216A, NUDT3	RPL13A, LYRM4, RPL22, C5orf15, PMF1, HSPBP1, ATRAID, CIRBP, EIF2D, CTBS, GOSR1, OGFOD3, PPIE
MURAKAMI_UV_RESPONSE_6HR_UP	0.0476804	0.242488	0.418467	1.54363	36	12	CD9, CDKN1A, CYTH2, TRIP6, ERCC1, ARHGDIA	CD9, CDKN1A, CYTH2, TRIP6, ERCC1, ARHGDIA
REACTOME_SIGNALING_BY_FGFR2	0.0505288	0.250068	0.329908	1.54286	42	22	UBA52, RPS27A, HNRNPA1, FGFBP2, POLR2K, POLR2I, POLR2E, UBB, POLR2F, POLR2J	UBA52, RPS27A, HNRNPA1, FGFBP2, POLR2K, POLR2I, POLR2E, UBB, POLR2F, POLR2J
TONKS_TARGETS_OF_RUNX1_RUNX1T1_FUSION_HSC_DN	0.044586	0.235355	0.256576	1.54248	41	47	PLP2, S100A4, LGALS1, SH3BGRL3, CAPG, FHL2, CD55, CCL2, CHST12, CCND1, BIRC3, IGFBP5, CAMK1, ID2, MGAT1, ANPEP, SLC16A3	PLP2, S100A4, LGALS1, SH3BGRL3, CAPG, FHL2, CD55, CCL2, CHST12, CCND1, BIRC3, IGFBP5, CAMK1, ID2, MGAT1, ANPEP, SLC16A3
WP_PROTEASOME_DEGRADATION	0.060024	0.273622	0.343688	1.542	49	20	PSMB7, UBE2D2, PSMB5, UBB, PSMD9, PSMD4, PSMD3, PSMC5, PSMD8, PSMA5, PSMB6, PSMA1, UBE2D1, PSMD10	PSMB7, UBE2D2, PSMB5, UBB, PSMD9, PSMD4, PSMD3, PSMC5, PSMD8, PSMA5, PSMB6, PSMA1, UBE2D1, PSMD10
REACTOME_MITOCHONDRIAL_CALCIUM_ION_TRANSPORT	0.0481586	0.24431	0.509533	1.54174	33	7	SMDT1, VDAC2, STOML2, PHB, PHB2, PARL, VDAC3	SMDT1, VDAC2, STOML2, PHB, PHB2, PARL, VDAC3
KEGG_ARACHIDONIC_ACID_METABOLISM	0.0522088	0.254711	0.448968	1.54066	38	10	GPX3, GPX4, CBR3, PLA2G2A, CBR1, PLA2G12A, AKR1C3	GPX3, GPX4, CBR3, PLA2G2A, CBR1, PLA2G12A, AKR1C3
MARIADASON_RESPONSE_TO_CURCUMIN_SULINDAC_7	0.0419682	0.229056	0.542007	1.54026	28	6	ADIRF, RPL41, BGN	ADIRF, RPL41, BGN
KEGG_PENTOSE_AND_GLUCURONATE_INTERCONVERSIONS	0.0419682	0.229056	0.541874	1.53989	28	6	AKR1B1, GUSB, UGP2, UGDH, DCXR	AKR1B1, GUSB, UGP2, UGDH, DCXR
PATIL_LIVER_CANCER	0.016	0.140451	0.183853	1.53914	15	198	ALDOA, RPS20, RPS16, PLP2, RPS5, RPL30, NUPR1, RPSA, CYSTM1, TMEM106C, S100A10, CAPG, RHOC, RPS19, CKS1B, GPAA1, CUTA, C1orf43, SNRPB, ADSL, AP3S1, ARL2, APH1A, TUBG1, BSG, CSNK2B, MZT1, SLC39A1, LAGE3, CD47, URM1, POLR2K, ANXA2, CYC1, ZNF706, RUSC1, PIGC, ZWINT, SYPL1, FASTK, TROAP, SHARPIN, CDKN2AIPNL, SLC29A1, TMEM98, PTTG1, CAPN1, GPNMB, LSM4, EIF3E, ASF1B, SHISA4, PGK1, ZCCHC17, UBE2T, SHKBP…	ALDOA, RPS20, RPS16, PLP2, RPS5, RPL30, NUPR1, RPSA, CYSTM1, TMEM106C, S100A10, CAPG, RHOC, RPS19, CKS1B, GPAA1, CUTA, C1orf43, SNRPB, ADSL, AP3S1, ARL2, APH1A, TUBG1, BSG, CSNK2B, MZT1, SLC39A1, LAGE3, CD47, URM1, POLR2K, ANXA2, CYC1, ZNF706, RUSC1, PIGC, ZWINT, SYPL1, FASTK, TROAP, SHARPIN, CDKN2AIPNL, SLC29A1, TMEM98, PTTG1, CAPN1, GPNMB, LSM4, EIF3E, ASF1B, SHISA4, PGK1, ZCCHC17, UBE2T, SHKBP…
HOFMANN_MYELODYSPLASTIC_SYNDROM_LOW_RISK_UP	0.0461783	0.24045	0.714325	1.53873	28	3	PTPRS, CDKN1A, MSX1	PTPRS, CDKN1A, MSX1
WANG_CLIM2_TARGETS_DN	0.0501601	0.249494	0.2596	1.53754	46	45	TNFRSF12A, HNRNPA1, LGALS3, ARPC2, TAX1BP3, LRP10, TMEM11, SYPL1, WDR45, RRP15, DPM1, MTMR2, MYL12B, ATP6V0E1, MRPS11, CHMP5, TSC22D3, ST3GAL1, RDH11, COPS5, BSDC1, FARSA, PFDN4, PPP1R13L, MRPL9, RNF14, FAS, SREK1IP1, SLC25A44, CCDC86, RFC5, AP1S1, COBLL1, TATDN1	TNFRSF12A, HNRNPA1, LGALS3, ARPC2, TAX1BP3, LRP10, TMEM11, SYPL1, WDR45, RRP15, DPM1, MTMR2, MYL12B, ATP6V0E1, MRPS11, CHMP5, TSC22D3, ST3GAL1, RDH11, COPS5, BSDC1, FARSA, PFDN4, PPP1R13L, MRPL9, RNF14, FAS
XU_HGF_SIGNALING_NOT_VIA_AKT1_48HR_UP	0.057598	0.267348	0.371594	1.53673	46	16	HMOX1, ST6GALNAC4, CD44, FHL1, ASNS, ITPR3, ERCC1, HMGA1, PCK2, CCL20	HMOX1, ST6GALNAC4, CD44, FHL1, ASNS, ITPR3, ERCC1, HMGA1, PCK2, CCL20
MCBRYAN_PUBERTAL_TGFB1_TARGETS_UP	0.0451745	0.238062	0.223231	1.53652	43	72	DKK3, RPL27A, RAD23A, S100A6, MFGE8, CLIC1, CYB5R3, CAPG, CLU, IER3, ECM1, CDKN1A, TNFAIP6, TGIF1, GUSB, VASN, RAB5C, CYC1	DKK3, RPL27A, RAD23A, S100A6, MFGE8, CLIC1, CYB5R3, CAPG, CLU, IER3, ECM1, CDKN1A, TNFAIP6, TGIF1, GUSB, VASN, RAB5C, CYC1
WP_PARKINUBIQUITIN_PROTEASOMAL_SYSTEM_PATHWAY	0.0612245	0.276308	0.342411	1.53628	50	20	TUBA1B, TUBB6, TUBA1C, TUBB4B, PSMD9, PSMD4, TUBB2A, PSMD3, PSMC5, PSMD8, TUBB2B, TUBB, HSPA2, UBE2J2, PSMD10	TUBA1B, TUBB6, TUBA1C, TUBB4B, PSMD9, PSMD4, TUBB2A, PSMD3, PSMC5, PSMD8, TUBB2B, TUBB, HSPA2, UBE2J2, PSMD10
GEISS_RESPONSE_TO_DSRNA_UP	0.0528302	0.255074	0.403309	1.5359	41	13	IGFBP6, CCL2, PLAUR, TNFAIP6, CCL4, CD44	IGFBP6, CCL2, PLAUR, TNFAIP6, CCL4, CD44
ONDER_CDH1_TARGETS_3_UP	0.0509915	0.250613	0.50754	1.53571	35	7	CRIP2, KCNMA1, FTL	CRIP2, KCNMA1, FTL
MCGOWAN_RSP6_TARGETS_UP	0.0509915	0.250613	0.507376	1.53521	35	7	PCOLCE2, MGMT, EPHX1, GPNMB, GLRX3, ZDHHC3	PCOLCE2, MGMT, EPHX1, GPNMB, GLRX3, ZDHHC3
RAMASWAMY_METASTASIS_UP	0.0478905	0.243152	0.308066	1.53521	41	26	COX6B1, COX7A2L, COX7B, RAB5C, DHPS, EIF3K, TMEM147, PTTG1, NDUFA1, ITPA	COX6B1, COX7A2L, COX7B, RAB5C, DHPS, EIF3K, TMEM147, PTTG1, NDUFA1, ITPA
BEGUM_TARGETS_OF_PAX3_FOXO1_FUSION_DN	0.0588235	0.269961	0.37117	1.53497	47	16	DKK3, TNFRSF12A, CD70, PDLIM4, IL11	DKK3, TNFRSF12A, CD70, PDLIM4, IL11
GAZDA_DIAMOND_BLACKFAN_ANEMIA_MYELOID_DN	0.0564226	0.263022	0.349056	1.53493	46	19	MRPL23, CD59, RPS14, RPL28, COX5B, CHMP4A, UROD, POLR2I, DCTN3	MRPL23, CD59, RPS14, RPL28, COX5B, CHMP4A, UROD, POLR2I, DCTN3
BRUINS_UVC_RESPONSE_VIA_TP53_GROUP_B	0.0210632	0.158375	0.190869	1.5337	20	154	TMSB4X, S100A6, MFGE8, TNFRSF12A, S100A4, EIF1, CRLF1, CD59, POLD4, MGP, DDAH2, CRIP2, RPS12, SMIM12, PRSS23, IL11, TMBIM1, SERPINE2, CENPN, PLAUR, RASSF1, MYADM, VASN, DYNLT3, HPS1, RGS16, SLC31A2, CHMP1A, NR4A1, IL10RB, ZWINT, DUSP14, ALG5, THAP7, CD44, SMPD1, EPHX1, AVPI1, VPS51, RBP4, ANO1, FBXO25, UBL4A, FLYWCH2, CAV2, KLHL21, UBXN6, YIPF6, TGFB1I1, MFSD5, ATXN7, ANGPTL2, MSRB1, TNFRSF11B, C…	TMSB4X, S100A6, MFGE8, TNFRSF12A, S100A4, EIF1, CRLF1, CD59, POLD4, MGP, DDAH2, CRIP2, RPS12, SMIM12, PRSS23, IL11, TMBIM1, SERPINE2, CENPN, PLAUR, RASSF1, MYADM, VASN, DYNLT3, HPS1, RGS16, SLC31A2, CHMP1A, NR4A1, IL10RB, ZWINT, DUSP14, ALG5, THAP7, CD44, SMPD1, EPHX1, AVPI1, VPS51, RBP4, ANO1, FBXO25, UBL4A, FLYWCH2, CAV2, KLHL21, UBXN6, YIPF6, TGFB1I1, MFSD5, ATXN7, ANGPTL2, MSRB1, TNFRSF11B, C…
BARRIER_CANCER_RELAPSE_TUMOR_SAMPLE_UP	0.0514208	0.251712	0.461432	1.53368	37	9	CKS1B, DNAJB9, DCTN3, COPS4, ZFAND1, ATP6V0E1, MRPL24, ATP6V1G1, MED21	CKS1B, DNAJB9, DCTN3, COPS4, ZFAND1, ATP6V0E1, MRPL24, ATP6V1G1
REACTOME_PTEN_REGULATION	0.0434783	0.231922	0.26673	1.53308	39	41	UBA52, RPS27A, RHEB, PSMB7, LAMTOR5, PSMB5, CSNK2B, PSMF1, LAMTOR4, MLST8, UBB, PSMD9, CBX6, PSMD4, PSMD3, LAMTOR2, LAMTOR1, PSMC5, PSMD8, PSMA5, PSMB6, MAPK3, HDAC3, PSMA1, RRAGC, RING1	UBA52, RPS27A, RHEB, PSMB7, LAMTOR5, PSMB5, CSNK2B, PSMF1, LAMTOR4, MLST8, UBB, PSMD9, CBX6, PSMD4, PSMD3, LAMTOR2, LAMTOR1, PSMC5, PSMD8, PSMA5, PSMB6, MAPK3, HDAC3, PSMA1, RRAGC, RING1
FIGUEROA_AML_METHYLATION_CLUSTER_4_DN	0.0461783	0.24045	0.711067	1.53171	28	3	NQO2, PTPRS	NQO2, PTPRS
REACTOME_MITOTIC_G1_PHASE_AND_G1_S_TRANSITION	0.0426696	0.231185	0.269566	1.52985	38	39	UBA52, RPS27A, CKS1B, PSMB7, CDKN1A, PSMB5, CCND1, PSMF1, UBB, CDKN2B, PSMD9, PSMD4, POLE4, PSMD3, CDKN2D, PSMC5, PSMD8, PSMA5, MAX, PSMB6, MCM7, CDKN2A, PSMA1, PCNA, CDC45, MNAT1, PSMD10, TFDP2, MCM5	UBA52, RPS27A, CKS1B, PSMB7, CDKN1A, PSMB5, CCND1, PSMF1, UBB, CDKN2B, PSMD9, PSMD4, POLE4, PSMD3, CDKN2D, PSMC5, PSMD8, PSMA5, MAX, PSMB6, MCM7, CDKN2A, PSMA1, PCNA, CDC45, MNAT1, PSMD10, TFDP2
MAGRANGEAS_MULTIPLE_MYELOMA_IGG_VS_IGA_UP	0.0461783	0.24045	0.710185	1.52981	28	3	CST3, NAA10, PPP1CA	CST3, NAA10, PPP1CA
APPIERTO_RESPONSE_TO_FENRETINIDE_DN	0.062425	0.277058	0.340905	1.52952	51	20	TMSB4X, EIF3F, LDHA, MDH2, PGK1, ASNS, MTX2, PTMA, BANF1, C1orf198, CCNDBP1, ISCU	TMSB4X, EIF3F, LDHA, MDH2, PGK1, ASNS, MTX2, PTMA, BANF1, C1orf198, CCNDBP1, ISCU
JIANG_HYPOXIA_CANCER	0.0564226	0.263022	0.347718	1.52905	46	19	SH3BGRL3, HAX1, AUP1, TGIF1, RPL22, UBL7, HMG20B, ITGAE, COA3, SERP1	SH3BGRL3, HAX1, AUP1, TGIF1, RPL22, UBL7, HMG20B, ITGAE, COA3, SERP1
SERVITJA_LIVER_HNF1A_TARGETS_UP	0.043956	0.233918	0.279362	1.52889	39	35	TNFRSF12A, LGALS1, CBR3, CRAT, MGST3, RAB34, CCL2, CXCL2, ANXA2, RGS16, CBR1, TMEM98, UCP2, ASNS	TNFRSF12A, LGALS1, CBR3, CRAT, MGST3, RAB34, CCL2, CXCL2, ANXA2, RGS16, CBR1, TMEM98, UCP2, ASNS
ZHU_CMV_ALL_UP	0.0433815	0.231922	0.288853	1.52888	38	31	PFKP, EIF4A1, EMP2, CD55, IL11, ENO1, ENO2, POLR2K, NR4A1, IDH3A	PFKP, EIF4A1, EMP2, CD55, IL11, ENO1, ENO2, POLR2K, NR4A1, IDH3A
WACKER_HYPOXIA_TARGETS_OF_VHL	0.0455882	0.238597	0.584083	1.52835	30	5	PFKP, ENO2, CCND1	PFKP, ENO2, CCND1
WP_FERROPTOSIS	0.0584862	0.269222	0.314648	1.52776	50	24	GPX4, AKR1C2, FTL, AKR1C1, HMOX1, VDAC2, HSPB1, SLC3A2, FTH1, AKR1C3, DPP4, GCLM, MAP1LC3A, CHMP5, SAT2, SLC7A11, PHKG2, VDAC3	GPX4, AKR1C2, FTL, AKR1C1, HMOX1, VDAC2, HSPB1, SLC3A2, FTH1, AKR1C3, DPP4, GCLM, MAP1LC3A, CHMP5, SAT2, SLC7A11, PHKG2, VDAC3
REACTOME_TGF_BETA_RECEPTOR_SIGNALING_IN_EMT_EPITHELIAL_TO_MESENCHYMAL_TRANSITION	0.0434153	0.231922	0.537593	1.52772	29	6	UBA52, RPS27A, FKBP1A, UBB, RHOA	UBA52, RPS27A, FKBP1A, UBB, RHOA
PID_HIF1_TFPATHWAY	0.0604265	0.274637	0.333122	1.52666	50	21	ALDOA, HMOX1, PKM, LDHA, ENO1, NT5E, ID2, PGK1	ALDOA, HMOX1, PKM, LDHA, ENO1, NT5E, ID2, PGK1
AGUIRRE_PANCREATIC_CANCER_COPY_NUMBER_UP	0.0336391	0.205021	0.209844	1.5256	32	95	RPL13A, RPL27, ARPC1B, EEF1D, RPS9, RPL18, GPAA1, RPS21, NR1H2, NOSIP, SNF8, SLC52A2, TSEN34, MYL6, FIS1, PDCD6, RAB5C, CYC1, EIF3K, PSMC3IP, SYPL1, SIRT2, ARPC1A, SHARPIN, ZNHIT1, LSM1, ASNS, TRIP6, ASH2L, GPER1, VPS28, RUVBL2, CREB3, COA3, CMAS, GRN, ASL, SLC35B1, ORAI2, PSMD8, GSDMD, MAD1L1, TAF6, PHB, PLEKHA4, MRPS12, IRF3, CDKN2A, NME1, TPD52L2, NDUFS6, ARFRP1, PDK2, NFKBIB, PPP1R13L, MLX, E…	RPL13A, RPL27, ARPC1B, EEF1D, RPS9, RPL18, GPAA1, RPS21, NR1H2, NOSIP, SNF8, SLC52A2, TSEN34, MYL6, FIS1, PDCD6, RAB5C, CYC1, EIF3K, PSMC3IP, SYPL1, SIRT2, ARPC1A, SHARPIN, ZNHIT1, LSM1, ASNS, TRIP6, ASH2L, GPER1, VPS28, RUVBL2, CREB3, COA3, CMAS, GRN, ASL, SLC35B1, ORAI2, PSMD8, GSDMD, MAD1L1, TAF6, PHB, PLEKHA4, MRPS12, IRF3, CDKN2A, NME1, TPD52L2, NDUFS6, ARFRP1, PDK2, NFKBIB, PPP1R13L, MLX, E…
WILLIAMS_ESR2_TARGETS_UP	0.0554804	0.260775	0.458944	1.52541	40	9	CYB5R3, UQCRFS1, HIGD1A, VASN, STK3, NRIP3, TWF2, ALG14, OXR1	CYB5R3, UQCRFS1, HIGD1A, VASN, STK3, NRIP3, TWF2
TSENG_ADIPOGENIC_POTENTIAL_UP	0.0545685	0.257951	0.421123	1.52536	42	11	MGP, PRSS23, CRABP2, MTHFD2, FHL1, CDKN2B, BPGM	MGP, PRSS23, CRABP2, MTHFD2, FHL1, CDKN2B, BPGM
BIOCARTA_CCR5_PATHWAY	0.0463097	0.240633	0.536575	1.52483	31	6	CCL2, CALM2, CCL4	CCL2, CALM2, CCL4
REACTOME_KERATAN_SULFATE_KERATIN_METABOLISM	0.0545685	0.257951	0.420908	1.52458	42	11	PRELP, FMOD, ST3GAL4, OGN, HEXB, B4GALT3, ST3GAL1, ACAN, B4GALT4, ST3GAL3	PRELP, FMOD, ST3GAL4, OGN, HEXB, B4GALT3, ST3GAL1, ACAN, B4GALT4
MANALO_HYPOXIA_DN	0.0439673	0.233918	0.213925	1.52392	42	87	POLD2, RPL39L, POLR3K, CENPN, PRC1, TUBG1, ENPP1, IDH3A, ZWINT, PSMC3IP, NDUFAF4, EBNA1BP2, TUBB4B, EXOSC8, ASF1B, RRP15, POP7, C20orf27, MRPL40, HMGA1, EEF1E1, PRPS1, USP1, WDR74, MELK, TOR3A, PHB, NOL12, RFC2, MRPS12, GLRX2, POLR2L, NME1, POP5, DHCR24, NOP16, TIPIN, CBWD1, GCSH, PKMYT1, SNAPC5, PSMG1, FEN1, MRPL46, EMG1, PPARD, PRMT5, RRP1, GINS2, DNAJC9, TELO2, MTHFD1, MCM5, RITA1, FANCG, BYSL…	POLD2, RPL39L, POLR3K, CENPN, PRC1, TUBG1, ENPP1, IDH3A, ZWINT, PSMC3IP, NDUFAF4, EBNA1BP2, TUBB4B, EXOSC8, ASF1B, RRP15, POP7, C20orf27, MRPL40, HMGA1, EEF1E1, PRPS1, USP1, WDR74, MELK, TOR3A, PHB, NOL12, RFC2, MRPS12, GLRX2, POLR2L, NME1, POP5, DHCR24, NOP16, TIPIN, CBWD1, GCSH, PKMYT1, SNAPC5, PSMG1, FEN1, MRPL46, EMG1, PPARD, PRMT5, RRP1, GINS2, DNAJC9, TELO2, MTHFD1
ROPERO_HDAC2_TARGETS	0.0584862	0.269222	0.313773	1.52351	50	24	COMP, EEF1D, EMP3, TNXB, CCDC85B, DGCR6L, SHARPIN, SERGEF, FIBP, PTHLH, RABEPK	COMP, EEF1D, EMP3, TNXB, CCDC85B, DGCR6L, SHARPIN, SERGEF, FIBP, PTHLH, RABEPK
REACTOME_CITRIC_ACID_CYCLE_TCA_CYCLE	0.0540881	0.256921	0.399536	1.52153	42	13	SDHC, SDHB, MDH2, IDH3A, IDH3G, ACO2, IDH3B, SUCLA2, FH, OGDH	SDHC, SDHB, MDH2, IDH3A, IDH3G, ACO2, IDH3B, SUCLA2, FH, OGDH
LINDGREN_BLADDER_CANCER_CLUSTER_3_UP	0.0335025	0.204968	0.207977	1.52118	32	98	RNASEH2A, NUPR1, TMEM106C, NQO2, CKS1B, HMOX1, ANXA4, CENPN, PRC1, DBI, CKS2, BLVRB, MAD2L2, POLDIP2, COX7B, POC1A, APOBEC3B, DYNLT3, TM4SF1, MTHFD2, YWHAQ, RGS16, PIGC, ZWINT, PEBP1, TCF19, SIRT2, PEPD, EPHX1, NDUFA9, PTTG1, GGH, EBP, TEX30, INSIG1, PRDX1, SERP1, TMEM97, CMSS1, FAM200B, CENPU, MELK, PRPS2, AP1S2, MRPS12, UBA2, MLF1, RAF1, RAD51C, TAF11, GNPAT, AK2, PCNA, RCAN1, CDC45, PPA2, POP4…	RNASEH2A, NUPR1, TMEM106C, NQO2, CKS1B, HMOX1, ANXA4, CENPN, PRC1, DBI, CKS2, BLVRB, MAD2L2, POLDIP2, COX7B, POC1A, APOBEC3B, DYNLT3, TM4SF1, MTHFD2, YWHAQ, RGS16, PIGC, ZWINT, PEBP1, TCF19, SIRT2, PEPD, EPHX1, NDUFA9, PTTG1, GGH, EBP, TEX30, INSIG1, PRDX1, SERP1, TMEM97, CMSS1, FAM200B, CENPU, MELK, PRPS2, AP1S2, MRPS12, UBA2, MLF1, RAF1, RAD51C, TAF11, GNPAT, AK2, PCNA, RCAN1, CDC45, PPA2, POP4…
JINESH_BLEBBISHIELD_VS_LIVE_CONTROL_UP	0.0417941	0.229056	0.213316	1.52051	40	86	RPL13A, RPL3, ATF4, RPL4, RPS13, S100A4, RPS3, NUPR1, AKR1C2, DDIT4, HMOX1, ZFAS1, CD68, CDKN1A, CEBPG, BIRC3, C19orf48, SLC3A2, GLUL, RGS16, ID2, TSSC4, AVPI1, CDKN2AIPNL, SERTAD1, C2orf69, ASNS, MRPL27, UGP2, DCAF11, SESN2, CEP19, ARL16, CDK10, TMEM107, WDR74, SNHG7, COASY, SOX9, GCLM, RAD51C, METTL21A, TSC22D3, NXF1, PHAX, CHTF18, TSKU, SNHG12, PPA2, DCLRE1C	RPL13A, RPL3, ATF4, RPL4, RPS13, S100A4, RPS3, NUPR1, AKR1C2, DDIT4, HMOX1, ZFAS1, CD68, CDKN1A, CEBPG, BIRC3, C19orf48, SLC3A2, GLUL, RGS16, ID2, TSSC4, AVPI1, CDKN2AIPNL, SERTAD1, C2orf69, ASNS, MRPL27, UGP2, DCAF11, SESN2, CEP19, ARL16, CDK10, TMEM107, WDR74, SNHG7, COASY, SOX9, GCLM, RAD51C, METTL21A, TSC22D3, NXF1, PHAX, CHTF18, TSKU, SNHG12, PPA2, DCLRE1C
NABA_ECM_AFFILIATED	0.0548425	0.258483	0.31839	1.51976	46	23	LGALS1, C1QTNF2, LGALS3, ANXA4, CSPG4, ANXA2, C1QTNF3, MUC12, ANXA5, SDC4, ANXA11, C1QL1	LGALS1, C1QTNF2, LGALS3, ANXA4, CSPG4, ANXA2, C1QTNF3, MUC12, ANXA5, SDC4, ANXA11, C1QL1
PID_TOLL_ENDOGENOUS_PATHWAY	0.0463097	0.240633	0.534733	1.51959	31	6	BGN, IKBKG, RHOA, CD14, TICAM1	BGN, IKBKG, RHOA, CD14, TICAM1
CHIARADONNA_NEOPLASTIC_TRANSFORMATION_KRAS_UP	0.0530786	0.255074	0.254037	1.51824	49	46	TMSB4X, CKS1B, MRPL18, SMS, UBE2D2, CCL2, KCNN4, CCND1, ERGIC3, TUBB6, NGEF, RGS16, ZWINT, ETV4, ANGPTL2, GTF2A2, AHCY, MED10, SEPHS2, SPTSSA, UBA2, SSRP1, FAM3C, ERH, TNFAIP2, PCNA	TMSB4X, CKS1B, MRPL18, SMS, UBE2D2, CCL2, KCNN4, CCND1, ERGIC3, TUBB6, NGEF, RGS16, ZWINT, ETV4, ANGPTL2, GTF2A2, AHCY, MED10, SEPHS2, SPTSSA, UBA2, SSRP1, FAM3C, ERH, TNFAIP2, PCNA
WILCOX_RESPONSE_TO_PROGESTERONE_DN	0.0612245	0.276308	0.345112	1.51759	50	19	MGP, NBPF10, COL8A2, CCND1, IGFBP5, COX7A1, ARHGDIA, PDLIM7	MGP, NBPF10, COL8A2, CCND1, IGFBP5, COX7A1, ARHGDIA, PDLIM7
WP_PI3KAKTMTOR_SIGNALING_PATHWAY_AND_THERAPEUTIC_OPPORTUNITIES	0.0509554	0.250613	0.704184	1.51688	31	3	RHEB, BAD	RHEB, BAD
PEDERSEN_METASTASIS_BY_ERBB2_ISOFORM_3	0.0509554	0.250613	0.704004	1.51649	31	3	MIR22HG, CLCF1	MIR22HG, CLCF1
REACTOME_CONSTITUTIVE_SIGNALING_BY_LIGAND_RESPONSIVE_EGFR_CANCER_VARIANTS	0.0514706	0.251712	0.579355	1.51598	34	5	UBA52, RPS27A, UBB	UBA52, RPS27A, UBB
SCHLOSSER_MYC_TARGETS_REPRESSED_BY_SERUM	0.061246	0.276308	0.245148	1.51578	57	51	U2AF1, HNRNPA1, BTF3, RAN, PGAM1, TXN, SLC3A2, MTHFD2, CYCS, IDH3A, EXOSC8, RABGGTB, ITPA, DCTD, EIF4E, NDUFB6, SERP1, EEF1E1, PRPS1, GLOD4, ACP1, SLC25A17, UBA2, FH, NOP16, PSMG1, EIF4A3, SLC39A6, PFDN4, FBXO9, NAE1, ATXN10, HPRT1, ACTL6A, NGDN	U2AF1, HNRNPA1, BTF3, RAN, PGAM1, TXN, SLC3A2, MTHFD2, CYCS, IDH3A, EXOSC8, RABGGTB, ITPA, DCTD, EIF4E, NDUFB6, SERP1, EEF1E1, PRPS1, GLOD4, ACP1, SLC25A17, UBA2, FH, NOP16, PSMG1, EIF4A3, SLC39A6, PFDN4, FBXO9, NAE1, ATXN10
GRAHAM_CML_DIVIDING_VS_NORMAL_DIVIDING_DN	0.045302	0.238448	0.831126	1.51562	26	2	TM4SF1, C3orf14	TM4SF1, C3orf14
JIANG_HYPOXIA_VIA_VHL	0.0541237	0.256921	0.410822	1.51543	41	12	DGCR6L, MRPS6, RPLP0, ENO2, SLC3A2	DGCR6L, MRPS6, RPLP0, ENO2, SLC3A2
REACTOME_INTRAFLAGELLAR_TRANSPORT	0.06	0.273622	0.387073	1.51454	47	14	TUBA1B, TUBB6, TUBA1C, TUBB4B, IFT43, TUBB2A, DYNLRB1, IFT27, IFT57	TUBA1B, TUBB6, TUBA1C, TUBB4B, IFT43, TUBB2A, DYNLRB1, IFT27, IFT57
BIOCARTA_CASPASE_PATHWAY	0.0509554	0.250613	0.70293	1.51418	31	3	LMNA, BIRC3	LMNA, BIRC3
LEE_LIVER_CANCER_MYC_E2F1_DN	0.0577508	0.267839	0.627107	1.51375	37	4	RGS16, GOT1, IGF1	RGS16, GOT1, IGF1
WP_SELENIUM_MICRONUTRIENT_NETWORK	0.0625	0.277058	0.36575	1.51256	50	16	GPX3, GPX4, SOD1, CCL2, TXN, IL1B, PRDX1, MSRB1, PRDX3, SEPHS2	GPX3, GPX4, SOD1, CCL2, TXN, IL1B, PRDX1, MSRB1, PRDX3, SEPHS2
SASSON_FSH_RESPONSE	0.0469799	0.241701	0.829194	1.5121	27	2	CD55, GDE1	CD55, GDE1
YAO_HOXA10_TARGETS_VIA_PROGESTERONE_UP	0.0622797	0.277058	0.323309	1.512	52	22	AQP1, ELN, CRIP2, TNXB, NR4A1, CFD, SERTAD1, USE1, DDX50, GEM	AQP1, ELN, CRIP2, TNXB, NR4A1, CFD, SERTAD1, USE1, DDX50, GEM
KEGG_GLUTATHIONE_METABOLISM	0.0541237	0.256921	0.409787	1.51161	41	12	GPX3, GPX4, MGST3, SMS, MGST1	GPX3, GPX4, MGST3, SMS, MGST1
NOUZOVA_TRETINOIN_AND_H4_ACETYLATION	0.0513661	0.251712	0.270141	1.51045	46	37	TADA3, ARPC4, SPAG7, ENSA, EIF3H, ERCC1, CDCA5, RALY, MRPS18B, BANF1, UQCRC2, ZFPL1, NAA20, LETMD1, PPP2R3C, CCDC174, NSRP1, CNTROB, COPS5, TRAPPC1, POP4, GOSR1, CLPTM1, NELFE, CHMP2B, MUL1	TADA3, ARPC4, SPAG7, ENSA, EIF3H, ERCC1, CDCA5, RALY, MRPS18B, BANF1, UQCRC2, ZFPL1, NAA20, LETMD1, PPP2R3C, CCDC174, NSRP1, CNTROB, COPS5, TRAPPC1, POP4, GOSR1, CLPTM1, NELFE, CHMP2B, MUL1
GUENTHER_GROWTH_SPHERICAL_VS_ADHERENT_DN	0.0541237	0.256921	0.409407	1.51021	41	12	CD59, PRSS23, PLAUR, CD44, GAA, ANXA5	CD59, PRSS23, PLAUR, CD44, GAA, ANXA5
REACTOME_AKT_PHOSPHORYLATES_TARGETS_IN_THE_CYTOSOL	0.0525478	0.255074	0.701001	1.51003	32	3	BAD, CDKN1A	BAD, CDKN1A
REACTOME_CHEMOKINE_RECEPTORS_BIND_CHEMOKINES	0.064257	0.281378	0.439807	1.50922	47	10	CCL2, CXCL2, CCL3, CXCL3, CCL4	CCL2, CXCL2, CCL3, CXCL3, CCL4
WP_IL10_ANTIINFLAMMATORY_SIGNALING_PATHWAY	0.0492041	0.247356	0.53042	1.50733	33	6	HMOX1, BLVRB, IL10RB	HMOX1, BLVRB, IL10RB
TAKEDA_TARGETS_OF_NUP98_HOXA9_FUSION_10D_DN	0.0581528	0.268495	0.302154	1.50574	50	26	CD9, CD59, CXCL2, CCL3, CXCL3, GLUL, ADTRP, TSPAN2, CCL4	CD9, CD59, CXCL2, CCL3, CXCL3, GLUL, ADTRP, TSPAN2, CCL4
YOSHIMURA_MAPK8_TARGETS_DN	0.0395939	0.222871	0.20586	1.5057	38	98	ALDOA, FMOD, NUPR1, IGFBP6, CST3, PDLIM4, S100A10, FHL2, KIAA0040, RPS12, DBI, CEBPG, GRHPR, HIGD1A, SNF8, ARL5A, BSG, IGFBP5, COX5A, MYL6, DNAJB9, SLC25A3, MDH2, RPL22, MLST8, STX4, ASF1B, PGK1, RABGGTB, LITAF, MAPKAPK3, PSMD4, LTBP2, FDPS, MTCH2, MRPL40, SERP1	ALDOA, FMOD, NUPR1, IGFBP6, CST3, PDLIM4, S100A10, FHL2, KIAA0040, RPS12, DBI, CEBPG, GRHPR, HIGD1A, SNF8, ARL5A, BSG, IGFBP5, COX5A, MYL6, DNAJB9, SLC25A3, MDH2, RPL22, MLST8, STX4, ASF1B, PGK1, RABGGTB, LITAF, MAPKAPK3, PSMD4, LTBP2, FDPS, MTCH2, MRPL40, SERP1
MUNSHI_MULTIPLE_MYELOMA_UP	0.0494505	0.247374	0.275094	1.50553	44	35	S100A4, AXL, EEF1A1, HAX1, RAN, DBI, CD68, NACA, CALM2, ANXA2, UBB, XBP1	S100A4, AXL, EEF1A1, HAX1, RAN, DBI, CD68, NACA, CALM2, ANXA2, UBB, XBP1
AMIT_EGF_RESPONSE_480_HELA	0.0583942	0.269222	0.233839	1.50466	55	57	TNFRSF12A, PPDPF, SH3BGRL3, RHOC, GPAA1, IL11, SERPINE2, PLAUR, CCND1, PHLDA2, TM4SF1, BRD2, DHPS, SPAG7, CD44, ARHGEF2, TUBB4B, ITPR3, ERCC1, ARHGDIA, TUBB2A, PDLIM7, EHD1, HMGA1, RNF126	TNFRSF12A, PPDPF, SH3BGRL3, RHOC, GPAA1, IL11, SERPINE2, PLAUR, CCND1, PHLDA2, TM4SF1, BRD2, DHPS, SPAG7, CD44, ARHGEF2, TUBB4B, ITPR3, ERCC1, ARHGDIA, TUBB2A, PDLIM7, EHD1, HMGA1, RNF126
REACTOME_GLYCOGEN_METABOLISM	0.0608931	0.275386	0.452585	1.50428	44	9	UBA52, RPS27A, UBB, GAA, UGP2, GYG1, GBE1, PHKG2, PPP1R3C	UBA52, RPS27A, UBB, GAA, UGP2, GYG1, GBE1, PHKG2
MULLIGAN_NTF3_SIGNALING_VIA_INSR_AND_IGF1R_UP	0.0608931	0.275386	0.452521	1.50407	44	9	ST3GAL4, CCL2, EBNA1BP2, SERP1, TMEM97, MRPL20, NME1	ST3GAL4, CCL2, EBNA1BP2, SERP1, TMEM97, MRPL20, NME1
GARCIA_TARGETS_OF_FLI1_AND_DAX1_DN	0.0605096	0.274637	0.250149	1.50384	56	47	RPS10, UBA52, RASSF1, C19orf48, ZWINT, PSMC3IP, C3orf14, TCF19, TIMM10, CHCHD3, POLR2E, RRP15, IGF1, ELP5, ITGAE, CDCA5, NCAPH2, PTMA, RCC1, COA4, MRPL11, MRPL24, TIPIN, SLC7A11, FEN1, SNRPC, CCNC, TRMT6, GINS2, CENPM, TELO2, SLC43A3, ALG14, UCK1, TOE1	RPS10, UBA52, RASSF1, C19orf48, ZWINT, PSMC3IP, C3orf14, TCF19, TIMM10, CHCHD3, POLR2E, RRP15, IGF1, ELP5, ITGAE, CDCA5, NCAPH2, PTMA, RCC1, COA4, MRPL11, MRPL24, TIPIN, SLC7A11, FEN1, SNRPC, CCNC, TRMT6, GINS2, CENPM, TELO2, SLC43A3
NAISHIRO_CTNNB1_TARGETS_WITH_LEF1_MOTIF	0.0541401	0.256921	0.698032	1.50363	33	3	CLU, CADM1	CLU, CADM1
DIAZ_CHRONIC_MYELOGENOUS_LEUKEMIA_UP	0.00699301	0.0905683	0.162767	1.50229	6	438	RPL31, PLP2, CCNI, S100A6, PFKP, EMP3, POLD2, CD59, PFN1, ITGB1BP1, DRAP1, SOD1, TPI1, TAF9, CRIP1, S100A10, NQO2, AUP1, FHL2, CD55, TMED2, MATN2, PRKRA, WDR13, TMBIM1, CKB, SMS, ANXA4, UBE2D2, RNF5, OAZ2, SERPINE2, KCNN4, HNRNPA0, UROS, PEF1, RGS10, TXN, ARL5A, RASSF1, BLVRB, STOML2, BSG, TADA3, LMNA, PSMB5, NDUFS4, RAB31, HTRA2, DGUOK, STK25, ILK, ERGIC3, POLR1D, MTHFD2, CD47, DSTN, CYCS, KIF22…	RPL31, PLP2, CCNI, S100A6, PFKP, EMP3, POLD2, CD59, PFN1, ITGB1BP1, DRAP1, SOD1, TPI1, TAF9, CRIP1, S100A10, NQO2, AUP1, FHL2, CD55, TMED2, MATN2, PRKRA, WDR13, TMBIM1, CKB, SMS, ANXA4, UBE2D2, RNF5, OAZ2, SERPINE2, KCNN4, HNRNPA0, UROS, PEF1, RGS10, TXN, ARL5A, RASSF1, BLVRB, STOML2, BSG, TADA3, LMNA, PSMB5, NDUFS4, RAB31, HTRA2, DGUOK, STK25, ILK, ERGIC3, POLR1D, MTHFD2, CD47, DSTN, CYCS, KIF22…
REACTOME_MRNA_CAPPING	0.064257	0.281378	0.4375	1.5013	47	10	POLR2K, POLR2I, POLR2E, POLR2F, POLR2J, POLR2C, POLR2L, MNAT1, POLR2H, GTF2H1	POLR2K, POLR2I, POLR2E, POLR2F, POLR2J, POLR2C, POLR2L, MNAT1, POLR2H
WP_FGF23_SIGNALING_IN_HYPOPHOSPHATEMIC_RICKETS_AND_RELATED_DISORDERS	0.0588235	0.269961	0.573651	1.50105	39	5	CDKN1A, ENPP1, CCND1	CDKN1A, ENPP1, CCND1
REACTOME_RESPONSE_OF_MTB_TO_PHAGOCYTOSIS	0.0622463	0.277058	0.451262	1.49988	45	9	UBA52, RPS27A, ENO1, UBB, PGK1	UBA52, RPS27A, ENO1, UBB, PGK1
BROWN_MYELOID_CELL_DEVELOPMENT_UP	0.0630435	0.278457	0.260922	1.4997	57	41	S100A6, CAPG, RPL13, ANXA4, JUNB, PLAUR, CD68, TNFRSF1A, DSTN, ID2, SLC31A2, CD44, ANPEP, IL1B, ANXA5, GRN, MSRB1, HEXB, GSN, GYG1, MAPK3, DEGS1, CPNE3, BCL2A1, PLGRKT	S100A6, CAPG, RPL13, ANXA4, JUNB, PLAUR, CD68, TNFRSF1A, DSTN, ID2, SLC31A2, CD44, ANPEP, IL1B, ANXA5, GRN, MSRB1, HEXB, GSN, GYG1, MAPK3, DEGS1, CPNE3, BCL2A1, PLGRKT
MCCLUNG_DELTA_FOSB_TARGETS_2WK	0.0598053	0.27314	0.469921	1.49953	42	8	FHL2, MGST3, TXN, CLN8, TUBB2A	FHL2, MGST3, TXN, CLN8, TUBB2A
PARK_HSC_VS_MULTIPOTENT_PROGENITORS_DN	0.0552408	0.260159	0.495539	1.49939	38	7	RPL6, SLC25A5, SFT2D1, TMEM60	RPL6, SLC25A5, SFT2D1, TMEM60
BOCHKIS_FOXA2_TARGETS	0.0426396	0.231185	0.204125	1.49848	41	99	RPL21, CD9, ATF4, MKKS, NQO2, RPL39L, FTL, AP3S1, JUNB, NDUFS8, TIMM9, CXCL2, TNFRSF1A, IFI27L2, CD47, CDC42EP4, HAGH, HPS1, CLN8, GDE1, PNPLA2, KIF9, MRPL36, PDE6D, DPM1, DCAF11, DRAM2, OSER1, INSIG1, PRDX1, TJP2, MTX2, NFU1, EMC9, TUSC2, KATNB1, AHCY, CYB5A, MOB2, BANF1, POLR2C, SEPHS2, EEF1B2, COA4, INSIG2	RPL21, CD9, ATF4, MKKS, NQO2, RPL39L, FTL, AP3S1, JUNB, NDUFS8, TIMM9, CXCL2, TNFRSF1A, IFI27L2, CD47, CDC42EP4, HAGH, HPS1, CLN8, GDE1, PNPLA2, KIF9, MRPL36, PDE6D, DPM1, DCAF11, DRAM2, OSER1, INSIG1, PRDX1, TJP2, MTX2, NFU1, EMC9, TUSC2, KATNB1, AHCY, CYB5A, MOB2, BANF1, POLR2C, SEPHS2, EEF1B2, COA4, INSIG2
PID_RAC1_REG_PATHWAY	0.0535456	0.255722	0.527233	1.49828	36	6	NGEF, ARHGEF2, ARHGDIA, TIAM2	NGEF, ARHGEF2, ARHGDIA, TIAM2
REACTOME_NUCLEOTIDE_BINDING_DOMAIN_LEUCINE_RICH_REPEAT_CONTAINING_RECEPTOR_NLR_SIGNALING_PATHWAYS	0.065	0.283211	0.382889	1.49817	51	14	UBA52, RPS27A, HMOX1, TXN, BIRC3, UBB, PYCARD	UBA52, RPS27A, HMOX1, TXN, BIRC3, UBB, PYCARD
REACTOME_RRNA_MODIFICATION_IN_THE_NUCLEUS_AND_CYTOSOL	0.0618812	0.277058	0.369893	1.49526	49	15	RPS7, RPS9, RPS6, RPS14, TRMT112, NOP10, IMP4, IMP3, NHP2	RPS7, RPS9, RPS6, RPS14, TRMT112, NOP10, IMP4, IMP3, NHP2
HOFFMANN_LARGE_TO_SMALL_PRE_BII_LYMPHOCYTE_UP	0.0646186	0.282442	0.245244	1.4947	60	49	TUBA1B, CRIP2, CKS1B, LDHA, PRC1, CKS2, CDKN1A, ENO1, MTHFD2, PIH1D1, JADE1, KIF22, CDCA3, SLC29A1, TUBB4B, UBE2T, VPS72, CDKN3, CDCA5, NCAPH2, PPP1CA, PCK2, MELK, GSN	TUBA1B, CRIP2, CKS1B, LDHA, PRC1, CKS2, CDKN1A, ENO1, MTHFD2, PIH1D1, JADE1, KIF22, CDCA3, SLC29A1, TUBB4B, UBE2T, VPS72, CDKN3, CDCA5, NCAPH2, PPP1CA, PCK2, MELK, GSN
KHETCHOUMIAN_TRIM24_TARGETS_UP	0.0734597	0.304035	0.325992	1.49398	61	21	LGALS1, VIM, LGALS3, JUNB, CDKN1A, CD44, UCP2, CDKN2B	LGALS1, VIM, LGALS3, JUNB, CDKN1A, CD44, UCP2, CDKN2B
KAPOSI_LIVER_CANCER_MET_UP	0.064257	0.281378	0.435313	1.4938	47	10	ARPC1B, CKS2, STK25, TUBB6, ANXA5, HMGA1, MAPK3	ARPC1B, CKS2, STK25, TUBB6, ANXA5, HMGA1, MAPK3
MARSON_FOXP3_CORE_DIRECT_TARGETS	0.0602941	0.274444	0.570779	1.49354	40	5	S100A6, TGIF1, UCP2, NFKBID	S100A6, TGIF1, UCP2, NFKBID
MOREAUX_B_LYMPHOCYTE_MATURATION_BY_TACI_DN	0.0580357	0.268495	0.278445	1.49286	51	33	RAN, NDUFA13, MRPL43, TBCB, EMC4, CMC1, CHMP4A, KEAP1, EBNA1BP2, LSM4, EIF3G, NUDCD2, FIBP, LSM5, TIMM50	RAN, NDUFA13, MRPL43, TBCB, EMC4, CMC1, CHMP4A, KEAP1, EBNA1BP2, LSM4, EIF3G, NUDCD2, FIBP, LSM5, TIMM50
REACTOME_SIGNALING_BY_NOTCH2	0.072335	0.300193	0.412091	1.49265	56	11	UBA52, RPS27A, APH1A, PSENEN, UBB	UBA52, RPS27A, APH1A, PSENEN, UBB
HUMMERICH_MALIGNANT_SKIN_TUMOR_UP	0.0602941	0.274444	0.570295	1.49227	40	5	ECM1, CCND1, RHOG	ECM1, CCND1, RHOG
MAGRANGEAS_MULTIPLE_MYELOMA_IGLL_VS_IGLK_DN	0.0609065	0.275386	0.492756	1.49097	42	7	RPL4, AXL, GAS2L1, RHOG	RPL4, AXL, GAS2L1, RHOG
REACTOME_ACYL_CHAIN_REMODELING_OF_DAG_AND_TAG	0.0536913	0.256218	0.817605	1.49096	31	2	MGLL, PNPLA2	MGLL, PNPLA2
REACTOME_RHO_GTPASES_ACTIVATE_WASPS_AND_WAVES	0.0554124	0.260767	0.404034	1.49039	42	12	ARPC1B, BRK1, ARPC2, ARPC4, ARPC1A, WASF2, MAPK3	ARPC1B, BRK1, ARPC2, ARPC4, ARPC1A, WASF2, MAPK3
KORKOLA_EMBRYONAL_CARCINOMA_UP	0.0716019	0.299591	0.353318	1.4901	58	17	GAPDH, CD9, TPI1, C12orf57, ENO2, TNFRSF1A, NDUFA9, DERA, WNT5B, PHB2, EMG1, SPSB2, PLBD1, YARS2, TEAD4, NOP2	GAPDH, CD9, TPI1, C12orf57, ENO2, TNFRSF1A, NDUFA9, DERA, WNT5B, PHB2, EMG1, SPSB2
KEGG_ALANINE_ASPARTATE_AND_GLUTAMATE_METABOLISM	0.0623229	0.277058	0.492427	1.48998	43	7	ADSL, GLUL, ASNS, GOT1, ASL	ADSL, GLUL, ASNS, GOT1, ASL
YORDY_RECIPROCAL_REGULATION_BY_ETS1_AND_SP100_UP	0.0589172	0.270188	0.691692	1.48997	36	3	IGFBP6, MEA1, SCARA3	IGFBP6, MEA1, SCARA3
WP_NUCLEOTIDEBINDING_OLIGOMERIZATION_DOMAIN_NOD_PATHWAY	0.0598053	0.27314	0.466541	1.48874	42	8	NDUFA13, IL1B, COPS6, PYCARD, IKBKG, AAMP	NDUFA13, IL1B, COPS6, PYCARD, IKBKG, AAMP
REACTOME_TCR_SIGNALING	0.0621469	0.277058	0.289762	1.48771	54	28	UBA52, RPS27A, PSMB7, UBE2D2, PSMB5, PSMF1, UBB, PSMD9, PSMD4, PSMD3, PSMC5, PSMD8, IKBKG, PSMA5, PSMB6, PSMA1, UBE2D1, PDPK1, PSMD10	UBA52, RPS27A, PSMB7, UBE2D2, PSMB5, PSMF1, UBB, PSMD9, PSMD4, PSMD3, PSMC5, PSMD8, IKBKG, PSMA5, PSMB6, PSMA1, UBE2D1, PDPK1, PSMD10
WP_GLUTATHIONE_METABOLISM	0.06231	0.277058	0.616234	1.48751	40	4	GPX3, GPX4, ANPEP, GCLM	GPX3, GPX4, ANPEP, GCLM
WP_TRANSSULFURATION_PATHWAY	0.06231	0.277058	0.616234	1.48751	40	4	MPST, GOT1, AHCY, GCLM	MPST, GOT1, AHCY, GCLM
HOLLERN_ADENOMYOEPITHELIAL_BREAST_TUMOR	0.06231	0.277058	0.615883	1.48666	40	4	PRELP, IGFBP5, ISLR	PRELP, IGFBP5, ISLR
MA_MYELOID_DIFFERENTIATION_UP	0.067402	0.289812	0.359276	1.48578	54	16	EMP3, EEF1A1, RAN, CDKN1A, RGL2, UBB, IMPDH2, MYO1C, PPIA, MT1A	EMP3, EEF1A1, RAN, CDKN1A, RGL2, UBB, IMPDH2, MYO1C, PPIA, MT1A
DACOSTA_UV_RESPONSE_VIA_ERCC3_TTD_UP	0.0621469	0.277058	0.289241	1.48503	54	28	IGFBP6, BAD, BSG, ARPC4, STK25, COX6A1, EPHX1, CDKN2B, UBL4A, PDLIM7, GALK1, EPOR, MRPS12, PLD3, MRPL28, AAMP, FKBP2, GNL1, MVD	IGFBP6, BAD, BSG, ARPC4, STK25, COX6A1, EPHX1, CDKN2B, UBL4A, PDLIM7, GALK1, EPOR, MRPS12, PLD3, MRPL28, AAMP, FKBP2, GNL1, MVD
REACTOME_DNA_REPLICATION_PRE_INITIATION	0.076659	0.311995	0.303539	1.48495	66	25	UBA52, RPS27A, PSMB7, PSMB5, PSMF1, UBB, PSMD9, PSMD4, POLE4, PSMD3, PSMC5, PSMD8, PSMA5, PSMB6, MCM7, PSMA1, CDC45, PSMD10, MCM5, RPA1, RPA2	UBA52, RPS27A, PSMB7, PSMB5, PSMF1, UBB, PSMD9, PSMD4, POLE4, PSMD3, PSMC5, PSMD8, PSMA5, PSMB6, MCM7, PSMA1, CDC45, PSMD10
FOROUTAN_PRODRANK_TGFB_EMT_UP	0.0577915	0.267839	0.220292	1.48278	55	66	CRLF1, CD59, VIM, KCNMA1, HMOX1, ANGPTL4, IL11, DIXDC1, JUNB, SERPINE2, PLAUR, TNFAIP6, IGFBP5, TAGLN2, NT5E, PTHLH, PDLIM7, LARP6, SPOCK1, BPGM, TGFB1I1, SIK1, PID1, TPST1	CRLF1, CD59, VIM, KCNMA1, HMOX1, ANGPTL4, IL11, DIXDC1, JUNB, SERPINE2, PLAUR, TNFAIP6, IGFBP5, TAGLN2, NT5E, PTHLH, PDLIM7, LARP6, SPOCK1, BPGM, TGFB1I1, SIK1, PID1, TPST1
VILLANUEVA_LIVER_CANCER_KRT19_DN	0.0717185	0.299669	0.446102	1.48273	52	9	SOD1, CRAT, NGEF, CBR1, HSD17B10, NDUFS7, HIBADH, PDK2	SOD1, CRAT, NGEF, CBR1, HSD17B10, NDUFS7, HIBADH, PDK2
REACTOME_FORMATION_OF_INCISION_COMPLEX_IN_GG_NER	0.0740291	0.304946	0.35152	1.48251	60	17	RAD23A, UBA52, RPS27A, SUMO3, RBX1, SUMO2, UBB, ERCC1, SUMO1	RAD23A, UBA52, RPS27A, SUMO3, RBX1, SUMO2, UBB, ERCC1, SUMO1
SESTO_RESPONSE_TO_UV_C3	0.060567	0.274637	0.401878	1.48244	46	12	IER3, TAX1BP3, PHLDA2, CYCS, BRD2, IL1B	IER3, TAX1BP3, PHLDA2, CYCS, BRD2, IL1B
XU_GH1_AUTOCRINE_TARGETS_UP	0.0722101	0.300193	0.260959	1.481	65	39	RPL8, PLP2, SLC25A6, LGALS1, AXL, SOD1, CHCHD2, PRC1, BLVRB, BSG, NDUFA1, XBP1, GGH, CYBRD1, EPOR, PRDX1, APRT, UQCRQ	RPL8, PLP2, SLC25A6, LGALS1, AXL, SOD1, CHCHD2, PRC1, BLVRB, BSG, NDUFA1, XBP1, GGH, CYBRD1, EPOR, PRDX1, APRT, UQCRQ
CALVET_IRINOTECAN_SENSITIVE_VS_REVERTED_UP	0.0604027	0.274637	0.811961	1.48067	35	2	VIM	VIM
KAMIKUBO_MYELOID_CEBPA_NETWORK	0.0621019	0.277058	0.687276	1.48046	38	3	LGALS1, RAB31, ALDH2	LGALS1, RAB31, ALDH2
MONNIER_POSTRADIATION_TUMOR_ESCAPE_DN	0.0393939	0.222154	0.194256	1.48039	38	117	TMSB4X, RPL15, MFGE8, CLIC1, CRIP1, COMMD6, NDUFAF3, CLU, KIAA0040, MGST3, C12orf57, PRKRA, KXD1, COX20, FLOT1, UROS, GRHPR, HIGD1A, KRCC1, NDUFA13, ENPP1, MYL6, MZT1, COX6A1, DYNLT3, MIIP, C3orf14, NOL3, TSPO, SERTAD1, UBE2T, XBP1, GGH, EBP, CYBRD1, ATRAID, OGN, CKLF, UGP2, PDE6D, GRN, CDK10, LRR1, HEXB, ADCY7, MXD3, APIP, GSN, S100A16, VAPB, COASY, ARL3, ORMDL2, ACAT1, SERTAD4, MUS81, ZFAND2B, …	TMSB4X, RPL15, MFGE8, CLIC1, CRIP1, COMMD6, NDUFAF3, CLU, KIAA0040, MGST3, C12orf57, PRKRA, KXD1, COX20, FLOT1, UROS, GRHPR, HIGD1A, KRCC1, NDUFA13, ENPP1, MYL6, MZT1, COX6A1, DYNLT3, MIIP, C3orf14, NOL3, TSPO, SERTAD1, UBE2T, XBP1, GGH, EBP, CYBRD1, ATRAID, OGN, CKLF, UGP2, PDE6D, GRN, CDK10, LRR1, HEXB, ADCY7, MXD3, APIP, GSN, S100A16, VAPB, COASY, ARL3, ORMDL2, ACAT1, SERTAD4, MUS81, ZFAND2B, …
PID_MYC_ACTIV_PATHWAY	0.0556174	0.260928	0.279648	1.48016	49	31	GAPDH, EIF4A1, TAF9, RPL11, LDHA, ENO1, ID2, RUVBL2, TAF12, EIF4E, PTMA, KAT5, RCC1, HMGA1, PRDX3, MAX	GAPDH, EIF4A1, TAF9, RPL11, LDHA, ENO1, ID2, RUVBL2, TAF12, EIF4E, PTMA, KAT5, RCC1, HMGA1, PRDX3, MAX
SAGIV_CD24_TARGETS_DN	0.0618557	0.277058	0.401222	1.48002	47	12	EMP3, ECM1, CDKN1A, APOBEC3B, HSPB8, UROD, GEM	EMP3, ECM1, CDKN1A, APOBEC3B, HSPB8, UROD, GEM
IWANAGA_E2F1_TARGETS_INDUCED_BY_SERUM	0.0665722	0.288477	0.488877	1.47924	46	7	TPGS2, GGH, CENPH, MTMR2, CENPU, ADK	TPGS2, GGH, CENPH, MTMR2, CENPU, ADK
BIOCARTA_ETC_PATHWAY	0.0636758	0.28031	0.519949	1.47758	43	6	SLC25A6, SDHC, SDHB, NDUFA1	SLC25A6, SDHC, SDHB, NDUFA1
BOYAULT_LIVER_CANCER_SUBCLASS_G3_UP	0.0667362	0.288477	0.229592	1.47732	63	57	RPL8, ITGB1BP1, CLIC1, ADSL, ENO1, TXN, SLC52A2, PHLDA2, ARPC4, TGIF1, POLR2K, EBNA1BP2, PGK1, SLC16A3, CKLF, EIF3H, SLC7A1, FTH1, MELK, SNX7, PHB, ENOPH1, GPN1, NDC1, PPP2R3C, NME1, TPD52L2, TIPIN, EIF4A3, COPS5, SEC61G, PRMT5	RPL8, ITGB1BP1, CLIC1, ADSL, ENO1, TXN, SLC52A2, PHLDA2, ARPC4, TGIF1, POLR2K, EBNA1BP2, PGK1, SLC16A3, CKLF, EIF3H, SLC7A1, FTH1, MELK, SNX7, PHB, ENOPH1, GPN1, NDC1, PPP2R3C, NME1, TPD52L2, TIPIN, EIF4A3, COPS5, SEC61G, PRMT5
OUELLET_CULTURED_OVARIAN_CANCER_INVASIVE_VS_LMP_UP	0.0649943	0.283211	0.292845	1.47627	56	27	POLD2, CAPG, NDUFS8, CKS2, BIRC3, TNFRSF1A, SLC4A2, ARL4D, UBB, GGH, PSMD4, PROCR, AHCY, SEPHS2, ATP1B1, GCSH, EMG1, GBA, AIMP2, ACADM, GALE	POLD2, CAPG, NDUFS8, CKS2, BIRC3, TNFRSF1A, SLC4A2, ARL4D, UBB, GGH, PSMD4, PROCR, AHCY, SEPHS2, ATP1B1, GCSH, EMG1
REACTOME_P75_NTR_RECEPTOR_MEDIATED_SIGNALLING	0.0722477	0.300193	0.303879	1.47547	62	24	UBA52, RPS27A, APH1A, BAD, PSENEN, NGEF, ARHGEF2, UBB, ARHGDIA, ARHGEF10, SQSTM1, TIAM2, RHOA	UBA52, RPS27A, APH1A, BAD, PSENEN, NGEF, ARHGEF2, UBB, ARHGDIA, ARHGEF10, SQSTM1, TIAM2, RHOA
SERVITJA_ISLET_HNF1A_TARGETS_DN	0.0710784	0.298627	0.356594	1.47469	57	16	PFKP, TPI1, ANXA4, CDO1, GLUL, PGK1, PAMR1, ETV5, MTMR11, DPP4, FH	PFKP, TPI1, ANXA4, CDO1, GLUL, PGK1, PAMR1, ETV5, MTMR11, DPP4, FH
REACTOME_BETA_CATENIN_INDEPENDENT_WNT_SIGNALING	0.0721311	0.300193	0.263736	1.47464	65	37	PFN1, UBA52, RPS27A, PSMB7, PSMB5, PSMF1, UBB, ITPR3, PSMD9, PSMD4, PSMD3, DVL2, PSMC5, PSMD8, WNT5B, RHOA, PSMA5, FZD8, PSMB6, AP2M1, GNG5, PSMA1	PFN1, UBA52, RPS27A, PSMB7, PSMB5, PSMF1, UBB, ITPR3, PSMD9, PSMD4, PSMD3, DVL2, PSMC5, PSMD8, WNT5B, RHOA, PSMA5, FZD8, PSMB6, AP2M1, GNG5, PSMA1
WP_MRNA_PROTEIN_AND_METABOLITE_INDUCATION_PATHWAY_BY_CYCLOSPORIN_A	0.0638298	0.28031	0.610813	1.47442	41	4	ATF4, SLC3A2, KEAP1	ATF4, SLC3A2, KEAP1
REACTOME_GAP_JUNCTION_ASSEMBLY	0.0667594	0.288477	0.462045	1.4744	47	8	TUBA1B, TUBB6, TUBA1C, TUBB4B, TUBB2A	TUBA1B, TUBB6, TUBA1C, TUBB4B, TUBB2A
FEVR_CTNNB1_TARGETS_DN	0.0430862	0.231922	0.185452	1.47412	42	146	PRELP, RPL3, AQP1, EEF1D, PFKP, POLD2, EIF4A1, RPL32, TAF9, EIF3F, BTF3, MATN2, PSMB7, RPL12, SLC25A5, ADSL, EIF3L, AKR1B1, SERPINE2, KCNN4, PRC1, CCND1, CDO1, NACA, NXT1, KIF22, PSMC3IP, TCF19, CD44, EIF3E, ASF1B, STRAP, TRIP6, LSM2, CYBRD1, RRP15, CENPH, SDC4, CENPW, DCTD, LSM5, NRM, CDKN3, IMPDH2, UBE2E3, TMEM107, CMSS1, USP1, MELK, DTYMK, PRPS2, BCAS2, ACP1, TERF1, RFC2, HSF1, GLRX3, SSRP1, M…	PRELP, RPL3, AQP1, EEF1D, PFKP, POLD2, EIF4A1, RPL32, TAF9, EIF3F, BTF3, MATN2, PSMB7, RPL12, SLC25A5, ADSL, EIF3L, AKR1B1, SERPINE2, KCNN4, PRC1, CCND1, CDO1, NACA, NXT1, KIF22, PSMC3IP, TCF19, CD44, EIF3E, ASF1B, STRAP, TRIP6, LSM2, CYBRD1, RRP15, CENPH, SDC4, CENPW, DCTD, LSM5, NRM, CDKN3, IMPDH2, UBE2E3, TMEM107, CMSS1, USP1, MELK, DTYMK, PRPS2, BCAS2, ACP1, TERF1, RFC2, HSF1, GLRX3, SSRP1, M…
WP_HEAD_AND_NECK_SQUAMOUS_CELL_CARCINOMA	0.0775558	0.312526	0.315034	1.4733	65	22	RPS6, RHEB, DDIT4, CDKN1A, FKBP1A, CCND1, KEAP1, MLST8, RPS6KB2, SESN2, EIF4E	RPS6, RHEB, DDIT4, CDKN1A, FKBP1A, CCND1, KEAP1, MLST8, RPS6KB2, SESN2, EIF4E
KOINUMA_TARGETS_OF_SMAD2_OR_SMAD3	0.017982	0.146702	0.168955	1.47278	17	257	DKK3, PLP2, RPL3, TNFRSF12A, CD59, PFN1, MKKS, POLD4, DRAP1, VIM, S100A10, NQO2, RHOC, RPL24, LGALS3, CLU, FHL2, IER3, NBPF10, HCFC1R1, AKR1C1, CD55, MGST3, VDAC2, PRSS23, AP3S1, PKM, TMBIM1, CTNNAL1, ANXA4, CCL2, JUNB, S100A2, FLOT1, CDKN1A, CRABP2, FKBP1A, ENO1, TXN, PHLDA2, TGIF1, RNH1, TNFRSF1A, NXT1, APOBEC3B, SLC4A2, TM4SF1, POLR1D, DSTN, CALM2, TAGLN2, NT5E, TUBB6, CLCF1, ANXA2, ST6GALNAC4…	DKK3, PLP2, RPL3, TNFRSF12A, CD59, PFN1, MKKS, POLD4, DRAP1, VIM, S100A10, NQO2, RHOC, RPL24, LGALS3, CLU, FHL2, IER3, NBPF10, HCFC1R1, AKR1C1, CD55, MGST3, VDAC2, PRSS23, AP3S1, PKM, TMBIM1, CTNNAL1, ANXA4, CCL2, JUNB, S100A2, FLOT1, CDKN1A, CRABP2, FKBP1A, ENO1, TXN, PHLDA2, TGIF1, RNH1, TNFRSF1A, NXT1, APOBEC3B, SLC4A2, TM4SF1, POLR1D, DSTN, CALM2, TAGLN2, NT5E, TUBB6, CLCF1, ANXA2, ST6GALNAC4…
WP_BIOMARKERS_FOR_UREA_CYCLE_DISORDERS	0.0636943	0.28031	0.683688	1.47273	39	3	GAMT, GOT1, ASL	GAMT, GOT1, ASL
REACTOME_FLT3_SIGNALING_BY_CBL_MUTANTS	0.0638298	0.28031	0.609888	1.47219	41	4	UBA52, RPS27A, UBB	UBA52, RPS27A, UBB
CHOI_ATL_CHRONIC_VS_ACUTE_DN	0.0694051	0.295455	0.486431	1.47184	48	7	GTF3A, ANAPC16, UBE2E1, SUMO1	GTF3A, ANAPC16, UBE2E1, SUMO1
REACTOME_REGULATION_OF_MRNA_STABILITY_BY_PROTEINS_THAT_BIND_AU_RICH_ELEMENTS	0.0647321	0.282648	0.274504	1.47173	57	33	UBA52, RPS27A, PSMB7, HSPB1, PSMB5, PSMF1, EXOSC8, UBB, EXOSC3, PSMD9, PSMD4, PSMD3, ZFP36, PSMC5, PSMD8, PSMA5, PSMB6	UBA52, RPS27A, PSMB7, HSPB1, PSMB5, PSMF1, EXOSC8, UBB, EXOSC3, PSMD9, PSMD4, PSMD3, ZFP36, PSMC5, PSMD8, PSMA5, PSMB6
DURCHDEWALD_SKIN_CARCINOGENESIS_UP	0.0661345	0.287131	0.291654	1.47026	57	27	PDLIM4, S100A3, PTS, CKB, GUK1, MGST1, IGFBP5, NOP10, HSPB8, HSD17B10, PTTG1, TMEM218, NDUFS7, RPAIN, AAMDC, MT1X, ACAT1	PDLIM4, S100A3, PTS, CKB, GUK1, MGST1, IGFBP5, NOP10, HSPB8, HSD17B10, PTTG1, TMEM218, NDUFS7, RPAIN, AAMDC, MT1X, ACAT1
ZHAN_MULTIPLE_MYELOMA_HP_DN	0.0829384	0.324673	0.320754	1.46998	69	21	PLP2, S100A4, CST3, CKS1B, NTAN1, TPGS2, TAGLN2	PLP2, S100A4, CST3, CKS1B, NTAN1, TPGS2, TAGLN2
WP_MIR517_RELATIONSHIP_WITH_ARCN1_AND_USP1	0.0636943	0.28031	0.682307	1.46976	39	3	CDKN1A, ID2, USP1	CDKN1A, ID2, USP1
REACTOME_SELECTIVE_AUTOPHAGY	0.0711864	0.298875	0.286133	1.46907	62	28	UBA52, RPS27A, TUBA1B, TOMM7, VIM, CSNK2B, TUBB6, TUBA1C, TUBB4B, UBB, ARL13B, TUBB2A, SQSTM1, TOMM22	UBA52, RPS27A, TUBA1B, TOMM7, VIM, CSNK2B, TUBB6, TUBA1C, TUBB4B, UBB, ARL13B, TUBB2A, SQSTM1, TOMM22
REACTOME_TRANSPORT_OF_VITAMINS_NUCLEOSIDES_AND_RELATED_MOLECULES	0.0888325	0.334174	0.405156	1.46753	69	11	SLC25A6, SLC25A5, ARL2, SLC35B2, SLC29A1, SLC35B3	SLC25A6, SLC25A5, ARL2, SLC35B2, SLC29A1, SLC35B3
LINDGREN_BLADDER_CANCER_CLUSTER_1_UP	0.0622914	0.277058	0.277147	1.46692	55	31	RPL15, RPL27A, RPL10A, RPL7A, RPL6, RPL35, EIF3L, GUK1, JTB	RPL15, RPL27A, RPL10A, RPL7A, RPL6, RPL35, EIF3L, GUK1, JTB
REACTOME_DEFECTIVE_B4GALT7_CAUSES_EDS_PROGEROID_TYPE	0.0709117	0.298216	0.516187	1.46689	48	6	BGN, CSPG4, SDC4, B4GALT7, GPC1	BGN, CSPG4, SDC4, B4GALT7, GPC1
SCHOEN_NFKB_SIGNALING	0.0655957	0.284994	0.427338	1.46643	48	10	CCL2, CXCL2, BIRC3, IGFBP5, IL1B, TPST1	CCL2, CXCL2, BIRC3, IGFBP5, IL1B, TPST1
REACTOME_TICAM1_DEPENDENT_ACTIVATION_OF_IRF3_IRF7	0.0709117	0.298216	0.515746	1.46563	48	6	UBA52, RPS27A, UBB, TICAM1, IRF3, IRF7	UBA52, RPS27A, UBB, TICAM1, IRF3, IRF7
REACTOME_REGULATED_PROTEOLYSIS_OF_P75NTR	0.0636943	0.28031	0.680387	1.46562	39	3	APH1A, PSENEN	APH1A, PSENEN
SESTO_RESPONSE_TO_UV_C6	0.0831296	0.324673	0.340928	1.46544	67	18	ATF4, POLD2, HNRNPA1, CKS1B, STK25, CD99, FDPS, CYB5A, ACO2, ACAT1, DHCR24, ECH1, ATXN10, PTGR1, GALE	ATF4, POLD2, HNRNPA1, CKS1B, STK25, CD99, FDPS, CYB5A, ACO2, ACAT1, DHCR24, ECH1, ATXN10
WILLIAMS_ESR2_TARGETS_DN	0.0709117	0.298216	0.515482	1.46488	48	6	RPL21, S100A6, MRPS16	RPL21, S100A6, MRPS16
REACTOME_SIGNALING_BY_FGFR	0.0793466	0.317231	0.306849	1.46468	67	23	UBA52, RPS27A, HNRNPA1, FGFBP2, POLR2K, POLR2I, POLR2E, UBB, POLR2F, POLR2J	UBA52, RPS27A, HNRNPA1, FGFBP2, POLR2K, POLR2I, POLR2E, UBB, POLR2F, POLR2J
YAO_TEMPORAL_RESPONSE_TO_PROGESTERONE_CLUSTER_12	0.0626374	0.277465	0.268455	1.46384	56	34	RPL13A, EMP3, HIGD2A, CKS2, NTAN1, CLN6, ERGIC3, PDCD6, ARPC1A, CD44, HSD17B10, ENSA, GGH, CIRBP, IFNAR2	RPL13A, EMP3, HIGD2A, CKS2, NTAN1, CLN6, ERGIC3, PDCD6, ARPC1A, CD44, HSD17B10, ENSA, GGH, CIRBP, IFNAR2
BRUECKNER_TARGETS_OF_MIRLET7A3_DN	0.0681319	0.292685	0.267437	1.46363	61	35	MFGE8, RPL7A, VIM, CD70, MATN2, RAB34, PRSS23, AKR1B1	MFGE8, RPL7A, VIM, CD70, MATN2, RAB34, PRSS23, AKR1B1
REACTOME_TICAM1_TRAF6_DEPENDENT_INDUCTION_OF_TAK1_COMPLEX	0.0653495	0.284126	0.606019	1.46285	42	4	UBA52, RPS27A, UBB, TICAM1	UBA52, RPS27A, UBB, TICAM1
FERRARI_RESPONSE_TO_FENRETINIDE_UP	0.0838972	0.324673	0.439784	1.46173	61	9	DDIT4, HERPUD1, CXCL2, CXCL3	DDIT4, HERPUD1, CXCL2, CXCL3
BLANCO_MELO_COVID19_SARS_COV_2_INFECTION_A594_ACE2_EXPRESSING_CELLS_DN	0.0723164	0.300193	0.28459	1.46115	63	28	TPPP3, RERG, NDUFA13, ANXA2, WDR18, EPHX1, UCP2, NDUFS7, PRDX1, F5, NDUFB10, AHCY, PRPS1, SLC25A11, GPC1, CDK5, HADH, PDK2, CENPM, MCM5, ALDH3A2, PSAT1	TPPP3, RERG, NDUFA13, ANXA2, WDR18, EPHX1, UCP2, NDUFS7, PRDX1, F5, NDUFB10, AHCY, PRPS1, SLC25A11, GPC1, CDK5, HADH, PDK2, CENPM
PASINI_SUZ12_TARGETS_DN	0.0467005	0.241701	0.195545	1.46077	45	109	S100A6, TNFRSF12A, LGALS1, AXL, CRYAB, CRLF1, CLIC1, VIM, S100A10, IER3, RAB34, PRSS23, TMBIM1, TAX1BP3, CD151, CDKN1A, CAPN2, MYADM, IGFBP5, ILK, NT5E, TUBB6, TSPAN2, ANXA2, ID2, DUSP14, PERP, ANXA5, CDKN2B, UBE2E1, PPP1R18, CAV2, PDLIM7, TGFB1I1, TMEM43	S100A6, TNFRSF12A, LGALS1, AXL, CRYAB, CRLF1, CLIC1, VIM, S100A10, IER3, RAB34, PRSS23, TMBIM1, TAX1BP3, CD151, CDKN1A, CAPN2, MYADM, IGFBP5, ILK, NT5E, TUBB6, TSPAN2, ANXA2, ID2, DUSP14, PERP, ANXA5, CDKN2B, UBE2E1, PPP1R18, CAV2, PDLIM7, TGFB1I1, TMEM43
LANDIS_ERBB2_BREAST_TUMORS_324_UP	0.0721868	0.300193	0.244316	1.46015	67	46	CD9, CLIC1, CYSTM1, IER3, KCNN4, MIEN1, CXCL2, CCND1, CALM2, ST6GALNAC4, ID2, NR4A1, PERP, SLC29A1, XBP1, LITAF, EBP	CD9, CLIC1, CYSTM1, IER3, KCNN4, MIEN1, CXCL2, CCND1, CALM2, ST6GALNAC4, ID2, NR4A1, PERP, SLC29A1, XBP1, LITAF, EBP
MULLIGHAN_MLL_SIGNATURE_1_UP	0.0494949	0.247374	0.192655	1.46004	48	115	OAZ1, ARPC1B, S100A6, S100A4, LGALS1, POLD4, COX8A, CAPG, ARPC2, PKM, CSPG4, ENO1, CEBPG, MRPL34, TADA3, TIMM17B, ARPC4, SNX17, ID2, SDHB, FXYD6, IL10RB, RANGRF, RNF167, SMPD1, UNC50, DNPH1, PMM1, SLC16A3, POLR2J, PYCARD, IQSEC1, MTMR9, TOLLIP, COA3, NDUFS7, PRDX1, GRN, SMCO4, HEXB, ADCY7, ATG3, TOR1A, MAGEF1, HIRIP3, SEPHS2, TOR3A, RAB4B, SLC25A11, NINJ2, SLC27A3, OSBPL8, ATP6V0E1, ARL6IP5, PLD3…	OAZ1, ARPC1B, S100A6, S100A4, LGALS1, POLD4, COX8A, CAPG, ARPC2, PKM, CSPG4, ENO1, CEBPG, MRPL34, TADA3, TIMM17B, ARPC4, SNX17, ID2, SDHB, FXYD6, IL10RB, RANGRF, RNF167, SMPD1, UNC50, DNPH1, PMM1, SLC16A3, POLR2J, PYCARD, IQSEC1, MTMR9, TOLLIP, COA3, NDUFS7, PRDX1, GRN, SMCO4, HEXB, ADCY7, ATG3, TOR1A, MAGEF1, HIRIP3, SEPHS2, TOR3A, RAB4B, SLC25A11, NINJ2, SLC27A3, OSBPL8, ATP6V0E1, ARL6IP5, PLD3…
REACTOME_INACTIVATION_OF_CSF3_G_CSF_SIGNALING	0.0709318	0.298216	0.457439	1.4597	50	8	UBA52, RPS27A, UBE2D2, UBB	UBA52, RPS27A, UBE2D2, UBB
REACTOME_SIGNALING_BY_CSF3_G_CSF	0.0709318	0.298216	0.457439	1.4597	50	8	UBA52, RPS27A, UBE2D2, UBB	UBA52, RPS27A, UBE2D2, UBB
REACTOME_REGULATION_OF_INNATE_IMMUNE_RESPONSES_TO_CYTOSOLIC_DNA	0.0668693	0.288477	0.604638	1.45951	43	4	UBA52, RPS27A, UBB, IRF3	UBA52, RPS27A, UBB, IRF3
QI_HYPOXIA	0.0716612	0.299634	0.252643	1.45948	65	42	ALDOA, PFKP, CRYAB, DDIT4, IER3, HMOX1, DIXDC1, CDKN1A, PGAM1, GRHPR, HIGD1A	ALDOA, PFKP, CRYAB, DDIT4, IER3, HMOX1, DIXDC1, CDKN1A, PGAM1, GRHPR, HIGD1A
REACTOME_DOWNREGULATION_OF_ERBB4_SIGNALING	0.0668693	0.288477	0.604583	1.45938	43	4	UBA52, RPS27A, UBB	UBA52, RPS27A, UBB
REACTOME_INLA_MEDIATED_ENTRY_OF_LISTERIA_MONOCYTOGENES_INTO_HOST_CELLS	0.0668693	0.288477	0.604583	1.45938	43	4	UBA52, RPS27A, UBB	UBA52, RPS27A, UBB
REACTOME_LISTERIA_MONOCYTOGENES_ENTRY_INTO_HOST_CELLS	0.0668693	0.288477	0.604583	1.45938	43	4	UBA52, RPS27A, UBB	UBA52, RPS27A, UBB
LIU_CDX2_TARGETS_UP	0.0687919	0.294074	0.800221	1.45926	40	2	CFD, ANPEP	CFD, ANPEP
GALLUZZI_PREVENT_MITOCHONDIAL_PERMEABILIZATION	0.0793201	0.317231	0.48218	1.45897	55	7	GPX4, VDAC2, TXN, TSPO	GPX4, VDAC2, TXN, TSPO
REACTOME_RESOLUTION_OF_SISTER_CHROMATID_COHESION	0.0692308	0.294918	0.266449	1.45822	62	35	RPS27, TUBA1B, CENPN, TUBB6, TUBA1C, ZWINT, TUBB4B, PMF1, CENPH, DSN1, CDCA5, TUBB2A, CENPU, MAD1L1, STAG1, SPC25, CDC20, TUBB2B, CENPM, PPP2R5B, CENPL, CENPT, CENPQ, AURKB, CENPO, HDAC8, SPC24, MIS12	RPS27, TUBA1B, CENPN, TUBB6, TUBA1C, ZWINT, TUBB4B, PMF1, CENPH, DSN1, CDCA5, TUBB2A, CENPU, MAD1L1, STAG1, SPC25, CDC20, TUBB2B, CENPM, PPP2R5B, CENPL, CENPT
PETRETTO_BLOOD_PRESSURE_DN	0.0687919	0.294074	0.799393	1.45775	40	2	CEBPG, CYTH2	CEBPG, CYTH2
CASORELLI_APL_SECONDARY_VS_DE_NOVO_UP	0.0709318	0.298216	0.456656	1.4572	50	8	CLU, PTGER2, FCGRT, ANXA5	CLU, PTGER2, FCGRT, ANXA5
GRAESSMANN_APOPTOSIS_BY_DOXORUBICIN_UP	0.017982	0.146702	0.163826	1.45718	17	304	COMP, AK1, RPS27, AQP1, MFGE8, EMP3, CRLF1, SH3BGRL3, DRAP1, CRIP2, CAPG, FHL2, CRAT, NPC2, GPAA1, NDUFA11, HMOX1, PRKRA, S100A3, TMBIM1, ECM1, CCL2, AKR1B1, JUNB, ATP6V0B, SERPINE2, CD68, CDKN1A, CRABP2, CXCL2, HIGD1A, ENO2, CSTB, SIVA1, SAP18, PHLDA2, GUSB, LCMT1, ERGIC3, VASN, DSTN, JADE1, DNAJB9, CYCS, HAGH, CXCL3, GLUL, KIF22, PTRH1, URM1, DPP7, ST6GALNAC4, RGS16, ZNHIT3, EMC4, PSMF1, RUSC1,…	COMP, AK1, RPS27, AQP1, MFGE8, EMP3, CRLF1, SH3BGRL3, DRAP1, CRIP2, CAPG, FHL2, CRAT, NPC2, GPAA1, NDUFA11, HMOX1, PRKRA, S100A3, TMBIM1, ECM1, CCL2, AKR1B1, JUNB, ATP6V0B, SERPINE2, CD68, CDKN1A, CRABP2, CXCL2, HIGD1A, ENO2, CSTB, SIVA1, SAP18, PHLDA2, GUSB, LCMT1, ERGIC3, VASN, DSTN, JADE1, DNAJB9, CYCS, HAGH, CXCL3, GLUL, KIF22, PTRH1, URM1, DPP7, ST6GALNAC4, RGS16, ZNHIT3, EMC4, PSMF1, RUSC1,…
WP_METAPATHWAY_BIOTRANSFORMATION_PHASE_I_AND_II	0.083524	0.324673	0.297718	1.45648	72	25	GPX3, GPX4, AKR1C2, AKR1C1, MGST3, AKR1B1, CHST12, MGST1	GPX3, GPX4, AKR1C2, AKR1C1, MGST3, AKR1B1, CHST12, MGST1
KEGG_AMINO_SUGAR_AND_NUCLEOTIDE_SUGAR_METABOLISM	0.08375	0.324673	0.372022	1.45565	66	14	CYB5R3, NANS, PMM1, UGP2, GALK1, CMAS, CYB5R1, HEXB, UGDH	CYB5R3, NANS, PMM1, UGP2, GALK1, CMAS, CYB5R1, HEXB, UGDH
REACTOME_RNA_POLYMERASE_III_TRANSCRIPTION_INITIATION_FROM_TYPE_3_PROMOTER	0.0792453	0.317231	0.381938	1.45451	62	13	POLR3K, POLR1D, POLR2K, POLR2E, POLR2F, POLR3GL, POLR3H, POLR2L, SNAPC2, SNAPC5, POLR2H	POLR3K, POLR1D, POLR2K, POLR2E, POLR2F, POLR3GL, POLR3H, POLR2L, SNAPC2, SNAPC5, POLR2H
REACTOME_HEMOSTASIS	0.0524194	0.255074	0.186819	1.45445	51	128	ALDOA, TMSB4X, CD9, PFN1, TUBA1B, SOD1, S100A10, KCNMA1, CLU, MGLL, ECM1, SERPINE2, PLAUR, CFL1, BSG, TEX264, SLC3A2, CD47, CD58, CD99, KIF22, TAGLN2, TUBB6, ANXA2, SCCPDH, TUBA1C, ISLR, CD44, RHOG, HMG20B, CFD, MIF, STX4, TUBB4B, SLC16A3, CD99L2, RAP1A, ITPR3, ANXA5, KIF9, SDC4, IGF1, TUBB2A, F5, CYB5R1, EHD1, GYPC, PROCR, MANF, ORAI2, TREM1, RHOA, MAPK3, GPC1, RAF1, RAD51C, CDK5, GNG5, FAM3C, K…	ALDOA, TMSB4X, CD9, PFN1, TUBA1B, SOD1, S100A10, KCNMA1, CLU, MGLL, ECM1, SERPINE2, PLAUR, CFL1, BSG, TEX264, SLC3A2, CD47, CD58, CD99, KIF22, TAGLN2, TUBB6, ANXA2, SCCPDH, TUBA1C, ISLR, CD44, RHOG, HMG20B, CFD, MIF, STX4, TUBB4B, SLC16A3, CD99L2, RAP1A, ITPR3, ANXA5, KIF9, SDC4, IGF1, TUBB2A, F5, CYB5R1, EHD1, GYPC, PROCR, MANF, ORAI2, TREM1, RHOA, MAPK3, GPC1, RAF1, RAD51C, CDK5, GNG5, FAM3C, K…
HINATA_NFKB_TARGETS_KERATINOCYTE_UP	0.0741163	0.3051	0.288515	1.45444	64	27	CD9, SOD1, VIM, CDKN1A, TNFAIP6, CD83, CXCL3, IL1B, LITAF, ERCC1, ARHGDIA	CD9, SOD1, VIM, CDKN1A, TNFAIP6, CD83, CXCL3, IL1B, LITAF, ERCC1, ARHGDIA
WP_DUAL_HIJACK_MODEL_OF_VIF_IN_HIV_INFECTION	0.0687919	0.294074	0.796909	1.45322	40	2	RBX1, UBB	RBX1, UBB
REACTOME_APOPTOTIC_FACTOR_MEDIATED_RESPONSE	0.0738061	0.304585	0.511343	1.45312	50	6	CYCS, APIP, GSDMD, MAPK3, CDKN2A	CYCS, APIP, GSDMD, MAPK3, CDKN2A
REACTOME_NEDDYLATION	0.0669413	0.288584	0.21378	1.45296	64	68	UBA52, RPS27A, COMMD6, PSMB7, UBE2D2, PSMB5, RBX1, PSMF1, COPS3, KEAP1, NEDD8, COPS8, UBB, SPSB3, COPS6, PSMD9, PSMD4, COPS4, KLHL21, COMMD3, DCAF11, PSMD3, COMMD7, FBXO7, LRR1, COMMD5, PSMC5, FBXW2, WSB2, PSMD8, PSMA5, FBXW5, UBE2F, PSMB6	UBA52, RPS27A, COMMD6, PSMB7, UBE2D2, PSMB5, RBX1, PSMF1, COPS3, KEAP1, NEDD8, COPS8, UBB, SPSB3, COPS6, PSMD9, PSMD4, COPS4, KLHL21, COMMD3, DCAF11, PSMD3, COMMD7, FBXO7, LRR1, COMMD5, PSMC5, FBXW2, WSB2, PSMD8, PSMA5, FBXW5, UBE2F, PSMB6
KAYO_CALORIE_RESTRICTION_MUSCLE_DN	0.0828471	0.324644	0.304359	1.45279	70	23	MRPL23, COX8A, RPSA, VDAC2, DBI, COX4I1, CYC1, POLR2I, KAT5, DYNLT1, UQCRC2, NDUFV2, HADH, RCAN1, MNAT1, ECH1	MRPL23, COX8A, RPSA, VDAC2, DBI, COX4I1, CYC1, POLR2I, KAT5, DYNLT1, UQCRC2, NDUFV2, HADH, RCAN1, MNAT1, ECH1
MAHADEVAN_IMATINIB_RESISTANCE_UP	0.0807365	0.319894	0.480131	1.45277	56	7	DKK3, AXL, SERPINE2	DKK3, AXL, SERPINE2
DER_IFN_ALPHA_RESPONSE_DN	0.0687919	0.294074	0.796358	1.45222	40	2	COX17, EIF3E	COX17, EIF3E
DER_IFN_GAMMA_RESPONSE_DN	0.0687919	0.294074	0.796358	1.45222	40	2	COX17, EIF3E	COX17, EIF3E
PLASARI_TGFB1_SIGNALING_VIA_NFIC_1HR_UP	0.0764706	0.311643	0.554915	1.45203	51	5	RPL39L, KCNN4, INSIG1, MFAP4	RPL39L, KCNN4, INSIG1, MFAP4
MARSON_BOUND_BY_E2F4_UNSTIMULATED	0.032	0.201044	0.1741	1.45185	31	192	RPS20, RPL3, RPL4, RPS3A, POLD2, COX8A, CLIC1, CKS1B, MRPL18, CENPN, PRC1, NTAN1, SIVA1, CSNK2B, POC1A, NXT1, MZT1, CDK2AP2, KIF22, NABP2, PSMC3IP, ACD, SF3B5, GDE1, TCF19, CDCA3, MRPL51, UBB, ASF1B, EIF3G, CKAP2L, MRPL27, LSM2, NUDCD2, OARD1, CENPH, POP7, LSM5, TIMM50, NRM, CDCA5, POLE4, UBXN6, IFT27, IMP3, PTMA, NHP2, ANAPC15, LRR1, TINF2, KATNB1, CMC2, MXD3, SEC11C, CMSS1, USP1, IDH3B, CENPU, …	RPS20, RPL3, RPL4, RPS3A, POLD2, COX8A, CLIC1, CKS1B, MRPL18, CENPN, PRC1, NTAN1, SIVA1, CSNK2B, POC1A, NXT1, MZT1, CDK2AP2, KIF22, NABP2, PSMC3IP, ACD, SF3B5, GDE1, TCF19, CDCA3, MRPL51, UBB, ASF1B, EIF3G, CKAP2L, MRPL27, LSM2, NUDCD2, OARD1, CENPH, POP7, LSM5, TIMM50, NRM, CDCA5, POLE4, UBXN6, IFT27, IMP3, PTMA, NHP2, ANAPC15, LRR1, TINF2, KATNB1, CMC2, MXD3, SEC11C, CMSS1, USP1, IDH3B, CENPU, …
REACTOME_DNA_REPAIR	0.058104	0.268495	0.199427	1.45163	56	96	RAD23A, POLD2, UBA52, RPS27A, POLD4, SUMO3, MAD2L2, BABAM1, MPG, RBX1, POLR2K, UBXN1, MGMT, COPS3, ACD, POLR2I, INO80C, SUMO2, COPS8, POLR2E, UBB, INO80E, POLR2F, UBE2T, POLR2J, COPS6, RAD50, COPS4, ERCC1, SUMO1, POLE4, RHNO1, MCRS1, KAT5, TINF2, POLR2C, USP1, TERF1, BAP1, RFC2, POLR2L, RAD51C, ASCC2, MUS81, TIPIN, NEIL2, FEN1, PCNA, ISY1, MNAT1, COPS5, SPRTN, DCLRE1C, POLR2H, ALKBH3, TDP2, PPIE,…	RAD23A, POLD2, UBA52, RPS27A, POLD4, SUMO3, MAD2L2, BABAM1, MPG, RBX1, POLR2K, UBXN1, MGMT, COPS3, ACD, POLR2I, INO80C, SUMO2, COPS8, POLR2E, UBB, INO80E, POLR2F, UBE2T, POLR2J, COPS6, RAD50, COPS4, ERCC1, SUMO1, POLE4, RHNO1, MCRS1, KAT5, TINF2, POLR2C, USP1, TERF1, BAP1, RFC2, POLR2L, RAD51C, ASCC2, MUS81, TIPIN, NEIL2, FEN1, PCNA, ISY1, MNAT1, COPS5, SPRTN, DCLRE1C, POLR2H, ALKBH3, TDP2, PPIE,…
KEGG_PENTOSE_PHOSPHATE_PATHWAY	0.0737135	0.304585	0.454729	1.45105	52	8	ALDOA, PFKP, PGLS, DERA, PRPS1, PRPS2	ALDOA, PFKP, PGLS, DERA, PRPS1, PRPS2
JAZAG_TGFB1_SIGNALING_VIA_SMAD4_UP	0.0702341	0.298216	0.272696	1.4509	62	32	TPPP3, EIF1, APH1A, NOSIP, ENO1, GRHPR, STK25, SERTAD1, WDR45, FKBP8, POP7, PTMA, HMGA1, MRPL4, RAB4B, CELF2, UBA2, GLRX2, CDIPT	TPPP3, EIF1, APH1A, NOSIP, ENO1, GRHPR, STK25, SERTAD1, WDR45, FKBP8, POP7, PTMA, HMGA1, MRPL4, RAB4B, CELF2, UBA2, GLRX2, CDIPT
NAM_FXYD5_TARGETS_DN	0.0738061	0.304585	0.510497	1.45072	50	6	AXL, FXYD5, CCL2, FTH1, MLF1, PDHA1	AXL, FXYD5, CCL2, FTH1, MLF1, PDHA1
REACTOME_COMPLEMENT_CASCADE	0.0893099	0.334939	0.436334	1.45026	65	9	CD59, CLU, CD55, CFD	CD59, CLU, CD55, CFD
SWEET_KRAS_TARGETS_UP	0.0667408	0.288477	0.273857	1.4495	59	31	DKK3, MATN2, MSC, CCL2, JUNB, SERPINE2, HSPB1, CADM1	DKK3, MATN2, MSC, CCL2, JUNB, SERPINE2, HSPB1, CADM1
WP_THYROID_HORMONES_PRODUCTION_AND_PERIPHERAL_DOWNSTREAM_SIGNALING_EFFECTS	0.0808824	0.320229	0.350489	1.44945	65	16	RPS6, RHEB, MGLL, BAD, PNPLA2, MLST8, MAPKAPK3, CREB3	RPS6, RHEB, MGLL, BAD, PNPLA2, MLST8, MAPKAPK3, CREB3
JINESH_BLEBBISHIELD_VS_LIVE_CONTROL_DN	0.063786	0.28031	0.209362	1.44918	61	75	RPL13A, RPL23A, RPL15, PLP2, RPS7, RPS9, EEF2, RPS29, RPL14, MGST3, RAB34, RGS10, TAGLN2, NT5E, ANXA2, RPL22, SYPL1, C3orf14, CD44, PTTG1, ENSA, PYCARD, CIRBP, COMMD3, BPGM, ARHGEF10, ZC3H12A, MYO1D	RPL13A, RPL23A, RPL15, PLP2, RPS7, RPS9, EEF2, RPS29, RPL14, MGST3, RAB34, RGS10, TAGLN2, NT5E, ANXA2, RPL22, SYPL1, C3orf14, CD44, PTTG1, ENSA, PYCARD, CIRBP, COMMD3, BPGM, ARHGEF10, ZC3H12A, MYO1D
REACTOME_APOPTOSIS	0.0855057	0.326919	0.22614	1.44893	81	56	UBA52, RPS27A, VIM, PSMB7, BAD, LMNA, PSMB5, CYCS, YWHAQ, PSMF1, UBB, PSMD9, PSMD4, PSMD3, TJP2, PSMC5, APIP, PSMD8, GSDMD, GSN, PSMA5, PSMB6, CD14, MAPK3, TICAM1, CDKN2A, TRAF2, DBNL, PSMA1, PPP3CC, BCAP31, DAPK3, PSMD10, TFDP2, FAS	UBA52, RPS27A, VIM, PSMB7, BAD, LMNA, PSMB5, CYCS, YWHAQ, PSMF1, UBB, PSMD9, PSMD4, PSMD3, TJP2, PSMC5, APIP, PSMD8, GSDMD, GSN, PSMA5, PSMB6, CD14, MAPK3, TICAM1, CDKN2A, TRAF2, DBNL, PSMA1, PPP3CC, BCAP31, DAPK3, PSMD10, TFDP2, FAS
REACTOME_ANTIGEN_PROCESSING_CROSS_PRESENTATION	0.0747253	0.306537	0.264731	1.44882	67	35	UBA52, RPS27A, PSMB7, PSMB5, PSMF1, STX4, UBB, PSMD9, PSMD4, PSMD3, PSMC5, PSMD8, IKBKG, PSMA5, PSMB6, CD14, PSMA1, SEC61B, CTSL, SEC61G, PSMD10	UBA52, RPS27A, PSMB7, PSMB5, PSMF1, STX4, UBB, PSMD9, PSMD4, PSMD3, PSMC5, PSMD8, IKBKG, PSMA5, PSMB6, CD14, PSMA1, SEC61B, CTSL, SEC61G, PSMD10
LEIN_OLIGODENDROCYTE_MARKERS	0.0837156	0.324673	0.298363	1.44869	72	24	TPPP3, EEF2, CRYAB, TSPAN2, CERS2, ARHGEF10, RNF13, GSN, S100A16, PEX2, CSRP1, CNP, FRMD4B, GLTP	TPPP3, EEF2, CRYAB, TSPAN2, CERS2, ARHGEF10, RNF13, GSN, S100A16, PEX2, CSRP1, CNP, FRMD4B, GLTP
REACTOME_PROTEIN_FOLDING	0.0848624	0.325652	0.297849	1.44619	73	24	TUBA1B, ARL2, PFDN5, CSNK2B, TBCB, TUBB6, TUBA1C, TUBB4B, KIFC3, TUBB2A, FBXW2, FBXW5, CCT7, GNG5, HDAC3, TUBB2B, PFDN4	TUBA1B, ARL2, PFDN5, CSNK2B, TBCB, TUBB6, TUBA1C, TUBB4B, KIFC3, TUBB2A, FBXW2, FBXW5, CCT7, GNG5, HDAC3, TUBB2B, PFDN4
HELLEBREKERS_SILENCED_DURING_TUMOR_ANGIOGENESIS	0.0881007	0.333061	0.295415	1.44521	76	25	DKK3, CLU, NPC2, IER3, SERPINE2, CDKN1A, CADM1, TSPAN2, UCP2, SDC4	DKK3, CLU, NPC2, IER3, SERPINE2, CDKN1A, CADM1, TSPAN2, UCP2, SDC4
MARIADASON_REGULATED_BY_HISTONE_ACETYLATION_DN	0.0893099	0.334939	0.434771	1.44507	65	9	ST3GAL4, UQCRFS1, SCCPDH, CERS2, MTCH2, OGDH, DEGS1	ST3GAL4, UQCRFS1, SCCPDH, CERS2, MTCH2, OGDH, DEGS1
KOBAYASHI_EGFR_SIGNALING_24HR_UP	0.0779661	0.313351	0.281171	1.4436	68	28	GPX3, NUPR1, HCFC1R1, HMOX1, ANXA4, GLUL, ID2, EPHX1, AHNAK2, WDR45, GPNMB	GPX3, NUPR1, HCFC1R1, HMOX1, ANXA4, GLUL, ID2, EPHX1, AHNAK2, WDR45, GPNMB
REACTOME_IL_6_TYPE_CYTOKINE_RECEPTOR_LIGAND_INTERACTIONS	0.0752533	0.307297	0.507908	1.44336	51	6	CRLF1, IL11, CLCF1	CRLF1, IL11, CLCF1
SARRIO_EPITHELIAL_MESENCHYMAL_TRANSITION_DN	0.0854326	0.326919	0.252362	1.4422	77	40	CD9, RPLP1, S100A4, EEF2, CLU, CCL3, BIRC3, RPL37, THBS3, CXCL3, TMEM59	CD9, RPLP1, S100A4, EEF2, CLU, CCL3, BIRC3, RPL37, THBS3, CXCL3, TMEM59
MEBARKI_HCC_PROGENITOR_FZD8CRD_UP	0.0531595	0.255074	0.182102	1.44209	52	140	RNASEH2A, VIM, CKS1B, IL11, SMS, CENPN, PRC1, CKS2, CRABP2, TUBG1, MZT1, KIF22, NT5E, TUBB6, TUBA1C, ZWINT, PSMC3IP, PCMT1, TCF19, ARHGEF2, USB1, CDCA3, TROAP, BCL2L12, PTTG1, TUBB4B, LSM4, LRRCC1, ASF1B, UBE2T, PAMR1, BDKRB1, CKAP2L, CKLF, CENPH, CENPW, CCDC74A, GEM, PPP1R18, CDKN3, CDCA5, C20orf27, TEX30, TMSB15B, LRRC45, LRR1, ZNF385D, SCARA3, NF2, CENPU, HIRIP3, MELK, PEA15, DTYMK, ETV5, RFC2…	RNASEH2A, VIM, CKS1B, IL11, SMS, CENPN, PRC1, CKS2, CRABP2, TUBG1, MZT1, KIF22, NT5E, TUBB6, TUBA1C, ZWINT, PSMC3IP, PCMT1, TCF19, ARHGEF2, USB1, CDCA3, TROAP, BCL2L12, PTTG1, TUBB4B, LSM4, LRRCC1, ASF1B, UBE2T, PAMR1, BDKRB1, CKAP2L, CKLF, CENPH, CENPW, CCDC74A, GEM, PPP1R18, CDKN3, CDCA5, C20orf27, TEX30, TMSB15B, LRRC45, LRR1, ZNF385D, SCARA3, NF2, CENPU, HIRIP3, MELK, PEA15, DTYMK, ETV5, RFC2…
ZHENG_GLIOBLASTOMA_PLASTICITY_UP	0.0825593	0.324123	0.21983	1.44184	79	60	MFGE8, PFKP, CRLF1, NUPR1, CLU, CKS1B, IER3, CTNNAL1, CENPN, PRC1, CKS2, CCND1, MTHFD2, KIF22, HSPB8, ACOT7, CDCA3, SMOC1, UBE2T, SDC4, ETV4, RCC1, SDK2, USP1, MELK, ETV5, C1orf198, SPC25, ZNF367, MT1X, CDKN2A, TIMP4, CDC20, FEN1, CDC45, PRKAR1B, CENPQ, PTPRD, MCM5, SOCS2	MFGE8, PFKP, CRLF1, NUPR1, CLU, CKS1B, IER3, CTNNAL1, CENPN, PRC1, CKS2, CCND1, MTHFD2, KIF22, HSPB8, ACOT7, CDCA3, SMOC1, UBE2T, SDC4, ETV4, RCC1, SDK2, USP1, MELK, ETV5, C1orf198, SPC25, ZNF367, MT1X, CDKN2A, TIMP4, CDC20, FEN1, CDC45
REACTOME_MEIOSIS	0.0821078	0.322989	0.348633	1.44177	66	16	LMNA, PSMC3IP, ACD, RAD50, TINF2, TERF1, STAG1, RAD51C, SUN2, HSPA2, MLH1, MND1, RPA1, RPA2	LMNA, PSMC3IP, ACD, RAD50, TINF2, TERF1, STAG1, RAD51C, SUN2, HSPA2, MLH1
PAL_PRMT5_TARGETS_UP	0.0682523	0.292996	0.213336	1.44172	65	67	EMP3, HNRNPA1, CAPG, CKS1B, MRPL18, CKS2, ELOF1, NDUFA13, DTD1, EMC6, PSMB5, TSEN34, GUSB, LAGE3, CUEDC2, SLIRP, ID2, COPS3, TUFM, STRAP, LSM2, TUBB2A, AHCY, UBE2E3, NFYC, FKBP4, COL6A2, AURKAIP1, SPTSSA, MRPL20, NME1, GSTZ1, LSM3, CDC20, ERH, ECH1, PPA2	EMP3, HNRNPA1, CAPG, CKS1B, MRPL18, CKS2, ELOF1, NDUFA13, DTD1, EMC6, PSMB5, TSEN34, GUSB, LAGE3, CUEDC2, SLIRP, ID2, COPS3, TUFM, STRAP, LSM2, TUBB2A, AHCY, UBE2E3, NFYC, FKBP4, COL6A2, AURKAIP1, SPTSSA, MRPL20, NME1, GSTZ1, LSM3, CDC20, ERH, ECH1, PPA2
REACTOME_PROTON_COUPLED_MONOCARBOXYLATE_TRANSPORT	0.0687919	0.294074	0.790563	1.44165	40	2	BSG, SLC16A3	BSG, SLC16A3
OZANNE_AP1_TARGETS_UP	0.0806676	0.319894	0.451567	1.44096	57	8	ARPC1B, CAPG, LGALS3, CD44	ARPC1B, CAPG, LGALS3, CD44
REACTOME_TRANSLOCATION_OF_SLC2A4_GLUT4_TO_THE_PLASMA_MEMBRANE	0.091687	0.339466	0.335148	1.44059	74	18	TUBA1B, VAMP2, YWHAQ, TUBB6, TUBA1C, STX4, TUBB4B, TUBB2A	TUBA1B, VAMP2, YWHAQ, TUBB6, TUBA1C, STX4, TUBB4B, TUBB2A
WANG_PROSTATE_CANCER_ANDROGEN_INDEPENDENT	0.0916569	0.339466	0.307898	1.43993	77	22	RPLP2, RPS14, TOMM7, RPL39L, RPL13, DBI	RPLP2, RPS14, TOMM7, RPL39L, RPL13, DBI
BLUM_RESPONSE_TO_SALIRASIB_DN	0.0554995	0.260775	0.188759	1.43924	54	118	MRPL23, RNASEH2A, ITGB1BP1, TPI1, CRIP2, AKR1C1, MATN2, PRSS23, PKM, LDHA, CKB, CCL2, JUNB, OAZ2, PRC1, CKS2, HSPB1, CRABP2, PGAM1, CHST12, ENO1, TUBG1, LMNA, RBX1, KIF22, YWHAQ, GAMT, ID2, CARHSP1, ZWINT, PSMC3IP, TROAP, HMG20B, PTTG1, TUBB4B	MRPL23, RNASEH2A, ITGB1BP1, TPI1, CRIP2, AKR1C1, MATN2, PRSS23, PKM, LDHA, CKB, CCL2, JUNB, OAZ2, PRC1, CKS2, HSPB1, CRABP2, PGAM1, CHST12, ENO1, TUBG1, LMNA, RBX1, KIF22, YWHAQ, GAMT, ID2, CARHSP1, ZWINT, PSMC3IP, TROAP, HMG20B, PTTG1, TUBB4B
POMEROY_MEDULLOBLASTOMA_DESMOPLASIC_VS_CLASSIC_UP	0.090389	0.337331	0.294159	1.43907	78	25	ALDOA, GPX4, LDHA, CRABP2, TMEM11, BSG, PSMB5, ARL4D, POLR2F, POLR2J, PRDX1, ILVBL	ALDOA, GPX4, LDHA, CRABP2, TMEM11, BSG, PSMB5, ARL4D, POLR2F, POLR2J, PRDX1, ILVBL
REACTOME_MAP3K8_TPL2_DEPENDENT_MAPK1_3_ACTIVATION	0.0838235	0.324673	0.549808	1.43866	56	5	UBA52, RPS27A, UBB, IKBKG	UBA52, RPS27A, UBB, IKBKG
REACTOME_INFECTION_WITH_MYCOBACTERIUM_TUBERCULOSIS	0.0843373	0.324673	0.419213	1.43855	62	10	UBA52, RPS27A, ENO1, UBB, PGK1	UBA52, RPS27A, ENO1, UBB, PGK1
CROONQUIST_STROMAL_STIMULATION_UP	0.0798176	0.318194	0.285293	1.4382	69	27	TMSB4X, NUPR1, IER3, CXCL2, CCL3, CXCL3, CCL4	TMSB4X, NUPR1, IER3, CXCL2, CCL3, CXCL3, CCL4
REACTOME_BASIGIN_INTERACTIONS	0.092068	0.339862	0.475266	1.43805	64	7	BSG, SLC3A2, SLC16A3, ATP1B1, PPIA, SLC7A11	BSG, SLC3A2, SLC16A3, ATP1B1, PPIA, SLC7A11
BHATI_G2M_ARREST_BY_2METHOXYESTRADIOL_DN	0.089172	0.334833	0.239168	1.43782	83	47	RPL31, RPL3, RPL10A, RPL26, RPL36A, ATF4, EEF2, NUPR1, HERPUD1, RPL12, CEBPG, KRCC1, MTHFD2, DNASE2, IGBP1, PGLS, CIRBP, ZFAND1, LARP6, SESN2	RPL31, RPL3, RPL10A, RPL26, RPL36A, ATF4, EEF2, NUPR1, HERPUD1, RPL12, CEBPG, KRCC1, MTHFD2, DNASE2, IGBP1, PGLS, CIRBP, ZFAND1, LARP6, SESN2
TOMIDA_METASTASIS_DN	0.0820584	0.322989	0.450464	1.43744	58	8	EIF1, LGALS3, ENO2, NR4A1, TRIP6, SYBU, CTSL	EIF1, LGALS3, ENO2, NR4A1, TRIP6, SYBU, CTSL
BLANCO_MELO_HUMAN_PARAINFLUENZA_VIRUS_3_INFECTION_A594_CELLS_DN	0.081761	0.322247	0.377281	1.43677	64	13	ELN, CAPS, AKR1C1, RERG, VASN, A4GALT	ELN, CAPS, AKR1C1, RERG, VASN, A4GALT
LEI_HOXC8_TARGETS_UP	0.0744681	0.30593	0.594983	1.43621	48	4	CCL2, SLC16A3, RALY	CCL2, SLC16A3, RALY
KEGG_PORPHYRIN_AND_CHLOROPHYLL_METABOLISM	0.0920162	0.339862	0.431928	1.43562	67	9	HMOX1, UROS, BLVRB, GUSB, UROD	HMOX1, UROS, BLVRB, GUSB, UROD
GOUYER_TATI_TARGETS_DN	0.0838235	0.324673	0.548513	1.43528	56	5	S100A4, CSPG4, A4GALT	S100A4, CSPG4, A4GALT
PETROVA_PROX1_TARGETS_DN	0.0821078	0.322989	0.347058	1.43526	66	16	EMP3, AXL, CD59, PDLIM4, CCL2	EMP3, AXL, CD59, PDLIM4, CCL2
PARK_HSC_AND_MULTIPOTENT_PROGENITORS	0.0843373	0.324673	0.418103	1.43474	62	10	RPSA, TAGLN2, PTMA, CDKN2D, MRPL4, CIZ1, ATP6V0E1, PPIA	RPSA, TAGLN2, PTMA, CDKN2D, MRPL4, CIZ1, ATP6V0E1, PPIA
BOYAULT_LIVER_CANCER_SUBCLASS_G12_UP	0.0843373	0.324673	0.418066	1.43461	62	10	MKKS, TMEM183A, MFF, PIGC, SLC29A1, FBXW2, TOR3A	MKKS, TMEM183A, MFF, PIGC, SLC29A1, FBXW2, TOR3A
REACTOME_CONSTITUTIVE_SIGNALING_BY_AKT1_E17K_IN_CANCER	0.0848401	0.325652	0.449271	1.43363	60	8	BAD, CDKN1A, NR4A1, MLST8, RPS6KB2, PRR5, PDPK1	BAD, CDKN1A, NR4A1, MLST8, RPS6KB2, PRR5, PDPK1
REACTOME_REGULATION_OF_SIGNALING_BY_CBL	0.0867647	0.330508	0.547784	1.43337	58	5	UBA52, RPS27A, UBB	UBA52, RPS27A, UBB
REACTOME_DOWNREGULATION_OF_ERBB2_ERBB3_SIGNALING	0.0775076	0.312526	0.593619	1.43291	50	4	UBA52, RPS27A, UBB	UBA52, RPS27A, UBB
SHIN_B_CELL_LYMPHOMA_CLUSTER_3	0.0848401	0.325652	0.449039	1.43289	60	8	CCND1, CADM1, TNFRSF1A, ID2	CCND1, CADM1, TNFRSF1A, ID2
HERNANDEZ_MITOTIC_ARREST_BY_DOCETAXEL_1_DN	0.0850515	0.326173	0.388328	1.43245	65	12	CAPG, FHL2, CKS1B, FIS1, SLC29A1	CAPG, FHL2, CKS1B, FIS1, SLC29A1
FUJIWARA_PARK2_HEPATOCYTE_PROLIFERATION_UP	0.0721477	0.300193	0.785044	1.43158	42	2	CXCL2, ASNS	CXCL2, ASNS
FUJIWARA_PARK2_IN_LIVER_CANCER_DN	0.0721477	0.300193	0.785044	1.43158	42	2	CXCL2, ASNS	CXCL2, ASNS
WP_ENVELOPE_PROTEINS_AND_THEIR_POTENTIAL_ROLES_IN_EDMD_PHYSIOPATHOLOGY	0.0883534	0.333604	0.417155	1.43149	65	10	CFL1, EMD, TMEM43, ADCY7, BANF1, RHOA, MAPK3	CFL1, EMD, TMEM43, ADCY7, BANF1, RHOA, MAPK3
MARSON_BOUND_BY_FOXP3_STIMULATED	0.037962	0.216418	0.166759	1.43126	37	231	OAZ1, ARPC1B, CCNI, S100A6, CRYAB, RPS26, POLD4, CLIC1, RPS29, HNRNPA1, RHEB, DDIT4, PMVK, NDUFAF3, FHL2, IER3, ANAPC11, TMED2, ANGPTL4, C1orf43, DIXDC1, APH1A, JUNB, KCNN4, FLOT1, LRP10, FKBP1A, TXN, TUBG1, TMEM134, CSTB, MRPL34, TPGS2, FAM162A, P4HA3, BIRC3, TGIF1, SLC3A2, CD47, NT5E, URM1, ARL6IP6, TMEM59, LYRM4, ZWINT, SYPL1, PCMT1, TBRG1, RHOG, AVPI1, UCP2, HSD17B10, WDR45, UBB, PGK1, XBP1, …	OAZ1, ARPC1B, CCNI, S100A6, CRYAB, RPS26, POLD4, CLIC1, RPS29, HNRNPA1, RHEB, DDIT4, PMVK, NDUFAF3, FHL2, IER3, ANAPC11, TMED2, ANGPTL4, C1orf43, DIXDC1, APH1A, JUNB, KCNN4, FLOT1, LRP10, FKBP1A, TXN, TUBG1, TMEM134, CSTB, MRPL34, TPGS2, FAM162A, P4HA3, BIRC3, TGIF1, SLC3A2, CD47, NT5E, URM1, ARL6IP6, TMEM59, LYRM4, ZWINT, SYPL1, PCMT1, TBRG1, RHOG, AVPI1, UCP2, HSD17B10, WDR45, UBB, PGK1, XBP1, …
KRIGE_RESPONSE_TO_TOSEDOSTAT_24HR_DN	0.020979	0.157937	0.160561	1.43103	20	312	RPL27A, MRPL23, POLD2, CD59, RPS26, COX16, PCOLCE2, CCDC85B, PMVK, IFRD2, NDUFA11, MGLL, LDHA, SLC25A39, DIXDC1, CKS2, HSPB1, ELOF1, FKBP1A, PTGER2, SLC39A3, ARL5A, CLN6, SIVA1, FAM162A, CCND1, COX5A, COX7B, NXT1, CDC42EP4, LYAR, DPP7, NDUFB7, SLIRP, PRADC1, CHMP1A, IDH3A, BOLA3, PEBP1, MRPL41, ACOT7, C4orf3, PDCD5, NDUFAF4, EBNA1BP2, TIMM10, NPM3, SLC38A5, NDUFS5, VKORC1, SLC29A1, TMEM147, MIF, …	RPL27A, MRPL23, POLD2, CD59, RPS26, COX16, PCOLCE2, CCDC85B, PMVK, IFRD2, NDUFA11, MGLL, LDHA, SLC25A39, DIXDC1, CKS2, HSPB1, ELOF1, FKBP1A, PTGER2, SLC39A3, ARL5A, CLN6, SIVA1, FAM162A, CCND1, COX5A, COX7B, NXT1, CDC42EP4, LYAR, DPP7, NDUFB7, SLIRP, PRADC1, CHMP1A, IDH3A, BOLA3, PEBP1, MRPL41, ACOT7, C4orf3, PDCD5, NDUFAF4, EBNA1BP2, TIMM10, NPM3, SLC38A5, NDUFS5, VKORC1, SLC29A1, TMEM147, MIF, …
FU_INTERACT_WITH_ALKBH8	0.0897059	0.335177	0.546065	1.42887	60	5	DBI, TRMT112, ECSIT, CCT7	DBI, TRMT112, ECSIT, CCT7
REACTOME_COPI_DEPENDENT_GOLGI_TO_ER_RETROGRADE_TRAFFIC	0.0843786	0.324673	0.286587	1.42817	73	26	TUBA1B, TMED2, ARF5, TMED9, KIF22, TUBB6, TUBA1C, USE1, TUBB4B, KIF9, TUBB2A	TUBA1B, TMED2, ARF5, TMED9, KIF22, TUBB6, TUBA1C, USE1, TUBB4B, KIF9, TUBB2A
REACTOME_TRAF6_MEDIATED_IRF7_ACTIVATION_IN_TLR7_8_OR_9_SIGNALING	0.0805471	0.319894	0.591639	1.42814	52	4	UBA52, RPS27A, UBB	UBA52, RPS27A, UBB
REACTOME_KERATAN_SULFATE_BIOSYNTHESIS	0.0896921	0.335177	0.41596	1.42739	66	10	PRELP, FMOD, ST3GAL4, OGN, B4GALT3, ST3GAL1, ACAN, B4GALT4, ST3GAL3	PRELP, FMOD, ST3GAL4, OGN, B4GALT3, ST3GAL1, ACAN, B4GALT4
ALFANO_MYC_TARGETS	0.0751029	0.307297	0.203862	1.42674	72	78	DKK3, CCNI, CD59, EEF1A1, CRIP2, PDLIM4, S100A10, HERPUD1, NPC2, MGLL, CCL2, KCNN4, PLAUR, FLOT1, MYL6, CDK2AP2, TCF19, TUFM, SMPD1, EBNA1BP2, TRIP6, SDC4, SURF2, IMP4, TGFB1I1, NBL1, EHD1, RCC1, GLOD4, FKBP4, GSN, SDCBP, CSRP1, SOX9, MMADHC, ATP1B1, ANXA7, CPNE3, WBP1L, PSMG1, EMP1, FARSA, SLC39A6, RSL24D1, ACTR1A, GOSR1	DKK3, CCNI, CD59, EEF1A1, CRIP2, PDLIM4, S100A10, HERPUD1, NPC2, MGLL, CCL2, KCNN4, PLAUR, FLOT1, MYL6, CDK2AP2, TCF19, TUFM, SMPD1, EBNA1BP2, TRIP6, SDC4, SURF2, IMP4, TGFB1I1, NBL1, EHD1, RCC1, GLOD4, FKBP4, GSN, SDCBP, CSRP1, SOX9, MMADHC, ATP1B1, ANXA7, CPNE3, WBP1L, PSMG1, EMP1, FARSA, SLC39A6, RSL24D1, ACTR1A, GOSR1
GRAESSMANN_RESPONSE_TO_MC_AND_DOXORUBICIN_UP	0.0542169	0.256921	0.178485	1.42664	53	151	AK1, EMP3, CRLF1, SH3BGRL3, CRIP2, CAPG, CRAT, NPC2, NDUFA11, HMOX1, PRKRA, S100A3, TMBIM1, AKR1B1, ATP6V0B, CD68, CDKN1A, HIGD1A, SNF8, ENO2, CSTB, STOML2, SAP18, GUSB, ERGIC3, VASN, JADE1, DNAJB9, HAGH, DPP7, ST6GALNAC4, RUSC1, NR4A1, CARHSP1, ISLR, PERP, EPHX1, HMG20B, PMM1, UBE2T, NUDCD2, PTHLH, CIRBP, GEM, CALHM2, SESN2, IFT27, ANGPTL2, MSRB1, ARL16, LRR1, PROCR, HEXB, ATG3, ZFYVE21, MXD3, D…	AK1, EMP3, CRLF1, SH3BGRL3, CRIP2, CAPG, CRAT, NPC2, NDUFA11, HMOX1, PRKRA, S100A3, TMBIM1, AKR1B1, ATP6V0B, CD68, CDKN1A, HIGD1A, SNF8, ENO2, CSTB, STOML2, SAP18, GUSB, ERGIC3, VASN, JADE1, DNAJB9, HAGH, DPP7, ST6GALNAC4, RUSC1, NR4A1, CARHSP1, ISLR, PERP, EPHX1, HMG20B, PMM1, UBE2T, NUDCD2, PTHLH, CIRBP, GEM, CALHM2, SESN2, IFT27, ANGPTL2, MSRB1, ARL16, LRR1, PROCR, HEXB, ATG3, ZFYVE21, MXD3, D…
MOOTHA_ROS	0.0843949	0.324673	0.662158	1.42636	52	3	GPX4, PRDX3, RHOA	GPX4, PRDX3, RHOA
MARTIN_NFKB_TARGETS_UP	0.0795948	0.318015	0.501868	1.4262	54	6	CCL2, CXCL2, SLC29A1	CCL2, CXCL2, SLC29A1
SAKAI_CHRONIC_HEPATITIS_VS_LIVER_CANCER_DN	0.0862309	0.32925	0.446935	1.42618	61	8	CLU, MFAP5, ARID5A, DVL2	CLU, MFAP5, ARID5A, DVL2
TANG_SENESCENCE_TP53_TARGETS_UP	0.0911765	0.338147	0.545002	1.42609	61	5	CCDC85B, CDKN1A, COX7A1	CCDC85B, CDKN1A, COX7A1
KAN_RESPONSE_TO_ARSENIC_TRIOXIDE	0.0963597	0.34517	0.242534	1.42552	89	44	CRYAB, NUPR1, MGP, DDIT4, AKR1C1, HMOX1, IL11, ENO2, FAM162A, IGFBP5, ID2, GPNMB, NDP, ASNS, PTHLH, CAV2, INSIG1, GRN, AKR1C3, SPC25, MCM7, MT1X, TSC22D3, SLC7A11, PHGDH, VAT1, UCKL1, SOCS2, ARHGAP6, PSAT1	CRYAB, NUPR1, MGP, DDIT4, AKR1C1, HMOX1, IL11, ENO2, FAM162A, IGFBP5, ID2, GPNMB, NDP, ASNS, PTHLH, CAV2, INSIG1, GRN, AKR1C3, SPC25, MCM7, MT1X, TSC22D3, SLC7A11, PHGDH, VAT1
ACOSTA_PROLIFERATION_INDEPENDENT_MYC_TARGETS_DN	0.0770089	0.312526	0.265797	1.42505	68	33	POLD4, AKR1C2, RHOC, AKR1C1, TAX1BP3, JUNB, LRP10, CHST12, GDE1, ARHGEF2, RHOG, CAPN1	POLD4, AKR1C2, RHOC, AKR1C1, TAX1BP3, JUNB, LRP10, CHST12, GDE1, ARHGEF2, RHOG, CAPN1
CEBALLOS_TARGETS_OF_TP53_AND_MYC_UP	0.097429	0.347279	0.428708	1.42491	71	9	CD55, JUNB, MTHFD2, ISLR, INSIG1, DRG1, HSPA2	CD55, JUNB, MTHFD2, ISLR, INSIG1, DRG1, HSPA2
HELLER_HDAC_TARGETS_SILENCED_BY_METHYLATION_DN	0.0751802	0.307297	0.208013	1.42486	72	71	RPL10, ATF4, FXYD5, DDIT4, CBR3, HERPUD1, HMOX1, SUMO3, HSPB1, CEBPG, CAPN2, CCND1, CADM1, SLC3A2, CD58, DNAJB9, CYC1, PMF1, XBP1, MRPS15, UBE2E1, CERS2, IFNAR2, FAIM, KLHL21	RPL10, ATF4, FXYD5, DDIT4, CBR3, HERPUD1, HMOX1, SUMO3, HSPB1, CEBPG, CAPN2, CCND1, CADM1, SLC3A2, CD58, DNAJB9, CYC1, PMF1, XBP1, MRPS15, UBE2E1, CERS2, IFNAR2, FAIM, KLHL21
[truncated: 5,110 more rows]

## Sheet: C3
pathway	pval	padj	ES	NES	nMoreExtreme	size	leadingEdge	leadingEdge_UP	leadingEdge_DOWN
[truncated: 3,671 more rows]

## Sheet: C4
pathway	pval	padj	ES	NES	nMoreExtreme	size	leadingEdge	leadingEdge_UP	leadingEdge_DOWN
[truncated: 831 more rows]

[truncated: 4 more sheets: C5, C6, C7, C8]
