# Supplementary material for: Glycosylation Regulation by TMEM230 in Aging and Autoimmunity
Source: Int J Mol Sci. 2025 Mar 7;26(6):2412. doi: 10.3390/ijms26062412 (PMC11942208; doi:10.3390/ijms26062412)
Supplement: Supplementary file 1 [file ijms-26-02412-s001.zip › OA_vs_RA12_cluster_PDC_gsea_results.xlsx]

## Sheet: H
pathway	pval	padj	ES	NES	nMoreExtreme	size	leadingEdge	leadingEdge_UP	leadingEdge_DOWN
HALLMARK_OXIDATIVE_PHOSPHORYLATION	0.00116144	0.0201149	0.282625	2.4164	0	85	SLC25A6, NDUFS8, MRPL34, MGST3, COX8A, UQCRQ, NDUFB7, SURF1, ATP6V1G1, COX7A2, COX7C, UQCRH, GPX4, COX5A, NDUFA2, COX7A2L, COX5B, NDUFAB1, ATP6V0E1, UQCRB, ISCU, NDUFA5, COX6B1, UQCRFS1, COX6A1, NDUFC2, ISCA1, ACADVL, TIMM8B, NDUFV2, SLC25A5, NDUFB5, MPC1, PHB2, VDAC2, NDUFA4, ATP6V1F, ETFA, COX7B, NDUFB6, SLC25A3, TIMM17A, LDHB, COX6C, COX17, NDUFA3, MDH2, ATP6V0B, MRPS11, VDAC1, HSD17B10, NDUFB…	SLC25A6, NDUFS8, MRPL34, MGST3, COX8A, UQCRQ, NDUFB7, SURF1, ATP6V1G1, COX7A2, COX7C, UQCRH, GPX4, COX5A, NDUFA2, COX7A2L, COX5B, NDUFAB1, ATP6V0E1, UQCRB, ISCU, NDUFA5, COX6B1, UQCRFS1, COX6A1, NDUFC2, ISCA1, ACADVL, TIMM8B, NDUFV2, SLC25A5, NDUFB5, MPC1, PHB2, VDAC2, NDUFA4, ATP6V1F, ETFA, COX7B, NDUFB6, SLC25A3, TIMM17A, LDHB, COX6C, COX17, NDUFA3, MDH2, ATP6V0B, MRPS11, VDAC1, HSD17B10, NDUFB…
HALLMARK_APOPTOSIS	0.00123153	0.0201149	0.362416	2.40637	0	43	CLU, LUM, IGFBP6, IER3, DCN, BGN, GADD45A, MGMT, GPX4, ISG20, HSPB1, CAV1, PMAIP1, TIMP1, LGALS3, IFITM3, CD38, SQSTM1, CD44, TSPO, GPX3, BIK, VDAC2, BTG2, ANXA1, SOD2, TNFRSF12A, CDKN1B, RELA	CLU, LUM, IGFBP6, IER3, DCN, BGN, GADD45A, MGMT, GPX4, ISG20, HSPB1, CAV1, PMAIP1, TIMP1, LGALS3, IFITM3, CD38, SQSTM1, CD44, TSPO, GPX3, BIK, VDAC2, BTG2, ANXA1, SOD2, TNFRSF12A, CDKN1B, RELA
HALLMARK_MYC_TARGETS_V1	0.00118343	0.0201149	0.30584	2.32625	0	62	RPS10, RPLP0, MRPL23, PRDX4, RPS3, NME1, RPS5, EIF4A1, RPS6, EEF1B2, COX5A, RPL18, U2AF1, NDUFAB1, AP3S1, EIF2S2, EIF4E, RPL14, EIF3D, ACP1, RPL6, TUFM, CDK4, UBE2L3, PHB2, CNBP, BUB3, PSMA1, MRPS18B, CCT7, RAN, HDDC2, SNRPD1, SLC25A3, SNRPD2, IMPDH2, VDAC1, ERH, RANBP1, MRPL9, PSMB3	RPS10, RPLP0, MRPL23, PRDX4, RPS3, NME1, RPS5, EIF4A1, RPS6, EEF1B2, COX5A, RPL18, U2AF1, NDUFAB1, AP3S1, EIF2S2, EIF4E, RPL14, EIF3D, ACP1, RPL6, TUFM, CDK4, UBE2L3, PHB2, CNBP, BUB3, PSMA1, MRPS18B, CCT7, RAN, HDDC2, SNRPD1, SLC25A3, SNRPD2, IMPDH2, VDAC1, ERH, RANBP1, MRPL9, PSMB3
HALLMARK_MTORC1_SIGNALING	0.00242718	0.0251282	0.309171	2.12378	1	47	ALDOA, GLRX, XBP1, FKBP2, INSIG1, SERP1, SDF2L1, GAPDH, MTHFD2, TPI1, DDIT4, EIF2S2, RAB1A, SQSTM1, SHMT2, PSMB5, UFM1, PRDX1, YKT6, BTG2, PSMD12, PPA1, TUBA4A, NUPR1, PSMA3, ENO1, ASNS, GLA, PDAP1, SEC11A, SLC1A5, CD9	ALDOA, GLRX, XBP1, FKBP2, INSIG1, SERP1, SDF2L1, GAPDH, MTHFD2, TPI1, DDIT4, EIF2S2, RAB1A, SQSTM1, SHMT2, PSMB5, UFM1, PRDX1, YKT6, BTG2, PSMD12, PPA1, TUBA4A, NUPR1, PSMA3, ENO1, ASNS, GLA, PDAP1, SEC11A, SLC1A5, CD9
HALLMARK_HEME_METABOLISM	0.0056338	0.0460094	0.370361	1.90948	3	22	MGST3, BSG, GYPC, UCP2, PRDX2, HAGH, BLVRB, ISCA1, SMOX, UROS, RAD23A, BTG2, LRP10, AQP3, ASNS	MGST3, BSG, GYPC, UCP2, PRDX2, HAGH, BLVRB, ISCA1, SMOX, UROS, RAD23A, BTG2, LRP10, AQP3, ASNS
HALLMARK_HYPOXIA	0.00664894	0.0465426	0.325991	1.89449	4	31	ALDOA, GLRX, IER3, DCN, BGN, ANXA2, GAPDH, ISG20, CAV1, PRDX5, TPI1, DDIT4	ALDOA, GLRX, IER3, DCN, BGN, ANXA2, GAPDH, ISG20, CAV1, PRDX5, TPI1, DDIT4
HALLMARK_UNFOLDED_PROTEIN_RESPONSE	0.0025641	0.0251282	0.303719	1.88975	1	37	EEF2, ATF4, XBP1, RPS14, YIF1A, DNAJB9, SERP1, EIF4A1, MTHFD2, SRPRB, DDIT4, HERPUD1, CCL2, EIF4E, ATP6V0D1, ARFGAP1, SPCS1, TUBB2A	EEF2, ATF4, XBP1, RPS14, YIF1A, DNAJB9, SERP1, EIF4A1, MTHFD2, SRPRB, DDIT4, HERPUD1, CCL2, EIF4E, ATP6V0D1, ARFGAP1, SPCS1, TUBB2A
HALLMARK_ALLOGRAFT_REJECTION	0.0162602	0.0995935	0.329616	1.82126	11	26	CD79A, B2M, NME1, RPS19, RPL9, CCL2, TIMP1, MRPL3, IFNAR2, RPS9, HLA-DOB, EIF3D, NCF4	CD79A, B2M, NME1, RPS19, RPL9, CCL2, TIMP1, MRPL3, IFNAR2, RPS9, HLA-DOB, EIF3D, NCF4
HALLMARK_INTERFERON_GAMMA_RESPONSE	0.0198413	0.108025	0.285027	1.69298	14	33	HLA-B, TNFAIP6, B2M, ISG20, MTHFD2, CCL2, ARID5B, IFITM3, IFNAR2, CD38, ISOC1, VAMP8, PSME1, UBE2L6, PSMB8, SOD2, PELI1, PSMA3, C1S, IL10RA	HLA-B, TNFAIP6, B2M, ISG20, MTHFD2, CCL2, ARID5B, IFITM3, IFNAR2, CD38, ISOC1, VAMP8, PSME1, UBE2L6, PSMB8, SOD2, PELI1, PSMA3, C1S, IL10RA
HALLMARK_ANGIOGENESIS	0.0409556	0.182439	0.592917	1.6132	23	5	LUM, TIMP1, SPP1, S100A4	LUM, TIMP1, SPP1, S100A4
HALLMARK_REACTIVE_OXYGEN_SPECIES_PATHWAY	0.0344828	0.168966	0.386596	1.58564	22	13	FTL, GLRX, PRDX4, GPX4, PRDX2, GPX3, PRDX1, SOD2, LAMTOR5, NDUFA6, HMOX2, EGLN2	FTL, GLRX, PRDX4, GPX4, PRDX2, GPX3, PRDX1, SOD2, LAMTOR5, NDUFA6, HMOX2, EGLN2
HALLMARK_PI3K_AKT_MTOR_SIGNALING	0.0492846	0.18266	0.435058	1.58424	30	10	EIF4E, SQSTM1, PFN1, CDK4, CSNK2B, CDKN1B, PIN1, AP2M1	EIF4E, SQSTM1, PFN1, CDK4, CSNK2B, CDKN1B, PIN1, AP2M1
HALLMARK_EPITHELIAL_MESENCHYMAL_TRANSITION	0.0653266	0.18266	0.239953	1.54353	51	40	LUM, MGP, COMP, DCN, FN1, CD59, BGN, GADD45A, CXCL1, HTRA1, LGALS1, TIMP1, SPP1, CD44, COL1A2, SPARC, TNC	LUM, MGP, COMP, DCN, FN1, CD59, BGN, GADD45A, CXCL1, HTRA1, LGALS1, TIMP1, SPP1, CD44, COL1A2, SPARC, TNC
HALLMARK_DNA_REPAIR	0.0754717	0.18266	0.232683	1.51171	59	41	SURF1, EDF1, NME1, DAD1, TAF9, MPC2, GPX4, ADRM1, MPG, POLR2K, POLD4, RBX1, POLR2H, DGUOK, POLR2J, VPS28, POLR1D, COX17, GTF2B, IMPDH2, TSG101, AK3, NELFE, APRT, RPA3, MRPL40, NT5C3A, GTF2A2	SURF1, EDF1, NME1, DAD1, TAF9, MPC2, GPX4, ADRM1, MPG, POLR2K, POLD4, RBX1, POLR2H, DGUOK, POLR2J, VPS28, POLR1D, COX17, GTF2B, IMPDH2, TSG101, AK3, NELFE, APRT, RPA3, MRPL40, NT5C3A, GTF2A2
HALLMARK_UV_RESPONSE_UP	0.0704787	0.18266	0.259712	1.50932	52	31	ALDOA, MRPL23, BSG, SQSTM1, MGAT1, POLR2H, GPX3, GGH, DNAJB1, YKT6, BTG2, ATP6V1F, TUBA4A, AQP3, SOD2, ASNS, PDAP1, CEBPG, BTG3, CNP	ALDOA, MRPL23, BSG, SQSTM1, MGAT1, POLR2H, GPX3, GGH, DNAJB1, YKT6, BTG2, ATP6V1F, TUBA4A, AQP3, SOD2, ASNS, PDAP1, CEBPG, BTG3, CNP
HALLMARK_PANCREAS_BETA_CELLS	0.072695	0.18266	0.604409	1.48934	40	4	SRP9, SRPRB, SPCS1, SEC11A	SRP9, SRPRB, SPCS1, SEC11A
HALLMARK_IL2_STAT5_SIGNALING	0.078125	0.18266	0.31255	1.48116	54	18	XBP1, GPX4, RHOH, IFITM3, SPP1, CD44, RNH1, MAP3K8, IL10RA, TNFRSF18, SLC1A5, CD79B, ANXA4, GSTO1	XBP1, GPX4, RHOH, IFITM3, SPP1, CD44, RNH1, MAP3K8, IL10RA, TNFRSF18, SLC1A5, CD79B, ANXA4, GSTO1
HALLMARK_INTERFERON_ALPHA_RESPONSE	0.0667656	0.18266	0.34553	1.46371	44	14	HLA-C, B2M, ISG20, IFITM3, PSME1, UBE2L6, PSMB8, PSMA3, C1S	HLA-C, B2M, ISG20, IFITM3, PSME1, UBE2L6, PSMB8, PSMA3, C1S
HALLMARK_PROTEIN_SECRETION	0.0909091	0.202479	0.304013	1.4407	63	18	ERGIC3, COPE, AP3S1, LMAN1, CD63, RAB9A, YKT6, GLA, RAB2A, RER1, TSG101, AP2M1, CLTA, ATP6V1H	ERGIC3, COPE, AP3S1, LMAN1, CD63, RAB9A, YKT6, GLA, RAB2A, RER1, TSG101, AP2M1, CLTA, ATP6V1H
HALLMARK_GLYCOLYSIS	0.126884	0.251743	0.21747	1.3989	100	40	ALDOA, GLRX, IER3, DCN, B4GALT7, PKM, SPAG4, ISG20, GUSB, TPI1, DDIT4, HAX1, PGAM1	ALDOA, GLRX, IER3, DCN, B4GALT7, PKM, SPAG4, ISG20, GUSB, TPI1, DDIT4, HAX1, PGAM1
HALLMARK_P53_PATHWAY	0.12844	0.251743	0.230242	1.38103	97	34	IER3, GADD45A, RPS27L, RPL18, DDIT4, ISCU, SLC3A2, VAMP8, S100A4, PERP, RPL36, BTG2, FAM162A, S100A10, NUPR1, ZFP36L1, LDHB, DCXR	IER3, GADD45A, RPS27L, RPL18, DDIT4, ISCU, SLC3A2, VAMP8, S100A4, PERP, RPL36, BTG2, FAM162A, S100A10, NUPR1, ZFP36L1, LDHB, DCXR
HALLMARK_ADIPOGENESIS	0.159748	0.27956	0.203039	1.31912	126	41	ALDOA, MGST3, COX8A, UQCRQ, NDUFB7, DNAJB9, REEP5, GADD45A, GPX4, NDUFAB1, UCP2, NDUFA5, COX6A1, DRAM2, GPX3, DDT, DNAJC15, COX7B, TANK, MDH2, SLC1A5, NDUFS3, PREB, CD151, CYC1, UQCRC1, GRPEL1, PRDX3, SUCLG1, SDHC, APLP2, ARAF, MGLL, ADIPOR2, PFKL	ALDOA, MGST3, COX8A, UQCRQ, NDUFB7, DNAJB9, REEP5, GADD45A, GPX4, NDUFAB1, UCP2, NDUFA5, COX6A1, DRAM2, GPX3, DDT, DNAJC15, COX7B, TANK, MDH2, SLC1A5, NDUFS3, PREB, CD151, CYC1, UQCRC1, GRPEL1, PRDX3, SUCLG1, SDHC, APLP2, ARAF, MGLL, ADIPOR2, PFKL
HALLMARK_ANDROGEN_RESPONSE	0.143478	0.260386	0.298792	1.31326	98	15	B2M, DNAJB9, INSIG1, ADRM1, LMAN1, ARID5B, UAP1	B2M, DNAJB9, INSIG1, ADRM1, LMAN1, ARID5B, UAP1
HALLMARK_KRAS_SIGNALING_DN	0.256654	0.419202	0.627523	1.16094	134	2	BTG2, GAMT	BTG2, GAMT
HALLMARK_COMPLEMENT	0.28453	0.449742	0.217049	1.13962	205	23	CLU, FN1, CD59, CTSH, CXCL1, TIMP1, LGALS3, PFN1	CLU, FN1, CD59, CTSH, CXCL1, TIMP1, LGALS3, PFN1
HALLMARK_PEROXISOME	0.348266	0.517122	0.24649	1.10898	240	16	PRDX5, ISOC1, TSPO, PRDX1, CNBP, FDPS, GSTK1, SOD2, FIS1, CADM1	PRDX5, ISOC1, TSPO, PRDX1, CNBP, FDPS, GSTK1, SOD2, FIS1, CADM1
HALLMARK_COAGULATION	0.323179	0.494868	0.190472	1.10438	243	30	CLU, COMP, FN1, CTSH, ARF4, CFD, HTRA1, TIMP1, ISCU	CLU, COMP, FN1, CTSH, ARF4, CFD, HTRA1, TIMP1, ISCU
HALLMARK_IL6_JAK_STAT3_SIGNALING	0.380058	0.54773	0.237839	1.07006	262	16	PLA2G2A, CXCL1, HAX1, CD38, CD44, CXCL3, MAP3K8, TNFRSF12A, CD9, IL1B	PLA2G2A, CXCL1, HAX1, CD38, CD44, CXCL3, MAP3K8, TNFRSF12A, CD9, IL1B
HALLMARK_CHOLESTEROL_HOMEOSTASIS	0.43913	0.597705	0.233625	1.02684	302	15	CLU, STX5, S100A11, GUSB, LGALS3, FDPS, TNFRSF12A, PMVK, CD9, MVD, EBP, ETHE1, HSD17B7	CLU, STX5, S100A11, GUSB, LGALS3, FDPS, TNFRSF12A, PMVK, CD9, MVD, EBP, ETHE1, HSD17B7
HALLMARK_TNFA_SIGNALING_VIA_NFKB	0.465409	0.616352	0.152926	0.99354	369	41	IER3, TNFAIP6, GADD45A, CXCL1, EIF1, CCL2, SQSTM1, CD44, CXCL3, TNC, MAP3K8, TUBB2A, BTG2, SERPINB8, TNFAIP8, SOD2, TNIP1, TANK, RELA, BTG3, IL1B, INHBA	IER3, TNFAIP6, GADD45A, CXCL1, EIF1, CCL2, SQSTM1, CD44, CXCL3, TNC, MAP3K8, TUBB2A, BTG2, SERPINB8, TNFAIP8, SOD2, TNIP1, TANK, RELA, BTG3, IL1B, INHBA
HALLMARK_UV_RESPONSE_DN	0.63913	0.80301	0.193524	0.850581	440	15	ANXA2, INSIG1, MGMT, CAV1	ANXA2, INSIG1, MGMT, CAV1
HALLMARK_APICAL_SURFACE	0.758555	0.903778	0.429198	0.794033	398	2	HSPB1, ADIPOR2	HSPB1, ADIPOR2
HALLMARK_ESTROGEN_RESPONSE_EARLY	0.751073	0.903778	0.166308	0.766682	524	17	XBP1, PMAIP1, SYNGR1, BLVRB, CD44, NXT1, AQP3, GLA	XBP1, PMAIP1, SYNGR1, BLVRB, CD44, NXT1, AQP3, GLA
HALLMARK_FATTY_ACID_METABOLISM	0.774667	0.903778	0.130406	0.749543	580	29	ALDOA, LGALS1, OSTC, ACADVL, ERP29, UROS, PSME1, UBE2L6, S100A10, MIF, MDH2, HSD17B10, PCBD1, SUCLG1, SDHC, MDH1, ECI2, MCEE, MGLL, HSD17B7, ADIPOR2, PDHA1, EPHX1	ALDOA, LGALS1, OSTC, ACADVL, ERP29, UROS, PSME1, UBE2L6, S100A10, MIF, MDH2, HSD17B10, PCBD1, SUCLG1, SDHC, MDH1, ECI2, MCEE, MGLL, HSD17B7, ADIPOR2, PDHA1, EPHX1
HALLMARK_NOTCH_SIGNALING	0.891089	0.982701	0.220761	0.657448	539	6	PSENEN, RBX1	PSENEN, RBX1
HALLMARK_E2F_TARGETS	0.904225	0.982701	0.122178	0.629916	641	22	PRDX4, NME1, MTHFD2, CDK4, RAN, CDKN1B, CKS2, RANBP1, RPA3, NAA38, POP7, PHF5A, DDX39A, PRPS1, HMGB3, SRSF1	PRDX4, NME1, MTHFD2, CDK4, RAN, CDKN1B, CKS2, RANBP1, RPA3, NAA38, POP7, PHF5A, DDX39A, PRPS1, HMGB3, SRSF1
HALLMARK_INFLAMMATORY_RESPONSE	0.922535	0.982701	0.118564	0.611286	654	22	TNFAIP6, ADRM1, CCL2, TIMP1, BTG2, RELA, IL10RA, RHOG, IL1B, INHBA, ADM, CD40, IL15, IFNGR2, MXD1, SEMA4D, IL6, CCL20, BEST1	TNFAIP6, ADRM1, CCL2, TIMP1, BTG2, RELA, IL10RA, RHOG, IL1B, INHBA, ADM, CD40, IL15, IFNGR2, MXD1, SEMA4D, IL6, CCL20
HALLMARK_KRAS_SIGNALING_UP	0.994318	0.998592	0.101746	0.482173	699	18	GLRX, LY96, GYPC, SPP1	GLRX, LY96, GYPC, SPP1
HALLMARK_MYOGENESIS	0.998592	0.998592	0.0819192	0.422354	708	22	CLU, CFD, GABARAPL2, SPARC, GPX3, IGF1, FDPS, PTP4A3, COL6A2, COL6A3, TAGLN, AEBP1, GSN, MYL6B, AK1, PDLIM7, CRYAB	CLU, CFD, GABARAPL2, SPARC, GPX3, IGF1, FDPS, PTP4A3, COL6A2, COL6A3, TAGLN, AEBP1, GSN, MYL6B, AK1, PDLIM7, CRYAB
HALLMARK_BILE_ACID_METABOLISM	0.958225	0.998592	-0.16312	-0.579536	366	8	PAOX, SLC29A1, IDH2, BCAR3, HSD3B7	IDH2, BCAR3, HSD3B7
HALLMARK_ESTROGEN_RESPONSE_LATE	0.896296	0.982701	-0.105254	-0.659883	241	25	PDLIM3, PAPSS2, HPRT1, CCND1, EMP2, S100A9, SLC29A1, PRSS23, NBL1, ABHD2, ARL3, IDH2	ABHD2, ARL3, IDH2
HALLMARK_APICAL_JUNCTION	0.563758	0.726952	-0.171502	-0.9184	167	18	CRAT, AMIGO2, CLDN14, ADAM15, EPB41L2, VCAM1, RSU1, MDK, VCAN, MVD, ICAM2, LIMA1, MPZL1, GAMT, RAC2	EPB41L2, VCAM1, RSU1, MDK, VCAN, MVD, ICAM2, LIMA1, MPZL1, GAMT, RAC2
HALLMARK_XENOBIOTIC_METABOLISM	0.393939	0.551515	-0.15528	-1.02859	103	27	GCH1, PAPSS2, HPRT1, GSS, CBR1, PPARD, PGRMC1, PMM1, EPHX1, FBLN1, HMOX1, ACP2, PGD, CYB5A, GSTO1, CNDP2, SLC1A5, SERTAD1, DCXR, IGF1, DDT, SMOX, ACP1, BLVRB, SHMT2, SSR3, PYCR1	PMM1, EPHX1, FBLN1, HMOX1, ACP2, PGD, CYB5A, GSTO1, CNDP2, SLC1A5, SERTAD1, DCXR, IGF1, DDT, SMOX, ACP1, BLVRB, SHMT2, SSR3, PYCR1
HALLMARK_MITOTIC_SPINDLE	0.237179	0.400752	-0.246115	-1.19848	73	15	AKAP13, EZR, FGD6, TBCD, ARHGEF2, NCK1, EPB41L2, CDC27, MAP1S, GSN, CYTH2, ARFIP2, PCGF5, TUBA4A	EPB41L2, CDC27, MAP1S, GSN, CYTH2, ARFIP2, PCGF5, TUBA4A	AKAP13, EZR
HALLMARK_G2M_CHECKPOINT	0.138614	0.260386	-0.25679	-1.32854	41	17	HNRNPU, E2F4, CDC25B, CCND1, CKS1B, SQLE, CUL1, CDC27, DR1, SRSF1, HMGB3, DDX39A, CKS2, CDKN1B, SNRPD1, BUB3, CDK4	CUL1, CDC27, DR1, SRSF1, HMGB3, DDX39A, CKS2, CDKN1B, SNRPD1, BUB3, CDK4	HNRNPU
HALLMARK_WNT_BETA_CATENIN_SIGNALING	0.128151	0.251743	-0.75107	-1.37297	60	2	PPARD, CUL1	CUL1
HALLMARK_TGF_BETA_SIGNALING	0.0782828	0.18266	-0.47149	-1.45094	30	6	HDAC1, ID3, ID1, BCAR3, IFNGR2, FKBP1A	BCAR3, IFNGR2, FKBP1A
HALLMARK_SPERMATOGENESIS	0.0742706	0.18266	-0.452332	-1.49356	27	7	CCT6B, MLF1, RPL39L, PARP2, PSMG1, CLPB	PSMG1, CLPB
HALLMARK_MYC_TARGETS_V2	0.0626632	0.18266	-0.40593	-1.55592	23	9	RRP9, EXOSC5, RABEPK, IMP4, RRP12, NDUFAF4, NOP16, WDR74	RABEPK, IMP4, RRP12, NDUFAF4, NOP16, WDR74

## Sheet: C1
pathway	pval	padj	ES	NES	nMoreExtreme	size	leadingEdge	leadingEdge_UP	leadingEdge_DOWN
chr12q24	0.0120664	0.75722	0.510133	1.87551	7	10	RPLP0, PPP1CC, ARL6IP4, COX6A1, ERP29, RPL6, RNF34, RAN	RPLP0, PPP1CC, ARL6IP4, COX6A1, ERP29, RPL6, RNF34, RAN
chr11q13	0.0169051	0.75722	0.29169	1.81302	12	38	NDUFS8, YIF1A, COX8A, RPS3, FKBP2, TRMT112, GSTP1, PRDX5, TMEM134, UCP2, POLD4, SCYL1, SPCS2, NUDT22, CORO1B, RNASEH2C, MRPL48, CCDC85B, LAMTOR1, RPS6KB2	NDUFS8, YIF1A, COX8A, RPS3, FKBP2, TRMT112, GSTP1, PRDX5, TMEM134, UCP2, POLD4, SCYL1, SPCS2, NUDT22, CORO1B, RNASEH2C, MRPL48, CCDC85B, LAMTOR1, RPS6KB2
chr18q21	0.0473083	0.75722	0.532078	1.65948	28	7	RPL17, SEC11C, PMAIP1, LMAN1	RPL17, SEC11C, PMAIP1, LMAN1
chr7p11	0.0350263	0.75722	0.76989	1.65683	19	3	CHCHD2, VOPP1, SUMF2	CHCHD2, VOPP1, SUMF2
chr3q26	0.0449827	0.75722	0.680343	1.64623	25	4	RPL22L1, NDUFB5, SERPINI1, GPR160	RPL22L1, NDUFB5, SERPINI1, GPR160
chr14q24	0.049236	0.75722	0.602328	1.60127	28	5	NPC2, SLIRP, ZFP36L1, COX16, ERH	NPC2, SLIRP, ZFP36L1, COX16, ERH
chr5q31	0.0572687	0.75722	0.361485	1.58645	38	16	MZB1, UQCRQ, NDUFA2, TXNDC15, SRA1, SEC24A, HNRNPA0, ZMAT2, VDAC1, NDFIP1, CYSTM1, SIL1	MZB1, UQCRQ, NDUFA2, TXNDC15, SRA1, SEC24A, HNRNPA0, ZMAT2, VDAC1, NDFIP1, CYSTM1, SIL1
chr12q13	0.0476858	0.75722	0.311585	1.56464	33	23	FKBP11, RPL41, IGFBP6, CNPY2, RPS26, NDUFA4L2, PFDN5, CD63, COX14, SHMT2	FKBP11, RPL41, IGFBP6, CNPY2, RPS26, NDUFA4L2, PFDN5, CD63, COX14, SHMT2
chr19p13	0.0536353	0.75722	0.207944	1.55038	44	62	COMP, RPL18A, EEF2, OAZ1, ICAM3, MRPL34, NDUFB7, RPS15, BSG, CFD, GPX4, COPE, NDUFA11, YIPF2, PRDX2, GNG7, WDR83OS, CIRBP, NDUFA13, UBA52, UBL5, FKBP8, TECR, RPL36, RAD23A, DNAJB1	COMP, RPL18A, EEF2, OAZ1, ICAM3, MRPL34, NDUFB7, RPS15, BSG, CFD, GPX4, COPE, NDUFA11, YIPF2, PRDX2, GNG7, WDR83OS, CIRBP, NDUFA13, UBA52, UBL5, FKBP8, TECR, RPL36, RAD23A, DNAJB1
chr22q11	0.0686427	0.777951	0.447295	1.54829	43	9	IGLL5, DERL3, SDF2L1, DDT, UBE2L3, MIF, RANBP1, MRPL40	IGLL5, DERL3, SDF2L1, DDT, UBE2L3, MIF, RANBP1, MRPL40
chr5q13	0.0558559	0.75722	0.844648	1.52823	30	2	TAF9, HEXB	TAF9, HEXB
chr7q31	0.0679117	0.777951	0.568621	1.51166	39	5	DNAJB9, CAV1, NDUFA5, FAM3C	DNAJB9, CAV1, NDUFA5, FAM3C
chr6q27	0.0753065	0.779258	0.701958	1.51064	42	3	PSMB1, MPC1, SFT2D1	PSMB1, MPC1, SFT2D1
chr17p13	0.0835694	0.795581	0.310261	1.48799	58	20	EIF4A1, RPL26, TMEM256, PFN1, ACADVL, PSMB6, TRAPPC1, TXNDC17, VAMP2, SAT2, MIR22HG, PHF23, RNF167, ACAP1, NAA38, SPAG7	EIF4A1, RPL26, TMEM256, PFN1, ACADVL, PSMB6, TRAPPC1, TXNDC17, VAMP2, SAT2, MIR22HG, PHF23, RNF167, ACAP1, NAA38, SPAG7
chr15q22	0.0797963	0.791313	0.556057	1.47826	46	5	RPL4, ANXA2, RPS27L	RPL4, ANXA2, RPS27L
chr12q21	0.0882852	0.796396	0.547181	1.45466	51	5	LUM, DCN, THAP2, TMEM19, GLIPR1	LUM, DCN, THAP2, TMEM19, GLIPR1
chr14q21	0.0936937	0.796396	0.787768	1.42532	51	2	RPL36AL, MGAT2	RPL36AL, MGAT2
chr15q23	0.122592	0.875	0.655293	1.41021	69	3	RPLP1, PKM	RPLP1, PKM
chr11p15	0.119835	0.875	0.26336	1.39146	86	26	RPL27A, RPLP2, MRPL23, NUCB2, CHID1, RPS13, POLR2L, IFITM3, MRPL17, RNH1, TOLLIP, PSMA1, RHOG, TSG101, ARFIP2, PSMD13, ADM, SMPD1	RPL27A, RPLP2, MRPL23, NUCB2, CHID1, RPS13, POLR2L, IFITM3, MRPL17, RNH1, TOLLIP, PSMA1, RHOG, TSG101, ARFIP2, PSMD13, ADM, SMPD1
chr13q13	0.115315	0.875	0.760245	1.37552	63	2	ALG5, UFM1	ALG5, UFM1
chr15q14	0.115315	0.875	0.755963	1.36777	63	2	NOP10, EMC4	NOP10, EMC4
chr5q35	0.142433	0.90625	0.318028	1.34123	95	15	TMED9, LMAN2, B4GALT7, ATP6V0E1, SQSTM1, MGAT1, PRELID1	TMED9, LMAN2, B4GALT7, ATP6V0E1, SQSTM1, MGAT1, PRELID1
chr4q26	0.156757	0.90625	0.723547	1.30912	86	2	C4orf3, SNHG8	C4orf3, SNHG8
chr10q21	0.16436	0.90625	0.539498	1.30542	94	4	ARID5B, CISD1, UBE2D1, NRBF2	ARID5B, CISD1, UBE2D1, NRBF2
chr8q21	0.16436	0.90625	0.538619	1.3033	94	4	RPL7, LY96	RPL7, LY96
chr5q15	0.0492126	0.75722	0.984719	1.29862	24	1	GLRX	GLRX
chr13q12	0.169779	0.90625	0.487647	1.29639	99	5	RPL21, GTF3A, SAP18, POLR1D	RPL21, GTF3A, SAP18, POLR1D
chrXq28	0.198128	0.906816	0.369089	1.27758	126	9	SSR4, BGN, RPL10, FAM3A, NAA10	SSR4, BGN, RPL10, FAM3A, NAA10
chr10p12	0.185586	0.90625	0.70581	1.27703	102	2	COMMD3, RAB18	COMMD3, RAB18
chr4p11	0.203604	0.908008	0.69052	1.24936	112	2	OCIAD1, OCIAD2	OCIAD1, OCIAD2
chr22q13	0.222376	0.908536	0.229731	1.22948	160	27	RPL3, ATF4, TRABD, RPS19BP1, SMDT1, LGALS1, RBX1, SYNGR1, APOBEC3C, TSPO, BIK, EIF3L, RAC2, DESI1, CRELD2, NDUFA6, CBX6, APOBEC3G, PHF5A, MEI1	RPL3, ATF4, TRABD, RPS19BP1, SMDT1, LGALS1, RBX1, SYNGR1, APOBEC3C, TSPO, BIK, EIF3L, RAC2, DESI1, CRELD2, NDUFA6, CBX6, APOBEC3G, PHF5A, MEI1
chr9q32	0.175197	0.90625	0.919927	1.21317	88	1	ATP6V1G1	ATP6V1G1
chr7q34	0.225225	0.908536	0.668502	1.20953	124	2	MRPS33, GSTK1	MRPS33, GSTK1
chr1q25	0.185039	0.90625	0.912592	1.2035	93	1	TOR3A	TOR3A
chr4p14	0.269702	0.937849	0.551009	1.18579	153	3	RPL9, RHOH, TMEM156	RPL9, RHOH, TMEM156
chr12p12	0.245045	0.937849	0.654434	1.18407	135	2	MGP, LDHB	MGP, LDHB
chr13q22	0.220472	0.908536	0.893643	1.17851	111	1	COMMD6	COMMD6
chr10q22	0.271242	0.937849	0.359758	1.17681	165	8	DDIT4, VDAC2, PPA1, SAR1A, ANAPC16, ANXA7, PCBD1	DDIT4, VDAC2, PPA1, SAR1A, ANAPC16, ANXA7, PCBD1
chr2q24	0.252252	0.937849	0.64893	1.17411	139	2	CYTIP, TANK	CYTIP, TANK
chr1q24	0.261011	0.937849	0.372672	1.16232	159	7	MGST3, MPC2, DPT	MGST3, MPC2, DPT
chr7p14	0.30456	0.986157	0.388295	1.14625	186	6	AQP1, LSM5, INHBA, MRPL32, NT5C3A	AQP1, LSM5, INHBA, MRPL32, NT5C3A
chr4q25	0.313485	0.986157	0.528884	1.13817	178	3	OSTC, TIFA	OSTC, TIFA
chr21q11	0.316929	0.986157	0.848411	1.11886	160	1	SAMSN1	SAMSN1
chr5q33	0.320847	0.986157	0.377515	1.11442	196	6	RPS14, SPARC, GPX3, TNIP1, MRPL22	RPS14, SPARC, GPX3, TNIP1, MRPL22
chr15q13	0.356299	0.986157	0.824572	1.08742	180	1	KLF13	KLF13
chr18q22	0.355517	0.986157	0.504896	1.08655	202	3	SERPINB8, CNDP2, CYB5A	SERPINB8, CNDP2, CYB5A
chr9p24	0.324324	0.986157	0.59633	1.07895	179	2	CDC37L1, AK3	CDC37L1, AK3
chr15q25	0.364379	0.986157	0.329253	1.07702	222	8	CTSH, TMED3, MRPS11, SEC11A, MTHFS, WDR61	CTSH, TMED3, MRPS11, SEC11A, MTHFS, WDR61
chr19q12	0.393701	0.986157	0.811736	1.07049	199	1	UQCRFS1	UQCRFS1
chr2p25	0.375433	0.986157	0.441519	1.06834	216	4	RPS7, ACP1, ADI1, TMEM18	RPS7, ACP1, ADI1, TMEM18
chr7q36	0.366723	0.986157	0.400326	1.06425	215	5	INSIG1, RHEB, FASTK	INSIG1, RHEB, FASTK
chr3q23	0.42126	0.986157	0.799511	1.05437	213	1	RNF7	RNF7
chr2q11	0.410131	0.986157	0.3151	1.03072	250	8	RPL31, ARID5A, COX5B	RPL31, ARID5A, COX5B
chr19q13	0.439586	0.986157	0.128872	1.02433	381	73	RPL13A, FTL, RPS16, CD79A, PSENEN, RPS5, RPS19, PLD3, KDELR1, FCGRT, RPL18, GMFG, FXYD5, EIF3K, PDCD5, COX6B1, NOSIP, RPS9, BLVRB, RPS11, RABAC1, CHMP2A, PRMT1, PNKP, TMEM147, BRSK1, ZBTB32, NR1H2, NDUFA3, NUCB1, SNRPD2, CEBPG, SERTAD1, ISOC2, A1BG, SLC1A5, PSMD8	RPL13A, FTL, RPS16, CD79A, PSENEN, RPS5, RPS19, PLD3, KDELR1, FCGRT, RPL18, GMFG, FXYD5, EIF3K, PDCD5, COX6B1, NOSIP, RPS9, BLVRB, RPS11, RABAC1, CHMP2A, PRMT1, PNKP, TMEM147, BRSK1, ZBTB32, NR1H2, NDUFA3, NUCB1, SNRPD2, CEBPG, SERTAD1, ISOC2, A1BG, SLC1A5, PSMD8
chr9q34	0.432584	0.986157	0.205619	1.02131	307	22	RPL7A, SURF1, PHPT1, EDF1, DPP7, CERCAM, ST6GALNAC4, DPM2, ZDHHC12, TMEM141	RPL7A, SURF1, PHPT1, EDF1, DPP7, CERCAM, ST6GALNAC4, DPM2, ZDHHC12, TMEM141
chr16p11	0.421289	0.986157	0.254494	1.02039	280	13	ALDOA, VKORC1, TMEM219, QPRT, TUFM, NUPR1, PYCARD, SEPHS2	ALDOA, VKORC1, TMEM219, QPRT, TUFM, NUPR1, PYCARD, SEPHS2
chr2p13	0.44078	0.986157	0.246123	1.01076	293	14	MTHFD2, FAM136A, PRADC1, DGUOK, CCT7, AUP1, ANXA4, PAIP2B, HTRA2, MCEE, MXD1, BOLA3, MRPL53	MTHFD2, FAM136A, PRADC1, DGUOK, CCT7, AUP1, ANXA4, PAIP2B, HTRA2, MCEE, MXD1, BOLA3, MRPL53
chr2q14	0.432526	0.986157	0.416412	1.00759	249	4	GYPC, TSN, IL1B, INSIG2	GYPC, TSN, IL1B, INSIG2
chr5q22	0.439446	0.986157	0.415188	1.00463	253	4	REEP5, AP3S1	REEP5, AP3S1
chr3q25	0.449915	0.986157	0.3721	0.989214	264	5	SERP1, SSR3, MFSD1, EIF2A	SERP1, SSR3, MFSD1, EIF2A
chr8q12	0.455017	0.986157	0.407335	0.985629	262	4	RPS20, GGH, RAB2A	RPS20, GGH, RAB2A
chrXp11	0.46034	0.986157	0.20538	0.984987	324	20	NDUFB11, PIM2, TIMP1, UXT, MAGED2, WDR45, PQBP1, UBQLN2, HSD17B10, MAGEH1, RBM10, TIMM17B, SLC35A2, EBP, ARAF, SLC38A5, CCDC22, WDR13	NDUFB11, PIM2, TIMP1, UXT, MAGED2, WDR45, PQBP1, UBQLN2, HSD17B10, MAGEH1, RBM10, TIMM17B, SLC35A2, EBP, ARAF, SLC38A5, CCDC22, WDR13
chr6p21	0.487742	0.986157	0.152137	0.983098	377	43	HLA-C, RPS10, HLA-B, IER3, CUTA, RPL10A, RPS18, HLA-DOB, YIPF3, NEU1, BRD2, CSNK2B, PSMB8, MRPS18B, SNRPC, MRPS18A, PHF1, MRPL2, UQCC2, NELFE, RNF5, HSD17B8, GNL1, LSM2, DNPH1, FLOT1, SLC39A7, ATF6B, BAK1, C6orf226, RING1, CPNE5, DEF6, MEA1	HLA-C, RPS10, HLA-B, IER3, CUTA, RPL10A, RPS18, HLA-DOB, YIPF3, NEU1, BRD2, CSNK2B, PSMB8, MRPS18B, SNRPC, MRPS18A, PHF1, MRPL2, UQCC2, NELFE, RNF5, HSD17B8, GNL1, LSM2, DNPH1, FLOT1, SLC39A7, ATF6B, BAK1, C6orf226, RING1, CPNE5, DEF6, MEA1
chr10p11	0.543307	0.986157	0.742665	0.979403	275	1	MAP3K8	MAP3K8
chr3p24	0.47027	0.986157	0.539089	0.975379	260	2	RPL15	RPL15
chr2p21	0.458844	0.986157	0.452688	0.974199	261	3	COX7A2L, MCFD2	COX7A2L, MCFD2
chr7q33	0.559055	0.986157	0.731051	0.964087	283	1	AKR1B1	AKR1B1
chr2p23	0.488562	0.986157	0.292562	0.957001	298	8	OST4, ATRAID, SNX17, PTRHD1, NRBP1, PREB, MRPL33	OST4, ATRAID, SNX17, PTRHD1, NRBP1, PREB, MRPL33
chr9q21	0.499151	0.986157	0.357824	0.951262	293	5	ISCA1, ANXA1, NMRK1, OSTF1	ISCA1, ANXA1, NMRK1, OSTF1
chr14q23	0.50991	0.986157	0.522936	0.946152	282	2	PSMA3, MAX	PSMA3, MAX
chr7q32	0.542342	0.986157	0.51682	0.935086	300	2	ATP6V1F, ARF5	ATP6V1F, ARF5
chr14q11	0.542986	0.986157	0.250552	0.921154	359	10	MRPL52, DAD1, PSMB5, C14orf119, LRP10	MRPL52, DAD1, PSMB5, C14orf119, LRP10
chr8q24	0.553412	0.986157	0.217176	0.915906	372	15	RPL8, EEF1D, EIF3H, NDUFB9, DERL1, VPS28, GPAA1, PTP4A3, CYC1, CYHR1, COMMD5, MED30, NSMCE2	RPL8, EEF1D, EIF3H, NDUFB9, DERL1, VPS28, GPAA1, PTP4A3, CYC1, CYHR1, COMMD5, MED30, NSMCE2
chr9p22	0.578378	0.986157	0.503659	0.911274	320	2	RPS6	RPS6
chrXq21	0.645669	0.986157	0.688875	0.908466	327	1	COX7B	COX7B
chr1p33	0.589189	0.986157	0.500917	0.906314	326	2	UQCRH, LRRC41	UQCRH, LRRC41
chr6p24	0.590991	0.986157	0.500306	0.905208	327	2	TMEM14C, TMEM14B	TMEM14C, TMEM14B
chr1p32	0.535902	0.986157	0.419596	0.902985	305	3	TMEM59, TXNDC12, HSPB11	TMEM59, TXNDC12, HSPB11
chr1q23	0.569715	0.986157	0.218306	0.896523	379	14	UFC1, UAP1, AIM2, FCGR2B, FCRL5, TSTD1, PRCC, IGSF8, SDHC, FCRLA, DUSP23, HSD17B7	UFC1, UAP1, AIM2, FCGR2B, FCRL5, TSTD1, PRCC, IGSF8, SDHC, FCRLA, DUSP23, HSD17B7
chr9p21	0.663386	0.986157	0.678484	0.894763	336	1	NDUFB6	NDUFB6
chr17q12	0.592824	0.986157	0.254618	0.881349	379	9	CCL3, RPL19, CCL2	CCL3, RPL19, CCL2
chr5p15	0.601019	0.986157	0.330882	0.879638	353	5	ZNF622, MED10, MRPL36, PDCD6, NSUN2	ZNF622, MED10, MRPL36, PDCD6, NSUN2
chr9q33	0.619902	0.986157	0.279537	0.87184	379	7	RPL35, RPL12, TNC, PSMB7, NDUFA8, GSN	RPL35, RPL12, TNC, PSMB7, NDUFA8, GSN
chr11p13	0.602076	0.986157	0.35769	0.865502	347	4	CD59, CD44	CD59, CD44
chr22q12	0.649175	0.986157	0.211707	0.848837	432	13	XBP1, EIF3D, NCF4, TXN2, MPST, TIMP3, TCN2, DRG1, HSCB, IFT27, HMOX1, RHBDD3	XBP1, EIF3D, NCF4, TXN2, MPST, TIMP3, TCN2, DRG1, HSCB, IFT27, HMOX1, RHBDD3
chr7p15	0.621716	0.986157	0.393961	0.847816	354	3	TOMM7	TOMM7
chr4q24	0.691892	0.986157	0.468279	0.847262	383	2	CISD2	CISD2
chr9q22	0.640065	0.986157	0.284717	0.840484	392	6	NANS, ASPN	NANS, ASPN
chr6p25	0.637478	0.986157	0.388617	0.836316	363	3	TUBB2A, LYRM4, ECI2	TUBB2A, LYRM4, ECI2
chr16q13	0.647059	0.986157	0.344288	0.833076	373	4	HERPUD1, MT1X	HERPUD1, MT1X
chr2p14	0.65324	0.986157	0.382269	0.822654	372	3	RAB1A, PELI1	RAB1A, PELI1
chr13q14	0.674837	0.986157	0.251187	0.821657	412	8	ITM2B, TPT1, DNAJC15, GTF2F2, TSC22D1, MRPS31, TRIM13	ITM2B, TPT1, DNAJC15, GTF2F2, TSC22D1, MRPS31, TRIM13
chr4q13	0.67128	0.986157	0.337416	0.816446	387	4	CXCL1, CXCL3, CXCL2, RASSF6	CXCL1, CXCL3, CXCL2, RASSF6
chr12p11	0.669002	0.986157	0.378856	0.81531	381	3	ERGIC2, FGFR1OP2	ERGIC2, FGFR1OP2
chr6q14	0.684764	0.986157	0.373889	0.80462	390	3	COX7A2, HMGN3	COX7A2, HMGN3
chr7p21	0.690311	0.986157	0.332517	0.804592	398	4	NDUFA4, RPA3, HDAC9, GLCCI1	NDUFA4, RPA3, HDAC9, GLCCI1
chr11p11	0.718166	0.986157	0.300245	0.79819	422	5	HSD17B12, NDUFS3, ZNF408, MDK, ACP2	HSD17B12, NDUFS3, ZNF408, MDK, ACP2
chr1p22	0.717781	0.986157	0.254343	0.793262	439	7	SH3GLB1, RPL5, GNG5, GTF2B	SH3GLB1, RPL5, GNG5, GTF2B
chrXp22	0.705882	0.986157	0.214033	0.786894	467	10	SLC25A6, PRDX4	SLC25A6, PRDX4
chr3p22	0.730051	0.986157	0.29571	0.786134	429	5	RPSA, RPL14	RPSA, RPL14
chr7q22	0.715134	0.986157	0.18619	0.785227	481	15	LAMTOR4, ARPC1B, POLR2J, FIS1, PDAP1, ZNHIT1, POP7, LRWD1, COPS6, TSC22D4, PLOD3, TRIP6, SYPL1, ARPC1A, ZNF394	LAMTOR4, ARPC1B, POLR2J, FIS1, PDAP1, ZNHIT1, POP7, LRWD1, COPS6, TSC22D4, PLOD3, TRIP6
chr20q11	0.732938	0.986157	0.183676	0.774625	493	15	ERGIC3, SPAG4, EDEM2, EIF2S2, SCAND1, RPN2, DYNLRB1	ERGIC3, SPAG4, EDEM2, EIF2S2, SCAND1, RPN2, DYNLRB1
chr11q23	0.730015	0.986157	0.209005	0.768408	483	10	RPS25, REXO2, TIMM8B, IL10RA, CADM1, TAGLN, NNMT	RPS25, REXO2, TIMM8B, IL10RA, CADM1, TAGLN, NNMT
chr3q22	0.739414	0.986157	0.259973	0.767439	453	6	SRPRB, MRPL3	SRPRB, MRPL3
chr4q34	0.875984	1	0.572738	0.755309	444	1	AGA	AGA
chr7q21	0.7691	0.986157	0.283879	0.754683	452	5	COL1A2, ASNS, TMEM243	COL1A2, ASNS, TMEM243
chr6p22	0.758319	0.986157	0.350673	0.75466	432	3	ABT1, ZNF165, TRIM27	ABT1, ZNF165, TRIM27
chr4q23	0.807207	0.986157	0.416567	0.753699	447	2	EIF4E	EIF4E
chr3q29	0.761821	0.986157	0.349473	0.752078	434	3	RPL35A, NRROS	RPL35A, NRROS
chr12p13	0.766141	0.986157	0.16147	0.74925	533	18	TAPBPL, GAPDH, TPI1, MRPL51, CD27, PHB2, C1S, CDKN1B, CD9, MLF2	TAPBPL, GAPDH, TPI1, MRPL51, CD27, PHB2, C1S, CDKN1B, CD9, MLF2
chr3p11	0.818018	0.986157	0.412232	0.745856	453	2	CHMP2B, C3orf38	CHMP2B, C3orf38
chr20p12	0.825225	0.986157	0.408563	0.739216	457	2	TMEM230, MKKS	TMEM230, MKKS
chr1p31	0.785016	0.986157	0.247701	0.731213	481	6	GADD45A, TYW3, RABGGTB, CTH, TM2D1, HHLA3	GADD45A, TYW3, RABGGTB, CTH, TM2D1, HHLA3
chr15q26	0.804241	0.986157	0.233129	0.727098	492	7	ISG20, CIB1, MFGE8, UNC45A, IDH2, ABHD2, AEN	ISG20, CIB1, MFGE8, UNC45A, IDH2, ABHD2, AEN
chr20p11	0.801038	0.986157	0.300133	0.726233	462	4	NAA20, NXT1	NAA20, NXT1
chr8q22	0.795217	0.986157	0.185076	0.721112	531	12	ZNF706, UQCRB, POLR2K, COX6C, CTHRC1, PTDSS1, CPQ, GEM	ZNF706, UQCRB, POLR2K, COX6C, CTHRC1, PTDSS1, CPQ, GEM
chr1q41	0.94685	1	0.537286	0.708555	480	1	CAPN2	CAPN2
chr2p15	0.859459	1	0.390826	0.707124	476	2	COMMD1, MDH1	COMMD1, MDH1
chr2q35	0.824324	0.986157	0.18589	0.703534	548	11	FN1, RPL37A, PNKD, TUBA4A, AAMP, CHPF, STK16	FN1, RPL37A, PNKD, TUBA4A, AAMP, CHPF, STK16
chr1q22	0.818627	0.986157	0.215006	0.703307	500	8	KRTCAP2, SSR2, FDPS, PMF1, DPM3, LAMTOR2	KRTCAP2, SSR2, FDPS, PMF1, DPM3, LAMTOR2
chrXq13	0.83737	0.986605	0.28579	0.691526	483	4	RPS4X, IGBP1	RPS4X, IGBP1
chr2q33	0.834967	0.986605	0.210019	0.686992	510	8	NBEAL1, EEF1B2, COQ10B, NDUFB3, MOB4, METTL21A, CYP20A1	NBEAL1, EEF1B2, COQ10B, NDUFB3, MOB4, METTL21A, CYP20A1
chr3q11	0.998031	1	0.506724	0.668251	506	1	CLDND1	CLDND1
chr10q25	0.998031	1	0.505501	0.666639	506	1	GSTO1	GSTO1
chr7p13	0.872549	1	0.201497	0.659118	533	8	TMED4, YKT6, DBNL, CCM2, AEBP1, COA1, MYO1G	TMED4, YKT6, DBNL, CCM2, AEBP1, COA1, MYO1G
chr3p25	0.882852	1	0.24644	0.655152	519	5	RPL32, LSM3, SEC13, TADA3	RPL32, LSM3, SEC13, TADA3
chr1q32	0.886398	1	0.165907	0.646425	592	12	PRELP, SNRPE, BTG2, CSRP1, TIMM17A, RABIF	PRELP, SNRPE, BTG2, CSRP1, TIMM17A, RABIF
chr9q31	0.917117	1	0.355332	0.642905	508	2	CTNNAL1	CTNNAL1
chr2q23	0.904844	1	0.26341	0.637375	522	4	TNFAIP6, MMADHC, ARL5A, ARL6IP6	TNFAIP6, MMADHC, ARL5A
chr17q21	0.896454	1	0.132392	0.624556	631	19	RPL27, NME1, EIF1, LRRC59	RPL27, NME1, EIF1, LRRC59
chr15q24	0.920415	1	0.257195	0.622336	531	4	COX5A, ETFA, COMMD4, ISLR	COX5A, ETFA, COMMD4, ISLR
chr16q23	0.929066	1	0.25475	0.616419	536	4	GABARAPL2, GLG1, HSBP1	GABARAPL2, GLG1, HSBP1
chr8q23	0.935201	1	0.280788	0.604265	533	3	EIF3E, EBAG9, OXR1	EIF3E, EBAG9, OXR1
chr2p16	0.939446	1	0.248155	0.600461	542	4	ERLEC1	ERLEC1
chr10q26	0.948718	1	0.158013	0.580938	628	10	MGMT, HTRA1, UROS, BUB3, SFXN4, PRDX3, FAM204A	MGMT, HTRA1, UROS, BUB3, SFXN4, PRDX3, FAM204A
chr16p12	0.964346	1	0.209965	0.558183	567	5	NDUFAB1, RPS15A	NDUFAB1, RPS15A
chr5q23	0.963668	1	0.227866	0.551368	556	4	ISOC1, TNFAIP8	ISOC1, TNFAIP8
chr15q21	0.96944	1	0.206495	0.548959	570	5	B2M, RSL24D1, GALK2, DUT, TEX9	B2M, RSL24D1, GALK2, DUT
chr4p15	0.975482	1	0.25459	0.547886	556	3	CD38, SMIM20, MED28	CD38, SMIM20, MED28
chr11q14	0.967128	1	0.22474	0.543803	558	4	NDUFC2, TMEM126B, CLNS1A, PRSS23	NDUFC2, TMEM126B, CLNS1A
chrXq24	0.990991	1	0.282827	0.511721	549	2	SLC25A5, PGRMC1	SLC25A5
chr10q24	0.991004	1	0.11523	0.462012	660	13	CRTAC1, BLNK, PGAM1, MRPL43, FBXL15, EXOSC1, CALHM2, ARL3, CUEDC2, RRP12	CRTAC1, BLNK, PGAM1, MRPL43, FBXL15, EXOSC1, CALHM2, ARL3, CUEDC2, RRP12
chr5q14	1	1	-0.158283	-0.449672	412	5	ATG10, SSBP2, VCAN, TBCA	SSBP2, VCAN, TBCA
chr20q13	0.993902	1	-0.104877	-0.502571	325	15	GNAS, UCKL1, SDC4, RAE1, ADA, GID8, PLTP, ARFRP1, CD40	RAE1, ADA, GID8, PLTP, ARFRP1, CD40	GNAS
chr8p12	0.964286	1	-0.308869	-0.56263	431	2	RNF122, DCTN6	DCTN6
chr12q14	0.972222	1	-0.25459	-0.569264	419	3	XPOT, METTL1, CDK4	METTL1, CDK4
chr17q24	0.941964	1	-0.326606	-0.59494	421	2	WIPI1, PSMD12	WIPI1, PSMD12
chr12q23	0.94359	1	-0.169429	-0.613487	367	8	HSP90B1, FICD, EID3, IKBIP, ARL1, SLC25A3, IGF1, ISCU	EID3, IKBIP, ARL1, SLC25A3, IGF1, ISCU	HSP90B1
chr1p13	0.951574	1	-0.217525	-0.617974	392	5	WDR77, LRIF1, BCAS2, LAMTOR5, DRAM2	LRIF1, BCAS2, LAMTOR5, DRAM2
chr16q24	0.930769	1	-0.173912	-0.629718	362	8	SNAI3, SPATA2L, DNAAF1, MVD, APRT, DEF8, MAP1LC3B	DNAAF1, MVD, APRT, DEF8, MAP1LC3B
chr4q22	0.921296	1	-0.285923	-0.639325	397	3	NUDT9, PYURF	PYURF
chr21q21	0.916667	1	-0.289474	-0.647264	395	3	ADAMTS1, BTG3, MIR155HG	BTG3, MIR155HG
chr3q24	0.963563	1	-0.514059	-0.684112	475	1	GYG1	GYG1
chr6q13	0.959514	1	-0.51467	-0.684926	473	1	SMAP1	SMAP1
chr14q12	0.847938	0.994134	-0.224477	-0.685951	328	6	STXBP6, GMPR2, TINF2, CHMP4A	TINF2, CHMP4A
chr6q24	0.82732	0.986157	-0.22991	-0.702552	320	6	PEX3, TXLNB, PHACTR2
chr3q12	0.825666	0.986157	-0.255515	-0.725901	340	5	COL8A1, ABI3BP, TMEM45A, TFG, RPL24	ABI3BP, TMEM45A, TFG, RPL24
chr6q16	0.772321	0.986157	-0.401835	-0.731977	345	2	NDUFAF4, CCNC	NDUFAF4, CCNC
chr15q15	0.770619	0.986157	-0.242037	-0.739611	298	6	NDUFAF1, CHP1, GCHFR, CHAC1, EHD4	CHP1, GCHFR, CHAC1, EHD4
chr14q22	0.790588	0.986157	-0.29003	-0.742519	335	4	GCH1, TMX1, CNIH1	TMX1, CNIH1
chr18q11	0.828704	0.986157	-0.333537	-0.745791	357	3	IMPACT, ABHD3, SNRPD1	ABHD3, SNRPD1
chr1q42	0.755784	0.986157	-0.224091	-0.7575	293	7	TSNAX, EPHX1, C1orf35, JMJD4	EPHX1, C1orf35, JMJD4
chr4q12	0.714286	0.986157	-0.423242	-0.770971	319	2	NOA1, SRD5A3	SRD5A3
chr3q27	0.725664	0.986157	-0.198525	-0.785167	245	10	ETV5, MAGEF1, RPL39L, EIF2B5, SENP2, AP2M1, DNAJB11, ALG3, POLR2H, PSMD2	SENP2, AP2M1, DNAJB11, ALG3, POLR2H, PSMD2
chr14q32	0.734118	0.986157	-0.306777	-0.785394	311	4	HSP90AA1, CRIP2, TNFAIP2	TNFAIP2	HSP90AA1
chr21q22	0.754209	0.986157	-0.145147	-0.786249	223	19	MIS18A, RRP1, CBR1, CLDN14, RCAN1, SIK1, PSMG1, LINC00649, PFKL, TMEM50B, IFNGR2	PSMG1, LINC00649, PFKL, TMEM50B, IFNGR2
chr2q12	0.777328	0.986157	-0.613692	-0.816705	383	1	LIMS1	LIMS1
chr18q12	0.755061	0.986157	-0.623472	-0.82972	372	1	INO80C	INO80C
chr10p14	0.740891	0.986157	-0.631418	-0.840295	365	1	NUDT5	NUDT5
chr8p21	0.641026	0.986157	-0.233594	-0.845821	249	8	TNFRSF10A, R3HCC1, PNOC, SLC39A14, CHMP7, INTS10	R3HCC1, PNOC, SLC39A14, CHMP7, INTS10
chr6q22	0.642353	0.986157	-0.331904	-0.849724	272	4	RNF146, NUS1, RWDD1, HDDC2	NUS1, RWDD1, HDDC2
chr12q22	0.611607	0.986157	-0.46789	-0.852302	273	2	FGD6, NDUFA12	NDUFA12
chr11q21	0.682186	0.986157	-0.659535	-0.877713	336	1	SMCO4	SMCO4
chr1p35	0.597436	0.986157	-0.243094	-0.880221	232	8	TMEM39B, HDAC1, SESN2, ZCCHC17, IFI6, EIF3I, YTHDF2, SMPDL3B	SESN2, ZCCHC17, IFI6, EIF3I, YTHDF2, SMPDL3B
chr7p22	0.57385	0.986157	-0.313725	-0.891275	236	5	MAFK, AP5Z1, PSMG3, C7orf50, KDELR2	AP5Z1, PSMG3, C7orf50, KDELR2
chr3q13	0.564706	0.986157	-0.354562	-0.907731	239	4	EAF2, TIMMDC1, CCDC80, COX17	EAF2, TIMMDC1, CCDC80, COX17
chr16p13	0.578358	0.986157	-0.145637	-0.909365	154	25	SRRM2, THOC6, HAGHL, PIGQ, POLR3K, EMP2, DNAJA3, HCFC1R1, NUBP2, NUBP1, RPUSD1, NME4, MLST8, GNPTG, HMOX2, LMF1, GFER, SPSB3, UBALD1, TNFRSF12A, MRPS34, TNFRSF17	DNAJA3, HCFC1R1, NUBP2, NUBP1, RPUSD1, NME4, MLST8, GNPTG, HMOX2, LMF1, GFER, SPSB3, UBALD1, TNFRSF12A, MRPS34, TNFRSF17	SRRM2
chr16q21	0.651822	0.986157	-0.683374	-0.909438	321	1	POLR2C	POLR2C
chr6q23	0.548235	0.986157	-0.361388	-0.925206	232	4	ENPP1, EPB41L2, TBPL1	EPB41L2, TBPL1
chr11q12	0.516026	0.986157	-0.183049	-0.935217	160	17	TUT1, BEST1, EEF1G, SDHAF2, TMEM109, MED19, INTS5, TMEM223, SERPING1, TIMM10, WDR74, MRPL16	EEF1G, SDHAF2, TMEM109, MED19, INTS5, TMEM223, SERPING1, TIMM10, WDR74, MRPL16
chr4q35	0.534722	0.986157	-0.418286	-0.935289	230	3	PDLIM3, UFSP2
chr4q32	0.589069	0.986157	-0.706601	-0.940349	290	1	C4orf46	C4orf46
chr2q21	0.572874	0.986157	-0.716381	-0.953364	282	1	IMP4	IMP4
chr17q23	0.502315	0.986157	-0.429009	-0.959265	216	3	CYB561, ICAM2, CD79B	CYB561, ICAM2, CD79B
chr17q25	0.515571	0.986157	-0.154991	-0.961156	148	24	KIF19, UNK, PRPSAP1, UNC13D, TBCD, CD300A, SSTR2, FN3KRP, TRIM47, GPS1, JMJD6, GALK1, TEN1, WBP2, CCDC57, MRPL12, MRPS7, ANAPC11, DCXR, P4HB, SLC38A10, OGFOD3, RPL38, PYCR1	SSTR2, FN3KRP, TRIM47, GPS1, JMJD6, GALK1, TEN1, WBP2, CCDC57, MRPL12, MRPS7, ANAPC11, DCXR, P4HB, SLC38A10, OGFOD3, RPL38, PYCR1
chr6q25	0.464891	0.986157	-0.338848	-0.962646	191	5	EZR, SUMO4, PCMT1, SYTL3, SOD2	PCMT1, SYTL3, SOD2	EZR
chr8q11	0.504464	0.986157	-0.529664	-0.964828	225	2	MRPL15, ATP6V1H	ATP6V1H
chr10p13	0.470588	0.986157	-0.377832	-0.967306	199	4	CDNF, RPP38, RSU1, VIM-AS1	RSU1, VIM-AS1
chr7q11	0.461538	0.986157	-0.268637	-0.972711	179	8	PTPN12, LAT2, RHBDD2, VKORC1L1
chr8p23	0.538462	0.986157	-0.73533	-0.978581	265	1	FBXO25	FBXO25
chrXq22	0.448753	0.986157	-0.257686	-0.986625	161	9	BEX5, TIMM8A, BEX2, SRPX2
chr10q23	0.423729	0.986157	-0.348778	-0.990856	174	5	PAPSS2, ACTA2, NUTM2A-AS1
chr1q31	0.416465	0.986157	-0.349744	-0.9936	171	5	RGS1, PTGS2, GLRX2, CFH	PTGS2, GLRX2, CFH	RGS1
chr17q11	0.438144	0.986157	-0.325891	-0.995849	169	6	SPAG5, TNFAIP1, RAB34, UNC119	UNC119
chr5q11	0.493927	0.986157	-0.753667	-1.00298	243	1	PELO	PELO
chr8p22	0.493927	0.986157	-0.75489	-1.00461	243	1	MTUS1	MTUS1
chr2q36	0.483806	0.986157	-0.762225	-1.01437	238	1	CCL20	CCL20
chr3q21	0.407692	0.986157	-0.281768	-1.02026	158	8	ACAD9, COPG1, MGLL, RAB7A, MBD4, FAM162A, HMCES, CNBP	COPG1, MGLL, RAB7A, MBD4, FAM162A, HMCES, CNBP
chr16q12	0.449393	0.986157	-0.77934	-1.03715	221	1	ITFG1
chr5p12	0.449393	0.986157	-0.781174	-1.03959	221	1	MRPS30
chr13q34	0.425101	0.986157	-0.792787	-1.05505	209	1	ING1
chr3p21	0.331034	0.986157	-0.181534	-1.0641	95	22	PCBP4, ELP6, TCTA, NPRL2, ABHD14B, RRP9, CLEC3B, IFRD2, SMIM4, TMEM115, RFT1	TMEM115, RFT1
chr2q31	0.336471	0.986157	-0.424985	-1.08802	142	4	GPR155, PRKRA, GORASP2, UBE2E3	PRKRA, GORASP2, UBE2E3
chr10q11	0.3125	0.986157	-0.487148	-1.08927	134	3	ALOX5, ZNF32, HNRNPF	ALOX5, ZNF32, HNRNPF
chr1p34	0.355769	0.986157	-0.21358	-1.09121	110	17	YBX1, MTF1, DMAP1, ELOVL1, DPH2, MUTYH, MYCBP, MEAF6, EBNA1BP2, MRPS15, SMIM12, ATP6V0B, TRAPPC3, NDUFS5, C1orf122, PRDX1, LSM10	ELOVL1, DPH2, MUTYH, MYCBP, MEAF6, EBNA1BP2, MRPS15, SMIM12, ATP6V0B, TRAPPC3, NDUFS5, C1orf122, PRDX1, LSM10	YBX1
chr2p11	0.307479	0.986157	-0.287821	-1.10201	110	9	MRPL35, RPIA, CHMP3, SUCLG1, KRCC1, GGCX, RNF181, VAMP5	CHMP3, SUCLG1, KRCC1, GGCX, RNF181, VAMP5
chr9p13	0.277612	0.937849	-0.245066	-1.10429	92	13	RGP1, FANCG, SIT1, PIGO, DCAF12, CLTA, TOMM5, DCTN3, CHMP5, CCDC107, HINT2, AQP3	DCAF12, CLTA, TOMM5, DCTN3, CHMP5, CCDC107, HINT2, AQP3
chr14q31	0.34413	0.986157	-0.830685	-1.10548	169	1	TTC8
chr11q22	0.27845	0.937849	-0.396446	-1.12628	114	5	ACAT1, SLC35F2, DCUN1D5, CASP4, RDX	ACAT1, SLC35F2, DCUN1D5, CASP4, RDX
chr20p13	0.279778	0.937849	-0.296929	-1.13688	100	9	CDC25B, C20orf27, RBCK1, ITPA, DDRGK1, NSFL1C, FKBP1A, PSMF1	RBCK1, ITPA, DDRGK1, NSFL1C, FKBP1A, PSMF1
chr8q13	0.270833	0.937849	-0.511016	-1.14263	116	3	MSC, COPS5, ARMC1	MSC, COPS5, ARMC1
chr4q33	0.273279	0.937849	-0.865526	-1.15185	134	1	NEK1
chr14q13	0.256471	0.937849	-0.456216	-1.16798	108	4	PPP2R3C, CFL2, SRP54, SPTSSA	PPP2R3C, CFL2, SRP54, SPTSSA
chr2q32	0.215278	0.908536	-0.537332	-1.20148	92	3	NCKAP1, PMS1, C2orf88	PMS1, C2orf88
chr12q15	0.188259	0.90625	-0.910758	-1.21204	92	1	YEATS4
chr4q21	0.206019	0.908008	-0.542228	-1.21242	88	3	NAAA, MRPS18C, RCHY1	NAAA, MRPS18C, RCHY1
chr16q22	0.191136	0.90625	-0.322588	-1.23512	68	9	KIAA0895L, NOL3, E2F4, ACD, DDX19B
chr5q12	0.238839	0.937849	-0.681957	-1.24224	106	2	CWC27, SREK1IP1	CWC27, SREK1IP1
chr6q21	0.212054	0.908536	-0.697248	-1.2701	94	2	TRAF3IP2, SMPD2	SMPD2
chr1q44	0.184019	0.90625	-0.447422	-1.2711	75	5	HNRNPU, ZNF672, ZNF692		HNRNPU
chr3p14	0.181176	0.90625	-0.499054	-1.27765	76	4	FRMD4B, SLC25A26, CCDC66
chr2q37	0.167095	0.90625	-0.378762	-1.28034	64	7	SNED1, ASB1, NPPC, THAP4, COPS8	COPS8
chr4q31	0.176755	0.90625	-0.45098	-1.28121	72	5	SCOC, ANAPC10, IL15, NDUFC1, LSM6	IL15, NDUFC1, LSM6
chr1q21	0.147482	0.90625	-0.196521	-1.29778	40	27	TPM3, MLLT11, TARS2, CHD1L, CTSK, C1orf56, CKS1B, S100A9, ADAM15, VPS72, S100A13, KCNN3		TPM3
chr5q21	0.194196	0.90625	-0.718043	-1.30798	86	2	FAM174A, PAM	PAM
chr11q24	0.143519	0.90625	-0.589351	-1.31779	61	3	PUS3, APLP2, DCPS	APLP2, DCPS
chr17q22	0.108235	0.875	-0.547459	-1.40157	45	4	SKA2, COX11, SRSF1, SUPT4H1	SRSF1, SUPT4H1
chr13q32	0.125	0.875	-0.776758	-1.41493	55	2	UGGT2, GPR180
chr4p16	0.0917647	0.796396	-0.56583	-1.44861	38	4	HAUS3, MFSD10, ZNF721, GRPEL1	MFSD10, ZNF721, GRPEL1
chr8p11	0.0740741	0.779258	-0.679315	-1.51895	31	3	THAP1, EIF4EBP1, GOLGA7	EIF4EBP1, GOLGA7
chr2p22	0.0653753	0.777951	-0.538603	-1.53014	26	5	FAM98A, CDC42EP3, LTBP1, QPCT, DPY30	LTBP1, QPCT, DPY30
chr18p11	0.0508475	0.75722	-0.568306	-1.61452	20	5	LDLRAD4, LINC00667, DLGAP1-AS1, SEH1L		LDLRAD4
chr6p12	0.0267857	0.75722	-0.914373	-1.66561	11	2	GSTA4, TMEM14A
chr1p36	0.0305344	0.75722	-0.241773	-1.72056	7	31	ZBTB17, AGTRAP, MXRA8, SMIM1, PEX14, IFNLR1, C1QC, ARHGEF19, MMP23B, PLOD1, CASP9, ID3, C1QB, NBL1, MAD2L2, SDHB, ERRFI1, SYTL1	MAD2L2, SDHB, ERRFI1, SYTL1
chr1p21	0.0193705	0.75722	-0.63848	-1.81388	7	5	DPH5, PALMD, RTCA, ALG14, VCAM1	ALG14, VCAM1
chr17p11	0.0179949	0.75722	-0.560736	-1.89547	6	7	MED9, B9D1, EPN2, TRPV2, ATPAF2, PRPSAP2, COPS3	PRPSAP2, COPS3
chrXq26	0.00231481	0.357357	-0.895349	-2.002	0	3	SASH3, FHL1, HPRT1
MT	0.003003	0.357357	-0.989538	-4.24319	0	12	MT-ATP6, MT-ND3, MT-CO2, MT-CO1, MT-ND5, MT-CO3, MT-ND4L, MT-ND4, MT-CYB, MT-ATP8, MT-ND1, MT-ND6		MT-ATP6, MT-ND3, MT-CO2, MT-CO1, MT-ND5, MT-CO3, MT-ND4L, MT-ND4, MT-CYB, MT-ATP8, MT-ND1, MT-ND6

## Sheet: C2
pathway	pval	padj	ES	NES	nMoreExtreme	size	leadingEdge	leadingEdge_UP	leadingEdge_DOWN
REACTOME_SRP_DEPENDENT_COTRANSLATIONAL_PROTEIN_TARGETING_TO_MEMBRANE	0.00116686	0.0564168	0.725027	5.64801	0	72	RPL13A, RPL7, RPL31, SSR4, RPL8, RPLP1, RPL23A, RPL41, RPL27A, RPLP2, RPL3, RPS10, RPL18A, RPS26, RPS16, RPLP0, RPL27, RPL21, RPL4, RPL17, RPL7A, RPS20, RPL15, RPS14, RPL19, RPL10, RPL35A, RPS3, RPS4X, RPL35, SEC11C, RPL10A, RPS5, RPL36A, RPS19, RPS15, SRP9, RPL36AL, RPS6, RPL26, RPS13, RPL9, RPS27L, RPS25, RPL18, SRPRB, RPS18, RPL22L1, RPSA, SSR3, DDOST, RPL14, SPCS2, RPL38, RPS9, RPL37A, RPS7, …	RPL13A, RPL7, RPL31, SSR4, RPL8, RPLP1, RPL23A, RPL41, RPL27A, RPLP2, RPL3, RPS10, RPL18A, RPS26, RPS16, RPLP0, RPL27, RPL21, RPL4, RPL17, RPL7A, RPS20, RPL15, RPS14, RPL19, RPL10, RPL35A, RPS3, RPS4X, RPL35, SEC11C, RPL10A, RPS5, RPL36A, RPS19, RPS15, SRP9, RPL36AL, RPS6, RPL26, RPS13, RPL9, RPS27L, RPS25, RPL18, SRPRB, RPS18, RPL22L1, RPSA, SSR3, DDOST, RPL14, SPCS2, RPL38, RPS9, RPL37A, RPS7, …
REACTOME_EUKARYOTIC_TRANSLATION_ELONGATION	0.0011976	0.0564168	0.744817	5.55038	0	64	RPL13A, RPL7, RPL31, RPL8, RPLP1, RPL23A, RPL41, RPL27A, RPLP2, RPL3, RPS10, RPL18A, EEF1D, EEF2, RPS26, RPS16, RPLP0, RPL27, RPL21, RPL4, RPL17, RPL7A, RPS20, RPL15, RPS14, RPL19, RPL10, RPL35A, RPS3, RPS4X, RPL35, RPL10A, RPS5, RPL36A, RPS19, RPS15, RPL36AL, RPS6, RPL26, RPS13, RPL9, EEF1B2, RPS27L, RPS25, RPL18, RPS18, RPL22L1, RPSA, RPL14, RPL38, RPS9, RPL37A, RPS7, UBA52, RPL5, RPS11, RPL32,…	RPL13A, RPL7, RPL31, RPL8, RPLP1, RPL23A, RPL41, RPL27A, RPLP2, RPL3, RPS10, RPL18A, EEF1D, EEF2, RPS26, RPS16, RPLP0, RPL27, RPL21, RPL4, RPL17, RPL7A, RPS20, RPL15, RPS14, RPL19, RPL10, RPL35A, RPS3, RPS4X, RPL35, RPL10A, RPS5, RPL36A, RPS19, RPS15, RPL36AL, RPS6, RPL26, RPS13, RPL9, EEF1B2, RPS27L, RPS25, RPL18, RPS18, RPL22L1, RPSA, RPL14, RPL38, RPS9, RPL37A, RPS7, UBA52, RPL5, RPS11, RPL32,…
REACTOME_NONSENSE_MEDIATED_DECAY_NMD	0.00120482	0.0564168	0.754558	5.5095	0	60	RPL13A, RPL7, RPL31, RPL8, RPLP1, RPL23A, RPL41, RPL27A, RPLP2, RPL3, RPS10, RPL18A, RPS26, RPS16, RPLP0, RPL27, RPL21, RPL4, RPL17, RPL7A, RPS20, RPL15, RPS14, RPL19, RPL10, RPL35A, RPS3, RPS4X, RPL35, RPL10A, RPS5, RPL36A, RPS19, RPS15, RPL36AL, RPS6, RPL26, RPS13, RPL9, RPS27L, RPS25, RPL18, RPS18, RPL22L1, RPSA, RPL14, RPL38, RPS9, RPL37A, RPS7, UBA52, RPL5, RPS11, RPL32, RPL6, RPS15A, RPL12,…	RPL13A, RPL7, RPL31, RPL8, RPLP1, RPL23A, RPL41, RPL27A, RPLP2, RPL3, RPS10, RPL18A, RPS26, RPS16, RPLP0, RPL27, RPL21, RPL4, RPL17, RPL7A, RPS20, RPL15, RPS14, RPL19, RPL10, RPL35A, RPS3, RPS4X, RPL35, RPL10A, RPS5, RPL36A, RPS19, RPS15, RPL36AL, RPS6, RPL26, RPS13, RPL9, RPS27L, RPS25, RPL18, RPS18, RPL22L1, RPSA, RPL14, RPL38, RPS9, RPL37A, RPS7, UBA52, RPL5, RPS11, RPL32, RPL6, RPS15A, RPL12,…
REACTOME_EUKARYOTIC_TRANSLATION_INITIATION	0.00116686	0.0564168	0.701801	5.46707	0	72	RPL13A, RPL7, RPL31, RPL8, RPLP1, RPL23A, RPL41, RPL27A, RPLP2, RPL3, RPS10, RPL18A, RPS26, RPS16, RPLP0, RPL27, RPL21, RPL4, RPL17, RPL7A, RPS20, RPL15, RPS14, RPL19, RPL10, RPL35A, RPS3, RPS4X, RPL35, RPL10A, RPS5, RPL36A, RPS19, EIF4A1, RPS15, RPL36AL, RPS6, RPL26, EIF3E, RPS13, RPL9, RPS27L, RPS25, RPL18, EIF3H, RPS18, EIF2S2, RPL22L1, RPSA, EIF4E, RPL14, EIF3K, RPL38, RPS9, RPL37A, RPS7, EIF…	RPL13A, RPL7, RPL31, RPL8, RPLP1, RPL23A, RPL41, RPL27A, RPLP2, RPL3, RPS10, RPL18A, RPS26, RPS16, RPLP0, RPL27, RPL21, RPL4, RPL17, RPL7A, RPS20, RPL15, RPS14, RPL19, RPL10, RPL35A, RPS3, RPS4X, RPL35, RPL10A, RPS5, RPL36A, RPS19, EIF4A1, RPS15, RPL36AL, RPS6, RPL26, EIF3E, RPS13, RPL9, RPS27L, RPS25, RPL18, EIF3H, RPS18, EIF2S2, RPL22L1, RPSA, EIF4E, RPL14, EIF3K, RPL38, RPS9, RPL37A, RPS7, EIF…
KEGG_RIBOSOME	0.00120773	0.0564168	0.751313	5.45264	0	59	RPL13A, RPL7, RPL31, RPL8, RPLP1, RPL23A, RPL41, RPL27A, RPLP2, RPL3, RPS10, RPL18A, RPS26, RPS16, RPLP0, RPL27, RPL21, RPL4, RPL17, RPL7A, RPS20, RPL15, RPL19, RPL10, RPL35A, RPS3, RPS4X, RPL35, RPL10A, RPS5, RPL36A, RPS19, RPS15, RPL36AL, RPS6, RPL26, RPS13, RPL9, RPS27L, RPS25, RPL18, RPS18, RPL22L1, RPSA, RPL14, RPL38, RPS9, RPL37A, RPS7, UBA52, RPL5, RPS11, RPL32, RPL6, RPS15A, RPL12, RPL24,…	RPL13A, RPL7, RPL31, RPL8, RPLP1, RPL23A, RPL41, RPL27A, RPLP2, RPL3, RPS10, RPL18A, RPS26, RPS16, RPLP0, RPL27, RPL21, RPL4, RPL17, RPL7A, RPS20, RPL15, RPL19, RPL10, RPL35A, RPS3, RPS4X, RPL35, RPL10A, RPS5, RPL36A, RPS19, RPS15, RPL36AL, RPS6, RPL26, RPS13, RPL9, RPS27L, RPS25, RPL18, RPS18, RPL22L1, RPSA, RPL14, RPL38, RPS9, RPL37A, RPS7, UBA52, RPL5, RPS11, RPL32, RPL6, RPS15A, RPL12, RPL24,…
HSIAO_HOUSEKEEPING_GENES	0.00106383	0.0564168	0.553888	5.42929	0	153	CLU, ALDOA, MGP, RPL13A, RPL7, RPL31, FTL, SLC25A6, RPL8, RPLP1, RPL23A, RPL41, RPL27A, RPLP2, RPL3, RPS10, HLA-B, RPL18A, EEF1D, EEF2, OAZ1, RPS26, ATF4, RPS16, RPLP0, RPL27, RPL21, RPL4, RPL17, XBP1, RPL7A, B2M, RPS14, RPL19, COX8A, RPL35A, RPS3, SURF1, ANXA2, RPL35, RPL10A, RPS5, RPL36A, RPS19, EIF4A1, RPS15, PFDN5, RPL36AL, COX7A2, RPS6, ARF4, GAPDH, COX7C, GSTP1, HTRA1, UQCRH, GPX4, EIF3E, I…	CLU, ALDOA, MGP, RPL13A, RPL7, RPL31, FTL, SLC25A6, RPL8, RPLP1, RPL23A, RPL41, RPL27A, RPLP2, RPL3, RPS10, HLA-B, RPL18A, EEF1D, EEF2, OAZ1, RPS26, ATF4, RPS16, RPLP0, RPL27, RPL21, RPL4, RPL17, XBP1, RPL7A, B2M, RPS14, RPL19, COX8A, RPL35A, RPS3, SURF1, ANXA2, RPL35, RPL10A, RPS5, RPL36A, RPS19, EIF4A1, RPS15, PFDN5, RPL36AL, COX7A2, RPS6, ARF4, GAPDH, COX7C, GSTP1, HTRA1, UQCRH, GPX4, EIF3E, I…
REACTOME_RESPONSE_OF_EIF2AK4_GCN2_TO_AMINO_ACID_DEFICIENCY	0.00118343	0.0564168	0.718826	5.41464	0	65	RPL13A, RPL7, RPL31, RPL8, RPLP1, RPL23A, RPL41, RPL27A, RPLP2, RPL3, RPS10, RPL18A, RPS26, ATF4, RPS16, RPLP0, RPL27, RPL21, RPL4, RPL17, RPL7A, RPS20, RPL15, RPS14, RPL19, RPL10, RPL35A, RPS3, RPS4X, RPL35, RPL10A, RPS5, RPL36A, RPS19, RPS15, RPL36AL, RPS6, RPL26, RPS13, RPL9, RPS27L, RPS25, RPL18, RPS18, EIF2S2, RPL22L1, RPSA, RPL14, RPL38, RPS9, RPL37A, RPS7, UBA52, RPL5, RPS11, RPL32, RPL6, …	RPL13A, RPL7, RPL31, RPL8, RPLP1, RPL23A, RPL41, RPL27A, RPLP2, RPL3, RPS10, RPL18A, RPS26, ATF4, RPS16, RPLP0, RPL27, RPL21, RPL4, RPL17, RPL7A, RPS20, RPL15, RPS14, RPL19, RPL10, RPL35A, RPS3, RPS4X, RPL35, RPL10A, RPS5, RPL36A, RPS19, RPS15, RPL36AL, RPS6, RPL26, RPS13, RPL9, RPS27L, RPS25, RPL18, RPS18, EIF2S2, RPL22L1, RPSA, RPL14, RPL38, RPS9, RPL37A, RPS7, UBA52, RPL5, RPS11, RPL32, RPL6, …
WP_CYTOPLASMIC_RIBOSOMAL_PROTEINS	0.00122249	0.0564168	0.749981	5.33971	0	57	RPL13A, RPL7, RPL31, RPL8, RPLP1, RPL23A, RPL41, RPL27A, RPLP2, RPL3, RPS10, RPL18A, RPS26, RPS16, RPLP0, RPL27, RPL21, RPL4, RPL17, RPL7A, RPS20, RPL15, RPS14, RPL19, RPL10, RPL35A, RPS3, RPS4X, RPL35, RPL10A, RPS5, RPL36A, RPS19, RPS15, RPS6, RPL26, RPS13, RPL9, RPS25, RPL18, RPS18, RPSA, RPL14, RPL38, RPS9, RPL37A, RPS7, UBA52, RPL5, RPS11, RPL32, RPL6, RPS15A, RPL12, RPL24, RPL36	RPL13A, RPL7, RPL31, RPL8, RPLP1, RPL23A, RPL41, RPL27A, RPLP2, RPL3, RPS10, RPL18A, RPS26, RPS16, RPLP0, RPL27, RPL21, RPL4, RPL17, RPL7A, RPS20, RPL15, RPS14, RPL19, RPL10, RPL35A, RPS3, RPS4X, RPL35, RPL10A, RPS5, RPL36A, RPS19, RPS15, RPS6, RPL26, RPS13, RPL9, RPS25, RPL18, RPS18, RPSA, RPL14, RPL38, RPS9, RPL37A, RPS7, UBA52, RPL5, RPS11, RPL32, RPL6, RPS15A, RPL12, RPL24, RPL36
REACTOME_SELENOAMINO_ACID_METABOLISM	0.0011976	0.0564168	0.704881	5.25278	0	64	RPL13A, RPL7, RPL31, RPL8, RPLP1, RPL23A, RPL41, RPL27A, RPLP2, RPL3, RPS10, RPL18A, RPS26, RPS16, RPLP0, RPL27, RPL21, RPL4, RPL17, RPL7A, RPS20, RPL15, RPS14, RPL19, RPL10, RPL35A, RPS3, RPS4X, RPL35, RPL10A, RPS5, RPL36A, RPS19, RPS15, RPL36AL, RPS6, RPL26, RPS13, RPL9, RPS27L, RPS25, RPL18, RPS18, RPL22L1, RPSA, RPL14, RPL38, RPS9, RPL37A, RPS7, UBA52, RPL5, RPS11, RPL32, RPL6, RPS15A, RPL12,…	RPL13A, RPL7, RPL31, RPL8, RPLP1, RPL23A, RPL41, RPL27A, RPLP2, RPL3, RPS10, RPL18A, RPS26, RPS16, RPLP0, RPL27, RPL21, RPL4, RPL17, RPL7A, RPS20, RPL15, RPS14, RPL19, RPL10, RPL35A, RPS3, RPS4X, RPL35, RPL10A, RPS5, RPL36A, RPS19, RPS15, RPL36AL, RPS6, RPL26, RPS13, RPL9, RPS27L, RPS25, RPL18, RPS18, RPL22L1, RPSA, RPL14, RPL38, RPS9, RPL37A, RPS7, UBA52, RPL5, RPS11, RPL32, RPL6, RPS15A, RPL12,…
REACTOME_SIGNALING_BY_ROBO_RECEPTORS	0.00114286	0.0564168	0.637003	5.10436	0	78	RPL13A, RPL7, RPL31, RPL8, RPLP1, RPL23A, RPL41, RPL27A, RPLP2, RPL3, RPS10, RPL18A, RPS26, RPS16, RPLP0, RPL27, RPL21, RPL4, RPL17, RPL7A, RPS20, RPL15, RPS14, RPL19, RPL10, RPL35A, RPS3, RPS4X, RPL35, RPL10A, RPS5, RPL36A, RPS19, RPS15, RPL36AL, RPS6, RPL26, RPS13, RPL9, RPS27L, RPS25, RPL18, RPS18, RPL22L1, RPSA, RPL14, RBX1, RPL38, RPS9, RPL37A, PFN1, RPS7, PSMD2, PSMB5, UBA52, RPL5, RPS11, P…	RPL13A, RPL7, RPL31, RPL8, RPLP1, RPL23A, RPL41, RPL27A, RPLP2, RPL3, RPS10, RPL18A, RPS26, RPS16, RPLP0, RPL27, RPL21, RPL4, RPL17, RPL7A, RPS20, RPL15, RPS14, RPL19, RPL10, RPL35A, RPS3, RPS4X, RPL35, RPL10A, RPS5, RPL36A, RPS19, RPS15, RPL36AL, RPS6, RPL26, RPS13, RPL9, RPS27L, RPS25, RPL18, RPS18, RPL22L1, RPSA, RPL14, RBX1, RPL38, RPS9, RPL37A, PFN1, RPS7, PSMD2, PSMB5, UBA52, RPL5, RPS11, P…
REACTOME_INFLUENZA_INFECTION	0.0011655	0.0564168	0.651024	5.09958	0	74	RPL13A, RPL7, RPL31, SLC25A6, RPL8, RPLP1, RPL23A, RPL41, RPL27A, RPLP2, RPL3, RPS10, RPL18A, RPS26, RPS16, RPLP0, RPL27, RPL21, RPL4, RPL17, RPL7A, RPS20, RPL15, RPS14, RPL19, RPL10, RPL35A, RPS3, RPS4X, RPL35, RPL10A, RPS5, RPL36A, RPS19, RPS15, RPL36AL, RPS6, RPL26, RPS13, RPL9, RPS27L, RPS25, POLR2L, RPL18, RPS18, POLR2K, RPL22L1, RPSA, RPL14, RPL38, RPS9, RPL37A, RPS7, UBA52, RPL5, POLR2H, R…	RPL13A, RPL7, RPL31, SLC25A6, RPL8, RPLP1, RPL23A, RPL41, RPL27A, RPLP2, RPL3, RPS10, RPL18A, RPS26, RPS16, RPLP0, RPL27, RPL21, RPL4, RPL17, RPL7A, RPS20, RPL15, RPS14, RPL19, RPL10, RPL35A, RPS3, RPS4X, RPL35, RPL10A, RPS5, RPL36A, RPS19, RPS15, RPL36AL, RPS6, RPL26, RPS13, RPL9, RPS27L, RPS25, POLR2L, RPL18, RPS18, POLR2K, RPL22L1, RPSA, RPL14, RPL38, RPS9, RPL37A, RPS7, UBA52, RPL5, POLR2H, R…
REACTOME_REGULATION_OF_EXPRESSION_OF_SLITS_AND_ROBOS	0.00115207	0.0564168	0.643678	5.09386	0	76	RPL13A, RPL7, RPL31, RPL8, RPLP1, RPL23A, RPL41, RPL27A, RPLP2, RPL3, RPS10, RPL18A, RPS26, RPS16, RPLP0, RPL27, RPL21, RPL4, RPL17, RPL7A, RPS20, RPL15, RPS14, RPL19, RPL10, RPL35A, RPS3, RPS4X, RPL35, RPL10A, RPS5, RPL36A, RPS19, RPS15, RPL36AL, RPS6, RPL26, RPS13, RPL9, RPS27L, RPS25, RPL18, RPS18, RPL22L1, RPSA, RPL14, RBX1, RPL38, RPS9, RPL37A, RPS7, PSMD2, PSMB5, UBA52, RPL5, RPS11, PSMB1, …	RPL13A, RPL7, RPL31, RPL8, RPLP1, RPL23A, RPL41, RPL27A, RPLP2, RPL3, RPS10, RPL18A, RPS26, RPS16, RPLP0, RPL27, RPL21, RPL4, RPL17, RPL7A, RPS20, RPL15, RPS14, RPL19, RPL10, RPL35A, RPS3, RPS4X, RPL35, RPL10A, RPS5, RPL36A, RPS19, RPS15, RPL36AL, RPS6, RPL26, RPS13, RPL9, RPS27L, RPS25, RPL18, RPS18, RPL22L1, RPSA, RPL14, RBX1, RPL38, RPS9, RPL37A, RPS7, PSMD2, PSMB5, UBA52, RPL5, RPS11, PSMB1, …
REACTOME_CELLULAR_RESPONSE_TO_STARVATION	0.00113122	0.0564168	0.60714	4.94742	0	82	RPL13A, RPL7, RPL31, RPL8, RPLP1, RPL23A, RPL41, RPL27A, RPLP2, RPL3, RPS10, RPL18A, RPS26, ATF4, RPS16, RPLP0, RPL27, RPL21, RPL4, RPL17, RPL7A, RPS20, RPL15, RPS14, RPL19, RPL10, RPL35A, RPS3, RPS4X, RPL35, RPL10A, RPS5, RHEB, RPL36A, RPS19, RPS15, ATP6V1G1, RPL36AL, RPS6, LAMTOR4, RPL26, RPS13, RPL9, RPS27L, RPS25, RPL18, ATP6V0E1, RPS18, EIF2S2, RPL22L1, RPSA, RPL14, RPL38, RPS9, RPL37A, RPS7…	RPL13A, RPL7, RPL31, RPL8, RPLP1, RPL23A, RPL41, RPL27A, RPLP2, RPL3, RPS10, RPL18A, RPS26, ATF4, RPS16, RPLP0, RPL27, RPL21, RPL4, RPL17, RPL7A, RPS20, RPL15, RPS14, RPL19, RPL10, RPL35A, RPS3, RPS4X, RPL35, RPL10A, RPS5, RHEB, RPL36A, RPS19, RPS15, ATP6V1G1, RPL36AL, RPS6, LAMTOR4, RPL26, RPS13, RPL9, RPS27L, RPS25, RPL18, ATP6V0E1, RPS18, EIF2S2, RPL22L1, RPSA, RPL14, RPL38, RPS9, RPL37A, RPS7…
REACTOME_RRNA_PROCESSING	0.00116144	0.0564168	0.619176	4.86546	0	75	RPL13A, RPL7, RPL31, RPL8, RPLP1, RPL23A, RPL41, RPL27A, RPLP2, RPL3, RPS10, RPL18A, RPS26, RPS16, RPLP0, RPL27, RPL21, RPL4, RPL17, RPL7A, RPS20, RPL15, NOP10, RPS14, RPL19, RPL10, RPL35A, RPS3, RPS4X, RPL35, TRMT112, RPL10A, RPS5, RPL36A, RPS19, RPS15, RPL36AL, RPS6, RPL26, RPS13, RPL9, RPS27L, RPS25, RPL18, RPS18, RPL22L1, RPSA, RPL14, RPL38, RPS9, RPL37A, RPS7, UBA52, RPL5, RPS11, RPL32, RPL6…	RPL13A, RPL7, RPL31, RPL8, RPLP1, RPL23A, RPL41, RPL27A, RPLP2, RPL3, RPS10, RPL18A, RPS26, RPS16, RPLP0, RPL27, RPL21, RPL4, RPL17, RPL7A, RPS20, RPL15, NOP10, RPS14, RPL19, RPL10, RPL35A, RPS3, RPS4X, RPL35, TRMT112, RPL10A, RPS5, RPL36A, RPS19, RPS15, RPL36AL, RPS6, RPL26, RPS13, RPL9, RPS27L, RPS25, RPL18, RPS18, RPL22L1, RPSA, RPL14, RPL38, RPS9, RPL37A, RPS7, UBA52, RPL5, RPS11, RPL32, RPL6…
REACTOME_NERVOUS_SYSTEM_DEVELOPMENT	0.00111857	0.0564168	0.542878	4.64702	0	96	RPL13A, RPL7, RPL31, RPL8, RPLP1, RPL23A, RPL41, RPL27A, RPLP2, RPL3, RPS10, RPL18A, RPS26, RPS16, RPLP0, RPL27, RPL21, RPL4, RPL17, RPL7A, RPS20, RPL15, RPS14, RPL19, PSENEN, RPL10, RPL35A, RPS3, RPS4X, RPL35, RPL10A, RPS5, RPL36A, RPS19, RPS15, RPL36AL, RPS6, RPL26, RPS13, RPL9, RPS27L, RPS25, RPL18, RPS18, RPL22L1, RPSA, RPL14, ARPC1B, RBX1, RPL38, RPS9, RPL37A, PFN1, RPS7, PSMD2, PSMB5, UBA52…	RPL13A, RPL7, RPL31, RPL8, RPLP1, RPL23A, RPL41, RPL27A, RPLP2, RPL3, RPS10, RPL18A, RPS26, RPS16, RPLP0, RPL27, RPL21, RPL4, RPL17, RPL7A, RPS20, RPL15, RPS14, RPL19, PSENEN, RPL10, RPL35A, RPS3, RPS4X, RPL35, RPL10A, RPS5, RPL36A, RPS19, RPS15, RPL36AL, RPS6, RPL26, RPS13, RPL9, RPS27L, RPS25, RPL18, RPS18, RPL22L1, RPSA, RPL14, ARPC1B, RBX1, RPL38, RPS9, RPL37A, PFN1, RPS7, PSMD2, PSMB5, UBA52…
REACTOME_TRANSLATION	0.00108578	0.0564168	0.472154	4.47047	0	137	RPL13A, RPL7, RPL31, SSR4, RPL8, RPLP1, RPL23A, RPL41, RPL27A, RPLP2, RPL3, RPS10, RPL18A, EEF1D, EEF2, RPS26, RPS16, RPLP0, RPL27, RPL21, RPL4, MRPL34, RPL17, RPL7A, RPS20, MRPL23, RPL15, RPS14, RPL19, RPL10, RPL35A, RPS3, MRPL52, RPS4X, RPL35, TRMT112, SEC11C, RPL10A, RPS5, RPL36A, RPS19, EIF4A1, RPS15, SRP9, RPL36AL, RPS6, RPL26, EIF3E, RPS13, RPL9, EEF1B2, RPS27L, RPS25, RPL18, EIF3H, SRPRB, …	RPL13A, RPL7, RPL31, SSR4, RPL8, RPLP1, RPL23A, RPL41, RPL27A, RPLP2, RPL3, RPS10, RPL18A, EEF1D, EEF2, RPS26, RPS16, RPLP0, RPL27, RPL21, RPL4, MRPL34, RPL17, RPL7A, RPS20, MRPL23, RPL15, RPS14, RPL19, RPL10, RPL35A, RPS3, MRPL52, RPS4X, RPL35, TRMT112, SEC11C, RPL10A, RPS5, RPL36A, RPS19, EIF4A1, RPS15, SRP9, RPL36AL, RPS6, RPL26, EIF3E, RPS13, RPL9, EEF1B2, RPS27L, RPS25, RPL18, EIF3H, SRPRB, …
BILANGES_SERUM_AND_RAPAMYCIN_SENSITIVE_GENES	0.00123153	0.0564168	0.679217	4.34847	0	40	RPL13A, RPL7, RPL8, RPL27A, RPS10, RPL18A, EEF2, RPS16, RPL21, RPL4, RPL7A, RPL15, RPS14, RPL10, RPS3, RPS4X, RPS5, RPL36A, RPS19, RPS6, RPL26, RPS13, EEF1B2, RPS25, COX7A2L, RPL18, EIF3H, TPT1, RPL14, RPS9, RPS7, UBA52, RPL5, RPL32, RPL6, RPL24	RPL13A, RPL7, RPL8, RPL27A, RPS10, RPL18A, EEF2, RPS16, RPL21, RPL4, RPL7A, RPL15, RPS14, RPL10, RPS3, RPS4X, RPS5, RPL36A, RPS19, RPS6, RPL26, RPS13, EEF1B2, RPS25, COX7A2L, RPL18, EIF3H, TPT1, RPL14, RPS9, RPS7, UBA52, RPL5, RPL32, RPL6, RPL24
REACTOME_METABOLISM_OF_AMINO_ACIDS_AND_DERIVATIVES	0.00111732	0.0564168	0.498568	4.29974	0	100	RPL13A, RPL7, RPL31, RPL8, RPLP1, RPL23A, RPL41, RPL27A, RPLP2, RPL3, RPS10, RPL18A, OAZ1, RPS26, RPS16, RPLP0, RPL27, RPL21, RPL4, RPL17, RPL7A, RPS20, RPL15, RPS14, RPL19, RPL10, RPL35A, RPS3, RPS4X, RPL35, RPL10A, RPS5, RPL36A, RPS19, RPS15, RPL36AL, RPS6, RPL26, RPS13, RPL9, RPS27L, RPS25, RPL18, NDUFAB1, RPS18, RPL22L1, RPSA, PYCR1, RPL14, RPL38, RPS9, RPL37A, SLC3A2, RPS7, PSMD2, PSMB5, UBA…	RPL13A, RPL7, RPL31, RPL8, RPLP1, RPL23A, RPL41, RPL27A, RPLP2, RPL3, RPS10, RPL18A, OAZ1, RPS26, RPS16, RPLP0, RPL27, RPL21, RPL4, RPL17, RPL7A, RPS20, RPL15, RPS14, RPL19, RPL10, RPL35A, RPS3, RPS4X, RPL35, RPL10A, RPS5, RPL36A, RPS19, RPS15, RPL36AL, RPS6, RPL26, RPS13, RPL9, RPS27L, RPS25, RPL18, NDUFAB1, RPS18, RPL22L1, RPSA, PYCR1, RPL14, RPL38, RPS9, RPL37A, SLC3A2, RPS7, PSMD2, PSMB5, UBA…
REACTOME_DEVELOPMENTAL_BIOLOGY	0.00110132	0.0564168	0.470127	4.25752	0	117	RPL13A, RPL7, RPL31, RPL8, RPLP1, RPL23A, RPL41, RPL27A, RPLP2, RPL3, RPS10, RPL18A, RPS26, RPS16, RPLP0, RPL27, RPL21, RPL4, RPL17, RPL7A, RPS20, RPL15, RPS14, RPL19, PSENEN, RPL10, RPL35A, RPS3, RPS4X, RPL35, RPL10A, RPS5, RPL36A, RPS19, RPS15, RPL36AL, RPS6, RPL26, RPS13, RPL9, RPS27L, RPS25, POLR2L, RPL18, ADIRF, RPS18, POLR2K, RPL22L1, RPSA, RPL14, ARPC1B, RBX1, RPL38, RPS9, RPL37A, PFN1, RP…	RPL13A, RPL7, RPL31, RPL8, RPLP1, RPL23A, RPL41, RPL27A, RPLP2, RPL3, RPS10, RPL18A, RPS26, RPS16, RPLP0, RPL27, RPL21, RPL4, RPL17, RPL7A, RPS20, RPL15, RPS14, RPL19, PSENEN, RPL10, RPL35A, RPS3, RPS4X, RPL35, RPL10A, RPS5, RPL36A, RPS19, RPS15, RPL36AL, RPS6, RPL26, RPS13, RPL9, RPS27L, RPS25, POLR2L, RPL18, ADIRF, RPS18, POLR2K, RPL22L1, RPSA, RPL14, ARPC1B, RBX1, RPL38, RPS9, RPL37A, PFN1, RP…
REACTOME_CELLULAR_RESPONSES_TO_STIMULI	0.00105042	0.0564168	0.399625	4.15922	0	191	RPL13A, RPL7, RPL31, RPL8, RPLP1, RPL23A, RPL41, RPL27A, RPLP2, RPL3, RPS10, RPL18A, RPS26, ATF4, RPS16, RPLP0, RPL27, RPL21, RPL4, RPL17, XBP1, RPL7A, RPS20, RPL15, RPS14, YIF1A, LY96, RPL19, COX8A, RPL10, RPL35A, RPS3, DNAJB9, SURF1, RPS19BP1, RPS4X, RPL35, RPL10A, RPS5, RHEB, SERP1, RPL36A, RPS19, RPS15, ATP6V1G1, RPL36AL, RPS6, CYBA, LAMTOR4, COX7C, RPL26, GSTP1, RPS13, RPL9, RPS27L, COX5A, R…	RPL13A, RPL7, RPL31, RPL8, RPLP1, RPL23A, RPL41, RPL27A, RPLP2, RPL3, RPS10, RPL18A, RPS26, ATF4, RPS16, RPLP0, RPL27, RPL21, RPL4, RPL17, XBP1, RPL7A, RPS20, RPL15, RPS14, YIF1A, LY96, RPL19, COX8A, RPL10, RPL35A, RPS3, DNAJB9, SURF1, RPS19BP1, RPS4X, RPL35, RPL10A, RPS5, RHEB, SERP1, RPL36A, RPS19, RPS15, ATP6V1G1, RPL36AL, RPS6, CYBA, LAMTOR4, COX7C, RPL26, GSTP1, RPS13, RPL9, RPS27L, COX5A, R…
PECE_MAMMARY_STEM_CELL_UP	0.00120773	0.0564168	0.558627	4.05423	0	59	CLU, MGP, RPL13A, RPL8, RPLP1, RPL23A, RPL41, RPL27A, RPLP2, RPS10, RPL18A, EEF1D, RPS26, RPS16, RPL7A, RPS20, RPL15, RPS14, RPL35A, RPS3, RPS19BP1, EDF1, RPL10A, RPS19, RPL36AL, COX7A2, GAPDH, RPS13, RPS25, NDUFA11, RPS18, UQCRB, RPSA, PRDX2, EIF3K, CSTB, RPS7, UBA52, MT1X, UBL5, TIMM8B, DDT, PERP, RPL24, TUBB2A	CLU, MGP, RPL13A, RPL8, RPLP1, RPL23A, RPL41, RPL27A, RPLP2, RPS10, RPL18A, EEF1D, RPS26, RPS16, RPL7A, RPS20, RPL15, RPS14, RPL35A, RPS3, RPS19BP1, EDF1, RPL10A, RPS19, RPL36AL, COX7A2, GAPDH, RPS13, RPS25, NDUFA11, RPS18, UQCRB, RPSA, PRDX2, EIF3K, CSTB, RPS7, UBA52, MT1X, UBL5, TIMM8B, DDT, PERP, RPL24, TUBB2A
LI_AMPLIFIED_IN_LUNG_CANCER	0.00120482	0.0564168	0.546819	3.99267	0	60	ALDOA, RPL7, RPL31, SSR4, RPL8, RPL23A, RPL27A, RPS10, EEF1D, RPS16, RPL27, RPL17, XBP1, RPS20, PRDX4, YIF1A, BGN, RPS4X, RPL35, NME1, DPP7, RPL10A, RPS5, RPL36A, PKM, KDELR1, UQCRH, JTB, HSPB1, UQCRB, RAB1A, TIMP1, HAX1, DDOST, SPP1, RPL38, RPL37A, COX6A1, CSTB, RPS7, COL1A2, SNRPE, TUFM, PRDX1, P4HB	ALDOA, RPL7, RPL31, SSR4, RPL8, RPL23A, RPL27A, RPS10, EEF1D, RPS16, RPL27, RPL17, XBP1, RPS20, PRDX4, YIF1A, BGN, RPS4X, RPL35, NME1, DPP7, RPL10A, RPS5, RPL36A, PKM, KDELR1, UQCRH, JTB, HSPB1, UQCRB, RAB1A, TIMP1, HAX1, DDOST, SPP1, RPL38, RPL37A, COX6A1, CSTB, RPS7, COL1A2, SNRPE, TUFM, PRDX1, P4HB
CHNG_MULTIPLE_MYELOMA_HYPERPLOID_UP	0.00129366	0.0564168	0.679962	3.93828	0	32	RPL13A, RPLP1, RPL27A, RPLP2, EEF2, RPS16, RPL21, RPL4, MRPL34, RPL7A, RPL15, RPS14, RPL35A, RPS3, RPL35, RPS19, RPS15, RPS6, RPS13, EEF1B2, RPL18, RPSA, RPL14, EIF3K, RPS9, UBA52, RPL32, RPL24, RPL36, RSL24D1	RPL13A, RPLP1, RPL27A, RPLP2, EEF2, RPS16, RPL21, RPL4, MRPL34, RPL7A, RPL15, RPS14, RPL35A, RPS3, RPL35, RPS19, RPS15, RPS6, RPS13, EEF1B2, RPL18, RPSA, RPL14, EIF3K, RPS9, UBA52, RPL32, RPL24, RPL36, RSL24D1
JISON_SICKLE_CELL_DISEASE_DN	0.00126422	0.0564168	0.629356	3.92474	0	38	RPL13A, RPL7, SLC25A6, RPLP1, RPL23A, RPL41, EEF2, RPLP0, RPL21, RPL4, RPL17, RPS20, RPL19, RPL10A, TOMM7, EIF4A1, TSC22D3, RPS6, EIF3E, RPS13, EEF1B2, EIF3H, RPL14, EIF3K, CIRBP, RPS7, EIF3D, RPL5, POLR2H, GPX3, RPL6, RPL24	RPL13A, RPL7, SLC25A6, RPLP1, RPL23A, RPL41, EEF2, RPLP0, RPL21, RPL4, RPL17, RPS20, RPL19, RPL10A, TOMM7, EIF4A1, TSC22D3, RPS6, EIF3E, RPS13, EEF1B2, EIF3H, RPL14, EIF3K, CIRBP, RPS7, EIF3D, RPL5, POLR2H, GPX3, RPL6, RPL24
TIEN_INTESTINE_PROBIOTICS_24HR_DN	0.00122699	0.0564168	0.546946	3.8252	0	54	RPL13A, FTL, RPL23A, RPL41, RPL27A, GLRX, RPL3, EEF2, RPLP0, RPL4, RPS14, RPL10, RPS3, DNAJB9, STX5, NUCB2, SERP1, RPS19, RPS6, ARF4, SDF2L1, KDELR1, MTHFD2, EIF1, DDIT4, TPT1, RPS18, HERPUD1, SH3GLB1, MANF, SQSTM1, RPL37A, SLC3A2, RPS7, RPL5, RPS11, WDR45, ST6GALNAC4	RPL13A, FTL, RPL23A, RPL41, RPL27A, GLRX, RPL3, EEF2, RPLP0, RPL4, RPS14, RPL10, RPS3, DNAJB9, STX5, NUCB2, SERP1, RPS19, RPS6, ARF4, SDF2L1, KDELR1, MTHFD2, EIF1, DDIT4, TPT1, RPS18, HERPUD1, SH3GLB1, MANF, SQSTM1, RPL37A, SLC3A2, RPS7, RPL5, RPS11, WDR45, ST6GALNAC4
REACTOME_INFECTIOUS_DISEASE	0.00106045	0.0564168	0.382354	3.79386	0	158	RPL13A, RPL7, RPL31, SLC25A6, RPL8, RPLP1, RPL23A, RPL41, RPL27A, RPLP2, RPL3, RPS10, RPL18A, EEF2, RPS26, RPS16, RPLP0, RPL27, RPL21, RPL4, RPL17, RPL7A, RPS20, B2M, RPL15, RPS14, RPL19, RPL10, RPL35A, RPS3, RPS4X, RPL35, RPL10A, RPS5, RPL36A, RPS19, RPS15, RPL36AL, DAD1, RPS6, CYBA, TAF9, EDEM2, RPL26, RPS13, RPL9, RPS27L, RPS25, POLR2L, RPL18, RPS18, POLR2K, RPL22L1, RPSA, GNG7, DDOST, RPL14, …	RPL13A, RPL7, RPL31, SLC25A6, RPL8, RPLP1, RPL23A, RPL41, RPL27A, RPLP2, RPL3, RPS10, RPL18A, EEF2, RPS26, RPS16, RPLP0, RPL27, RPL21, RPL4, RPL17, RPL7A, RPS20, B2M, RPL15, RPS14, RPL19, RPL10, RPL35A, RPS3, RPS4X, RPL35, RPL10A, RPS5, RPL36A, RPS19, RPS15, RPL36AL, DAD1, RPS6, CYBA, TAF9, EDEM2, RPL26, RPS13, RPL9, RPS27L, RPS25, POLR2L, RPL18, RPS18, POLR2K, RPL22L1, RPSA, GNG7, DDOST, RPL14, …
REACTOME_ACTIVATION_OF_THE_MRNA_UPON_BINDING_OF_THE_CAP_BINDING_COMPLEX_AND_EIFS_AND_SUBSEQUENT_BINDING_TO_43S	0.00129199	0.0564168	0.659252	3.78156	0	31	RPS10, RPS26, RPS16, RPS20, RPS14, RPS3, RPS4X, RPS5, RPS19, EIF4A1, RPS15, RPS6, EIF3E, RPS13, RPS27L, RPS25, EIF3H, RPS18, EIF2S2, RPSA, EIF4E, EIF3K, RPS9, RPS7, EIF3D, RPS11	RPS10, RPS26, RPS16, RPS20, RPS14, RPS3, RPS4X, RPS5, RPS19, EIF4A1, RPS15, RPS6, EIF3E, RPS13, RPS27L, RPS25, EIF3H, RPS18, EIF2S2, RPSA, EIF4E, EIF3K, RPS9, RPS7, EIF3D, RPS11
ENK_UV_RESPONSE_KERATINOCYTE_UP	0.00106496	0.0564168	0.382498	3.74221	0	152	ALDOA, SSR4, RPL8, RPS10, HLA-B, NDUFS8, IGFBP6, IER3, RPL18A, ERGIC3, OAZ1, ATF4, B2M, MRPL23, ITM2B, RPL19, RPL10, NDUFB7, RPS3, FKBP2, SURF1, ANXA2, RPL35, GADD45A, RPL10A, RPS5, S100A11, EIF4A1, RPS15, PFDN5, BSG, CXCL1, CYBA, MGMT, GSTP1, GPX4, ISG20, EIF1, POLR2L, JTB, RPL18, HSPB1, COX5B, MPG, COPE, LGALS1, ATP6V0E1, GABARAPL2, CIB1, RAB1A, POLD4, PRDX2, ZNF593, RPL14, EIF3K, COX6B1, MAGED…	ALDOA, SSR4, RPL8, RPS10, HLA-B, NDUFS8, IGFBP6, IER3, RPL18A, ERGIC3, OAZ1, ATF4, B2M, MRPL23, ITM2B, RPL19, RPL10, NDUFB7, RPS3, FKBP2, SURF1, ANXA2, RPL35, GADD45A, RPL10A, RPS5, S100A11, EIF4A1, RPS15, PFDN5, BSG, CXCL1, CYBA, MGMT, GSTP1, GPX4, ISG20, EIF1, POLR2L, JTB, RPL18, HSPB1, COX5B, MPG, COPE, LGALS1, ATP6V0E1, GABARAPL2, CIB1, RAB1A, POLD4, PRDX2, ZNF593, RPL14, EIF3K, COX6B1, MAGED…
WANG_TUMOR_INVASIVENESS_UP	0.00113122	0.0564168	0.452488	3.65136	0	79	RPL13A, RPL7, RPL8, RPL27A, RPLP2, RPL18A, FN1, ERGIC3, RPS16, RPLP0, RPL27, CD79A, RPL21, RPS20, RPS14, RPL19, COX8A, NDUFB7, RPS3, ANXA2, RPL35, COMMD3, RPS5, COX7A2, RPS6, PKM, GAPDH, COX7C, NPC2, EIF3H, PRDX5, EIF2S2, GTF3A, CD63, SSR3, RPL14, IFITM3, RBX1, CIRBP, RPS7, NDUFC2, RPS11, COL1A2, NEDD8, RPL32, RPL6, RPS15A, BRD2	RPL13A, RPL7, RPL8, RPL27A, RPLP2, RPL18A, FN1, ERGIC3, RPS16, RPLP0, RPL27, CD79A, RPL21, RPS20, RPS14, RPL19, COX8A, NDUFB7, RPS3, ANXA2, RPL35, COMMD3, RPS5, COX7A2, RPS6, PKM, GAPDH, COX7C, NPC2, EIF3H, PRDX5, EIF2S2, GTF3A, CD63, SSR3, RPL14, IFITM3, RBX1, CIRBP, RPS7, NDUFC2, RPS11, COL1A2, NEDD8, RPL32, RPL6, RPS15A, BRD2
MARTENS_TRETINOIN_RESPONSE_DN	0.00105597	0.0564168	0.342036	3.46872	0	171	RPL13A, RPL7, RPL31, RPL23A, RPL3, RPS10, CCL3, RPL18A, CNPY2, ATF4, RPS16, RPLP0, RPL27, RPL21, RPL4, MRPL34, RPL17, XBP1, TMEM258, RPL7A, NDUFA4L2, B2M, ATRAID, RPL15, RPS14, RPL19, UQCRQ, PSENEN, RPL10, RPS3, FKBP2, NDUFB11, RPS4X, RPL35, RPL10A, RPS5, RPS19, SRP9, RPS6, NDUFB10, COX7C, RPL26, RPL9, EEF1B2, EIF1, RPS25, POLR2L, NDUFAF3, RPL18, HSPB1, PRDX5, NDUFA11, RASSF1, UQCRB, MRPL51, TMEM…	RPL13A, RPL7, RPL31, RPL23A, RPL3, RPS10, CCL3, RPL18A, CNPY2, ATF4, RPS16, RPLP0, RPL27, RPL21, RPL4, MRPL34, RPL17, XBP1, TMEM258, RPL7A, NDUFA4L2, B2M, ATRAID, RPL15, RPS14, RPL19, UQCRQ, PSENEN, RPL10, RPS3, FKBP2, NDUFB11, RPS4X, RPL35, RPL10A, RPS5, RPS19, SRP9, RPS6, NDUFB10, COX7C, RPL26, RPL9, EEF1B2, EIF1, RPS25, POLR2L, NDUFAF3, RPL18, HSPB1, PRDX5, NDUFA11, RASSF1, UQCRB, MRPL51, TMEM…
KIM_BIPOLAR_DISORDER_OLIGODENDROCYTE_DENSITY_CORR_UP	0.00105152	0.0564168	0.331749	3.3817	0	177	ALDOA, TMEM59, RPL7, SSR4, FTL, SLC25A6, RPL8, RPLP1, RPL41, RPL3, RPS10, NDUFS8, OAZ1, RPL27, RPL4, MGST3, UQCRQ, RPS4X, RPL35, RPL10A, RPS19, PFDN5, SRP9, RPL36AL, COX7A2, DAD1, RPS6, PKM, COX7C, MPC2, HTRA1, UQCRH, GPX4, EIF3E, RPS13, COX5A, NPC2, RPS25, COX7A2L, ADRM1, NDUFAF3, TPI1, NDUFAB1, LGALS1, RPS18, UQCRB, CREB3, GABARAPL2, ISCU, EIF3K, NDUFA5, COX6B1, CIRBP, UQCRFS1, HAGH, PFN1, COX6…	ALDOA, TMEM59, RPL7, SSR4, FTL, SLC25A6, RPL8, RPLP1, RPL41, RPL3, RPS10, NDUFS8, OAZ1, RPL27, RPL4, MGST3, UQCRQ, RPS4X, RPL35, RPL10A, RPS19, PFDN5, SRP9, RPL36AL, COX7A2, DAD1, RPS6, PKM, COX7C, MPC2, HTRA1, UQCRH, GPX4, EIF3E, RPS13, COX5A, NPC2, RPS25, COX7A2L, ADRM1, NDUFAF3, TPI1, NDUFAB1, LGALS1, RPS18, UQCRB, CREB3, GABARAPL2, ISCU, EIF3K, NDUFA5, COX6B1, CIRBP, UQCRFS1, HAGH, PFN1, COX6…
KIM_ALL_DISORDERS_OLIGODENDROCYTE_NUMBER_CORR_UP	0.00105708	0.0564168	0.32553	3.34152	0	183	ALDOA, TMEM59, SSR4, FTL, SLC25A6, RPL8, RPLP1, RPL41, RPL3, RPS10, NDUFS8, EEF2, OAZ1, RPS16, RPL27, MRPL23, COX8A, UQCRQ, RPS3, REEP5, RPS4X, RPL35, CTSH, RPL10A, SERP1, RPS19, PFDN5, RPL36AL, COX7A2, DAD1, GAPDH, COX7C, HTRA1, UQCRH, GPX4, COX5A, NPC2, COX7A2L, ADRM1, NDUFAF3, TPI1, COX5B, COPE, NDUFAB1, LGALS1, UQCRB, CREB3, GABARAPL2, GTF3A, HAX1, DDOST, ISCU, EIF3K, COX6B1, CIRBP, MAGED2, U…	ALDOA, TMEM59, SSR4, FTL, SLC25A6, RPL8, RPLP1, RPL41, RPL3, RPS10, NDUFS8, EEF2, OAZ1, RPS16, RPL27, MRPL23, COX8A, UQCRQ, RPS3, REEP5, RPS4X, RPL35, CTSH, RPL10A, SERP1, RPS19, PFDN5, RPL36AL, COX7A2, DAD1, GAPDH, COX7C, HTRA1, UQCRH, GPX4, COX5A, NPC2, COX7A2L, ADRM1, NDUFAF3, TPI1, COX5B, COPE, NDUFAB1, LGALS1, UQCRB, CREB3, GABARAPL2, GTF3A, HAX1, DDOST, ISCU, EIF3K, COX6B1, CIRBP, MAGED2, U…
REACTOME_METABOLISM_OF_RNA	0.00106383	0.0564168	0.336983	3.31067	0	154	RPL13A, RPL7, RPL31, RPL8, RPLP1, RPL23A, RPL41, RPL27A, RPLP2, RPL3, RPS10, RPL18A, RPS26, RPS16, RPLP0, RPL27, RPL21, RPL4, RPL17, RPL7A, RPS20, RPL15, NOP10, RPS14, RPL19, RPL10, RPL35A, RPS3, RPS4X, RPL35, TRMT112, RPL10A, RPS5, RPL36A, RPS19, EIF4A1, RPS15, RPL36AL, RPS6, RPL26, RPS13, RPL9, RPS27L, RPS25, POLR2L, RPL18, HSPB1, U2AF1, RPS18, POLR2K, RPL22L1, RPSA, EIF4E, RPL14, RPL38, RPS9, …	RPL13A, RPL7, RPL31, RPL8, RPLP1, RPL23A, RPL41, RPL27A, RPLP2, RPL3, RPS10, RPL18A, RPS26, RPS16, RPLP0, RPL27, RPL21, RPL4, RPL17, RPL7A, RPS20, RPL15, NOP10, RPS14, RPL19, RPL10, RPL35A, RPS3, RPS4X, RPL35, TRMT112, RPL10A, RPS5, RPL36A, RPS19, EIF4A1, RPS15, RPL36AL, RPS6, RPL26, RPS13, RPL9, RPS27L, RPS25, POLR2L, RPL18, HSPB1, U2AF1, RPS18, POLR2K, RPL22L1, RPSA, EIF4E, RPL14, RPL38, RPS9, …
OSMAN_BLADDER_CANCER_DN	0.00112233	0.0564168	0.398909	3.2878	0	84	RPL13A, SSR4, RPL23A, RPLP2, RPL3, RPS10, OST4, RPL18A, RPS16, RPLP0, RPL4, RPL7A, RPS20, RPL15, RPL19, RPL10, RPL35A, RPS3, SURF1, CYTIP, EDF1, RPS4X, RPL35, SERF2, RPL10A, RPS5, RPL36A, RPS15, RPS6, ISG20, RPS13, EEF1B2, RPS25, RPS18, RHOH, RPSA, GNG7, RPL14, RPL38, NOSIP, CD27, RPS7, UBA52, RPS11, RPL32, RPL12, RPL24, NAA10, RPL36	RPL13A, SSR4, RPL23A, RPLP2, RPL3, RPS10, OST4, RPL18A, RPS16, RPLP0, RPL4, RPL7A, RPS20, RPL15, RPL19, RPL10, RPL35A, RPS3, SURF1, CYTIP, EDF1, RPS4X, RPL35, SERF2, RPL10A, RPS5, RPL36A, RPS15, RPS6, ISG20, RPS13, EEF1B2, RPS25, RPS18, RHOH, RPSA, GNG7, RPL14, RPL38, NOSIP, CD27, RPS7, UBA52, RPS11, RPL32, RPL12, RPL24, NAA10, RPL36
TIEN_INTESTINE_PROBIOTICS_6HR_UP	0.00137552	0.0564168	0.706408	3.24335	0	18	FTL, RPL23A, RPL41, RPL27A, RPLP0, RPL4, B2M, RPS14, RPS19, RPS6, GAPDH, TPT1, RPL37A, RPS7, RPL5, RPS11	FTL, RPL23A, RPL41, RPL27A, RPLP0, RPL4, B2M, RPS14, RPS19, RPS6, GAPDH, TPT1, RPL37A, RPS7, RPL5, RPS11
REACTOME_INNATE_IMMUNE_SYSTEM	0.00107411	0.0564168	0.323827	3.11487	0	146	CLU, ALDOA, HLA-C, FTL, PLA2G2A, HLA-B, EEF2, ICAM3, CD59, TNFAIP6, B2M, PRDX4, LY96, ANXA2, CTSH, DPP7, COMMD3, S100A11, ATP6V1G1, CXCL1, CYBA, CFD, PKM, PLD3, GSTP1, NPC2, POLR2L, GMFG, GUSB, ATP6V0E1, POLR2K, CD63, HEXB, LGALS3, DDOST, PGAM1, ARPC1B, TIFA, SYNGR1, CSTB, PSMD2, NDUFC2, PSMB5, CD44, UBA52, VAMP8, POLR2H, NEU1, PSMB1, NCF4, PSMB6, ATP6V0D1, PSME1, GGH, UBE2L6, MAP3K8, CSNK2B, TRA…	CLU, ALDOA, HLA-C, FTL, PLA2G2A, HLA-B, EEF2, ICAM3, CD59, TNFAIP6, B2M, PRDX4, LY96, ANXA2, CTSH, DPP7, COMMD3, S100A11, ATP6V1G1, CXCL1, CYBA, CFD, PKM, PLD3, GSTP1, NPC2, POLR2L, GMFG, GUSB, ATP6V0E1, POLR2K, CD63, HEXB, LGALS3, DDOST, PGAM1, ARPC1B, TIFA, SYNGR1, CSTB, PSMD2, NDUFC2, PSMB5, CD44, UBA52, VAMP8, POLR2H, NEU1, PSMB1, NCF4, PSMB6, ATP6V0D1, PSME1, GGH, UBE2L6, MAP3K8, CSNK2B, TRA…
BILANGES_SERUM_RESPONSE_TRANSLATION	0.00140252	0.0564168	0.714121	3.1033	0	16	RPL18A, RPL21, RPL4, RPL10, RPS3, RPS4X, RPS5, RPS19, RPS6, EEF1B2, EIF3H, ARID5B, RPL14, RPS7, RPL6	RPL18A, RPL21, RPL4, RPL10, RPS3, RPS4X, RPS5, RPS19, RPS6, EEF1B2, EIF3H, ARID5B, RPL14, RPS7, RPL6
TAKAO_RESPONSE_TO_UVB_RADIATION_UP	0.00125786	0.0564168	0.509372	3.09662	0	35	RPL27A, EEF1D, RPLP0, RPL21, COX8A, RPL10A, RPS5, RPL36A, PFDN5, COX7A2, GPX4, COX5A, RPS25, POLR2L, COX5B, PMAIP1, PRDX2, ISCU, MANF, RPS9, UQCRFS1, COX6A1, S100A4, CCDC85B, SAP18, NDUFA4, COX7B	RPL27A, EEF1D, RPLP0, RPL21, COX8A, RPL10A, RPS5, RPL36A, PFDN5, COX7A2, GPX4, COX5A, RPS25, POLR2L, COX5B, PMAIP1, PRDX2, ISCU, MANF, RPS9, UQCRFS1, COX6A1, S100A4, CCDC85B, SAP18, NDUFA4, COX7B
LEE_LIVER_CANCER_SURVIVAL_DN	0.00129366	0.0564168	0.527223	3.05363	0	32	RPL31, IER3, RPL27, RPL17, RPS3, RPL35, RPS5, RPL36A, RPS6, RPL9, MTHFD2, RPS18, RPSA, PDCD5, RBX1, RPL38, RPS9, RPS7, PRMT1, RPL12, CDK4, BUB3, SFT2D1, RAN, HDDC2, PELI1, CKS2, RWDD1	RPL31, IER3, RPL27, RPL17, RPS3, RPL35, RPS5, RPL36A, RPS6, RPL9, MTHFD2, RPS18, RPSA, PDCD5, RBX1, RPL38, RPS9, RPS7, PRMT1, RPL12, CDK4, BUB3, SFT2D1, RAN, HDDC2, PELI1, CKS2, RWDD1
TARTE_PLASMA_CELL_VS_B_LYMPHOCYTE_UP	0.00129366	0.0564168	0.52532	3.04261	0	32	PRDX4, YIF1A, FKBP2, LMAN2, NUCB2, ARF4, PLD3, KDELR1, CAV1, PYCR1, HEXB, LGALS3, DDOST, MANF, SPCS2, CD38, CD27, HAGH, NEU1, P4HB, TNFRSF17, SERPINI1, KDELR2, RPN2, ALG3, AQP3	PRDX4, YIF1A, FKBP2, LMAN2, NUCB2, ARF4, PLD3, KDELR1, CAV1, PYCR1, HEXB, LGALS3, DDOST, MANF, SPCS2, CD38, CD27, HAGH, NEU1, P4HB, TNFRSF17, SERPINI1, KDELR2, RPN2, ALG3, AQP3
REACTOME_CELLULAR_RESPONSE_TO_CHEMICAL_STRESS	0.00122249	0.0564168	0.429376	2.97038	0	52	COX8A, SURF1, CYBA, COX7C, GSTP1, COX5A, COX7A2L, PRDX5, COX5B, PRDX2, RBX1, COX6B1, COX14, COX6A1, PSMD2, PSMB5, BLVRB, UBA52, PSMB1, NCF4, PSMB6, PSME1, GPX3, CSNK2B, PRDX1, P4HB, NDUFA4, TXN2, PSMB8, COX7B, PSMA1, PSMD12, SOD2, PSMA3, COX6C, PSMD4, COX16, PSMB7, PSMB3, PSMF1, PSMD8	COX8A, SURF1, CYBA, COX7C, GSTP1, COX5A, COX7A2L, PRDX5, COX5B, PRDX2, RBX1, COX6B1, COX14, COX6A1, PSMD2, PSMB5, BLVRB, UBA52, PSMB1, NCF4, PSMB6, PSME1, GPX3, CSNK2B, PRDX1, P4HB, NDUFA4, TXN2, PSMB8, COX7B, PSMA1, PSMD12, SOD2, PSMA3, COX6C, PSMD4, COX16, PSMB7, PSMB3, PSMF1, PSMD8
MCLACHLAN_DENTAL_CARIES_UP	0.0012285	0.0564168	0.440304	2.95732	0	48	MGP, SSR4, FKBP11, MZB1, GLRX, IER3, CCL3, CD79A, TNFAIP6, LY96, CYTIP, CTSH, CXCL1, CYBA, CFD, MTHFD2, BLNK, PIM2, CCL2, SAMSN1, UCP2, TIMP1, ARPC1B, SPP1, CD27, CD44, MT1X, VAMP8, NCF4	MGP, SSR4, FKBP11, MZB1, GLRX, IER3, CCL3, CD79A, TNFAIP6, LY96, CYTIP, CTSH, CXCL1, CYBA, CFD, MTHFD2, BLNK, PIM2, CCL2, SAMSN1, UCP2, TIMP1, ARPC1B, SPP1, CD27, CD44, MT1X, VAMP8, NCF4
FLOTHO_PEDIATRIC_ALL_THERAPY_RESPONSE_UP	0.00131752	0.0564168	0.552917	2.94767	0	26	RPL13A, RPL7, EEF2, RPS16, RPLP0, RPL27, RPL17, RPS20, RPS5, RPS19, RPS6, TPT1, RAB1A, FXYD5, RPS9, RPL37A, EIF3D, RPL5, RPL6	RPL13A, RPL7, EEF2, RPS16, RPLP0, RPL27, RPL17, RPS20, RPS5, RPS19, RPS6, TPT1, RAB1A, FXYD5, RPS9, RPL37A, EIF3D, RPL5, RPL6
REACTOME_NEUTROPHIL_DEGRANULATION	0.00113122	0.0564168	0.359352	2.92826	0	82	ALDOA, HLA-C, FTL, HLA-B, EEF2, CD59, TNFAIP6, B2M, PRDX4, ANXA2, CTSH, DPP7, COMMD3, S100A11, CXCL1, CYBA, CFD, PKM, GSTP1, NPC2, GMFG, GUSB, CD63, HEXB, LGALS3, DDOST, PGAM1, SYNGR1, CSTB, PSMD2, NDUFC2, CD44, VAMP8, NEU1, PSMB1, GGH, CSNK2B, TRAPPC1, DBNL, LAMTOR1, TMEM179B, RAB18, FUCA2, TOLLIP, PSMD12, ORMDL3, PYCARD, GLA, MIF, IMPDH2, PDAP1, BIN2, RHOG, RAB7A, PSMB7, A1BG, CTSA, CYSTM1, AGA…	ALDOA, HLA-C, FTL, HLA-B, EEF2, CD59, TNFAIP6, B2M, PRDX4, ANXA2, CTSH, DPP7, COMMD3, S100A11, CXCL1, CYBA, CFD, PKM, GSTP1, NPC2, GMFG, GUSB, CD63, HEXB, LGALS3, DDOST, PGAM1, SYNGR1, CSTB, PSMD2, NDUFC2, CD44, VAMP8, NEU1, PSMB1, GGH, CSNK2B, TRAPPC1, DBNL, LAMTOR1, TMEM179B, RAB18, FUCA2, TOLLIP, PSMD12, ORMDL3, PYCARD, GLA, MIF, IMPDH2, PDAP1, BIN2, RHOG, RAB7A, PSMB7, A1BG, CTSA, CYSTM1, AGA…
SHEDDEN_LUNG_CANCER_GOOD_SURVIVAL_A12	0.00121507	0.0564168	0.443642	2.92765	0	43	SSR4, FKBP11, PLA2G2A, CD79A, ICAM3, PRDX4, DNAJB9, CYTIP, TAPBPL, COMMD3, CYBA, NANS, SPAG4, ISG20, PIM2, ITM2C, HERPUD1, RHOH, SSR3, IFNAR2, MANF, CD38, TXNDC15, MGAT2, RABAC1, DERL1, BTG2, TNFRSF17, SEC24A	SSR4, FKBP11, PLA2G2A, CD79A, ICAM3, PRDX4, DNAJB9, CYTIP, TAPBPL, COMMD3, CYBA, NANS, SPAG4, ISG20, PIM2, ITM2C, HERPUD1, RHOH, SSR3, IFNAR2, MANF, CD38, TXNDC15, MGAT2, RABAC1, DERL1, BTG2, TNFRSF17, SEC24A
MUNSHI_MULTIPLE_MYELOMA_UP	0.00137552	0.0564168	0.630513	2.89489	0	18	SSR4, XBP1, LY96, FKBP2, ANXA2, DAD1, ISG20, PIM2, CD63, HAX1, PSMB1, S100A4, UBE2L3, TNFRSF17, RAN, LDHB	SSR4, XBP1, LY96, FKBP2, ANXA2, DAD1, ISG20, PIM2, CD63, HAX1, PSMB1, S100A4, UBE2L3, TNFRSF17, RAN, LDHB
SWEET_KRAS_ONCOGENIC_SIGNATURE	0.00133156	0.0564168	0.556523	2.88614	0	24	RPL8, GLRX, RPL3, EEF1D, EEF2, FKBP2, GADD45A, BSG, KDELR1, EIF3E, EEF1B2, NPC2, LGALS3, RPL14, MANF, RPL6, SLC25A5, FAM3C, PHB2, RABGGTB, TANK	RPL8, GLRX, RPL3, EEF1D, EEF2, FKBP2, GADD45A, BSG, KDELR1, EIF3E, EEF1B2, NPC2, LGALS3, RPL14, MANF, RPL6, SLC25A5, FAM3C, PHB2, RABGGTB, TANK
YAMASHITA_LIVER_CANCER_WITH_EPCAM_UP	0.00138889	0.0564168	0.615656	2.8631	0	19	RPL13A, RPL31, RPL23A, RPS10, RPLP0, RPL17, RPL7A, RPS3, RPS4X, RPL35, RPL9, RPSA, MRPL3, RPS7, RPL6	RPL13A, RPL31, RPL23A, RPS10, RPLP0, RPL17, RPL7A, RPS3, RPS4X, RPL35, RPL9, RPSA, MRPL3, RPS7, RPL6
NUTT_GBM_VS_AO_GLIOMA_DN	0.00140845	0.0564168	0.67268	2.84253	0	15	RPL23A, RPL27A, RPLP2, RPL4, RPS20, YIF1A, RPL36AL, RPS6, EIF3E, RPS13, UQCRB, CIRBP, RPL24, VDAC2	RPL23A, RPL27A, RPLP2, RPL4, RPS20, YIF1A, RPL36AL, RPS6, EIF3E, RPS13, UQCRB, CIRBP, RPL24, VDAC2
DANG_MYC_TARGETS_UP	0.00125786	0.0564168	0.463304	2.81656	0	35	RPL27A, RPL3, RPS16, RPL27, RPS20, RPL19, RPL10, NME1, RPS5, RPS19, EIF4A1, GAPDH, RPL26, RPS13, RPL9, PYCR1, EIF4E, UXT, CSTB, RPL5, PSMB1, RPL32, CDK4	RPL27A, RPL3, RPS16, RPL27, RPS20, RPL19, RPL10, NME1, RPS5, RPS19, EIF4A1, GAPDH, RPL26, RPS13, RPL9, PYCR1, EIF4E, UXT, CSTB, RPL5, PSMB1, RPL32, CDK4
STARK_PREFRONTAL_CORTEX_22Q11_DELETION_DN	0.00106383	0.0564168	0.28338	2.81618	0	161	ALDOA, SSR4, KRTCAP2, RPL8, NDUFS8, UFC1, CNPY2, RPL4, MGST3, RPL15, NOP10, FKBP2, NDUFB11, TRMT112, NME1, SEC11C, SERF2, RHEB, RPL36A, PFDN5, SRP9, COX7A2, TAF9, NDUFB10, COX7C, RPL26, MPC2, EIF1, NDUFA2, NDUFAF3, RPL18, EIF3H, TPI1, COX5B, NDUFA11, CREB3, TMEM256, MRPL51, GTF3A, TMEM208, SLIRP, RPL22L1, PRDX2, MRPL55, EIF4E, MRPL3, EIF3K, PDCD5, OGFOD3, UQCRFS1, HAGH, COX14, MRPL17, SRA1, FAM13…	ALDOA, SSR4, KRTCAP2, RPL8, NDUFS8, UFC1, CNPY2, RPL4, MGST3, RPL15, NOP10, FKBP2, NDUFB11, TRMT112, NME1, SEC11C, SERF2, RHEB, RPL36A, PFDN5, SRP9, COX7A2, TAF9, NDUFB10, COX7C, RPL26, MPC2, EIF1, NDUFA2, NDUFAF3, RPL18, EIF3H, TPI1, COX5B, NDUFA11, CREB3, TMEM256, MRPL51, GTF3A, TMEM208, SLIRP, RPL22L1, PRDX2, MRPL55, EIF4E, MRPL3, EIF3K, PDCD5, OGFOD3, UQCRFS1, HAGH, COX14, MRPL17, SRA1, FAM13…
ANDERSEN_LIVER_CANCER_KRT19_UP	0.00142653	0.0564168	0.742625	2.77847	0	11	RPL13A, RPL27A, RPL3, RPS14, RPL35A, RPL10A, RPL9, RPS25, RPS18, CSTB	RPL13A, RPL27A, RPL3, RPS14, RPL35A, RPL10A, RPL9, RPS25, RPS18, CSTB
LAIHO_COLORECTAL_CANCER_SERRATED_UP	0.0013089	0.0564168	0.501258	2.75634	0	28	B2M, NOP10, ANXA2, SERF2, COMMD3, TOMM7, RPL36AL, DAD1, CAV1, LGALS1, ATP6V0E1, RBX1, NDUFV2, NEDD8, SNRPE, SPARC, SEC24A, LSM3, MBD4, PELI1, C1S, CHMP2B, PSMD4	B2M, NOP10, ANXA2, SERF2, COMMD3, TOMM7, RPL36AL, DAD1, CAV1, LGALS1, ATP6V0E1, RBX1, NDUFV2, NEDD8, SNRPE, SPARC, SEC24A, LSM3, MBD4, PELI1, C1S, CHMP2B, PSMD4
SANA_RESPONSE_TO_IFNG_DN	0.00131579	0.0564168	0.53152	2.73092	0	23	RPLP0, MGST3, GADD45A, RPL10A, TPT1, LGALS1, RPSA, CTNNAL1, PRMT1, RPL6, SSR2, PRDX1, NDUFA4, KDELR2, RAN, TUBA4A, SLC25A3, TIMM17A, DESI2, SNRPD2	RPLP0, MGST3, GADD45A, RPL10A, TPT1, LGALS1, RPSA, CTNNAL1, PRMT1, RPL6, SSR2, PRDX1, NDUFA4, KDELR2, RAN, TUBA4A, SLC25A3, TIMM17A, DESI2, SNRPD2
SWEET_LUNG_CANCER_KRAS_UP	0.0011274	0.0564168	0.329727	2.71753	0	85	CLU, ALDOA, RPL8, GLRX, RPL3, EEF1D, EEF2, XBP1, PRDX4, FKBP2, GADD45A, CTSH, NUCB2, RPL10A, BSG, CYBA, PKM, GAPDH, PLD3, KDELR1, EIF3E, NPC2, ITM2C, PRDX5, TPI1, RPS18, CD63, LGALS3, SPP1, MANF, CSTB, PSMB5, CD44, MT1X, VAMP8, PRELID1, ATP6V0D1, PSME1, RPL6, RPL36, FAM3C, PHB2, MRPS34, FAM162A, VAMP2, MRPS18B, SLC25A39, RABGGTB, ENO1, TANK, PSMD4, CKS2, UBQLN2, FCGR2B, ERH, CTSA, PGLS, BTG3, CND…	CLU, ALDOA, RPL8, GLRX, RPL3, EEF1D, EEF2, XBP1, PRDX4, FKBP2, GADD45A, CTSH, NUCB2, RPL10A, BSG, CYBA, PKM, GAPDH, PLD3, KDELR1, EIF3E, NPC2, ITM2C, PRDX5, TPI1, RPS18, CD63, LGALS3, SPP1, MANF, CSTB, PSMB5, CD44, MT1X, VAMP8, PRELID1, ATP6V0D1, PSME1, RPL6, RPL36, FAM3C, PHB2, MRPS34, FAM162A, VAMP2, MRPS18B, SLC25A39, RABGGTB, ENO1, TANK, PSMD4, CKS2, UBQLN2, FCGR2B, ERH, CTSA, PGLS, BTG3, CND…
WP_ELECTRON_TRANSPORT_CHAIN_OXPHOS_SYSTEM_IN_MITOCHONDRIA	0.00120773	0.0564168	0.374435	2.71746	0	59	SLC25A6, NDUFS8, COX8A, UQCRQ, NDUFB7, SURF1, COX7A2, NDUFB10, COX7C, UQCRH, COX5A, NDUFA2, COX7A2L, COX5B, NDUFAB1, UQCRB, UCP2, NDUFB9, NDUFA5, COX6B1, UQCRFS1, COX6A1, NDUFC2, NDUFV2, SLC25A5, NDUFB5, NDUFV3, NDUFA4, COX7B, NDUFB6, NDUFS5, COX6C, COX17, NDUFA3	SLC25A6, NDUFS8, COX8A, UQCRQ, NDUFB7, SURF1, COX7A2, NDUFB10, COX7C, UQCRH, COX5A, NDUFA2, COX7A2L, COX5B, NDUFAB1, UQCRB, UCP2, NDUFB9, NDUFA5, COX6B1, UQCRFS1, COX6A1, NDUFC2, NDUFV2, SLC25A5, NDUFB5, NDUFV3, NDUFA4, COX7B, NDUFB6, NDUFS5, COX6C, COX17, NDUFA3
WP_VEGFAVEGFR2_SIGNALING_PATHWAY	0.00119048	0.0564168	0.357791	2.71637	0	67	ALDOA, RPL13A, RPL7, SSR4, RPLP2, RPL18A, FN1, ATF4, RPL27, DNAJB9, RPL10A, BSG, RPS6, ARF4, SDF2L1, GAPDH, RPL26, HTRA1, EIF3H, LRRC59, HSPB1, CAV1, HERPUD1, LMAN1, CCL2, SSR3, PRDX2, EIF4E, PFN1, EIF3D, RPL5, RPS11, ACP1	ALDOA, RPL13A, RPL7, SSR4, RPLP2, RPL18A, FN1, ATF4, RPL27, DNAJB9, RPL10A, BSG, RPS6, ARF4, SDF2L1, GAPDH, RPL26, HTRA1, EIF3H, LRRC59, HSPB1, CAV1, HERPUD1, LMAN1, CCL2, SSR3, PRDX2, EIF4E, PFN1, EIF3D, RPL5, RPS11, ACP1
HOUNKPE_HOUSEKEEPING_GENES	0.00102775	0.0564168	0.245079	2.70012	0	250	OST4, UFC1, EEF1D, ERGIC3, RPL4, TMEM258, RPL15, YIF1A, TMED9, RPL35A, STX5, CUTA, LMAN2, ERLEC1, RPS19BP1, TRMT112, SMDT1, RHEB, SERP1, B4GALT7, EIF4A1, SRP9, DAD1, ARF4, ZNF706, KDELR1, GPX4, EIF3E, TMED4, ADRM1, JTB, SRPRB, LRRC59, PRDX5, TPI1, U2AF1, COPE, PPP1CC, ATP6V0E1, GABARAPL2, LMAN1, TMEM256, EIF2S2, MRPL51, POLR2K, GTF3A, SLIRP, SSR3, ZNF593, HAX1, OSTC, ISCU, EIF3K, SCYL1, RBX1, TME…	OST4, UFC1, EEF1D, ERGIC3, RPL4, TMEM258, RPL15, YIF1A, TMED9, RPL35A, STX5, CUTA, LMAN2, ERLEC1, RPS19BP1, TRMT112, SMDT1, RHEB, SERP1, B4GALT7, EIF4A1, SRP9, DAD1, ARF4, ZNF706, KDELR1, GPX4, EIF3E, TMED4, ADRM1, JTB, SRPRB, LRRC59, PRDX5, TPI1, U2AF1, COPE, PPP1CC, ATP6V0E1, GABARAPL2, LMAN1, TMEM256, EIF2S2, MRPL51, POLR2K, GTF3A, SLIRP, SSR3, ZNF593, HAX1, OSTC, ISCU, EIF3K, SCYL1, RBX1, TME…
CHAUHAN_RESPONSE_TO_METHOXYESTRADIOL_DN	0.00129199	0.0564168	0.450685	2.67584	0	34	SLC25A6, CCL3, XBP1, B2M, PKM, PIM2, NPC2, COPE, LGALS1, AP3S1, HERPUD1, DDOST, EIF3K, SPCS2, COX6A1, ERP29, RPL12, TUBB2A, PHB2, BTG2, ATP6V1F, FDPS, VAMP2, S100A10	SLC25A6, CCL3, XBP1, B2M, PKM, PIM2, NPC2, COPE, LGALS1, AP3S1, HERPUD1, DDOST, EIF3K, SPCS2, COX6A1, ERP29, RPL12, TUBB2A, PHB2, BTG2, ATP6V1F, FDPS, VAMP2, S100A10
TARTE_PLASMA_CELL_VS_PLASMABLAST_UP	0.00120773	0.0564168	0.367742	2.66889	0	59	CLU, SSR4, FTL, RPLP1, RPL23A, HLA-B, RPL18A, OAZ1, RPS16, RPLP0, RPL7A, B2M, RPS14, RPS15, TSC22D3, CYBA, FCGRT, HSPB1, TPT1, RPS18, HERPUD1, RPSA, IFITM3, CIRBP, RPL37A, HLA-DOB, RPS11, GPX3, SMPDL3B, RPS15A, TNC, RPL24, PHB2, BTG2	CLU, SSR4, FTL, RPLP1, RPL23A, HLA-B, RPL18A, OAZ1, RPS16, RPLP0, RPL7A, B2M, RPS14, RPS15, TSC22D3, CYBA, FCGRT, HSPB1, TPT1, RPS18, HERPUD1, RPSA, IFITM3, CIRBP, RPL37A, HLA-DOB, RPS11, GPX3, SMPDL3B, RPS15A, TNC, RPL24, PHB2, BTG2
HOLLEMAN_ASPARAGINASE_RESISTANCE_B_ALL_UP	0.00139082	0.0564168	0.642888	2.65355	0	14	RPL13A, RPL3, RPLP0, RPL4, RPL7A, RPS3, RPS5, EEF1B2, EIF3K, EIF3D, RPL5, RPL6	RPL13A, RPL3, RPLP0, RPL4, RPL7A, RPS3, RPS5, EEF1B2, EIF3K, EIF3D, RPL5, RPL6
PODAR_RESPONSE_TO_ADAPHOSTIN_UP	0.00125786	0.0564168	0.436141	2.65143	0	35	CLU, GLRX, ATF4, DNAJB9, CYTIP, GADD45A, ISG20, HSPB1, DDIT4, PMAIP1, ARID5B, SQSTM1, SLC3A2, CD44, MGAT2, RAB9A, TUBB2A, DNAJB1, ANXA1, OSER1, MAP1LC3B, ZFP36L1, ZNF165, ASNS, GLA, CEBPG	CLU, GLRX, ATF4, DNAJB9, CYTIP, GADD45A, ISG20, HSPB1, DDIT4, PMAIP1, ARID5B, SQSTM1, SLC3A2, CD44, MGAT2, RAB9A, TUBB2A, DNAJB1, ANXA1, OSER1, MAP1LC3B, ZFP36L1, ZNF165, ASNS, GLA, CEBPG
REACTOME_ANTIGEN_PROCESSING_CROSS_PRESENTATION	0.00133156	0.0564168	0.510571	2.64784	0	24	HLA-C, HLA-B, B2M, LY96, CYBA, PSMD2, PSMB5, UBA52, VAMP8, PSMB1, NCF4, PSMB6, PSME1, PSMB8, PSMA1, PSMD12, PSMA3, PSMD4, PSMB7, PSMB3, PSMF1, PSMD8, PSMD13	HLA-C, HLA-B, B2M, LY96, CYBA, PSMD2, PSMB5, UBA52, VAMP8, PSMB1, NCF4, PSMB6, PSME1, PSMB8, PSMA1, PSMD12, PSMA3, PSMD4, PSMB7, PSMB3, PSMF1, PSMD8, PSMD13
REACTOME_INTERLEUKIN_1_SIGNALING	0.00133156	0.0564168	0.507539	2.63211	0	24	RBX1, SQSTM1, PSMD2, PSMB5, UBA52, PSMB1, PSMB6, PSME1, MAP3K8, PSMB8, TOLLIP, PSMA1, PSMD12, PELI1, PSMA3, PSMD4, RELA, PSMB7, PSMB3, PSMF1, IL1B, PSMD8, PSMD13	RBX1, SQSTM1, PSMD2, PSMB5, UBA52, PSMB1, PSMB6, PSME1, MAP3K8, PSMB8, TOLLIP, PSMA1, PSMD12, PELI1, PSMA3, PSMD4, RELA, PSMB7, PSMB3, PSMF1, IL1B, PSMD8, PSMD13
REACTOME_CYTOPROTECTION_BY_HMOX1	0.00123305	0.0564168	0.405515	2.61677	0	41	COX8A, SURF1, COX7C, COX5A, COX7A2L, COX5B, RBX1, COX6B1, COX14, COX6A1, PSMD2, PSMB5, BLVRB, UBA52, PSMB1, PSMB6, PSME1, CSNK2B, NDUFA4, PSMB8, COX7B, PSMA1, PSMD12, PSMA3, COX6C, PSMD4, COX16, PSMB7, PSMB3, PSMF1, PSMD8	COX8A, SURF1, COX7C, COX5A, COX7A2L, COX5B, RBX1, COX6B1, COX14, COX6A1, PSMD2, PSMB5, BLVRB, UBA52, PSMB1, PSMB6, PSME1, CSNK2B, NDUFA4, PSMB8, COX7B, PSMA1, PSMD12, PSMA3, COX6C, PSMD4, COX16, PSMB7, PSMB3, PSMF1, PSMD8
REACTOME_ABC_TRANSPORTER_DISORDERS	0.00135685	0.0564168	0.542981	2.61471	0	20	DERL3, ERLEC1, PSMD2, PSMB5, UBA52, PSMB1, DERL1, PSMB6, PSME1, PSMB8, PSMA1, PSMD12, PSMA3, PSMD4, PSMB7, PSMB3, PSMF1, PSMD8, RNF5, PSMD13	DERL3, ERLEC1, PSMD2, PSMB5, UBA52, PSMB1, DERL1, PSMB6, PSME1, PSMB8, PSMA1, PSMD12, PSMA3, PSMD4, PSMB7, PSMB3, PSMF1, PSMD8, RNF5, PSMD13
REACTOME_DEFECTIVE_CFTR_CAUSES_CYSTIC_FIBROSIS	0.00135685	0.0564168	0.542981	2.61471	0	20	DERL3, ERLEC1, PSMD2, PSMB5, UBA52, PSMB1, DERL1, PSMB6, PSME1, PSMB8, PSMA1, PSMD12, PSMA3, PSMD4, PSMB7, PSMB3, PSMF1, PSMD8, RNF5, PSMD13	DERL3, ERLEC1, PSMD2, PSMB5, UBA52, PSMB1, DERL1, PSMB6, PSME1, PSMB8, PSMA1, PSMD12, PSMA3, PSMD4, PSMB7, PSMB3, PSMF1, PSMD8, RNF5, PSMD13
ZHONG_SECRETOME_OF_LUNG_CANCER_AND_FIBROBLAST	0.00124688	0.0564168	0.400717	2.60011	0	42	CLU, ALDOA, RPL18A, FN1, EEF2, BGN, CYTIP, RPL10A, PKM, GSTP1, NPC2, TPI1, TPT1, SPP1, PSMB5, UBA52, PSMB1, PSMB6, SPARC, PRDX1, AKR1B1, P4HB, FAM3C, PSMA1, RAN, PSMA3, ENO1, MDH2, NUCB1	CLU, ALDOA, RPL18A, FN1, EEF2, BGN, CYTIP, RPL10A, PKM, GSTP1, NPC2, TPI1, TPT1, SPP1, PSMB5, UBA52, PSMB1, PSMB6, SPARC, PRDX1, AKR1B1, P4HB, FAM3C, PSMA1, RAN, PSMA3, ENO1, MDH2, NUCB1
KEGG_OXIDATIVE_PHOSPHORYLATION	0.00119048	0.0564168	0.34023	2.58304	0	67	NDUFS8, NDUFA4L2, COX8A, UQCRQ, NDUFB7, ATP6V1G1, COX7A2, NDUFB10, COX7C, UQCRH, COX5A, NDUFA2, COX7A2L, COX5B, NDUFAB1, NDUFA11, ATP6V0E1, UQCRB, NDUFB9, NDUFA5, COX6B1, UQCRFS1, COX6A1, NDUFC2, NDUFV2, ATP6V0D1, NDUFB5, NDUFV3, NDUFA4, ATP6V1F, COX7B, NDUFB6, PPA1, NDUFS5, COX6C, COX17, NDUFA3, ATP6V0B	NDUFS8, NDUFA4L2, COX8A, UQCRQ, NDUFB7, ATP6V1G1, COX7A2, NDUFB10, COX7C, UQCRH, COX5A, NDUFA2, COX7A2L, COX5B, NDUFAB1, NDUFA11, ATP6V0E1, UQCRB, NDUFB9, NDUFA5, COX6B1, UQCRFS1, COX6A1, NDUFC2, NDUFV2, ATP6V0D1, NDUFB5, NDUFV3, NDUFA4, ATP6V1F, COX7B, NDUFB6, PPA1, NDUFS5, COX6C, COX17, NDUFA3, ATP6V0B
DANG_BOUND_BY_MYC	0.00105152	0.0564168	0.247997	2.57796	0	192	RPL13A, RPL31, RPL8, RPL27A, RPL3, CNPY2, OAZ1, RPS26, ATF4, RPS16, RPL27, RPS20, RPL15, YIF1A, RPL19, RPL10, FKBP2, CUTA, CYTIP, NME1, RPS5, RHEB, SERP1, RPS19, EIF4A1, RPS15, BSG, RPS6, ARF4, CYBA, SDF2L1, PKM, GAPDH, COX7C, RPL26, GSTP1, ISG20, RPS13, RPL9, RPS27L, NDUFA2, RPS25, COX7A2L, RPL18, OCIAD1, PRDX5, U2AF1, HERPUD1, CD63, CIB1, RAB1A, PYCR1, POLD4, ZNF593, EIF4E, HAX1, UXT, ALG5, EIF…	RPL13A, RPL31, RPL8, RPL27A, RPL3, CNPY2, OAZ1, RPS26, ATF4, RPS16, RPL27, RPS20, RPL15, YIF1A, RPL19, RPL10, FKBP2, CUTA, CYTIP, NME1, RPS5, RHEB, SERP1, RPS19, EIF4A1, RPS15, BSG, RPS6, ARF4, CYBA, SDF2L1, PKM, GAPDH, COX7C, RPL26, GSTP1, ISG20, RPS13, RPL9, RPS27L, NDUFA2, RPS25, COX7A2L, RPL18, OCIAD1, PRDX5, U2AF1, HERPUD1, CD63, CIB1, RAB1A, PYCR1, POLD4, ZNF593, EIF4E, HAX1, UXT, ALG5, EIF…
BILANGES_RAPAMYCIN_SENSITIVE_VIA_TSC1_AND_TSC2	0.001321	0.0564168	0.484693	2.56371	0	25	RPL31, SSR4, RPL3, RPS26, BGN, RPL35A, RPL10A, RPL36A, KDELR1, EIF3E, EIF3K, UQCRFS1, BLVRB, NAA10, RPL36, TUBB2A, SLC25A5, SLC25A3, IMPDH2, VDAC1, IGBP1	RPL31, SSR4, RPL3, RPS26, BGN, RPL35A, RPL10A, RPL36A, KDELR1, EIF3E, EIF3K, UQCRFS1, BLVRB, NAA10, RPL36, TUBB2A, SLC25A5, SLC25A3, IMPDH2, VDAC1, IGBP1
REACTOME_ABC_FAMILY_PROTEINS_MEDIATED_TRANSPORT	0.00132626	0.0564168	0.507582	2.55949	0	22	DERL3, ERLEC1, EIF2S2, PSMD2, PSMB5, UBA52, PSMB1, DERL1, PSMB6, PSME1, PSMB8, PSMA1, PSMD12, PSMA3, PSMD4, PSMB7, PSMB3, PSMF1, PSMD8, RNF5, PSMD13	DERL3, ERLEC1, EIF2S2, PSMD2, PSMB5, UBA52, PSMB1, DERL1, PSMB6, PSME1, PSMB8, PSMA1, PSMD12, PSMA3, PSMD4, PSMB7, PSMB3, PSMF1, PSMD8, RNF5, PSMD13
KIM_LRRC3B_TARGETS	0.00158228	0.0582606	0.899448	2.55267	0	6	HLA-C, HLA-B, CD59, B2M, CXCL1, EIF3E	HLA-C, HLA-B, CD59, B2M, CXCL1, EIF3E
KAYO_AGING_MUSCLE_DN	0.00134771	0.0564168	0.5197	2.55025	0	21	RPL31, COX8A, SURF1, CTSH, RPL36AL, UQCRH, RPS25, RPS18, LGALS3, COX6A1, RPS7, ACP1, NEU1, NDUFV2, SPARC, VDAC2	RPL31, COX8A, SURF1, CTSH, RPL36AL, UQCRH, RPS25, RPS18, LGALS3, COX6A1, RPS7, ACP1, NEU1, NDUFV2, SPARC, VDAC2
KEGG_PARKINSONS_DISEASE	0.00119474	0.0564168	0.343015	2.54045	0	63	SLC25A6, NDUFS8, NDUFA4L2, COX8A, UQCRQ, NDUFB7, COX7A2, NDUFB10, COX7C, UQCRH, COX5A, NDUFA2, COX7A2L, COX5B, NDUFAB1, UQCRB, NDUFB9, NDUFA5, COX6B1, UQCRFS1, COX6A1, NDUFC2, NDUFV2, UBE2L6, UBE2L3, SLC25A5, NDUFB5, VDAC2, NDUFV3, NDUFA4, COX7B, NDUFB6, NDUFS5, COX6C, NDUFA3	SLC25A6, NDUFS8, NDUFA4L2, COX8A, UQCRQ, NDUFB7, COX7A2, NDUFB10, COX7C, UQCRH, COX5A, NDUFA2, COX7A2L, COX5B, NDUFAB1, UQCRB, NDUFB9, NDUFA5, COX6B1, UQCRFS1, COX6A1, NDUFC2, NDUFV2, UBE2L6, UBE2L3, SLC25A5, NDUFB5, VDAC2, NDUFV3, NDUFA4, COX7B, NDUFB6, NDUFS5, COX6C, NDUFA3
YAGI_AML_WITH_INV_16_TRANSLOCATION	0.00122249	0.0564168	0.35607	2.53514	0	57	RPL13A, RPL31, RPLP1, RPL23A, RPL27A, RPLP2, RPS16, RPLP0, RPS20, B2M, RPL19, FKBP2, RPS4X, RPS6, RPS13, ARID5A, HSPB1, TPT1, ATP6V0E1, PMAIP1, RPS18, TIMP1, SPP1, SPCS2, SLC38A10, RPL37A	RPL13A, RPL31, RPLP1, RPL23A, RPL27A, RPLP2, RPS16, RPLP0, RPS20, B2M, RPL19, FKBP2, RPS4X, RPS6, RPS13, ARID5A, HSPB1, TPT1, ATP6V0E1, PMAIP1, RPS18, TIMP1, SPP1, SPCS2, SLC38A10, RPL37A
BENPORATH_MYC_TARGETS_WITH_EBOX	0.0012285	0.0564168	0.376597	2.52943	0	48	RPL13A, RPL23A, RPL27A, ATF4, RPL19, RPL10, NME1, RPL36A, RPS19, EIF4A1, RPS15, BSG, RPS6, ARF4, GAPDH, GSTP1, ISG20, PIM2, HERPUD1, CD63, EIF4E, SQSTM1, CSTB, UBA52, PSMB1	RPL13A, RPL23A, RPL27A, ATF4, RPL19, RPL10, NME1, RPL36A, RPS19, EIF4A1, RPS15, BSG, RPS6, ARF4, GAPDH, GSTP1, ISG20, PIM2, HERPUD1, CD63, EIF4E, SQSTM1, CSTB, UBA52, PSMB1
REACTOME_HEDGEHOG_LIGAND_BIOGENESIS	0.00138889	0.0564168	0.542645	2.52357	0	19	ERLEC1, PSMD2, PSMB5, UBA52, PSMB1, PSMB6, PSME1, P4HB, PSMB8, PSMA1, PSMD12, PSMA3, PSMD4, PSMB7, PSMB3, PSMF1, PSMD8, SYVN1, PSMD13	ERLEC1, PSMD2, PSMB5, UBA52, PSMB1, PSMB6, PSME1, P4HB, PSMB8, PSMA1, PSMD12, PSMA3, PSMD4, PSMB7, PSMB3, PSMF1, PSMD8, SYVN1, PSMD13
TIEN_INTESTINE_PROBIOTICS_2HR_UP	0.0015456	0.0582606	0.778392	2.51714	0	8	RPLP0, B2M, RPS6, GAPDH, KDELR1, TPT1, RPS11, ST6GALNAC4	RPLP0, B2M, RPS6, GAPDH, KDELR1, TPT1, RPS11, ST6GALNAC4
KEGG_HUNTINGTONS_DISEASE	0.00119474	0.0564168	0.331215	2.50064	0	66	SLC25A6, NDUFS8, NDUFA4L2, COX8A, UQCRQ, NDUFB7, COX7A2, NDUFB10, COX7C, UQCRH, COX5A, NDUFA2, POLR2L, COX7A2L, COX5B, NDUFAB1, UQCRB, CREB3, POLR2K, NDUFB9, NDUFA5, COX6B1, UQCRFS1, COX6A1, NDUFC2, POLR2H, NDUFV2, SLC25A5, NDUFB5, VDAC2, NDUFV3, NDUFA4, POLR2J, COX7B, NDUFB6, SOD2, NDUFS5, COX6C, NDUFA3	SLC25A6, NDUFS8, NDUFA4L2, COX8A, UQCRQ, NDUFB7, COX7A2, NDUFB10, COX7C, UQCRH, COX5A, NDUFA2, POLR2L, COX7A2L, COX5B, NDUFAB1, UQCRB, CREB3, POLR2K, NDUFB9, NDUFA5, COX6B1, UQCRFS1, COX6A1, NDUFC2, POLR2H, NDUFV2, SLC25A5, NDUFB5, VDAC2, NDUFV3, NDUFA4, POLR2J, COX7B, NDUFB6, SOD2, NDUFS5, COX6C, NDUFA3
POMEROY_MEDULLOBLASTOMA_DESMOPLASIC_VS_CLASSIC_DN	0.00137363	0.0564168	0.555232	2.49359	0	17	MGP, RPL7, RPS10, RPL21, RPL35A, RPL10A, RPL36A, EEF1B2, TPT1, RPS18, RPS11, COL1A2, RPL24	MGP, RPL7, RPS10, RPL21, RPL35A, RPL10A, RPL36A, EEF1B2, TPT1, RPS18, RPS11, COL1A2, RPL24
TOMLINS_PROSTATE_CANCER_UP	0.00145138	0.0569773	0.699004	2.49319	0	10	RPL31, SLC25A6, EEF2, CNPY2, EIF4A1, ATP6V1G1, GUSB, MANF, UAP1	RPL31, SLC25A6, EEF2, CNPY2, EIF4A1, ATP6V1G1, GUSB, MANF, UAP1
GOLDRATH_ANTIGEN_RESPONSE	0.00121951	0.0564168	0.366409	2.49239	0	50	KRTCAP2, GLRX, IER3, CCL3, PRDX4, ITM2B, REEP5, ANXA2, S100A11, TAF9, GAPDH, MTHFD2, LRRC59, TPI1, LGALS1, LGALS3, PGAM1, IFITM3, CD44, MT1X, C4orf3, NCF4, S100A4, GGH, PERP, RNH1, TMEM14C, TRAPPC1, ANXA1, S100A10, CISD1, RAN	KRTCAP2, GLRX, IER3, CCL3, PRDX4, ITM2B, REEP5, ANXA2, S100A11, TAF9, GAPDH, MTHFD2, LRRC59, TPI1, LGALS1, LGALS3, PGAM1, IFITM3, CD44, MT1X, C4orf3, NCF4, S100A4, GGH, PERP, RNH1, TMEM14C, TRAPPC1, ANXA1, S100A10, CISD1, RAN
WP_PROTEASOME_DEGRADATION	0.00137552	0.0564168	0.54231	2.48992	0	18	HLA-C, HLA-B, PSMD2, PSMB5, PSMB1, PSMB6, PSME1, PSMB8, PSMA1, RPN2, PSMD12, PSMA3, PSMD4, PSMB7, UBE2D1, PSMB3, PSMD8, PSMD13	HLA-C, HLA-B, PSMD2, PSMB5, PSMB1, PSMB6, PSME1, PSMB8, PSMA1, RPN2, PSMD12, PSMA3, PSMD4, PSMB7, UBE2D1, PSMB3, PSMD8, PSMD13
PELLICCIOTTA_HDAC_IN_ANTIGEN_PRESENTATION_DN	0.00140252	0.0564168	0.572486	2.48781	0	16	HLA-C, HLA-B, ATF4, TAPBPL, SERP1, KDELR1, TMED4, PSMB5, DERL1, PSMB6, PSME1, PSMB8, PSMA1, PSMA3, PSMF1, PSMD8	HLA-C, HLA-B, ATF4, TAPBPL, SERP1, KDELR1, TMED4, PSMB5, DERL1, PSMB6, PSME1, PSMB8, PSMA1, PSMA3, PSMF1, PSMD8
YAO_TEMPORAL_RESPONSE_TO_PROGESTERONE_CLUSTER_13	0.00118203	0.0564168	0.324681	2.48368	0	69	MRPL23, MRPL52, CUTA, NDUFB11, REEP5, ANXA2, CYBA, TAF9, GPX4, NDUFA2, COX5B, LGALS1, UQCRB, PRDX2, NDUFA5, PDCD5, NDUFA13, COX6A1, UBL5, TIMM8B, NEDD8, PQBP1, CHMP2A, SNRPE, COMMD1, NDUFB5, TMED3, DBNL, MRPS33, FAM3C, NDUFV3, ANXA1, DNAJC15, TXNDC17, CSRP1, COX7B, LSM3, S100A10, HDDC2, DYNLRB1, NDUFA3, SNRPD2, TMEM205, COX16, LAMTOR5, MRPS18A	MRPL23, MRPL52, CUTA, NDUFB11, REEP5, ANXA2, CYBA, TAF9, GPX4, NDUFA2, COX5B, LGALS1, UQCRB, PRDX2, NDUFA5, PDCD5, NDUFA13, COX6A1, UBL5, TIMM8B, NEDD8, PQBP1, CHMP2A, SNRPE, COMMD1, NDUFB5, TMED3, DBNL, MRPS33, FAM3C, NDUFV3, ANXA1, DNAJC15, TXNDC17, CSRP1, COX7B, LSM3, S100A10, HDDC2, DYNLRB1, NDUFA3, SNRPD2, TMEM205, COX16, LAMTOR5, MRPS18A
PUJANA_BRCA1_PCC_NETWORK	0.00102881	0.0564168	0.225487	2.47875	0	248	RPL13A, RPL7, RPL31, COMP, RPL23A, RPL27A, RPLP2, CCL3, RPL18A, EEF2, ATF4, RPLP0, RPL27, CD79A, RPL21, RPL4, RPL17, RPS20, MRPL23, RPL15, RPL19, INSIG1, RPL35, NME1, RPL10A, RPS5, RPL36A, RPS19, EIF4A1, SRP9, RPL36AL, RPS6, TAF9, GAPDH, UQCRH, EIF3E, MTHFD2, EEF1B2, BLNK, PIM2, COX5A, RPS25, COX7A2L, EIF3H, U2AF1, PPP1CC, PMAIP1, AP3S1, RASSF1, EIF2S2, GTF3A, RHOH, PYCR1, UCP2, MRPL3, RPL14, EIF…	RPL13A, RPL7, RPL31, COMP, RPL23A, RPL27A, RPLP2, CCL3, RPL18A, EEF2, ATF4, RPLP0, RPL27, CD79A, RPL21, RPL4, RPL17, RPS20, MRPL23, RPL15, RPL19, INSIG1, RPL35, NME1, RPL10A, RPS5, RPL36A, RPS19, EIF4A1, SRP9, RPL36AL, RPS6, TAF9, GAPDH, UQCRH, EIF3E, MTHFD2, EEF1B2, BLNK, PIM2, COX5A, RPS25, COX7A2L, EIF3H, U2AF1, PPP1CC, PMAIP1, AP3S1, RASSF1, EIF2S2, GTF3A, RHOH, PYCR1, UCP2, MRPL3, RPL14, EIF…
KEGG_CARDIAC_MUSCLE_CONTRACTION	0.00131579	0.0564168	0.482413	2.47861	0	23	COX8A, UQCRQ, COX7A2, COX7C, UQCRH, COX5A, COX7A2L, COX5B, UQCRB, COX6B1, UQCRFS1, COX6A1	COX8A, UQCRQ, COX7A2, COX7C, UQCRH, COX5A, COX7A2L, COX5B, UQCRB, COX6B1, UQCRFS1, COX6A1
BENPORATH_MYC_MAX_TARGETS	0.0010582	0.0564168	0.248619	2.45185	0	155	RPL31, FKBP11, RPL8, RPLP1, RPL27A, CNPY2, OAZ1, RPS26, ATF4, RPL27, RPS20, RPL15, YIF1A, RPL19, FKBP2, CUTA, CYTIP, RPL35, NME1, RPS5, RHEB, SERP1, RPS19, RPS6, CYBA, SDF2L1, PKM, COX7C, RPS13, RPL9, RPS27L, NDUFA2, RPS25, COX7A2L, RPL18, OCIAD1, PRDX5, U2AF1, TPT1, RASSF1, CIB1, RAB1A, PYCR1, POLD4, ZNF593, HAX1, UXT, EIF3K, PIGP, MANF, SQSTM1, PFN1, PSMB5, RNF7, RPL5, MGAT2, SCAND1, TIMM8B, PS…	RPL31, FKBP11, RPL8, RPLP1, RPL27A, CNPY2, OAZ1, RPS26, ATF4, RPL27, RPS20, RPL15, YIF1A, RPL19, FKBP2, CUTA, CYTIP, RPL35, NME1, RPS5, RHEB, SERP1, RPS19, RPS6, CYBA, SDF2L1, PKM, COX7C, RPS13, RPL9, RPS27L, NDUFA2, RPS25, COX7A2L, RPL18, OCIAD1, PRDX5, U2AF1, TPT1, RASSF1, CIB1, RAB1A, PYCR1, POLD4, ZNF593, HAX1, UXT, EIF3K, PIGP, MANF, SQSTM1, PFN1, PSMB5, RNF7, RPL5, MGAT2, SCAND1, TIMM8B, PS…
REACTOME_TP53_REGULATES_METABOLIC_GENES	0.00129702	0.0564168	0.4322	2.45124	0	30	COX8A, SURF1, RHEB, LAMTOR4, COX7C, COX5A, COX7A2L, PRDX5, DDIT4, COX5B, PRDX2, COX6B1, COX14, COX6A1, PRDX1, LAMTOR1, NDUFA4, COX7B, COX6C, COX16, LAMTOR5	COX8A, SURF1, RHEB, LAMTOR4, COX7C, COX5A, COX7A2L, PRDX5, DDIT4, COX5B, PRDX2, COX6B1, COX14, COX6A1, PRDX1, LAMTOR1, NDUFA4, COX7B, COX6C, COX16, LAMTOR5
BILANGES_SERUM_SENSITIVE_GENES	0.00140845	0.0564168	0.579199	2.44751	0	15	RPL31, BGN, TAPBPL, RPL10A, EIF3E, AQP1, RPS18, ARID5B, EIF3K, BLVRB, NAA10, TUBB2A	RPL31, BGN, TAPBPL, RPL10A, EIF3E, AQP1, RPS18, ARID5B, EIF3K, BLVRB, NAA10, TUBB2A
REACTOME_PCP_CE_PATHWAY	0.0027137	0.0785182	0.50773	2.44497	1	20	PFN1, PSMD2, PSMB5, UBA52, PSMB1, PSMB6, PSME1, PSMB8, PSMA1, PSMD12, PSMA3, PSMD4, RAC2, PSMB7, PSMB3, PSMF1, PSMD8, AP2M1, PSMD13, CLTA	PFN1, PSMD2, PSMB5, UBA52, PSMB1, PSMB6, PSME1, PSMB8, PSMA1, PSMD12, PSMA3, PSMD4, RAC2, PSMB7, PSMB3, PSMF1, PSMD8, AP2M1, PSMD13, CLTA
LOPEZ_MBD_TARGETS	0.00105042	0.0564168	0.233926	2.43465	0	191	ALDOA, RPL31, GLRX, HLA-B, NDUFS8, FN1, EEF1D, EEF2, ATF4, RPLP0, TMEM258, ATRAID, RPS14, ITM2B, COX8A, NDUFB7, RPL35A, INSIG1, CTSH, NUCB2, RPL10A, RHEB, RPS19, TOMM7, EIF4A1, ATP6V1G1, RPL36AL, PKM, GSTP1, KDELR1, EIF3E, COMMD6, RPS27L, NPC2, EIF1, RPL18, EIF3H, GUSB, TPT1, NDUFAB1, PPP1CC, AP3S1, EIF2S2, CD63, RAB1A, POLD4, PRDX2, OSTC, IFITM3, SPP1, EIF3K, PDCD5, RBX1, NOSIP, ARL6IP4, CD27, P…	ALDOA, RPL31, GLRX, HLA-B, NDUFS8, FN1, EEF1D, EEF2, ATF4, RPLP0, TMEM258, ATRAID, RPS14, ITM2B, COX8A, NDUFB7, RPL35A, INSIG1, CTSH, NUCB2, RPL10A, RHEB, RPS19, TOMM7, EIF4A1, ATP6V1G1, RPL36AL, PKM, GSTP1, KDELR1, EIF3E, COMMD6, RPS27L, NPC2, EIF1, RPL18, EIF3H, GUSB, TPT1, NDUFAB1, PPP1CC, AP3S1, EIF2S2, CD63, RAB1A, POLD4, PRDX2, OSTC, IFITM3, SPP1, EIF3K, PDCD5, RBX1, NOSIP, ARL6IP4, CD27, P…
REACTOME_AUF1_HNRNP_D0_BINDS_AND_DESTABILIZES_MRNA	0.00274725	0.0785182	0.541975	2.43405	1	17	HSPB1, PSMD2, PSMB5, UBA52, PSMB1, PSMB6, PSME1, PSMB8, PSMA1, PSMD12, PSMA3, PSMD4, PSMB7, PSMB3, PSMF1, PSMD8, PSMD13	HSPB1, PSMD2, PSMB5, UBA52, PSMB1, PSMB6, PSME1, PSMB8, PSMA1, PSMD12, PSMA3, PSMD4, PSMB7, PSMB3, PSMF1, PSMD8, PSMD13
REACTOME_DEGRADATION_OF_DVL	0.00274725	0.0785182	0.541975	2.43405	1	17	RBX1, PSMD2, PSMB5, UBA52, PSMB1, PSMB6, PSME1, PSMB8, PSMA1, PSMD12, PSMA3, PSMD4, PSMB7, PSMB3, PSMF1, PSMD8, PSMD13	RBX1, PSMD2, PSMB5, UBA52, PSMB1, PSMB6, PSME1, PSMB8, PSMA1, PSMD12, PSMA3, PSMD4, PSMB7, PSMB3, PSMF1, PSMD8, PSMD13
REACTOME_DNA_REPLICATION_PRE_INITIATION	0.00274725	0.0785182	0.541975	2.43405	1	17	PSMD2, PSMB5, UBA52, PSMB1, PSMB6, PSME1, PSMB8, PSMA1, PSMD12, PSMA3, PSMD4, PSMB7, PSMB3, PSMF1, PSMD8, RPA3, PSMD13	PSMD2, PSMB5, UBA52, PSMB1, PSMB6, PSME1, PSMB8, PSMA1, PSMD12, PSMA3, PSMD4, PSMB7, PSMB3, PSMF1, PSMD8, RPA3, PSMD13
REACTOME_HEDGEHOG_ON_STATE	0.00274725	0.0785182	0.541975	2.43405	1	17	RBX1, PSMD2, PSMB5, UBA52, PSMB1, PSMB6, PSME1, PSMB8, PSMA1, PSMD12, PSMA3, PSMD4, PSMB7, PSMB3, PSMF1, PSMD8, PSMD13	RBX1, PSMD2, PSMB5, UBA52, PSMB1, PSMB6, PSME1, PSMB8, PSMA1, PSMD12, PSMA3, PSMD4, PSMB7, PSMB3, PSMF1, PSMD8, PSMD13
REACTOME_REGULATION_OF_RAS_BY_GAPS	0.00274725	0.0785182	0.541975	2.43405	1	17	RBX1, PSMD2, PSMB5, UBA52, PSMB1, PSMB6, PSME1, PSMB8, PSMA1, PSMD12, PSMA3, PSMD4, PSMB7, PSMB3, PSMF1, PSMD8, PSMD13	RBX1, PSMD2, PSMB5, UBA52, PSMB1, PSMB6, PSME1, PSMB8, PSMA1, PSMD12, PSMA3, PSMD4, PSMB7, PSMB3, PSMF1, PSMD8, PSMD13
REACTOME_C_TYPE_LECTIN_RECEPTORS_CLRS	0.00133156	0.0564168	0.468749	2.43095	0	24	ICAM3, PSMD2, PSMB5, UBA52, PSMB1, PSMB6, PSME1, PSMB8, PSMA1, PSMD12, PYCARD, PSMA3, PSMD4, RELA, PSMB7, UBE2D1, PSMB3, PSMF1, IL1B, PSMD8, PSMD13, ICAM2	ICAM3, PSMD2, PSMB5, UBA52, PSMB1, PSMB6, PSME1, PSMB8, PSMA1, PSMD12, PYCARD, PSMA3, PSMD4, RELA, PSMB7, UBE2D1, PSMB3, PSMF1, IL1B, PSMD8, PSMD13, ICAM2
REACTOME_CLEC7A_DECTIN_1_SIGNALING	0.00132626	0.0564168	0.481702	2.42899	0	22	PSMD2, PSMB5, UBA52, PSMB1, PSMB6, PSME1, PSMB8, PSMA1, PSMD12, PYCARD, PSMA3, PSMD4, RELA, PSMB7, UBE2D1, PSMB3, PSMF1, IL1B, PSMD8, PSMD13	PSMD2, PSMB5, UBA52, PSMB1, PSMB6, PSME1, PSMB8, PSMA1, PSMD12, PYCARD, PSMA3, PSMD4, RELA, PSMB7, UBE2D1, PSMB3, PSMF1, IL1B, PSMD8, PSMD13
REACTOME_SIGNALING_BY_HEDGEHOG	0.001321	0.0564168	0.456771	2.41602	0	25	ERLEC1, RBX1, PSMD2, PSMB5, UBA52, PSMB1, PSMB6, PSME1, TUBB2A, P4HB, PSMB8, PSMA1, PSMD12, TUBA4A, PSMA3, PSMD4, PSMB7, PSMB3, PSMF1, PSMD8, SYVN1, PSMD13	ERLEC1, RBX1, PSMD2, PSMB5, UBA52, PSMB1, PSMB6, PSME1, TUBB2A, P4HB, PSMB8, PSMA1, PSMD12, TUBA4A, PSMA3, PSMD4, PSMB7, PSMB3, PSMF1, PSMD8, SYVN1, PSMD13
REACTOME_BETA_CATENIN_INDEPENDENT_WNT_SIGNALING	0.00131579	0.0564168	0.468707	2.40819	0	23	GNG7, PFN1, PSMD2, PSMB5, UBA52, PSMB1, GNG5, PSMB6, PSME1, PSMB8, PSMA1, PSMD12, PSMA3, PSMD4, RAC2, PSMB7, PSMB3, PSMF1, PSMD8, AP2M1, PSMD13, CLTA	GNG7, PFN1, PSMD2, PSMB5, UBA52, PSMB1, GNG5, PSMB6, PSME1, PSMB8, PSMA1, PSMD12, PSMA3, PSMD4, RAC2, PSMB7, PSMB3, PSMF1, PSMD8, AP2M1, PSMD13, CLTA
GNATENKO_PLATELET_SIGNATURE	0.00285307	0.0785182	0.643511	2.40765	1	11	CLU, HLA-C, RPL41, OAZ1, B2M, ITM2B, PKM	CLU, HLA-C, RPL41, OAZ1, B2M, ITM2B, PKM
MOOTHA_VOXPHOS	0.00123305	0.0564168	0.37298	2.40683	0	41	NDUFS8, NDUFA4L2, COX8A, UQCRQ, NDUFB7, SURF1, COX7A2, COX7C, UQCRH, COX5A, NDUFA2, COX7A2L, COX5B, NDUFAB1, UQCRB, NDUFA5, COX6B1, NDUFA13, UQCRFS1, COX6A1, NDUFC2, NDUFB5, NDUFA4, COX7B, NDUFB6, NDUFS5, COX6C, NDUFA3	NDUFS8, NDUFA4L2, COX8A, UQCRQ, NDUFB7, SURF1, COX7A2, COX7C, UQCRH, COX5A, NDUFA2, COX7A2L, COX5B, NDUFAB1, UQCRB, NDUFA5, COX6B1, NDUFA13, UQCRFS1, COX6A1, NDUFC2, NDUFB5, NDUFA4, COX7B, NDUFB6, NDUFS5, COX6C, NDUFA3
BLALOCK_ALZHEIMERS_DISEASE_DN	0.00103093	0.0564168	0.22315	2.40088	0	219	RPL31, SLC25A6, GLRX, HLA-B, FN1, CNPY2, RPS26, CD59, MGST3, B2M, RPL15, PRDX4, ITM2B, COX8A, UQCRQ, RPL35A, DNAJB9, CUTA, NDUFB11, REEP5, NME1, COMMD3, BSG, COX7A2, ARF4, ZNF706, TAF9, GAPDH, COX7C, UQCRH, COX5A, NDUFA2, COX7A2L, TPI1, COX5B, NDUFAB1, AP3S1, POLR2K, TMEM208, PRDX2, HEXB, MRPL3, DDOST, PGAM1, RPL14, ISCU, EIF3K, NDUFA5, PIGP, PDCD5, RBX1, COX6B1, RPL38, SYNGR1, YIPF3, COX6A1, NDU…	RPL31, SLC25A6, GLRX, HLA-B, FN1, CNPY2, RPS26, CD59, MGST3, B2M, RPL15, PRDX4, ITM2B, COX8A, UQCRQ, RPL35A, DNAJB9, CUTA, NDUFB11, REEP5, NME1, COMMD3, BSG, COX7A2, ARF4, ZNF706, TAF9, GAPDH, COX7C, UQCRH, COX5A, NDUFA2, COX7A2L, TPI1, COX5B, NDUFAB1, AP3S1, POLR2K, TMEM208, PRDX2, HEXB, MRPL3, DDOST, PGAM1, RPL14, ISCU, EIF3K, NDUFA5, PIGP, PDCD5, RBX1, COX6B1, RPL38, SYNGR1, YIPF3, COX6A1, NDU…
HILLION_HMGA1_TARGETS	0.00132626	0.0564168	0.474176	2.39104	0	22	CLU, ALDOA, EEF2, RPL21, B2M, RPL19, NME1, RPL36A, COX5A, HSPB1, COX5B, RPS11, PSMB6, GPX3, SLC25A5	CLU, ALDOA, EEF2, RPL21, B2M, RPL19, NME1, RPL36A, COX5A, HSPB1, COX5B, RPS11, PSMB6, GPX3, SLC25A5
WP_NONALCOHOLIC_FATTY_LIVER_DISEASE	0.00119617	0.0564168	0.326087	2.38981	0	61	NDUFS8, ATF4, XBP1, NDUFA4L2, COX8A, UQCRQ, NDUFB7, NDUFB11, COX7A2, NDUFB10, COX7C, UQCRH, COX5A, NDUFA2, COX7A2L, COX5B, NDUFAB1, NDUFA11, UQCRB, CCL2, NDUFB9, NDUFA5, COX6B1, NDUFA13, UQCRFS1, COX6A1, NDUFC2, NDUFV2, NDUFB5, NDUFV3, NDUFA4, COX7B, NDUFB6, NDUFS5, COX6C, NDUFA3, RELA	NDUFS8, ATF4, XBP1, NDUFA4L2, COX8A, UQCRQ, NDUFB7, NDUFB11, COX7A2, NDUFB10, COX7C, UQCRH, COX5A, NDUFA2, COX7A2L, COX5B, NDUFAB1, NDUFA11, UQCRB, CCL2, NDUFB9, NDUFA5, COX6B1, NDUFA13, UQCRFS1, COX6A1, NDUFC2, NDUFV2, NDUFB5, NDUFV3, NDUFA4, COX7B, NDUFB6, NDUFS5, COX6C, NDUFA3, RELA
LUI_THYROID_CANCER_CLUSTER_3	0.00141844	0.0564168	0.617023	2.3851	0	12	RPL18A, ERGIC3, RPL21, RPL17, ITM2B, RPL10A, RPS5, RPL18, EIF3K	RPL18A, ERGIC3, RPL21, RPL17, ITM2B, RPL10A, RPS5, RPL18, EIF3K
GRADE_COLON_AND_RECTAL_CANCER_UP	0.00119617	0.0564168	0.323792	2.37299	0	61	PRDX4, RHEB, EIF4A1, PKM, EIF3E, MTHFD2, TPI1, DDIT4, EIF2S2, GTF3A, FXYD5, TIMP1, MRPL3, SPP1, MAGED2, MRPL17, CHCHD2, CD44, PSMB1, SPARC, PERP, CCDC85B, NAA10, PRDX1, SAP18, CNBP, OSER1, PSMA1, CCT7, PPA1, RAN, SOD2, POLR1D, PSMA3, LDHB, PSMD4, DEF8, CKS2, AAMP, PSMB7, MRPL9, PSMB3	PRDX4, RHEB, EIF4A1, PKM, EIF3E, MTHFD2, TPI1, DDIT4, EIF2S2, GTF3A, FXYD5, TIMP1, MRPL3, SPP1, MAGED2, MRPL17, CHCHD2, CD44, PSMB1, SPARC, PERP, CCDC85B, NAA10, PRDX1, SAP18, CNBP, OSER1, PSMA1, CCT7, PPA1, RAN, SOD2, POLR1D, PSMA3, LDHB, PSMD4, DEF8, CKS2, AAMP, PSMB7, MRPL9, PSMB3
HUANG_GATA2_TARGETS_UP	0.00129199	0.0564168	0.399609	2.37259	0	34	B2M, PSENEN, CYTIP, ANXA2, RPS6, GMFG, PRDX5, LGALS1, ATP6V0E1, AP3S1, SAMSN1, SQSTM1, COX6A1, CD44, UBL5, SCAND1, TSPO, ATP6V0D1, PSMB8, TNFAIP8, CDKN1B, BLOC1S1, FIS1, FCGR2B, RHOG, TMEM50A, NDUFA6, GLIPR1	B2M, PSENEN, CYTIP, ANXA2, RPS6, GMFG, PRDX5, LGALS1, ATP6V0E1, AP3S1, SAMSN1, SQSTM1, COX6A1, CD44, UBL5, SCAND1, TSPO, ATP6V0D1, PSMB8, TNFAIP8, CDKN1B, BLOC1S1, FIS1, FCGR2B, RHOG, TMEM50A, NDUFA6, GLIPR1
POMEROY_MEDULLOBLASTOMA_PROGNOSIS_DN	0.00137552	0.0564168	0.515822	2.36831	0	18	RPL27A, RPS10, RPL7A, RPS14, COX8A, RPL35A, RPL10A, RPS19, RPS25, RPS18, RPSA	RPL27A, RPS10, RPL7A, RPS14, COX8A, RPL35A, RPL10A, RPS19, RPS25, RPS18, RPSA
DIRMEIER_LMP1_RESPONSE_EARLY	0.00285307	0.0785182	0.632626	2.36692	1	11	RPS10, CCL3, EEF2, RPS16, INSIG1, EIF1, HERPUD1, RPS9	RPS10, CCL3, EEF2, RPS16, INSIG1, EIF1, HERPUD1, RPS9
REACTOME_DISORDERS_OF_TRANSMEMBRANE_TRANSPORTERS	0.00131752	0.0564168	0.442876	2.36103	0	26	DERL3, ERLEC1, BSG, SLC3A2, PSMD2, PSMB5, UBA52, PSMB1, DERL1, PSMB6, PSME1, PSMB8, PSMA1, PSMD12, PSMA3, PSMD4, PSMB7, PSMB3, PSMF1, PSMD8, SEC13, RNF5, PSMD13	DERL3, ERLEC1, BSG, SLC3A2, PSMD2, PSMB5, UBA52, PSMB1, DERL1, PSMB6, PSME1, PSMB8, PSMA1, PSMD12, PSMA3, PSMD4, PSMB7, PSMB3, PSMF1, PSMD8, SEC13, RNF5, PSMD13
REACTOME_ASYMMETRIC_LOCALIZATION_OF_PCP_PROTEINS	0.00280505	0.0785182	0.541641	2.35377	1	16	PSMD2, PSMB5, UBA52, PSMB1, PSMB6, PSME1, PSMB8, PSMA1, PSMD12, PSMA3, PSMD4, PSMB7, PSMB3, PSMF1, PSMD8, PSMD13	PSMD2, PSMB5, UBA52, PSMB1, PSMB6, PSME1, PSMB8, PSMA1, PSMD12, PSMA3, PSMD4, PSMB7, PSMB3, PSMF1, PSMD8, PSMD13
REACTOME_CDT1_ASSOCIATION_WITH_THE_CDC6_ORC_ORIGIN_COMPLEX	0.00280505	0.0785182	0.541641	2.35377	1	16	PSMD2, PSMB5, UBA52, PSMB1, PSMB6, PSME1, PSMB8, PSMA1, PSMD12, PSMA3, PSMD4, PSMB7, PSMB3, PSMF1, PSMD8, PSMD13	PSMD2, PSMB5, UBA52, PSMB1, PSMB6, PSME1, PSMB8, PSMA1, PSMD12, PSMA3, PSMD4, PSMB7, PSMB3, PSMF1, PSMD8, PSMD13
REACTOME_REGULATION_OF_RUNX3_EXPRESSION_AND_ACTIVITY	0.00280505	0.0785182	0.541641	2.35377	1	16	PSMD2, PSMB5, UBA52, PSMB1, PSMB6, PSME1, PSMB8, PSMA1, PSMD12, PSMA3, PSMD4, PSMB7, PSMB3, PSMF1, PSMD8, PSMD13	PSMD2, PSMB5, UBA52, PSMB1, PSMB6, PSME1, PSMB8, PSMA1, PSMD12, PSMA3, PSMD4, PSMB7, PSMB3, PSMF1, PSMD8, PSMD13
REACTOME_RUNX1_REGULATES_TRANSCRIPTION_OF_GENES_INVOLVED_IN_DIFFERENTIATION_OF_HSCS	0.00280505	0.0785182	0.541641	2.35377	1	16	PSMD2, PSMB5, UBA52, PSMB1, PSMB6, PSME1, PSMB8, PSMA1, PSMD12, PSMA3, PSMD4, PSMB7, PSMB3, PSMF1, PSMD8, PSMD13	PSMD2, PSMB5, UBA52, PSMB1, PSMB6, PSME1, PSMB8, PSMA1, PSMD12, PSMA3, PSMD4, PSMB7, PSMB3, PSMF1, PSMD8, PSMD13
REACTOME_STABILIZATION_OF_P53	0.00280505	0.0785182	0.541641	2.35377	1	16	PSMD2, PSMB5, UBA52, PSMB1, PSMB6, PSME1, PSMB8, PSMA1, PSMD12, PSMA3, PSMD4, PSMB7, PSMB3, PSMF1, PSMD8, PSMD13	PSMD2, PSMB5, UBA52, PSMB1, PSMB6, PSME1, PSMB8, PSMA1, PSMD12, PSMA3, PSMD4, PSMB7, PSMB3, PSMF1, PSMD8, PSMD13
MARTINEZ_RESPONSE_TO_TRABECTEDIN_UP	0.0013089	0.0564168	0.433772	2.35195	0	27	IGFBP6, ATRAID, ITM2B, COX8A, VKORC1, ATP6V1G1, COX7A2, NDUFA2, UQCRB, PRDX2, IFITM3, COX6B1, NDUFA13, UBA52, CXCL3	IGFBP6, ATRAID, ITM2B, COX8A, VKORC1, ATP6V1G1, COX7A2, NDUFA2, UQCRB, PRDX2, IFITM3, COX6B1, NDUFA13, UBA52, CXCL3
REACTOME_UB_SPECIFIC_PROCESSING_PROTEASES	0.00132626	0.0564168	0.463102	2.3352	0	22	ADRM1, PSMD2, PSMB5, UBA52, FKBP8, PSMB1, PSMB6, PSME1, VDAC2, PSMB8, PSMA1, PSMD12, PSMA3, PSMD4, VDAC1, PSMB7, PSMB3, PSMF1, PSMD8, PSMD13	ADRM1, PSMD2, PSMB5, UBA52, FKBP8, PSMB1, PSMB6, PSME1, VDAC2, PSMB8, PSMA1, PSMD12, PSMA3, PSMD4, VDAC1, PSMB7, PSMB3, PSMF1, PSMD8, PSMD13
SHAFFER_IRF4_TARGETS_IN_PLASMA_CELL_VS_MATURE_B_LYMPHOCYTE	0.00280505	0.0785182	0.535498	2.32707	1	16	FKBP11, CCL3, ATF4, DNAJB9, PIM2, HSPB1, CAV1, CD38, SLC3A2, ACP1, UAP1, TNFRSF17, TNFRSF12A	FKBP11, CCL3, ATF4, DNAJB9, PIM2, HSPB1, CAV1, CD38, SLC3A2, ACP1, UAP1, TNFRSF17, TNFRSF12A
VERHAAK_GLIOBLASTOMA_MESENCHYMAL	0.00123153	0.0564168	0.363465	2.32697	0	40	IGFBP6, ICAM3, LY96, CYTIP, ANXA2, S100A11, NPC2, LGALS1, FXYD5, UCP2, POLD4, HEXB, TIMP1, LGALS3, ARPC1B, PIGP, MGAT1, BLVRB, COL1A2, NCF4, UAP1, S100A4	IGFBP6, ICAM3, LY96, CYTIP, ANXA2, S100A11, NPC2, LGALS1, FXYD5, UCP2, POLD4, HEXB, TIMP1, LGALS3, ARPC1B, PIGP, MGAT1, BLVRB, COL1A2, NCF4, UAP1, S100A4
WP_MITOCHONDRIAL_COMPLEX_IV_ASSEMBLY	0.00263158	0.0785182	0.451564	2.32011	1	23	COX8A, SURF1, COX7A2, COX7C, COX5A, COX5B, COX6B1, COX14, COX6A1, PNKD, NDUFA4, COX7B, PET100, COX6C, COX17, COX16	COX8A, SURF1, COX7A2, COX7C, COX5A, COX5B, COX6B1, COX14, COX6A1, PNKD, NDUFA4, COX7B, PET100, COX6C, COX17, COX16
ACEVEDO_NORMAL_TISSUE_ADJACENT_TO_LIVER_TUMOR_UP	0.00127551	0.0564168	0.375968	2.31975	0	37	RPL7, RPLP1, RPL27A, HLA-B, RPL7A, LY96, LMAN2, EDEM2, UQCRH, GMFG, MRPL51, RPL14, ALG5, COX14, BLVRB, UAP1, PERP, RNH1, ERGIC2, FAM162A, RPN2, CISD1, DYNLRB1, ZFP36L1, SAR1A, IGBP1	RPL7, RPLP1, RPL27A, HLA-B, RPL7A, LY96, LMAN2, EDEM2, UQCRH, GMFG, MRPL51, RPL14, ALG5, COX14, BLVRB, UAP1, PERP, RNH1, ERGIC2, FAM162A, RPN2, CISD1, DYNLRB1, ZFP36L1, SAR1A, IGBP1
REACTOME_TRANSCRIPTIONAL_REGULATION_BY_RUNX3	0.00277778	0.0785182	0.498364	2.31764	1	19	SPP1, PSMD2, PSMB5, UBA52, PSMB1, PSMB6, PSME1, BRD2, PSMB8, PSMA1, PSMD12, PSMA3, PSMD4, PSMB7, PSMB3, PSMF1, PSMD8, PSMD13	SPP1, PSMD2, PSMB5, UBA52, PSMB1, PSMB6, PSME1, BRD2, PSMB8, PSMA1, PSMD12, PSMA3, PSMD4, PSMB7, PSMB3, PSMF1, PSMD8, PSMD13
REACTOME_MAPK6_MAPK4_SIGNALING	0.00277778	0.0785182	0.496961	2.31111	1	19	HSPB1, PSMD2, PSMB5, UBA52, PSMB1, PSMB6, PSME1, DNAJB1, PSMB8, PSMA1, PSMD12, PSMA3, PSMD4, PSMB7, PSMB3, PSMF1, PSMD8, PSMD13	HSPB1, PSMD2, PSMB5, UBA52, PSMB1, PSMB6, PSME1, DNAJB1, PSMB8, PSMA1, PSMD12, PSMA3, PSMD4, PSMB7, PSMB3, PSMF1, PSMD8, PSMD13
REACTOME_THE_ROLE_OF_GTSE1_IN_G2_M_PROGRESSION_AFTER_G2_CHECKPOINT	0.0027137	0.0785182	0.47953	2.30917	1	20	PSMD2, PSMB5, UBA52, PSMB1, PSMB6, PSME1, TUBB2A, PSMB8, PSMA1, PSMD12, TUBA4A, PSMA3, PSMD4, PSMB7, PSMB3, PSMF1, PSMD8, PSMD13	PSMD2, PSMB5, UBA52, PSMB1, PSMB6, PSME1, TUBB2A, PSMB8, PSMA1, PSMD12, TUBA4A, PSMA3, PSMD4, PSMB7, PSMB3, PSMF1, PSMD8, PSMD13
REACTOME_TRANSCRIPTIONAL_REGULATION_BY_TP53	0.0011976	0.0564168	0.312418	2.30206	0	62	COX8A, SURF1, GADD45A, RHEB, TAF9, LAMTOR4, COX7C, COX5A, POLR2L, COX7A2L, PRDX5, DDIT4, COX5B, PMAIP1, POLR2K, PRDX2, TMEM219, COX6B1, COX14, COX6A1, UBA52, POLR2H, PRELID1, PRMT1, PERP, CSNK2B, PRDX1, RNF34, LAMTOR1, BTG2, NDUFA4, POLR2J, COX7B, RABGGTB, CDKN1B, COX6C, COX16	COX8A, SURF1, GADD45A, RHEB, TAF9, LAMTOR4, COX7C, COX5A, POLR2L, COX7A2L, PRDX5, DDIT4, COX5B, PMAIP1, POLR2K, PRDX2, TMEM219, COX6B1, COX14, COX6A1, UBA52, POLR2H, PRELID1, PRMT1, PERP, CSNK2B, PRDX1, RNF34, LAMTOR1, BTG2, NDUFA4, POLR2J, COX7B, RABGGTB, CDKN1B, COX6C, COX16
REACTOME_UCH_PROTEINASES	0.00277778	0.0785182	0.494862	2.30135	1	19	ADRM1, PSMD2, PSMB5, UBA52, PSMB1, NEDD8, PSMB6, PSME1, PSMB8, PSMA1, PSMD12, PSMA3, PSMD4, PSMB7, PSMB3, PSMF1, PSMD8, PSMD13	ADRM1, PSMD2, PSMB5, UBA52, PSMB1, NEDD8, PSMB6, PSME1, PSMB8, PSMA1, PSMD12, PSMA3, PSMD4, PSMB7, PSMB3, PSMF1, PSMD8, PSMD13
MORI_PLASMA_CELL_UP	0.00139082	0.0564168	0.556939	2.2988	0	14	DNAJB9, SEC11C, NANS, LMAN1, DDOST, OSTC, MANF, MGAT2, DERL1, SSR2, SPCS1, GPR160	DNAJB9, SEC11C, NANS, LMAN1, DDOST, OSTC, MANF, MGAT2, DERL1, SSR2, SPCS1, GPR160
REACTOME_THE_CITRIC_ACID_TCA_CYCLE_AND_RESPIRATORY_ELECTRON_TRANSPORT	0.00112867	0.0564168	0.282727	2.29795	0	81	NDUFS8, COX8A, UQCRQ, NDUFB7, NDUFB11, SURF1, BSG, NDUFB10, COX7C, MPC2, UQCRH, COX5A, NDUFA2, COX7A2L, NDUFAF3, COX5B, NDUFAB1, NDUFA11, UQCRB, UCP2, NDUFB9, NDUFA5, COX6B1, NDUFA13, UQCRFS1, HAGH, COX14, COX6A1, NDUFC2, NDUFV2, NDUFB5, MPC1, NDUFV3, NDUFA4, ETFA, COX7B, NDUFB6, LDHB, NDUFS5, COX6C, NDUFA3, MDH2, COX16, VDAC1	NDUFS8, COX8A, UQCRQ, NDUFB7, NDUFB11, SURF1, BSG, NDUFB10, COX7C, MPC2, UQCRH, COX5A, NDUFA2, COX7A2L, NDUFAF3, COX5B, NDUFAB1, NDUFA11, UQCRB, UCP2, NDUFB9, NDUFA5, COX6B1, NDUFA13, UQCRFS1, HAGH, COX14, COX6A1, NDUFC2, NDUFV2, NDUFB5, MPC1, NDUFV3, NDUFA4, ETFA, COX7B, NDUFB6, LDHB, NDUFS5, COX6C, NDUFA3, MDH2, COX16, VDAC1
SHAFFER_IRF4_TARGETS_IN_ACTIVATED_DENDRITIC_CELL	0.00285307	0.0785182	0.61399	2.2972	1	11	FKBP11, DNAJB9, ISG20, PIM2, CAV1, GNG7, CD38, UAP1, TNFRSF17	FKBP11, DNAJB9, ISG20, PIM2, CAV1, GNG7, CD38, UAP1, TNFRSF17
HOLLEMAN_VINCRISTINE_RESISTANCE_ALL_DN	0.0015456	0.0582606	0.710276	2.29687	0	8	RPL31, RPL23A, RPLP2, RPL10, CD44, RPS15A, RPL12	RPL31, RPL23A, RPLP2, RPL10, CD44, RPS15A, RPL12
WIELAND_UP_BY_HBV_INFECTION	0.00280899	0.0785182	0.575156	2.29637	1	13	HLA-B, B2M, ISG20, UCP2, LGALS3, CD38, PSME1, UBE2L6, S100A10, SOD2, RAC2, IL10RA	HLA-B, B2M, ISG20, UCP2, LGALS3, CD38, PSME1, UBE2L6, S100A10, SOD2, RAC2, IL10RA
REACTOME_CELLULAR_RESPONSE_TO_HYPOXIA	0.00277778	0.0785182	0.49368	2.29586	1	19	RBX1, PSMD2, PSMB5, UBA52, PSMB1, PSMB6, PSME1, PSMB8, PSMA1, PSMD12, PSMA3, PSMD4, PSMB7, UBE2D1, PSMB3, PSMF1, PSMD8, PSMD13	RBX1, PSMD2, PSMB5, UBA52, PSMB1, PSMB6, PSME1, PSMB8, PSMA1, PSMD12, PSMA3, PSMD4, PSMB7, UBE2D1, PSMB3, PSMF1, PSMD8, PSMD13
REACTOME_ASPARAGINE_N_LINKED_GLYCOSYLATION	0.00119474	0.0564168	0.309283	2.29062	0	63	CD59, TMED9, STX5, LMAN2, DAD1, ARF4, NANS, EDEM2, KDELR1, COPE, LMAN1, RAB1A, DDOST, ALG5, MGAT1, UBA52, MGAT2, NEU1, ST6GALNAC4, UAP1, DERL1, DPM2, ARFGAP1, TUBB2A, TRAPPC1, TMED3, YKT6, MCFD2, SEC24A, DCTN6, KDELR2, RPN2, TUBA4A, ALG3, TRAPPC3, TFG, CTSA, SRD5A3, DCTN2, PRKCSH, SYVN1, DHDDS, SEC13, RNF5, DCTN3, NUS1	CD59, TMED9, STX5, LMAN2, DAD1, ARF4, NANS, EDEM2, KDELR1, COPE, LMAN1, RAB1A, DDOST, ALG5, MGAT1, UBA52, MGAT2, NEU1, ST6GALNAC4, UAP1, DERL1, DPM2, ARFGAP1, TUBB2A, TRAPPC1, TMED3, YKT6, MCFD2, SEC24A, DCTN6, KDELR2, RPN2, TUBA4A, ALG3, TRAPPC3, TFG, CTSA, SRD5A3, DCTN2, PRKCSH, SYVN1, DHDDS, SEC13, RNF5, DCTN3, NUS1
BLANCO_MELO_INFLUENZA_A_INFECTION_A594_CELLS_UP	0.0015456	0.0582606	0.707583	2.28816	0	8	NME1, SRP9, CISD2, PMAIP1, HERPUD1, CCL2, NDUFC2	NME1, SRP9, CISD2, PMAIP1, HERPUD1, CCL2, NDUFC2
ONKEN_UVEAL_MELANOMA_DN	0.00112994	0.0564168	0.279849	2.28766	0	83	RPL31, SLC25A6, RPL3, RPL18A, RPL15, RPS14, RPL35A, CUTA, RPL10A, RPS5, SERP1, BSG, RPL36AL, ARF4, GSTP1, COX7A2L, NDUFAF3, CAV1, GYPC, RPSA, ZNF593, DDOST, RPL14, SPP1, CIRBP, RPS9, RNF7, CD44, RPL5, VAMP8, ERP29, RPL32, RPL24, NDUFB5, FAM3C, CNBP, RSL24D1, HMCES, SERPINI1, LSM5, LSM3, MRPS18B, MBD4, RABGGTB, POLR1D, EIF3L, CHMP2B	RPL31, SLC25A6, RPL3, RPL18A, RPL15, RPS14, RPL35A, CUTA, RPL10A, RPS5, SERP1, BSG, RPL36AL, ARF4, GSTP1, COX7A2L, NDUFAF3, CAV1, GYPC, RPSA, ZNF593, DDOST, RPL14, SPP1, CIRBP, RPS9, RNF7, CD44, RPL5, VAMP8, ERP29, RPL32, RPL24, NDUFB5, FAM3C, CNBP, RSL24D1, HMCES, SERPINI1, LSM5, LSM3, MRPS18B, MBD4, RABGGTB, POLR1D, EIF3L, CHMP2B
KEGG_PROTEASOME	0.0028169	0.0785182	0.541307	2.28739	1	15	PSMD2, PSMB5, PSMB1, PSMB6, PSME1, PSMB8, PSMA1, PSMD12, PSMA3, PSMD4, PSMB7, PSMB3, PSMF1, PSMD8, PSMD13	PSMD2, PSMB5, PSMB1, PSMB6, PSME1, PSMB8, PSMA1, PSMD12, PSMA3, PSMD4, PSMB7, PSMB3, PSMF1, PSMD8, PSMD13
REACTOME_CROSS_PRESENTATION_OF_SOLUBLE_EXOGENOUS_ANTIGENS_ENDOSOMES	0.0028169	0.0785182	0.541307	2.28739	1	15	PSMD2, PSMB5, PSMB1, PSMB6, PSME1, PSMB8, PSMA1, PSMD12, PSMA3, PSMD4, PSMB7, PSMB3, PSMF1, PSMD8, PSMD13	PSMD2, PSMB5, PSMB1, PSMB6, PSME1, PSMB8, PSMA1, PSMD12, PSMA3, PSMD4, PSMB7, PSMB3, PSMF1, PSMD8, PSMD13
REACTOME_FCERI_MEDIATED_NF_KB_ACTIVATION	0.00407056	0.0983555	0.474883	2.28679	2	20	PSMD2, PSMB5, UBA52, PSMB1, PSMB6, PSME1, PSMB8, PSMA1, PSMD12, PSMA3, PSMD4, RELA, PSMB7, UBE2D1, PSMB3, PSMF1, PSMD8, PSMD13	PSMD2, PSMB5, UBA52, PSMB1, PSMB6, PSME1, PSMB8, PSMA1, PSMD12, PSMA3, PSMD4, RELA, PSMB7, UBE2D1, PSMB3, PSMF1, PSMD8, PSMD13
DAZARD_RESPONSE_TO_UV_NHEK_UP	0.00122249	0.0564168	0.330218	2.28441	0	52	RPL31, IGFBP6, IER3, ERGIC3, ATF4, XBP1, SURF1, ANXA2, GADD45A, RPL36A, COX7A2, CXCL1, CYBA, PKM, COX7C, PMAIP1, UQCRB, RPSA, RPL38, RPL37A, PFN1, CXCL3, NEU1, SNRPE, BRD2, CCDC85B, TUBB2A, YKT6	RPL31, IGFBP6, IER3, ERGIC3, ATF4, XBP1, SURF1, ANXA2, GADD45A, RPL36A, COX7A2, CXCL1, CYBA, PKM, COX7C, PMAIP1, UQCRB, RPSA, RPL38, RPL37A, PFN1, CXCL3, NEU1, SNRPE, BRD2, CCDC85B, TUBB2A, YKT6
REACTOME_G1_S_DNA_DAMAGE_CHECKPOINTS	0.00412655	0.0983555	0.497164	2.28264	2	18	PSMD2, PSMB5, UBA52, PSMB1, PSMB6, PSME1, PSMB8, PSMA1, PSMD12, PSMA3, CDKN1B, PSMD4, PSMB7, PSMB3, PSMF1, PSMD8, PSMD13	PSMD2, PSMB5, UBA52, PSMB1, PSMB6, PSME1, PSMB8, PSMA1, PSMD12, PSMA3, CDKN1B, PSMD4, PSMB7, PSMB3, PSMF1, PSMD8, PSMD13
YAO_TEMPORAL_RESPONSE_TO_PROGESTERONE_CLUSTER_17	0.0011655	0.0564168	0.290851	2.27829	0	74	KRTCAP2, UFC1, MRPL34, UQCRQ, NDUFB7, SMDT1, SERF2, ARF4, GSTP1, COPE, NDUFAB1, NDUFA11, MRPL51, SLIRP, DDOST, ALG5, NDUFB9, AURKAIP1, RNF7, PRELID1, NDUFV2, PSMB6, ERP29, DDT, CDK4, NAA10, CSNK2B, PHB2, LAMTOR1, HSD17B12, MRPS34, FAM162A, NDUFB6, RPN2, SLC25A39, MDH2, IMPDH2, MRPS11, PDAP1, ERH, MRPL2, PSMB7, PSMD8, DCTN2, TIMM13, CAPN2, PSMD13, NDUFS3, FKBP1A, MRPS7, MRPL36, SMAP1, PTDSS1, MRPL…	KRTCAP2, UFC1, MRPL34, UQCRQ, NDUFB7, SMDT1, SERF2, ARF4, GSTP1, COPE, NDUFAB1, NDUFA11, MRPL51, SLIRP, DDOST, ALG5, NDUFB9, AURKAIP1, RNF7, PRELID1, NDUFV2, PSMB6, ERP29, DDT, CDK4, NAA10, CSNK2B, PHB2, LAMTOR1, HSD17B12, MRPS34, FAM162A, NDUFB6, RPN2, SLC25A39, MDH2, IMPDH2, MRPS11, PDAP1, ERH, MRPL2, PSMB7, PSMD8, DCTN2, TIMM13, CAPN2, PSMD13, NDUFS3, FKBP1A, MRPS7, MRPL36, SMAP1, PTDSS1, MRPL…
LUI_TARGETS_OF_PAX8_PPARG_FUSION	0.00280899	0.0785182	0.570304	2.277	1	13	RPL18A, ERGIC3, RPL21, RPL17, B2M, ITM2B, RPS5, RPL18, EIF3K	RPL18A, ERGIC3, RPL21, RPL17, B2M, ITM2B, RPS5, RPL18, EIF3K
SHAFFER_IRF4_TARGETS_IN_MYELOMA_VS_MATURE_B_LYMPHOCYTE	0.00266312	0.0785182	0.43757	2.26925	1	24	FKBP11, CCL3, ATF4, DNAJB9, ISG20, PIM2, HSPB1, CAV1, EIF2S2, GNG7, CD38, SLC3A2, ACP1, UAP1	FKBP11, CCL3, ATF4, DNAJB9, ISG20, PIM2, HSPB1, CAV1, EIF2S2, GNG7, CD38, SLC3A2, ACP1, UAP1
NABA_PROTEOGLYCANS	0.0015456	0.0582606	0.700782	2.26617	0	8	LUM, DCN, PRELP, BGN, PRG4, ASPN	LUM, DCN, PRELP, BGN, PRG4, ASPN
REACTOME_DEGRADATION_OF_GLI1_BY_THE_PROTEASOME	0.00550206	0.113859	0.493411	2.26541	3	18	RBX1, PSMD2, PSMB5, UBA52, PSMB1, PSMB6, PSME1, PSMB8, PSMA1, PSMD12, PSMA3, PSMD4, PSMB7, PSMB3, PSMF1, PSMD8, PSMD13	RBX1, PSMD2, PSMB5, UBA52, PSMB1, PSMB6, PSME1, PSMB8, PSMA1, PSMD12, PSMA3, PSMD4, PSMB7, PSMB3, PSMF1, PSMD8, PSMD13
REACTOME_ORC1_REMOVAL_FROM_CHROMATIN	0.00550206	0.113859	0.493411	2.26541	3	18	RBX1, PSMD2, PSMB5, UBA52, PSMB1, PSMB6, PSME1, PSMB8, PSMA1, PSMD12, PSMA3, PSMD4, PSMB7, PSMB3, PSMF1, PSMD8, PSMD13	RBX1, PSMD2, PSMB5, UBA52, PSMB1, PSMB6, PSME1, PSMB8, PSMA1, PSMD12, PSMA3, PSMD4, PSMB7, PSMB3, PSMF1, PSMD8, PSMD13
REACTOME_REGULATION_OF_RUNX2_EXPRESSION_AND_ACTIVITY	0.00550206	0.113859	0.493411	2.26541	3	18	RBX1, PSMD2, PSMB5, UBA52, PSMB1, PSMB6, PSME1, PSMB8, PSMA1, PSMD12, PSMA3, PSMD4, PSMB7, PSMB3, PSMF1, PSMD8, PSMD13	RBX1, PSMD2, PSMB5, UBA52, PSMB1, PSMB6, PSME1, PSMB8, PSMA1, PSMD12, PSMA3, PSMD4, PSMB7, PSMB3, PSMF1, PSMD8, PSMD13
REACTOME_DECTIN_1_MEDIATED_NONCANONICAL_NF_KB_SIGNALING	0.00550206	0.113859	0.49317	2.2643	3	18	PSMD2, PSMB5, UBA52, PSMB1, PSMB6, PSME1, PSMB8, PSMA1, PSMD12, PSMA3, PSMD4, RELA, PSMB7, PSMB3, PSMF1, PSMD8, PSMD13	PSMD2, PSMB5, UBA52, PSMB1, PSMB6, PSME1, PSMB8, PSMA1, PSMD12, PSMA3, PSMD4, RELA, PSMB7, PSMB3, PSMF1, PSMD8, PSMD13
MEBARKI_HCC_PROGENITOR_FZD8CRD_DN	0.00412088	0.0983555	0.504014	2.26357	2	17	GLRX, DCN, CYTIP, INSIG1, CTSH, CXCL1, BLNK, DPT, ARID5A, SPP1	GLRX, DCN, CYTIP, INSIG1, CTSH, CXCL1, BLNK, DPT, ARID5A, SPP1
REACTOME_TRANSCRIPTIONAL_REGULATION_BY_RUNX2	0.00404313	0.0983555	0.460944	2.26192	2	21	LGALS3, RBX1, PSMD2, PSMB5, UBA52, PSMB1, PSMB6, PSME1, CDK4, PSMB8, PSMA1, PSMD12, PSMA3, PSMD4, PSMB7, PSMB3, PSMF1, PSMD8, PSMD13	LGALS3, RBX1, PSMD2, PSMB5, UBA52, PSMB1, PSMB6, PSME1, CDK4, PSMB8, PSMA1, PSMD12, PSMA3, PSMD4, PSMB7, PSMB3, PSMF1, PSMD8, PSMD13
PASQUALUCCI_LYMPHOMA_BY_GC_STAGE_UP	0.00121951	0.0564168	0.319007	2.2611	0	56	FKBP11, CNPY2, XBP1, TMED9, CHID1, EDEM2, KDELR1, BLNK, SRPRB, GUSB, LMAN1, PYCR1, SSR3, REXO2, IFITM3, MANF, SPCS2, SLC38A10, CD44, MT1X, AIG1, DERL1, SMPDL3B, SSR2, SPCS1, P4HB, MCFD2, BTG2, TNFRSF17, SEC24A, KDELR2, PPA1, SLC25A39, ASNS	FKBP11, CNPY2, XBP1, TMED9, CHID1, EDEM2, KDELR1, BLNK, SRPRB, GUSB, LMAN1, PYCR1, SSR3, REXO2, IFITM3, MANF, SPCS2, SLC38A10, CD44, MT1X, AIG1, DERL1, SMPDL3B, SSR2, SPCS1, P4HB, MCFD2, BTG2, TNFRSF17, SEC24A, KDELR2, PPA1, SLC25A39, ASNS
REACTOME_SEPARATION_OF_SISTER_CHROMATIDS	0.00129702	0.0564168	0.397855	2.25645	0	30	PPP1CC, PSMD2, PSMB5, UBA52, PSMB1, PSMB6, PSME1, TUBB2A, BUB3, PSMB8, PSMA1, PSMD12, TUBA4A, PSMA3, PSMD4, PMF1, ANAPC11, ANAPC16, PSMB7, UBE2D1, PSMB3, PSMF1, PSMD8, SEC13, PSMD13	PPP1CC, PSMD2, PSMB5, UBA52, PSMB1, PSMB6, PSME1, TUBB2A, BUB3, PSMB8, PSMA1, PSMD12, TUBA4A, PSMA3, PSMD4, PMF1, ANAPC11, ANAPC16, PSMB7, UBE2D1, PSMB3, PSMF1, PSMD8, SEC13, PSMD13
REACTOME_DOWNSTREAM_SIGNALING_EVENTS_OF_B_CELL_RECEPTOR_BCR	0.00407056	0.0983555	0.468012	2.2537	2	20	PSMD2, PSMB5, UBA52, PSMB1, PSMB6, PSME1, PSMB8, PSMA1, PSMD12, PSMA3, PSMD4, RELA, PSMB7, PSMB3, PSMF1, PSMD8, PSMD13, FKBP1A	PSMD2, PSMB5, UBA52, PSMB1, PSMB6, PSME1, PSMB8, PSMA1, PSMD12, PSMA3, PSMD4, RELA, PSMB7, PSMB3, PSMF1, PSMD8, PSMD13, FKBP1A
REACTOME_HOST_INTERACTIONS_OF_HIV_FACTORS	0.00131062	0.0564168	0.403816	2.24981	0	29	SLC25A6, B2M, RBX1, PSMD2, PSMB5, UBA52, PSMB1, PSMB6, PSME1, SLC25A5, PSMB8, PSMA1, PSMD12, RAN, PSMA3, PSMD4, PSMB7, RANBP1, PSMB3, PSMF1, PSMD8, AP2M1, SEC13, PSMD13, ATP6V1H, AP1S2, APOBEC3G	SLC25A6, B2M, RBX1, PSMD2, PSMB5, UBA52, PSMB1, PSMB6, PSME1, SLC25A5, PSMB8, PSMA1, PSMD12, RAN, PSMA3, PSMD4, PSMB7, RANBP1, PSMB3, PSMF1, PSMD8, AP2M1, SEC13, PSMD13, ATP6V1H, AP1S2, APOBEC3G
REACTOME_TCF_DEPENDENT_SIGNALING_IN_RESPONSE_TO_WNT	0.00397878	0.0983555	0.444887	2.24335	2	22	CAV1, RBX1, PSMD2, PSMB5, UBA52, PSMB1, PSMB6, PSME1, CSNK2B, PSMB8, PSMA1, PSMD12, PSMA3, PSMD4, PSMB7, PSMB3, PSMF1, PSMD8, PSMD13	CAV1, RBX1, PSMD2, PSMB5, UBA52, PSMB1, PSMB6, PSME1, CSNK2B, PSMB8, PSMA1, PSMD12, PSMA3, PSMD4, PSMB7, PSMB3, PSMF1, PSMD8, PSMD13
ZHOU_TNF_SIGNALING_4HR	0.00412088	0.0983555	0.498839	2.24033	2	17	RPL27A, EEF2, OAZ1, CD59, RPL10, GADD45A, CXCL1, CCL2, PRDX1, PSMB8, TUBA4A, SOD2, TNIP1, CCNC, PSMB7	RPL27A, EEF2, OAZ1, CD59, RPL10, GADD45A, CXCL1, CCL2, PRDX1, PSMB8, TUBA4A, SOD2, TNIP1, CCNC, PSMB7
WP_ALZHEIMERS_DISEASE	0.00126422	0.0564168	0.358992	2.23872	0	38	SLC25A6, ATF4, XBP1, PSENEN, GAPDH, ADRM1, PSMD2, PSMB5, PSMB1, PSMB6, CSNK2B, TUBB2A, SLC25A5, VDAC2, PSMA1, PSMD12, TUBA4A, PSMA3, PSMD4, PPP3CC, RELA, VDAC1, PSMB7, PSMB3, HSD17B10, IL1B, PSMD8, NRBF2, CAPN2, PSMD13, APH1A	SLC25A6, ATF4, XBP1, PSENEN, GAPDH, ADRM1, PSMD2, PSMB5, PSMB1, PSMB6, CSNK2B, TUBB2A, SLC25A5, VDAC2, PSMA1, PSMD12, TUBA4A, PSMA3, PSMD4, PPP3CC, RELA, VDAC1, PSMB7, PSMB3, HSD17B10, IL1B, PSMD8, NRBF2, CAPN2, PSMD13, APH1A
WP_ALZHEIMERS_DISEASE_AND_MIRNA_EFFECTS	0.00126422	0.0564168	0.358992	2.23872	0	38	SLC25A6, ATF4, XBP1, PSENEN, GAPDH, ADRM1, PSMD2, PSMB5, PSMB1, PSMB6, CSNK2B, TUBB2A, SLC25A5, VDAC2, PSMA1, PSMD12, TUBA4A, PSMA3, PSMD4, PPP3CC, RELA, VDAC1, PSMB7, PSMB3, HSD17B10, IL1B, PSMD8, NRBF2, CAPN2, PSMD13, APH1A	SLC25A6, ATF4, XBP1, PSENEN, GAPDH, ADRM1, PSMD2, PSMB5, PSMB1, PSMB6, CSNK2B, TUBB2A, SLC25A5, VDAC2, PSMA1, PSMD12, TUBA4A, PSMA3, PSMD4, PPP3CC, RELA, VDAC1, PSMB7, PSMB3, HSD17B10, IL1B, PSMD8, NRBF2, CAPN2, PSMD13, APH1A
REACTOME_INTERLEUKIN_1_FAMILY_SIGNALING	0.0013089	0.0564168	0.412717	2.23779	0	27	RBX1, SQSTM1, PSMD2, PSMB5, UBA52, PSMB1, PSMB6, PSME1, MAP3K8, PSMB8, TOLLIP, PSMA1, PSMD12, PELI1, PSMA3, PSMD4, RELA, PSMB7, PSMB3, PSMF1, IL1B, PSMD8, PSMD13	RBX1, SQSTM1, PSMD2, PSMB5, UBA52, PSMB1, PSMB6, PSME1, MAP3K8, PSMB8, TOLLIP, PSMA1, PSMD12, PELI1, PSMA3, PSMD4, RELA, PSMB7, PSMB3, PSMF1, IL1B, PSMD8, PSMD13
ALONSO_METASTASIS_UP	0.00121951	0.0564168	0.315207	2.23417	0	56	LUM, RPS10, TMEM258, ATRAID, COX8A, VKORC1, RPL35A, NDUFB11, SMDT1, RPL10A, DAD1, NPC2, EIF3H, CAV1, PRDX5, NDUFAB1, CD63, RAB1A, ARID5B, COX6B1, PFN1, CHCHD2, UBL5, RABAC1, SPARC, ATP6V0D1, GGH, SPCS1, TMCO1, S100A10, RAN, TUBA4A, ENO1, ATP6V0B, VDAC1, LAMTOR5, MMADHC	LUM, RPS10, TMEM258, ATRAID, COX8A, VKORC1, RPL35A, NDUFB11, SMDT1, RPL10A, DAD1, NPC2, EIF3H, CAV1, PRDX5, NDUFAB1, CD63, RAB1A, ARID5B, COX6B1, PFN1, CHCHD2, UBL5, RABAC1, SPARC, ATP6V0D1, GGH, SPCS1, TMCO1, S100A10, RAN, TUBA4A, ENO1, ATP6V0B, VDAC1, LAMTOR5, MMADHC
REACTOME_HEDGEHOG_OFF_STATE	0.00397878	0.0983555	0.443019	2.23393	2	22	RBX1, PSMD2, PSMB5, UBA52, PSMB1, PSMB6, PSME1, TUBB2A, PSMB8, PSMA1, PSMD12, TUBA4A, PSMA3, PSMD4, PSMB7, PSMB3, PSMF1, PSMD8, PSMD13	RBX1, PSMD2, PSMB5, UBA52, PSMB1, PSMB6, PSME1, TUBB2A, PSMB8, PSMA1, PSMD12, TUBA4A, PSMA3, PSMD4, PSMB7, PSMB3, PSMF1, PSMD8, PSMD13
ACEVEDO_LIVER_CANCER_UP	0.0010582	0.0564168	0.221016	2.22096	0	167	HLA-C, MGP, RPL13A, RPL7, FKBP11, RPLP1, RPL23A, HLA-B, UFC1, RPL17, RPL7A, NDUFA4L2, B2M, LMAN2, ERLEC1, PHPT1, SEC11C, CTSH, NUCB2, RHEB, SERP1, DAD1, EDEM2, UQCRH, ABHD5, PIM2, EIF3H, GMFG, LRRC59, HSPB1, ATP6V0E1, AP3S1, UQCRB, MRPL51, GYPC, POLD4, OSTC, RPL14, RBX1, KLF13, RPS7, PSMD2, BLVRB, ACP1, VOPP1, ISCA1, COL1A2, NEDD8, UAP1, GNG5, DERL1, SUMF2, SPARC, GGH, SSR2, RNH1, NAA10, SPCS1, T…	HLA-C, MGP, RPL13A, RPL7, FKBP11, RPLP1, RPL23A, HLA-B, UFC1, RPL17, RPL7A, NDUFA4L2, B2M, LMAN2, ERLEC1, PHPT1, SEC11C, CTSH, NUCB2, RHEB, SERP1, DAD1, EDEM2, UQCRH, ABHD5, PIM2, EIF3H, GMFG, LRRC59, HSPB1, ATP6V0E1, AP3S1, UQCRB, MRPL51, GYPC, POLD4, OSTC, RPL14, RBX1, KLF13, RPS7, PSMD2, BLVRB, ACP1, VOPP1, ISCA1, COL1A2, NEDD8, UAP1, GNG5, DERL1, SUMF2, SPARC, GGH, SSR2, RNH1, NAA10, SPCS1, T…
REACTOME_HIV_INFECTION	0.001221	0.0564168	0.322637	2.2118	0	51	SLC25A6, B2M, TAF9, POLR2L, POLR2K, RBX1, PSMD2, PSMB5, UBA52, POLR2H, PSMB1, PSMB6, CHMP2A, PSME1, SLC25A5, POLR2J, VPS28, PSMB8, PSMA1, PSMD12, RAN, PSMA3, CHMP2B, PSMD4, GTF2B, TSG101, PSMB7, RANBP1, PSMB3, NELFE, PSMF1, PSMD8, AP2M1, SEC13, CHMP5, PSMD13, GTF2A2, POLR2I, GTF2F2, ATP6V1H, AP1S2, APOBEC3G, SUPT4H1	SLC25A6, B2M, TAF9, POLR2L, POLR2K, RBX1, PSMD2, PSMB5, UBA52, POLR2H, PSMB1, PSMB6, CHMP2A, PSME1, SLC25A5, POLR2J, VPS28, PSMB8, PSMA1, PSMD12, RAN, PSMA3, CHMP2B, PSMD4, GTF2B, TSG101, PSMB7, RANBP1, PSMB3, NELFE, PSMF1, PSMD8, AP2M1, SEC13, CHMP5, PSMD13, GTF2A2, POLR2I, GTF2F2, ATP6V1H, AP1S2, APOBEC3G, SUPT4H1
REACTOME_DEGRADATION_OF_AXIN	0.00549451	0.113859	0.492344	2.21116	3	17	PSMD2, PSMB5, UBA52, PSMB1, PSMB6, PSME1, PSMB8, PSMA1, PSMD12, PSMA3, PSMD4, PSMB7, PSMB3, PSMF1, PSMD8, PSMD13	PSMD2, PSMB5, UBA52, PSMB1, PSMB6, PSME1, PSMB8, PSMA1, PSMD12, PSMA3, PSMD4, PSMB7, PSMB3, PSMF1, PSMD8, PSMD13
PELLICCIOTTA_HDAC_IN_ANTIGEN_PRESENTATION_UP	0.00407056	0.0983555	0.45718	2.20154	2	20	ERGIC3, B2M, TMED9, COPE, HERPUD1, PSMD2, PSMB1, TRAPPC1, KDELR2, ASNS, PSMD4, TRAPPC3, SAR1A, PSMB7, PSMB3, SIL1, PSMD13, TXNDC12	ERGIC3, B2M, TMED9, COPE, HERPUD1, PSMD2, PSMB1, TRAPPC1, KDELR2, ASNS, PSMD4, TRAPPC3, SAR1A, PSMB7, PSMB3, SIL1, PSMD13, TXNDC12
REACTOME_NEGATIVE_REGULATION_OF_NOTCH4_SIGNALING	0.00277778	0.0785182	0.473335	2.20124	1	19	RBX1, PSMD2, PSMB5, UBA52, PSMB1, PSMB6, PSME1, PSMB8, PSMA1, PSMD12, PSMA3, PSMD4, PSMB7, PSMB3, PSMF1, PSMD8, PSMD13	RBX1, PSMD2, PSMB5, UBA52, PSMB1, PSMB6, PSME1, PSMB8, PSMA1, PSMD12, PSMA3, PSMD4, PSMB7, PSMB3, PSMF1, PSMD8, PSMD13
DAIRKEE_CANCER_PRONE_RESPONSE_BPA_E2	0.00266312	0.0785182	0.422995	2.19366	1	24	SLC25A6, EEF1D, ATF4, RPL4, RPL15, COX8A, EIF4A1, RPS6, GAPDH, UQCRH, AP3S1, EIF4E, POLR2H, S100A4, RPL36	SLC25A6, EEF1D, ATF4, RPL4, RPL15, COX8A, EIF4A1, RPS6, GAPDH, UQCRH, AP3S1, EIF4E, POLR2H, S100A4, RPL36
SARRIO_EPITHELIAL_MESENCHYMAL_TRANSITION_DN	0.00277778	0.0785182	0.471654	2.19342	1	19	CLU, TMEM59, RPLP1, CCL3, EEF2, INSIG1, TSC22D3, CXCL1, IFITM3, CXCL3, PSME1, S100A4	CLU, TMEM59, RPLP1, CCL3, EEF2, INSIG1, TSC22D3, CXCL1, IFITM3, CXCL3, PSME1, S100A4
REACTOME_DETOXIFICATION_OF_REACTIVE_OXYGEN_SPECIES	0.00285307	0.0785182	0.58569	2.19132	1	11	CYBA, GSTP1, PRDX5, PRDX2, NCF4, GPX3, PRDX1, P4HB, TXN2, SOD2	CYBA, GSTP1, PRDX5, PRDX2, NCF4, GPX3, PRDX1, P4HB, TXN2, SOD2
MALONEY_RESPONSE_TO_17AAG_DN	0.00549451	0.113859	0.487854	2.19099	3	17	RPL27A, RPS16, PRDX4, RPL35, EIF4A1, RPL36AL, ARF4, POLR2L, TPI1, PDCD5	RPL27A, RPS16, PRDX4, RPL35, EIF4A1, RPL36AL, ARF4, POLR2L, TPI1, PDCD5
REACTOME_SIGNALING_BY_THE_B_CELL_RECEPTOR_BCR	0.00264201	0.0785182	0.414183	2.19076	1	25	CD79A, BLNK, PSMD2, PSMB5, UBA52, PSMB1, PSMB6, PSME1, PSMB8, PSMA1, PSMD12, PSMA3, PSMD4, RELA, PSMB7, PSMB3, PSMF1, CD79B, PSMD8, PSMD13, FKBP1A	CD79A, BLNK, PSMD2, PSMB5, UBA52, PSMB1, PSMB6, PSME1, PSMB8, PSMA1, PSMD12, PSMA3, PSMD4, RELA, PSMB7, PSMB3, PSMF1, CD79B, PSMD8, PSMD13, FKBP1A
REACTOME_TNFR2_NON_CANONICAL_NF_KB_PATHWAY	0.00394737	0.0983555	0.424352	2.1803	2	23	CD27, PSMD2, PSMB5, UBA52, PSMB1, PSMB6, PSME1, TNFRSF17, PSMB8, PSMA1, PSMD12, TNFRSF12A, PSMA3, PSMD4, TNFRSF18, PSMB7, PSMB3, PSMF1, PSMD8, PSMD13, TNFRSF14	CD27, PSMD2, PSMB5, UBA52, PSMB1, PSMB6, PSME1, TNFRSF17, PSMB8, PSMA1, PSMD12, TNFRSF12A, PSMA3, PSMD4, TNFRSF18, PSMB7, PSMB3, PSMF1, PSMD8, PSMD13, TNFRSF14
REACTOME_DNA_REPLICATION	0.00395257	0.0983555	0.40794	2.17478	2	26	POLD4, RBX1, PSMD2, PSMB5, UBA52, PSMB1, PSMB6, PSME1, PSMB8, PSMA1, PSMD12, PSMA3, PSMD4, ANAPC11, ANAPC16, PSMB7, UBE2D1, PSMB3, PSMF1, PSMD8, RPA3, PSMD13	POLD4, RBX1, PSMD2, PSMB5, UBA52, PSMB1, PSMB6, PSME1, PSMB8, PSMA1, PSMD12, PSMA3, PSMD4, ANAPC11, ANAPC16, PSMB7, UBE2D1, PSMB3, PSMF1, PSMD8, RPA3, PSMD13
REACTOME_SYNTHESIS_OF_DNA	0.00395257	0.0983555	0.40794	2.17478	2	26	POLD4, RBX1, PSMD2, PSMB5, UBA52, PSMB1, PSMB6, PSME1, PSMB8, PSMA1, PSMD12, PSMA3, PSMD4, ANAPC11, ANAPC16, PSMB7, UBE2D1, PSMB3, PSMF1, PSMD8, RPA3, PSMD13	POLD4, RBX1, PSMD2, PSMB5, UBA52, PSMB1, PSMB6, PSME1, PSMB8, PSMA1, PSMD12, PSMA3, PSMD4, ANAPC11, ANAPC16, PSMB7, UBE2D1, PSMB3, PSMF1, PSMD8, RPA3, PSMD13
LEE_LIVER_CANCER_MYC_E2F1_UP	0.0015456	0.0582606	0.672341	2.1742	0	8	ANXA2, NUCB2, CD63, SPP1, CSTB, COL1A2, SPARC	ANXA2, NUCB2, CD63, SPP1, CSTB, COL1A2, SPARC
JOHNSTONE_PARVB_TARGETS_2_UP	0.00131062	0.0564168	0.390105	2.17342	0	29	HLA-B, IGFBP6, ERGIC3, B2M, S100A11, RPL36A, BSG, PKM, TPT1, FXYD5, RPL5, CORO1B, UBE2L6, AKR1B1, TRAPPC1	HLA-B, IGFBP6, ERGIC3, B2M, S100A11, RPL36A, BSG, PKM, TPT1, FXYD5, RPL5, CORO1B, UBE2L6, AKR1B1, TRAPPC1
WP_TRANSLATION_FACTORS	0.0056338	0.115179	0.513952	2.1718	3	15	EEF1D, EEF2, EIF4A1, EIF3E, EEF1B2, EIF1, EIF3H, EIF2S2, EIF4E, EIF3D	EEF1D, EEF2, EIF4A1, EIF3E, EEF1B2, EIF1, EIF3H, EIF2S2, EIF4E, EIF3D
REACTOME_RESPIRATORY_ELECTRON_TRANSPORT_ATP_SYNTHESIS_BY_CHEMIOSMOTIC_COUPLING_AND_HEAT_PRODUCTION_BY_UNCOUPLING_PROTEINS	0.00118203	0.0564168	0.283189	2.17075	0	70	NDUFS8, COX8A, UQCRQ, NDUFB7, NDUFB11, SURF1, NDUFB10, COX7C, UQCRH, COX5A, NDUFA2, COX7A2L, NDUFAF3, COX5B, NDUFAB1, NDUFA11, UQCRB, UCP2, NDUFB9, NDUFA5, COX6B1, NDUFA13, UQCRFS1, COX14, COX6A1, NDUFC2, NDUFV2, NDUFB5, NDUFV3, NDUFA4, ETFA, COX7B, NDUFB6, NDUFS5, COX6C, NDUFA3, COX16	NDUFS8, COX8A, UQCRQ, NDUFB7, NDUFB11, SURF1, NDUFB10, COX7C, UQCRH, COX5A, NDUFA2, COX7A2L, NDUFAF3, COX5B, NDUFAB1, NDUFA11, UQCRB, UCP2, NDUFB9, NDUFA5, COX6B1, NDUFA13, UQCRFS1, COX14, COX6A1, NDUFC2, NDUFV2, NDUFB5, NDUFV3, NDUFA4, ETFA, COX7B, NDUFB6, NDUFS5, COX6C, NDUFA3, COX16
KEGG_ALZHEIMERS_DISEASE	0.00120773	0.0564168	0.298915	2.16938	0	59	NDUFS8, NDUFA4L2, COX8A, UQCRQ, PSENEN, NDUFB7, COX7A2, NDUFB10, GAPDH, COX7C, UQCRH, COX5A, NDUFA2, COX7A2L, COX5B, NDUFAB1, UQCRB, NDUFB9, NDUFA5, COX6B1, UQCRFS1, COX6A1, NDUFC2, NDUFV2, NDUFB5, NDUFV3, NDUFA4, COX7B, NDUFB6, NDUFS5, COX6C, NDUFA3, PPP3CC, HSD17B10, NDUFB3, IL1B, NDUFA6, CAPN2, NDUFS3, APH1A, NDUFC1, NDUFA8, CYC1, UQCRC1, LRP1	NDUFS8, NDUFA4L2, COX8A, UQCRQ, PSENEN, NDUFB7, COX7A2, NDUFB10, GAPDH, COX7C, UQCRH, COX5A, NDUFA2, COX7A2L, COX5B, NDUFAB1, UQCRB, NDUFB9, NDUFA5, COX6B1, UQCRFS1, COX6A1, NDUFC2, NDUFV2, NDUFB5, NDUFV3, NDUFA4, COX7B, NDUFB6, NDUFS5, COX6C, NDUFA3, PPP3CC, HSD17B10, NDUFB3, IL1B, NDUFA6, CAPN2, NDUFS3, APH1A, NDUFC1, NDUFA8, CYC1, UQCRC1, LRP1
GAVIN_FOXP3_TARGETS_CLUSTER_T7	0.001287	0.0564168	0.370878	2.16671	0	33	FTL, OAZ1, PPDPF, ITM2B, RPL10, REEP5, CYBA, RPL18, EIF3H, LGALS1, SAMSN1, ALG5, RPS9, RPS7, CHCHD2, RPL32, AKR1B1, PSMB8, EIF3L, ENO1, FIS1, RAC2, SAR1A, TIMM13, DCTN3, HNRNPF, EIF3M, SUPT4H1, NDUFA9, USE1, MDH1, PRPS1	FTL, OAZ1, PPDPF, ITM2B, RPL10, REEP5, CYBA, RPL18, EIF3H, LGALS1, SAMSN1, ALG5, RPS9, RPS7, CHCHD2, RPL32, AKR1B1, PSMB8, EIF3L, ENO1, FIS1, RAC2, SAR1A, TIMM13, DCTN3, HNRNPF, EIF3M, SUPT4H1, NDUFA9, USE1, MDH1, PRPS1
REACTOME_SIGNALING_BY_WNT	0.00259403	0.0785182	0.378655	2.14756	1	30	CAV1, GNG7, RBX1, PFN1, PSMD2, PSMB5, UBA52, PSMB1, GNG5, PSMB6, PSME1, CSNK2B, PSMB8, PSMA1, PSMD12, PSMA3, PSMD4, RAC2, PSMB7, PSMB3, PSMF1, PSMD8, AP2M1, PSMD13	CAV1, GNG7, RBX1, PFN1, PSMD2, PSMB5, UBA52, PSMB1, GNG5, PSMB6, PSME1, CSNK2B, PSMB8, PSMA1, PSMD12, PSMA3, PSMD4, RAC2, PSMB7, PSMB3, PSMF1, PSMD8, AP2M1, PSMD13
REACTOME_CYTOKINE_SIGNALING_IN_IMMUNE_SYSTEM	0.0011274	0.0564168	0.256813	2.14503	0	89	HLA-C, HLA-B, CCL3, FN1, RPLP0, B2M, ANXA2, EIF4A1, CXCL1, ISG20, BLNK, CCL2, TIMP1, EIF4E, IFITM3, IFNAR2, RBX1, SQSTM1, CD27, PSMD2, PSMB5, RNF7, CD44, UBA52, COL1A2, PSMB1, PSMB6, PSME1, UBE2L6, MAP3K8, P4HB, ANXA1, TNFRSF17, PSMB8, TOLLIP, PSMA1, VAMP2, PSMD12, SOD2, TNFRSF12A, PELI1, PSMA3, CDKN1B, PSMD4, MIF, RELA, IL10RA, TNFRSF18, PSMB7, UBE2D1, PSMB3, PSMF1, IL1B, PSMD8, PIN1, SEC13, PSM…	HLA-C, HLA-B, CCL3, FN1, RPLP0, B2M, ANXA2, EIF4A1, CXCL1, ISG20, BLNK, CCL2, TIMP1, EIF4E, IFITM3, IFNAR2, RBX1, SQSTM1, CD27, PSMD2, PSMB5, RNF7, CD44, UBA52, COL1A2, PSMB1, PSMB6, PSME1, UBE2L6, MAP3K8, P4HB, ANXA1, TNFRSF17, PSMB8, TOLLIP, PSMA1, VAMP2, PSMD12, SOD2, TNFRSF12A, PELI1, PSMA3, CDKN1B, PSMD4, MIF, RELA, IL10RA, TNFRSF18, PSMB7, UBE2D1, PSMB3, PSMF1, IL1B, PSMD8, PIN1, SEC13, PSM…
BLUM_RESPONSE_TO_SALIRASIB_UP	0.00119048	0.0564168	0.282369	2.14375	0	67	EEF2, ATF4, YIF1A, DNAJB9, STX5, SURF1, GADD45A, SERP1, ARF4, ISG20, MTHFD2, EIF1, COX7A2L, EIF3H, CREB3, EIF2S2, SSR3, TIMP1, ZNF593, SQSTM1, SHMT2, RNF7, MGAT1, BLVRB, CXCL3, ERP29, FAM3A, RPL12, TMED3, P4HB, RAD23A, YKT6, RSL24D1, VPS28, SERPINB8, MAP1LC3B, NUPR1, ASNS, RELA, CEBPG, TSG101, SEPHS2, SLC1A5, PSMD8	EEF2, ATF4, YIF1A, DNAJB9, STX5, SURF1, GADD45A, SERP1, ARF4, ISG20, MTHFD2, EIF1, COX7A2L, EIF3H, CREB3, EIF2S2, SSR3, TIMP1, ZNF593, SQSTM1, SHMT2, RNF7, MGAT1, BLVRB, CXCL3, ERP29, FAM3A, RPL12, TMED3, P4HB, RAD23A, YKT6, RSL24D1, VPS28, SERPINB8, MAP1LC3B, NUPR1, ASNS, RELA, CEBPG, TSG101, SEPHS2, SLC1A5, PSMD8
REACTOME_FC_EPSILON_RECEPTOR_FCERI_SIGNALING	0.00404313	0.0983555	0.436387	2.14142	2	21	PSMD2, PSMB5, UBA52, PSMB1, PSMB6, PSME1, PSMB8, PSMA1, PSMD12, PSMA3, PSMD4, RELA, PSMB7, UBE2D1, PSMB3, PSMF1, PSMD8, PSMD13	PSMD2, PSMB5, UBA52, PSMB1, PSMB6, PSME1, PSMB8, PSMA1, PSMD12, PSMA3, PSMD4, RELA, PSMB7, UBE2D1, PSMB3, PSMF1, PSMD8, PSMD13
THEILGAARD_NEUTROPHIL_AT_SKIN_WOUND_UP	0.00550206	0.113859	0.465996	2.13954	3	18	SLC25A6, IER3, CCL3, RPS16, EIF4A1, MTHFD2, GABARAPL2, CCL2, RAB1A, CD44, CXCL3, TANK, PHF1, IL1B, CXCL2, GNL1, SRP54	SLC25A6, IER3, CCL3, RPS16, EIF4A1, MTHFD2, GABARAPL2, CCL2, RAB1A, CD44, CXCL3, TANK, PHF1, IL1B, CXCL2, GNL1, SRP54
REACTOME_ER_TO_GOLGI_ANTEROGRADE_TRANSPORT	0.00259403	0.0785182	0.37675	2.13675	1	30	CD59, TMED9, STX5, LMAN2, ARF4, KDELR1, COPE, LMAN1, RAB1A, ARFGAP1, TUBB2A, TRAPPC1, TMED3, YKT6, MCFD2, SEC24A, DCTN6, KDELR2, TUBA4A, TRAPPC3, TFG, DCTN2, SEC13, DCTN3, ARF5	CD59, TMED9, STX5, LMAN2, ARF4, KDELR1, COPE, LMAN1, RAB1A, ARFGAP1, TUBB2A, TRAPPC1, TMED3, YKT6, MCFD2, SEC24A, DCTN6, KDELR2, TUBA4A, TRAPPC3, TFG, DCTN2, SEC13, DCTN3, ARF5
REACTOME_TCR_SIGNALING	0.00404313	0.0983555	0.435196	2.13557	2	21	PSMD2, PSMB5, UBA52, PSMB1, PSMB6, PSME1, PSMB8, PSMA1, PSMD12, PSMA3, PSMD4, RELA, PSMB7, UBE2D1, PSMB3, PSMF1, PSMD8, PSMD13	PSMD2, PSMB5, UBA52, PSMB1, PSMB6, PSME1, PSMB8, PSMA1, PSMD12, PSMA3, PSMD4, RELA, PSMB7, UBE2D1, PSMB3, PSMF1, PSMD8, PSMD13
REACTOME_RESPIRATORY_ELECTRON_TRANSPORT	0.00119048	0.0564168	0.281227	2.13508	0	67	NDUFS8, COX8A, UQCRQ, NDUFB7, NDUFB11, SURF1, NDUFB10, COX7C, UQCRH, COX5A, NDUFA2, COX7A2L, NDUFAF3, COX5B, NDUFAB1, NDUFA11, UQCRB, NDUFB9, NDUFA5, COX6B1, NDUFA13, UQCRFS1, COX14, COX6A1, NDUFC2, NDUFV2, NDUFB5, NDUFV3, NDUFA4, ETFA, COX7B, NDUFB6, NDUFS5, COX6C, NDUFA3, COX16	NDUFS8, COX8A, UQCRQ, NDUFB7, NDUFB11, SURF1, NDUFB10, COX7C, UQCRH, COX5A, NDUFA2, COX7A2L, NDUFAF3, COX5B, NDUFAB1, NDUFA11, UQCRB, NDUFB9, NDUFA5, COX6B1, NDUFA13, UQCRFS1, COX14, COX6A1, NDUFC2, NDUFV2, NDUFB5, NDUFV3, NDUFA4, ETFA, COX7B, NDUFB6, NDUFS5, COX6C, NDUFA3, COX16
DESERT_STEM_CELL_HEPATOCELLULAR_CARCINOMA_SUBCLASS_UP	0.00129199	0.0564168	0.359051	2.13179	0	34	ALDOA, RPL8, RPLP2, RPS3, S100A11, PKM, EIF3E, MTHFD2, EIF3H, PPP1CC, RPSA, LGALS3, SPP1, EIF3D, COL1A2, SMOX, PRMT1, CDK4, TMED3	ALDOA, RPL8, RPLP2, RPS3, S100A11, PKM, EIF3E, MTHFD2, EIF3H, PPP1CC, RPSA, LGALS3, SPP1, EIF3D, COL1A2, SMOX, PRMT1, CDK4, TMED3
REACTOME_APC_C_CDH1_MEDIATED_DEGRADATION_OF_CDC20_AND_OTHER_APC_C_CDH1_TARGETED_PROTEINS_IN_LATE_MITOSIS_EARLY_G1	0.00530504	0.113747	0.422699	2.13147	3	22	PSMD2, PSMB5, UBA52, PSMB1, PSMB6, PSME1, PSMB8, PSMA1, PSMD12, PSMA3, PSMD4, ANAPC11, ANAPC16, PSMB7, UBE2D1, PSMB3, PSMF1, PSMD8, PSMD13	PSMD2, PSMB5, UBA52, PSMB1, PSMB6, PSME1, PSMB8, PSMA1, PSMD12, PSMA3, PSMD4, ANAPC11, ANAPC16, PSMB7, UBE2D1, PSMB3, PSMF1, PSMD8, PSMD13
WEST_ADRENOCORTICAL_TUMOR_UP	0.00121951	0.0564168	0.312436	2.12526	0	50	OAZ1, TMED9, GADD45A, ATP6V1G1, TAF9, GAPDH, MTHFD2, SRPRB, COPE, PMAIP1, YIPF2, EIF2S2, POLR2K, UBL5, NEU1, GNG5, ERP29, SPARC, GGH, TUBB2A, DNAJB1, YKT6, RNF34, LSM5, BUB3, FDPS, RPN2, PSMA3, ENO1, ATP6V0B, VDAC1, CEBPG	OAZ1, TMED9, GADD45A, ATP6V1G1, TAF9, GAPDH, MTHFD2, SRPRB, COPE, PMAIP1, YIPF2, EIF2S2, POLR2K, UBL5, NEU1, GNG5, ERP29, SPARC, GGH, TUBB2A, DNAJB1, YKT6, RNF34, LSM5, BUB3, FDPS, RPN2, PSMA3, ENO1, ATP6V0B, VDAC1, CEBPG
KAAB_FAILED_HEART_ATRIUM_DN	0.00129199	0.0564168	0.357575	2.12302	0	34	CD59, ITM2B, GSTP1, ADRM1, PPP1CC, ATP6V0E1, GTF3A, RAB1A, IFITM3, COX6A1, PSMB5, BLVRB, ACP1, PSMB1, RAB9A, PRDX1, DGUOK, TMEM147, EIF3I, MPST, RAN, PSMA3	CD59, ITM2B, GSTP1, ADRM1, PPP1CC, ATP6V0E1, GTF3A, RAB1A, IFITM3, COX6A1, PSMB5, BLVRB, ACP1, PSMB1, RAB9A, PRDX1, DGUOK, TMEM147, EIF3I, MPST, RAN, PSMA3
GALINDO_IMMUNE_RESPONSE_TO_ENTEROTOXIN	0.00407056	0.0983555	0.440767	2.12251	2	20	GLRX, IER3, CCL3, GADD45A, PKM, GAPDH, HERPUD1, SPP1, SQSTM1, CD44, MT1X, CXCL3	GLRX, IER3, CCL3, GADD45A, PKM, GAPDH, HERPUD1, SPP1, SQSTM1, CD44, MT1X, CXCL3
REACTOME_SIGNALING_BY_NOTCH4	0.00530504	0.113747	0.420068	2.1182	3	22	PSENEN, RBX1, PSMD2, PSMB5, UBA52, PSMB1, PSMB6, PSME1, PSMB8, PSMA1, PSMD12, PSMA3, PSMD4, PSMB7, PSMB3, PSMF1, PSMD8, PSMD13, APH1A	PSENEN, RBX1, PSMD2, PSMB5, UBA52, PSMB1, PSMB6, PSME1, PSMB8, PSMA1, PSMD12, PSMA3, PSMD4, PSMB7, PSMB3, PSMF1, PSMD8, PSMD13, APH1A
REACTOME_MITOTIC_METAPHASE_AND_ANAPHASE	0.00126904	0.0564168	0.344467	2.11374	0	36	PPP1CC, PSMD2, PSMB5, UBA52, PSMB1, PSMB6, CHMP2A, PSME1, TUBB2A, BUB3, PSMB8, PSMA1, PSMD12, RAN, TUBA4A, PSMA3, CHMP2B, PSMD4, PMF1, ANAPC11, ANAPC16, PSMB7, UBE2D1, PSMB3, PSMF1, PSMD8, SEC13, PSMD13	PPP1CC, PSMD2, PSMB5, UBA52, PSMB1, PSMB6, CHMP2A, PSME1, TUBB2A, BUB3, PSMB8, PSMA1, PSMD12, RAN, TUBA4A, PSMA3, CHMP2B, PSMD4, PMF1, ANAPC11, ANAPC16, PSMB7, UBE2D1, PSMB3, PSMF1, PSMD8, SEC13, PSMD13
JOHANSSON_GLIOMAGENESIS_BY_PDGFB_UP	0.00701262	0.129205	0.485146	2.10826	4	16	FTL, OST4, FN1, RPLP0, B2M, RPS27L, LGALS1, CD63, SPP1	FTL, OST4, FN1, RPLP0, B2M, RPS27L, LGALS1, CD63, SPP1
REACTOME_METABOLISM_OF_POLYAMINES	0.00694444	0.129205	0.45298	2.10658	4	19	OAZ1, PSMD2, PSMB5, PSMB1, SMOX, PSMB6, PSME1, PSMB8, PSMA1, PSMD12, PSMA3, PSMD4, PSMB7, PSMB3, PSMF1, PSMD8, PSMD13	OAZ1, PSMD2, PSMB5, PSMB1, SMOX, PSMB6, PSME1, PSMB8, PSMA1, PSMD12, PSMA3, PSMD4, PSMB7, PSMB3, PSMF1, PSMD8, PSMD13
WP_OXIDATIVE_PHOSPHORYLATION	0.00259403	0.0785182	0.371006	2.10417	1	30	NDUFS8, NDUFA4L2, NDUFB7, NDUFB10, NDUFA2, NDUFAB1, NDUFA11, NDUFB9, NDUFA5, NDUFC2, NDUFV2, NDUFB5, NDUFV3, NDUFA4, NDUFB6, NDUFS5, NDUFA3	NDUFS8, NDUFA4L2, NDUFB7, NDUFB10, NDUFA2, NDUFAB1, NDUFA11, NDUFB9, NDUFA5, NDUFC2, NDUFV2, NDUFB5, NDUFV3, NDUFA4, NDUFB6, NDUFS5, NDUFA3
REACTOME_ECM_PROTEOGLYCANS	0.00283688	0.0785182	0.541636	2.09369	1	12	LUM, COMP, DCN, FN1, BGN, ASPN, COL1A2, SPARC, TNC	LUM, COMP, DCN, FN1, BGN, ASPN, COL1A2, SPARC, TNC
REACTOME_DEGRADATION_OF_BETA_CATENIN_BY_THE_DESTRUCTION_COMPLEX	0.00694444	0.129205	0.449917	2.09234	4	19	RBX1, PSMD2, PSMB5, UBA52, PSMB1, PSMB6, PSME1, PSMB8, PSMA1, PSMD12, PSMA3, PSMD4, PSMB7, PSMB3, PSMF1, PSMD8, PSMD13	RBX1, PSMD2, PSMB5, UBA52, PSMB1, PSMB6, PSME1, PSMB8, PSMA1, PSMD12, PSMA3, PSMD4, PSMB7, PSMB3, PSMF1, PSMD8, PSMD13
REACTOME_REGULATION_OF_PTEN_STABILITY_AND_ACTIVITY	0.00694444	0.129205	0.449821	2.09189	4	19	PSMD2, PSMB5, UBA52, PSMB1, PSMB6, PSME1, CSNK2B, PSMB8, PSMA1, PSMD12, PSMA3, PSMD4, PSMB7, PSMB3, PSMF1, PSMD8, PSMD13	PSMD2, PSMB5, UBA52, PSMB1, PSMB6, PSME1, CSNK2B, PSMB8, PSMA1, PSMD12, PSMA3, PSMD4, PSMB7, PSMB3, PSMF1, PSMD8, PSMD13
FERNANDEZ_BOUND_BY_MYC	0.00129199	0.0564168	0.352219	2.09122	0	34	RPL13A, RPL27A, ATF4, RPL19, NME1, EIF4A1, BSG, RPS6, ARF4, GSTP1, ISG20, HERPUD1, CD63, EIF4E, CSTB, UBA52, PSMB1	RPL13A, RPL27A, ATF4, RPL19, NME1, EIF4A1, BSG, RPS6, ARF4, GSTP1, ISG20, HERPUD1, CD63, EIF4E, CSTB, UBA52, PSMB1
LIU_COMMON_CANCER_GENES	0.00457317	0.106621	0.618477	2.08978	2	9	RPL41, NDUFS8, B2M, SERP1, OCIAD1, PRDX2	RPL41, NDUFS8, B2M, SERP1, OCIAD1, PRDX2
CAVARD_LIVER_CANCER_MALIGNANT_VS_BENIGN	0.00158228	0.0582606	0.735132	2.08633	0	6	HLA-C, RPL13A, SPP1, GGH, SLC25A5, PRDX1	HLA-C, RPL13A, SPP1, GGH, SLC25A5, PRDX1
RHODES_UNDIFFERENTIATED_CANCER	0.00704225	0.129205	0.493517	2.08545	4	15	PRDX4, NME1, MTHFD2, ADRM1, EIF2S2, POLR2K, PSMD2, COL1A2, GGH, CKS2, CEBPG, PSMB7, RPA3	PRDX4, NME1, MTHFD2, ADRM1, EIF2S2, POLR2K, PSMD2, COL1A2, GGH, CKS2, CEBPG, PSMB7, RPA3
LEE_LIVER_CANCER_MYC_UP	0.00435414	0.102819	0.584492	2.08475	2	10	RPL13A, RPLP2, RPS16, MGST3, RPS14, CSTB, RPL12, RPL36	RPL13A, RPLP2, RPS16, MGST3, RPS14, CSTB, RPL12, RPL36
RODWELL_AGING_KIDNEY_UP	0.00113122	0.0564168	0.258162	2.08324	0	79	LUM, RPL13A, COMP, SSR4, KRTCAP2, RPLP2, RPS10, HLA-B, FN1, RPL27, RPL10, RPL35A, ANXA2, RPL35, RPS19, CXCL1, RPS27L, RPS25, ITM2C, RPL18, GMFG, CCL2, FXYD5, TIMP1, ARPC1B, IFNAR2, CD38, PFN1, MGAT1, VOPP1, COL1A2, RPL12, TNC, TMED3, P4HB, PSMB8, POLR1D, C1S, ASNS, TMEM243, RAC2, IL10RA, CTHRC1, CCM2	LUM, RPL13A, COMP, SSR4, KRTCAP2, RPLP2, RPS10, HLA-B, FN1, RPL27, RPL10, RPL35A, ANXA2, RPL35, RPS19, CXCL1, RPS27L, RPS25, ITM2C, RPL18, GMFG, CCL2, FXYD5, TIMP1, ARPC1B, IFNAR2, CD38, PFN1, MGAT1, VOPP1, COL1A2, RPL12, TNC, TMED3, P4HB, PSMB8, POLR1D, C1S, ASNS, TMEM243, RAC2, IL10RA, CTHRC1, CCM2
WAMUNYOKOLI_OVARIAN_CANCER_LMP_UP	0.0036452	0.0963388	0.315472	2.08184	2	43	IER3, PPDPF, CD59, UQCRQ, MRPL52, LMAN2, EDF1, COX7A2, NANS, GSTP1, RPS27L, JTB, TPT1, CIB1, NOSIP, AURKAIP1, COX6A1, KDELR2, MPST, GPR160, PET100, TUBA4A, GSTK1, TNIP1, RAB2A, MRPS18A, CCDC107	IER3, PPDPF, CD59, UQCRQ, MRPL52, LMAN2, EDF1, COX7A2, NANS, GSTP1, RPS27L, JTB, TPT1, CIB1, NOSIP, AURKAIP1, COX6A1, KDELR2, MPST, GPR160, PET100, TUBA4A, GSTK1, TNIP1, RAB2A, MRPS18A, CCDC107
HILLION_HMGA1B_TARGETS	0.00532623	0.113747	0.398524	2.06676	3	24	CLU, RPL21, RPL19, RPL10, NME1, COX7A2, GPX4, COX5A, COX5B, CD44, RPS11, ACADVL, PSMB6, SLC25A5, ANXA1, PSMA1	CLU, RPL21, RPL19, RPL10, NME1, COX7A2, GPX4, COX5A, COX5B, CD44, RPS11, ACADVL, PSMB6, SLC25A5, ANXA1, PSMA1
LUI_THYROID_CANCER_PAX8_PPARG_DN	0.00530504	0.113747	0.409409	2.06445	3	22	RPL18A, ERGIC3, RPL21, RPL17, B2M, ITM2B, RPL10A, RPS5, EIF3K, BLVRB, DDT, AKR1B1, TMEM147, RAN, NUPR1	RPL18A, ERGIC3, RPL21, RPL17, B2M, ITM2B, RPL10A, RPS5, EIF3K, BLVRB, DDT, AKR1B1, TMEM147, RAN, NUPR1
REACTOME_DEUBIQUITINATION	0.00518807	0.113747	0.363586	2.06209	3	30	ADRM1, PSMD2, PSMB5, UBA52, FKBP8, PSMB1, NEDD8, PSMB6, PSME1, RAD23A, VDAC2, PSMB8, PSMA1, PSMD12, PSMA3, TNIP1, PSMD4, VDAC1, PSMB7, UBE2D1, PSMB3, PSMF1, PSMD8, PSMD13	ADRM1, PSMD2, PSMB5, UBA52, FKBP8, PSMB1, NEDD8, PSMB6, PSME1, RAD23A, VDAC2, PSMB8, PSMA1, PSMD12, PSMA3, TNIP1, PSMD4, VDAC1, PSMB7, UBE2D1, PSMB3, PSMF1, PSMD8, PSMD13
BROWNE_HCMV_INFECTION_8HR_UP	0.00580552	0.116525	0.576309	2.05557	3	10	TNFAIP6, ISG20, BLNK, PIM2, DPT, GPX3, DNAJB1, SEC24A, SOD2	TNFAIP6, ISG20, BLNK, PIM2, DPT, GPX3, DNAJB1, SEC24A, SOD2
REACTOME_ADAPTIVE_IMMUNE_SYSTEM	0.00225479	0.0785182	0.249402	2.0555	1	85	HLA-C, HLA-B, CD79A, ICAM3, B2M, LY96, CTSH, CYBA, BLNK, RBX1, HLA-DOB, PSMD2, PSMB5, RNF7, UBA52, VAMP8, COL1A2, PSMB1, NCF4, PSMB6, PSME1, UBE2L6, RNF114, MAP3K8, UBE2L3, TUBB2A, RNF34, SEC24A, PSMB8, DCTN6, PSMA1, PSMD12, TUBA4A, PSMA3, PSMD4, RELA, FCGR2B, ANAPC11, RAB7A, PSMB7, CTSA, UBE2D1, PSMB3, PSMF1, UBE2E3, CD79B, PSMD8, FBXL15, DCTN2, AP2M1, SEC13, DCTN3, PSMD13, FKBP1A, ICAM2, CLTA, …	HLA-C, HLA-B, CD79A, ICAM3, B2M, LY96, CTSH, CYBA, BLNK, RBX1, HLA-DOB, PSMD2, PSMB5, RNF7, UBA52, VAMP8, COL1A2, PSMB1, NCF4, PSMB6, PSME1, UBE2L6, RNF114, MAP3K8, UBE2L3, TUBB2A, RNF34, SEC24A, PSMB8, DCTN6, PSMA1, PSMD12, TUBA4A, PSMA3, PSMD4, RELA, FCGR2B, ANAPC11, RAB7A, PSMB7, CTSA, UBE2D1, PSMB3, PSMF1, UBE2E3, CD79B, PSMD8, FBXL15, DCTN2, AP2M1, SEC13, DCTN3, PSMD13, FKBP1A, ICAM2, CLTA, …
ABE_INNER_EAR	0.00704225	0.129205	0.486225	2.05463	4	15	CLU, MGP, IGFBP6, RPL21, RPL35, RPS5, RPS15, UBA52, RPS11, RPL32	CLU, MGP, IGFBP6, RPL21, RPL35, RPS5, RPS15, UBA52, RPS11, RPL32
REACTOME_SCF_SKP2_MEDIATED_DEGRADATION_OF_P27_P21	0.00808625	0.137056	0.418687	2.05456	5	21	PSMD2, PSMB5, UBA52, PSMB1, PSMB6, PSME1, CDK4, PSMB8, PSMA1, PSMD12, PSMA3, CDKN1B, PSMD4, PSMB7, PSMB3, PSMF1, PSMD8, PSMD13	PSMD2, PSMB5, UBA52, PSMB1, PSMB6, PSME1, CDK4, PSMB8, PSMA1, PSMD12, PSMA3, CDKN1B, PSMD4, PSMB7, PSMB3, PSMF1, PSMD8, PSMD13
DIAZ_CHRONIC_MYELOGENOUS_LEUKEMIA_DN	0.00407056	0.0983555	0.426276	2.05272	2	20	RPLP1, RPL23A, RPL41, HLA-B, RPL18A, RPS15, GAPDH, ISG20, BLNK, RPS11, RPL32, GPX3, BTG2	RPLP1, RPL23A, RPL41, HLA-B, RPL18A, RPS15, GAPDH, ISG20, BLNK, RPS11, RPL32, GPX3, BTG2
REACTOME_SWITCHING_OF_ORIGINS_TO_A_POST_REPLICATIVE_STATE	0.00532623	0.113747	0.395578	2.05148	3	24	RBX1, PSMD2, PSMB5, UBA52, PSMB1, PSMB6, PSME1, PSMB8, PSMA1, PSMD12, PSMA3, PSMD4, ANAPC11, ANAPC16, PSMB7, UBE2D1, PSMB3, PSMF1, PSMD8, PSMD13	RBX1, PSMD2, PSMB5, UBA52, PSMB1, PSMB6, PSME1, PSMB8, PSMA1, PSMD12, PSMA3, PSMD4, ANAPC11, ANAPC16, PSMB7, UBE2D1, PSMB3, PSMF1, PSMD8, PSMD13
REACTOME_APC_C_MEDIATED_DEGRADATION_OF_CELL_CYCLE_PROTEINS	0.00532623	0.113747	0.395189	2.04946	3	24	PSMD2, PSMB5, UBA52, PSMB1, PSMB6, PSME1, BUB3, PSMB8, PSMA1, PSMD12, PSMA3, PSMD4, ANAPC11, ANAPC16, PSMB7, UBE2D1, PSMB3, PSMF1, PSMD8, PSMD13	PSMD2, PSMB5, UBA52, PSMB1, PSMB6, PSME1, BUB3, PSMB8, PSMA1, PSMD12, PSMA3, PSMD4, ANAPC11, ANAPC16, PSMB7, UBE2D1, PSMB3, PSMF1, PSMD8, PSMD13
REACTOME_DISEASES_OF_SIGNAL_TRANSDUCTION_BY_GROWTH_FACTOR_RECEPTORS_AND_SECOND_MESSENGERS	0.00241838	0.0785182	0.291851	2.04439	1	53	FN1, PSENEN, ERLEC1, RPS6, POLR2L, PPP1CC, POLR2K, RBX1, SQSTM1, PSMD2, PSMB5, UBA52, POLR2H, PSMB1, PSMB6, PSME1, POLR2J, RPS6KB2, PSMB8, PSMA1, PSMD12, FGFR1OP2, PSMA3, CDKN1B, PSMD4, RAC2, BIN2, RHOG, CCNC, TFG, PSMB7, PSMB3, PSMF1, PSMD8, SYVN1, PSMD13, FKBP1A, APH1A, POLR2I, GTF2F2, HDAC9	FN1, PSENEN, ERLEC1, RPS6, POLR2L, PPP1CC, POLR2K, RBX1, SQSTM1, PSMD2, PSMB5, UBA52, POLR2H, PSMB1, PSMB6, PSME1, POLR2J, RPS6KB2, PSMB8, PSMA1, PSMD12, FGFR1OP2, PSMA3, CDKN1B, PSMD4, RAC2, BIN2, RHOG, CCNC, TFG, PSMB7, PSMB3, PSMF1, PSMD8, SYVN1, PSMD13, FKBP1A, APH1A, POLR2I, GTF2F2, HDAC9
WINTER_HYPOXIA_UP	0.00686813	0.129205	0.454689	2.04204	4	17	ALDOA, NDUFA4L2, NME1, GAPDH, TPI1, ANKRD37, SLIRP, PGAM1, PSMD2, DPM2, S100A10, RAN, MIF, PSMB7	ALDOA, NDUFA4L2, NME1, GAPDH, TPI1, ANKRD37, SLIRP, PGAM1, PSMD2, DPM2, S100A10, RAN, MIF, PSMB7
REACTOME_REGULATION_OF_HMOX1_EXPRESSION_AND_ACTIVITY	0.00808625	0.137056	0.416057	2.04165	5	21	RBX1, PSMD2, PSMB5, UBA52, PSMB1, PSMB6, PSME1, CSNK2B, PSMB8, PSMA1, PSMD12, PSMA3, PSMD4, PSMB7, PSMB3, PSMF1, PSMD8, PSMD13	RBX1, PSMD2, PSMB5, UBA52, PSMB1, PSMB6, PSME1, CSNK2B, PSMB8, PSMA1, PSMD12, PSMA3, PSMD4, PSMB7, PSMB3, PSMF1, PSMD8, PSMD13
MODY_HIPPOCAMPUS_PRENATAL	0.00561798	0.115179	0.510937	2.03997	3	13	RPL13A, RPL8, RPL23A, RPL19, RPL9, RPS18, EIF2S2, RPL12, CDK4, HNRNPA0, CKS2	RPL13A, RPL8, RPL23A, RPL19, RPL9, RPS18, EIF2S2, RPL12, CDK4, HNRNPA0, CKS2
BERTUCCI_MEDULLARY_VS_DUCTAL_BREAST_CANCER_UP	0.00393185	0.0983555	0.365201	2.03467	2	29	GLRX, TRABD, TAPBPL, CYBA, PIM2, HERPUD1, ISCU, CD38, HLA-DOB, PQBP1, PNKD, PHB2, MIR155HG, BUB3, PSMB8, AIM2, PPA1, SOD2, C1S	GLRX, TRABD, TAPBPL, CYBA, PIM2, HERPUD1, ISCU, CD38, HLA-DOB, PQBP1, PNKD, PHB2, MIR155HG, BUB3, PSMB8, AIM2, PPA1, SOD2, C1S
WATANABE_RECTAL_CANCER_RADIOTHERAPY_RESPONSIVE_DN	0.00694444	0.129205	0.436967	2.03211	4	19	LUM, RPS20, GSTP1, LGALS1, AP3S1, ARID5B, LGALS3, PSMB5, COL1A2, PSMB6, TUBB2A, TMEM147, ANXA1	LUM, RPS20, GSTP1, LGALS1, AP3S1, ARID5B, LGALS3, PSMB5, COL1A2, PSMB6, TUBB2A, TMEM147, ANXA1
REACTOME_TRANSPORT_TO_THE_GOLGI_AND_SUBSEQUENT_MODIFICATION	0.00258398	0.0785182	0.342258	2.03208	1	34	CD59, TMED9, STX5, LMAN2, ARF4, KDELR1, COPE, LMAN1, RAB1A, MGAT1, MGAT2, ARFGAP1, TUBB2A, TRAPPC1, TMED3, YKT6, MCFD2, SEC24A, DCTN6, KDELR2, TUBA4A, TRAPPC3, TFG, DCTN2, SEC13, DCTN3, ARF5	CD59, TMED9, STX5, LMAN2, ARF4, KDELR1, COPE, LMAN1, RAB1A, MGAT1, MGAT2, ARFGAP1, TUBB2A, TRAPPC1, TMED3, YKT6, MCFD2, SEC24A, DCTN6, KDELR2, TUBA4A, TRAPPC3, TFG, DCTN2, SEC13, DCTN3, ARF5
HONMA_DOCETAXEL_RESISTANCE	0.0112202	0.170668	0.466778	2.02844	7	16	GAPDH, COX7C, GSTP1, PDCD5, RPL38, MRPL17, UFM1, S100A10, RPN2, ENO1, SLC25A3, MRPS6, APRT, NDUFS3, IFI6	GAPDH, COX7C, GSTP1, PDCD5, RPL38, MRPL17, UFM1, S100A10, RPN2, ENO1, SLC25A3, MRPS6, APRT, NDUFS3, IFI6
DIRMEIER_LMP1_RESPONSE_LATE_DN	0.00457317	0.106621	0.600008	2.02737	2	9	RPLP0, COX8A, RPS5, RPS19, GAPDH, CD27, RPS11	RPLP0, COX8A, RPS5, RPS19, GAPDH, CD27, RPS11
HELLER_HDAC_TARGETS_SILENCED_BY_METHYLATION_DN	0.002442	0.0785182	0.295657	2.02684	1	51	FKBP11, ATF4, XBP1, LY96, RPL10, DNAJB9, CYTIP, TAPBPL, GADD45A, S100A11, ISG20, BLNK, PIM2, HSPB1, DDIT4, HERPUD1, FXYD5, IFNAR2, SPCS2, SHMT2, SLC3A2, TXNDC15	FKBP11, ATF4, XBP1, LY96, RPL10, DNAJB9, CYTIP, TAPBPL, GADD45A, S100A11, ISG20, BLNK, PIM2, HSPB1, DDIT4, HERPUD1, FXYD5, IFNAR2, SPCS2, SHMT2, SLC3A2, TXNDC15
REACTOME_REGULATION_OF_MRNA_STABILITY_BY_PROTEINS_THAT_BIND_AU_RICH_ELEMENTS	0.00530504	0.113747	0.401864	2.02641	3	22	HSPB1, PSMD2, PSMB5, UBA52, PSMB1, PSMB6, PSME1, PSMB8, PSMA1, PSMD12, PSMA3, ZFP36L1, PSMD4, PSMB7, PSMB3, PSMF1, PSMD8, PSMD13	HSPB1, PSMD2, PSMB5, UBA52, PSMB1, PSMB6, PSME1, PSMB8, PSMA1, PSMD12, PSMA3, ZFP36L1, PSMD4, PSMB7, PSMB3, PSMF1, PSMD8, PSMD13
DUNNE_TARGETS_OF_AML1_MTG8_FUSION_UP	0.00501672	0.111601	0.849969	2.02587	2	4	ICAM3, NUCB2, ITM2C, SAMSN1	ICAM3, NUCB2, ITM2C, SAMSN1
WP_NSP1_FROM_SARSCOV2_INHIBITS_TRANSLATION_INITIATION_IN_THE_HOST_CELL	0.00158228	0.0582606	0.713673	2.02543	0	6	EIF3E, EIF1, EIF3H, EIF2S2, EIF3D, EIF3I	EIF3E, EIF1, EIF3H, EIF2S2, EIF3D, EIF3I
REACTOME_DAP12_INTERACTIONS	0.00169779	0.0616634	0.96022	2.02342	0	3	HLA-C, HLA-B, B2M	HLA-C, HLA-B, B2M
REACTOME_ENDOSOMAL_VACUOLAR_PATHWAY	0.00169779	0.0616634	0.96022	2.02342	0	3	HLA-C, HLA-B, B2M	HLA-C, HLA-B, B2M
CHICAS_RB1_TARGETS_LOW_SERUM	0.00808625	0.137056	0.410529	2.01453	5	21	OST4, TMEM258, RPL36A, TOMM7, RPL36AL, COX7C, POLR2L, COX5B, COX6B1, RPL38, MT1X, SNRPE, SERPINB8, PET100, NDUFA3, UQCC2, RPA3	OST4, TMEM258, RPL36A, TOMM7, RPL36AL, COX7C, POLR2L, COX5B, COX6B1, RPL38, MT1X, SNRPE, SERPINB8, PET100, NDUFA3, UQCC2, RPA3
JI_CARCINOGENESIS_BY_KRAS_AND_STK11_DN	0.00501672	0.111601	0.843846	2.01127	2	4	LUM, DCN, FN1, TIMP1	LUM, DCN, FN1, TIMP1
KIM_ALL_DISORDERS_CALB1_CORR_UP	0.00337458	0.0911007	0.241707	2.00947	2	87	ALDOA, TMEM59, EEF2, OAZ1, MGST3, COX8A, REEP5, COX7A2, PKM, PLD3, MPC2, GPX4, COX7A2L, ADRM1, NDUFAB1, RAB1A, DDOST, ISCU, NDUFA5, CIRBP, UQCRFS1, ISCA1, RABAC1, PSMB6, TECR, ERP29, ATP6V0D1, BRD2, TUBB2A, AKR1B1, VDAC2, HMCES, SERPINI1, ABHD14A, ATP6V1F, HNRNPA0, MAP1LC3B, PSMD12, RAN, SNX17, TUBA4A, PSMA3, SLC25A3, ASNS, MIF, ATP6V0B, VDAC1, UBQLN2, RER1	ALDOA, TMEM59, EEF2, OAZ1, MGST3, COX8A, REEP5, COX7A2, PKM, PLD3, MPC2, GPX4, COX7A2L, ADRM1, NDUFAB1, RAB1A, DDOST, ISCU, NDUFA5, CIRBP, UQCRFS1, ISCA1, RABAC1, PSMB6, TECR, ERP29, ATP6V0D1, BRD2, TUBB2A, AKR1B1, VDAC2, HMCES, SERPINI1, ABHD14A, ATP6V1F, HNRNPA0, MAP1LC3B, PSMD12, RAN, SNX17, TUBA4A, PSMA3, SLC25A3, ASNS, MIF, ATP6V0B, VDAC1, UBQLN2, RER1
BIOCARTA_SLRP_PATHWAY	0.00339559	0.0911007	0.952876	2.00794	1	3	LUM, DCN, BGN	LUM, DCN, BGN
DAZARD_UV_RESPONSE_CLUSTER_G1	0.00686813	0.129205	0.446831	2.00675	4	17	RPL31, ANXA2, RPL36A, COX7A2, PKM, COX7C, UQCRB, RPL38, RPL37A, SNRPE, TUBB2A, GPAA1, COX17, RANBP1	RPL31, ANXA2, RPL36A, COX7A2, PKM, COX7C, UQCRB, RPL38, RPL37A, SNRPE, TUBB2A, GPAA1, COX17, RANBP1
HOLLEMAN_ASPARAGINASE_RESISTANCE_ALL_UP	0.00482315	0.110046	0.757966	2.00045	2	5	RPL3, RPL7A, RPS3, EIF3K, RPL6	RPL3, RPL7A, RPS3, EIF3K, RPL6
NATSUME_RESPONSE_TO_INTERFERON_BETA_DN	0.00824176	0.138129	0.445311	1.99993	5	17	FTL, RPLP1, IGFBP6, ANXA2, GAPDH, GSTP1, LGALS1, CD63, SLIRP, COX6A1	FTL, RPLP1, IGFBP6, ANXA2, GAPDH, GSTP1, LGALS1, CD63, SLIRP, COX6A1
ZHOU_TNF_SIGNALING_30MIN	0.0112202	0.170668	0.459722	1.99778	7	16	ERGIC3, EEF2, ATF4, RPL10, CXCL1, HSPB1, PRDX5, PRDX2, NDUFA13	ERGIC3, EEF2, ATF4, RPL10, CXCL1, HSPB1, PRDX5, PRDX2, NDUFA13
BIOCARTA_EIF_PATHWAY	0.00158228	0.0582606	0.703153	1.99557	0	6	EEF2, EIF4A1, EIF1, EIF2S2, EIF4E	EEF2, EIF4A1, EIF1, EIF2S2, EIF4E
WP_CORI_CYCLE	0.00668896	0.128926	0.83711	1.99521	3	4	ALDOA, GAPDH, TPI1, PGAM1	ALDOA, GAPDH, TPI1, PGAM1
CAFFAREL_RESPONSE_TO_THC_UP	0.00463679	0.107634	0.615592	1.99069	2	8	NUCB2, HERPUD1, SHMT2, SLC3A2, ZFP36L1, CDKN1B, ASNS	NUCB2, HERPUD1, SHMT2, SLC3A2, ZFP36L1, CDKN1B, ASNS
WP_BURN_WOUND_HEALING	0.00825309	0.138129	0.433396	1.98986	5	18	DCN, FN1, LY96, S100A11, CXCL1, CCL2, TIMP1, PFN1, COL1A2, SPARC, TNC	DCN, FN1, LY96, S100A11, CXCL1, CCL2, TIMP1, PFN1, COL1A2, SPARC, TNC
CHEN_METABOLIC_SYNDROM_NETWORK	0.00531915	0.113747	0.202882	1.98868	4	153	LUM, GLRX, CCL3, TNFAIP6, BGN, SURF1, CYTIP, ANXA2, CTSH, DPP7, S100A11, B4GALT7, CYBA, SDF2L1, NANS, PKM, IFI27L2, PLD3, HTRA1, MTHFD2, BLNK, NPC2, ITM2C, JTB, GMFG, GUSB, LGALS1, PMAIP1, RASSF1, CCL2, CD63, RHOH, FXYD5, SAMSN1, POLD4, HEXB, LGALS3, ARPC1B, IFNAR2, CERCAM, CD38, MAGED2, SYNGR1, HAGH, CSTB, TXNDC15, BLVRB, CD44, VAMP8, CXCL3, VOPP1, COL1A2, SMOX, ST6GALNAC4, NCF4, SPARC, DDT, TNC…	LUM, GLRX, CCL3, TNFAIP6, BGN, SURF1, CYTIP, ANXA2, CTSH, DPP7, S100A11, B4GALT7, CYBA, SDF2L1, NANS, PKM, IFI27L2, PLD3, HTRA1, MTHFD2, BLNK, NPC2, ITM2C, JTB, GMFG, GUSB, LGALS1, PMAIP1, RASSF1, CCL2, CD63, RHOH, FXYD5, SAMSN1, POLD4, HEXB, LGALS3, ARPC1B, IFNAR2, CERCAM, CD38, MAGED2, SYNGR1, HAGH, CSTB, TXNDC15, BLVRB, CD44, VAMP8, CXCL3, VOPP1, COL1A2, SMOX, ST6GALNAC4, NCF4, SPARC, DDT, TNC…
WINTER_HYPOXIA_METAGENE	0.00492611	0.111443	0.29986	1.98819	3	45	ALDOA, FTL, GLRX, FN1, ANXA2, INSIG1, RPL36A, PKM, GAPDH, PIM2, TPI1, DDIT4, LGALS1, HERPUD1, PGAM1, SPP1, SLC3A2, BIK, ANXA1, PSMA3, ENO1, TIMM17A, LDHB, CDKN1B, MIF, RELA	ALDOA, FTL, GLRX, FN1, ANXA2, INSIG1, RPL36A, PKM, GAPDH, PIM2, TPI1, DDIT4, LGALS1, HERPUD1, PGAM1, SPP1, SLC3A2, BIK, ANXA1, PSMA3, ENO1, TIMM17A, LDHB, CDKN1B, MIF, RELA
CAIRO_HEPATOBLASTOMA_CLASSES_UP	0.00437158	0.102819	0.212059	1.97509	3	130	RPL8, RPL18A, EEF1D, ERGIC3, RPS16, RPLP0, RPL4, RPL15, RPS14, PRDX4, RPL19, RPS3, NME1, RPL10A, EIF4A1, BSG, RPS6, TAF9, KDELR1, UQCRH, EIF3E, EEF1B2, RPL18, EIF3H, LRRC59, TPI1, PPP1CC, UQCRB, EIF2S2, SSR3, DDOST, RPL14, RBX1, RPS9, RPL37A, PSMB5, CHCHD2, FAM136A, RPL5, ACP1, PQBP1, PRMT1, RPL6, CDK4, RPL24, PNKP, CSNK2B, RPL36, P4HB, DGUOK, MRPS33, PHB2, VDAC2, BUB3, MRPS18B, CCT7, RPN2, PPA1,…	RPL8, RPL18A, EEF1D, ERGIC3, RPS16, RPLP0, RPL4, RPL15, RPS14, PRDX4, RPL19, RPS3, NME1, RPL10A, EIF4A1, BSG, RPS6, TAF9, KDELR1, UQCRH, EIF3E, EEF1B2, RPL18, EIF3H, LRRC59, TPI1, PPP1CC, UQCRB, EIF2S2, SSR3, DDOST, RPL14, RBX1, RPS9, RPL37A, PSMB5, CHCHD2, FAM136A, RPL5, ACP1, PQBP1, PRMT1, RPL6, CDK4, RPL24, PNKP, CSNK2B, RPL36, P4HB, DGUOK, MRPS33, PHB2, VDAC2, BUB3, MRPS18B, CCT7, RPN2, PPA1,…
FLECHNER_PBL_KIDNEY_TRANSPLANT_REJECTED_VS_OK_DN	0.00580552	0.116525	0.553379	1.97378	3	10	GAPDH, COX7C, EIF3K, SLC3A2, POLR2H, LRP10, RABGGTB, CDKN1B, GTF2B	GAPDH, COX7C, EIF3K, SLC3A2, POLR2H, LRP10, RABGGTB, CDKN1B, GTF2B
MACLACHLAN_BRCA1_TARGETS_UP	0.00482315	0.110046	0.747549	1.97295	2	5	GADD45A, GAPDH, COX7A2L, TIMP1, CDK4	GADD45A, GAPDH, COX7A2L, TIMP1, CDK4
WHITESIDE_CISPLATIN_RESISTANCE_DN	0.00477707	0.109934	0.649347	1.97289	2	7	RPL13A, RPS16, RPS5, TIMP1, RPS9	RPL13A, RPS16, RPS5, TIMP1, RPS9
ZHU_SKIL_TARGETS_UP	0.00339559	0.0911007	0.935129	1.97054	1	3	DCN, FN1, GADD45A	DCN, FN1, GADD45A
LIU_VMYB_TARGETS_UP	0.00567376	0.115179	0.509515	1.96953	3	12	GLRX, ICAM3, NUCB2, ISG20, PIM2, TPI1, CTNNAL1, MGAT2, SEC24A, NMRK1, AGA	GLRX, ICAM3, NUCB2, ISG20, PIM2, TPI1, CTNNAL1, MGAT2, SEC24A, NMRK1, AGA
REACTOME_COPI_MEDIATED_ANTEROGRADE_TRANSPORT	0.00814111	0.137549	0.408065	1.96503	5	20	CD59, TMED9, STX5, ARF4, KDELR1, COPE, RAB1A, ARFGAP1, TUBB2A, TMED3, YKT6, DCTN6, KDELR2, TUBA4A	CD59, TMED9, STX5, ARF4, KDELR1, COPE, RAB1A, ARFGAP1, TUBB2A, TMED3, YKT6, DCTN6, KDELR2, TUBA4A
REACTOME_MITOTIC_G2_G2_M_PHASES	0.0065445	0.127059	0.361194	1.95843	4	27	RBX1, PSMD2, PSMB5, UBA52, PSMB1, PSMB6, PSME1, TUBB2A, PSMB8, PSMA1, PSMD12, TUBA4A, PSMA3, PSMD4, PSMB7, PSMB3, PSMF1, PSMD8, DCTN2, DCTN3, PSMD13	RBX1, PSMD2, PSMB5, UBA52, PSMB1, PSMB6, PSME1, TUBB2A, PSMB8, PSMA1, PSMD12, TUBA4A, PSMA3, PSMD4, PSMB7, PSMB3, PSMF1, PSMD8, DCTN2, DCTN3, PSMD13
BURTON_ADIPOGENESIS_5	0.00754717	0.134314	0.321851	1.95663	5	35	ALDOA, MRPL34, MGST3, XBP1, DNAJB9, LMAN2, NDUFB10, MPC2, UQCRH, ABHD5, NDUFAB1, COX6A1, PRADC1, PHB2, MRPS34, PSMA1, PPA1, CISD1, ORMDL3, TIMM17A, COX17, MDH2	ALDOA, MRPL34, MGST3, XBP1, DNAJB9, LMAN2, NDUFB10, MPC2, UQCRH, ABHD5, NDUFAB1, COX6A1, PRADC1, PHB2, MRPS34, PSMA1, PPA1, CISD1, ORMDL3, TIMM17A, COX17, MDH2
SCHLOSSER_SERUM_RESPONSE_DN	0.00333333	0.0907993	0.224694	1.95592	2	103	TMEM59, GLRX, ATF4, LY96, INSIG1, TOMM7, ATP6V1G1, SRP9, COX7A2, CXCL1, EEF1B2, BLNK, PIM2, EIF1, NDUFA2, COX7A2L, EIF3H, GMFG, PMAIP1, UQCRB, GABARAPL2, EIF2S2, SH3GLB1, RAB1A, HEXB, NDUFA5, MGAT2, SNRPE, UBE2L6, SLC25A5, PRDX1, MCFD2, FAM3C, HMCES, SEC24A, POLR2J, HNRNPA0, DCTN6, COX7B, PSMA1, MAP1LC3B, RPN2, PSMD12, MBD4, PSMA3, SLC25A3, ASNS, COX6C, CHMP2B, HMGN3, GTF2B, PPP3CC, RABIF, LAMTOR…	TMEM59, GLRX, ATF4, LY96, INSIG1, TOMM7, ATP6V1G1, SRP9, COX7A2, CXCL1, EEF1B2, BLNK, PIM2, EIF1, NDUFA2, COX7A2L, EIF3H, GMFG, PMAIP1, UQCRB, GABARAPL2, EIF2S2, SH3GLB1, RAB1A, HEXB, NDUFA5, MGAT2, SNRPE, UBE2L6, SLC25A5, PRDX1, MCFD2, FAM3C, HMCES, SEC24A, POLR2J, HNRNPA0, DCTN6, COX7B, PSMA1, MAP1LC3B, RPN2, PSMD12, MBD4, PSMA3, SLC25A3, ASNS, COX6C, CHMP2B, HMGN3, GTF2B, PPP3CC, RABIF, LAMTOR…
CROMER_TUMORIGENESIS_UP	0.00702247	0.129205	0.489809	1.95561	4	13	LUM, CCL3, FN1, CXCL1, SPP1, COL1A2, SMOX, SPARC, TNC	LUM, CCL3, FN1, CXCL1, SPP1, COL1A2, SMOX, SPARC, TNC
REACTOME_M_PHASE	0.00496894	0.111601	0.295296	1.95527	3	46	PPP1CC, RAB1A, PSMD2, PSMB5, UBA52, PSMB1, PSMB6, CHMP2A, PSME1, CSNK2B, TUBB2A, BUB3, PSMB8, PSMA1, PSMD12, RAN, TUBA4A, PSMA3, CHMP2B, PSMD4, PMF1, ANAPC11, RAB2A, ANAPC16, PSMB7, UBE2D1, PSMB3, PSMF1, PSMD8, DCTN2, SEC13, DCTN3, PSMD13	PPP1CC, RAB1A, PSMD2, PSMB5, UBA52, PSMB1, PSMB6, CHMP2A, PSME1, CSNK2B, TUBB2A, BUB3, PSMB8, PSMA1, PSMD12, RAN, TUBA4A, PSMA3, CHMP2B, PSMD4, PMF1, ANAPC11, RAB2A, ANAPC16, PSMB7, UBE2D1, PSMB3, PSMF1, PSMD8, DCTN2, SEC13, DCTN3, PSMD13
MARTINEZ_TP53_TARGETS_DN	0.00350058	0.0929832	0.250877	1.95435	2	72	CLU, RPL31, KRTCAP2, HLA-B, RPL27, RPL21, PRELP, MRPL52, RPS6, RPL26, GSTP1, EIF3E, NDUFA2, POLR2L, RPS18, UCP2, TIMP1, RPL14, NDUFA5, SCYL1, RPL37A, RPS7, CTNNAL1, MT1X, VAMP8, UBL5, UAP1, TSPO, TECR, BRD2, SAP18, PHB2, S100A10, RPN2, TUBA4A, LDHB, NDUFA3, GTF2B, PDAP1, CEBPG, RHOG, COL6A2, SEPHS2	CLU, RPL31, KRTCAP2, HLA-B, RPL27, RPL21, PRELP, MRPL52, RPS6, RPL26, GSTP1, EIF3E, NDUFA2, POLR2L, RPS18, UCP2, TIMP1, RPL14, NDUFA5, SCYL1, RPL37A, RPS7, CTNNAL1, MT1X, VAMP8, UBL5, UAP1, TSPO, TECR, BRD2, SAP18, PHB2, S100A10, RPN2, TUBA4A, LDHB, NDUFA3, GTF2B, PDAP1, CEBPG, RHOG, COL6A2, SEPHS2
GAURNIER_PSMD4_TARGETS	0.00725689	0.131784	0.547076	1.9513	4	10	HLA-C, HLA-B, CCL3, B2M, CXCL1, CCL2, CXCL3	HLA-C, HLA-B, CCL3, B2M, CXCL1, CCL2, CXCL3
YAGI_AML_WITH_11Q23_REARRANGED	0.003663	0.0963388	0.284573	1.95085	2	51	LUM, CD79A, XBP1, BLNK, JTB, COX5B, LGALS1, ADIRF, EIF2S2, GYPC, MAGED2, ERP29, SMPDL3B, DDT, PRDX1, AKR1B1, LRP10, S100A10, SNX17, BLOC1S1, CEBPG, LAMTOR5, PTP4A3, COL6A2, CADM1, NELFE, NDUFB3, CD79B, MLF2, NDUFS3, OSTF1, ABHD3, CLDND1, CLTA, SPAG7, IFI35, GLT8D1, HDAC9, TIMP3, AP1S2, IL10RB, DDX39A, AEBP1, MRPL33	LUM, CD79A, XBP1, BLNK, JTB, COX5B, LGALS1, ADIRF, EIF2S2, GYPC, MAGED2, ERP29, SMPDL3B, DDT, PRDX1, AKR1B1, LRP10, S100A10, SNX17, BLOC1S1, CEBPG, LAMTOR5, PTP4A3, COL6A2, CADM1, NELFE, NDUFB3, CD79B, MLF2, NDUFS3, OSTF1, ABHD3, CLDND1, CLTA, SPAG7, IFI35, GLT8D1, HDAC9, TIMP3, AP1S2, IL10RB, DDX39A, AEBP1, MRPL33
ZHONG_SECRETOME_OF_LUNG_CANCER_AND_MACROPHAGE	0.00917431	0.149334	0.349885	1.94934	6	29	CLU, ALDOA, FN1, BGN, CYTIP, ANXA2, CTSH, RPL10A, NPC2, TPI1, TPT1, PSMB5, PSMB6, PRDX1, FDPS, RAN, ENO1, MDH2, PSMB7, CTSA	CLU, ALDOA, FN1, BGN, CYTIP, ANXA2, CTSH, RPL10A, NPC2, TPI1, TPT1, PSMB5, PSMB6, PRDX1, FDPS, RAN, ENO1, MDH2, PSMB7, CTSA
TOOKER_GEMCITABINE_RESISTANCE_UP	0.00665779	0.12879	0.375688	1.94833	4	24	SLC25A6, RPL15, COX8A, PFDN5, TPI1, ADIRF, ARID5B, LGALS3, CIRBP, MRPL17, BLVRB, RNH1, TMED3, ANXA1, ABHD14A	SLC25A6, RPL15, COX8A, PFDN5, TPI1, ADIRF, ARID5B, LGALS3, CIRBP, MRPL17, BLVRB, RNH1, TMED3, ANXA1, ABHD14A
WONG_MITOCHONDRIA_GENE_MODULE	0.00566251	0.115179	0.234451	1.94695	4	88	NDUFS8, COX8A, UQCRQ, SURF1, TOMM7, ATP6V1G1, COX7A2, NDUFB10, COX7C, GPX4, MTHFD2, COX5A, COX7A2L, PRDX5, COX5B, NDUFAB1, UQCRB, HAX1, MRPL3, NDUFB9, NDUFA5, COX6B1, UQCRFS1, COX6A1, NDUFC2, TIMM8B, NDUFV2, TSPO, TUFM, NDUFB5, MRPS33, VDAC2, NDUFA4, ATP6V1F, DCTN6, COX7B, MRPS18B, NDUFB6, SLC25A39, SOD2, NDUFS5, COX6C, COX17, NDUFA3, HINT2, MRPS18A, HSD17B10, NDUFB3, NDUFA6, MRPL32, TIMM13, MRPL…	NDUFS8, COX8A, UQCRQ, SURF1, TOMM7, ATP6V1G1, COX7A2, NDUFB10, COX7C, GPX4, MTHFD2, COX5A, COX7A2L, PRDX5, COX5B, NDUFAB1, UQCRB, HAX1, MRPL3, NDUFB9, NDUFA5, COX6B1, UQCRFS1, COX6A1, NDUFC2, TIMM8B, NDUFV2, TSPO, TUFM, NDUFB5, MRPS33, VDAC2, NDUFA4, ATP6V1F, DCTN6, COX7B, MRPS18B, NDUFB6, SLC25A39, SOD2, NDUFS5, COX6C, COX17, NDUFA3, HINT2, MRPS18A, HSD17B10, NDUFB3, NDUFA6, MRPL32, TIMM13, MRPL…
BENPORATH_EED_TARGETS	0.00754717	0.134314	0.319614	1.94303	5	35	HLA-C, COMP, CRTAC1, HLA-B, EEF1D, EEF2, NDUFA4L2, EDEM2, TPPP3, HTRA1, LGALS3, NDUFA13, CD44, MT1X, PRELID1, C1orf122, BTG2, FUCA2, MRPS18B, TUBA4A	HLA-C, COMP, CRTAC1, HLA-B, EEF1D, EEF2, NDUFA4L2, EDEM2, TPPP3, HTRA1, LGALS3, NDUFA13, CD44, MT1X, PRELID1, C1orf122, BTG2, FUCA2, MRPS18B, TUBA4A
BHATTACHARYA_EMBRYONIC_STEM_CELL	0.0126761	0.180956	0.459482	1.94162	8	15	RPL7, RPLP0, RPL4, EIF4A1, MTHFD2, RPL6, RPL24, RSL24D1, PSMA3, LDHB, IMPDH2, CCNC	RPL7, RPLP0, RPL4, EIF4A1, MTHFD2, RPL6, RPL24, RSL24D1, PSMA3, LDHB, IMPDH2, CCNC
NABA_CORE_MATRISOME	0.00646831	0.126038	0.335193	1.94141	4	32	LUM, MGP, COMP, IGFBP6, DCN, FN1, PRELP, TNFAIP6, BGN, PRG4, ASPN, DPT	LUM, MGP, COMP, IGFBP6, DCN, FN1, PRELP, TNFAIP6, BGN, PRG4, ASPN, DPT
MOOTHA_MITOCHONDRIA	0.00547645	0.113859	0.211269	1.93799	4	122	PLA2G2A, NDUFS8, MRPL34, COX8A, NDUFB7, SURF1, COX7A2, CYBA, COX7C, UQCRH, GPX4, MTHFD2, COX5A, NDUFA2, COX5B, NDUFAB1, UQCRB, PYCR1, UCP2, HAX1, MRPL3, LGALS3, NDUFA5, COX6B1, UQCRFS1, MRPL17, SHMT2, COX6A1, NDUFC2, ACADVL, TIMM8B, NDUFV2, TSPO, MRPL48, FAM3A, TUFM, SLC25A5, NDUFB5, BIK, DGUOK, MRPS33, VDAC2, NDUFA4, TXN2, ETFA, DCTN6, COX7B, MPST, MRPS18B, DNASE2, NDUFB6, PPA1, RAN, SOD2, SLC25…	PLA2G2A, NDUFS8, MRPL34, COX8A, NDUFB7, SURF1, COX7A2, CYBA, COX7C, UQCRH, GPX4, MTHFD2, COX5A, NDUFA2, COX5B, NDUFAB1, UQCRB, PYCR1, UCP2, HAX1, MRPL3, LGALS3, NDUFA5, COX6B1, UQCRFS1, MRPL17, SHMT2, COX6A1, NDUFC2, ACADVL, TIMM8B, NDUFV2, TSPO, MRPL48, FAM3A, TUFM, SLC25A5, NDUFB5, BIK, DGUOK, MRPS33, VDAC2, NDUFA4, TXN2, ETFA, DCTN6, COX7B, MPST, MRPS18B, DNASE2, NDUFB6, PPA1, RAN, SOD2, SLC25…
OUELLET_OVARIAN_CANCER_INVASIVE_VS_LMP_UP	0.00775194	0.137056	0.337788	1.9376	5	31	B2M, ARF4, HERPUD1, POLR2K, MRPL3, SPP1, SPCS2, COX6A1, CSTB, ACP1, NDUFV2, CSNK2B, SLC25A5, COX7B, KDELR2, PSMA3, HMGN3, CKS2, RANBP1, BTG3, CD9	B2M, ARF4, HERPUD1, POLR2K, MRPL3, SPP1, SPCS2, COX6A1, CSTB, ACP1, NDUFV2, CSNK2B, SLC25A5, COX7B, KDELR2, PSMA3, HMGN3, CKS2, RANBP1, BTG3, CD9
LINDGREN_BLADDER_CANCER_WITH_LOH_IN_CHR9Q	0.00927357	0.150491	0.597913	1.93352	5	8	RPL35, DPP7, ATP6V1G1, NANS, ISCU, ISCA1, NMRK1, PSMB7	RPL35, DPP7, ATP6V1G1, NANS, ISCU, ISCA1, NMRK1, PSMB7
LEE_NEURAL_CREST_STEM_CELL_UP	0.0137363	0.189362	0.429871	1.93058	9	17	LUM, DCN, BGN, S100A11, LGALS1, GYPC, SPP1, QPRT, COL1A2, ANXA1, S100A10, NMRK1	LUM, DCN, BGN, S100A11, LGALS1, GYPC, SPP1, QPRT, COL1A2, ANXA1, S100A10, NMRK1
HU_GENOTOXIC_DAMAGE_24HR	0.00851064	0.140242	0.498528	1.92706	5	12	RPL3, EEF2, ATF4, RPL10A, MTHFD2, HERPUD1, WDR83OS, TUBB2A	RPL3, EEF2, ATF4, RPL10A, MTHFD2, HERPUD1, WDR83OS, TUBB2A
LEE_LIVER_CANCER_E2F1_UP	0.00851064	0.140242	0.498112	1.92545	5	12	ANXA2, NUCB2, CD63, CSTB, SPARC, GGH, RPL36, TUBB2A, ANXA1	ANXA2, NUCB2, CD63, CSTB, SPARC, GGH, RPL36, TUBB2A, ANXA1
LIU_CMYB_TARGETS_UP	0.0122117	0.177651	0.399195	1.92232	8	20	GLRX, PPDPF, ICAM3, DNAJB9, INSIG1, NUCB2, ISG20, PIM2, NOSIP, CTNNAL1, MT1X, YKT6, MAP1LC3B, NMRK1	GLRX, PPDPF, ICAM3, DNAJB9, INSIG1, NUCB2, ISG20, PIM2, NOSIP, CTNNAL1, MT1X, YKT6, MAP1LC3B, NMRK1
REACTOME_INTRACELLULAR_SIGNALING_BY_SECOND_MESSENGERS	0.00754717	0.134314	0.315976	1.92091	5	35	IER3, RHEB, LAMTOR4, PSMD2, PSMB5, UBA52, PSMB1, PSMB6, PSME1, CSNK2B, LAMTOR1, RPS6KB2, PSMB8, PSMA1, PSMD12, PSMA3, CDKN1B, PSMD4, RAC2, LAMTOR5, RHOG, PSMB7, PSMB3, PSMF1, PSMD8	IER3, RHEB, LAMTOR4, PSMD2, PSMB5, UBA52, PSMB1, PSMB6, PSME1, CSNK2B, LAMTOR1, RPS6KB2, PSMB8, PSMA1, PSMD12, PSMA3, CDKN1B, PSMD4, RAC2, LAMTOR5, RHOG, PSMB7, PSMB3, PSMF1, PSMD8
HORIUCHI_WTAP_TARGETS_DN	0.00880503	0.144203	0.315411	1.91748	6	35	MGP, RPL13A, RPL3, RPL7A, RPL15, TOR3A, EEF1B2, SRPRB, RPL22L1, CD44, MRPL48, SLC25A5, AKR1B1, BUB3, FDPS, COX7B, CCT7, LDHB, DCXR, IMPDH2, CKS2, CCNC, UQCC2	MGP, RPL13A, RPL3, RPL7A, RPL15, TOR3A, EEF1B2, SRPRB, RPL22L1, CD44, MRPL48, SLC25A5, AKR1B1, BUB3, FDPS, COX7B, CCT7, LDHB, DCXR, IMPDH2, CKS2, CCNC, UQCC2
MOOTHA_HUMAN_MITODB_6_2002	0.00222222	0.0785182	0.215217	1.91659	1	113	RPLP2, RPL3, NDUFS8, MRPL34, COX8A, NDUFB7, SURF1, COX7A2, CYBA, COX7C, UQCRH, GPX4, MTHFD2, COX5A, NDUFA2, COX7A2L, COX5B, NDUFAB1, UQCRB, PYCR1, UCP2, HAX1, REXO2, NDUFA5, COX6B1, UQCRFS1, MRPL17, SHMT2, COX6A1, NDUFC2, ACADVL, TIMM8B, NDUFV2, TSPO, UROS, MRPL48, TUFM, SLC25A5, NDUFB5, DGUOK, MRPS33, VDAC2, NDUFA4, TXN2, ETFA, COX7B, MPST, MRPS18B, DNASE2, NDUFB6, SOD2, SLC25A3, TIMM17A, NDUFS5…	RPLP2, RPL3, NDUFS8, MRPL34, COX8A, NDUFB7, SURF1, COX7A2, CYBA, COX7C, UQCRH, GPX4, MTHFD2, COX5A, NDUFA2, COX7A2L, COX5B, NDUFAB1, UQCRB, PYCR1, UCP2, HAX1, REXO2, NDUFA5, COX6B1, UQCRFS1, MRPL17, SHMT2, COX6A1, NDUFC2, ACADVL, TIMM8B, NDUFV2, TSPO, UROS, MRPL48, TUFM, SLC25A5, NDUFB5, DGUOK, MRPS33, VDAC2, NDUFA4, TXN2, ETFA, COX7B, MPST, MRPS18B, DNASE2, NDUFB6, SOD2, SLC25A3, TIMM17A, NDUFS5…
REACTOME_RHOG_GTPASE_CYCLE	0.00725689	0.131784	0.537185	1.91602	4	10	STX5, CAV1, LMAN1, NDUFA5, SHMT2, YKT6, LAMTOR1, RHOG, RAB7A, NDUFS3	STX5, CAV1, LMAN1, NDUFA5, SHMT2, YKT6, LAMTOR1, RHOG, RAB7A, NDUFS3
ZHONG_SECRETOME_OF_LUNG_CANCER_AND_ENDOTHELIUM	0.0119363	0.176532	0.379606	1.91417	8	22	CLU, ALDOA, FN1, EEF2, BGN, RPL10A, GAPDH, TPI1, TPT1, SPP1	CLU, ALDOA, FN1, EEF2, BGN, RPL10A, GAPDH, TPI1, TPT1, SPP1
FARMER_BREAST_CANCER_BASAL_VS_LULMINAL	0.00776197	0.137056	0.330125	1.91205	5	32	PRDX4, REEP5, TSC22D3, GSTP1, MTHFD2, HSPB1, ADIRF, CCL2, CIRBP, MAGED2, CD44, CHMP2A, SNRPD1, SOD2, PELI1, LDHB, DCXR, COX16, GAMT, CEBPG, CCNC, BTG3, LIMA1, ADM	PRDX4, REEP5, TSC22D3, GSTP1, MTHFD2, HSPB1, ADIRF, CCL2, CIRBP, MAGED2, CD44, CHMP2A, SNRPD1, SOD2, PELI1, LDHB, DCXR, COX16, GAMT, CEBPG, CCNC, BTG3, LIMA1, ADM
MULLIGHAN_NPM1_MUTATED_SIGNATURE_2_DN	0.0125174	0.180136	0.46178	1.90602	8	14	ALDOA, EEF1D, SURF1, FXYD5, UXT, EIF3D, TUFM, UBE2L3, PHB2, FAM162A	ALDOA, EEF1D, SURF1, FXYD5, UXT, EIF3D, TUFM, UBE2L3, PHB2, FAM162A
BLANCO_MELO_COVID19_SARS_COV_2_INFECTION_A594_ACE2_EXPRESSING_CELLS_DN	0.0112202	0.170668	0.438568	1.90585	7	16	ANXA2, CYBA, NDUFB10, TPPP3, NDUFA2, UCP2, SPP1, NDUFA13, SMPDL3B, PRDX1, SERPINI1	ANXA2, CYBA, NDUFB10, TPPP3, NDUFA2, UCP2, SPP1, NDUFA13, SMPDL3B, PRDX1, SERPINI1
GRUETZMANN_PANCREATIC_CANCER_DN	0.00492611	0.111443	0.287428	1.90576	3	45	CLU, SSR4, RPS10, EEF2, RPL17, XBP1, RPL7A, PRDX4, FKBP2, NUCB2, CYBA, HERPUD1, LMAN1, GYPC, RPS9, RPS7, MT1X, RPL32, GPX3, DDT, SLC25A5, P4HB, SLC25A3, NUCB1, IMPDH2, GAMT, IGBP1, RDX, ANXA4, CXCL2, SMPD1, SRP54, CYB5A	CLU, SSR4, RPS10, EEF2, RPL17, XBP1, RPL7A, PRDX4, FKBP2, NUCB2, CYBA, HERPUD1, LMAN1, GYPC, RPS9, RPS7, MT1X, RPL32, GPX3, DDT, SLC25A5, P4HB, SLC25A3, NUCB1, IMPDH2, GAMT, IGBP1, RDX, ANXA4, CXCL2, SMPD1, SRP54, CYB5A
KIM_MYC_AMPLIFICATION_TARGETS_UP	0.00615764	0.121762	0.297404	1.90404	4	40	RPL18A, RPS4X, NME1, RPS27L, EIF2S2, RPSA, COX6B1, CTNNAL1, RPL5, RPS15A, RPL12, SLC25A5, AKR1B1, MRPS33, RSL24D1, HSD17B12, ETFA, MRPS34, COX7B, SLC25A39, AQP3, ENO1, LDHB	RPL18A, RPS4X, NME1, RPS27L, EIF2S2, RPSA, COX6B1, CTNNAL1, RPL5, RPS15A, RPL12, SLC25A5, AKR1B1, MRPS33, RSL24D1, HSD17B12, ETFA, MRPS34, COX7B, SLC25A39, AQP3, ENO1, LDHB
BIOCARTA_PROTEASOME_PATHWAY	0.0108192	0.168899	0.588705	1.90374	6	8	PSMB5, PSMB1, PSMB6, PSMA1, RPN2, PSMA3, PSMB7, PSMB3	PSMB5, PSMB1, PSMB6, PSMA1, RPN2, PSMA3, PSMB7, PSMB3
GERHOLD_ADIPOGENESIS_UP	0.0114123	0.172119	0.507549	1.89896	7	11	COX8A, GADD45A, CFD, GPX4, SQSTM1, ACADVL, IGF1, PPA1, LDHB	COX8A, GADD45A, CFD, GPX4, SQSTM1, ACADVL, IGF1, PPA1, LDHB
REACTOME_CLASS_I_MHC_MEDIATED_ANTIGEN_PROCESSING_PRESENTATION	0.00609756	0.121022	0.278701	1.89578	4	50	HLA-C, HLA-B, B2M, LY96, CYBA, RBX1, PSMD2, PSMB5, RNF7, UBA52, VAMP8, PSMB1, NCF4, PSMB6, PSME1, UBE2L6, RNF114, UBE2L3, RNF34, SEC24A, PSMB8, PSMA1, PSMD12, PSMA3, PSMD4, ANAPC11, PSMB7, UBE2D1, PSMB3, PSMF1, UBE2E3, PSMD8, FBXL15, SEC13, PSMD13	HLA-C, HLA-B, B2M, LY96, CYBA, RBX1, PSMD2, PSMB5, RNF7, UBA52, VAMP8, PSMB1, NCF4, PSMB6, PSME1, UBE2L6, RNF114, UBE2L3, RNF34, SEC24A, PSMB8, PSMA1, PSMD12, PSMA3, PSMD4, ANAPC11, PSMB7, UBE2D1, PSMB3, PSMF1, UBE2E3, PSMD8, FBXL15, SEC13, PSMD13
MARKEY_RB1_ACUTE_LOF_DN	0.00500626	0.111601	0.300489	1.89568	3	39	GLRX, HLA-B, CCL3, GADD45A, CTSH, TOR3A, IFI27L2, EDEM2, ISG20, GMFG, PRDX5, AP3S1, MT1X, CXCL3, NCF4, UBE2L6, RNF34, FAM162A, PSMB8, NR1H2, NUPR1, SOD2, RAC2, FCGR2B, IFT20	GLRX, HLA-B, CCL3, GADD45A, CTSH, TOR3A, IFI27L2, EDEM2, ISG20, GMFG, PRDX5, AP3S1, MT1X, CXCL3, NCF4, UBE2L6, RNF34, FAM162A, PSMB8, NR1H2, NUPR1, SOD2, RAC2, FCGR2B, IFT20
BOHN_PRIMARY_IMMUNODEFICIENCY_SYNDROM_UP	0.0106707	0.168553	0.559552	1.89067	6	9	ATF4, RPS5, RPSA, HAX1, RPL14, SHMT2, SSR2, CDKN1B	ATF4, RPS5, RPSA, HAX1, RPL14, SHMT2, SSR2, CDKN1B
GREGORY_SYNTHETIC_LETHAL_WITH_IMATINIB	0.0110041	0.170293	0.411542	1.88952	7	18	FKBP11, RPL21, EDF1, RPL35, RPL36A, GAPDH, ATP6V0E1, UCP2, RPL5, MGAT2	FKBP11, RPL21, EDF1, RPL35, RPL36A, GAPDH, ATP6V0E1, UCP2, RPL5, MGAT2
TOMIDA_METASTASIS_UP	0.00796178	0.137056	0.619427	1.88199	4	7	IER3, DAD1, CXCL1, PSMD2, TUBA4A, ALG3	IER3, DAD1, CXCL1, PSMD2, TUBA4A, ALG3
SMIRNOV_RESPONSE_TO_IR_2HR_UP	0.00643087	0.125767	0.713011	1.8818	3	5	IER3, CCL3, GADD45A, PMAIP1	IER3, CCL3, GADD45A, PMAIP1
WP_MODULATORS_OF_TCR_SIGNALING_AND_T_CELL_ACTIVATION	0.0108192	0.168899	0.581692	1.88106	6	8	NDUFB10, RHOH, RNF7, MAP3K8, ZFP36L1, CDKN1B, RELA	NDUFB10, RHOH, RNF7, MAP3K8, ZFP36L1, CDKN1B, RELA
REACTOME_APOPTOSIS	0.0118577	0.176321	0.352735	1.88047	8	26	LY96, PMAIP1, PSMD2, PSMB5, UBA52, PSMB1, PSMB6, PSME1, DBNL, PSMB8, PSMA1, PSMD12, PSMA3, PSMD4, PPP3CC, PSMB7, PSMB3, PSMF1, PSMD8, PSMD13	LY96, PMAIP1, PSMD2, PSMB5, UBA52, PSMB1, PSMB6, PSME1, DBNL, PSMB8, PSMA1, PSMD12, PSMA3, PSMD4, PPP3CC, PSMB7, PSMB3, PSMF1, PSMD8, PSMD13
ZHENG_BOUND_BY_FOXP3	0.0072904	0.131944	0.284872	1.87991	5	43	ITM2B, CYTIP, DAD1, RHOH, SAMSN1, ARID5B, SPP1, IFNAR2, CD44, VOPP1, WDR45, NDUFV2, MAP3K8, FAM3C, TMCO1, ANXA1, LSM5, ABT1, AIM2, PSMA1, PELI1, CDKN1B, PSMD4, PPP3CC	ITM2B, CYTIP, DAD1, RHOH, SAMSN1, ARID5B, SPP1, IFNAR2, CD44, VOPP1, WDR45, NDUFV2, MAP3K8, FAM3C, TMCO1, ANXA1, LSM5, ABT1, AIM2, PSMA1, PELI1, CDKN1B, PSMD4, PPP3CC
ADDYA_ERYTHROID_DIFFERENTIATION_BY_HEMIN	0.0113475	0.171627	0.486071	1.87891	7	12	IER3, ICAM3, INSIG1, CTSH, DDIT4, HERPUD1, UCP2	IER3, ICAM3, INSIG1, CTSH, DDIT4, HERPUD1, UCP2
BERENJENO_TRANSFORMED_BY_RHOA_DN	0.00904977	0.147758	0.232684	1.87765	7	79	LUM, MGP, TMEM59, DCN, FN1, ERGIC3, CNPY2, MGST3, ATRAID, ITM2B, VKORC1, STX5, DPP7, NUCB2, PLD3, MPC2, NPC2, ITM2C, CAV1, AP3S1, IFITM3, SQSTM1, MAGED2, MT1X, COL1A2, RABAC1, CHMP2A, ATP6V0D1, RAB9A, TMED3, NDUFV3, VPS28, CSRP1, MAP1LC3B, TMEM205, GAMT, NDFIP1, COL6A2, CTSA, SLC1A5, DCTN2, NDUFA6, ANXA4, LIMA1, ARF5, COL6A3, CCDC80, CYB5A, CLTA, MVD, NNMT, CPQ, TIMP3, LAMTOR2, MIEN1, AEBP1, GSN,…	LUM, MGP, TMEM59, DCN, FN1, ERGIC3, CNPY2, MGST3, ATRAID, ITM2B, VKORC1, STX5, DPP7, NUCB2, PLD3, MPC2, NPC2, ITM2C, CAV1, AP3S1, IFITM3, SQSTM1, MAGED2, MT1X, COL1A2, RABAC1, CHMP2A, ATP6V0D1, RAB9A, TMED3, NDUFV3, VPS28, CSRP1, MAP1LC3B, TMEM205, GAMT, NDFIP1, COL6A2, CTSA, SLC1A5, DCTN2, NDUFA6, ANXA4, LIMA1, ARF5, COL6A3, CCDC80, CYB5A, CLTA, MVD, NNMT, CPQ, TIMP3, LAMTOR2, MIEN1, AEBP1, GSN,…
GINESTIER_BREAST_CANCER_20Q13_AMPLIFICATION_UP	0.00796178	0.137056	0.617964	1.87754	4	7	ERGIC3, CFD, TMED4, HSPB1, BLVRB	ERGIC3, CFD, TMED4, HSPB1, BLVRB
WP_ARACHIDONATE_EPOXYGENASE_EPOXIDE_HYDROLASE	0.00679117	0.129205	0.890453	1.8764	3	3	COX8A, GSTP1, COX5A	COX8A, GSTP1, COX5A
LI_PROSTATE_CANCER_EPIGENETIC	0.00632911	0.124691	0.661071	1.87614	3	6	MGMT, GSTP1, CAV1, RASSF1, CD44	MGMT, GSTP1, CAV1, RASSF1, CD44
ZHANG_RESPONSE_TO_CANTHARIDIN_DN	0.0107817	0.168899	0.381167	1.87044	7	21	SLC25A6, EEF1D, RPL4, RPL15, RPS14, UQCRH, GTF3A, RPSA, MRPL3, PGAM1, POLR2H, CDK4, NDUFB6, SNRPD1	SLC25A6, EEF1D, RPL4, RPL15, RPS14, UQCRH, GTF3A, RPSA, MRPL3, PGAM1, POLR2H, CDK4, NDUFB6, SNRPD1
HOSHIDA_LIVER_CANCER_SUBCLASS_S2	0.00983146	0.157628	0.46812	1.86902	6	13	RPL31, RPL27, RPS5, RPS19, RPS25, ACP1, SNRPE, RPL24	RPL31, RPL27, RPS5, RPS19, RPS25, ACP1, SNRPE, RPL24
LY_AGING_MIDDLE_UP	0.00679117	0.129205	0.886781	1.86866	3	3	COMP, HTRA1, DPT	COMP, HTRA1, DPT
PYEON_CANCER_HEAD_AND_NECK_VS_CERVICAL_DN	0.00679117	0.129205	0.886781	1.86866	3	3	DCN, LY96, DPT	DCN, LY96, DPT
REACTOME_MITOTIC_G1_PHASE_AND_G1_S_TRANSITION	0.011889	0.176321	0.353281	1.86862	8	25	PSMD2, PSMB5, UBA52, PSMB1, PSMB6, PSME1, CDK4, PSMB8, PSMA1, PSMD12, PSMA3, CDKN1B, PSMD4, PSMB7, PSMB3, PSMF1, PSMD8, RPA3, PSMD13, MAX	PSMD2, PSMB5, UBA52, PSMB1, PSMB6, PSME1, CDK4, PSMB8, PSMA1, PSMD12, PSMA3, CDKN1B, PSMD4, PSMB7, PSMB3, PSMF1, PSMD8, RPA3, PSMD13, MAX
CHIARADONNA_NEOPLASTIC_TRANSFORMATION_KRAS_CDC25_UP	0.0169014	0.214799	0.441835	1.86705	11	15	CYTIP, GADD45A, ZNF706, FXYD5, POLD4, SPP1, PSMB5, TSPO, NUPR1, RAB7A, VAMP5, CD9, SPTSSA	CYTIP, GADD45A, ZNF706, FXYD5, POLD4, SPP1, PSMB5, TSPO, NUPR1, RAB7A, VAMP5, CD9, SPTSSA
PUJANA_ATM_PCC_NETWORK	0.00640342	0.125691	0.19135	1.86672	5	150	RPL13A, RPL7, RPL31, COMP, RPL23A, RPLP2, CCL3, RPL27, CD79A, RPL21, RPL4, ICAM3, RPL17, RPS20, B2M, RPL19, RPS4X, RPL10A, RPL36A, RPS19, RPL36AL, RPS6, PKM, EIF3E, MTHFD2, EEF1B2, BLNK, PIM2, RPS25, EIF3H, GMFG, U2AF1, PPP1CC, AP3S1, RASSF1, GTF3A, RHOH, UCP2, POLD4, MRPL3, RPL14, ARPC1B, IFNAR2, CD38, SHMT2, RPS7, RPL5, APOBEC3C, NCF4, SNRPE, PSME1, RPL6, RPS15A, RNF114, DGUOK, CNBP, TNFRSF17, …	RPL13A, RPL7, RPL31, COMP, RPL23A, RPLP2, CCL3, RPL27, CD79A, RPL21, RPL4, ICAM3, RPL17, RPS20, B2M, RPL19, RPS4X, RPL10A, RPL36A, RPS19, RPL36AL, RPS6, PKM, EIF3E, MTHFD2, EEF1B2, BLNK, PIM2, RPS25, EIF3H, GMFG, U2AF1, PPP1CC, AP3S1, RASSF1, GTF3A, RHOH, UCP2, POLD4, MRPL3, RPL14, ARPC1B, IFNAR2, CD38, SHMT2, RPS7, RPL5, APOBEC3C, NCF4, SNRPE, PSME1, RPL6, RPS15A, RNF114, DGUOK, CNBP, TNFRSF17, …
JOSEPH_RESPONSE_TO_SODIUM_BUTYRATE_UP	0.0121951	0.177651	0.552329	1.86627	7	9	CLU, UQCRQ, GSTP1, POLR2L, TIMP1, COX6A1, PRDX1	CLU, UQCRQ, GSTP1, POLR2L, TIMP1, COX6A1, PRDX1
REACTOME_DISEASES_ASSOCIATED_WITH_GLYCOSAMINOGLYCAN_METABOLISM	0.0130624	0.184383	0.523131	1.86589	8	10	LUM, DCN, PRELP, BGN, B4GALT7, HEXB	LUM, DCN, PRELP, BGN, B4GALT7, HEXB
HELLER_SILENCED_BY_METHYLATION_UP	0.0131062	0.184383	0.334792	1.86525	9	29	CLU, IER3, TNFAIP6, CTSH, ISG20, PMAIP1, SAMSN1, HLA-DOB, VAMP8, NCF4, SPARC, S100A4, RAB9A, MAP3K8, TUBB2A	CLU, IER3, TNFAIP6, CTSH, ISG20, PMAIP1, SAMSN1, HLA-DOB, VAMP8, NCF4, SPARC, S100A4, RAB9A, MAP3K8, TUBB2A
REN_ALVEOLAR_RHABDOMYOSARCOMA_DN	0.00556174	0.114649	0.216961	1.86431	4	97	CLU, TMEM59, FKBP11, GLRX, IGFBP6, FN1, PRDX4, VKORC1, REEP5, ANXA2, NUCB2, SERP1, ARF4, NANS, HTRA1, ABHD5, LRRC59, CAV1, ATP6V0E1, LMAN1, RAB1A, FXYD5, HEXB, TIMP1, ALG5, ARPC1B, CSTB, CORO1B, NEU1, VOPP1, WDR45, ACADVL, RABAC1, UAP1, TSPO, ERP29, ATP6V0D1, TMED3, P4HB, YKT6, MCFD2, ANXA1, SEC24A, S100A10, MFSD1, TNFRSF12A, C1S, CHMP2B, NUCB1, IFT20, COL6A2, TMEM50A, COQ10B, INHBA, AP2M1, GLIPR…	CLU, TMEM59, FKBP11, GLRX, IGFBP6, FN1, PRDX4, VKORC1, REEP5, ANXA2, NUCB2, SERP1, ARF4, NANS, HTRA1, ABHD5, LRRC59, CAV1, ATP6V0E1, LMAN1, RAB1A, FXYD5, HEXB, TIMP1, ALG5, ARPC1B, CSTB, CORO1B, NEU1, VOPP1, WDR45, ACADVL, RABAC1, UAP1, TSPO, ERP29, ATP6V0D1, TMED3, P4HB, YKT6, MCFD2, ANXA1, SEC24A, S100A10, MFSD1, TNFRSF12A, C1S, CHMP2B, NUCB1, IFT20, COL6A2, TMEM50A, COQ10B, INHBA, AP2M1, GLIPR…
REACTOME_RNA_POLYMERASE_II_TRANSCRIPTION	0.012987	0.184383	0.195808	1.86366	11	139	COX8A, SURF1, GADD45A, RHEB, ZNF706, TAF9, LAMTOR4, COX7C, COX5A, POLR2L, COX7A2L, CAV1, PRDX5, U2AF1, DDIT4, COX5B, PMAIP1, POLR2K, PRDX2, LGALS3, UXT, SPP1, RBX1, TMEM219, COX6B1, COX14, COX6A1, PSMD2, PSMB5, UBA52, POLR2H, LSM10, PRELID1, PSMB1, PSMB6, SNRPE, PRMT1, PSME1, PERP, BRD2, CDK4, CSNK2B, PRDX1, RNF34, LAMTOR1, BTG2, NDUFA4, POLR2J, PSMB8, COX7B, PSMA1, NR1H2, PSMD12, RABGGTB, SOD2, …	COX8A, SURF1, GADD45A, RHEB, ZNF706, TAF9, LAMTOR4, COX7C, COX5A, POLR2L, COX7A2L, CAV1, PRDX5, U2AF1, DDIT4, COX5B, PMAIP1, POLR2K, PRDX2, LGALS3, UXT, SPP1, RBX1, TMEM219, COX6B1, COX14, COX6A1, PSMD2, PSMB5, UBA52, POLR2H, LSM10, PRELID1, PSMB1, PSMB6, SNRPE, PRMT1, PSME1, PERP, BRD2, CDK4, CSNK2B, PRDX1, RNF34, LAMTOR1, BTG2, NDUFA4, POLR2J, PSMB8, COX7B, PSMA1, NR1H2, PSMD12, RABGGTB, SOD2, …
KYNG_ENVIRONMENTAL_STRESS_RESPONSE_UP	0.0169014	0.214799	0.441006	1.86355	11	15	GLRX, FN1, OAZ1, RPL7A, PRDX4, EIF4E, ARPC1B, PDCD5, MT1X	GLRX, FN1, OAZ1, RPL7A, PRDX4, EIF4E, ARPC1B, PDCD5, MT1X
LI_DCP2_BOUND_MRNA	0.0167959	0.214799	0.313385	1.86065	12	34	NDUFS8, UFC1, EEF1D, MRPL23, NDUFB7, EDF1, RPS5, POLR2L, RPSA, ZNF593, NDUFA13, WDR45, CHMP2A, NAA10, LSM3, ENO1, DCXR, MRPS11, HSD17B10, APRT, MRPL12, HMOX2, WDR74, RUVBL2, CYC1, UQCRC1, UBXN6, MRPS12	NDUFS8, UFC1, EEF1D, MRPL23, NDUFB7, EDF1, RPS5, POLR2L, RPSA, ZNF593, NDUFA13, WDR45, CHMP2A, NAA10, LSM3, ENO1, DCXR, MRPS11, HSD17B10, APRT, MRPL12, HMOX2, WDR74, RUVBL2, CYC1, UQCRC1, UBXN6, MRPS12
MULLIGHAN_NPM1_MUTATED_SIGNATURE_1_DN	0.0111111	0.170466	0.400035	1.86036	7	19	EEF1D, SURF1, TPPP3, HSPB1, PMAIP1, RASSF1, FXYD5, UXT, EIF3D, TUFM, UBE2L3, PHB2	EEF1D, SURF1, TPPP3, HSPB1, PMAIP1, RASSF1, FXYD5, UXT, EIF3D, TUFM, UBE2L3, PHB2
MARTINEZ_RB1_AND_TP53_TARGETS_UP	0.0142012	0.193419	0.246944	1.86013	11	65	LUM, GLRX, HLA-B, IER3, CD59, PRELP, TNFAIP6, B2M, TMED9, SERP1, CFD, IFI27L2, AQP1, LGALS1, UQCRB, LMAN1, TIMP1, MRPL3, COX6A1, CD44, C4orf3, DRAM2, WDR45, UAP1, TSPO, RNF114, PRDX1, DNAJB1, YKT6, FAM162A, S100A10, SNX17, TUBA4A	LUM, GLRX, HLA-B, IER3, CD59, PRELP, TNFAIP6, B2M, TMED9, SERP1, CFD, IFI27L2, AQP1, LGALS1, UQCRB, LMAN1, TIMP1, MRPL3, COX6A1, CD44, C4orf3, DRAM2, WDR45, UAP1, TSPO, RNF114, PRDX1, DNAJB1, YKT6, FAM162A, S100A10, SNX17, TUBA4A
LEI_MYB_TARGETS	0.00700117	0.129205	0.238523	1.85811	5	72	CLU, LUM, NDUFS8, FN1, EEF1D, CD59, XBP1, TNFAIP6, ANXA2, NME1, TSC22D3, GSTP1, ISG20, HSPB1, CAV1, CCL2, ARID5B, MAGED2, CTNNAL1, MT1X, COL1A2, DPM2, SPARC, ATP6V0D1, RPS15A, BRD2, CDK4, TUBB2A, FASTK, DNAJB1, ANXA1, S100A10, MAP1LC3B, TUBA4A, NUPR1, LDHB, TNIP1, ASNS	CLU, LUM, NDUFS8, FN1, EEF1D, CD59, XBP1, TNFAIP6, ANXA2, NME1, TSC22D3, GSTP1, ISG20, HSPB1, CAV1, CCL2, ARID5B, MAGED2, CTNNAL1, MT1X, COL1A2, DPM2, SPARC, ATP6V0D1, RPS15A, BRD2, CDK4, TUBB2A, FASTK, DNAJB1, ANXA1, S100A10, MAP1LC3B, TUBA4A, NUPR1, LDHB, TNIP1, ASNS
REACTOME_INTEGRIN_CELL_SURFACE_INTERACTIONS	0.0139082	0.1904	0.450033	1.85753	9	14	LUM, COMP, FN1, ICAM3, BSG, SPP1, CD44, COL1A2, TNC	LUM, COMP, FN1, ICAM3, BSG, SPP1, CD44, COL1A2, TNC
WP_AEROBIC_GLYCOLYSIS	0.00803859	0.137056	0.70355	1.85683	4	5	ALDOA, PKM, GAPDH, TPI1	ALDOA, PKM, GAPDH, TPI1
YAO_TEMPORAL_RESPONSE_TO_PROGESTERONE_CLUSTER_10	0.0151307	0.200952	0.40428	1.85618	10	18	FKBP2, EDF1, SERP1, DAD1, MPC2, POLR2L, OSTC, UFM1, PRDX1, VDAC2, CCT7, RPN2, COX17	FKBP2, EDF1, SERP1, DAD1, MPC2, POLR2L, OSTC, UFM1, PRDX1, VDAC2, CCT7, RPN2, COX17
REACTOME_TRANSCRIPTIONAL_REGULATION_BY_RUNX1	0.013089	0.184383	0.342327	1.85613	9	27	LGALS3, PSMD2, PSMB5, UBA52, PSMB1, PSMB6, PRMT1, PSME1, CSNK2B, PSMB8, PSMA1, PSMD12, PSMA3, PSMD4, TNFRSF18, PCGF5, PSMB7, PSMB3, PSMF1, PSMD8, PSMD13	LGALS3, PSMD2, PSMB5, UBA52, PSMB1, PSMB6, PRMT1, PSME1, CSNK2B, PSMB8, PSMA1, PSMD12, PSMA3, PSMD4, TNFRSF18, PCGF5, PSMB7, PSMB3, PSMF1, PSMD8, PSMD13
MISSIAGLIA_REGULATED_BY_METHYLATION_UP	0.0117801	0.176321	0.337399	1.8553	8	28	TMEM59, GADD45A, ATP6V1G1, ARF4, ISG20, PRDX5, ATP6V0E1, POLD4, TIMP1, QPRT, SQSTM1, NEU1, UBE2L6, RAB9A, PERP	TMEM59, GADD45A, ATP6V1G1, ARF4, ISG20, PRDX5, ATP6V0E1, POLD4, TIMP1, QPRT, SQSTM1, NEU1, UBE2L6, RAB9A, PERP
REACTOME_HEMOSTASIS	0.0109756	0.170293	0.262779	1.8536	8	55	CLU, ALDOA, FN1, ANXA2, CHID1, BSG, CFD, CAV1, GYPC, CD63, GNG7, TIMP1, MANF, MAGED2, CDC37L1, PFN1, SLC3A2, CD44, COL1A2, GNG5, SPARC, TUBB2A, FAM3C, IGF1, SERPINB8, S100A10, TUBA4A, MIF, RAC2, RHOG, AAMP, AK3, A1BG	CLU, ALDOA, FN1, ANXA2, CHID1, BSG, CFD, CAV1, GYPC, CD63, GNG7, TIMP1, MANF, MAGED2, CDC37L1, PFN1, SLC3A2, CD44, COL1A2, GNG5, SPARC, TUBB2A, FAM3C, IGF1, SERPINB8, S100A10, TUBA4A, MIF, RAC2, RHOG, AAMP, AK3, A1BG
KUUSELO_PANCREATIC_CANCER_19Q13_AMPLIFICATION	0.00848896	0.140242	0.879437	1.85319	4	3	RPS16, PLD3, GMFG	RPS16, PLD3, GMFG
HEDENFALK_BREAST_CANCER_BRACX_UP	0.0128388	0.18279	0.494146	1.84881	8	11	RPL31, RPL15, RPL19, RPS4X, RPS5, RPS13	RPL31, RPL15, RPL19, RPS4X, RPS5, RPS13
LI_INDUCED_T_TO_NATURAL_KILLER_UP	0.0097561	0.157365	0.271641	1.84776	7	50	ALDOA, FTL, GLRX, IER3, CCL3, XBP1, PRDX4, ANXA2, S100A11, SDF2L1, LGALS1, CD63, FXYD5, LGALS3, IFITM3, SPP1, CSTB, NCF4, TSPO, S100A4, TMEM141, S100A10, ZBTB32, DCXR, PPP3CC, TNFRSF18, SERTAD1, NDFIP1, CD9, EHD4, GLIPR1, CAPN2, STX11, OSTF1, CLDND1, MED10	ALDOA, FTL, GLRX, IER3, CCL3, XBP1, PRDX4, ANXA2, S100A11, SDF2L1, LGALS1, CD63, FXYD5, LGALS3, IFITM3, SPP1, CSTB, NCF4, TSPO, S100A4, TMEM141, S100A10, ZBTB32, DCXR, PPP3CC, TNFRSF18, SERTAD1, NDFIP1, CD9, EHD4, GLIPR1, CAPN2, STX11, OSTF1, CLDND1, MED10
GAVIN_FOXP3_TARGETS_CLUSTER_T4	0.0183099	0.225245	0.437115	1.84711	12	15	XBP1, NUCB2, GPX4, CD38, CD44, RNH1, BTG2, ZNF622, RPN2, PSMD4, PSMB3, PSMD8, STX11, TIMM10, DRG1	XBP1, NUCB2, GPX4, CD38, CD44, RNH1, BTG2, ZNF622, RPN2, PSMD4, PSMB3, PSMD8, STX11, TIMM10, DRG1
REACTOME_S_PHASE	0.015444	0.203751	0.31592	1.84564	11	33	POLD4, RBX1, PSMD2, PSMB5, UBA52, PSMB1, PSMB6, PSME1, CDK4, PSMB8, PSMA1, PSMD12, PSMA3, CDKN1B, PSMD4, ANAPC11, ANAPC16, PSMB7, UBE2D1, PSMB3, PSMF1, PSMD8, RPA3, PSMD13, MAX	POLD4, RBX1, PSMD2, PSMB5, UBA52, PSMB1, PSMB6, PSME1, CDK4, PSMB8, PSMA1, PSMD12, PSMA3, CDKN1B, PSMD4, ANAPC11, ANAPC16, PSMB7, UBE2D1, PSMB3, PSMF1, PSMD8, RPA3, PSMD13, MAX
YOSHIMURA_MAPK8_TARGETS_UP	0.010181	0.162744	0.226431	1.84513	8	82	IGLL5, COMP, PLA2G2A, IER3, CCL3, EEF2, MGST3, COX8A, RPS15, CYBA, MGMT, GPX4, RPS27L, RPS25, HSPB1, COX5B, CCL2, UCP2, GNG7, SYNGR1, UQCRFS1, HLA-DOB, PSMB5, POLR2H, MGAT2, NEDD8, RPL32, PSME1, RPL6, TNC, ARFGAP1, NDUFB5, IGF1, PSMB8, COX7B, PSMA1, VAMP2, NDUFB6	IGLL5, COMP, PLA2G2A, IER3, CCL3, EEF2, MGST3, COX8A, RPS15, CYBA, MGMT, GPX4, RPS27L, RPS25, HSPB1, COX5B, CCL2, UCP2, GNG7, SYNGR1, UQCRFS1, HLA-DOB, PSMB5, POLR2H, MGAT2, NEDD8, RPL32, PSME1, RPL6, TNC, ARFGAP1, NDUFB5, IGF1, PSMB8, COX7B, PSMA1, VAMP2, NDUFB6
BYSTRYKH_HEMATOPOIESIS_STEM_CELL_QTL_CIS	0.011889	0.176321	0.348432	1.84298	8	25	CD59, NOP10, SERF2, DPP7, SRP9, RPL26, MPC2, PRDX2, DDOST, ST6GALNAC4, PSMB6, GGH, TMCO1, CSRP1, DCTN6	CD59, NOP10, SERF2, DPP7, SRP9, RPL26, MPC2, PRDX2, DDOST, ST6GALNAC4, PSMB6, GGH, TMCO1, CSRP1, DCTN6
WONG_PROTEASOME_GENE_MODULE	0.0123648	0.178586	0.569675	1.8422	7	8	SQSTM1, PSMB6, PSME1, PSMB8, PSMA1, PSMD12, PSMB3, PSMD8	SQSTM1, PSMB6, PSME1, PSMB8, PSMA1, PSMD12, PSMB3, PSMD8
SANCHEZ_MDM2_TARGETS	0.0126582	0.180956	0.648092	1.83931	7	6	IGFBP6, FCGRT, ADIRF, TIMP1, RABAC1	IGFBP6, FCGRT, ADIRF, TIMP1, RABAC1
PROVENZANI_METASTASIS_DN	0.0167959	0.214799	0.320326	1.83743	12	31	CLU, FTL, ITM2B, REEP5, S100A11, RPS19, ADRM1, HSPB1, TPT1, IFITM3, EIF3K, BLVRB, CD44, RABAC1, PRMT1, TUBB2A	CLU, FTL, ITM2B, REEP5, S100A11, RPS19, ADRM1, HSPB1, TPT1, IFITM3, EIF3K, BLVRB, CD44, RABAC1, PRMT1, TUBB2A
MARTINEZ_RB1_TARGETS_DN	0.0109756	0.170293	0.259892	1.83324	8	55	CLU, RPL31, HLA-B, RPL27, RPL21, TNFAIP6, B2M, TMED9, MRPL52, RPS6, RPL26, GSTP1, EIF3E, RPS25, POLR2L, RPS18, RPL14, SCYL1, RPL37A, COX6A1, RPS7, CTNNAL1	CLU, RPL31, HLA-B, RPL27, RPL21, TNFAIP6, B2M, TMED9, MRPL52, RPS6, RPL26, GSTP1, EIF3E, RPS25, POLR2L, RPS18, RPL14, SCYL1, RPL37A, COX6A1, RPS7, CTNNAL1
PID_MTOR_4PATHWAY	0.0123648	0.178586	0.566701	1.83258	7	8	EEF2, RHEB, EIF4A1, DDIT4, EIF4E	EEF2, RHEB, EIF4A1, DDIT4, EIF4E
WP_ENDOPLASMIC_RETICULUM_STRESS_RESPONSE_IN_CORONAVIRUS_INFECTION	0.00848896	0.140242	0.869033	1.83127	4	3	ATF4, XBP1, PPP1CC	ATF4, XBP1, PPP1CC
INGA_TP53_TARGETS	0.00848896	0.140242	0.866585	1.82611	4	3	IER3, GADD45A, PMAIP1	IER3, GADD45A, PMAIP1
JOHNSTONE_PARVB_TARGETS_3_UP	0.011976	0.17663	0.247814	1.82602	9	62	CLU, HLA-B, FN1, PPDPF, DPP7, SPAG4, PLD3, HTRA1, NPC2, PRDX5, DDIT4, PMAIP1, FXYD5, POLD4, TIMP1, DDOST, IFITM3, ARPC1B, SQSTM1, CSTB, VAMP8, WDR45, ACADVL, RABAC1, S100A4, ARFGAP1, P4HB, ANXA1, GSTK1, SLC25A39, AQP3, C1S, TNIP1, RELA, NDFIP1, RAB7A, CTSA, CD9, SYVN1	CLU, HLA-B, FN1, PPDPF, DPP7, SPAG4, PLD3, HTRA1, NPC2, PRDX5, DDIT4, PMAIP1, FXYD5, POLD4, TIMP1, DDOST, IFITM3, ARPC1B, SQSTM1, CSTB, VAMP8, WDR45, ACADVL, RABAC1, S100A4, ARFGAP1, P4HB, ANXA1, GSTK1, SLC25A39, AQP3, C1S, TNIP1, RELA, NDFIP1, RAB7A, CTSA, CD9, SYVN1
HOEBEKE_LYMPHOID_STEM_CELL_DN	0.0144928	0.195703	0.340217	1.81374	10	26	TMEM258, RPL35, GADD45A, RPL36A, RPS6, RPS27L, COX7A2L, HSPB1, PMAIP1, PRDX2, OGFOD3, SHMT2	TMEM258, RPL35, GADD45A, RPL36A, RPS6, RPS27L, COX7A2L, HSPB1, PMAIP1, PRDX2, OGFOD3, SHMT2
LEE_LIVER_CANCER_MYC_TGFA_UP	0.0182584	0.225131	0.453678	1.81136	12	13	IGFBP6, ANXA2, MGMT, MTHFD2, CD63, CSTB, RPL12, AKR1B1, BTG2	IGFBP6, ANXA2, MGMT, MTHFD2, CD63, CSTB, RPL12, AKR1B1, BTG2
KIM_ALL_DISORDERS_DURATION_CORR_DN	0.0110974	0.170466	0.280541	1.81032	8	41	NDUFS8, MRPL23, COX8A, UQCRQ, COX7C, NDUFAF3, TPI1, UQCRB, CREB3, HAX1, PSMB5, RABAC1, CHMP2A, TUFM, RNH1, AKR1B1, TMEM147, VPS28, CCT7, TUBA4A, DCXR, ATP6V0B, IMPDH2, NELFE, DCTN2, PIN1, RBM10, CLTA, NDUFC1, SPAG7, RUVBL2, EIF6, SLC25A11, SUCLG1	NDUFS8, MRPL23, COX8A, UQCRQ, COX7C, NDUFAF3, TPI1, UQCRB, CREB3, HAX1, PSMB5, RABAC1, CHMP2A, TUFM, RNH1, AKR1B1, TMEM147, VPS28, CCT7, TUBA4A, DCXR, ATP6V0B, IMPDH2, NELFE, DCTN2, PIN1, RBM10, CLTA, NDUFC1, SPAG7, RUVBL2, EIF6, SLC25A11, SUCLG1
KHETCHOUMIAN_TRIM24_TARGETS_UP	0.0182584	0.225131	0.453208	1.80948	12	13	LGALS1, UCP2, LGALS3, SPP1, CD38, CD44, COL1A2, SPARC, BTG2	LGALS1, UCP2, LGALS3, SPP1, CD38, CD44, COL1A2, SPARC, BTG2
REACTOME_G2_M_CHECKPOINTS	0.0145889	0.195703	0.358687	1.80869	10	22	PSMD2, PSMB5, UBA52, PSMB1, PSMB6, PSME1, PSMB8, PSMA1, PSMD12, PSMA3, PSMD4, PSMB7, PSMB3, PSMF1, PSMD8, RPA3, PSMD13	PSMD2, PSMB5, UBA52, PSMB1, PSMB6, PSME1, PSMB8, PSMA1, PSMD12, PSMA3, PSMD4, PSMB7, PSMB3, PSMF1, PSMD8, RPA3, PSMD13
ZHANG_PROLIFERATING_VS_QUIESCENT	0.0222531	0.245474	0.438078	1.80819	15	14	NDUFB7, GADD45A, RPS19, DAD1, GSTP1, HSPB1, PRDX2	NDUFB7, GADD45A, RPS19, DAD1, GSTP1, HSPB1, PRDX2
INGRAM_SHH_TARGETS_UP	0.0182584	0.225131	0.45288	1.80817	12	13	MGP, FTL, DCN, GADD45A, TSC22D3, IFI27L2	MGP, FTL, DCN, GADD45A, TSC22D3, IFI27L2
WP_FOCAL_ADHESION_PI3KAKTMTORSIGNALING_PATHWAY	0.017038	0.215049	0.324209	1.80629	12	29	COMP, FN1, ATF4, RHEB, RPS6, DDIT4, CREB3, GNG7, EIF4E, SPP1, IFNAR2, COL1A2, GNG5, TNC, IGF1, RPS6KB2	COMP, FN1, ATF4, RHEB, RPS6, DDIT4, CREB3, GNG7, EIF4E, SPP1, IFNAR2, COL1A2, GNG5, TNC, IGF1, RPS6KB2
CHESLER_BRAIN_QTL_CIS	0.0171184	0.215555	0.482554	1.80544	11	11	PPDPF, SRP9, OCIAD1, PRDX2, C4orf3, PSMB6, MRPL48, ABHD14A	PPDPF, SRP9, OCIAD1, PRDX2, C4orf3, PSMB6, MRPL48, ABHD14A
REACTOME_PLATELET_ACTIVATION_SIGNALING_AND_AGGREGATION	0.0206718	0.240786	0.303966	1.80473	15	34	CLU, ALDOA, FN1, CHID1, CFD, CD63, GNG7, TIMP1, MANF, MAGED2, CDC37L1, PFN1, COL1A2, GNG5, SPARC, FAM3C, IGF1, TUBA4A, RAC2, RHOG, AAMP, A1BG, CD9	CLU, ALDOA, FN1, CHID1, CFD, CD63, GNG7, TIMP1, MANF, MAGED2, CDC37L1, PFN1, COL1A2, GNG5, SPARC, FAM3C, IGF1, TUBA4A, RAC2, RHOG, AAMP, A1BG, CD9
SESTO_RESPONSE_TO_UV_C0	0.0145889	0.195703	0.357858	1.8045	10	22	CXCL1, TAF9, PPP1CC, POLR2K, ISCU, SQSTM1, NEU1, BRD2, SAP18, MCFD2, CNBP, NDUFA4, ANXA1, PSMA3, GTF2B	CXCL1, TAF9, PPP1CC, POLR2K, ISCU, SQSTM1, NEU1, BRD2, SAP18, MCFD2, CNBP, NDUFA4, ANXA1, PSMA3, GTF2B
JINESH_BLEBBISHIELD_VS_LIVE_CONTROL_DN	0.00980392	0.157628	0.272896	1.8035	7	44	RPL13A, RPL23A, HLA-B, EEF2, MGST3, RPL15, ANXA2, COMMD3, CXCL1, RPL22L1, TIMP1, RPL14, IFITM3, CIRBP, RPS9, RPS7, CD44, UBE2L6, SSR2, SERPINB8, AIM2, PET100, SOD2, PYCARD, CHMP2B	RPL13A, RPL23A, HLA-B, EEF2, MGST3, RPL15, ANXA2, COMMD3, CXCL1, RPL22L1, TIMP1, RPL14, IFITM3, CIRBP, RPS9, RPS7, CD44, UBE2L6, SSR2, SERPINB8, AIM2, PET100, SOD2, PYCARD, CHMP2B
BILANGES_RAPAMYCIN_SENSITIVE_GENES	0.0137195	0.189362	0.533494	1.80263	8	9	RPL23A, RPL27, INSIG1, RPL35, RPS15	RPL23A, RPL27, INSIG1, RPL35, RPS15
REACTOME_CYCLIN_A_CDK2_ASSOCIATED_EVENTS_AT_S_PHASE_ENTRY	0.0133156	0.185135	0.346865	1.79885	9	24	PSMD2, PSMB5, UBA52, PSMB1, PSMB6, PSME1, CDK4, PSMB8, PSMA1, PSMD12, PSMA3, CDKN1B, PSMD4, PSMB7, PSMB3, PSMF1, PSMD8, PSMD13, MAX	PSMD2, PSMB5, UBA52, PSMB1, PSMB6, PSME1, CDK4, PSMB8, PSMA1, PSMD12, PSMA3, CDKN1B, PSMD4, PSMB7, PSMB3, PSMF1, PSMD8, PSMD13, MAX
ACEVEDO_LIVER_TUMOR_VS_NORMAL_ADJACENT_TISSUE_UP	0.0105485	0.167117	0.173921	1.79625	9	187	HLA-C, FKBP11, RPL23A, HLA-B, UFC1, RPLP0, CD59, MGST3, TMEM258, NDUFA4L2, RPL15, NOP10, RPL35A, SURF1, ERLEC1, PHPT1, RPS4X, TRMT112, NUCB2, COMMD3, RPL10A, RPS5, RHEB, SERP1, RPL36AL, COX7A2, DAD1, SDF2L1, NANS, RPL26, MPC2, ABHD5, RPS13, RPS25, TMED4, COPE, ATP6V0E1, AP3S1, UQCRB, GABARAPL2, HAX1, REXO2, OSTC, PDCD5, KLF13, SPCS2, PFN1, COX6A1, CSTB, RPS7, PSMD2, PSMB5, CORO1B, POLR2H, LSM10, …	HLA-C, FKBP11, RPL23A, HLA-B, UFC1, RPLP0, CD59, MGST3, TMEM258, NDUFA4L2, RPL15, NOP10, RPL35A, SURF1, ERLEC1, PHPT1, RPS4X, TRMT112, NUCB2, COMMD3, RPL10A, RPS5, RHEB, SERP1, RPL36AL, COX7A2, DAD1, SDF2L1, NANS, RPL26, MPC2, ABHD5, RPS13, RPS25, TMED4, COPE, ATP6V0E1, AP3S1, UQCRB, GABARAPL2, HAX1, REXO2, OSTC, PDCD5, KLF13, SPCS2, PFN1, COX6A1, CSTB, RPS7, PSMD2, PSMB5, CORO1B, POLR2H, LSM10, …
REACTOME_ATF6_ATF6_ALPHA_ACTIVATES_CHAPERONE_GENES	0.0169779	0.214799	0.851561	1.79445	9	3	ATF4, XBP1	ATF4, XBP1
REACTOME_ATF6_ATF6_ALPHA_ACTIVATES_CHAPERONES	0.0169779	0.214799	0.851561	1.79445	9	3	ATF4, XBP1	ATF4, XBP1
REACTOME_SIGNALING_BY_INTERLEUKINS	0.0143541	0.195003	0.24483	1.7943	11	61	CCL3, FN1, RPLP0, ANXA2, CXCL1, BLNK, CCL2, TIMP1, RBX1, SQSTM1, PSMD2, PSMB5, UBA52, COL1A2, PSMB1, PSMB6, PSME1, MAP3K8, P4HB, ANXA1, PSMB8, TOLLIP, PSMA1, VAMP2, PSMD12, SOD2, PELI1, PSMA3, PSMD4, MIF, RELA, IL10RA, PSMB7, PSMB3, PSMF1, IL1B, PSMD8, PSMD13, CXCL2, HNRNPF, GSTO1	CCL3, FN1, RPLP0, ANXA2, CXCL1, BLNK, CCL2, TIMP1, RBX1, SQSTM1, PSMD2, PSMB5, UBA52, COL1A2, PSMB1, PSMB6, PSME1, MAP3K8, P4HB, ANXA1, PSMB8, TOLLIP, PSMA1, VAMP2, PSMD12, SOD2, PELI1, PSMA3, PSMD4, MIF, RELA, IL10RA, PSMB7, PSMB3, PSMF1, IL1B, PSMD8, PSMD13, CXCL2, HNRNPF, GSTO1
HADDAD_B_LYMPHOCYTE_PROGENITOR	0.0219638	0.243184	0.312633	1.7933	16	31	MZB1, GLRX, CD79A, ISG20, BLNK, CAV1, GNG7, REXO2, ARID5B, CD27, BTG2, HMCES, TUBA4A, SOD2, ZFP36L1, CDKN1B, TMEM243, PPP3CC, VDAC1, CD79B, CD9	MZB1, GLRX, CD79A, ISG20, BLNK, CAV1, GNG7, REXO2, ARID5B, CD27, BTG2, HMCES, TUBA4A, SOD2, ZFP36L1, CDKN1B, TMEM243, PPP3CC, VDAC1, CD79B, CD9
GRAHAM_CML_QUIESCENT_VS_NORMAL_QUIESCENT_UP	0.0152439	0.201953	0.530261	1.7917	9	9	CCL3, PRDX2, CD38, BLVRB, TUBB2A, MPST, AQP3	CCL3, PRDX2, CD38, BLVRB, TUBB2A, MPST, AQP3
REACTOME_TRANSPORT_OF_SMALL_MOLECULES	0.0105018	0.166872	0.229729	1.78961	8	72	FTL, SLC25A6, DERL3, ERLEC1, SMDT1, ATP6V1G1, TSC22D3, BSG, NPC2, AQP1, ATP6V0E1, EIF2S2, GNG7, SLC3A2, PSMD2, PSMB5, UBA52, PSMB1, NEDD8, GNG5, DERL1, PSMB6, ATP6V0D1, PSME1, SLC25A5, P4HB, PHB2, VDAC2, ATP6V1F, PSMB8, PSMA1, NR1H2, PSMD12, AQP3, PSMA3, PSMD4, ATP6V0B, VDAC1, PSMB7, PSMB3, PSMF1, SLC1A5, PSMD8, AP2M1, RNF5, PSMD13, LMF1, CLTA, SLC35A2, HMOX2, ATP6V1H	FTL, SLC25A6, DERL3, ERLEC1, SMDT1, ATP6V1G1, TSC22D3, BSG, NPC2, AQP1, ATP6V0E1, EIF2S2, GNG7, SLC3A2, PSMD2, PSMB5, UBA52, PSMB1, NEDD8, GNG5, DERL1, PSMB6, ATP6V0D1, PSME1, SLC25A5, P4HB, PHB2, VDAC2, ATP6V1F, PSMB8, PSMA1, NR1H2, PSMD12, AQP3, PSMA3, PSMD4, ATP6V0B, VDAC1, PSMB7, PSMB3, PSMF1, SLC1A5, PSMD8, AP2M1, RNF5, PSMD13, LMF1, CLTA, SLC35A2, HMOX2, ATP6V1H
WANG_ESOPHAGUS_CANCER_VS_NORMAL_UP	0.014531	0.195703	0.338121	1.78844	10	25	LUM, FN1, CTSH, PIM2, EIF1, ARID5A, CREB3, UCP2, ZNF593, IFITM3, SPARC, SSR2, KDELR2, TNFRSF12A, C1S, IFT20, ANXA4, ICAM2, COL6A3, GSTO1	LUM, FN1, CTSH, PIM2, EIF1, ARID5A, CREB3, UCP2, ZNF593, IFITM3, SPARC, SSR2, KDELR2, TNFRSF12A, C1S, IFT20, ANXA4, ICAM2, COL6A3, GSTO1
OZANNE_AP1_TARGETS_UP	0.011254	0.170697	0.677604	1.78835	6	5	LGALS3, ARPC1B, CD44, SPARC	LGALS3, ARPC1B, CD44, SPARC
MARTINEZ_TP53_TARGETS_UP	0.0155317	0.204057	0.241359	1.78756	12	63	LUM, GLRX, HLA-B, IER3, CD59, PRELP, TNFAIP6, B2M, TMED9, SERP1, CFD, IFI27L2, RPS25, AQP1, LGALS1, UQCRB, LMAN1, MRPL3, COX6A1, CD44, C4orf3, MGAT2, DRAM2, WDR45, RNF114, PRDX1, DNAJB1, YKT6	LUM, GLRX, HLA-B, IER3, CD59, PRELP, TNFAIP6, B2M, TMED9, SERP1, CFD, IFI27L2, RPS25, AQP1, LGALS1, UQCRB, LMAN1, MRPL3, COX6A1, CD44, C4orf3, MGAT2, DRAM2, WDR45, RNF114, PRDX1, DNAJB1, YKT6
KEGG_ANTIGEN_PROCESSING_AND_PRESENTATION	0.0175159	0.219011	0.588218	1.78716	10	7	HLA-C, HLA-B, B2M, HLA-DOB, PSME1	HLA-C, HLA-B, B2M, HLA-DOB, PSME1
SPIELMAN_LYMPHOBLAST_EUROPEAN_VS_ASIAN_UP	0.01766	0.220092	0.198708	1.78524	15	115	RPL27A, RPLP2, NDUFS8, OAZ1, RPL4, ICAM3, B2M, MRPL23, RPL19, UQCRQ, NDUFB7, FKBP2, NDUFB11, SERF2, S100A11, B4GALT7, GPX4, RPS27L, NDUFA2, RPS25, HSPB1, COX5B, UCP2, PRDX2, IFNAR2, PDCD5, COX6B1, RPL37A, HAGH, PFN1, HLA-DOB, COX6A1, CSTB, RPS7, PSMB5, UBL5, SCAND1, NDUFV2, TECR, PQBP1, DDT, CCDC85B, RPL36, TUBB2A, FDPS, TXN2, MPST, VAMP2, SNRPD1, DCXR, NDUFS5, COX6C, BLOC1S1, NDUFA3, PSMD4, CKS2…	RPL27A, RPLP2, NDUFS8, OAZ1, RPL4, ICAM3, B2M, MRPL23, RPL19, UQCRQ, NDUFB7, FKBP2, NDUFB11, SERF2, S100A11, B4GALT7, GPX4, RPS27L, NDUFA2, RPS25, HSPB1, COX5B, UCP2, PRDX2, IFNAR2, PDCD5, COX6B1, RPL37A, HAGH, PFN1, HLA-DOB, COX6A1, CSTB, RPS7, PSMB5, UBL5, SCAND1, NDUFV2, TECR, PQBP1, DDT, CCDC85B, RPL36, TUBB2A, FDPS, TXN2, MPST, VAMP2, SNRPD1, DCXR, NDUFS5, COX6C, BLOC1S1, NDUFA3, PSMD4, CKS2…
TIMOFEEVA_GROWTH_STRESS_VIA_STAT1_DN	0.0169779	0.214799	0.845777	1.78226	9	3	GSTP1, HSPB1, PRDX2	GSTP1, HSPB1, PRDX2
REACTOME_UNFOLDED_PROTEIN_RESPONSE_UPR	0.015852	0.206425	0.336939	1.78219	11	25	ATF4, XBP1, YIF1A, DNAJB9, SERP1, SRPRB, CREB3, HERPUD1, EIF2S2, CCL2, ACADVL, ATP6V0D1, ARFGAP1	ATF4, XBP1, YIF1A, DNAJB9, SERP1, SRPRB, CREB3, HERPUD1, EIF2S2, CCL2, ACADVL, ATP6V0D1, ARFGAP1
PACHER_TARGETS_OF_IGF1_AND_IGF2_UP	0.015456	0.203751	0.54942	1.7767	9	8	DNAJB9, GADD45A, SDF2L1, HERPUD1, SLC3A2, IGF1, ASNS	DNAJB9, GADD45A, SDF2L1, HERPUD1, SLC3A2, IGF1, ASNS
CONCANNON_APOPTOSIS_BY_EPOXOMICIN_UP	0.0149626	0.199215	0.273125	1.77221	11	42	CLU, ANXA2, GADD45A, PLD3, ADRM1, HSPB1, SPP1, SQSTM1, SLC3A2, BLVRB, CD44, ACADVL, SMOX, GPX3, DNAJB1, YKT6, SERPINB8, MAP1LC3B, PSMD12, TUBA4A, AQP3, C1S, GLA, NUCB1, CEBPG	CLU, ANXA2, GADD45A, PLD3, ADRM1, HSPB1, SPP1, SQSTM1, SLC3A2, BLVRB, CD44, ACADVL, SMOX, GPX3, DNAJB1, YKT6, SERPINB8, MAP1LC3B, PSMD12, TUBA4A, AQP3, C1S, GLA, NUCB1, CEBPG
KYNG_RESPONSE_TO_H2O2_VIA_ERCC6_DN	0.0250348	0.254603	0.42933	1.77208	17	14	RPL31, RPL21, RPL7A, ITM2B, RPS5, PFN1, COX6A1, PSMB6, DNAJB1	RPL31, RPL21, RPL7A, ITM2B, RPS5, PFN1, COX6A1, PSMB6, DNAJB1
RUAN_RESPONSE_TO_TNF_UP	0.00172712	0.0623045	0.978593	1.77137	0	2	HLA-B, DCN	HLA-B, DCN
REACTOME_MHC_CLASS_II_ANTIGEN_PRESENTATION	0.0252454	0.254793	0.407353	1.77021	17	16	CTSH, HLA-DOB, TUBB2A, SEC24A, DCTN6, TUBA4A, RAB7A, CTSA, DCTN2, AP2M1, SEC13, DCTN3, CLTA, ACTR1B, AP1S2	CTSH, HLA-DOB, TUBB2A, SEC24A, DCTN6, TUBA4A, RAB7A, CTSA, DCTN2, AP2M1, SEC13, DCTN3, CLTA, ACTR1B, AP1S2
GERHOLD_ADIPOGENESIS_DN	0.0252454	0.254793	0.407229	1.76967	17	16	IER3, FN1, EEF2, ANXA2, CCL2, UCP2, CD44, CDK4, AKR1B1, DNAJB1	IER3, FN1, EEF2, ANXA2, CCL2, UCP2, CD44, CDK4, AKR1B1, DNAJB1
POMEROY_MEDULLOBLASTOMA_DESMOPLASIC_VS_CLASSIC_UP	0.0198582	0.234312	0.457721	1.76932	13	12	ALDOA, SURF1, BSG, GPX4, PSMB5, PRDX1, POLR2J, RPN2, NUCB1	ALDOA, SURF1, BSG, GPX4, PSMB5, PRDX1, POLR2J, RPN2, NUCB1
YANG_BCL3_TARGETS_UP	0.0209424	0.241494	0.321548	1.76814	15	28	GLRX, IGFBP6, TNFAIP6, BLNK, NDUFA2, CCL2, UCP2, TIMP1, ACADVL, NDUFV2, UBE2L6, NDUFB5, NDUFV3, TNFRSF17, SERPINI1, PSMB8	GLRX, IGFBP6, TNFAIP6, BLNK, NDUFA2, CCL2, UCP2, TIMP1, ACADVL, NDUFV2, UBE2L6, NDUFB5, NDUFV3, TNFRSF17, SERPINI1, PSMB8
MOOTHA_PGC	0.0187638	0.228319	0.196709	1.76728	16	115	GLRX, MRPL34, NOP10, COX8A, DNAJB9, BSG, COX7A2, PKM, GAPDH, COX7C, MPC2, ABHD5, GPX4, MTHFD2, TPI1, DDIT4, COX5B, NDUFAB1, UQCRB, PRDX2, PGAM1, SPP1, NDUFA5, MANF, AURKAIP1, COX6A1, PSMB5, VAMP8, ISCA1, TIMM8B, NDUFV2, ST6GALNAC4, DDT, TUFM, SLC25A5, NDUFB5, FASTK, PHB2, DNAJC15, TXN2, MRPS34, FAM162A, COX7B, MRPS18B, NDUFB6, CISD1, SOD2, EIF3L, ENO1, TIMM17A, LDHB, NDUFS5, MDH2, CKS2, MRPS18A, …	GLRX, MRPL34, NOP10, COX8A, DNAJB9, BSG, COX7A2, PKM, GAPDH, COX7C, MPC2, ABHD5, GPX4, MTHFD2, TPI1, DDIT4, COX5B, NDUFAB1, UQCRB, PRDX2, PGAM1, SPP1, NDUFA5, MANF, AURKAIP1, COX6A1, PSMB5, VAMP8, ISCA1, TIMM8B, NDUFV2, ST6GALNAC4, DDT, TUFM, SLC25A5, NDUFB5, FASTK, PHB2, DNAJC15, TXN2, MRPS34, FAM162A, COX7B, MRPS18B, NDUFB6, CISD1, SOD2, EIF3L, ENO1, TIMM17A, LDHB, NDUFS5, MDH2, CKS2, MRPS18A, …
BILBAN_B_CLL_LPL_DN	0.0189873	0.228319	0.622318	1.76616	11	6	GLRX, IER3, EIF4A1, PMAIP1, ANXA1, BIN2	GLRX, IER3, EIF4A1, PMAIP1, ANXA1, BIN2
KOKKINAKIS_METHIONINE_DEPRIVATION_48HR_UP	0.0159787	0.207064	0.340296	1.76478	11	24	LUM, DCN, BGN, GADD45A, MGMT, GSTP1, HSPB1, CAV1, TIMP1, GPX3, PERP, BTG2, TNFRSF12A, CDKN1B, TANK, BTG3, IL1B	LUM, DCN, BGN, GADD45A, MGMT, GSTP1, HSPB1, CAV1, TIMP1, GPX3, PERP, BTG2, TNFRSF12A, CDKN1B, TANK, BTG3, IL1B
BORCZUK_MALIGNANT_MESOTHELIOMA_UP	0.0156627	0.204958	0.241453	1.763	12	60	LUM, ERGIC3, PRDX4, ANXA2, NME1, S100A11, PKM, PLD3, MPC2, JTB, EIF3H, RAB1A, PYCR1, MRPL3, DDOST, MAGED2, PSMD2, PSMB6, UROS, RPS15A, CDK4, YKT6, EIF3I, BUB3, RAN, SLC25A3, DESI2, CKS2, VDAC1, UBQLN2, LAMTOR5, PSMB7, UBE2D1, UBE2E3, PSMD8, ARL1, MPZL1, FKBP1A, NHP2, GTF2A2, PCMT1	LUM, ERGIC3, PRDX4, ANXA2, NME1, S100A11, PKM, PLD3, MPC2, JTB, EIF3H, RAB1A, PYCR1, MRPL3, DDOST, MAGED2, PSMD2, PSMB6, UROS, RPS15A, CDK4, YKT6, EIF3I, BUB3, RAN, SLC25A3, DESI2, CKS2, VDAC1, UBQLN2, LAMTOR5, PSMB7, UBE2D1, UBE2E3, PSMD8, ARL1, MPZL1, FKBP1A, NHP2, GTF2A2, PCMT1
VERRECCHIA_RESPONSE_TO_TGFB1_C1	0.0189873	0.228319	0.621195	1.76298	11	6	NME1, BSG, RPSA, CD44, SPARC	NME1, BSG, RPSA, CD44, SPARC
REACTOME_COPI_DEPENDENT_GOLGI_TO_ER_RETROGRADE_TRAFFIC	0.0264256	0.261271	0.42631	1.75962	18	14	TMED9, ARF4, KDELR1, COPE, RAB1A, ARFGAP1, TUBB2A, TMED3, KDELR2, TUBA4A	TMED9, ARF4, KDELR1, COPE, RAB1A, ARFGAP1, TUBB2A, TMED3, KDELR2, TUBA4A
CHIANG_LIVER_CANCER_SUBCLASS_PROLIFERATION_UP	0.0175159	0.219011	0.578528	1.75772	10	7	CYBA, PKM, TMED3, TUBA4A, PELI1, PTP4A3, SLC1A5	CYBA, PKM, TMED3, TUBA4A, PELI1, PTP4A3, SLC1A5
SCHAEFFER_PROSTATE_DEVELOPMENT_48HR_UP	0.0136646	0.189362	0.265131	1.75553	10	46	CLU, HLA-B, ITM2B, TAPBPL, SEC11C, TSC22D3, ASPN, MTHFD2, GABARAPL2, SSR3, ISCU, MANF, MT1X, VAMP8, DRAM2, SMOX, ERP29, EMC4, FAM3C, ANXA1, HSD17B12, AQP3, DCXR, NMRK1, HMGN3, UBQLN2, MRPS6, CYSTM1, SLC1A5, LYRM4, SPTSSA	CLU, HLA-B, ITM2B, TAPBPL, SEC11C, TSC22D3, ASPN, MTHFD2, GABARAPL2, SSR3, ISCU, MANF, MT1X, VAMP8, DRAM2, SMOX, ERP29, EMC4, FAM3C, ANXA1, HSD17B12, AQP3, DCXR, NMRK1, HMGN3, UBQLN2, MRPS6, CYSTM1, SLC1A5, LYRM4, SPTSSA
REACTOME_POST_TRANSLATIONAL_PROTEIN_MODIFICATION	0.0116279	0.174877	0.174181	1.75469	10	168	FN1, EEF2, CD59, TMED9, STX5, LMAN2, COMMD3, DAD1, ARF4, NANS, EDEM2, KDELR1, COMMD6, ADRM1, COPE, LGALS1, LMAN1, RAB1A, TIMP1, DDOST, ALG5, SPP1, PIGP, RBX1, PSMD2, PSMB5, RNF7, MGAT1, UBA52, MGAT2, NEU1, FKBP8, PSMB1, NEDD8, ST6GALNAC4, UAP1, DERL1, DPM2, PSMB6, SUMF2, PSME1, RAB9A, TNC, COMMD1, ARFGAP1, UBE2L3, TUBB2A, TRAPPC1, TMED3, P4HB, RAD23A, YKT6, MCFD2, VDAC2, SEC24A, RAB18, FUCA2, PSM…	FN1, EEF2, CD59, TMED9, STX5, LMAN2, COMMD3, DAD1, ARF4, NANS, EDEM2, KDELR1, COMMD6, ADRM1, COPE, LGALS1, LMAN1, RAB1A, TIMP1, DDOST, ALG5, SPP1, PIGP, RBX1, PSMD2, PSMB5, RNF7, MGAT1, UBA52, MGAT2, NEU1, FKBP8, PSMB1, NEDD8, ST6GALNAC4, UAP1, DERL1, DPM2, PSMB6, SUMF2, PSME1, RAB9A, TNC, COMMD1, ARFGAP1, UBE2L3, TUBB2A, TRAPPC1, TMED3, P4HB, RAD23A, YKT6, MCFD2, VDAC2, SEC24A, RAB18, FUCA2, PSM…
LEE_DIFFERENTIATING_T_LYMPHOCYTE	0.0186418	0.228277	0.338114	1.75347	13	24	NDUFS8, SMDT1, EIF4A1, OCIAD1, GMFG, GTF3A, RHOH, UCP2, IFNAR2, KLF13, BRD2, BTG2, TNFAIP8, AQP3, RAC2	NDUFS8, SMDT1, EIF4A1, OCIAD1, GMFG, GTF3A, RHOH, UCP2, IFNAR2, KLF13, BRD2, BTG2, TNFAIP8, AQP3, RAC2
DELLA_RESPONSE_TO_TSA_AND_BUTYRATE	0.0217391	0.243184	0.734231	1.75001	12	4	GADD45A, HSPB1, RNH1, PRDX1	GADD45A, HSPB1, RNH1, PRDX1
WONG_EMBRYONIC_STEM_CELL_CORE	0.0146561	0.196113	0.216105	1.74915	12	80	RPL27A, EEF2, RPS16, NOP10, NDUFB7, RPS3, RPL10A, RPS5, RPS19, EIF4A1, NDUFB10, UQCRH, MTHFD2, U2AF1, COX5B, NDUFAB1, NDUFA11, EIF2S2, RPSA, EIF3K, PSMB5, FAM136A, LSM10, TIMM8B, PSMB6, ERP29, PRMT1, CDK4, SLC25A5, PRDX1, EIF3I, LSM5, BUB3, FDPS, ETFA, MRPS18B, CISD1, SNRPD1, EIF3L, ENO1	RPL27A, EEF2, RPS16, NOP10, NDUFB7, RPS3, RPL10A, RPS5, RPS19, EIF4A1, NDUFB10, UQCRH, MTHFD2, U2AF1, COX5B, NDUFAB1, NDUFA11, EIF2S2, RPSA, EIF3K, PSMB5, FAM136A, LSM10, TIMM8B, PSMB6, ERP29, PRMT1, CDK4, SLC25A5, PRDX1, EIF3I, LSM5, BUB3, FDPS, ETFA, MRPS18B, CISD1, SNRPD1, EIF3L, ENO1
MARTINEZ_RB1_TARGETS_UP	0.0147059	0.196287	0.214323	1.74646	12	82	LUM, KRTCAP2, GLRX, HLA-B, IER3, CD59, PRELP, SERP1, CFD, IFI27L2, NDUFA2, AQP1, LGALS1, UQCRB, LMAN1, UCP2, TIMP1, MRPL3, NDUFA5, CD44, MT1X, C4orf3, VAMP8, MGAT2, UBL5, DRAM2, WDR45, TSPO, TECR, BRD2, RNF114, SAP18, DNAJB1, YKT6, PHB2	LUM, KRTCAP2, GLRX, HLA-B, IER3, CD59, PRELP, SERP1, CFD, IFI27L2, NDUFA2, AQP1, LGALS1, UQCRB, LMAN1, UCP2, TIMP1, MRPL3, NDUFA5, CD44, MT1X, C4orf3, VAMP8, MGAT2, UBL5, DRAM2, WDR45, TSPO, TECR, BRD2, RNF114, SAP18, DNAJB1, YKT6, PHB2
REACTOME_RESPONSE_TO_ELEVATED_PLATELET_CYTOSOLIC_CA2	0.0171731	0.215734	0.330107	1.74605	12	25	CLU, ALDOA, FN1, CHID1, CFD, CD63, TIMP1, MANF, MAGED2, CDC37L1, PFN1, SPARC, FAM3C, IGF1	CLU, ALDOA, FN1, CHID1, CFD, CD63, TIMP1, MANF, MAGED2, CDC37L1, PFN1, SPARC, FAM3C, IGF1
REACTOME_SELECTIVE_AUTOPHAGY	0.0217707	0.243184	0.489039	1.74429	14	10	TOMM7, SQSTM1, UBA52, CSNK2B, TUBB2A, MAP1LC3B, TUBA4A, VDAC1, TOMM5	TOMM7, SQSTM1, UBA52, CSNK2B, TUBB2A, MAP1LC3B, TUBA4A, VDAC1, TOMM5
RIZKI_TUMOR_INVASIVENESS_3D_UP	0.0251989	0.254793	0.345492	1.74215	18	22	SLC25A6, ARID5A, ADIRF, PMAIP1, RHOH, ISCU, MAGED2, SLC3A2, COL1A2, TNC, TNFRSF17, NR1H2, ALG3, TIMM17A, LAMTOR5, GLIPR1, LIMA1	SLC25A6, ARID5A, ADIRF, PMAIP1, RHOH, ISCU, MAGED2, SLC3A2, COL1A2, TNC, TNFRSF17, NR1H2, ALG3, TIMM17A, LAMTOR5, GLIPR1, LIMA1
GUTIERREZ_MULTIPLE_MYELOMA_UP	0.022695	0.247789	0.4502	1.74025	15	12	PSENEN, TAF9, COX7C, ATP6V0E1, SSR3, UQCRFS1, YKT6, VDAC2	PSENEN, TAF9, COX7C, ATP6V0E1, SSR3, UQCRFS1, YKT6, VDAC2
REACTOME_GOLGI_TO_ER_RETROGRADE_TRANSPORT	0.0302613	0.278561	0.37857	1.73814	21	18	TMED9, ARF4, KDELR1, COPE, RAB1A, ARFGAP1, TUBB2A, TMED3, RAB18, DCTN6, KDELR2, TUBA4A, DCTN2, DCTN3, ARF5	TMED9, ARF4, KDELR1, COPE, RAB1A, ARFGAP1, TUBB2A, TMED3, RAB18, DCTN6, KDELR2, TUBA4A, DCTN2, DCTN3, ARF5
LIN_MELANOMA_COPY_NUMBER_DN	0.0200927	0.235769	0.536529	1.73502	12	8	RPL21, B2M, SERF2, TPT1, ALG5, SAP18	RPL21, B2M, SERF2, TPT1, ALG5, SAP18
TARTE_PLASMA_CELL_VS_PLASMABLAST_DN	0.0256098	0.25653	0.244741	1.73471	20	56	MRPL23, CYTIP, NME1, UQCRH, MTHFD2, LGALS1, MRPL3, NDUFV2, GGH, UBE2L3, IGF1, FDPS, PSMB8, ZMAT2, COX7B, PSMA1, CCT7, S100A10, TUBA4A, SOD2, PSMA3, TIMM17A, LDHB, ASNS, COX6C, PSMD4, CKS2, PDAP1, VDAC1, SNRPC, DNAJC7, HSD17B10, GLIPR1, OSTF1, RNASE6, MRPL12, EBNA1BP2, DDX39A, EBP, NDUFA9, MYCBP, SLC39A7, LIMS1, VBP1, PRPS2, COPS5, BAK1	MRPL23, CYTIP, NME1, UQCRH, MTHFD2, LGALS1, MRPL3, NDUFV2, GGH, UBE2L3, IGF1, FDPS, PSMB8, ZMAT2, COX7B, PSMA1, CCT7, S100A10, TUBA4A, SOD2, PSMA3, TIMM17A, LDHB, ASNS, COX6C, PSMD4, CKS2, PDAP1, VDAC1, SNRPC, DNAJC7, HSD17B10, GLIPR1, OSTF1, RNASE6, MRPL12, EBNA1BP2, DDX39A, EBP, NDUFA9, MYCBP, SLC39A7, LIMS1, VBP1, PRPS2, COPS5, BAK1
REACTOME_PTEN_REGULATION	0.0235602	0.248008	0.315375	1.7342	17	28	RHEB, LAMTOR4, PSMD2, PSMB5, UBA52, PSMB1, PSMB6, PSME1, CSNK2B, LAMTOR1, PSMB8, PSMA1, PSMD12, PSMA3, PSMD4, LAMTOR5, PSMB7, PSMB3, PSMF1, PSMD8, PSMD13	RHEB, LAMTOR4, PSMD2, PSMB5, UBA52, PSMB1, PSMB6, PSME1, CSNK2B, LAMTOR1, PSMB8, PSMA1, PSMD12, PSMA3, PSMD4, LAMTOR5, PSMB7, PSMB3, PSMF1, PSMD8, PSMD13
REACTOME_PEPTIDE_HORMONE_METABOLISM	0.0207006	0.240786	0.569939	1.73163	12	7	SEC11C, SPCS2, SPCS1, IGF1, VAMP2, SEC11A, INHBA	SEC11C, SPCS2, SPCS1, IGF1, VAMP2, SEC11A, INHBA
RAY_TUMORIGENESIS_BY_ERBB2_CDC25A_DN	0.0263505	0.261271	0.324812	1.73161	19	26	TMEM59, ITM2B, REEP5, TSC22D3, TOR3A, CFD, UQCRH, BLNK, ITM2C, HERPUD1, DDOST	TMEM59, ITM2B, REEP5, TSC22D3, TOR3A, CFD, UQCRH, BLNK, ITM2C, HERPUD1, DDOST
BHATI_G2M_ARREST_BY_2METHOXYESTRADIOL_DN	0.0235602	0.248008	0.314798	1.73103	17	28	RPL31, RPL3, DCN, EEF2, ATF4, RPL10A, RPL36A, RPL26, MTHFD2, HERPUD1, PYCR1, CIRBP, AIG1, RPL12	RPL31, RPL3, DCN, EEF2, ATF4, RPL10A, RPL36A, RPL26, MTHFD2, HERPUD1, PYCR1, CIRBP, AIG1, RPL12
ZHENG_IL22_SIGNALING_UP	0.0207006	0.240786	0.569671	1.73082	12	7	CXCL1, CFD, TIMP1, CD38, TIFA	CXCL1, CFD, TIMP1, CD38, TIFA
KORKOLA_YOLK_SAC_TUMOR	0.0160772	0.207835	0.655373	1.72968	9	5	LUM, MGP, DCN	LUM, MGP, DCN
KOINUMA_TARGETS_OF_SMAD2_OR_SMAD3	0.0188889	0.228319	0.19864	1.72913	16	103	CLU, RPL3, IER3, CD59, MGST3, FKBP2, ANXA2, GADD45A, NME1, PKM, CAV1, AP3S1, CREB3, CCL2, POLD4, EIF4E, LGALS3, CIRBP, PFN1, CTNNAL1, CD44, LSM10, ACADVL, SMOX, ST6GALNAC4, GNG5, SNRPE, NXT1, PERP, TNC, BRD2, RPL24, RNH1, TUBB2A, PRDX1, FASTK, MCFD2, VDAC2, BTG2, POLR2J, SERPINB8, S100A10, PPA1, MBD4, ORMDL3, POLR1D, TNFRSF12A, ENO1, ZFP36L1	CLU, RPL3, IER3, CD59, MGST3, FKBP2, ANXA2, GADD45A, NME1, PKM, CAV1, AP3S1, CREB3, CCL2, POLD4, EIF4E, LGALS3, CIRBP, PFN1, CTNNAL1, CD44, LSM10, ACADVL, SMOX, ST6GALNAC4, GNG5, SNRPE, NXT1, PERP, TNC, BRD2, RPL24, RNH1, TUBB2A, PRDX1, FASTK, MCFD2, VDAC2, BTG2, POLR2J, SERPINB8, S100A10, PPA1, MBD4, ORMDL3, POLR1D, TNFRSF12A, ENO1, ZFP36L1
GOLUB_ALL_VS_AML_DN	0.0237691	0.248008	0.819461	1.72681	13	3	CFD, LGALS3, SQSTM1	CFD, LGALS3, SQSTM1
FERREIRA_EWINGS_SARCOMA_UNSTABLE_VS_STABLE_UP	0.0238764	0.248008	0.432463	1.72665	16	13	RPS26, MRPL51, WDR83OS, C4orf3, LSM5, RAN, SNRPD1, FGFR1OP2, ERH, RPA3, CASP4	RPS26, MRPL51, WDR83OS, C4orf3, LSM5, RAN, SNRPD1, FGFR1OP2, ERH, RPA3, CASP4
CHANDRAN_METASTASIS_UP	0.0242511	0.248515	0.461357	1.72613	16	11	FN1, ABHD5, DDIT4, SPP1, AIG1, NUPR1, FGFR1OP2, ZFP36L1	FN1, ABHD5, DDIT4, SPP1, AIG1, NUPR1, FGFR1OP2, ZFP36L1
YANG_BREAST_CANCER_ESR1_UP	0.0237691	0.248008	0.818849	1.72552	13	3	XBP1, CIRBP, MAGED2	XBP1, CIRBP, MAGED2
TIEN_INTESTINE_PROBIOTICS_24HR_UP	0.0155556	0.204057	0.200198	1.72486	13	98	CNPY2, MGST3, REEP5, NME1, NDUFA2, POLR2L, ATP6V0E1, SLIRP, PRDX2, EIF4E, PGAM1, NDUFA5, PDCD5, RBX1, NDUFA13, AURKAIP1, ISOC1, PSMD2, VAMP8, UBL5, TIMM8B, NDUFV2, NEDD8, SNRPE, GGH, UBE2L3, TUBB2A, DNAJC15, LSM5, FDPS, HNRNPA0, LSM3, MRPS18B, NDUFB6, RAN, SNRPD1, MFSD1, DCXR, COX17, HMGN3, DEF8, CKS2, TSN, SAR1A, ERH, PSMB7, MRPL9, UBE2D1, TMEM50A, CADM1, NDUFB3, RPA3, ADI1, LYRM4, NDUFA6, MPZL1…	CNPY2, MGST3, REEP5, NME1, NDUFA2, POLR2L, ATP6V0E1, SLIRP, PRDX2, EIF4E, PGAM1, NDUFA5, PDCD5, RBX1, NDUFA13, AURKAIP1, ISOC1, PSMD2, VAMP8, UBL5, TIMM8B, NDUFV2, NEDD8, SNRPE, GGH, UBE2L3, TUBB2A, DNAJC15, LSM5, FDPS, HNRNPA0, LSM3, MRPS18B, NDUFB6, RAN, SNRPD1, MFSD1, DCXR, COX17, HMGN3, DEF8, CKS2, TSN, SAR1A, ERH, PSMB7, MRPL9, UBE2D1, TMEM50A, CADM1, NDUFB3, RPA3, ADI1, LYRM4, NDUFA6, MPZL1…
SHIPP_DLBCL_VS_FOLLICULAR_LYMPHOMA_DN	0.0176849	0.220092	0.652809	1.72291	10	5	CLU, TSC22D3, RHOH, CIRBP	CLU, TSC22D3, RHOH, CIRBP
MARTINEZ_RB1_AND_TP53_TARGETS_DN	0.0177305	0.220147	0.225182	1.72256	14	69	CLU, RPL31, KRTCAP2, RPL27, RPL21, PRELP, MRPL52, RPS6, RPL26, GSTP1, EIF3E, NDUFA2, RPS25, POLR2L, RPS18, UCP2, RPL14, NDUFA5, SCYL1, RPL37A, RPS7, CTNNAL1, MT1X, VAMP8, MGAT2, UBL5	CLU, RPL31, KRTCAP2, RPL27, RPL21, PRELP, MRPL52, RPS6, RPL26, GSTP1, EIF3E, NDUFA2, RPS25, POLR2L, RPS18, UCP2, RPL14, NDUFA5, SCYL1, RPL37A, RPS7, CTNNAL1, MT1X, VAMP8, MGAT2, UBL5
REACTOME_CELL_CYCLE_CHECKPOINTS	0.0253807	0.255675	0.280073	1.7186	19	36	PPP1CC, PSMD2, PSMB5, UBA52, PSMB1, PSMB6, PSME1, BUB3, PSMB8, PSMA1, PSMD12, PSMA3, CDKN1B, PSMD4, PMF1, ANAPC11, ANAPC16, PSMB7, UBE2D1, PSMB3, PSMF1, PSMD8, RPA3, SEC13, PSMD13	PPP1CC, PSMD2, PSMB5, UBA52, PSMB1, PSMB6, PSME1, BUB3, PSMB8, PSMA1, PSMD12, PSMA3, CDKN1B, PSMD4, PMF1, ANAPC11, ANAPC16, PSMB7, UBE2D1, PSMB3, PSMF1, PSMD8, RPA3, SEC13, PSMD13
LINDGREN_BLADDER_CANCER_CLUSTER_1_UP	0.0350631	0.303161	0.395049	1.71674	24	16	RPL27A, RPL7A, RPL15, RPL35, RPL10A, ATP6V1G1, JTB	RPL27A, RPL7A, RPL15, RPL35, RPL10A, ATP6V1G1, JTB
WP_CLEAR_CELL_RENAL_CELL_CARCINOMA_PATHWAYS	0.0255319	0.256231	0.44391	1.71593	17	12	ALDOA, RHEB, PKM, GAPDH, TPI1, SQSTM1, SHMT2, ENO1, LDHB	ALDOA, RHEB, PKM, GAPDH, TPI1, SQSTM1, SHMT2, ENO1, LDHB
BASSO_CD40_SIGNALING_DN	0.0343879	0.303161	0.373636	1.71548	24	18	IGFBP6, ISG20, BLNK, CD38, CD27, NCF4, TSPO, TUBB2A, BIK, BTG2, HMCES, AQP3	IGFBP6, ISG20, BLNK, CD38, CD27, NCF4, TSPO, TUBB2A, BIK, BTG2, HMCES, AQP3
KIM_GLIS2_TARGETS_UP	0.0350631	0.303161	0.394627	1.7149	24	16	LUM, MGP, DCN, DPT, CCL2, IFITM3, COL1A2, SPARC, S100A4, PSMB8, PYCARD	LUM, MGP, DCN, DPT, CCL2, IFITM3, COL1A2, SPARC, S100A4, PSMB8, PYCARD
SPIELMAN_LYMPHOBLAST_EUROPEAN_VS_ASIAN_DN	0.0188261	0.228319	0.19377	1.71442	16	109	ERGIC3, CD59, RPL15, PRDX4, ITM2B, DNAJB9, ANXA2, ATP6V1G1, ARF4, TAF9, ISG20, COX7A2L, JTB, NDUFAB1, PPP1CC, ATP6V0E1, LMAN1, EIF2S2, CD63, RHOH, RAB1A, DDOST, ALG5, CD38, SQSTM1, NEU1, PSMB1, UBE2L6, RAB9A, SSR2, SLC25A5, TMED3, BTG2, IGF1, DNAJC15, HSD17B12, ABT1, PSMB8, DCTN6, PSMA1, MAP1LC3B, RPN2, TNFAIP8, PSMD12, PPA1, MBD4, PSMA3, TIMM17A, GTF2B, MDH2, TRAPPC3, RAC2, RELA, IL10RA, VDAC1, …	ERGIC3, CD59, RPL15, PRDX4, ITM2B, DNAJB9, ANXA2, ATP6V1G1, ARF4, TAF9, ISG20, COX7A2L, JTB, NDUFAB1, PPP1CC, ATP6V0E1, LMAN1, EIF2S2, CD63, RHOH, RAB1A, DDOST, ALG5, CD38, SQSTM1, NEU1, PSMB1, UBE2L6, RAB9A, SSR2, SLC25A5, TMED3, BTG2, IGF1, DNAJC15, HSD17B12, ABT1, PSMB8, DCTN6, PSMA1, MAP1LC3B, RPN2, TNFAIP8, PSMD12, PPA1, MBD4, PSMA3, TIMM17A, GTF2B, MDH2, TRAPPC3, RAC2, RELA, IL10RA, VDAC1, …
MALONEY_RESPONSE_TO_17AAG_UP	0.0231839	0.248008	0.530146	1.71437	14	8	SLC25A6, EEF2, STX5, CTSH, UCP2	SLC25A6, EEF2, STX5, CTSH, UCP2
LEE_CALORIE_RESTRICTION_NEOCORTEX_DN	0.0231839	0.248008	0.529897	1.71357	14	8	EEF1D, EEF2, EIF4A1, CDK4, BUB3, C19orf53, RELA	EEF1D, EEF2, EIF4A1, CDK4, BUB3, C19orf53, RELA
DEMAGALHAES_AGING_DN	0.0254669	0.25606	0.812729	1.71262	14	3	UQCRQ, NDUFB11, UQCRFS1	UQCRQ, NDUFB11, UQCRFS1
FARMER_BREAST_CANCER_CLUSTER_1	0.0231839	0.248008	0.529503	1.7123	14	8	FKBP11, MZB1, CYTIP, GMFG, CD38, TNFRSF17, IL10RA	FKBP11, MZB1, CYTIP, GMFG, CD38, TNFRSF17, IL10RA
FULCHER_INFLAMMATORY_RESPONSE_LECTIN_VS_LPS_UP	0.0189521	0.228319	0.196016	1.71224	16	105	NDUFS8, FN1, CNPY2, TRABD, YIF1A, MRPL52, RPS19BP1, SMDT1, NME1, RPL10A, DAD1, CXCL1, EDEM2, MPC2, MTHFD2, NDUFA2, JTB, SRPRB, PMAIP1, LMAN1, MRPL51, GTF3A, TMEM208, RHOH, POLD4, HAX1, SPP1, SLC3A2, ISOC1, CTNNAL1, MT1X, CXCL3, NDUFV2, SMOX, GGH, SSR2, TNC, COMMD1, TUBB2A, TMEM14C, ZDHHC12, TMED3, NDUFV3, BTG2, FAM162A, CSRP1, GPR160, AQP3, POLR1D, RAC2, FCGR2B, PTRHD1, ANAPC16, RANBP1, NELFE, IL…	NDUFS8, FN1, CNPY2, TRABD, YIF1A, MRPL52, RPS19BP1, SMDT1, NME1, RPL10A, DAD1, CXCL1, EDEM2, MPC2, MTHFD2, NDUFA2, JTB, SRPRB, PMAIP1, LMAN1, MRPL51, GTF3A, TMEM208, RHOH, POLD4, HAX1, SPP1, SLC3A2, ISOC1, CTNNAL1, MT1X, CXCL3, NDUFV2, SMOX, GGH, SSR2, TNC, COMMD1, TUBB2A, TMEM14C, ZDHHC12, TMED3, NDUFV3, BTG2, FAM162A, CSRP1, GPR160, AQP3, POLR1D, RAC2, FCGR2B, PTRHD1, ANAPC16, RANBP1, NELFE, IL…
VECCHI_GASTRIC_CANCER_ADVANCED_VS_EARLY_DN	0.027137	0.264307	0.355488	1.71184	19	20	COX8A, SMDT1, ISG20, BLNK, RPS27L, EIF3H, POLD4, BLVRB, DERL1, DDT, PRADC1, VPS28	COX8A, SMDT1, ISG20, BLNK, RPS27L, EIF3H, POLD4, BLVRB, DERL1, DDT, PRADC1, VPS28
XU_GH1_AUTOCRINE_TARGETS_UP	0.0278515	0.264473	0.339267	1.71076	20	22	SSR4, SLC25A6, RPL8, XBP1, UQCRQ, BSG, LGALS1, CHCHD2, BLVRB, GGH, RPL36, PRDX1	SSR4, SLC25A6, RPL8, XBP1, UQCRQ, BSG, LGALS1, CHCHD2, BLVRB, GGH, RPL36, PRDX1
REACTOME_PROGRAMMED_CELL_DEATH	0.0266497	0.262109	0.277442	1.70246	20	36	LY96, PMAIP1, PSMD2, PSMB5, UBA52, PSMB1, PSMB6, CHMP2A, PSME1, DBNL, PSMB8, PSMA1, PSMD12, PELI1, PSMA3, CHMP2B, PSMD4, PPP3CC, PSMB7, PSMB3, PSMF1, IL1B, PSMD8, PSMD13, CASP4, FLOT1, CHMP7, GSN, CHMP4A, TICAM1, BAK1	LY96, PMAIP1, PSMD2, PSMB5, UBA52, PSMB1, PSMB6, CHMP2A, PSME1, DBNL, PSMB8, PSMA1, PSMD12, PELI1, PSMA3, CHMP2B, PSMD4, PPP3CC, PSMB7, PSMB3, PSMF1, IL1B, PSMD8, PSMD13, CASP4, FLOT1, CHMP7, GSN, CHMP4A, TICAM1, BAK1
BERTUCCI_INVASIVE_CARCINOMA_DUCTAL_VS_LOBULAR_DN	0.0250836	0.254603	0.714023	1.70184	14	4	RPL31, DPT, CAV1, IGF1	RPL31, DPT, CAV1, IGF1
SMID_BREAST_CANCER_RELAPSE_IN_LUNG_DN	0.0250836	0.254603	0.714023	1.70184	14	4	COMP, ASPN, DPT, IGF1	COMP, ASPN, DPT, IGF1
HOLLEMAN_VINCRISTINE_RESISTANCE_B_ALL_DN	0.0231839	0.248008	0.52612	1.70135	14	8	RPLP2, CD44, RPS11, RPS15A, RPL12, LSM3	RPLP2, CD44, RPS11, RPS15A, RPL12, LSM3
DACOSTA_UV_RESPONSE_VIA_ERCC3_UP	0.0246769	0.251911	0.220161	1.70106	20	71	ALDOA, IGFBP6, EEF1D, ERGIC3, ICAM3, MRPL23, ITM2B, NDUFB7, BSG, PLD3, GSTP1, PIM2, PMAIP1, SQSTM1, SHMT2, MGAT1, NEU1, RABAC1, PQBP1, UROS, RPS15A, DDT, BRD2, CCDC85B, TUBB2A, SAP18, YKT6, BTG2, EIF3I, ABHD14A, ATP6V1F, RPS6KB2, DNASE2, TUBA4A, MBD4	ALDOA, IGFBP6, EEF1D, ERGIC3, ICAM3, MRPL23, ITM2B, NDUFB7, BSG, PLD3, GSTP1, PIM2, PMAIP1, SQSTM1, SHMT2, MGAT1, NEU1, RABAC1, PQBP1, UROS, RPS15A, DDT, BRD2, CCDC85B, TUBB2A, SAP18, YKT6, BTG2, EIF3I, ABHD14A, ATP6V1F, RPS6KB2, DNASE2, TUBA4A, MBD4
NUYTTEN_EZH2_TARGETS_UP	0.0229508	0.248008	0.182402	1.69887	20	130	LUM, HLA-C, GLRX, HLA-B, FN1, CD59, B2M, DNAJB9, ANXA2, EDF1, GADD45A, SERP1, ATP6V1G1, CXCL1, CISD2, ISG20, ITM2C, TPI1, DDIT4, ANKRD37, PMAIP1, HERPUD1, ARID5B, LGALS3, OSTC, SQSTM1, TXNDC15, RNF7, CD44, MT1X, MGAT2, UAP1, S100A4, UBE2L6, TNC, RNF114, TUBB2A, TMEM14C, THAP2, PRDX1, SAP18, FAM3C, ANXA1, SERPINI1, FAM162A, PSMB8, AIM2, RPN2, TNFAIP8, AQP3, MFSD1, SOD2, C1S, ENO1, ZFP36L1, TANK, N…	LUM, HLA-C, GLRX, HLA-B, FN1, CD59, B2M, DNAJB9, ANXA2, EDF1, GADD45A, SERP1, ATP6V1G1, CXCL1, CISD2, ISG20, ITM2C, TPI1, DDIT4, ANKRD37, PMAIP1, HERPUD1, ARID5B, LGALS3, OSTC, SQSTM1, TXNDC15, RNF7, CD44, MT1X, MGAT2, UAP1, S100A4, UBE2L6, TNC, RNF114, TUBB2A, TMEM14C, THAP2, PRDX1, SAP18, FAM3C, ANXA1, SERPINI1, FAM162A, PSMB8, AIM2, RPN2, TNFAIP8, AQP3, MFSD1, SOD2, C1S, ENO1, ZFP36L1, TANK, N…
LIANG_HEMATOPOIESIS_STEM_CELL_NUMBER_SMALL_VS_HUGE_DN	0.0267559	0.262109	0.710961	1.69455	15	4	C4orf3, S100A4, SAP18, SERPINI1	C4orf3, S100A4, SAP18, SERPINI1
KUMAR_TARGETS_OF_MLL_AF9_FUSION	0.0279126	0.264473	0.235923	1.69412	22	58	MGP, CD79A, IFI27L2, TAF9, GAPDH, EIF3E, BLNK, PIM2, GUSB, TPI1, EIF2S2, SH3GLB1, CIB1, SPP1, ARL6IP4, CD27, C4orf3, ST6GALNAC4, GPX3, PERP, RSL24D1, ANXA1, IGF1, ABHD14A, TXNDC17, RPS6KB2, TMEM141, ORMDL3, RABGGTB, ENO1, TMEM205, HINT2, PTP4A3	MGP, CD79A, IFI27L2, TAF9, GAPDH, EIF3E, BLNK, PIM2, GUSB, TPI1, EIF2S2, SH3GLB1, CIB1, SPP1, ARL6IP4, CD27, C4orf3, ST6GALNAC4, GPX3, PERP, RSL24D1, ANXA1, IGF1, ABHD14A, TXNDC17, RPS6KB2, TMEM141, ORMDL3, RABGGTB, ENO1, TMEM205, HINT2, PTP4A3
TIAN_TNF_SIGNALING_NOT_VIA_NFKB	0.0103627	0.165154	0.93578	1.69387	5	2	IER3, INSIG1	IER3, INSIG1
KYNG_DNA_DAMAGE_DN	0.0246609	0.251911	0.262458	1.69363	19	41	GLRX, FN1, OAZ1, PRELP, RPL7A, PRDX4, GADD45A, SSR3, HEXB, EIF4E, ARPC1B, PDCD5, MT1X, PRMT1, ANXA1, IGF1, NDUFB6, PPA1, RABGGTB, EIF3L, RAB2A, RAB7A, TBCA, CCNC, HSD17B10, BTG3	GLRX, FN1, OAZ1, PRELP, RPL7A, PRDX4, GADD45A, SSR3, HEXB, EIF4E, ARPC1B, PDCD5, MT1X, PRMT1, ANXA1, IGF1, NDUFB6, PPA1, RABGGTB, EIF3L, RAB2A, RAB7A, TBCA, CCNC, HSD17B10, BTG3
JIANG_AGING_HYPOTHALAMUS_UP	0.027439	0.264473	0.501229	1.6936	17	9	B2M, COX7A2, HEXB, NDUFB5, PRDX1, PPA1, TBCA, BTG3, NDUFC1	B2M, COX7A2, HEXB, NDUFB5, PRDX1, PPA1, TBCA, BTG3, NDUFC1
ICHIBA_GRAFT_VERSUS_HOST_DISEASE_35D_UP	0.0309973	0.283381	0.345124	1.69358	22	21	CYTIP, S100A11, CYBA, PKM, PLD3, CCL2, LGALS3, MT1X, NCF4, S100A4, GPX3, BTG2	CYTIP, S100A11, CYBA, PKM, PLD3, CCL2, LGALS3, MT1X, NCF4, S100A4, GPX3, BTG2
POOLA_INVASIVE_BREAST_CANCER_UP	0.0264201	0.261271	0.319504	1.68997	19	25	FKBP11, CCL3, FN1, CD79A, TNFAIP6, LY96, CYTIP, ISG20, SAMSN1, CD38, CD27	FKBP11, CCL3, FN1, CD79A, TNFAIP6, LY96, CYTIP, ISG20, SAMSN1, CD38, CD27
SAKAI_CHRONIC_HEPATITIS_VS_LIVER_CANCER_DN	0.0271647	0.264307	0.801345	1.68863	15	3	CLU, ARID5A	CLU, ARID5A
FLECHNER_BIOPSY_KIDNEY_TRANSPLANT_REJECTED_VS_OK_UP	0.0398352	0.326697	0.375417	1.68603	28	17	CFD, ISG20, PIM2, GMFG, RHOH, ARPC1B, CD27, S100A4, UBE2L6, PSMB8, RAC2, IL10RA	CFD, ISG20, PIM2, GMFG, RHOH, ARPC1B, CD27, S100A4, UBE2L6, PSMB8, RAC2, IL10RA
GUENTHER_GROWTH_SPHERICAL_VS_ADHERENT_DN	0.0192926	0.231468	0.638751	1.68581	11	5	FN1, CD59, CAV1, CD44	FN1, CD59, CAV1, CD44
TONG_INTERACT_WITH_PTTG1	0.0291667	0.273194	0.361994	1.68345	20	19	RPL31, RPL41, RPS10, IER3, RPS26, RPS15, EIF2S2, ARPC1B, ARL6IP4, RSL24D1, ABT1, C19orf53, CNP, C7orf50, NHP2, KIAA1191	RPL31, RPL41, RPS10, IER3, RPS26, RPS15, EIF2S2, ARPC1B, ARL6IP4, RSL24D1, ABT1, C19orf53, CNP, C7orf50, NHP2, KIAA1191
ACEVEDO_NORMAL_TISSUE_ADJACENT_TO_LIVER_TUMOR_DN	0.0260355	0.259335	0.22344	1.68309	21	65	EEF2, OAZ1, ICAM3, RPL19, PRG4, EIF4A1, RPL36AL, RPS25, SRPRB, PRDX5, COX5B, GTF3A, RAB1A, MANF, HAGH, SHMT2, TECR, RPL12, PRADC1, SAP18, VPS28, NR1H2, PSMA3, UBALD1, NUCB1, MRPS11, DESI1, SERTAD1, MRPS18A, SEC11A, AK3, PSMB7, CADM1, PSMF1, COQ10B, CNDP2, DNAJB11, ZNHIT1, ADI1, SSU72, SPTSSA, MRPL22, APH1A, NAA38, WBP2, NNMT	EEF2, OAZ1, ICAM3, RPL19, PRG4, EIF4A1, RPL36AL, RPS25, SRPRB, PRDX5, COX5B, GTF3A, RAB1A, MANF, HAGH, SHMT2, TECR, RPL12, PRADC1, SAP18, VPS28, NR1H2, PSMA3, UBALD1, NUCB1, MRPS11, DESI1, SERTAD1, MRPS18A, SEC11A, AK3, PSMB7, CADM1, PSMF1, COQ10B, CNDP2, DNAJB11, ZNHIT1, ADI1, SSU72, SPTSSA, MRPL22, APH1A, NAA38, WBP2, NNMT
KIM_LIVER_CANCER_POOR_SURVIVAL_UP	0.0209003	0.241494	0.637296	1.68197	12	5	ALDOA, PKM, DDIT4	ALDOA, PKM, DDIT4
CHEN_LVAD_SUPPORT_OF_FAILING_HEART_UP	0.030479	0.280081	0.470806	1.67926	20	10	CLU, TSC22D3, MTHFD2, DDIT4, CDC37L1, MT1X, BTG2	CLU, TSC22D3, MTHFD2, DDIT4, CDC37L1, MT1X, BTG2
WP_INTERLEUKIN1_IL1_STRUCTURAL_PATHWAY	0.0209003	0.241494	0.636029	1.67863	12	5	EIF4E, MAP3K8, TOLLIP, TANK, RELA	EIF4E, MAP3K8, TOLLIP, TANK, RELA
GALE_APL_WITH_FLT3_MUTATED_DN	0.0332278	0.298157	0.590932	1.67709	20	6	HLA-B, NDUFB7, RABAC1, PQBP1, P4HB	HLA-B, NDUFB7, RABAC1, PQBP1, P4HB
WP_BRAINDERIVED_NEUROTROPHIC_FACTOR_BDNF_SIGNALING_PATHWAY	0.0313837	0.286207	0.447946	1.67596	21	11	EEF2, RPS6, EIF2S2, EIF4E, SPP1, SQSTM1	EEF2, RPS6, EIF2S2, EIF4E, SPP1, SQSTM1
FRASOR_RESPONSE_TO_ESTRADIOL_DN	0.0340426	0.301415	0.433016	1.67382	23	12	CLU, IER3, CTSH, BLNK, DDIT4, ADIRF	CLU, IER3, CTSH, BLNK, DDIT4, ADIRF
WINTER_HYPOXIA_DN	0.0209003	0.241494	0.633688	1.67245	12	5	CD79A, GYPC, ISCU, HLA-DOB	CD79A, GYPC, ISCU, HLA-DOB
BERENJENO_TRANSFORMED_BY_RHOA_REVERSIBLY_UP	0.0288625	0.271297	0.793146	1.67135	16	3	MGST3, SQSTM1, MT1X	MGST3, SQSTM1, MT1X
DORSAM_HOXA9_TARGETS_DN	0.0267559	0.262109	0.700807	1.67034	15	4	GLRX, TSC22D3, FCGRT	GLRX, TSC22D3, FCGRT
ANASTASSIOU_MULTICANCER_INVASIVENESS_SIGNATURE	0.0319444	0.290053	0.359118	1.67007	22	19	LUM, COMP, DCN, FN1, TNFAIP6, BGN, ASPN, LGALS1, COL1A2, SPARC	LUM, COMP, DCN, FN1, TNFAIP6, BGN, ASPN, LGALS1, COL1A2, SPARC
BOUDOUKHA_BOUND_BY_IGF2BP2	0.0314136	0.286207	0.303562	1.66924	23	28	RPS10, RPS16, RPLP0, COX8A, RPS4X, RPL36A, RPS15, COX7C, VAMP8, LSM10, UAP1, RPL36, TMEM147, LSM5, MAP1LC3B, CISD1	RPS10, RPS16, RPLP0, COX8A, RPS4X, RPL36A, RPS15, COX7C, VAMP8, LSM10, UAP1, RPL36, TMEM147, LSM5, MAP1LC3B, CISD1
MARIADASON_RESPONSE_TO_CURCUMIN_SULINDAC_7	0.022508	0.246251	0.631883	1.66768	13	5	RPL41, BGN, ADIRF, DRAM2	RPL41, BGN, ADIRF, DRAM2
NGO_MALIGNANT_GLIOMA_1P_LOH	0.0332278	0.298157	0.587471	1.66726	20	6	ANXA2, GAPDH, RPSA, P4HB, ENO1	ANXA2, GAPDH, RPSA, P4HB, ENO1
THUM_MIR21_TARGETS_HEART_DISEASE_UP	0.022508	0.246251	0.631639	1.66704	13	5	LUM, BGN, ASPN, COL1A2	LUM, BGN, ASPN, COL1A2
WP_PI3KAKT_SIGNALING_PATHWAY	0.034749	0.303161	0.285269	1.66657	26	33	COMP, FN1, ATF4, RHEB, RPS6, DDIT4, CREB3, GNG7, EIF4E, SPP1, IFNAR2, COL1A2, GNG5, TNC, CDK4, IGF1, RPS6KB2	COMP, FN1, ATF4, RHEB, RPS6, DDIT4, CREB3, GNG7, EIF4E, SPP1, IFNAR2, COL1A2, GNG5, TNC, CDK4, IGF1, RPS6KB2
REACTOME_TRANSLATION_OF_SARS_COV_2_STRUCTURAL_PROTEINS	0.0407303	0.330988	0.417168	1.66559	28	13	DAD1, EDEM2, DDOST, MGAT1, UBA52, MGAT2, ST6GALNAC4, PRMT1	DAD1, EDEM2, DDOST, MGAT1, UBA52, MGAT2, ST6GALNAC4, PRMT1
PUJANA_CHEK2_PCC_NETWORK	0.0298013	0.276632	0.185314	1.6649	26	115	RPL27, RPL4, INSIG1, NME1, SRP9, RPS6, TAF9, MTHFD2, EEF1B2, EIF3H, U2AF1, PPP1CC, AP3S1, EIF2S2, GTF3A, RHOH, EIF4E, MRPL3, SHMT2, RPS7, POLR2H, NDUFV2, SNRPE, PRMT1, RPL6, CDK4, NAA10, SLC25A5, PRDX1, BIK, DGUOK, CNBP, TNFRSF17, POLR2J, LSM5, BUB3, FDPS, ETFA, COX7B, LSM3, PSMA1, RAN, PSMA3, TIMM17A, LDHB, COX6C, HMGN3, TMEM243, DESI2, MIF, GTF2B, SNRPD2, CKS2, CEBPG, SAR1A, SNRPC, IFT20, TBCA,…	RPL27, RPL4, INSIG1, NME1, SRP9, RPS6, TAF9, MTHFD2, EEF1B2, EIF3H, U2AF1, PPP1CC, AP3S1, EIF2S2, GTF3A, RHOH, EIF4E, MRPL3, SHMT2, RPS7, POLR2H, NDUFV2, SNRPE, PRMT1, RPL6, CDK4, NAA10, SLC25A5, PRDX1, BIK, DGUOK, CNBP, TNFRSF17, POLR2J, LSM5, BUB3, FDPS, ETFA, COX7B, LSM3, PSMA1, RAN, PSMA3, TIMM17A, LDHB, COX6C, HMGN3, TMEM243, DESI2, MIF, GTF2B, SNRPD2, CKS2, CEBPG, SAR1A, SNRPC, IFT20, TBCA,…
DORN_ADENOVIRUS_INFECTION_24HR_UP	0.0120898	0.176842	0.919266	1.66398	6	2	ATF4, TSC22D3	ATF4, TSC22D3
DORN_ADENOVIRUS_INFECTION_32HR_UP	0.0120898	0.176842	0.919266	1.66398	6	2	ATF4, TSC22D3	ATF4, TSC22D3
DORN_ADENOVIRUS_INFECTION_48HR_UP	0.0120898	0.176842	0.919266	1.66398	6	2	ATF4, TSC22D3	ATF4, TSC22D3
REACTOME_ROS_AND_RNS_PRODUCTION_IN_PHAGOCYTES	0.0348331	0.303161	0.465914	1.66181	23	10	ATP6V1G1, CYBA, ATP6V0E1, NCF4, ATP6V0D1, ATP6V1F, RAC2, ATP6V0B	ATP6V1G1, CYBA, ATP6V0E1, NCF4, ATP6V0D1, ATP6V1F, RAC2, ATP6V0B
DELYS_THYROID_CANCER_UP	0.0317848	0.289096	0.233358	1.66146	25	57	COMP, IGFBP6, IER3, FN1, TNFAIP6, ANXA2, CTSH, S100A11, CYBA, PKM, PLD3, NPC2, LGALS1, PMAIP1, FXYD5, UCP2, TIMP1, LGALS3, SPP1, CD44, VAMP8, TSPO, S100A4, TNC	COMP, IGFBP6, IER3, FN1, TNFAIP6, ANXA2, CTSH, S100A11, CYBA, PKM, PLD3, NPC2, LGALS1, PMAIP1, FXYD5, UCP2, TIMP1, LGALS3, SPP1, CD44, VAMP8, TSPO, S100A4, TNC
INGRAM_SHH_TARGETS_DN	0.0335366	0.300107	0.490917	1.65876	21	9	CLU, GLRX, PRDX4, TPPP3, MAGED2, SPARC	CLU, GLRX, PRDX4, TPPP3, MAGED2, SPARC
ELLWOOD_MYC_TARGETS_DN	0.0362845	0.305075	0.465045	1.65871	24	10	UFC1, FKBP2, TMED4, CHMP2A, TMED3, MCFD2, ORMDL3, ANAPC16	UFC1, FKBP2, TMED4, CHMP2A, TMED3, MCFD2, ORMDL3, ANAPC16
BIOCARTA_MHC_PATHWAY	0.0267559	0.262109	0.695652	1.65806	15	4	B2M, PSMB5, PSMB6, PSMB8	B2M, PSMB5, PSMB6, PSMB8
MARTENS_BOUND_BY_PML_RARA_FUSION	0.0305623	0.280365	0.239667	1.65799	24	52	OAZ1, MRPL34, CUTA, RPS19, RPS6, PKM, TPPP3, RPL9, FCGRT, GUSB, DDIT4, MPG, GTF3A, IFITM3, IFNAR2, KLF13, NOSIP, SQSTM1, RPS9, RPL24, RNF34, YTHDF2, RSL24D1, NDUFA4	OAZ1, MRPL34, CUTA, RPS19, RPS6, PKM, TPPP3, RPL9, FCGRT, GUSB, DDIT4, MPG, GTF3A, IFITM3, IFNAR2, KLF13, NOSIP, SQSTM1, RPS9, RPL24, RNF34, YTHDF2, RSL24D1, NDUFA4
BURTON_ADIPOGENESIS_PEAK_AT_8HR	0.0366242	0.306965	0.545619	1.65774	22	7	TSC22D3, UCP2, CD44, UAP1, TUBB2A, PPA1	TSC22D3, UCP2, CD44, UAP1, TUBB2A, PPA1
AUJLA_IL22_AND_IL17A_SIGNALING	0.0138169	0.189636	0.915596	1.65734	7	2	CCL3, CXCL1	CCL3, CXCL1
KOKKINAKIS_METHIONINE_DEPRIVATION_96HR_UP	0.0369881	0.309529	0.313167	1.65645	27	25	LUM, IGFBP6, DCN, BGN, GADD45A, MGMT, GSTP1, HSPB1, CAV1, TIMP1, GPX3, PERP, BTG2, CDKN1B, TANK	LUM, IGFBP6, DCN, BGN, GADD45A, MGMT, GSTP1, HSPB1, CAV1, TIMP1, GPX3, PERP, BTG2, CDKN1B, TANK
GALLUZZI_PREVENT_MITOCHONDIAL_PERMEABILIZATION	0.0241158	0.24826	0.627451	1.65599	14	5	GPX4, TSPO, VDAC2, SOD2, VDAC1	GPX4, TSPO, VDAC2, SOD2, VDAC1
LI_WILMS_TUMOR_VS_FETAL_KIDNEY_1_UP	0.0342556	0.302799	0.310413	1.65485	25	26	CLU, XBP1, ITM2B, REEP5, GADD45A, CTSH, MPC2, HERPUD1, SPP1, BLVRB, COL1A2, TSPO, FAM3C, S100A10, TNFAIP8	CLU, XBP1, ITM2B, REEP5, GADD45A, CTSH, MPC2, HERPUD1, SPP1, BLVRB, COL1A2, TSPO, FAM3C, S100A10, TNFAIP8
YAO_TEMPORAL_RESPONSE_TO_PROGESTERONE_CLUSTER_7	0.043662	0.343822	0.391533	1.65449	30	15	EIF4A1, MRPL17, FAM136A, MGAT2, BRD2, SOD2, UBQLN2, SERTAD1, MRPL43, RAB7A, PGLS	EIF4A1, MRPL17, FAM136A, MGAT2, BRD2, SOD2, UBQLN2, SERTAD1, MRPL43, RAB7A, PGLS
WP_GLYCOLYSIS_AND_GLUCONEOGENESIS	0.0403338	0.328767	0.400535	1.65323	28	14	ALDOA, PKM, GAPDH, MPC2, TPI1, PGAM1, MPC1, ENO1, LDHB, MDH2	ALDOA, PKM, GAPDH, MPC2, TPI1, PGAM1, MPC1, ENO1, LDHB, MDH2
HUMMEL_BURKITTS_LYMPHOMA_DN	0.0241158	0.24826	0.625514	1.65087	14	5	CTSH, S100A11, SQSTM1, CD44	CTSH, S100A11, SQSTM1, CD44
REACTOME_SIGNALING_BY_MET	0.0322581	0.290922	0.783354	1.65072	18	3	FN1, UBA52, COL1A2	FN1, UBA52, COL1A2
BUFFA_HYPOXIA_METAGENE	0.0411348	0.331972	0.426783	1.64973	28	12	GAPDH, TPI1, DDIT4, ANKRD37, PGAM1, CHCHD2, YKT6, ENO1, MIF	GAPDH, TPI1, DDIT4, ANKRD37, PGAM1, CHCHD2, YKT6, ENO1, MIF
FERRANDO_T_ALL_WITH_MLL_ENL_FUSION_UP	0.0403338	0.328767	0.399598	1.64936	28	14	SSR4, FKBP2, CTSH, NUCB2, FCGRT, CREB3, PRDX2	SSR4, FKBP2, CTSH, NUCB2, FCGRT, CREB3, PRDX2
HADDAD_T_LYMPHOCYTE_AND_NK_PROGENITOR_DN	0.0348101	0.303161	0.580746	1.64818	21	6	CCL3, CFD, BLNK, LGALS1	CCL3, CFD, BLNK, LGALS1
PID_MYC_ACTIV_PATHWAY	0.0435393	0.343379	0.412768	1.64802	30	13	NME1, EIF4A1, TAF9, GAPDH, PMAIP1, EIF4E, CDK4, SERPINI1, ENO1	NME1, EIF4A1, TAF9, GAPDH, PMAIP1, EIF4E, CDK4, SERPINI1, ENO1
HUMMERICH_MALIGNANT_SKIN_TUMOR_DN	0.0322581	0.290922	0.781518	1.64685	18	3	CFD, IFI27L2, SCAND1	CFD, IFI27L2, SCAND1
VARELA_ZMPSTE24_TARGETS_UP	0.0348101	0.303161	0.580012	1.6461	21	6	ATF4, GADD45A, DDIT4, CIRBP, BTG2, BTG3	ATF4, GADD45A, DDIT4, CIRBP, BTG2, BTG3
MARSON_BOUND_BY_FOXP3_UNSTIMULATED	0.0336591	0.300107	0.173334	1.64117	30	137	TMEM59, RPLP1, UFC1, EEF2, CNPY2, RPS26, MRPL34, XBP1, LY96, ITM2B, CYTIP, LMAN2, ERLEC1, INSIG1, NME1, RHEB, TSC22D3, PKM, UQCRH, MTHFD2, EIF1, ARID5A, EIF3H, DDIT4, MPG, TMEM134, ARID5B, PGAM1, ISCU, EIF3K, SHMT2, CSTB, PSMB5, WDR45, MRPL48, PNKP, C1orf43, PRDX1, TRAPPC1, MRPS33, LAMTOR1, TMEM147, RAB18, LSM5, ABT1, LRP10, LSM3, MBD4, GPAA1, FGFR1OP2, PSMA3, ZFP36L1, CDKN1B, NMRK1, PSMD4, GTF2B…	TMEM59, RPLP1, UFC1, EEF2, CNPY2, RPS26, MRPL34, XBP1, LY96, ITM2B, CYTIP, LMAN2, ERLEC1, INSIG1, NME1, RHEB, TSC22D3, PKM, UQCRH, MTHFD2, EIF1, ARID5A, EIF3H, DDIT4, MPG, TMEM134, ARID5B, PGAM1, ISCU, EIF3K, SHMT2, CSTB, PSMB5, WDR45, MRPL48, PNKP, C1orf43, PRDX1, TRAPPC1, MRPS33, LAMTOR1, TMEM147, RAB18, LSM5, ABT1, LRP10, LSM3, MBD4, GPAA1, FGFR1OP2, PSMA3, ZFP36L1, CDKN1B, NMRK1, PSMD4, GTF2B…
ZHAN_VARIABLE_EARLY_DIFFERENTIATION_GENES_DN	0.0273312	0.264473	0.621324	1.63982	16	5	CDK4, COX17, PSMD4, VDAC1, RABIF	CDK4, COX17, PSMD4, VDAC1, RABIF
REACTOME_ANTIGEN_PRESENTATION_FOLDING_ASSEMBLY_AND_PEPTIDE_LOADING_OF_CLASS_I_MHC	0.0289389	0.271537	0.620637	1.638	17	5	HLA-C, HLA-B, B2M	HLA-C, HLA-B, B2M
SIMBULAN_PARP1_TARGETS_UP	0.0435414	0.343379	0.458746	1.63625	29	10	MGP, IGFBP6, DCN, EEF2, CAV1	MGP, IGFBP6, DCN, EEF2, CAV1
MARSON_FOXP3_TARGETS_UP	0.0435414	0.343379	0.458238	1.63443	29	10	ITM2C, DDIT4, CD44, NCF4, S100A4, PSMB8, S100A10, RAC2	ITM2C, DDIT4, CD44, NCF4, S100A4, PSMB8, S100A10, RAC2
BROWNE_HCMV_INFECTION_18HR_DN	0.039267	0.324029	0.297002	1.63317	29	28	B2M, NDUFB7, SURF1, ANXA2, INSIG1, POLD4, CIRBP, CD44, FKBP8, UROS, DDT, CCDC85B, RAD23A, SNX17, TNIP1, RAC2, COL6A2, VAMP5, APRT	B2M, NDUFB7, SURF1, ANXA2, INSIG1, POLD4, CIRBP, CD44, FKBP8, UROS, DDT, CCDC85B, RAD23A, SNX17, TNIP1, RAC2, COL6A2, VAMP5, APRT
GENTILE_UV_RESPONSE_CLUSTER_D4	0.0373514	0.310622	0.774174	1.63137	21	3	RAB1A, ARID5B, UAP1	RAB1A, ARID5B, UAP1
KIM_TIAL1_TARGETS	0.0321543	0.290922	0.618031	1.63113	19	5	NOP10, SHMT2, CSTB, RPL5	NOP10, SHMT2, CSTB, RPL5
YAMASHITA_LIVER_CANCER_STEM_CELL_DN	0.0241796	0.24826	0.900917	1.63077	13	2	GADD45A, GSTP1	GADD45A, GSTP1
JIANG_TIP30_TARGETS_UP	0.0477707	0.362533	0.536721	1.6307	29	7	IER3, EEF2, ANXA2, RAB1A	IER3, EEF2, ANXA2, RAB1A
GUO_HEX_TARGETS_DN	0.0411585	0.331972	0.48235	1.62981	26	9	TMED4, IFITM3, ACP1, PSME1, IGF1, POLR2J, GSTK1	TMED4, IFITM3, ACP1, PSME1, IGF1, POLR2J, GSTK1
NADLER_OBESITY_UP	0.0375	0.311372	0.350445	1.62974	26	19	BGN, DAD1, PLD3, FXYD5, UCP2, LGALS3, PFN1, CSTB, MT1X, NEDD8	BGN, DAD1, PLD3, FXYD5, UCP2, LGALS3, PFN1, CSTB, MT1X, NEDD8
REACTOME_COPII_MEDIATED_VESICLE_TRANSPORT	0.0464789	0.360351	0.385327	1.62827	32	15	CD59, STX5, LMAN2, LMAN1, RAB1A, TRAPPC1, YKT6, MCFD2, SEC24A, TRAPPC3, TFG, SEC13, PREB, CNIH1, GOLGA2	CD59, STX5, LMAN2, LMAN1, RAB1A, TRAPPC1, YKT6, MCFD2, SEC24A, TRAPPC3, TFG, SEC13, PREB, CNIH1, GOLGA2
WANG_PROSTATE_CANCER_ANDROGEN_INDEPENDENT	0.0453901	0.354295	0.420711	1.62626	31	12	RPLP2, FN1, RPS14, TOMM7, BTG2, HDDC2, SOD2, DCXR	RPLP2, FN1, RPS14, TOMM7, BTG2, HDDC2, SOD2, DCXR
COLIN_PILOCYTIC_ASTROCYTOMA_VS_GLIOBLASTOMA_DN	0.0401855	0.328622	0.502654	1.62547	25	8	FN1, ANXA2, NPC2, SPP1, SQSTM1	FN1, ANXA2, NPC2, SPP1, SQSTM1
KIM_WT1_TARGETS_DN	0.0373494	0.310622	0.222578	1.62518	30	60	LUM, MRPL34, EDF1, SERF2, SERP1, SDF2L1, RPS25, DDIT4, PMAIP1, POLD4, PRDX2, NDUFA5, MANF, RPS9, SHMT2, MGAT2, TECR, PERP, CCDC85B, RPL36, DNAJB1, NDUFA4, LSM5, BUB3, MRPS18B, TNFAIP8, GSTK1, RABGGTB, SOD2, CDKN1B, ASNS	LUM, MRPL34, EDF1, SERF2, SERP1, SDF2L1, RPS25, DDIT4, PMAIP1, POLD4, PRDX2, NDUFA5, MANF, RPS9, SHMT2, MGAT2, TECR, PERP, CCDC85B, RPL36, DNAJB1, NDUFA4, LSM5, BUB3, MRPS18B, TNFAIP8, GSTK1, RABGGTB, SOD2, CDKN1B, ASNS
IIZUKA_LIVER_CANCER_PROGRESSION_L0_L1_DN	0.0493631	0.368929	0.534839	1.62498	30	7	SSR4, RPS19, CYBA, ISCU, TSPO	SSR4, RPS19, CYBA, ISCU, TSPO
HOSHIDA_LIVER_CANCER_SUBCLASS_S1	0.047561	0.361721	0.229881	1.62154	38	55	ALDOA, LUM, MGP, IER3, CCL3, OAZ1, S100A11, CXCL1, CYBA, PLD3, GSTP1, MTHFD2, PIM2, NPC2, AQP1, LGALS1, GYPC, ARPC1B, PFN1, PSMD2	ALDOA, LUM, MGP, IER3, CCL3, OAZ1, S100A11, CXCL1, CYBA, PLD3, GSTP1, MTHFD2, PIM2, NPC2, AQP1, LGALS1, GYPC, ARPC1B, PFN1, PSMD2
HELLER_HDAC_TARGETS_DN	0.0452323	0.35358	0.227659	1.62088	36	57	ATF4, XBP1, LY96, DNAJB9, CYTIP, TAPBPL, GADD45A, CTSH, S100A11, SERP1, RPS19, ISG20, BLNK, PMAIP1, HERPUD1, GTF3A, RHOH, MRPL3, SHMT2, SLC3A2, CD44, DNAJB1, TNFRSF17, DNAJC15, ABHD14A, AIM2, RAN, CDKN1B, DESI2, CEBPG, CADM1, ADI1, CRELD2, CHAC1, CAPN2, MAGEH1, GSTO1, LRRC41	ATF4, XBP1, LY96, DNAJB9, CYTIP, TAPBPL, GADD45A, CTSH, S100A11, SERP1, RPS19, ISG20, BLNK, PMAIP1, HERPUD1, GTF3A, RHOH, MRPL3, SHMT2, SLC3A2, CD44, DNAJB1, TNFRSF17, DNAJC15, ABHD14A, AIM2, RAN, CDKN1B, DESI2, CEBPG, CADM1, ADI1, CRELD2, CHAC1, CAPN2, MAGEH1, GSTO1, LRRC41
WP_IL1_SIGNALING_PATHWAY	0.0443038	0.34785	0.570815	1.62	27	6	CCL2, SQSTM1, TOLLIP, PELI1, RELA, IL1B	CCL2, SQSTM1, TOLLIP, PELI1, RELA, IL1B
BIOCARTA_SM_PATHWAY	0.0353698	0.303161	0.613358	1.61879	21	5	U2AF1, SNRPE, SNRPD1, SNRPD2, SNRPC	U2AF1, SNRPE, SNRPD1, SNRPD2, SNRPC
BAE_BRCA1_TARGETS_UP	0.0519663	0.376456	0.40496	1.61685	36	13	ATF4, PRDX4, COX7C, PRDX2, LGALS3, CNBP, NDUFA4, ANXA1	ATF4, PRDX4, COX7C, PRDX2, LGALS3, CNBP, NDUFA4, ANXA1
CONCANNON_APOPTOSIS_BY_EPOXOMICIN_DN	0.0395257	0.325158	0.303038	1.61553	29	26	LUM, TNFAIP6, INSIG1, NDUFA2, POLR2L, S100A4, ABHD14A, NDUFB6, COX17, HMGN3, CADM1, APRT, RPA3, SPTSSA, ADM, NHP2, LSM2, CYB5A, HDAC9, VCAN, DNPH1, NME4, GNG11	LUM, TNFAIP6, INSIG1, NDUFA2, POLR2L, S100A4, ABHD14A, NDUFB6, COX17, HMGN3, CADM1, APRT, RPA3, SPTSSA, ADM, NHP2, LSM2, CYB5A, HDAC9, VCAN, DNPH1, NME4, GNG11
SENGUPTA_NASOPHARYNGEAL_CARCINOMA_DN	0.0395257	0.325158	0.303014	1.61541	29	26	PSENEN, SMDT1, CXCL1, TPPP3, PRDX5, ANKRD37, ADIRF, RASSF1, CIB1, SYNGR1, CSTB, TUBB2A, PRDX1	PSENEN, SMDT1, CXCL1, TPPP3, PRDX5, ANKRD37, ADIRF, RASSF1, CIB1, SYNGR1, CSTB, TUBB2A, PRDX1
BLANCO_MELO_COVID19_BRONCHIAL_EPITHELIAL_CELLS_SARS_COV_2_INFECTION_DN	0.029361	0.274053	0.892355	1.61527	16	2	TSC22D3, BLNK	TSC22D3, BLNK
MCCLUNG_CREB1_TARGETS_UP	0.048227	0.363639	0.41782	1.61508	33	12	CD59, MGST3, SERF2, TMEM14C, FAM3C, SERPINI1, HSD17B12, TUBA4A, IFT20, NDUFC1, SMAP1	CD59, MGST3, SERF2, TMEM14C, FAM3C, SERPINI1, HSD17B12, TUBA4A, IFT20, NDUFC1, SMAP1
RHEIN_ALL_GLUCOCORTICOID_THERAPY_UP	0.0426829	0.341655	0.477429	1.61319	27	9	LY96, CYTIP, MAP3K8, PELI1, ZNF165, MIR22HG, GLIPR1, MAX	LY96, CYTIP, MAP3K8, PELI1, ZNF165, MIR22HG, GLIPR1, MAX
REACTOME_MITOPHAGY	0.0509554	0.373184	0.530675	1.61233	31	7	TOMM7, SQSTM1, UBA52, CSNK2B, MAP1LC3B, VDAC1, TOMM5	TOMM7, SQSTM1, UBA52, CSNK2B, MAP1LC3B, VDAC1, TOMM5
CHIANG_LIVER_CANCER_SUBCLASS_UNANNOTATED_DN	0.0515337	0.37536	0.229793	1.60711	41	54	ALDOA, FKBP11, RPS16, RPL7A, PRDX4, DNAJB9, DAD1, UXT, OSTC, MANF, WDR83OS, UQCRFS1, CHCHD2, CTNNAL1, NEU1, ATP6V0D1, EMC4, CDK4, SLC25A5, NDUFA4, FUCA2, HNRNPA0, S100A10, GPR160, RAN, SNRPD1, SNRPD2, LAMTOR5, SEC11A, TMEM50A, UBE2E3, PSMD8, RPA3	ALDOA, FKBP11, RPS16, RPL7A, PRDX4, DNAJB9, DAD1, UXT, OSTC, MANF, WDR83OS, UQCRFS1, CHCHD2, CTNNAL1, NEU1, ATP6V0D1, EMC4, CDK4, SLC25A5, NDUFA4, FUCA2, HNRNPA0, S100A10, GPR160, RAN, SNRPD1, SNRPD2, LAMTOR5, SEC11A, TMEM50A, UBE2E3, PSMD8, RPA3
GAUSSMANN_MLL_AF4_FUSION_TARGETS_A_DN	0.0474684	0.361721	0.566201	1.6069	29	6	HLA-B, CD59, ERLEC1, PYCR1	HLA-B, CD59, ERLEC1, PYCR1
IBRAHIM_NRF2_UP	0.0431138	0.342536	0.217873	1.60541	35	62	CLU, FTL, DNAJB9, NUCB2, SERP1, MTHFD2, SRPRB, LMAN1, EIF2S2, RAB1A, SPP1, MANF, SPCS2, SQSTM1, SLC3A2, EIF3D, CD44, PRDX1, VDAC2, RAB18, TYW3, CCT7, PSMD12, TUBA4A, TNFRSF12A, TIMM17A, ASNS, DESI2, GLA, VDAC1, CEBPG, DESI1, DNAJC7, SLC1A5, SPATS2, DNAJB11, ADI1, EIF2A, SRP54, PGD, KIAA1191, PTDSS1, ANXA7	CLU, FTL, DNAJB9, NUCB2, SERP1, MTHFD2, SRPRB, LMAN1, EIF2S2, RAB1A, SPP1, MANF, SPCS2, SQSTM1, SLC3A2, EIF3D, CD44, PRDX1, VDAC2, RAB18, TYW3, CCT7, PSMD12, TUBA4A, TNFRSF12A, TIMM17A, ASNS, DESI2, GLA, VDAC1, CEBPG, DESI1, DNAJC7, SLC1A5, SPATS2, DNAJB11, ADI1, EIF2A, SRP54, PGD, KIAA1191, PTDSS1, ANXA7
MELLMAN_TUT1_TARGETS_UP	0.0384615	0.317873	0.672382	1.60259	22	4	RPL31, MTHFD2, NDUFV3, SNX17	RPL31, MTHFD2, NDUFV3, SNX17
DEBIASI_APOPTOSIS_BY_REOVIRUS_INFECTION_UP	0.0426357	0.341655	0.269811	1.60194	32	34	DNAJB9, GADD45A, CXCL1, ISG20, PMAIP1, EIF4E, PGAM1, IFITM3, SLC3A2, COX6A1, UBE2L6, ANXA1, LSM5, BUB3, OSER1, DCTN6, TIMM17A, CEBPG, UBE2D1, BTG3, LSM6, ADM, CXCL2, IFI6, IFI35, RCHY1, GEM	DNAJB9, GADD45A, CXCL1, ISG20, PMAIP1, EIF4E, PGAM1, IFITM3, SLC3A2, COX6A1, UBE2L6, ANXA1, LSM5, BUB3, OSER1, DCTN6, TIMM17A, CEBPG, UBE2D1, BTG3, LSM6, ADM, CXCL2, IFI6, IFI35, RCHY1, GEM
REACTOME_CARGO_CONCENTRATION_IN_THE_ER	0.0479134	0.362851	0.494402	1.59879	30	8	CD59, STX5, LMAN2, LMAN1, MCFD2, SEC24A	CD59, STX5, LMAN2, LMAN1, MCFD2, SEC24A
BOYAULT_LIVER_CANCER_SUBCLASS_G5_DN	0.0506329	0.371331	0.563295	1.59865	31	6	S100A11, CYBA, PELI1, HMGN3, IL10RA	S100A11, CYBA, PELI1, HMGN3, IL10RA
HOUSTIS_ROS	0.0535211	0.384072	0.378307	1.59861	37	15	FTL, GLRX, PRDX4, GPX4, PRDX2, MT1X, GPX3, PRDX1, TXN2, SOD2	FTL, GLRX, PRDX4, GPX4, PRDX2, MT1X, GPX3, PRDX1, TXN2, SOD2
WEST_ADRENOCORTICAL_TUMOR_DN	0.040404	0.328837	0.193842	1.59764	35	84	LUM, MGP, RPL23A, IGFBP6, IER3, DCN, EEF1D, RPL27, PRELP, BGN, RPL10, NDUFB11, RPS4X, EIF4A1, CFD, MGMT, ASPN, DPT, MPG, TPT1, CCL2, RPL38, RPS9, RPL5, MT1X, ACADVL, NCF4, TSPO, CCDC85B, AKR1B1, BTG2, ABHD14A, CSRP1, MPST, VAMP2, HDDC2, NUPR1, EIF3L, C1S, DCXR	LUM, MGP, RPL23A, IGFBP6, IER3, DCN, EEF1D, RPL27, PRELP, BGN, RPL10, NDUFB11, RPS4X, EIF4A1, CFD, MGMT, ASPN, DPT, MPG, TPT1, CCL2, RPL38, RPS9, RPL5, MT1X, ACADVL, NCF4, TSPO, CCDC85B, AKR1B1, BTG2, ABHD14A, CSRP1, MPST, VAMP2, HDDC2, NUPR1, EIF3L, C1S, DCXR
REACTOME_SYNTHESIS_SECRETION_AND_DEACYLATION_OF_GHRELIN	0.0401929	0.328622	0.604779	1.59615	24	5	SEC11C, SPCS2, SPCS1, IGF1, SEC11A	SEC11C, SPCS2, SPCS1, IGF1, SEC11A
DAVICIONI_RHABDOMYOSARCOMA_PAX_FOXO1_FUSION_UP	0.0541401	0.385555	0.525153	1.59556	33	7	GADD45A, FAM3C, AQP3, PELI1, NMRK1, CD9, OSTF1	GADD45A, FAM3C, AQP3, PELI1, NMRK1, CD9, OSTF1
RASHI_RESPONSE_TO_IONIZING_RADIATION_5	0.0547753	0.387519	0.3988	1.59225	38	13	DPT, CIB1, KLF13, MRPL17, RNF7, FASTK, P4HB, VAMP2, SNX17	DPT, CIB1, KLF13, MRPL17, RNF7, FASTK, P4HB, VAMP2, SNX17
REACTOME_CELL_CYCLE_MITOTIC	0.0457831	0.356321	0.217978	1.59159	37	60	PPP1CC, RAB1A, POLD4, RBX1, PSMD2, PSMB5, UBA52, PSMB1, PSMB6, CHMP2A, PSME1, CDK4, CSNK2B, TUBB2A, BUB3, PSMB8, PSMA1, PSMD12, RAN, TUBA4A, PSMA3, CDKN1B, CHMP2B, PSMD4, PMF1, ANAPC11, RAB2A, ANAPC16, PSMB7, UBE2D1, PSMB3, PSMF1, PSMD8, RPA3, DCTN2, SEC13, DCTN3, PSMD13, MAX	PPP1CC, RAB1A, POLD4, RBX1, PSMD2, PSMB5, UBA52, PSMB1, PSMB6, CHMP2A, PSME1, CDK4, CSNK2B, TUBB2A, BUB3, PSMB8, PSMA1, PSMD12, RAN, TUBA4A, PSMA3, CDKN1B, CHMP2B, PSMD4, PMF1, ANAPC11, RAB2A, ANAPC16, PSMB7, UBE2D1, PSMB3, PSMF1, PSMD8, RPA3, DCTN2, SEC13, DCTN3, PSMD13, MAX
ZWANG_EGF_INTERVAL_UP	0.0418006	0.336612	0.603018	1.5915	25	5	EEF1D, DNAJB9, INSIG1, UAP1	EEF1D, DNAJB9, INSIG1, UAP1
BERENJENO_TRANSFORMED_BY_RHOA_FOREVER_UP	0.0434783	0.343379	0.666703	1.58906	25	4	DCN, GADD45A, AQP1	DCN, GADD45A, AQP1
LIAN_NEUTROPHIL_GRANULE_CONSTITUENTS	0.0431779	0.342536	0.877676	1.5887	24	2	CTSH, GUSB	CTSH, GUSB
BORCZUK_MALIGNANT_MESOTHELIOMA_DN	0.053701	0.384329	0.445346	1.58845	36	10	PLA2G2A, CD79A, FKBP2, CCL2, CD38, DDT	PLA2G2A, CD79A, FKBP2, CCL2, CD38, DDT
REACTOME_HEPARAN_SULFATE_HEPARIN_HS_GAG_METABOLISM	0.0557325	0.390493	0.522276	1.58682	34	7	DCN, BGN, B4GALT7, GUSB	DCN, BGN, B4GALT7, GUSB
REACTOME_RND1_GTPASE_CYCLE	0.0431779	0.342536	0.876453	1.58648	24	2	TMEM59, CAV1	TMEM59, CAV1
KIM_HYPOXIA	0.0431779	0.342536	0.875229	1.58427	24	2	ALDOA, TPI1	ALDOA, TPI1
WP_HIF1A_AND_PPARG_REGULATION_OF_GLYCOLYSIS	0.0431779	0.342536	0.875229	1.58427	24	2	GAPDH, TPI1	GAPDH, TPI1
RAHMAN_TP53_TARGETS_PHOSPHORYLATED	0.053701	0.384329	0.444155	1.5842	36	10	NME1, GSTP1, PRDX2, PGAM1, PSMB6, ANXA1, PPA1	NME1, GSTP1, PRDX2, PGAM1, PSMB6, ANXA1, PPA1
JISON_SICKLE_CELL_DISEASE_UP	0.0473876	0.361721	0.239833	1.58269	38	43	FN1, PRDX4, NDUFB7, ANXA2, GADD45A, NDUFAF3, TIMP1, BLVRB, VAMP8, SMOX, GNG5, UBE2L6, UBE2L3, TUBB2A, PRDX1, P4HB, PSMB8, PSMA3, TIMM17A, BLOC1S1, COX17, GTF2B, NUCB1, DESI1, CTSA, VAMP5, CD9	FN1, PRDX4, NDUFB7, ANXA2, GADD45A, NDUFAF3, TIMP1, BLVRB, VAMP8, SMOX, GNG5, UBE2L6, UBE2L3, TUBB2A, PRDX1, P4HB, PSMB8, PSMA3, TIMM17A, BLOC1S1, COX17, GTF2B, NUCB1, DESI1, CTSA, VAMP5, CD9
RAMASWAMY_METASTASIS_UP	0.0561798	0.393111	0.396248	1.58206	39	13	COX7A2L, EIF3K, COX6B1, COL1A2, PRMT1, P4HB, TMEM147, COX7B	COX7A2L, EIF3K, COX6B1, COL1A2, PRMT1, P4HB, TMEM147, COX7B
RODWELL_AGING_KIDNEY_NO_BLOOD_UP	0.0544135	0.386322	0.225732	1.58123	44	53	LUM, SSR4, RPS10, FN1, RPL27, RPL35A, ANXA2, RPL35, IFI27L2, RPS27L, RPS25, ITM2C, CCL2, RPL22L1, HEXB, TIMP1, COL1A2, RPL12, TNC, TMED3, P4HB, ANXA1, RPN2, POLR1D, C1S, ASNS, TMEM243, CTHRC1	LUM, SSR4, RPS10, FN1, RPL27, RPL35A, ANXA2, RPL35, IFI27L2, RPS27L, RPS25, ITM2C, CCL2, RPL22L1, HEXB, TIMP1, COL1A2, RPL12, TNC, TMED3, P4HB, ANXA1, RPN2, POLR1D, C1S, ASNS, TMEM243, CTHRC1
MARSHALL_VIRAL_INFECTION_RESPONSE_UP	0.0431779	0.342536	0.873394	1.58095	24	2	ISG20, DDIT4	ISG20, DDIT4
QI_PLASMACYTOMA_DN	0.0577717	0.397991	0.344255	1.58059	41	18	XBP1, CYTIP, EIF4A1, BSG, SRP9, BLNK, TIMP1, DDOST, P4HB, COL6A2, PSMB3, DNAJB11, ARFIP2, MAGEH1	XBP1, CYTIP, EIF4A1, BSG, SRP9, BLNK, TIMP1, DDOST, P4HB, COL6A2, PSMB3, DNAJB11, ARFIP2, MAGEH1
VERHAAK_AML_WITH_NPM1_MUTATED_DN	0.0541612	0.385555	0.298781	1.58036	40	25	ISG20, BLNK, ITM2C, HSPB1, CAV1, PMAIP1, GYPC, GNG7, CD38, SYNGR1	ISG20, BLNK, ITM2C, HSPB1, CAV1, PMAIP1, GYPC, GNG7, CD38, SYNGR1
NEMETH_INFLAMMATORY_RESPONSE_LPS_UP	0.0584145	0.400353	0.382631	1.57933	41	14	GLRX, IER3, CCL3, EIF1, SQSTM1, CD44, MT1X	GLRX, IER3, CCL3, EIF1, SQSTM1, CD44, MT1X
REACTOME_B_WICH_COMPLEX_POSITIVELY_REGULATES_RRNA_EXPRESSION	0.0468227	0.360351	0.661972	1.57778	27	4	POLR2L, POLR2K, POLR2H, POLR1D	POLR2L, POLR2K, POLR2H, POLR1D
REACTOME_RNA_POLYMERASE_I_PROMOTER_ESCAPE	0.0468227	0.360351	0.661972	1.57778	27	4	POLR2L, POLR2K, POLR2H, POLR1D	POLR2L, POLR2K, POLR2H, POLR1D
REACTOME_RNA_POLYMERASE_I_TRANSCRIPTION_TERMINATION	0.0468227	0.360351	0.661972	1.57778	27	4	POLR2L, POLR2K, POLR2H, POLR1D	POLR2L, POLR2K, POLR2H, POLR1D
SMITH_TERT_TARGETS_UP	0.0478036	0.362533	0.265646	1.57722	36	34	XBP1, MTHFD2, HERPUD1, PYCR1, UQCRFS1, SHMT2, UFM1, TNC, COMMD1, CCDC85B, CDK4, MCFD2, DGUOK, ZNF165, ASNS, PSMD4, CEBPG, TSG101, NELFE, SLC1A5, DCTN2, HSD17B8, CXCL2, RBM10	XBP1, MTHFD2, HERPUD1, PYCR1, UQCRFS1, SHMT2, UFM1, TNC, COMMD1, CCDC85B, CDK4, MCFD2, DGUOK, ZNF165, ASNS, PSMD4, CEBPG, TSG101, NELFE, SLC1A5, DCTN2, HSD17B8, CXCL2, RBM10
DELACROIX_RAR_TARGETS_UP	0.0468227	0.360351	0.661359	1.57632	27	4	MRPL34, BLNK, NUPR1, TNFRSF12A	MRPL34, BLNK, NUPR1, TNFRSF12A
BURTON_ADIPOGENESIS_6	0.0498753	0.368929	0.242721	1.57493	39	42	LUM, UQCRQ, NDUFB7, REEP5, COX7A2, CFD, COX5B, UQCRB, MRPL51, NDUFB9, NDUFA5, ISOC1, ISCA1, DDT, TUFM, NDUFB5, DNAJC15, HSD17B12, COX7B, NDUFB6, LDHB, TANK, PDAP1, NDUFB3, NDUFS3, CYB5A, NDUFC1, NNMT, ACYP2, CD151, UQCRC1, SUCLG1, NDUFA9, SDHC	LUM, UQCRQ, NDUFB7, REEP5, COX7A2, CFD, COX5B, UQCRB, MRPL51, NDUFB9, NDUFA5, ISOC1, ISCA1, DDT, TUFM, NDUFB5, DNAJC15, HSD17B12, COX7B, NDUFB6, LDHB, TANK, PDAP1, NDUFB3, NDUFS3, CYB5A, NDUFC1, NNMT, ACYP2, CD151, UQCRC1, SUCLG1, NDUFA9, SDHC
MOOTHA_GLYCOLYSIS	0.048495	0.363644	0.660752	1.57487	28	4	ALDOA, PKM, TPI1, ENO1	ALDOA, PKM, TPI1, ENO1
KYNG_RESPONSE_TO_H2O2	0.0519308	0.376456	0.303598	1.57447	38	24	RPL31, RPL21, CD59, RPL7A, GADD45A, PFDN5, CFD, COMMD6, TPT1	RPL31, RPL21, CD59, RPL7A, GADD45A, PFDN5, CFD, COMMD6, TPT1
SERVITJA_ISLET_HNF1A_TARGETS_UP	0.0541612	0.385555	0.297513	1.57365	40	25	HLA-B, BGN, ANXA2, CYBA, HTRA1, DPT, LGALS1, CCL2, LGALS3, IFITM3, BLVRB	HLA-B, BGN, ANXA2, CYBA, HTRA1, DPT, LGALS1, CCL2, LGALS3, IFITM3, BLVRB
RIZKI_TUMOR_INVASIVENESS_3D_DN	0.052356	0.378765	0.285825	1.57171	39	28	MRPL23, LY96, TMED9, GAPDH, EIF3E, POLR2L, MANF, NEU1, SNRPE, PRMT1, PSME1, GGH, UBE2L6, NDUFB5	MRPL23, LY96, TMED9, GAPDH, EIF3E, POLR2L, MANF, NEU1, SNRPE, PRMT1, PSME1, GGH, UBE2L6, NDUFB5
DAIRKEE_CANCER_PRONE_RESPONSE_BPA	0.0498392	0.368929	0.594975	1.57028	30	5	EIF2S2, GTF3A, SNRPD1, RDX, RANBP1	EIF2S2, GTF3A, SNRPD1, RDX, RANBP1
DESERT_EXTRACELLULAR_MATRIX_HEPATOCELLULAR_CARCINOMA_SUBCLASS_UP	0.0441426	0.347095	0.745171	1.57026	25	3	LUM, DCN	LUM, DCN
NADLER_OBESITY_DN	0.0570613	0.394625	0.419505	1.56955	39	11	ALDOA, B2M, COX8A, CFD, DDT, PPA1, LDHB, ASNS	ALDOA, B2M, COX8A, CFD, DDT, PPA1, LDHB, ASNS
BENPORATH_NANOG_TARGETS	0.046841	0.360351	0.169555	1.56858	42	125	TMEM59, RPLP1, EEF2, RPS26, ATF4, RPL21, RPL17, B2M, PSENEN, SMDT1, COMMD3, S100A11, SERP1, ATP6V1G1, ARF4, RPS13, PIM2, CAV1, COPE, RPS18, TMEM208, GYPC, SLIRP, FXYD5, ARID5B, ISCU, NDUFA13, COX6A1, PSMB5, EIF3D, VOPP1, DRAM2, PSMB1, SNRPE, SPARC, RPL32, UFM1, PERP, TNC, RAD23A, CNBP, ANXA1, SEC24A, LSM5, HSD17B12, BUB3, FDPS, TYW3, LSM3, PSMA1, CCT7, MAP1LC3B, CISD1, TNFRSF12A, ZFP36L1, UBALD1,…	TMEM59, RPLP1, EEF2, RPS26, ATF4, RPL21, RPL17, B2M, PSENEN, SMDT1, COMMD3, S100A11, SERP1, ATP6V1G1, ARF4, RPS13, PIM2, CAV1, COPE, RPS18, TMEM208, GYPC, SLIRP, FXYD5, ARID5B, ISCU, NDUFA13, COX6A1, PSMB5, EIF3D, VOPP1, DRAM2, PSMB1, SNRPE, SPARC, RPL32, UFM1, PERP, TNC, RAD23A, CNBP, ANXA1, SEC24A, LSM5, HSD17B12, BUB3, FDPS, TYW3, LSM3, PSMA1, CCT7, MAP1LC3B, CISD1, TNFRSF12A, ZFP36L1, UBALD1,…
DAZARD_UV_RESPONSE_CLUSTER_G28	0.054878	0.387519	0.463961	1.56768	35	9	IER3, ANXA2, GADD45A, PMAIP1, CXCL3, CCDC85B	IER3, ANXA2, GADD45A, PMAIP1, CXCL3, CCDC85B
WP_TP53_NETWORK	0.044905	0.351536	0.866055	1.56766	25	2	GADD45A, PMAIP1	GADD45A, PMAIP1
PARK_HSC_AND_MULTIPOTENT_PROGENITORS	0.0540958	0.385555	0.484658	1.56727	34	8	ITM2B, SERF2, ATP6V0E1, RPSA, CNBP, TSN, VAMP5	ITM2B, SERF2, ATP6V0E1, RPSA, CNBP, TSN, VAMP5
PID_FRA_PATHWAY	0.054878	0.387519	0.46369	1.56677	35	9	MGP, DCN, ATF4, CCL2, COL1A2	MGP, DCN, ATF4, CCL2, COL1A2
REACTOME_INTERFERON_SIGNALING	0.0503979	0.370116	0.310616	1.56629	37	22	HLA-C, HLA-B, B2M, EIF4A1, ISG20, EIF4E, IFITM3, IFNAR2, CD44, UBA52, UBE2L6	HLA-C, HLA-B, B2M, EIF4A1, ISG20, EIF4E, IFITM3, IFNAR2, CD44, UBA52, UBE2L6
YAGI_AML_SURVIVAL	0.0591472	0.402789	0.341032	1.56579	42	18	NME1, NPC2, POLR2H, TSPO, NAA10, TNFRSF17, ATP6V0B, VDAC1, UBE2D1, MIR22HG, STX11, PGD, GTF2F2, PMS1, APLP2, ARSA, ATF6B	NME1, NPC2, POLR2H, TSPO, NAA10, TNFRSF17, ATP6V0B, VDAC1, UBE2D1, MIR22HG, STX11, PGD, GTF2F2, PMS1, APLP2, ARSA, ATF6B
RUAN_RESPONSE_TO_TNF_TROGLITAZONE_DN	0.0466321	0.360351	0.864832	1.56545	26	2	CFD, AP3S1	CFD, AP3S1
REACTOME_A_TETRASACCHARIDE_LINKER_SEQUENCE_IS_REQUIRED_FOR_GAG_SYNTHESIS	0.0498392	0.368929	0.593012	1.56509	30	5	DCN, BGN, B4GALT7	DCN, BGN, B4GALT7
REACTOME_DEFECTIVE_B4GALT7_CAUSES_EDS_PROGEROID_TYPE	0.0498392	0.368929	0.593012	1.56509	30	5	DCN, BGN, B4GALT7	DCN, BGN, B4GALT7
REACTOME_DUAL_INCISION_IN_TC_NER	0.0624093	0.410349	0.4387	1.56474	42	10	POLR2L, POLR2K, POLD4, RBX1, UBA52, POLR2H, POLR2J	POLR2L, POLR2K, POLD4, RBX1, UBA52, POLR2H, POLR2J
SCHLOSSER_MYC_TARGETS_REPRESSED_BY_SERUM	0.0602094	0.40537	0.288547	1.56453	45	27	SERP1, MTHFD2, U2AF1, EIF4E, MRPL3, PGAM1, SLC3A2, ACP1, ISCA1, RNF114, CNBP, BUB3, NDUFB6, RAN, RABGGTB, LDHB	SERP1, MTHFD2, U2AF1, EIF4E, MRPL3, PGAM1, SLC3A2, ACP1, ISCA1, RNF114, CNBP, BUB3, NDUFB6, RAN, RABGGTB, LDHB
KEGG_MTOR_SIGNALING_PATHWAY	0.057187	0.394983	0.483727	1.56427	36	8	RHEB, RPS6, DDIT4, EIF4E, IGF1, RPS6KB2	RHEB, RPS6, DDIT4, EIF4E, IGF1, RPS6KB2
SHETH_LIVER_CANCER_VS_TXNIP_LOSS_PAM2	0.0554822	0.389762	0.295699	1.56405	41	25	FKBP11, IER3, ANXA2, S100A11, ABHD5, COX5B, LGALS1, POLD4, SPARC, SMPDL3B, TUBB2A, AKR1B1, BTG2	FKBP11, IER3, ANXA2, S100A11, ABHD5, COX5B, LGALS1, POLD4, SPARC, SMPDL3B, TUBB2A, AKR1B1, BTG2
VERRECCHIA_EARLY_RESPONSE_TO_TGFB1	0.0631868	0.413932	0.348133	1.56349	45	17	FN1, CD59, NME1, BSG, RPSA, TIMP1, CD44, COL1A2, SPARC, RHOG, COL6A3, VCAN, TIMP3, CYTH2, LRP1	FN1, CD59, NME1, BSG, RPSA, TIMP1, CD44, COL1A2, SPARC, RHOG, COL6A3, VCAN, TIMP3, CYTH2, LRP1
KEGG_ECM_RECEPTOR_INTERACTION	0.0564024	0.393124	0.462498	1.56274	36	9	COMP, FN1, SPP1, CD44, COL1A2, TNC	COMP, FN1, SPP1, CD44, COL1A2, TNC
DAVICIONI_TARGETS_OF_PAX_FOXO1_FUSIONS_DN	0.0501672	0.368929	0.655077	1.56135	29	4	GLRX, DDIT4, CCL2	GLRX, DDIT4, CCL2
PAL_PRMT5_TARGETS_UP	0.0516796	0.375472	0.26289	1.56085	39	34	NME1, SERF2, GUSB, SLIRP, SPCS2, NDUFA13, AURKAIP1, PSMB5, PRELID1, MRPL48, TUFM, CDK4, TUBB2A, LSM3, CKS2, ERH, COL6A2, MRPS21, UBE2E3, SPTSSA, TOMM5, LSM2, NAA38, VCAN, ELOF1, COPS3, CPNE1	NME1, SERF2, GUSB, SLIRP, SPCS2, NDUFA13, AURKAIP1, PSMB5, PRELID1, MRPL48, TUFM, CDK4, TUBB2A, LSM3, CKS2, ERH, COL6A2, MRPS21, UBE2E3, SPTSSA, TOMM5, LSM2, NAA38, VCAN, ELOF1, COPS3, CPNE1
PID_INTEGRIN3_PATHWAY	0.0514469	0.375239	0.591198	1.56031	31	5	FN1, SPP1, COL1A2, TNC	FN1, SPP1, COL1A2, TNC
WP_RAS_SIGNALING	0.0589172	0.402764	0.513466	1.56005	36	7	PLA2G2A, RASSF1, GNG7, GNG5, RAC2, RELA	PLA2G2A, RASSF1, GNG7, GNG5, RAC2, RELA
OUYANG_PROSTATE_CANCER_MARKERS	0.0475382	0.361721	0.740115	1.5596	27	3	CLU, FN1	CLU, FN1
SARTIPY_BLUNTED_BY_INSULIN_RESISTANCE_DN	0.0501672	0.368929	0.654011	1.55881	29	4	GADD45A, HERPUD1, NUPR1, CDKN1B	GADD45A, HERPUD1, NUPR1, CDKN1B
HUMMERICH_SKIN_CANCER_PROGRESSION_UP	0.0645161	0.416507	0.358637	1.5585	45	16	CYBA, IFITM3, CD44, MT1X, COL1A2, PERP, SOD2, TNFRSF12A, PYCARD, ENO1, MIF	CYBA, IFITM3, CD44, MT1X, COL1A2, PERP, SOD2, TNFRSF12A, PYCARD, ENO1, MIF
DAVICIONI_TARGETS_OF_PAX_FOXO1_FUSIONS_UP	0.0621827	0.410349	0.253974	1.55845	48	36	IGFBP6, ITM2B, GADD45A, CAV1, CIB1, FXYD5, TIMP1, ARID5B, TXNDC15, CD44, FAM3C, CSRP1, S100A10, MAP1LC3B, AQP3, PELI1, NMRK1, COL6A2, CTSA, CADM1, CD9, INHBA, PSMD8, OSTF1, ARF5	IGFBP6, ITM2B, GADD45A, CAV1, CIB1, FXYD5, TIMP1, ARID5B, TXNDC15, CD44, FAM3C, CSRP1, S100A10, MAP1LC3B, AQP3, PELI1, NMRK1, COL6A2, CTSA, CADM1, CD9, INHBA, PSMD8, OSTF1, ARF5
BYSTROEM_CORRELATED_WITH_IL5_UP	0.0624093	0.410349	0.436921	1.5584	42	10	RPL41, CTSH, NUCB2, POLR2L, CD63, VAMP8	RPL41, CTSH, NUCB2, POLR2L, CD63, VAMP8
BAELDE_DIABETIC_NEPHROPATHY_UP	0.0613409	0.407153	0.416246	1.55735	42	11	CLU, FTL, CCL3, CTSH, AQP1	CLU, FTL, CCL3, CTSH, AQP1
REACTOME_KERATAN_SULFATE_DEGRADATION	0.0501672	0.368929	0.653241	1.55697	29	4	LUM, PRELP, HEXB	LUM, PRELP, HEXB
CHIBA_RESPONSE_TO_TSA	0.0609929	0.406036	0.402403	1.55549	42	12	CLU, BSG, PKM, IFITM3, SQSTM1, PRDX1, DNAJB1	CLU, BSG, PKM, IFITM3, SQSTM1, PRDX1, DNAJB1
BENPORATH_SUZ12_TARGETS	0.0582147	0.400041	0.268469	1.55495	44	32	COMP, CRTAC1, NDUFA4L2, COMMD3, TSC22D3, CXCL1, TPPP3, HTRA1, LGALS3, CD38, CD44, MT1X, C1orf122, BTG2, ETFA, TUBA4A, PYCARD	COMP, CRTAC1, NDUFA4L2, COMMD3, TSC22D3, CXCL1, TPPP3, HTRA1, LGALS3, CD38, CD44, MT1X, C1orf122, BTG2, ETFA, TUBA4A, PYCARD
SATO_SILENCED_BY_METHYLATION_IN_PANCREATIC_CANCER_1	0.057572	0.397128	0.246408	1.5545	45	39	HLA-B, IER3, CCL3, ISG20, GMFG, PMAIP1, RASSF1, GYPC, QPRT, NEU1, SPARC, PSMB8, AQP3, SOD2, PYCARD, PELI1, LDHB, ZNF165, ASNS, RAC2, GAMT, IL1B, CHAC1, LMF1, SMPD1, IFI6, COL6A3	HLA-B, IER3, CCL3, ISG20, GMFG, PMAIP1, RASSF1, GYPC, QPRT, NEU1, SPARC, PSMB8, AQP3, SOD2, PYCARD, PELI1, LDHB, ZNF165, ASNS, RAC2, GAMT, IL1B, CHAC1, LMF1, SMPD1, IFI6, COL6A3
SHIPP_DLBCL_VS_FOLLICULAR_LYMPHOMA_UP	0.0686813	0.428253	0.34602	1.554	49	17	ALDOA, NME1, PKM, MTHFD2, LGALS3, PGAM1, PRDX1, P4HB, ENO1, MIF, IMPDH2, SLC1A5	ALDOA, NME1, PKM, MTHFD2, LGALS3, PGAM1, PRDX1, P4HB, ENO1, MIF, IMPDH2, SLC1A5
WP_UNFOLDED_PROTEIN_RESPONSE	0.0501672	0.368929	0.651812	1.55357	29	4	ATF4, XBP1, PMAIP1	ATF4, XBP1, PMAIP1
HUANG_FOXA2_TARGETS_DN	0.0564024	0.393124	0.459423	1.55235	36	9	IGFBP6, SPP1, CD44, SPARC, S100A4, TNC	IGFBP6, SPP1, CD44, SPARC, S100A4, TNC
YIH_RESPONSE_TO_ARSENITE_C5	0.0552677	0.388767	0.857492	1.55216	31	2	TNFAIP6, CCL2	TNFAIP6, CCL2
REACTOME_RRNA_MODIFICATION_IN_THE_NUCLEUS_AND_CYTOSOL	0.064194	0.416507	0.414686	1.55151	44	11	NOP10, RPS14, TRMT112, RPS6, RPS9, RPS7	NOP10, RPS14, TRMT112, RPS6, RPS9, RPS7
KEGG_GNRH_SIGNALING_PATHWAY	0.0501672	0.368929	0.650947	1.55151	29	4	PLA2G2A, ATF4	PLA2G2A, ATF4
REACTOME_TRANS_GOLGI_NETWORK_VESICLE_BUDDING	0.0564024	0.393124	0.458845	1.55039	36	9	FTL, AP3S1, VAMP8, CHMP2A, VAMP2, DNASE2, BLOC1S1, CLTA, AP1S2	FTL, AP3S1, VAMP8, CHMP2A, VAMP2, DNASE2, BLOC1S1, CLTA, AP1S2
MULLIGHAN_NPM1_SIGNATURE_3_DN	0.0569878	0.394625	0.321822	1.54973	41	20	EEF1D, RPL4, TPPP3, HSPB1, PMAIP1, FXYD5, UXT, EIF3D, TUFM, UBE2L3, PHB2	EEF1D, RPL4, TPPP3, HSPB1, PMAIP1, FXYD5, UXT, EIF3D, TUFM, UBE2L3, PHB2
AIYAR_COBRA1_TARGETS_UP	0.0546624	0.387519	0.58701	1.54925	33	5	MGP, GADD45A, TIMP1, ASNS, TMEM50A	MGP, GADD45A, TIMP1, ASNS, TMEM50A
PID_BCR_5PATHWAY	0.0621019	0.410349	0.509754	1.54877	38	7	CD79A, BLNK, PPP3CC, RELA, FCGR2B, CD79B	CD79A, BLNK, PPP3CC, RELA, FCGR2B, CD79B
PARK_TRETINOIN_RESPONSE_AND_RARA_PLZF_FUSION	0.0587219	0.401944	0.855046	1.54773	33	2	IER3, GYPC	IER3, GYPC
SU_THYMUS	0.0621762	0.410349	0.853211	1.54441	35	2	CYTIP, RHOH	CYTIP, RHOH
REACTOME_MAPK_FAMILY_SIGNALING_CASCADES	0.0622568	0.410349	0.272261	1.54414	47	30	FN1, HSPB1, PPP1CC, RBX1, PSMD2, PSMB5, UBA52, PSMB1, PSMB6, PSME1, DNAJB1, PSMB8, PSMA1, PSMD12, PSMA3, PSMD4, PSMB7, PSMB3, PSMF1, PSMD8, PSMD13	FN1, HSPB1, PPP1CC, RBX1, PSMD2, PSMB5, UBA52, PSMB1, PSMB6, PSME1, DNAJB1, PSMB8, PSMA1, PSMD12, PSMA3, PSMD4, PSMB7, PSMB3, PSMF1, PSMD8, PSMD13
REACTOME_EXTRACELLULAR_MATRIX_ORGANIZATION	0.0603774	0.405967	0.253933	1.54373	47	35	LUM, COMP, DCN, FN1, ICAM3, BGN, BSG, HTRA1, ASPN, TIMP1, SPP1, CD44, COL1A2, SPARC, TNC, P4HB	LUM, COMP, DCN, FN1, ICAM3, BGN, BSG, HTRA1, ASPN, TIMP1, SPP1, CD44, COL1A2, SPARC, TNC, P4HB
REACTOME_GLYCOSAMINOGLYCAN_METABOLISM	0.0728022	0.441193	0.343705	1.54361	52	17	LUM, DCN, PRELP, BGN, B4GALT7, GUSB, HEXB, CD44	LUM, DCN, PRELP, BGN, B4GALT7, GUSB, HEXB, CD44
YAO_TEMPORAL_RESPONSE_TO_PROGESTERONE_CLUSTER_15	0.0526316	0.380244	0.732254	1.54304	30	3	LUM, CD59	LUM, CD59
RHEIN_ALL_GLUCOCORTICOID_THERAPY_DN	0.0608794	0.406036	0.184723	1.5429	53	89	RPL31, RPL3, CNPY2, RPLP0, PRDX4, NME1, NUCB2, DAD1, GAPDH, BLNK, HSPB1, TPI1, MRPL3, PIGP, SPCS2, SHMT2, ISOC1, SNRPE, SPARC, PRMT1, GGH, UBE2L6, TUFM, CDK4, CSNK2B, NDUFB5, PRDX1, SAP18, MRPS33, CNBP, LSM5, ETFA, PSMB8, HNRNPA0, KDELR2, CCT7, PPA1, HDDC2, ENO1, LDHB, MIF, SNRPD2, IMPDH2, CKS2, VDAC1	RPL31, RPL3, CNPY2, RPLP0, PRDX4, NME1, NUCB2, DAD1, GAPDH, BLNK, HSPB1, TPI1, MRPL3, PIGP, SPCS2, SHMT2, ISOC1, SNRPE, SPARC, PRMT1, GGH, UBE2L6, TUFM, CDK4, CSNK2B, NDUFB5, PRDX1, SAP18, MRPS33, CNBP, LSM5, ETFA, PSMB8, HNRNPA0, KDELR2, CCT7, PPA1, HDDC2, ENO1, LDHB, MIF, SNRPD2, IMPDH2, CKS2, VDAC1
MIKHAYLOVA_OXIDATIVE_STRESS_RESPONSE_VIA_VHL_DN	0.0543294	0.386238	0.731946	1.54239	31	3	HSPB1, PGAM1, AKR1B1	HSPB1, PGAM1, AKR1B1
HOLLMANN_APOPTOSIS_VIA_CD40_DN	0.0598504	0.404995	0.237602	1.54172	47	42	RPL8, HLA-B, EEF1D, ANXA2, S100A11, RPL36AL, NPC2, GMFG, NOSIP, QPRT, MT1X, MGAT2, TSPO, UROS, PSME1, UBE2L6, PSMB8, PYCARD, CDKN1B, CHMP2B, TFG, CD79B, CD9, CRELD2, MPZL1, CASP4, RNASE6, GSTO1, HSBP1, HDAC9, PCBD1	RPL8, HLA-B, EEF1D, ANXA2, S100A11, RPL36AL, NPC2, GMFG, NOSIP, QPRT, MT1X, MGAT2, TSPO, UROS, PSME1, UBE2L6, PSMB8, PYCARD, CDKN1B, CHMP2B, TFG, CD79B, CD9, CRELD2, MPZL1, CASP4, RNASE6, GSTO1, HSBP1, HDAC9, PCBD1
REACTOME_ANTIGEN_PROCESSING_UBIQUITINATION_PROTEASOME_DEGRADATION	0.0628079	0.412462	0.240669	1.54081	50	40	RBX1, PSMD2, PSMB5, RNF7, UBA52, PSMB1, PSMB6, PSME1, UBE2L6, RNF114, UBE2L3, RNF34, PSMB8, PSMA1, PSMD12, PSMA3, PSMD4, ANAPC11, PSMB7, UBE2D1, PSMB3, PSMF1, UBE2E3, PSMD8, FBXL15, PSMD13, LRRC41, ANAPC13, RNF126, RCHY1	RBX1, PSMD2, PSMB5, RNF7, UBA52, PSMB1, PSMB6, PSME1, UBE2L6, RNF114, UBE2L3, RNF34, PSMB8, PSMA1, PSMD12, PSMA3, PSMD4, ANAPC11, PSMB7, UBE2D1, PSMB3, PSMF1, UBE2E3, PSMD8, FBXL15, PSMD13, LRRC41, ANAPC13, RNF126, RCHY1
MORI_SMALL_PRE_BII_LYMPHOCYTE_DN	0.0687237	0.428253	0.354506	1.54055	48	16	LUM, VKORC1, FXYD5, EIF4E, ISOC1, ACP1, DNAJB1, PSMB8, RPN2, TUBA4A	LUM, VKORC1, FXYD5, EIF4E, ISOC1, ACP1, DNAJB1, PSMB8, RPN2, TUBA4A
WP_FOLATE_METABOLISM	0.0684736	0.428253	0.41167	1.54023	47	11	GPX4, MTHFD2, CCL2, SHMT2, GPX3, SOD2, RELA, MTHFS, IL1B	GPX4, MTHFD2, CCL2, SHMT2, GPX3, SOD2, RELA, MTHFS, IL1B
NAKAYAMA_SOFT_TISSUE_TUMORS_PCA1_UP	0.0583446	0.400353	0.319826	1.54012	42	20	LUM, DCN, TNFAIP6, LY96, ISG20, CCL2, TIMP1, CD44, NCF4, S100A4, C1S, BIN2, FCGR2B	LUM, DCN, TNFAIP6, LY96, ISG20, CCL2, TIMP1, CD44, NCF4, S100A4, C1S, BIN2, FCGR2B
REACTOME_COPI_INDEPENDENT_GOLGI_TO_ER_RETROGRADE_TRAFFIC	0.068038	0.427359	0.542612	1.53995	42	6	TUBB2A, RAB18, DCTN6, TUBA4A, DCTN2, DCTN3	TUBB2A, RAB18, DCTN6, TUBA4A, DCTN2, DCTN3
CUI_GLUCOSE_DEPRIVATION	0.0676056	0.427359	0.364329	1.53954	47	15	FKBP2, GADD45A, DDIT4, PYCR1, SLC3A2, NEU1, KDELR2, ASNS, SEPHS2, NDUFB3, DNAJB11, CXCL2, PREB	FKBP2, GADD45A, DDIT4, PYCR1, SLC3A2, NEU1, KDELR2, ASNS, SEPHS2, NDUFB3, DNAJB11, CXCL2, PREB
KYNG_RESPONSE_TO_H2O2_VIA_ERCC6	0.068038	0.427359	0.541904	1.53794	42	6	RPL31, RPL21, RPL7A	RPL31, RPL21, RPL7A
LEE_EARLY_T_LYMPHOCYTE_DN	0.068038	0.427359	0.541498	1.53679	42	6	HLA-B, CYTIP, CD27, CD44, TUBA4A	HLA-B, CYTIP, CD27, CD44, TUBA4A
YAO_TEMPORAL_RESPONSE_TO_PROGESTERONE_CLUSTER_12	0.0634082	0.414873	0.290475	1.53642	47	25	RPL13A, ERGIC3, PHPT1, S100A11, IFNAR2, WDR83OS, CIRBP, MAGED2, CD44, ACP1, PSME1, GGH	RPL13A, ERGIC3, PHPT1, S100A11, IFNAR2, WDR83OS, CIRBP, MAGED2, CD44, ACP1, PSME1, GGH
BASAKI_YBX1_TARGETS_DN	0.0648508	0.417658	0.270883	1.53632	49	30	RPL31, GLRX, TSC22D3, HTRA1, ISG20, TMED4, DDIT4, LMAN1, UCP2, SPP1, PIGP	RPL31, GLRX, TSC22D3, HTRA1, ISG20, TMED4, DDIT4, LMAN1, UCP2, SPP1, PIGP
REACTOME_IRE1ALPHA_ACTIVATES_CHAPERONES	0.077886	0.457778	0.372	1.53545	55	14	XBP1, YIF1A, DNAJB9, SERP1, SRPRB, ACADVL, ATP6V0D1, ARFGAP1	XBP1, YIF1A, DNAJB9, SERP1, SRPRB, ACADVL, ATP6V0D1, ARFGAP1
WIERENGA_STAT5A_TARGETS_UP	0.06469	0.417126	0.312743	1.53468	47	21	CCL3, CTSH, SPAG4, DDIT4, CCL2, SAMSN1, SPP1, CERCAM, SQSTM1	CCL3, CTSH, SPAG4, DDIT4, CCL2, SAMSN1, SPP1, CERCAM, SQSTM1
PEDERSEN_TARGETS_OF_611CTF_ISOFORM_OF_ERBB2	0.0609756	0.406036	0.454076	1.53428	39	9	CD59, ISG20, CTNNAL1, CD44, GPX3, TNFAIP8, UBE2E3, TMEM156	CD59, ISG20, CTNNAL1, CD44, GPX3, TNFAIP8, UBE2E3, TMEM156
LIEN_BREAST_CARCINOMA_METAPLASTIC_VS_DUCTAL_DN	0.0684713	0.428253	0.504294	1.53218	42	7	XBP1, REEP5, ADIRF, BIK, COX6C, TSTD1, STK16	XBP1, REEP5, ADIRF, BIK, COX6C, TSTD1, STK16
KEGG_GLYCOSAMINOGLYCAN_DEGRADATION	0.0673575	0.426598	0.844648	1.52891	38	2	GUSB, HEXB	GUSB, HEXB
WP_GLYCOSAMINOGLYCAN_DEGRADATION	0.0673575	0.426598	0.844648	1.52891	38	2	GUSB, HEXB	GUSB, HEXB
CHESLER_BRAIN_HIGHEST_EXPRESSION	0.0609756	0.406036	0.452106	1.52762	39	9	FTL, UQCRB, PSMB5, RABAC1, CSRP1, ATP6V0B, DCTN3	FTL, UQCRB, PSMB5, RABAC1, CSRP1, ATP6V0B, DCTN3
FLECHNER_BIOPSY_KIDNEY_TRANSPLANT_OK_VS_DONOR_UP	0.0676437	0.427359	0.188711	1.52742	59	80	CLU, LUM, GLRX, EEF1D, PRDX4, SERP1, RPL36AL, ARF4, PKM, JTB, LGALS1, ATP6V0E1, AP3S1, HERPUD1, GTF3A, RAB1A, ARID5B, DDOST, NDUFA5, SPCS2, CD44, ISCA1, COL1A2, TSPO, SPARC, SAP18, FAM3C, CNBP, EIF3I, ETFA, MRPS18B, RAN, PSMA3, C1S, TANK, HMGN3, DESI2, UBQLN2, RAB2A, TBCA, CD9, SPTSSA, ANXA4, CASP4, GSTO1, CBX6, HSBP1, ANXA7, VCAN, UQCRC1, PRKRA, CNIH1, OXA1L, GSN, TSC22D1, APLP2, MDH1, PDCD6, CO…	CLU, LUM, GLRX, EEF1D, PRDX4, SERP1, RPL36AL, ARF4, PKM, JTB, LGALS1, ATP6V0E1, AP3S1, HERPUD1, GTF3A, RAB1A, ARID5B, DDOST, NDUFA5, SPCS2, CD44, ISCA1, COL1A2, TSPO, SPARC, SAP18, FAM3C, CNBP, EIF3I, ETFA, MRPS18B, RAN, PSMA3, C1S, TANK, HMGN3, DESI2, UBQLN2, RAB2A, TBCA, CD9, SPTSSA, ANXA4, CASP4, GSTO1, CBX6, HSBP1, ANXA7, VCAN, UQCRC1, PRKRA, CNIH1, OXA1L, GSN, TSC22D1, APLP2, MDH1, PDCD6, CO…
ZHAN_V2_LATE_DIFFERENTIATION_GENES	0.072643	0.441193	0.472233	1.52709	46	8	PKM, EIF1, LGALS1, AKR1B1, BIK, DCTN6	PKM, EIF1, LGALS1, AKR1B1, BIK, DCTN6
WP_TYROBP_CAUSAL_NETWORK_IN_MICROGLIA	0.0741797	0.445084	0.407369	1.52414	51	11	NPC2, SAMSN1, SPP1, PYCARD, IL10RA, BIN2, SLC1A5, NRROS, RNASE6	NPC2, SAMSN1, SPP1, PYCARD, IL10RA, BIN2, SLC1A5, NRROS, RNASE6
BIOCARTA_IRES_PATHWAY	0.0673575	0.426598	0.84159	1.52338	38	2	EIF4A1, EIF4E	EIF4A1, EIF4E
REACTOME_DEADENYLATION_OF_MRNA	0.0673575	0.426598	0.84159	1.52338	38	2	EIF4A1, EIF4E	EIF4A1, EIF4E
TOMIDA_METASTASIS_DN	0.0568562	0.394625	0.639052	1.52315	33	4	GLRX, EIF1, LGALS3	GLRX, EIF1, LGALS3
AMUNDSON_RESPONSE_TO_ARSENITE	0.0687419	0.428253	0.268179	1.52098	52	30	IGFBP6, CNPY2, RPL27, ATP6V1G1, PFDN5, TSC22D3, ATP6V0E1, EIF2S2, MT1X, NEU1, ATP6V0D1, TIMM17A, ASNS, TANK, GLA, IL10RA, CEBPG, CTSA	IGFBP6, CNPY2, RPL27, ATP6V1G1, PFDN5, TSC22D3, ATP6V0E1, EIF2S2, MT1X, NEU1, ATP6V0D1, TIMM17A, ASNS, TANK, GLA, IL10RA, CEBPG, CTSA
LIU_PROSTATE_CANCER_UP	0.081044	0.468111	0.338592	1.52064	58	17	CCL3, SERP1, EIF4A1, MTHFD2, SRPRB, RPL22L1, PYCR1, UAP1, PTRHD1, PTP4A3, CADM1, APRT, DNPH1, ECI2, ATF6B, ENTPD6	CCL3, SERP1, EIF4A1, MTHFD2, SRPRB, RPL22L1, PYCR1, UAP1, PTRHD1, PTP4A3, CADM1, APRT, DNPH1, ECI2, ATF6B, ENTPD6
STEARMAN_LUNG_CANCER_EARLY_VS_LATE_DN	0.068038	0.427359	0.535444	1.51961	42	6	CCL3, PLD3, SPP1, CSTB	CCL3, PLD3, SPP1, CSTB
REACTOME_CELL_SURFACE_INTERACTIONS_AT_THE_VASCULAR_WALL	0.0870787	0.481765	0.380398	1.51878	61	13	FN1, BSG, CAV1, GYPC, SLC3A2, CD44, COL1A2	FN1, BSG, CAV1, GYPC, SLC3A2, CD44, COL1A2
BOYAULT_LIVER_CANCER_SUBCLASS_G23_UP	0.0602007	0.40537	0.636865	1.51794	35	4	NDUFA4L2, PKM, DDOST	NDUFA4L2, PKM, DDOST
PID_RAS_PATHWAY	0.0725389	0.441099	0.838532	1.51784	41	2	LGALS1, LGALS3	LGALS1, LGALS3
KIM_RESPONSE_TO_TSA_AND_DECITABINE_UP	0.0729313	0.441474	0.349153	1.51729	51	16	CLU, DNAJB9, ISG20, NDUFA2, ADIRF, VAMP8, BIK, SERPINI1, MAP1LC3B, AQP3	CLU, DNAJB9, ISG20, NDUFA2, ADIRF, VAMP8, BIK, SERPINI1, MAP1LC3B, AQP3
REACTOME_COMPLEX_I_BIOGENESIS	0.079646	0.465241	0.243208	1.51668	62	38	NDUFS8, NDUFB7, NDUFB11, NDUFB10, NDUFA2, NDUFAF3, NDUFAB1, NDUFA11, NDUFB9, NDUFA5, NDUFA13, NDUFC2, NDUFV2, NDUFB5, NDUFV3, NDUFB6, NDUFS5, NDUFA3, TMEM126B, NDUFB3, NDUFA6, NDUFS3, NDUFA12	NDUFS8, NDUFB7, NDUFB11, NDUFB10, NDUFA2, NDUFAF3, NDUFAB1, NDUFA11, NDUFB9, NDUFA5, NDUFA13, NDUFC2, NDUFV2, NDUFB5, NDUFV3, NDUFB6, NDUFS5, NDUFA3, TMEM126B, NDUFB3, NDUFA6, NDUFS3, NDUFA12
WP_MITOCHONDRIAL_COMPLEX_I_ASSEMBLY_MODEL_OXPHOS_SYSTEM	0.0748731	0.447145	0.247154	1.51661	58	36	NDUFB7, NDUFB11, NDUFB10, NDUFA2, NDUFAF3, NDUFAB1, NDUFB9, NDUFA5, NDUFA13, NDUFC2, NDUFV2, NDUFB5, NDUFV3, NDUFB6, NDUFS5, NDUFA3, TMEM126B, TMEM70, NDUFB3, NDUFA6, NDUFS3, NDUFA12	NDUFB7, NDUFB11, NDUFB10, NDUFA2, NDUFAF3, NDUFAB1, NDUFB9, NDUFA5, NDUFA13, NDUFC2, NDUFV2, NDUFB5, NDUFV3, NDUFB6, NDUFS5, NDUFA3, TMEM126B, TMEM70, NDUFB3, NDUFA6, NDUFS3, NDUFA12
REACTOME_CS_DS_DEGRADATION	0.0602007	0.40537	0.636216	1.51639	35	4	DCN, BGN, HEXB	DCN, BGN, HEXB
GENTILE_UV_HIGH_DOSE_UP	0.0727848	0.441193	0.5343	1.51636	45	6	GADD45A, TSC22D3, PMAIP1, COX6A1, NUPR1	GADD45A, TSC22D3, PMAIP1, COX6A1, NUPR1
SCHUETZ_BREAST_CANCER_DUCTAL_INVASIVE_UP	0.0695122	0.432044	0.222614	1.51427	56	50	LUM, COMP, FKBP11, FTL, GLRX, DCN, FN1, TNFAIP6, LY96, BGN, HTRA1, ASPN, LGALS1, FXYD5, SAMSN1	LUM, COMP, FKBP11, FTL, GLRX, DCN, FN1, TNFAIP6, LY96, BGN, HTRA1, ASPN, LGALS1, FXYD5, SAMSN1
BIOCARTA_MTOR_PATHWAY	0.0602007	0.40537	0.635274	1.51415	35	4	RHEB, EIF4A1, EIF4E	RHEB, EIF4A1, EIF4E
KERLEY_RESPONSE_TO_CISPLATIN_UP	0.0770328	0.453449	0.404685	1.5141	53	11	IER3, GADD45A, RPS27L, CAV1, DDIT4, BTG2, ANXA1	IER3, GADD45A, RPS27L, CAV1, DDIT4, BTG2, ANXA1
GARGALOVIC_RESPONSE_TO_OXIDIZED_PHOSPHOLIPIDS_RED_UP	0.0743671	0.445119	0.533415	1.51385	46	6	ATF4, MTHFD2, DDIT4, CEBPG, CHAC1, STX11	ATF4, MTHFD2, DDIT4, CEBPG, CHAC1, STX11
CAIRO_HEPATOBLASTOMA_CLASSES_DN	0.0713342	0.436703	0.286083	1.51319	53	25	DCN, CD59, B2M, UQCRQ, TSC22D3, HTRA1, BLNK, RPS27L, ADIRF	DCN, CD59, B2M, UQCRQ, TSC22D3, HTRA1, BLNK, RPS27L, ADIRF
CAMPS_COLON_CANCER_COPY_NUMBER_UP	0.0764331	0.451912	0.497223	1.5107	47	7	RPS15, EIF1, PYCR1, P4HB, NDUFA4, ANAPC11	RPS15, EIF1, PYCR1, P4HB, NDUFA4, ANAPC11
WARTERS_RESPONSE_TO_IR_SKIN	0.0594228	0.40415	0.716646	1.51015	34	3	COMP, RPS27L, BTG2	COMP, RPS27L, BTG2
WP_HOSTPATHOGEN_INTERACTION_OF_HUMAN_CORONAVIRUSES_MAPK_SIGNALING	0.074266	0.445084	0.834251	1.51009	42	2	EIF4E, IFITM3	EIF4E, IFITM3
DOANE_BREAST_CANCER_CLASSES_DN	0.0759931	0.451309	0.832416	1.50677	43	2	PMAIP1, SPP1	PMAIP1, SPP1
LEE_AGING_MUSCLE_UP	0.0780255	0.457778	0.495706	1.50609	48	7	GADD45A, HTRA1, HSPB1, RAB1A, BUB3, ARF5, ACTR1B	GADD45A, HTRA1, HSPB1, RAB1A, BUB3, ARF5, ACTR1B
REACTOME_PINK1_PRKN_MEDIATED_MITOPHAGY	0.0759494	0.451309	0.530349	1.50515	47	6	TOMM7, SQSTM1, UBA52, MAP1LC3B, VDAC1, TOMM5	TOMM7, SQSTM1, UBA52, MAP1LC3B, VDAC1, TOMM5
HAHTOLA_MYCOSIS_FUNGOIDES_CD4_DN	0.081044	0.468111	0.335008	1.50455	58	17	RPL31, NUCB2, PRDX2, MRPL3, FAM162A, NMRK1, PPP3CC, IMPDH2, UBQLN2, MRPL9, ICAM2, GORASP2, EBAG9	RPL31, NUCB2, PRDX2, MRPL3, FAM162A, NMRK1, PPP3CC, IMPDH2, UBQLN2, MRPL9, ICAM2, GORASP2, EBAG9
KEGG_CALCIUM_SIGNALING_PATHWAY	0.0850077	0.476923	0.464979	1.50364	54	8	SLC25A6, CD38, SLC25A5, VDAC2, PPP3CC, VDAC1	SLC25A6, CD38, SLC25A5, VDAC2, PPP3CC, VDAC1
WP_FOCAL_ADHESION	0.0876217	0.482281	0.364184	1.50319	62	14	COMP, FN1, CAV1, PPP1CC, SPP1, COL1A2, TNC, IGF1, RAC2, COL6A2, CAPN2	COMP, FN1, CAV1, PPP1CC, SPP1, COL1A2, TNC, IGF1, RAC2, COL6A2, CAPN2
WP_COMPLEMENT_SYSTEM	0.0780142	0.457778	0.388776	1.50281	54	12	DCN, CD59, FKBP2, RPS19, CFD, SPP1	DCN, CD59, FKBP2, RPS19, CFD, SPP1
PID_FOXO_PATHWAY	0.0723473	0.440436	0.569358	1.50267	44	5	GADD45A, RAN, SOD2, CDKN1B	GADD45A, RAN, SOD2, CDKN1B
REACTOME_DEFECTIVE_B4GALT1_CAUSES_B4GALT1_CDG_CDG_2D	0.0645161	0.416507	0.712576	1.50157	37	3	LUM, PRELP	LUM, PRELP
REACTOME_DEFECTIVE_CHST6_CAUSES_MCDC1	0.0645161	0.416507	0.712576	1.50157	37	3	LUM, PRELP	LUM, PRELP
REACTOME_DEFECTIVE_ST3GAL3_CAUSES_MCT12_AND_EIEE15	0.0645161	0.416507	0.712576	1.50157	37	3	LUM, PRELP	LUM, PRELP
DANG_REGULATED_BY_MYC_DN	0.0822249	0.468501	0.214304	1.50118	67	53	MGP, FTL, IER3, FN1, ITM2B, GADD45A, ARF4, FCGRT, NPC2, HSPB1, CAV1, AQP1, PMAIP1, PYCR1, ISCU, CSTB, COL1A2, TSPO, SPARC, PERP, BRD2, UBE2L3	MGP, FTL, IER3, FN1, ITM2B, GADD45A, ARF4, FCGRT, NPC2, HSPB1, CAV1, AQP1, PMAIP1, PYCR1, ISCU, CSTB, COL1A2, TSPO, SPARC, PERP, BRD2, UBE2L3
WALLACE_PROSTATE_CANCER_UP	0.0645161	0.416507	0.712362	1.50112	37	3	SLC25A6, UAP1, EIF3I	SLC25A6, UAP1, EIF3I
PID_P53_DOWNSTREAM_PATHWAY	0.0742779	0.445084	0.326906	1.50093	53	18	GADD45A, TAF9, RPS27L, CAV1, DDIT4, PMAIP1, SPP1, PRMT1, PERP, BTG2, PYCARD	GADD45A, TAF9, RPS27L, CAV1, DDIT4, PMAIP1, SPP1, PRMT1, PERP, BTG2, PYCARD
DER_IFN_GAMMA_RESPONSE_UP	0.0770328	0.453449	0.401106	1.50071	53	11	HLA-C, B2M, SRP9, PMAIP1, PSME1, PSMB8, C1S, ATP6V0B	HLA-C, B2M, SRP9, PMAIP1, PSME1, PSMB8, C1S, ATP6V0B
CROONQUIST_STROMAL_STIMULATION_UP	0.0770289	0.453449	0.325972	1.49664	55	18	LUM, IER3, CCL3, TSC22D3, CXCL1, PIM2, CXCL3, COL1A2, SPARC	LUM, IER3, CCL3, TSC22D3, CXCL1, PIM2, CXCL3, COL1A2, SPARC
DER_IFN_ALPHA_RESPONSE_UP	0.0827389	0.468501	0.399613	1.49512	57	11	HLA-C, B2M, SRP9, PMAIP1, PSME1, PSMB8, C1S, ATP6V0B, IFI6, IFI35	HLA-C, B2M, SRP9, PMAIP1, PSME1, PSMB8, C1S, ATP6V0B, IFI6, IFI35
DER_IFN_BETA_RESPONSE_UP	0.0827389	0.468501	0.399613	1.49512	57	11	HLA-C, B2M, SRP9, PMAIP1, PSME1, PSMB8, C1S, ATP6V0B, IFI6, IFI35	HLA-C, B2M, SRP9, PMAIP1, PSME1, PSMB8, C1S, ATP6V0B, IFI6, IFI35
FLECHNER_PBL_KIDNEY_TRANSPLANT_OK_VS_DONOR_UP	0.0830091	0.469476	0.263613	1.49509	63	30	CLU, RPLP0, RPS20, RPL19, RPL35, EEF1B2, ARID5A, HAX1, PRMT1, NDUFB5, RAD23A, LRP10, CCT7, TIMM17A, VDAC1, LAMTOR5, VAMP5, LSM2, ANAPC13, CYC1, CPNE1, OXA1L, PRPS1, NUBP1, RSU1	CLU, RPLP0, RPS20, RPL19, RPL35, EEF1B2, ARID5A, HAX1, PRMT1, NDUFB5, RAD23A, LRP10, CCT7, TIMM17A, VDAC1, LAMTOR5, VAMP5, LSM2, ANAPC13, CYC1, CPNE1, OXA1L, PRPS1, NUBP1, RSU1
GARY_CD5_TARGETS_UP	0.0819304	0.468501	0.181346	1.49465	72	84	RPL13A, RPL31, CCL3, ATF4, INSIG1, DPP7, NUCB2, TOR3A, KDELR1, PIM2, NPC2, TMED4, DDIT4, PMAIP1, FXYD5, UCP2, POLD4, GNG7, PIGP, SQSTM1, TIFA, SHMT2, SLC3A2, ST6GALNAC4, TSPO, PNKP, BTG2, FAM162A, MPST, VAMP2, GPR160, MAP1LC3B, NR1H2, ZFP36L1, ASNS, DESI2, CEBPG, PCGF5, MRPL2, CYSTM1, ALKBH7, TSTD1, SLC1A5, PRKCSH, HSD17B8, GCHFR, LRRC41, WBP2, BCKDK, IL10RB, UQCRC1, CPNE1, FLOT1, UBXN6, SHKBP1, …	RPL13A, RPL31, CCL3, ATF4, INSIG1, DPP7, NUCB2, TOR3A, KDELR1, PIM2, NPC2, TMED4, DDIT4, PMAIP1, FXYD5, UCP2, POLD4, GNG7, PIGP, SQSTM1, TIFA, SHMT2, SLC3A2, ST6GALNAC4, TSPO, PNKP, BTG2, FAM162A, MPST, VAMP2, GPR160, MAP1LC3B, NR1H2, ZFP36L1, ASNS, DESI2, CEBPG, PCGF5, MRPL2, CYSTM1, ALKBH7, TSTD1, SLC1A5, PRKCSH, HSD17B8, GCHFR, LRRC41, WBP2, BCKDK, IL10RB, UQCRC1, CPNE1, FLOT1, UBXN6, SHKBP1, …
REACTOME_MITOCHONDRIAL_CALCIUM_ION_TRANSPORT	0.0652174	0.418504	0.627067	1.49459	38	4	SMDT1, PHB2, VDAC2, VDAC1	SMDT1, PHB2, VDAC2, VDAC1
HAN_JNK_SINGALING_UP	0.073955	0.444917	0.566139	1.49417	45	5	IFI27L2, DPT, TNC, FAM3C	IFI27L2, DPT, TNC, FAM3C
MILI_PSEUDOPODIA_HAPTOTAXIS_UP	0.0810474	0.468111	0.230237	1.49393	64	42	RPL31, RPL21, RPS20, CISD2, EIF3E, EIF2S2, SH3GLB1, SLIRP, PDCD5, ERGIC2, YTHDF2, DNAJC15, ZMAT2, CISD1, FGFR1OP2, TANK, CHMP2B, HMGN3, RWDD1, CCNC, EIF2A, SRP54, ARMC1, SMAP1, CFL2, ARL5A, MRPS18C, C3orf38, SS18L2, MYCBP, LIMS1, VBP1, MOB4, SRSF1, SMCO4, RSPRY1, SREK1IP1	RPL31, RPL21, RPS20, CISD2, EIF3E, EIF2S2, SH3GLB1, SLIRP, PDCD5, ERGIC2, YTHDF2, DNAJC15, ZMAT2, CISD1, FGFR1OP2, TANK, CHMP2B, HMGN3, RWDD1, CCNC, EIF2A, SRP54, ARMC1, SMAP1, CFL2, ARL5A, MRPS18C, C3orf38, SS18L2, MYCBP, LIMS1, VBP1, MOB4, SRSF1, SMCO4, RSPRY1, SREK1IP1
REACTOME_INTERFERON_ALPHA_BETA_SIGNALING	0.0746951	0.446581	0.441924	1.49322	48	9	HLA-C, HLA-B, ISG20, IFITM3, IFNAR2	HLA-C, HLA-B, ISG20, IFITM3, IFNAR2
REACTOME_NUCLEAR_EVENTS_STIMULATED_BY_ALK_SIGNALING_IN_CANCER	0.0652174	0.418504	0.626365	1.49291	38	4	FN1, RPS6, RBX1	FN1, RPS6, RBX1
WATANABE_RECTAL_CANCER_RADIOTHERAPY_RESPONSIVE_UP	0.0916667	0.48398	0.320696	1.49139	65	19	B2M, SURF1, RPL36A, ARF4, RPS13, FCGRT, POLR2K, RPL38, CD44, NDUFB5, MPST, CTSA, DNAJC7	B2M, SURF1, RPL36A, ARF4, RPS13, FCGRT, POLR2K, RPL38, CD44, NDUFB5, MPST, CTSA, DNAJC7
HERNANDEZ_MITOTIC_ARREST_BY_DOCETAXEL_2_UP	0.0812772	0.468111	0.417926	1.49065	55	10	LUM, GADD45A, ARPC1B, SQSTM1, MT1X, ASNS, CKS2, SLC1A5	LUM, GADD45A, ARPC1B, SQSTM1, MT1X, ASNS, CKS2, SLC1A5
ACOSTA_PROLIFERATION_INDEPENDENT_MYC_TARGETS_DN	0.0890125	0.48398	0.360867	1.4895	63	14	S100A11, CD63, SAMSN1, POLD4, NEU1, LRP10, TNFAIP8, AQP3, RAC2, RHOG	S100A11, CD63, SAMSN1, POLD4, NEU1, LRP10, TNFAIP8, AQP3, RAC2, RHOG
WESTON_VEGFA_TARGETS	0.0827489	0.468501	0.3425	1.48838	58	16	MGP, BGN, CXCL1, CCL2, RBX1, COL1A2, GGH, C1S, CD9, COL6A3, GCHFR, NNMT, VCAN, GEM	MGP, BGN, CXCL1, CCL2, RBX1, COL1A2, GGH, C1S, CD9, COL6A3, GCHFR, NNMT, VCAN, GEM
BENPORATH_PRC2_TARGETS	0.0827286	0.468501	0.417168	1.48794	56	10	COMP, CRTAC1, NDUFA4L2, TPPP3, LGALS3	COMP, CRTAC1, NDUFA4L2, TPPP3, LGALS3
REACTOME_SYNTHESIS_OF_SUBSTRATES_IN_N_GLYCAN_BIOSYTHESIS	0.0890125	0.48398	0.360452	1.48778	63	14	NANS, ALG5, NEU1, ST6GALNAC4, UAP1, DPM2, CTSA, SRD5A3, DHDDS, NUS1, DPM3, MVD, ST6GALNAC6	NANS, ALG5, NEU1, ST6GALNAC4, UAP1, DPM2, CTSA, SRD5A3, DHDDS, NUS1, DPM3, MVD, ST6GALNAC6
YAO_TEMPORAL_RESPONSE_TO_PROGESTERONE_CLUSTER_14	0.084788	0.476509	0.229267	1.48763	67	42	FKBP11, LMAN2, NME1, PKM, SSR3, PSMB5, PRMT1, SSR2, CDK4, TMEM14C, YKT6, TMEM147, MRPS18B, PPA1, CISD1, RAN, TANK, RWDD1, PTP4A3, RANBP1, UQCC2, PSMB3, SEC13, NHP2, HTRA2, MRPL12, GORASP2, WDR74, EBNA1BP2, NOP16, SLC39A7, ATF6B, NUBP1, GALK1, SRSF1, NSUN2, GPS1	FKBP11, LMAN2, NME1, PKM, SSR3, PSMB5, PRMT1, SSR2, CDK4, TMEM14C, YKT6, TMEM147, MRPS18B, PPA1, CISD1, RAN, TANK, RWDD1, PTP4A3, RANBP1, UQCC2, PSMB3, SEC13, NHP2, HTRA2, MRPL12, GORASP2, WDR74, EBNA1BP2, NOP16, SLC39A7, ATF6B, NUBP1, GALK1, SRSF1, NSUN2, GPS1
RIGGI_EWING_SARCOMA_PROGENITOR_DN	0.0816901	0.468501	0.351874	1.48691	57	15	CLU, LUM, IGFBP6, DCN, PRG4	CLU, LUM, IGFBP6, DCN, PRG4
WIERENGA_PML_INTERACTOME	0.0923567	0.484028	0.489127	1.4861	57	7	RPL3, RPS3, ARF4, RPS18	RPL3, RPS3, ARF4, RPS18
TONKS_TARGETS_OF_RUNX1_RUNX1T1_FUSION_SUSTAINED_IN_MONOCYTE_UP	0.0811744	0.468111	0.820795	1.48574	46	2	HSPB1, QPRT	HSPB1, QPRT
LIU_NASOPHARYNGEAL_CARCINOMA	0.0893617	0.48398	0.384135	1.48487	62	12	RPL3, CD59, SMDT1, LGALS1, DDOST, UBE2L3, PELI1, RAC2, ANAPC16	RPL3, CD59, SMDT1, LGALS1, DDOST, UBE2L3, PELI1, RAC2, ANAPC16
NABA_MATRISOME	0.0864198	0.479123	0.180148	1.48477	76	84	LUM, MGP, COMP, IGFBP6, CCL3, DCN, FN1, PRELP, TNFAIP6, BGN, ANXA2, PRG4, CTSH, S100A11, CXCL1, HTRA1, ASPN, DPT, LGALS1, LMAN1, CCL2, TIMP1, LGALS3, SPP1	LUM, MGP, COMP, IGFBP6, CCL3, DCN, FN1, PRELP, TNFAIP6, BGN, ANXA2, PRG4, CTSH, S100A11, CXCL1, HTRA1, ASPN, DPT, LGALS1, LMAN1, CCL2, TIMP1, LGALS3, SPP1
HELLEBREKERS_SILENCED_DURING_TUMOR_ANGIOGENESIS	0.0822102	0.468501	0.302199	1.48294	60	21	CLU, HLA-C, IER3, ITM2B, GADD45A, CXCL1, NPC2, UCP2	CLU, HLA-C, IER3, ITM2B, GADD45A, CXCL1, NPC2, UCP2
DAZARD_UV_RESPONSE_CLUSTER_G2	0.0856313	0.477229	0.415762	1.48293	58	10	IER3, ATF4, GADD45A, PMAIP1, CXCL3, CSRP1, PSMD8, CXCL2	IER3, ATF4, GADD45A, PMAIP1, CXCL3, CSRP1, PSMD8, CXCL2
REACTOME_SIGNALING_BY_NOTCH	0.0812582	0.468111	0.266066	1.48235	61	29	PSENEN, RBX1, PSMD2, PSMB5, UBA52, PSMB1, PSMB6, PSME1, PSMB8, PSMA1, PSMD12, PSMA3, PSMD4, CCNC, PSMB7, PSMB3, PSMF1, PSMD8, PSMD13, APH1A	PSENEN, RBX1, PSMD2, PSMB5, UBA52, PSMB1, PSMB6, PSME1, PSMB8, PSMA1, PSMD12, PSMA3, PSMD4, CCNC, PSMB7, PSMB3, PSMF1, PSMD8, PSMD13, APH1A
NAKAYAMA_SOFT_TISSUE_TUMORS_PCA2_DN	0.0923567	0.484028	0.48779	1.48204	57	7	PLA2G2A, CFD, ADIRF, GPX3, IGF1	PLA2G2A, CFD, ADIRF, GPX3, IGF1
REACTOME_NEGATIVE_EPIGENETIC_REGULATION_OF_RRNA_EXPRESSION	0.0791139	0.463146	0.522179	1.48196	49	6	POLR2L, POLR2K, POLR2H, SAP18, POLR1D	POLR2L, POLR2K, POLR2H, SAP18, POLR1D
DARWICHE_PAPILLOMA_RISK_HIGH_UP	0.0803689	0.467008	0.277797	1.48097	60	26	FTL, EEF1D, S100A11, EEF1B2, COX5B, RHOH, PGAM1, IFITM3, PDCD5, KLF13, MGAT1	FTL, EEF1D, S100A11, EEF1B2, COX5B, RHOH, PGAM1, IFITM3, PDCD5, KLF13, MGAT1
KEGG_VIBRIO_CHOLERAE_INFECTION	0.0885341	0.483833	0.414987	1.48017	60	10	ATP6V1G1, KDELR1, ATP6V0E1, ATP6V0D1, ATP6V1F, KDELR2, ATP6V0B	ATP6V1G1, KDELR1, ATP6V0E1, ATP6V0D1, ATP6V1F, KDELR2, ATP6V0B
WP_P53_TRANSCRIPTIONAL_GENE_NETWORK	0.0853659	0.476923	0.438002	1.47997	55	9	GADD45A, MGMT, PMAIP1, CCL2, PERP, BTG2	GADD45A, MGMT, PMAIP1, CCL2, PERP, BTG2
KEGG_FOCAL_ADHESION	0.0830986	0.469485	0.350097	1.4794	58	15	COMP, FN1, CAV1, PPP1CC, SPP1, COL1A2, TNC, IGF1, RAC2, COL6A2, CAPN2, COL6A3	COMP, FN1, CAV1, PPP1CC, SPP1, COL1A2, TNC, IGF1, RAC2, COL6A2, CAPN2, COL6A3
MOREAUX_MULTIPLE_MYELOMA_BY_TACI_DN	0.0824607	0.468501	0.272766	1.47896	62	27	KLF13, NDUFA13, RNF7, EMC4, LSM5, BUB3, RAN, MBD4, SNRPD1, PSMA3, MRPL43, PSMD8, ABHD3, WDR61, EIF3M, GLT8D1, RUVBL2, EBNA1BP2, MRPS12, CHMP4A, PDCD6, NUDT5, LSM4, COMMD4, NCLN	KLF13, NDUFA13, RNF7, EMC4, LSM5, BUB3, RAN, MBD4, SNRPD1, PSMA3, MRPL43, PSMD8, ABHD3, WDR61, EIF3M, GLT8D1, RUVBL2, EBNA1BP2, MRPS12, CHMP4A, PDCD6, NUDT5, LSM4, COMMD4, NCLN
ZAIDI_OSTEOBLAST_TRANSCRIPTION_FACTORS	0.0811744	0.468111	0.817012	1.47889	46	2	ATF4	ATF4
GARY_CD5_TARGETS_DN	0.0908005	0.48398	0.195834	1.47853	75	66	CNPY2, NDUFB7, NME1, SERF2, SDF2L1, BLNK, COX5A, ATP6V0E1, RHOH, PDCD5, MANF, PSMB5, MT1X, LSM10, MGAT2, ISCA1, PRELID1, PQBP1, UFM1, UBE2L3, SAP18, ABT1, AIM2, TNFAIP8, RAN, TUBA4A, SOD2, TANK, TSN, MRPS11, FCGR2B, SNRPC, DNAJC7, PSMF1, CNDP2, DNAJB11, ADI1, SSU72, MRPL32, PSMD13, MAX, MRPL36, IFI35, EBNA1BP2, CFL2, DRG1, MRPS12, IKBIP, COMMD5	CNPY2, NDUFB7, NME1, SERF2, SDF2L1, BLNK, COX5A, ATP6V0E1, RHOH, PDCD5, MANF, PSMB5, MT1X, LSM10, MGAT2, ISCA1, PRELID1, PQBP1, UFM1, UBE2L3, SAP18, ABT1, AIM2, TNFAIP8, RAN, TUBA4A, SOD2, TANK, TSN, MRPS11, FCGR2B, SNRPC, DNAJC7, PSMF1, CNDP2, DNAJB11, ADI1, SSU72, MRPL32, PSMD13, MAX, MRPL36, IFI35, EBNA1BP2, CFL2, DRG1, MRPS12, IKBIP, COMMD5
CAIRO_HEPATOBLASTOMA_UP	0.0892857	0.48398	0.329099	1.47801	64	17	TOR3A, HSPB1, PPP1CC, MAGED2, CDK4, FDPS, POLR1D, TMEM243, PSMD4, IMPDH2, TSN, MPZL1, GORASP2, CBX6	TOR3A, HSPB1, PPP1CC, MAGED2, CDK4, FDPS, POLR1D, TMEM243, PSMD4, IMPDH2, TSN, MPZL1, GORASP2, CBX6
GRAHAM_CML_DIVIDING_VS_NORMAL_QUIESCENT_DN	0.088359	0.483833	0.339866	1.47693	62	16	RPL31, CD59, CYTIP, CXCL1, CD44, CXCL3, SOD2, IL1B, INHBA, MIR22HG, GLIPR1, CXCL2	RPL31, CD59, CYTIP, CXCL1, CD44, CXCL3, SOD2, IL1B, INHBA, MIR22HG, GLIPR1, CXCL2
REACTOME_TRANSCRIPTION_OF_THE_HIV_GENOME	0.0893617	0.48398	0.381916	1.4763	62	12	TAF9, POLR2L, POLR2K, POLR2H, POLR2J, GTF2B, NELFE, GTF2A2, POLR2I, GTF2F2, SUPT4H1	TAF9, POLR2L, POLR2K, POLR2H, POLR2J, GTF2B, NELFE, GTF2A2, POLR2I, GTF2F2, SUPT4H1
JIANG_AGING_HYPOTHALAMUS_DN	0.0803859	0.467008	0.558824	1.47486	49	5	PLD3, GPX4, MGAT2, RAB18, AP2M1	PLD3, GPX4, MGAT2, RAB18, AP2M1
WP_INTERLEUKIN1_INDUCED_ACTIVATION_OF_NFKB	0.0811744	0.468111	0.814679	1.47467	46	2	SQSTM1, TIFA	SQSTM1, TIFA
LINDVALL_IMMORTALIZED_BY_TERT_UP	0.0899855	0.48398	0.413361	1.47436	61	10	LUM, FKBP11, ARID5A, ADIRF, ARPC1B	LUM, FKBP11, ARID5A, ADIRF, ARPC1B
REACTOME_SARS_COV_2_INFECTION	0.0930556	0.484028	0.316861	1.47356	66	19	DAD1, EDEM2, DDOST, MGAT1, UBA52, MGAT2, ST6GALNAC4, CHMP2A, PRMT1, MAP1LC3B, RPN2, CHMP2B	DAD1, EDEM2, DDOST, MGAT1, UBA52, MGAT2, ST6GALNAC4, CHMP2A, PRMT1, MAP1LC3B, RPN2, CHMP2B
FIGUEROA_AML_METHYLATION_CLUSTER_1_UP	0.0907801	0.48398	0.380846	1.47216	63	12	CXCL1, PMAIP1, MRPL55, SLC38A10, CHCHD2, ISCA1, FAM3A	CXCL1, PMAIP1, MRPL55, SLC38A10, CHCHD2, ISCA1, FAM3A
JIANG_HYPOXIA_VIA_VHL	0.0752508	0.448899	0.617269	1.47123	44	4	RPLP0, SLC3A2, LSM3, MRPS6	RPLP0, SLC3A2, LSM3, MRPS6
KANNAN_TP53_TARGETS_UP	0.0914634	0.48398	0.435268	1.47073	59	9	IGFBP6, SURF1, GADD45A, PMAIP1, SLC3A2, BTG2	IGFBP6, SURF1, GADD45A, PMAIP1, SLC3A2, BTG2
REACTOME_RAC3_GTPASE_CYCLE	0.0928882	0.484028	0.412308	1.47061	63	10	CYBA, CAV1, LMAN1, NCF4, YKT6, LAMTOR1, RAB7A, SLC1A5	CYBA, CAV1, LMAN1, NCF4, YKT6, LAMTOR1, RAB7A, SLC1A5
LENAOUR_DENDRITIC_CELL_MATURATION_DN	0.0928382	0.484028	0.291585	1.47032	69	22	IER3, CYTIP, HTRA1, CD44, CXCL3, S100A4, BRD2, BTG2, SNX17, TUBA4A, ALG3, SOD2, GLA, HSD17B10, IL1B, CXCL2	IER3, CYTIP, HTRA1, CD44, CXCL3, S100A4, BRD2, BTG2, SNX17, TUBA4A, ALG3, SOD2, GLA, HSD17B10, IL1B, CXCL2
VANTVEER_BREAST_CANCER_BRCA1_UP	0.0987261	0.500569	0.483495	1.46899	61	7	EEF1D, PIM2, CCL2, REXO2	EEF1D, PIM2, CCL2, REXO2
REACTOME_INTRA_GOLGI_AND_RETROGRADE_GOLGI_TO_ER_TRAFFIC	0.0838794	0.473396	0.26365	1.46889	63	29	TMED9, STX5, ARF4, KDELR1, COPE, RAB1A, RAB9A, ARFGAP1, TUBB2A, TMED3, YKT6, RAB18, DCTN6, KDELR2, TUBA4A, DCTN2, ARL1, ARFIP2, DCTN3, ARF5, NAA38	TMED9, STX5, ARF4, KDELR1, COPE, RAB1A, RAB9A, ARFGAP1, TUBB2A, TMED3, YKT6, RAB18, DCTN6, KDELR2, TUBA4A, DCTN2, ARL1, ARFIP2, DCTN3, ARF5, NAA38
REACTOME_MATURATION_OF_SARS_COV_2_SPIKE_PROTEIN	0.0928882	0.484028	0.411638	1.46822	63	10	DAD1, EDEM2, DDOST, MGAT1, MGAT2, ST6GALNAC4, RPN2	DAD1, EDEM2, DDOST, MGAT1, MGAT2, ST6GALNAC4, RPN2
SCHAEFFER_PROSTATE_DEVELOPMENT_AND_CANCER_BOX4_DN	0.0846287	0.476114	0.811009	1.46802	48	2	MANF, CDC37L1	MANF, CDC37L1
REACTOME_EPIGENETIC_REGULATION_OF_GENE_EXPRESSION	0.0987261	0.500569	0.482899	1.46718	61	7	POLR2L, POLR2K, POLR2H, SAP18, POLR1D, PHF1	POLR2L, POLR2K, POLR2H, SAP18, POLR1D, PHF1
ALCALA_APOPTOSIS	0.0822102	0.468501	0.298811	1.46631	60	21	SLC25A6, RPLP0, RPL10A, GAPDH, RHOH, SAMSN1, QPRT, SLC25A3, TIMM17A, RAC2, VDAC1, CASP4, ANXA7, CYTH2, OXA1L, CHMP7, AP5Z1, SDHC	SLC25A6, RPLP0, RPL10A, GAPDH, RHOH, SAMSN1, QPRT, SLC25A3, TIMM17A, RAC2, VDAC1, CASP4, ANXA7, CYTH2, OXA1L, CHMP7, AP5Z1, SDHC
WANG_BARRETTS_ESOPHAGUS_AND_ESOPHAGUS_CANCER_UP	0.0713073	0.436703	0.695226	1.46501	41	3	CYBA, CXCL3, PSMB8	CYBA, CXCL3, PSMB8
BERENJENO_TRANSFORMED_BY_RHOA_UP	0.0990991	0.501032	0.174052	1.46334	87	92	HLA-B, IGFBP6, IER3, MRPL34, FKBP2, CYTIP, GADD45A, NME1, GAPDH, HTRA1, MTHFD2, LRRC59, TPI1, AQP1, CCL2, CIB1, TIMP1, PGAM1, SPP1, PSMB5, CD44, FAM136A, C4orf3, RNASEH2C, RPL32, NXT1, TNC, BUB3, FAM162A, LSM3, PSMA1, CCT7, PPA1, CISD1, RAN, SNRPD1, RABGGTB, SOD2, COX17, SNRPD2, CKS2, RANBP1, SEPHS2, PSMB3, BTG3, INHBA, PSMD13, ADM, CXCL2, NHP2, LSM2, GSTO1, MRPL12, TAGLN, MRPL16, CD151, RUVBL2, …	HLA-B, IGFBP6, IER3, MRPL34, FKBP2, CYTIP, GADD45A, NME1, GAPDH, HTRA1, MTHFD2, LRRC59, TPI1, AQP1, CCL2, CIB1, TIMP1, PGAM1, SPP1, PSMB5, CD44, FAM136A, C4orf3, RNASEH2C, RPL32, NXT1, TNC, BUB3, FAM162A, LSM3, PSMA1, CCT7, PPA1, CISD1, RAN, SNRPD1, RABGGTB, SOD2, COX17, SNRPD2, CKS2, RANBP1, SEPHS2, PSMB3, BTG3, INHBA, PSMD13, ADM, CXCL2, NHP2, LSM2, GSTO1, MRPL12, TAGLN, MRPL16, CD151, RUVBL2, …
CHEN_LUNG_CANCER_SURVIVAL	0.1051	0.510144	0.452432	1.46306	67	8	PKM, GSTP1, PGAM1, P4HB, ANXA1, SOD2	PKM, GSTP1, PGAM1, P4HB, ANXA1, SOD2
ALONSO_METASTASIS_EMT_UP	0.095791	0.492992	0.410134	1.46286	65	10	LUM, CD63, RAB1A, PFN1, SPARC, RAN, TUBA4A	LUM, CD63, RAB1A, PFN1, SPARC, RAN, TUBA4A
FEVR_CTNNB1_TARGETS_UP	0.0845238	0.476026	0.192438	1.461	70	67	CLU, FKBP11, FN1, RPL17, ANXA2, GADD45A, NUCB2, SERP1, TSC22D3, IFI27L2, LGALS1, CREB3, PYCR1, PRDX2, LGALS3, SPP1, HAGH, SLC3A2, UBL5, NEU1, COL1A2, SMOX, SPARC, RNF114, MCFD2, BTG2, TOLLIP, GSTK1, TNFRSF12A, NDUFS5, RAB2A, NDFIP1, RAB7A, VAMP5, RNF181, CASP4, ADM, ACAP1, PGD, WBP2, MVD, ACYP2, PREB, IL10RB, CYTH2, FLOT1, MIEN1, INSIG2, IL15, GSN	CLU, FKBP11, FN1, RPL17, ANXA2, GADD45A, NUCB2, SERP1, TSC22D3, IFI27L2, LGALS1, CREB3, PYCR1, PRDX2, LGALS3, SPP1, HAGH, SLC3A2, UBL5, NEU1, COL1A2, SMOX, SPARC, RNF114, MCFD2, BTG2, TOLLIP, GSTK1, TNFRSF12A, NDUFS5, RAB2A, NDFIP1, RAB7A, VAMP5, RNF181, CASP4, ADM, ACAP1, PGD, WBP2, MVD, ACYP2, PREB, IL10RB, CYTH2, FLOT1, MIEN1, INSIG2, IL15, GSN
FIGUEROA_AML_METHYLATION_CLUSTER_6_DN	0.0764007	0.451912	0.692778	1.45985	44	3	PLD3, PSMD2, AIM2	PLD3, PSMD2, AIM2
NAKAMURA_TUMOR_ZONE_PERIPHERAL_VS_CENTRAL_DN	0.0875146	0.482281	0.187346	1.45944	74	72	LUM, RPL31, KRTCAP2, GLRX, HLA-B, RPL15, ITM2B, RPL10, STX5, CTSH, EIF4A1, PKM, COMMD6, GUSB, ANKRD37, HERPUD1, TIMP1, ARID5B, SPP1, KLF13, SHMT2, C4orf3, DRAM2, RAB9A, RNF114, P4HB, DNAJB1, KDELR2, AQP3, MFSD1, SOD2, C1S, NMRK1, RAC2, IGBP1, ANAPC16, AK3	LUM, RPL31, KRTCAP2, GLRX, HLA-B, RPL15, ITM2B, RPL10, STX5, CTSH, EIF4A1, PKM, COMMD6, GUSB, ANKRD37, HERPUD1, TIMP1, ARID5B, SPP1, KLF13, SHMT2, C4orf3, DRAM2, RAB9A, RNF114, P4HB, DNAJB1, KDELR2, AQP3, MFSD1, SOD2, C1S, NMRK1, RAC2, IGBP1, ANAPC16, AK3
KEGG_GLYCOLYSIS_GLUCONEOGENESIS	0.0972424	0.495398	0.40891	1.45849	66	10	ALDOA, PKM, GAPDH, TPI1, PGAM1, ENO1, LDHB	ALDOA, PKM, GAPDH, TPI1, PGAM1, ENO1, LDHB
ZHAN_MULTIPLE_MYELOMA_CD1_AND_CD2_DN	0.10061	0.505201	0.431525	1.45808	65	9	ITM2C, UQCRB, NCF4, TMED3, SERPINI1, FAM162A	ITM2C, UQCRB, NCF4, TMED3, SERPINI1, FAM162A
LINDGREN_BLADDER_CANCER_HIGH_RECURRENCE	0.105337	0.510144	0.364871	1.45679	74	13	MGP, ICAM3, RPS19BP1, DPP7, LGALS1, COL1A2, SPARC, CSRP1	MGP, ICAM3, RPS19BP1, DPP7, LGALS1, COL1A2, SPARC, CSRP1
CAFFAREL_RESPONSE_TO_THC_8HR_5_UP	0.101911	0.505201	0.479109	1.45566	63	7	STX5, OSER1, ZFP36L1, CDKN1B	STX5, OSER1, ZFP36L1, CDKN1B
REACTOME_HSP90_CHAPERONE_CYCLE_FOR_STEROID_HORMONE_RECEPTORS_SHR_IN_THE_PRESENCE_OF_LIGAND	0.101911	0.505201	0.478641	1.45424	63	7	TUBB2A, DNAJB1, DCTN6, TUBA4A, DCTN2, DCTN3	TUBB2A, DNAJB1, DCTN6, TUBA4A, DCTN2, DCTN3
KEGG_ALLOGRAFT_REJECTION	0.0819398	0.468501	0.610106	1.45416	48	4	HLA-C, HLA-B, HLA-DOB	HLA-C, HLA-B, HLA-DOB
KEGG_AUTOIMMUNE_THYROID_DISEASE	0.0819398	0.468501	0.610106	1.45416	48	4	HLA-C, HLA-B, HLA-DOB	HLA-C, HLA-B, HLA-DOB
CREIGHTON_AKT1_SIGNALING_VIA_MTOR_UP	0.10699	0.513663	0.388248	1.4526	74	11	BSG, GPX4, CORO1B, NEU1, NEDD8, BIK, TOLLIP	BSG, GPX4, CORO1B, NEU1, NEDD8, BIK, TOLLIP
REACTOME_CHONDROITIN_SULFATE_DERMATAN_SULFATE_METABOLISM	0.101911	0.505201	0.477841	1.45181	63	7	DCN, BGN, B4GALT7, HEXB	DCN, BGN, B4GALT7, HEXB
WESTON_VEGFA_TARGETS_3HR	0.101597	0.505201	0.40696	1.45153	69	10	MGP, BGN, CXCL1, CCL2, RBX1, GGH	MGP, BGN, CXCL1, CCL2, RBX1, GGH
BENPORATH_ES_WITH_H3K27ME3	0.091623	0.48398	0.263815	1.45068	69	28	HLA-C, COMP, CRTAC1, HLA-B, NDUFA4L2, COMMD3, TPPP3, ARID5B, LGALS3, CD38, BLVRB	HLA-C, COMP, CRTAC1, HLA-B, NDUFA4L2, COMMD3, TPPP3, ARID5B, LGALS3, CD38, BLVRB
SHAFFER_IRF4_MULTIPLE_MYELOMA_PROGRAM	0.101911	0.505201	0.477275	1.45009	63	7	ISG20, PIM2, UAP1, TNFRSF17, CDKN1B, CCNC	ISG20, PIM2, UAP1, TNFRSF17, CDKN1B, CCNC
REACTOME_NEDDYLATION	0.0986094	0.500569	0.232478	1.44976	77	38	COMMD3, COMMD6, RBX1, PSMD2, PSMB5, RNF7, UBA52, PSMB1, NEDD8, PSMB6, PSME1, COMMD1, PSMB8, PSMA1, PSMD12, PSMA3, PSMD4, PSMB7, UBE2D1, SPSB3, PSMB3, PSMF1, PSMD8, FBXL15	COMMD3, COMMD6, RBX1, PSMD2, PSMB5, RNF7, UBA52, PSMB1, NEDD8, PSMB6, PSME1, COMMD1, PSMB8, PSMA1, PSMD12, PSMA3, PSMD4, PSMB7, UBE2D1, SPSB3, PSMB3, PSMF1, PSMD8, FBXL15
BENPORATH_PROLIFERATION	0.091623	0.48398	0.267253	1.44907	69	27	S100A11, COX5A, PDCD5, CSTB, SLC25A5, NDUFB5, FAM3C, KDELR2, SNRPD1, PSMA3, DESI2, CKS2, CEBPG, RDX, A1BG, RANBP1, MRPL9	S100A11, COX5A, PDCD5, CSTB, SLC25A5, NDUFB5, FAM3C, KDELR2, SNRPD1, PSMA3, DESI2, CKS2, CEBPG, RDX, A1BG, RANBP1, MRPL9
GOLDRATH_HOMEOSTATIC_PROLIFERATION	0.091623	0.48398	0.267131	1.44841	69	27	NME1, MPC2, NDUFAB1, UBL5, VOPP1, SNRPE, MRPS33, VDAC2, RAB18, FAM162A, PPA1, ATP6V0B, PDAP1, UBQLN2, MRPL9, NDUFB3, NHP2, NDUFC1, IL10RB, NOP16, C3orf38, SDHC, PRPS2, GALK1	NME1, MPC2, NDUFAB1, UBL5, VOPP1, SNRPE, MRPS33, VDAC2, RAB18, FAM162A, PPA1, ATP6V0B, PDAP1, UBQLN2, MRPL9, NDUFB3, NHP2, NDUFC1, IL10RB, NOP16, C3orf38, SDHC, PRPS2, GALK1
BOQUEST_STEM_CELL_CULTURED_VS_FRESH_DN	0.096463	0.494734	0.548708	1.44817	59	5	CFD, TPPP3, DPT, IGF1	CFD, TPPP3, DPT, IGF1
DARWICHE_SQUAMOUS_CELL_CARCINOMA_UP	0.0917431	0.48398	0.259645	1.44658	69	29	FTL, EEF1D, S100A11, EEF1B2, COX5B, RHOH, PGAM1, IFITM3, SPP1, PDCD5, KLF13	FTL, EEF1D, S100A11, EEF1B2, COX5B, RHOH, PGAM1, IFITM3, SPP1, PDCD5, KLF13
BIOCARTA_RAB_PATHWAY	0.0852843	0.476923	0.606859	1.44642	50	4	RAB1A, RAB9A, RAB2A, RAB7A	RAB1A, RAB9A, RAB2A, RAB7A
REACTOME_RHOD_GTPASE_CYCLE	0.0852843	0.476923	0.606859	1.44642	50	4	CAV1, LMAN1, HINT2, RAB7A	CAV1, LMAN1, HINT2, RAB7A
REACTOME_MITOCHONDRIAL_TRANSLATION	0.0919118	0.48398	0.218656	1.44504	74	44	MRPL34, MRPL23, MRPL52, MRPL51, MRPL55, MRPL3, AURKAIP1, MRPL17, MRPL48, TUFM, MRPS33, MRPS34, MRPS18B, MRPS11, MRPS6, MRPS18A, MRPL43, MRPL2, MRPL9, MRPS21, MRPL32, MRPL40, MRPS7, MRPL22, MRPL12, MRPL36, MRPL16, MRPL27, MRPS15, MRPL21, MRPS12, MRPS18C, OXA1L, MTIF3, MRPL33	MRPL34, MRPL23, MRPL52, MRPL51, MRPL55, MRPL3, AURKAIP1, MRPL17, MRPL48, TUFM, MRPS33, MRPS34, MRPS18B, MRPS11, MRPS6, MRPS18A, MRPL43, MRPL2, MRPL9, MRPS21, MRPL32, MRPL40, MRPS7, MRPL22, MRPL12, MRPL36, MRPL16, MRPL27, MRPS15, MRPL21, MRPS12, MRPS18C, OXA1L, MTIF3, MRPL33
LU_AGING_BRAIN_DN	0.0962861	0.494734	0.314593	1.4444	69	18	ITM2B, PLD3, RAB1A, UROS, BRD2, RAD23A, RAN, TUBA4A, TIMM17A, VDAC1, UBE2D1, FKBP1A, PCMT1, ATP6V1H, MRPS12	ITM2B, PLD3, RAB1A, UROS, BRD2, RAD23A, RAN, TUBA4A, TIMM17A, VDAC1, UBE2D1, FKBP1A, PCMT1, ATP6V1H, MRPS12
BASSO_HAIRY_CELL_LEUKEMIA_UP	0.111266	0.524881	0.349773	1.44371	79	14	TMEM59, RPLP1, B2M, GABARAPL2, CD63, TIMP1	TMEM59, RPLP1, B2M, GABARAPL2, CD63, TIMP1
JINESH_BLEBBISHIELD_TRANSFORMED_STEM_CELL_SPHERES_DN	0.0977157	0.497335	0.235089	1.44257	76	36	ATF4, RPS3, SERF2, DPP7, EIF4A1, TSC22D3, RPS13, MTHFD2, OCIAD1, DDIT4, PMAIP1	ATF4, RPS3, SERF2, DPP7, EIF4A1, TSC22D3, RPS13, MTHFD2, OCIAD1, DDIT4, PMAIP1
HOLLEMAN_PREDNISOLONE_RESISTANCE_B_ALL_DN	0.08981	0.48398	0.796942	1.44256	51	2	GAPDH, BLVRB	GAPDH, BLVRB
RYAN_MANTLE_CELL_LYMPHOMA_NOTCH_DIRECT_UP	0.103022	0.506443	0.32106	1.44191	74	17	BLNK, RHOH, IFNAR2, KLF13, CD27, DNASE2, PELI1, ZFP36L1, TNIP1, IL10RA, PTP4A3	BLNK, RHOH, IFNAR2, KLF13, CD27, DNASE2, PELI1, ZFP36L1, TNIP1, IL10RA, PTP4A3
MEINHOLD_OVARIAN_CANCER_LOW_GRADE_UP	0.0915371	0.48398	0.79633	1.44145	52	2	EIF1, CTNNAL1	EIF1, CTNNAL1
LI_LUNG_CANCER	0.112696	0.528257	0.385099	1.44082	78	11	GSTP1, HSPB1, LGALS1, PSMB6, PRDX1, P4HB, RABGGTB	GSTP1, HSPB1, LGALS1, PSMB6, PRDX1, P4HB, RABGGTB
REACTOME_INCRETIN_SYNTHESIS_SECRETION_AND_INACTIVATION	0.0886288	0.483833	0.604409	1.44058	52	4	SEC11C, SPCS2, SPCS1, SEC11A	SEC11C, SPCS2, SPCS1, SEC11A
REACTOME_SYNTHESIS_SECRETION_AND_INACTIVATION_OF_GLUCAGON_LIKE_PEPTIDE_1_GLP_1	0.0886288	0.483833	0.604409	1.44058	52	4	SEC11C, SPCS2, SPCS1, SEC11A	SEC11C, SPCS2, SPCS1, SEC11A
REACTOME_SYNTHESIS_SECRETION_AND_INACTIVATION_OF_GLUCOSE_DEPENDENT_INSULINOTROPIC_POLYPEPTIDE_GIP	0.0886288	0.483833	0.604409	1.44058	52	4	SEC11C, SPCS2, SPCS1, SEC11A	SEC11C, SPCS2, SPCS1, SEC11A
OSADA_ASCL1_TARGETS_DN	0.0915371	0.48398	0.795719	1.44035	52	2	IGFBP6, CD44	IGFBP6, CD44
REACTOME_RESPONSE_OF_EIF2AK1_HRI_TO_HEME_DEFICIENCY	0.102894	0.506443	0.545343	1.43929	63	5	ATF4, EIF2S2, ASNS, CEBPG, CHAC1	ATF4, EIF2S2, ASNS, CEBPG, CHAC1
RASHI_RESPONSE_TO_IONIZING_RADIATION_3	0.0915371	0.48398	0.795107	1.43924	52	2	TRABD, FAM136A	TRABD, FAM136A
WP_EXTRACELLULAR_VESICLES_IN_THE_CROSSTALK_OF_CARDIAC_CELLS	0.102894	0.506443	0.544921	1.43817	63	5	HSPB1, CD63, SPP1, IGF1	HSPB1, CD63, SPP1, IGF1
REACTOME_BASIGIN_INTERACTIONS	0.0886288	0.483833	0.603231	1.43777	52	4	BSG, CAV1, SLC3A2	BSG, CAV1, SLC3A2
REACTOME_ALPHA_PROTEIN_KINASE_1_SIGNALING_PATHWAY	0.0915371	0.48398	0.793884	1.43702	52	2	TIFA, UBA52	TIFA, UBA52
REACTOME_MODULATION_BY_MTB_OF_HOST_IMMUNE_SYSTEM	0.0915371	0.48398	0.793884	1.43702	52	2	B2M, UBA52	B2M, UBA52
REACTOME_P75NTR_RECRUITS_SIGNALLING_COMPLEXES	0.0915371	0.48398	0.793884	1.43702	52	2	SQSTM1, UBA52	SQSTM1, UBA52
REACTOME_REGULATION_OF_SIGNALING_BY_CBL	0.0915371	0.48398	0.793884	1.43702	52	2	BLNK, UBA52	BLNK, UBA52
DITTMER_PTHLH_TARGETS_UP	0.0990753	0.501032	0.271523	1.43618	74	25	BSG, ARF4, GPX4, TPI1, HAX1, RBX1, NDUFA13, VAMP8, VDAC2, ANXA1, LSM5, TIMM17A, TNIP1, NUCB1, CKS2	BSG, ARF4, GPX4, TPI1, HAX1, RBX1, NDUFA13, VAMP8, VDAC2, ANXA1, LSM5, TIMM17A, TNIP1, NUCB1, CKS2
STEARMAN_TUMOR_FIELD_EFFECT_UP	0.090301	0.48398	0.602409	1.43582	53	4	PLD3, SPP1, CSTB	PLD3, SPP1, CSTB
ALCALAY_AML_BY_NPM1_LOCALIZATION_UP	0.107402	0.514739	0.40246	1.43548	73	10	CLU, LUM, QPRT, CORO1B, BIK, AQP3, TANK	CLU, LUM, QPRT, CORO1B, BIK, AQP3, TANK
MCDOWELL_ACUTE_LUNG_INJURY_UP	0.102894	0.506443	0.543838	1.43531	63	5	SPP1, CSTB, TNC, BTG2	SPP1, CSTB, TNC, BTG2
KEGG_TYPE_I_DIABETES_MELLITUS	0.090301	0.48398	0.602118	1.43512	53	4	HLA-C, HLA-B, HLA-DOB	HLA-C, HLA-B, HLA-DOB
TUOMISTO_TUMOR_SUPPRESSION_BY_COL13A1_UP	0.0932642	0.484028	0.792661	1.43481	53	2	RPL14, MT1X	RPL14, MT1X
FONTAINE_PAPILLARY_THYROID_CARCINOMA_UP	0.0882852	0.483833	0.680539	1.43406	51	3	CD63, SPP1, S100A10	CD63, SPP1, S100A10
REACTOME_DISSOLUTION_OF_FIBRIN_CLOT	0.0882852	0.483833	0.680539	1.43406	51	3	ANXA2, SERPINB8, S100A10	ANXA2, SERPINB8, S100A10
TURASHVILI_BREAST_LOBULAR_CARCINOMA_VS_LOBULAR_NORMAL_DN	0.120787	0.544512	0.359098	1.43374	85	13	COMP, FN1, BGN, ASPN, SPP1, COL1A2	COMP, FN1, BGN, ASPN, SPP1, COL1A2
YAGI_AML_WITH_T_8_21_TRANSLOCATION	0.102439	0.506409	0.21077	1.4337	83	50	ITM2B, COX8A, BSG, CFD, MGMT, NDUFA2, ADRM1, CAV1, U2AF1, LGALS1, GYPC, SH3GLB1, ARID5B, MAGED2, SYNGR1, CSTB, VOPP1, FKBP8, S100A4, DDT	ITM2B, COX8A, BSG, CFD, MGMT, NDUFA2, ADRM1, CAV1, U2AF1, LGALS1, GYPC, SH3GLB1, ARID5B, MAGED2, SYNGR1, CSTB, VOPP1, FKBP8, S100A4, DDT
LU_TUMOR_VASCULATURE_UP	0.096519	0.494734	0.505014	1.43325	60	6	TNFAIP6, PMAIP1, SPP1, RPS11	TNFAIP6, PMAIP1, SPP1, RPS11
PICCALUGA_ANGIOIMMUNOBLASTIC_LYMPHOMA_DN	0.105189	0.510144	0.3297	1.43275	74	16	GADD45A, TSC22D3, EIF1, PMAIP1, EIF4E, MAP3K8, TUBB2A, THAP2, PELI1, PHF1	GADD45A, TSC22D3, EIF1, PMAIP1, EIF4E, MAP3K8, TUBB2A, THAP2, PELI1, PHF1
VETTER_TARGETS_OF_PRKCA_AND_ETS1_UP	0.0916808	0.48398	0.678879	1.43056	53	3	FN1, INSIG1	FN1, INSIG1
ENK_UV_RESPONSE_EPIDERMIS_DN	0.0946602	0.48972	0.199134	1.42994	77	58	RPL31, GLRX, MGST3, CUTA, CTSH, CFD, MGMT, TPPP3, ISG20, GUSB, HSPB1, PRDX2, LGALS3, CIRBP, MT1X, FKBP8, UAP1, TECR, ERP29, S100A4, NXT1, MAP3K8, DNAJB1, ANXA1, DNASE2, AQP3, PELI1, DCXR	RPL31, GLRX, MGST3, CUTA, CTSH, CFD, MGMT, TPPP3, ISG20, GUSB, HSPB1, PRDX2, LGALS3, CIRBP, MT1X, FKBP8, UAP1, TECR, ERP29, S100A4, NXT1, MAP3K8, DNAJB1, ANXA1, DNASE2, AQP3, PELI1, DCXR
GAUSSMANN_MLL_AF4_FUSION_TARGETS_F_UP	0.123596	0.548951	0.358025	1.42945	87	13	CTSH, FCGRT, MAP3K8, BTG2, TMEM141, DNASE2, ZFP36L1, PTP4A3, COL6A2, CNP	CTSH, FCGRT, MAP3K8, BTG2, TMEM141, DNASE2, ZFP36L1, PTP4A3, COL6A2, CNP
REACTOME_AUTOPHAGY	0.110246	0.522718	0.251955	1.42897	84	30	RHEB, TOMM7, LAMTOR4, GABARAPL2, SQSTM1, UBA52, WDR45, CHMP2A, CSNK2B, TUBB2A, LAMTOR1, VPS28, MAP1LC3B, TUBA4A, CHMP2B, VDAC1, LAMTOR5, TSG101	RHEB, TOMM7, LAMTOR4, GABARAPL2, SQSTM1, UBA52, WDR45, CHMP2A, CSNK2B, TUBB2A, LAMTOR1, VPS28, MAP1LC3B, TUBA4A, CHMP2B, VDAC1, LAMTOR5, TSG101
PLASARI_NFIC_TARGETS_BASAL_DN	0.0933786	0.484028	0.678059	1.42884	54	3	IGFBP6, INSIG1	IGFBP6, INSIG1
REACTOME_IMMUNOREGULATORY_INTERACTIONS_BETWEEN_A_LYMPHOID_AND_A_NON_LYMPHOID_CELL	0.102128	0.505807	0.369464	1.42816	71	12	HLA-C, HLA-B, ICAM3, B2M	HLA-C, HLA-B, ICAM3, B2M
DAVIES_MULTIPLE_MYELOMA_VS_MGUS_DN	0.0919732	0.48398	0.599153	1.42805	54	4	LY96, NPC2, CD27	LY96, NPC2, CD27
YAMAZAKI_TCEB3_TARGETS_DN	0.0956873	0.492992	0.290818	1.42709	70	21	ALDOA, CYBA, LGALS3, SPP1, MT1X, AKR1B1, ANXA1, SOD2, LDHB, MIF, CKS2, VDAC1, SEPHS2	ALDOA, CYBA, LGALS3, SPP1, MT1X, AKR1B1, ANXA1, SOD2, LDHB, MIF, CKS2, VDAC1, SEPHS2
MARIADASON_RESPONSE_TO_BUTYRATE_CURCUMIN_SULINDAC_TSA_2	0.0933786	0.484028	0.676867	1.42632	54	3	NPC2, NEU1, MAP1LC3B	NPC2, NEU1, MAP1LC3B
REACTOME_PEXOPHAGY	0.0933786	0.484028	0.676867	1.42632	54	3	SQSTM1, UBA52, MAP1LC3B	SQSTM1, UBA52, MAP1LC3B
DESERT_PERIVENOUS_HEPATOCELLULAR_CARCINOMA_SUBCLASS_UP	0.097035	0.494814	0.290625	1.42614	71	21	RHEB, AP3S1, SYNGR1, CTNNAL1, GGH, SPCS1, MRPS33, TMEM230, OSER1, MRPS18B, TIMM17A, DCXR, PMVK, CADM1	RHEB, AP3S1, SYNGR1, CTNNAL1, GGH, SPCS1, MRPS33, TMEM230, OSER1, MRPS18B, TIMM17A, DCXR, PMVK, CADM1
REACTOME_DEGRADATION_OF_THE_EXTRACELLULAR_MATRIX	0.10989	0.521514	0.31747	1.42578	79	17	DCN, FN1, BSG, HTRA1, TIMP1, SPP1, CD44, COL1A2	DCN, FN1, BSG, HTRA1, TIMP1, SPP1, CD44, COL1A2
REACTOME_DEFECTIVE_CHST14_CAUSES_EDS_MUSCULOCONTRACTURAL_TYPE	0.0933786	0.484028	0.676058	1.42462	54	3	DCN, BGN	DCN, BGN
REACTOME_DEFECTIVE_CHST3_CAUSES_SEDCJD	0.0933786	0.484028	0.676058	1.42462	54	3	DCN, BGN	DCN, BGN
REACTOME_DEFECTIVE_CHSY1_CAUSES_TPBS	0.0933786	0.484028	0.676058	1.42462	54	3	DCN, BGN	DCN, BGN
REACTOME_DERMATAN_SULFATE_BIOSYNTHESIS	0.0933786	0.484028	0.676058	1.42462	54	3	DCN, BGN	DCN, BGN
REACTOME_GLYCOLYSIS	0.108853	0.518711	0.39908	1.42343	74	10	ALDOA, PKM, GAPDH, TPI1, PGAM1	ALDOA, PKM, GAPDH, TPI1, PGAM1
SYED_ESTRADIOL_RESPONSE	0.1019	0.505201	0.785933	1.42263	58	2	UCP2, ACP1	UCP2, ACP1
SENESE_HDAC2_TARGETS_DN	0.11822	0.539739	0.344632	1.42249	84	14	CLU, LUM, IGFBP6, INSIG1, AQP1, SPP1, S100A4	CLU, LUM, IGFBP6, INSIG1, AQP1, SPP1, S100A4
IBRAHIM_NRF1_UP	0.100242	0.504896	0.195988	1.42238	82	59	ALDOA, FTL, PKM, GAPDH, GSTP1, MTHFD2, EIF3H, LRRC59, LMAN1, EIF2S2, RAB1A, FXYD5, EIF4E, MANF, PSMB5, UAP1, GPX3, UBE2L3, PRDX1, AKR1B1, CCT7, RPN2, TIMM17A, LDHB, PSMD4, PDAP1, AAMP, TFG, UBE2D1, DNAJC7, SLC1A5, DNAJB11, CRELD2, SEC13, MPZL1	ALDOA, FTL, PKM, GAPDH, GSTP1, MTHFD2, EIF3H, LRRC59, LMAN1, EIF2S2, RAB1A, FXYD5, EIF4E, MANF, PSMB5, UAP1, GPX3, UBE2L3, PRDX1, AKR1B1, CCT7, RPN2, TIMM17A, LDHB, PSMD4, PDAP1, AAMP, TFG, UBE2D1, DNAJC7, SLC1A5, DNAJB11, CRELD2, SEC13, MPZL1
BIOCARTA_MTA3_PATHWAY	0.104502	0.509064	0.538663	1.42166	64	5	ALDOA, GAPDH, HSPB1	ALDOA, GAPDH, HSPB1
WIERENGA_STAT5A_TARGETS_GROUP2	0.11592	0.536769	0.439623	1.42164	74	8	CCL3, CCL2, SPP1, SQSTM1, BTG2, AK3	CCL3, CCL2, SPP1, SQSTM1, BTG2, AK3
MOREAUX_B_LYMPHOCYTE_MATURATION_BY_TACI_DN	0.126404	0.553657	0.355911	1.42101	89	13	KLF13, NDUFA13, RNF7, EMC4, LSM5, RAN, MRPL43, PSMD8, EBNA1BP2, MRPS12, CHMP4A, NUDT5, LSM4	KLF13, NDUFA13, RNF7, EMC4, LSM5, RAN, MRPL43, PSMD8, EBNA1BP2, MRPS12, CHMP4A, NUDT5, LSM4
WP_INTERFERON_TYPE_I_SIGNALING_PATHWAYS	0.117465	0.538766	0.439301	1.4206	75	8	EIF4A1, RPS6, EIF4E, IFNAR2, PRMT1	EIF4A1, RPS6, EIF4E, IFNAR2, PRMT1
REACTOME_ANTIMICROBIAL_PEPTIDES	0.0953177	0.492168	0.595932	1.42038	56	4	CLU, PLA2G2A	CLU, PLA2G2A
WU_SILENCED_BY_METHYLATION_IN_BLADDER_CANCER	0.113057	0.529485	0.467485	1.42034	70	7	FCGRT, DPT, IGF1, MIR22HG, COL6A3, GCHFR, VCAN	FCGRT, DPT, IGF1, MIR22HG, COL6A3, GCHFR, VCAN
TSAI_RESPONSE_TO_IONIZING_RADIATION	0.101449	0.505201	0.26642	1.42032	76	26	CCL3, FN1, CD79A, CD59, TSC22D3, LGALS3, PRMT1, NDUFB5, BTG2, COX7B, CCT7, TNFAIP8, ENO1, TANK, RELA	CCL3, FN1, CD79A, CD59, TSC22D3, LGALS3, PRMT1, NDUFB5, BTG2, COX7B, CCT7, TNFAIP8, ENO1, TANK, RELA
REACTOME_SIGNALING_BY_RECEPTOR_TYROSINE_KINASES	0.105392	0.510144	0.214757	1.41927	85	44	FN1, PSENEN, ATP6V1G1, CYBA, POLR2L, HSPB1, CAV1, ATP6V0E1, POLR2K, SPP1, UBA52, POLR2H, COL1A2, NCF4, SPARC, ATP6V0D1, IGF1, POLR2J, ATP6V1F, ATP6V0B, AAMP, COL6A2, AP2M1, HNRNPF, APH1A, COL6A3, CLTA, POLR2I, GTF2F2, ATP6V1H	FN1, PSENEN, ATP6V1G1, CYBA, POLR2L, HSPB1, CAV1, ATP6V0E1, POLR2K, SPP1, UBA52, POLR2H, COL1A2, NCF4, SPARC, ATP6V0D1, IGF1, POLR2J, ATP6V1F, ATP6V0B, AAMP, COL6A2, AP2M1, HNRNPF, APH1A, COL6A3, CLTA, POLR2I, GTF2F2, ATP6V1H
ZHENG_FOXP3_TARGETS_IN_THYMUS_UP	0.105915	0.512154	0.30878	1.41771	76	18	ARID5B, IFNAR2, RPL5, VOPP1, FAM3C, ABT1, DCTN6, PSMA1, PELI1, PPP3CC	ARID5B, IFNAR2, RPL5, VOPP1, FAM3C, ABT1, DCTN6, PSMA1, PELI1, PPP3CC
PID_IL4_2PATHWAY	0.103627	0.506443	0.782875	1.4171	59	2	GTF3A, COL1A2	GTF3A, COL1A2
PID_LYMPH_ANGIOGENESIS_PATHWAY	0.103627	0.506443	0.782875	1.4171	59	2	FN1, COL1A2	FN1, COL1A2
REACTOME_MET_ACTIVATES_PTK2_SIGNALING	0.103627	0.506443	0.782875	1.4171	59	2	FN1, COL1A2	FN1, COL1A2
REACTOME_MET_PROMOTES_CELL_MOTILITY	0.103627	0.506443	0.782875	1.4171	59	2	FN1, COL1A2	FN1, COL1A2
REACTOME_PLATELET_AGGREGATION_PLUG_FORMATION	0.103627	0.506443	0.782875	1.4171	59	2	FN1, COL1A2	FN1, COL1A2
LINDGREN_BLADDER_CANCER_CLUSTER_1_DN	0.110837	0.523682	0.213448	1.41524	89	45	MGP, ICAM3, XBP1, INSIG1, CXCL1, MTHFD2, RPS27L, LGALS1, PYCR1, MGAT1, BLVRB, NEU1, S100A4, GPX3, TNC, SPCS1, P4HB, SEC24A, KDELR2, PSMA1, NUPR1, PELI1, COX17, VDAC1	MGP, ICAM3, XBP1, INSIG1, CXCL1, MTHFD2, RPS27L, LGALS1, PYCR1, MGAT1, BLVRB, NEU1, S100A4, GPX3, TNC, SPCS1, P4HB, SEC24A, KDELR2, PSMA1, NUPR1, PELI1, COX17, VDAC1
PID_HNF3B_PATHWAY	0.105354	0.510144	0.781651	1.41488	60	2	UCP2, ACADVL	UCP2, ACADVL
MATSUDA_NATURAL_KILLER_DIFFERENTIATION	0.104294	0.508922	0.202221	1.41428	84	54	ALDOA, RPS14, EDF1, NUCB2, TSC22D3, PKM, NDUFB10, ASPN, TPI1, COX5B, RPS18, CD38, SHMT2, CD44, CXCL3, PRMT1, CDK4, ANXA1, IGF1, CSRP1, CCT7, CISD1, POLR1D, LDHB, ASNS, PPP3CC, RANBP1, CADM1, IL1B, TIMM13, PSMD13, FKBP1A, NHP2	ALDOA, RPS14, EDF1, NUCB2, TSC22D3, PKM, NDUFB10, ASPN, TPI1, COX5B, RPS18, CD38, SHMT2, CD44, CXCL3, PRMT1, CDK4, ANXA1, IGF1, CSRP1, CCT7, CISD1, POLR1D, LDHB, ASNS, PPP3CC, RANBP1, CADM1, IL1B, TIMM13, PSMD13, FKBP1A, NHP2
REACTOME_INTERFERON_GAMMA_SIGNALING	0.116242	0.53733	0.465407	1.41403	72	7	HLA-C, HLA-B, B2M	HLA-C, HLA-B, B2M
SAMOLS_TARGETS_OF_KHSV_MIRNAS_DN	0.111756	0.525697	0.396433	1.41399	76	10	FKBP11, FN1, UCP2, SPP1, CD44, INHBA, ANXA4, MAGEH1	FKBP11, FN1, UCP2, SPP1, CD44, INHBA, ANXA4, MAGEH1
TURASHVILI_BREAST_LOBULAR_CARCINOMA_VS_DUCTAL_NORMAL_UP	0.116901	0.538473	0.334294	1.41262	82	15	COMP, FN1, BGN, ASPN, COL1A2, SPARC, IGF1, RAB18, CTHRC1, INHBA, COL6A3, VCAN, AEBP1	COMP, FN1, BGN, ASPN, COL1A2, SPARC, IGF1, RAB18, CTHRC1, INHBA, COL6A3, VCAN, AEBP1
WP_TRANSLATION_INHIBITORS_IN_CHRONICALLY_ACTIVATED_PDGFRA_CELLS	0.117834	0.53909	0.464848	1.41233	73	7	EIF4A1, RPS6, PIM2, EIF4E, RPS6KB2	EIF4A1, RPS6, PIM2, EIF4E, RPS6KB2
REACTOME_TP53_REGULATES_TRANSCRIPTION_OF_GENES_INVOLVED_IN_CYTOCHROME_C_RELEASE	0.107081	0.513663	0.779817	1.41156	61	2	PMAIP1, PRELID1	PMAIP1, PRELID1
CHAUHAN_RESPONSE_TO_METHOXYESTRADIOL_UP	0.112057	0.525721	0.3651	1.41129	78	12	ATF4, NME1, CIRBP, SLC3A2, UBE2L3, COX7B, ASNS, CKS2	ATF4, NME1, CIRBP, SLC3A2, UBE2L3, COX7B, ASNS, CKS2
WNT_SIGNALING	0.107595	0.515201	0.497194	1.41106	67	6	RPL13A, B2M, GAPDH	RPL13A, B2M, GAPDH
REACTOME_RAC2_GTPASE_CYCLE	0.115854	0.536769	0.417579	1.41096	75	9	CYBA, CAV1, LMAN1, NCF4, LAMTOR1, RAC2, RAB7A	CYBA, CAV1, LMAN1, NCF4, LAMTOR1, RAC2, RAB7A
HEDENFALK_BREAST_CANCER_BRACX_DN	0.107081	0.513663	0.779205	1.41045	61	2	OCIAD1, FKBP8	OCIAD1, FKBP8
WP_HIPPOMERLIN_SIGNALING_DYSREGULATION	0.103679	0.506443	0.591151	1.40898	61	4	PPP1CC, RBX1, CD44	PPP1CC, RBX1, CD44
YAMAZAKI_TCEB3_TARGETS_UP	0.115385	0.535686	0.279337	1.40856	86	22	CLU, B2M, ANXA2, ARF4, SRPRB, HERPUD1, CD38, VAMP8, SPARC, P4HB, KDELR2	CLU, B2M, ANXA2, ARF4, SRPRB, HERPUD1, CD38, VAMP8, SPARC, P4HB, KDELR2
NGUYEN_NOTCH1_TARGETS_DN	0.111756	0.525697	0.3943	1.40638	76	10	XBP1, SERP1, MTHFD2, HERPUD1, MGAT2, BRD2	XBP1, SERP1, MTHFD2, HERPUD1, MGAT2, BRD2
REACTOME_SCAVENGING_BY_CLASS_A_RECEPTORS	0.0967742	0.494734	0.667239	1.40604	56	3	FTL, COL1A2	FTL, COL1A2
YOSHIMURA_MAPK8_TARGETS_DN	0.117216	0.538473	0.204993	1.4053	95	51	ALDOA, SSR4, IGFBP6, FN1, DNAJB9, GADD45A, NME1, SERP1, BSG, COX5A, TPT1, NDUFAB1, DDOST, NAA20, FDPS, S100A10, PET100, RPN2, NUPR1, RABGGTB, SLC25A3, PSMD4, MDH2, NUCB1, CEBPG, FCGR2B, NRBP1, UQCC2, MPZL1, MRPL40, ADM, MAX	ALDOA, SSR4, IGFBP6, FN1, DNAJB9, GADD45A, NME1, SERP1, BSG, COX5A, TPT1, NDUFAB1, DDOST, NAA20, FDPS, S100A10, PET100, RPN2, NUPR1, RABGGTB, SLC25A3, PSMD4, MDH2, NUCB1, CEBPG, FCGR2B, NRBP1, UQCC2, MPZL1, MRPL40, ADM, MAX
FEVR_CTNNB1_TARGETS_DN	0.103155	0.506443	0.195616	1.40468	84	58	RPL3, EEF1D, PRELP, PRDX4, EIF4A1, TAF9, EIF3E, AQP1, EIF2S2, RAB1A, ZNF593, MRPL3, CD44, FAM136A, ACP1, PQBP1, RPL32, PRMT1, NXT1, RPL12, SLC25A5, AKR1B1, LSM5, PSMA1, TUBA4A, SNRPD1, EIF3L, IMPDH2, UBQLN2, ERH, PSMB7	RPL3, EEF1D, PRELP, PRDX4, EIF4A1, TAF9, EIF3E, AQP1, EIF2S2, RAB1A, ZNF593, MRPL3, CD44, FAM136A, ACP1, PQBP1, RPL32, PRMT1, NXT1, RPL12, SLC25A5, AKR1B1, LSM5, PSMA1, TUBA4A, SNRPD1, EIF3L, IMPDH2, UBQLN2, ERH, PSMB7
BASSO_B_LYMPHOCYTE_NETWORK	0.121365	0.544512	0.22503	1.40332	95	38	RPS26, PRDX4, NME1, CTSH, NDUFAB1, LGALS1, ZNF593, MRPL3, PSMD2, PSMB5, CD44, POLR2H, S100A4, LSM3, HDDC2, PSMA3, TIMM17A, ASNS, SAR1A, DESI1, PSMB7, CASP4, MRPL12, RUVBL2, EBNA1BP2, CYC1, MRPS12, PRDX3, NOP16, ETHE1	RPS26, PRDX4, NME1, CTSH, NDUFAB1, LGALS1, ZNF593, MRPL3, PSMD2, PSMB5, CD44, POLR2H, S100A4, LSM3, HDDC2, PSMA3, TIMM17A, ASNS, SAR1A, DESI1, PSMB7, CASP4, MRPL12, RUVBL2, EBNA1BP2, CYC1, MRPS12, PRDX3, NOP16, ETHE1
REACTOME_CROSS_PRESENTATION_OF_PARTICULATE_EXOGENOUS_ANTIGENS_PHAGOSOMES	0.110535	0.522718	0.774924	1.4027	63	2	CYBA, NCF4	CYBA, NCF4
REACTOME_METABOLISM_OF_NITRIC_OXIDE_NOS3_ACTIVATION_AND_REGULATION	0.098472	0.500569	0.665379	1.40212	57	3	CAV1, NOSIP	CAV1, NOSIP
HIRSCH_CELLULAR_TRANSFORMATION_SIGNATURE_DN	0.133427	0.563581	0.351149	1.402	94	13	HTRA1, CAV1, ADIRF, SPARC, MPC1, HMGN3, ISOC2, ADI1, PCMT1, DPM3, PTDSS1	HTRA1, CAV1, ADIRF, SPARC, MPC1, HMGN3, ISOC2, ADI1, PCMT1, DPM3, PTDSS1
KAAB_HEART_ATRIUM_VS_VENTRICLE_UP	0.121507	0.544689	0.212411	1.40172	99	43	COMP, PLA2G2A, RPL3, IGFBP6, ERGIC3, PRELP, DPT, CD63, RPSA, POLD4, MAGED2, RABAC1, GPX3, CCDC85B, TUBB2A, PRDX1, TMED3, SERPINB8, CSRP1, KDELR2, NUPR1, NUCB1, DESI1, VAMP5, BTG3	COMP, PLA2G2A, RPL3, IGFBP6, ERGIC3, PRELP, DPT, CD63, RPSA, POLD4, MAGED2, RABAC1, GPX3, CCDC85B, TUBB2A, PRDX1, TMED3, SERPINB8, CSRP1, KDELR2, NUPR1, NUCB1, DESI1, VAMP5, BTG3
WP_PARKINUBIQUITIN_PROTEASOMAL_SYSTEM_PATHWAY	0.129815	0.558935	0.374629	1.40165	90	11	PSMD2, UBE2L6, UBE2L3, TUBB2A, PSMD12, TUBA4A, PSMD4, PSMD8, PSMD13	PSMD2, UBE2L6, UBE2L3, TUBB2A, PSMD12, TUBA4A, PSMD4, PSMD8, PSMD13
BOQUEST_STEM_CELL_CULTURED_VS_FRESH_UP	0.099022	0.501032	0.196378	1.39817	80	57	MGP, COMP, CCL3, DCN, FN1, PRELP, TNFAIP6, PRG4, TSC22D3, CXCL1, EIF1, PMAIP1, EIF2S2, CCL2, SHMT2, CD44, CXCL3, GPX3, MAP3K8, DNAJB1, MCFD2, BTG2, IGF1	MGP, COMP, CCL3, DCN, FN1, PRELP, TNFAIP6, PRG4, TSC22D3, CXCL1, EIF1, PMAIP1, EIF2S2, CCL2, SHMT2, CD44, CXCL3, GPX3, MAP3K8, DNAJB1, MCFD2, BTG2, IGF1
MANN_RESPONSE_TO_AMIFOSTINE_UP	0.118971	0.540584	0.529412	1.39724	73	5	NEDD8, S100A4, RAD23A, ZFP36L1, CASP4	NEDD8, S100A4, RAD23A, ZFP36L1, CASP4
COLIN_PILOCYTIC_ASTROCYTOMA_VS_GLIOBLASTOMA_UP	0.105263	0.510144	0.662791	1.39666	61	3	PLA2G2A, HTRA1, SOD2	PLA2G2A, HTRA1, SOD2
LEE_AGING_CEREBELLUM_UP	0.125352	0.553561	0.330336	1.39589	88	15	B2M, CTSH, RPSA, HEXB, LGALS3, SPP1, ACADVL, CDK4	B2M, CTSH, RPSA, HEXB, LGALS3, SPP1, ACADVL, CDK4
WP_IL18_SIGNALING_PATHWAY	0.116751	0.538473	0.227319	1.39489	91	36	IER3, CCL3, FN1, EEF2, B2M, BSG, ITM2C, HSPB1, CCL2, TIMP1, SPP1, RPS11, CXCL3, COL1A2	IER3, CCL3, FN1, EEF2, B2M, BSG, ITM2C, HSPB1, CCL2, TIMP1, SPP1, RPS11, CXCL3, COL1A2
KRIEG_HYPOXIA_NOT_VIA_KDM3A	0.126411	0.553657	0.171585	1.39461	111	81	ALDOA, IER3, TNFAIP6, VKORC1, INSIG1, GADD45A, CXCL1, PKM, SPAG4, GAPDH, ISG20, ARID5A, TPI1, DDIT4, LGALS1, PPP1CC, RASSF1, LGALS3, PGAM1, KLF13, SLC3A2, CTNNAL1, CD44, POLR2H, SMOX, UAP1, RAB9A, PERP, MIR155HG, FAM162A, TNFAIP8, TUBA4A, SOD2, ENO1, TNIP1, PPP3CC, CTHRC1, VDAC1, MRPS6, CCDC107, PCGF5	ALDOA, IER3, TNFAIP6, VKORC1, INSIG1, GADD45A, CXCL1, PKM, SPAG4, GAPDH, ISG20, ARID5A, TPI1, DDIT4, LGALS1, PPP1CC, RASSF1, LGALS3, PGAM1, KLF13, SLC3A2, CTNNAL1, CD44, POLR2H, SMOX, UAP1, RAB9A, PERP, MIR155HG, FAM162A, TNFAIP8, TUBA4A, SOD2, ENO1, TNIP1, PPP3CC, CTHRC1, VDAC1, MRPS6, CCDC107, PCGF5
WILCOX_RESPONSE_TO_PROGESTERONE_UP	0.11773	0.539076	0.360589	1.39385	82	12	TNFAIP6, DNAJB9, INSIG1, IFNAR2, SMPDL3B, MAP3K8, FDPS, HMGN3	TNFAIP6, DNAJB9, INSIG1, IFNAR2, SMPDL3B, MAP3K8, FDPS, HMGN3
KARLSSON_TGFB1_TARGETS_DN	0.119266	0.541464	0.250063	1.3932	90	29	TMEM59, DCN, ITM2B, NME1, BSG, NPC2, TPI1, VAMP8, TECR, SMPDL3B, ATP6V1F, DCTN6, ZFP36L1, TNIP1, BLOC1S1, NDFIP1, CTSA	TMEM59, DCN, ITM2B, NME1, BSG, NPC2, TPI1, VAMP8, TECR, SMPDL3B, ATP6V1F, DCTN6, ZFP36L1, TNIP1, BLOC1S1, NDFIP1, CTSA
REACTOME_GOLGI_ASSOCIATED_VESICLE_BIOGENESIS	0.130573	0.560394	0.458282	1.39239	81	7	FTL, AP3S1, VAMP8, VAMP2, BLOC1S1, CLTA, AP1S2	FTL, AP3S1, VAMP8, VAMP2, BLOC1S1, CLTA, AP1S2
REACTOME_LYSOSOME_VESICLE_BIOGENESIS	0.130573	0.560394	0.458282	1.39239	81	7	VAMP8, CHMP2A, VAMP2, DNASE2, BLOC1S1, CLTA, AP1S2	VAMP8, CHMP2A, VAMP2, DNASE2, BLOC1S1, CLTA, AP1S2
REACTOME_HYALURONAN_UPTAKE_AND_DEGRADATION	0.110368	0.522718	0.583725	1.39128	65	4	GUSB, HEXB, CD44	GUSB, HEXB, CD44
TURASHVILI_BREAST_DUCTAL_CARCINOMA_VS_LOBULAR_NORMAL_UP	0.11611	0.537186	0.389974	1.39095	79	10	FN1, MGAT2, VOPP1, COL1A2, RAB18, CTHRC1, UBE2D1, INHBA	FN1, MGAT2, VOPP1, COL1A2, RAB18, CTHRC1, UBE2D1, INHBA
REACTOME_TRIGLYCERIDE_CATABOLISM	0.118971	0.540584	0.527018	1.39092	73	5	ABHD5, CAV1, PPP1CC	ABHD5, CAV1, PPP1CC
REACTOME_TRIGLYCERIDE_METABOLISM	0.118971	0.540584	0.527018	1.39092	73	5	ABHD5, CAV1, PPP1CC	ABHD5, CAV1, PPP1CC
WOO_LIVER_CANCER_RECURRENCE_UP	0.13764	0.568507	0.348349	1.39082	97	13	ALDOA, MGP, CXCL1, PKM, CCL2, COL1A2	ALDOA, MGP, CXCL1, PKM, CCL2, COL1A2
WP_OLIGODENDROCYTE_SPECIFICATION_AND_DIFFERENTIATION_LEADING_TO_MYELIN_COMPONENTS_FOR_CNS	0.118971	0.540584	0.526961	1.39077	73	5	CXCL1, IGF1, IL1B, CNP, CXCL2	CXCL1, IGF1, IL1B, CNP, CXCL2
MORI_SMALL_PRE_BII_LYMPHOCYTE_UP	0.120567	0.544512	0.359566	1.3899	84	12	SEC11C, PIM2, HERPUD1, UBA52, ERP29, DBNL, BTG2, DESI1, SLC1A5	SEC11C, PIM2, HERPUD1, UBA52, ERP29, DBNL, BTG2, DESI1, SLC1A5
MODY_HIPPOCAMPUS_NEONATAL	0.133758	0.564533	0.457244	1.38923	83	7	FN1, TNC, FDPS, CCT7, TBCA, UBE2E3	FN1, TNC, FDPS, CCT7, TBCA, UBE2E3
GROSS_HIF1A_TARGETS_DN	0.117562	0.538766	0.389472	1.38916	80	10	RPL27, GAPDH, TPI1, LGALS3, FAM162A, ENO1, LDHB	RPL27, GAPDH, TPI1, LGALS3, FAM162A, ENO1, LDHB
SHEPARD_BMYB_MORPHOLINO_UP	0.115723	0.536769	0.228279	1.38778	91	35	B2M, ITM2B, BGN, LMAN2, ANXA2, SDF2L1, TPPP3, HSPB1, EIF4E, REXO2, PGAM1, SQSTM1, PSME1, PRDX1, TYW3, ZNF622, MRPS18B, PTP4A3, AK3, PSMF1, CNDP2	B2M, ITM2B, BGN, LMAN2, ANXA2, SDF2L1, TPPP3, HSPB1, EIF4E, REXO2, PGAM1, SQSTM1, PSME1, PRDX1, TYW3, ZNF622, MRPS18B, PTP4A3, AK3, PSMF1, CNDP2
BRACHAT_RESPONSE_TO_METHOTREXATE_DN	0.128284	0.558797	0.429042	1.38742	82	8	ALDOA, GAPDH, IFITM3, NDUFV3, ENO1, ANXA4, OSTF1	ALDOA, GAPDH, IFITM3, NDUFV3, ENO1, ANXA4, OSTF1
JECHLINGER_EPITHELIAL_TO_MESENCHYMAL_TRANSITION_UP	0.122421	0.546491	0.301916	1.3862	88	18	DCN, B2M, HTRA1, MTHFD2, CCL2, IFITM3, SLC3A2, SPARC, TNC	DCN, B2M, HTRA1, MTHFD2, CCL2, IFITM3, SLC3A2, SPARC, TNC
WP_GLYCOLYSIS_IN_SENESCENCE	0.112054	0.525721	0.657283	1.38506	65	3	PKM, GAPDH, ENO1	PKM, GAPDH, ENO1
REACTOME_PROCESSING_OF_CAPPED_INTRONLESS_PRE_MRNA	0.120898	0.544512	0.765138	1.38499	69	2	LSM10, SNRPE	LSM10, SNRPE
REACTOME_SLBP_DEPENDENT_PROCESSING_OF_REPLICATION_DEPENDENT_HISTONE_PRE_MRNAS	0.120898	0.544512	0.765138	1.38499	69	2	LSM10, SNRPE	LSM10, SNRPE
MOREIRA_RESPONSE_TO_TSA_UP	0.125	0.552463	0.487954	1.38483	78	6	SSR4, COX8A, EIF4A1	SSR4, COX8A, EIF4A1
BYSTRYKH_HEMATOPOIESIS_STEM_CELL_SCP2_QTL_TRANS	0.122625	0.546491	0.764526	1.38388	70	2	POLD4, SPARC	POLD4, SPARC
HOLLERN_SOLID_NODULAR_BREAST_TUMOR_DN	0.122625	0.546491	0.764526	1.38388	70	2	AQP1, SPARC	AQP1, SPARC
WP_MIR5093P_ALTERATION_OF_YAP1ECM_AXIS	0.122625	0.546491	0.764526	1.38388	70	2	FN1, SPARC	FN1, SPARC
UEDA_CENTRAL_CLOCK	0.144663	0.580282	0.346596	1.38382	102	13	XBP1, STX5, GADD45A, HERPUD1, REXO2, MANF, DNAJB1, RPN2	XBP1, STX5, GADD45A, HERPUD1, REXO2, MANF, DNAJB1, RPN2
MARSON_FOXP3_TARGETS_STIMULATED_UP	0.112054	0.525721	0.656671	1.38377	65	3	CYTIP, ANXA1, ZFP36L1	CYTIP, ANXA1, ZFP36L1
BARRIER_CANCER_RELAPSE_TUMOR_SAMPLE_UP	0.123794	0.548951	0.524287	1.38371	76	5	DNAJB9, ATP6V1G1, ATP6V0E1	DNAJB9, ATP6V1G1, ATP6V0E1
WELCSH_BRCA1_TARGETS_UP	0.135135	0.565653	0.20451	1.38161	109	49	LUM, B2M, ANXA2, CYBA, PLD3, FCGRT, NPC2, RAB1A, HEXB, DDOST, CIRBP, HAGH, MGAT2, NEU1, NDUFA4, ANXA1, KDELR2, CCT7, RABGGTB, TIMM17A, HMGN3, CKS2, RAB2A, RAB7A, RDX, TSG101, SEPHS2, CD9, ANXA4, NDUFA12, ACTR1B, MFGE8, ANXA7, PCBD1	LUM, B2M, ANXA2, CYBA, PLD3, FCGRT, NPC2, RAB1A, HEXB, DDOST, CIRBP, HAGH, MGAT2, NEU1, NDUFA4, ANXA1, KDELR2, CCT7, RABGGTB, TIMM17A, HMGN3, CKS2, RAB2A, RAB7A, RDX, TSG101, SEPHS2, CD9, ANXA4, NDUFA12, ACTR1B, MFGE8, ANXA7, PCBD1
CHARAFE_BREAST_CANCER_LUMINAL_VS_MESENCHYMAL_UP	0.131707	0.561648	0.20299	1.38078	107	50	SSR4, PPDPF, REEP5, SERF2, COMMD3, TSC22D3, MGMT, BLNK, JTB, ADIRF, RHOH, TMEM134, CIRBP, SYNGR1, BLVRB, ERP29, CHMP2A, SMPDL3B, C1orf43, TMED3, BIK	SSR4, PPDPF, REEP5, SERF2, COMMD3, TSC22D3, MGMT, BLNK, JTB, ADIRF, RHOH, TMEM134, CIRBP, SYNGR1, BLVRB, ERP29, CHMP2A, SMPDL3B, C1orf43, TMED3, BIK
HAHTOLA_MYCOSIS_FUNGOIDES_DN	0.122625	0.546491	0.762691	1.38056	70	2	RPL31, PRMT1	RPL31, PRMT1
REACTOME_RHOH_GTPASE_CYCLE	0.136943	0.568507	0.454045	1.37951	85	7	TMEM59, CAV1, RHOH, LAMTOR1, RAB7A, SLC1A5	TMEM59, CAV1, RHOH, LAMTOR1, RAB7A, SLC1A5
REACTOME_KERATAN_SULFATE_KERATIN_METABOLISM	0.123794	0.548951	0.522384	1.37869	76	5	LUM, PRELP, HEXB	LUM, PRELP, HEXB
KEGG_PENTOSE_AND_GLUCURONATE_INTERCONVERSIONS	0.113752	0.530876	0.654223	1.37861	66	3	GUSB, AKR1B1, DCXR	GUSB, AKR1B1, DCXR
LU_TUMOR_ANGIOGENESIS_UP	0.115385	0.535686	0.578299	1.37835	68	4	TNFAIP6, SPP1, CD44	TNFAIP6, SPP1, CD44
DIAZ_CHRONIC_MYELOGENOUS_LEUKEMIA_UP	0.113519	0.530717	0.128307	1.37833	109	218	TMEM59, RPL31, ERGIC3, CNPY2, CD59, PRDX4, NME1, BSG, DAD1, ARF4, TAF9, MTHFD2, RPS27L, TPI1, NDUFAB1, PPP1CC, ATP6V0E1, RASSF1, LMAN1, EIF2S2, POLR2K, CD63, RHOH, SAMSN1, TIMP1, EIF4E, MRPL3, ALG5, NDUFA5, SQSTM1, PFN1, SHMT2, PSMD2, NDUFC2, PSMB5, BLVRB, ACP1, ISCA1, PSMB1, NDUFV2, NCF4, UROS, PRMT1, GGH, RAB9A, NDUFB5, TMED3, YKT6, DGUOK, PHB2, CNBP, YTHDF2, RSL24D1, ANXA1, EIF3I, LSM5, HSD17B…	TMEM59, RPL31, ERGIC3, CNPY2, CD59, PRDX4, NME1, BSG, DAD1, ARF4, TAF9, MTHFD2, RPS27L, TPI1, NDUFAB1, PPP1CC, ATP6V0E1, RASSF1, LMAN1, EIF2S2, POLR2K, CD63, RHOH, SAMSN1, TIMP1, EIF4E, MRPL3, ALG5, NDUFA5, SQSTM1, PFN1, SHMT2, PSMD2, NDUFC2, PSMB5, BLVRB, ACP1, ISCA1, PSMB1, NDUFV2, NCF4, UROS, PRMT1, GGH, RAB9A, NDUFB5, TMED3, YKT6, DGUOK, PHB2, CNBP, YTHDF2, RSL24D1, ANXA1, EIF3I, LSM5, HSD17B…
REACTOME_METABOLISM_OF_STEROID_HORMONES	0.115385	0.535686	0.578077	1.37782	68	4	TSPO, AKR1B1, HSD17B12, SRD5A3	TSPO, AKR1B1, HSD17B12, SRD5A3
HWANG_PROSTATE_CANCER_MARKERS	0.136943	0.568507	0.453339	1.37737	85	7	CLU, LGALS1, LGALS3, RAN, MIF	CLU, LGALS1, LGALS3, RAN, MIF
WP_IMATINIB_AND_CHRONIC_MYELOID_LEUKEMIA	0.113752	0.530876	0.653611	1.37732	66	3	GADD45A, PIM2, CDKN1B	GADD45A, PIM2, CDKN1B
FAELT_B_CLL_WITH_VH3_21_DN	0.131915	0.561648	0.356082	1.37643	92	12	SERP1, COX7A2, NPC2, TSPO, SAP18, CDKN1B, FCGR2B, PSMD8, IFI6, NDUFC1	SERP1, COX7A2, NPC2, TSPO, SAP18, CDKN1B, FCGR2B, PSMD8, IFI6, NDUFC1
REACTOME_RHOJ_GTPASE_CYCLE	0.115385	0.535686	0.577465	1.37636	68	4	CAV1, LAMTOR1, RAB7A, SLC1A5	CAV1, LAMTOR1, RAB7A, SLC1A5
FLECHNER_BIOPSY_KIDNEY_TRANSPLANT_REJECTED_VS_OK_DN	0.138047	0.569276	0.166883	1.37544	122	84	GLRX, NDUFS8, ITM2B, UQCRQ, DNAJB9, FKBP2, MPC2, HTRA1, HSPB1, AQP1, NDUFAB1, ATP6V0E1, RAB1A, PRDX2, DDOST, NDUFA5, QPRT, UQCRFS1, HAGH, SLC3A2, COX6A1, MT1X, ISCA1, TECR, GPX3, GGH, DDT, TUBB2A, NDUFB5, FAM3C, VDAC2, EIF3I, SERPINI1, ETFA, COX7B, MRPS18B, AQP3, RABGGTB	GLRX, NDUFS8, ITM2B, UQCRQ, DNAJB9, FKBP2, MPC2, HTRA1, HSPB1, AQP1, NDUFAB1, ATP6V0E1, RAB1A, PRDX2, DDOST, NDUFA5, QPRT, UQCRFS1, HAGH, SLC3A2, COX6A1, MT1X, ISCA1, TECR, GPX3, GGH, DDT, TUBB2A, NDUFB5, FAM3C, VDAC2, EIF3I, SERPINI1, ETFA, COX7B, MRPS18B, AQP3, RABGGTB
REACTOME_AMYLOID_FIBER_FORMATION	0.134467	0.56529	0.425307	1.37535	86	8	B2M, ITM2B, PSENEN, UBA52, UBE2L6	B2M, ITM2B, PSENEN, UBA52, UBE2L6
REACTOME_HIV_TRANSCRIPTION_INITIATION	0.12627	0.553657	0.385284	1.37422	86	10	TAF9, POLR2L, POLR2K, POLR2H, POLR2J, GTF2B, GTF2A2, POLR2I, GTF2F2	TAF9, POLR2L, POLR2K, POLR2H, POLR2J, GTF2B, GTF2A2, POLR2I, GTF2F2
ACEVEDO_LIVER_CANCER_WITH_H3K27ME3_UP	0.122222	0.546491	0.295388	1.3737	87	19	MGP, PLA2G2A, NOP10, CYTIP, TOMM7, CXCL1, GABARAPL2	MGP, PLA2G2A, NOP10, CYTIP, TOMM7, CXCL1, GABARAPL2
TAKAO_RESPONSE_TO_UVB_RADIATION_DN	0.142653	0.577865	0.367019	1.37317	99	11	ANXA2, CREB3, ARPC1B, DNAJB1, PHB2, SERPINB8, PSMA3, RER1, ADM	ANXA2, CREB3, ARPC1B, DNAJB1, PHB2, SERPINB8, PSMA3, RER1, ADM
ELLWOOD_MYC_TARGETS_UP	0.117057	0.538473	0.575628	1.37198	69	4	DPP7, RPL37A, HSD17B12, SPATS2	DPP7, RPL37A, HSD17B12, SPATS2
COLINA_TARGETS_OF_4EBP1_AND_4EBP2	0.125917	0.553657	0.198125	1.37061	102	52	HLA-B, CD59, B2M, MRPL23, LY96, PHPT1, CTSH, TOR3A, IFI27L2, FXYD5, HEXB, IFITM3, BLVRB, MT1X, AIG1, SNRPE, GPX3, SMPDL3B, PERP, DNAJC15, PSMB8, GPAA1, SNRPD1, MFSD1, C1S, GLA	HLA-B, CD59, B2M, MRPL23, LY96, PHPT1, CTSH, TOR3A, IFI27L2, FXYD5, HEXB, IFITM3, BLVRB, MT1X, AIG1, SNRPE, GPX3, SMPDL3B, PERP, DNAJC15, PSMB8, GPAA1, SNRPD1, MFSD1, C1S, GLA
WANG_CLASSIC_ADIPOGENIC_TARGETS_OF_PPARG	0.117148	0.538473	0.649724	1.36913	68	3	MGST3, CFD	MGST3, CFD
KOYAMA_SEMA3B_TARGETS_UP	0.139715	0.569276	0.236331	1.36881	107	32	RPS10, IGFBP6, DDIT4, TPT1, RABAC1, ST6GALNAC4, SPARC, UBE2L6, SAP18, ANXA1, SERPINI1, SERPINB8, PSMB8, OCIAD2, VAMP2, CTHRC1, PCGF5, GLIPR1, CHAC1, C7orf50, DEDD2, CCDC80	RPS10, IGFBP6, DDIT4, TPT1, RABAC1, ST6GALNAC4, SPARC, UBE2L6, SAP18, ANXA1, SERPINI1, SERPINB8, PSMB8, OCIAD2, VAMP2, CTHRC1, PCGF5, GLIPR1, CHAC1, C7orf50, DEDD2, CCDC80
TURASHVILI_BREAST_DUCTAL_CARCINOMA_VS_DUCTAL_NORMAL_UP	0.129573	0.558797	0.404883	1.36806	84	9	LUM, FN1, ASPN, CD44, COL1A2, CKS2, UBE2D1	LUM, FN1, ASPN, CD44, COL1A2, CKS2, UBE2D1
FRIDMAN_IMMORTALIZATION_DN	0.130225	0.560251	0.518333	1.368	80	5	IGFBP6, HTRA1, SPARC, MAP1LC3B	IGFBP6, HTRA1, SPARC, MAP1LC3B
WALLACE_PROSTATE_CANCER_RACE_UP	0.127044	0.555721	0.224977	1.3677	100	35	CLU, GLRX, HLA-B, LY96, CYTIP, ISG20, PIM2, GMFG, SAMSN1, UCP2, IFITM3, CD27	CLU, GLRX, HLA-B, LY96, CYTIP, ISG20, PIM2, GMFG, SAMSN1, UCP2, IFITM3, CD27
RODRIGUES_THYROID_CARCINOMA_UP	0.118846	0.540584	0.648661	1.36689	69	3	FKBP11, SDF2L1	FKBP11, SDF2L1
MARSON_BOUND_BY_FOXP3_STIMULATED	0.129282	0.558797	0.151551	1.36687	116	116	TMEM59, IER3, OAZ1, RPS26, MRPL34, XBP1, LY96, ITM2B, CYTIP, INSIG1, SERF2, COMMD3, RHEB, CISD2, NDUFAF3, GMFG, DDIT4, GYPC, SAMSN1, TMEM134, UCP2, POLD4, EIF4E, ARID5B, ARPC1B, ISCU, SLC3A2, CSTB, LSM10, DRAM2, WDR45, NDUFV2, CDK4, C1orf43, PRDX1, YKT6, LRP10, FAM162A, OCIAD2, TOLLIP, ZFP36L1, CDKN1B, PSMD4, IL10RA, TNFRSF18, PMVK, TMEM19, ANAPC11, RAB2A, RHOG, NDFIP1, NRBP1, UBE2D1, PSMB3, TMEM…	TMEM59, IER3, OAZ1, RPS26, MRPL34, XBP1, LY96, ITM2B, CYTIP, INSIG1, SERF2, COMMD3, RHEB, CISD2, NDUFAF3, GMFG, DDIT4, GYPC, SAMSN1, TMEM134, UCP2, POLD4, EIF4E, ARID5B, ARPC1B, ISCU, SLC3A2, CSTB, LSM10, DRAM2, WDR45, NDUFV2, CDK4, C1orf43, PRDX1, YKT6, LRP10, FAM162A, OCIAD2, TOLLIP, ZFP36L1, CDKN1B, PSMD4, IL10RA, TNFRSF18, PMVK, TMEM19, ANAPC11, RAB2A, RHOG, NDFIP1, NRBP1, UBE2D1, PSMB3, TMEM…
MITSIADES_RESPONSE_TO_APLIDIN_UP	0.131422	0.561648	0.181034	1.36679	109	66	COMP, CCL3, STX5, CYTIP, GADD45A, TSC22D3, ARF4, TOR3A, ISG20, EIF1, ATP6V0E1, HERPUD1, SAMSN1, TIMP1, ARID5B, IFITM3, SQSTM1, SLC3A2, RAB9A, BRD2, RNF114, DGUOK, IGF1, OSER1, VAMP2, MAP1LC3B, RABGGTB, ZNF165, NMRK1, GLA, GTF2B	COMP, CCL3, STX5, CYTIP, GADD45A, TSC22D3, ARF4, TOR3A, ISG20, EIF1, ATP6V0E1, HERPUD1, SAMSN1, TIMP1, ARID5B, IFITM3, SQSTM1, SLC3A2, RAB9A, BRD2, RNF114, DGUOK, IGF1, OSER1, VAMP2, MAP1LC3B, RABGGTB, ZNF165, NMRK1, GLA, GTF2B
BROWNE_HCMV_INFECTION_24HR_DN	0.132895	0.563071	0.265957	1.36647	100	23	OAZ1, CD59, MGST3, B2M, MGMT, CAV1, LGALS3, CD44, UROS, S100A4, FDPS, S100A10	OAZ1, CD59, MGST3, B2M, MGMT, CAV1, LGALS3, CD44, UROS, S100A4, FDPS, S100A10
IIZUKA_LIVER_CANCER_PROGRESSION_G1_G2_UP	0.129534	0.558797	0.75474	1.36617	74	2	PSME1, UBE2L6	PSME1, UBE2L6
HENDRICKS_SMARCA4_TARGETS_UP	0.14374	0.578984	0.422449	1.36611	92	8	GADD45A, CTSH, LGALS1, CCL2, PERP	GADD45A, CTSH, LGALS1, CCL2, PERP
MULLIGAN_NTF3_SIGNALING_VIA_INSR_AND_IGF1R_UP	0.131833	0.561648	0.517423	1.3656	81	5	NME1, SERP1, CCL2	NME1, SERP1, CCL2
MULLIGAN_NTF3_SIGNALING_VIA_INSR_AND_IGF1R_DN	0.129534	0.558797	0.753517	1.36396	74	2	WDR45, RAB9A	WDR45, RAB9A
WHITEHURST_PACLITAXEL_SENSITIVITY	0.129534	0.558797	0.753517	1.36396	74	2	PSMB1, RAB9A	PSMB1, RAB9A
LIU_BREAST_CANCER	0.120543	0.544512	0.647002	1.36339	70	3	EIF1, HNRNPA0	EIF1, HNRNPA0
PID_AURORA_A_PATHWAY	0.135048	0.565653	0.516492	1.36314	83	5	OAZ1, GADD45A, AURKAIP1, RAN	OAZ1, GADD45A, AURKAIP1, RAN
REACTOME_NRIF_SIGNALS_CELL_DEATH_FROM_THE_NUCLEUS	0.12709	0.555721	0.571819	1.36291	75	4	PSENEN, SQSTM1, UBA52	PSENEN, SQSTM1, UBA52
KONG_E2F3_TARGETS	0.129534	0.558797	0.752905	1.36285	74	2	RPL3, RPL12	RPL3, RPL12
PARENT_MTOR_SIGNALING_DN	0.129534	0.558797	0.752905	1.36285	74	2	CXCL3, RPL12	CXCL3, RPL12
JINESH_BLEBBISHIELD_TO_IMMUNE_CELL_FUSION_PBSHMS_DN	0.131677	0.561648	0.205742	1.3623	105	46	FTL, IER3, CUTA, INSIG1, CXCL1, ISG20, FCGRT, DDIT4, PMAIP1, UCP2, PRDX2, IFITM3, PIGP, CSTB, UBE2L6, AKR1B1, SERPINB8, FAM162A, AIM2, DYNLRB1, SOD2, ZFP36L1, NMRK1, MRPS6, SPTSSA, ICAM2, IFI6, GCHFR, PGD, IFI35, DPY30, APOBEC3G, TSC22D1, IFNGR2, GALK2, CFH, BCAR3, TNFAIP2	FTL, IER3, CUTA, INSIG1, CXCL1, ISG20, FCGRT, DDIT4, PMAIP1, UCP2, PRDX2, IFITM3, PIGP, CSTB, UBE2L6, AKR1B1, SERPINB8, FAM162A, AIM2, DYNLRB1, SOD2, ZFP36L1, NMRK1, MRPS6, SPTSSA, ICAM2, IFI6, GCHFR, PGD, IFI35, DPY30, APOBEC3G, TSC22D1, IFNGR2, GALK2, CFH, BCAR3, TNFAIP2
SMID_BREAST_CANCER_NORMAL_LIKE_UP	0.139024	0.569276	0.193108	1.36215	113	55	CLU, PLA2G2A, MZB1, DCN, CD79A, LY96, CYTIP, ISG20, DPT, ITM2C, ARID5A, GMFG, CAV1, AQP1, CCL2, CD38, CD27, HLA-DOB	CLU, PLA2G2A, MZB1, DCN, CD79A, LY96, CYTIP, ISG20, DPT, ITM2C, ARID5A, GMFG, CAV1, AQP1, CCL2, CD38, CD27, HLA-DOB
NAKAJIMA_MAST_CELL	0.145286	0.581035	0.421044	1.36156	93	8	CLU, CCL2, TIMP1, LGALS3, PRDX1	CLU, CCL2, TIMP1, LGALS3, PRDX1
NAKAMURA_ADIPOGENESIS_LATE_UP	0.148359	0.588041	0.363819	1.3612	103	11	MGP, INSIG1, MGMT, PPP1CC, BLOC1S1, CKS2, MRPS6, SMPD1, COL6A3	MGP, INSIG1, MGMT, PPP1CC, BLOC1S1, CKS2, MRPS6, SMPD1, COL6A3
NOUZOVA_TRETINOIN_AND_H4_ACETYLATION	0.145863	0.582468	0.313233	1.36119	103	16	EIF3H, NDUFA5, NAA20, TRAPPC1, SERPINI1, MRPS18B, PSMA3, CHMP2B, NELFE, SPAG7, PPP2R3C, TADA3, COPS5, NUDT5, MRPS31	EIF3H, NDUFA5, NAA20, TRAPPC1, SERPINI1, MRPS18B, PSMA3, CHMP2B, NELFE, SPAG7, PPP2R3C, TADA3, COPS5, NUDT5, MRPS31
BLANCO_MELO_COVID19_SARS_COV_2_LOW_MOI_INFECTION_A594_ACE2_EXPRESSING_CELLS_UP	0.151685	0.59373	0.34075	1.36048	107	13	HLA-B, IER3, PRG4, CXCL1, CCL2, CXCL3	HLA-B, IER3, PRG4, CXCL1, CCL2, CXCL3
KORKOLA_CHORIOCARCINOMA_UP	0.128763	0.558797	0.570729	1.36031	76	4	GAPDH, TPI1, PHB2, CD9	GAPDH, TPI1, PHB2, CD9
LANDIS_ERBB2_BREAST_TUMORS_65_UP	0.128763	0.558797	0.570729	1.36031	76	4	SERP1, PERP, RAB18, CD9	SERP1, PERP, RAB18, CD9
YAGI_AML_WITH_T_9_11_TRANSLOCATION	0.145863	0.582468	0.312855	1.35955	103	16	LUM, MGMT, JTB, QPRT, VAMP8, RPN2, GLA, ATP6V0B, DNAJC7, NDUFS3, IFI35, DDX39A, BLCAP, MRPL33	LUM, MGMT, JTB, QPRT, VAMP8, RPN2, GLA, ATP6V0B, DNAJC7, NDUFS3, IFI35, DDX39A, BLCAP, MRPL33
JONES_TCOF1_TARGETS	0.131261	0.56154	0.75107	1.35953	75	2	PMAIP1, PERP	PMAIP1, PERP
PLASARI_NFIC_TARGETS_BASAL_UP	0.131261	0.56154	0.75107	1.35953	75	2	CLU, PERP	CLU, PERP
PID_IL1_PATHWAY	0.130435	0.560394	0.570116	1.35885	77	4	SQSTM1, TOLLIP, RELA, IL1B	SQSTM1, TOLLIP, RELA, IL1B
CAFFAREL_RESPONSE_TO_THC_24HR_5_DN	0.154494	0.597533	0.339969	1.35736	109	13	NME1, ARF4, HERPUD1, SHMT2, SLC3A2, ASNS, RAB2A, RANBP1, NDUFB3	NME1, ARF4, HERPUD1, SHMT2, SLC3A2, ASNS, RAB2A, RANBP1, NDUFB3
REACTOME_INTERLEUKIN_3_INTERLEUKIN_5_AND_GM_CSF_SIGNALING	0.125637	0.553657	0.643918	1.35689	73	3	BLNK, UBA52	BLNK, UBA52
REACTOME_VESICLE_MEDIATED_TRANSPORT	0.146093	0.582517	0.163323	1.35628	128	88	FTL, CD59, TMED9, STX5, LMAN2, ARF4, KDELR1, COPE, AP3S1, GABARAPL2, LMAN1, RAB1A, UBA52, VAMP8, COL1A2, NEDD8, CHMP2A, SPARC, RAB9A, ARFGAP1, TUBB2A, TRAPPC1, TMED3, YKT6, MCFD2, SEC24A, VPS28, RAB18, DCTN6, KDELR2, VAMP2, DNASE2, MAP1LC3B, TUBA4A, BLOC1S1, CHMP2B, TRAPPC3, UBQLN2, RAB7A, TSG101, TFG, DCTN2, AP2M1, ARL1, ARFIP2, SEC13, CHMP5, DCTN3, ARF5, CLTA, NAA38, PREB, COPS6, AP1S2, COPS3, …	FTL, CD59, TMED9, STX5, LMAN2, ARF4, KDELR1, COPE, AP3S1, GABARAPL2, LMAN1, RAB1A, UBA52, VAMP8, COL1A2, NEDD8, CHMP2A, SPARC, RAB9A, ARFGAP1, TUBB2A, TRAPPC1, TMED3, YKT6, MCFD2, SEC24A, VPS28, RAB18, DCTN6, KDELR2, VAMP2, DNASE2, MAP1LC3B, TUBA4A, BLOC1S1, CHMP2B, TRAPPC3, UBQLN2, RAB7A, TSG101, TFG, DCTN2, AP2M1, ARL1, ARFIP2, SEC13, CHMP5, DCTN3, ARF5, CLTA, NAA38, PREB, COPS6, AP1S2, COPS3, …
GOTZMANN_EPITHELIAL_TO_MESENCHYMAL_TRANSITION_UP	0.149786	0.589728	0.362493	1.35624	104	11	CLU, FN1, CCL2, RPSA, TIMP1, TNC	CLU, FN1, CCL2, RPSA, TIMP1, TNC
AGUIRRE_PANCREATIC_CANCER_COPY_NUMBER_DN	0.13834	0.569276	0.25432	1.35581	104	26	FKBP11, ATF4, PFDN5, RPS6, CD63, ZNF593, ISOC1, EIF3D, YTHDF2, TXN2, DCTN6, LSM3, MPST, BLOC1S1	FKBP11, ATF4, PFDN5, RPS6, CD63, ZNF593, ISOC1, EIF3D, YTHDF2, TXN2, DCTN6, LSM3, MPST, BLOC1S1
BOYAULT_LIVER_CANCER_SUBCLASS_G3_UP	0.136176	0.568003	0.295268	1.35567	98	18	RPL8, NME1, EIF3H, LRRC59, PPP1CC, POLR2K, ENO1, GLA, SNRPD2, TSN, AGA, PGD, EBNA1BP2, PPP2R3C, COPS5, DR1, TMX1	RPL8, NME1, EIF3H, LRRC59, PPP1CC, POLR2K, ENO1, GLA, SNRPD2, TSN, AGA, PGD, EBNA1BP2, PPP2R3C, COPS5, DR1, TMX1
GAJATE_RESPONSE_TO_TRABECTEDIN_UP	0.144231	0.578984	0.301521	1.35415	104	17	CLU, HLA-C, GADD45A, NUCB2, CFD, CD44, S100A4, ANXA1, NUPR1, ASNS	CLU, HLA-C, GADD45A, NUCB2, CFD, CD44, S100A4, ANXA1, NUPR1, ASNS
WP_16P112_DISTAL_DELETION_SYNDROME	0.132988	0.563071	0.748012	1.35399	76	2	PRMT1, TUFM	PRMT1, TUFM
REACTOME_MITOCHONDRIAL_PROTEIN_IMPORT	0.144231	0.578984	0.301451	1.35384	104	17	SLC25A6, TOMM7, CHCHD2, TIMM8B, TIMM17A, COX17, VDAC1, TIMM13, GFER, TOMM5, TIMM17B, CYC1, TIMM10, GRPEL1, HSCB	SLC25A6, TOMM7, CHCHD2, TIMM8B, TIMM17A, COX17, VDAC1, TIMM13, GFER, TOMM5, TIMM17B, CYC1, TIMM10, GRPEL1, HSCB
LINDGREN_BLADDER_CANCER_CLUSTER_3_DN	0.134993	0.565653	0.24245	1.35078	102	29	ATF4, CTSH, RPL36AL, EIF3E, RPS25, ITM2C, ADRM1, GMFG, PRDX5	ATF4, CTSH, RPL36AL, EIF3E, RPS25, ITM2C, ADRM1, GMFG, PRDX5
WP_PROXIMAL_TUBULE_TRANSPORT	0.149923	0.589728	0.417562	1.3503	96	8	ATP6V1G1, AQP1, ATP6V0E1, SLC3A2, ATP6V1F, ATP6V0B	ATP6V1G1, AQP1, ATP6V0E1, SLC3A2, ATP6V1F, ATP6V0B
WP_PHOTODYNAMIC_THERAPYINDUCED_UNFOLDED_PROTEIN_RESPONSE	0.149923	0.589728	0.417385	1.34973	96	8	ATF4, XBP1, DNAJB9	ATF4, XBP1, DNAJB9
KAYO_AGING_MUSCLE_UP	0.151473	0.593333	0.31054	1.34949	107	16	RPL36A, UQCRB, CCL2, BRD2, TIMM17A, ASNS, GLA, RELA, PSMF1, INHBA, CNP	RPL36A, UQCRB, CCL2, BRD2, TIMM17A, ASNS, GLA, RELA, PSMF1, INHBA, CNP
SMID_BREAST_CANCER_BASAL_UP	0.137681	0.568507	0.185876	1.34899	113	59	CD59, PRELP, NDUFA4L2, CXCL1, GSTP1, ISG20, ITM2C, DDIT4, CCL2, FXYD5, SPP1, IFNAR2, CD38, CD44, MT1X, ACP1, S100A4, SMPDL3B, GGH, PERP, TUBB2A, S100A10, SOD2, PELI1, ENO1, LDHB, ASNS, TSN, PDAP1, PTP4A3, BTG3, UBE2E3	CD59, PRELP, NDUFA4L2, CXCL1, GSTP1, ISG20, ITM2C, DDIT4, CCL2, FXYD5, SPP1, IFNAR2, CD38, CD44, MT1X, ACP1, S100A4, SMPDL3B, GGH, PERP, TUBB2A, S100A10, SOD2, PELI1, ENO1, LDHB, ASNS, TSN, PDAP1, PTP4A3, BTG3, UBE2E3
VANDESLUIS_COMMD1_TARGETS_GROUP_3_UP	0.150209	0.589877	0.326713	1.34853	107	14	ALDOA, FKBP11, IER3, CYBA, TPI1, SHMT2	ALDOA, FKBP11, IER3, CYBA, TPI1, SHMT2
HALMOS_CEBPA_TARGETS_DN	0.13073	0.560617	0.639845	1.34831	76	3	GADD45A, TSC22D3	GADD45A, TSC22D3
KEGG_EPITHELIAL_CELL_SIGNALING_IN_HELICOBACTER_PYLORI_INFECTION	0.148041	0.587213	0.377783	1.34747	101	10	ATP6V1G1, CXCL1, ATP6V0E1, ATP6V0D1, ATP6V1F, RELA, ATP6V0B	ATP6V1G1, CXCL1, ATP6V0E1, ATP6V0D1, ATP6V1F, RELA, ATP6V0B
KEGG_NUCLEOTIDE_EXCISION_REPAIR	0.137124	0.568507	0.565217	1.34717	81	4	POLD4, RBX1, RAD23A, RPA3	POLD4, RBX1, RAD23A, RPA3
REACTOME_RECOGNITION_OF_DNA_DAMAGE_BY_PCNA_CONTAINING_REPLICATION_COMPLEX	0.137124	0.568507	0.565217	1.34717	81	4	POLD4, RBX1, UBA52, RPA3	POLD4, RBX1, UBA52, RPA3
REACTOME_TERMINATION_OF_TRANSLESION_DNA_SYNTHESIS	0.137124	0.568507	0.565217	1.34717	81	4	POLD4, UBA52, UBE2L6, RPA3	POLD4, UBA52, UBE2L6, RPA3
WP_NUCLEOTIDE_EXCISION_REPAIR	0.137124	0.568507	0.565217	1.34717	81	4	POLD4, RBX1, RAD23A, RPA3	POLD4, RBX1, RAD23A, RPA3
WP_MITOCHONDRIAL_COMPLEX_III_ASSEMBLY	0.15456	0.597533	0.416089	1.34554	99	8	UQCRQ, UQCRH, UQCRB, UQCRFS1, UQCC2, CYC1, UQCRC1	UQCRQ, UQCRH, UQCRB, UQCRFS1, UQCC2, CYC1, UQCRC1
DORN_ADENOVIRUS_INFECTION_12HR_UP	0.143087	0.578305	0.509747	1.34534	88	5	ATF4, TSC22D3, RAB1A	ATF4, TSC22D3, RAB1A
SHI_SPARC_TARGETS_DN	0.139896	0.569276	0.743119	1.34513	80	2	SPARC, MAP3K8	SPARC, MAP3K8
LY_AGING_OLD_UP	0.134126	0.565103	0.637721	1.34383	78	3	COMP, HTRA1	COMP, HTRA1
WP_NONGENOMIC_ACTIONS_OF_125_DIHYDROXYVITAMIN_D3	0.143087	0.578305	0.508462	1.34195	88	5	IFI27L2, CAV1, CCL2	IFI27L2, CAV1, CCL2
FOSTER_TOLERANT_MACROPHAGE_UP	0.156338	0.600495	0.317399	1.34123	110	15	GLRX, ISG20, MTHFD2, PRDX5, CD38, TSPO, NUPR1, TANK, PPP3CC, BTG3	GLRX, ISG20, MTHFD2, PRDX5, CD38, TSPO, NUPR1, TANK, PPP3CC, BTG3
REACTOME_RHO_GTPASE_EFFECTORS	0.149596	0.589728	0.273283	1.34104	110	21	CYBA, PPP1CC, ARPC1B, PFN1, NCF4, TUBB2A, BUB3, TUBA4A, CDKN1B, RAC2, PMF1, RHOG, PIN1, SEC13	CYBA, PPP1CC, ARPC1B, PFN1, NCF4, TUBB2A, BUB3, TUBA4A, CDKN1B, RAC2, PMF1, RHOG, PIN1, SEC13
PID_DNA_PK_PATHWAY	0.139896	0.569276	0.740673	1.34071	80	2	PNKP, CSNK2B	PNKP, CSNK2B
HAHTOLA_MYCOSIS_FUNGOIDES_CD4_UP	0.143054	0.578305	0.292	1.34067	103	18	GLRX, IER3, CCL3, CXCL1, ABHD5, CXCL3, NEU1, BTG2, SOD2, IL1B, GLIPR1, ADM, CXCL2	GLRX, IER3, CCL3, CXCL1, ABHD5, CXCL3, NEU1, BTG2, SOD2, IL1B, GLIPR1, ADM, CXCL2
WANG_BARRETTS_ESOPHAGUS_UP	0.155298	0.598771	0.375698	1.34003	106	10	CLU, GLRX, ISG20, POLD4, PFN1	CLU, GLRX, ISG20, POLD4, PFN1
KEGG_ADHERENS_JUNCTION	0.137521	0.568507	0.635863	1.33992	80	3	ACP1, CSNK2B, RAC2	ACP1, CSNK2B, RAC2
NEBEN_AML_WITH_FLT3_OR_NRAS_DN	0.137521	0.568507	0.635863	1.33992	80	3	RPS3, LDHB, RAC2	RPS3, LDHB, RAC2
REACTOME_PYRUVATE_METABOLISM	0.159196	0.600671	0.41433	1.33985	102	8	BSG, MPC2, HAGH, MPC1, LDHB, VDAC1	BSG, MPC2, HAGH, MPC1, LDHB, VDAC1
REACTOME_NF_KB_IS_ACTIVATED_AND_SIGNALS_SURVIVAL	0.137521	0.568507	0.635251	1.33863	80	3	SQSTM1, UBA52, RELA	SQSTM1, UBA52, RELA
REACTOME_P75NTR_SIGNALS_VIA_NF_KB	0.137521	0.568507	0.635251	1.33863	80	3	SQSTM1, UBA52, RELA	SQSTM1, UBA52, RELA
JOHANSSON_BRAIN_CANCER_EARLY_VS_LATE_DN	0.153963	0.597391	0.395922	1.33778	100	9	CLU, DCN, ITM2B	CLU, DCN, ITM2B
REACTOME_KERATAN_SULFATE_BIOSYNTHESIS	0.143813	0.578984	0.561264	1.33775	85	4	LUM, PRELP	LUM, PRELP
GILDEA_METASTASIS	0.155298	0.598771	0.374922	1.33726	106	10	FN1, ADIRF, SPARC, RAC2, VAMP5, GLIPR1, TAGLN, CPQ, TIMP3	FN1, ADIRF, SPARC, RAC2, VAMP5, GLIPR1, TAGLN, CPQ, TIMP3
KORKOLA_TERATOMA	0.143813	0.578984	0.560933	1.33696	85	4	MGP, DCN	MGP, DCN
DELACROIX_RARG_BOUND_MEF	0.156863	0.600671	0.202295	1.33692	127	44	RPL13A, FTL, NDUFS8, FN1, MRPL34, RPL19, RPL10A, BSG, PKM, NDUFB10, BLNK	RPL13A, FTL, NDUFS8, FN1, MRPL34, RPL19, RPL10A, BSG, PKM, NDUFB10, BLNK
RICKMAN_METASTASIS_DN	0.158915	0.600671	0.233054	1.33683	122	31	NDUFA4L2, S100A11, BSG, PKM, PGAM1, KLF13, CD44, ST6GALNAC4, TSPO, PERP, RNH1, ZDHHC12, TRAPPC1, TNFAIP8, NMRK1, CCM2, RHOG, RDX	NDUFA4L2, S100A11, BSG, PKM, PGAM1, KLF13, CD44, ST6GALNAC4, TSPO, PERP, RNH1, ZDHHC12, TRAPPC1, TNFAIP8, NMRK1, CCM2, RHOG, RDX
BOSCO_ALLERGEN_INDUCED_TH2_ASSOCIATED_MODULE	0.157163	0.600671	0.323643	1.33585	112	14	XBP1, CYTIP, TSC22D3, RPL5, ISCA1, MIR155HG, ENO1, PCGF5, SYTL3, IL1B	XBP1, CYTIP, TSC22D3, RPL5, ISCA1, MIR155HG, ENO1, PCGF5, SYTL3, IL1B
RUAN_RESPONSE_TO_TNF_DN	0.14791	0.587131	0.506151	1.33585	91	5	REEP5, CFD, AP3S1	REEP5, CFD, AP3S1
REACTOME_RHOC_GTPASE_CYCLE	0.162975	0.611091	0.470346	1.33486	102	6	STX5, CAV1, LMAN1	STX5, CAV1, LMAN1
DEMAGALHAES_AGING_UP	0.158554	0.600671	0.3234	1.33485	113	14	CLU, B2M, NPC2, LGALS3, SPP1, DERL1, S100A4	CLU, B2M, NPC2, LGALS3, SPP1, DERL1, S100A4
MARCHINI_TRABECTEDIN_RESISTANCE_DN	0.153963	0.597391	0.394665	1.33354	100	9	HLA-B, EIF4A1, PYCR1, SLC3A2, PSMF1, SLC1A5, ADM	HLA-B, EIF4A1, PYCR1, SLC3A2, PSMF1, SLC1A5, ADM
REACTOME_TRANSLOCATION_OF_SLC2A4_GLUT4_TO_THE_PLASMA_MEMBRANE	0.147157	0.585449	0.558755	1.33177	87	4	TUBB2A, VAMP2, TUBA4A	TUBB2A, VAMP2, TUBA4A
SMID_BREAST_CANCER_LUMINAL_A_UP	0.159652	0.601963	0.372914	1.3301	109	10	CFD, ASPN, DPT, ADIRF, BTG2, IGF1	CFD, ASPN, DPT, ADIRF, BTG2, IGF1
REACTOME_SIGNALING_BY_ALK_IN_CANCER	0.170015	0.620219	0.410826	1.32852	109	8	FN1, RPS6, RBX1, SQSTM1	FN1, RPS6, RBX1, SQSTM1
REACTOME_TERMINAL_PATHWAY_OF_COMPLEMENT	0.004	0.0983555	1	1.32756	1	1	CLU	CLU
WANG_THOC1_TARGETS_DN	0.004	0.0983555	1	1.32756	1	1	CLU	CLU
BALLIF_DEVELOPMENTAL_DISABILITY_P16_P12_DELETION	0.006	0.11953	0.999389	1.32675	2	1	ALDOA	ALDOA
REACTOME_MEMBRANE_TRAFFICKING	0.158192	0.600671	0.162268	1.32648	139	83	FTL, CD59, TMED9, STX5, LMAN2, ARF4, KDELR1, COPE, AP3S1, GABARAPL2, LMAN1, RAB1A, UBA52, VAMP8, NEDD8, CHMP2A, RAB9A, ARFGAP1, TUBB2A, TRAPPC1, TMED3, YKT6, MCFD2, SEC24A, VPS28, RAB18, DCTN6, KDELR2, VAMP2, DNASE2, MAP1LC3B, TUBA4A, BLOC1S1, CHMP2B, TRAPPC3, UBQLN2, RAB7A, TSG101, TFG, DCTN2, AP2M1, ARL1, ARFIP2, SEC13, CHMP5, DCTN3, ARF5, CLTA, NAA38, PREB, COPS6, AP1S2, COPS3, CYTH2, CNIH1, C…	FTL, CD59, TMED9, STX5, LMAN2, ARF4, KDELR1, COPE, AP3S1, GABARAPL2, LMAN1, RAB1A, UBA52, VAMP8, NEDD8, CHMP2A, RAB9A, ARFGAP1, TUBB2A, TRAPPC1, TMED3, YKT6, MCFD2, SEC24A, VPS28, RAB18, DCTN6, KDELR2, VAMP2, DNASE2, MAP1LC3B, TUBA4A, BLOC1S1, CHMP2B, TRAPPC3, UBQLN2, RAB7A, TSG101, TFG, DCTN2, AP2M1, ARL1, ARFIP2, SEC13, CHMP5, DCTN3, ARF5, CLTA, NAA38, PREB, COPS6, AP1S2, COPS3, CYTH2, CNIH1, C…
DACOSTA_ERCC3_ALLELE_XPCS_VS_TTD_UP	0.166139	0.615984	0.467204	1.32594	104	6	IGFBP6, CTSH, ISG20	IGFBP6, CTSH, ISG20
VERNOCHET_ADIPOGENESIS	0.006	0.11953	0.998778	1.32594	2	1	LUM	LUM
IRITANI_MAD1_TARGETS_DN	0.169944	0.620219	0.332091	1.32591	120	13	EEF2, RPL10A, RPL18, RPSA, RPL5, RPL12, MRPS18B, PPA1	EEF2, RPL10A, RPL18, RPSA, RPL5, RPL12, MRPS18B, PPA1
BLANCO_MELO_RESPIRATORY_SYNCYTIAL_VIRUS_INFECTION_A594_CELLS_UP	0.154557	0.597533	0.250658	1.32582	116	25	CRTAC1, CCL3, B2M, CXCL1, PMAIP1, CCL2, UBE2L6, TNC, BIK, SERPINB8, ZBTB32, SOD2, C1S, IL1B, GLIPR1, STX11, CXCL2	CRTAC1, CCL3, B2M, CXCL1, PMAIP1, CCL2, UBE2L6, TNC, BIK, SERPINB8, ZBTB32, SOD2, C1S, IL1B, GLIPR1, STX11, CXCL2
YUAN_ZNF143_PARTNERS	0.148532	0.588144	0.73211	1.32521	85	2	BRD2, SAP18	BRD2, SAP18
CHOW_RASSF1_TARGETS_DN	0.156028	0.599895	0.342684	1.32464	109	12	NDUFS8, EEF1D, POLR2K, PYCR1, RNF114, P4HB, SNRPD1, PRKCSH, ARL1, EBAG9	NDUFS8, EEF1D, POLR2K, PYCR1, RNF114, P4HB, SNRPD1, PRKCSH, ARL1, EBAG9
WP_NOTCH1_REGULATION_OF_ENDOTHELIAL_CELL_CALCIFICATION	0.008	0.137056	0.997555	1.32432	3	1	MGP	MGP
REACTOME_PREGNENOLONE_BIOSYNTHESIS	0.150259	0.589877	0.731498	1.3241	86	2	TSPO, AKR1B1	TSPO, AKR1B1
URS_ADIPOCYTE_DIFFERENTIATION_DN	0.158537	0.600671	0.391722	1.32359	103	9	LUM, DCN, FN1	LUM, DCN, FN1
MEISSNER_NPC_ICP_WITH_H3K4ME3	0.167722	0.617988	0.465759	1.32184	105	6	RPL19, NOSIP, WDR83OS, FAM3A	RPL19, NOSIP, WDR83OS, FAM3A
REACTOME_AGGREPHAGY	0.153846	0.597391	0.554565	1.32178	91	4	UBA52, TUBB2A, TUBA4A	UBA52, TUBB2A, TUBA4A
NABA_ECM_GLYCOPROTEINS	0.164179	0.612794	0.274091	1.31988	120	20	MGP, COMP, IGFBP6, FN1, TNFAIP6, DPT, SPP1, SPARC, TNC	MGP, COMP, IGFBP6, FN1, TNFAIP6, DPT, SPP1, SPARC, TNC
IWANAGA_CARCINOGENESIS_BY_KRAS_UP	0.172753	0.621012	0.330493	1.31953	122	13	CLU, GLRX, CTSH, COMMD3, FAM3C, IGF1, FUCA2, PELI1	CLU, GLRX, CTSH, COMMD3, FAM3C, IGF1, FUCA2, PELI1
WP_MED_AND_PSEUDOACHONDROPLASIA_GENES	0.014	0.191166	0.993888	1.31945	6	1	COMP	COMP
KEGG_CHEMOKINE_SIGNALING_PATHWAY	0.160284	0.603494	0.3413	1.3193	112	12	CCL3, CXCL1, CCL2, GNG7, CXCL3, GNG5, RAC2, RELA	CCL3, CXCL1, CCL2, GNG7, CXCL3, GNG5, RAC2, RELA
REACTOME_HIV_LIFE_CYCLE	0.153141	0.5955	0.239807	1.31866	116	28	TAF9, POLR2L, POLR2K, UBA52, POLR2H, CHMP2A, POLR2J, VPS28, RAN, CHMP2B, GTF2B, TSG101, RANBP1, NELFE, SEC13, CHMP5, GTF2A2, POLR2I, GTF2F2, SUPT4H1, CHMP7, CHMP4A, NEDD4L	TAF9, POLR2L, POLR2K, UBA52, POLR2H, CHMP2A, POLR2J, VPS28, RAN, CHMP2B, GTF2B, TSG101, RANBP1, NELFE, SEC13, CHMP5, GTF2A2, POLR2I, GTF2F2, SUPT4H1, CHMP7, CHMP4A, NEDD4L
KEGG_LYSOSOME	0.157895	0.600671	0.256644	1.31862	119	23	CTSH, NPC2, GUSB, AP3S1, CD63, HEXB, NEU1, ATP6V0D1, DNASE2, GLA, ATP6V0B, CTSA, AGA, SMPD1, CLTA, ATP6V1H, AP1S2, GNPTG	CTSH, NPC2, GUSB, AP3S1, CD63, HEXB, NEU1, ATP6V0D1, DNASE2, GLA, ATP6V0B, CTSA, AGA, SMPD1, CLTA, ATP6V1H, AP1S2, GNPTG
MODY_HIPPOCAMPUS_POSTNATAL	0.166909	0.617293	0.369496	1.31791	114	10	ALDOA, COX8A, PKM, TPI1, VAMP2, LDHB, VDAC1	ALDOA, COX8A, PKM, TPI1, VAMP2, LDHB, VDAC1
MATZUK_SPERMATOZOA	0.166909	0.617293	0.369388	1.31752	114	10	CD59, CIB1, POLD4, TSN, GAMT, CADM1, SMPD1, MFGE8	CD59, CIB1, POLD4, TSN, GAMT, CADM1, SMPD1, MFGE8
SMID_BREAST_CANCER_RELAPSE_IN_BRAIN_DN	0.15544	0.598771	0.727829	1.31746	89	2	ADIRF, BIK	ADIRF, BIK
BIOCARTA_PRION_PATHWAY	0.15544	0.598771	0.727217	1.31635	89	2	RPSA, DNAJB1	RPSA, DNAJB1
ZHAN_MULTIPLE_MYELOMA_PR_DN	0.170382	0.620219	0.433253	1.31634	106	7	BLNK, SH3GLB1, ARID5B, TIFA	BLNK, SH3GLB1, ARID5B, TIFA
SCIAN_INVERSED_TARGETS_OF_TP53_AND_TP73_UP	0.02	0.235198	0.991443	1.3162	9	1	FTL	FTL
HU_ANGIOGENESIS_DN	0.169757	0.620219	0.351774	1.31613	118	11	ATP6V1G1, POLR2K, PSMB1, NDUFB6, CKS2, RPA3, GTF2A2, EIF3M, ANXA7, MDH1	ATP6V1G1, POLR2K, PSMB1, NDUFB6, CKS2, RPA3, GTF2A2, EIF3M, ANXA7, MDH1
BARIS_THYROID_CANCER_DN	0.169757	0.620219	0.351689	1.31582	118	11	RPL13A, BGN, TIMP1, CD44, NEDD8, CSNK2B	RPL13A, BGN, TIMP1, CD44, NEDD8, CSNK2B
MILI_PSEUDOPODIA_HAPTOTAXIS_DN	0.164246	0.612794	0.151267	1.31568	146	102	FKBP11, RPS10, HLA-B, IGFBP6, PRDX4, TMED9, FKBP2, LMAN2, BSG, DAD1, ITM2C, SRPRB, GUSB, AQP1, CREB3, LMAN1, CCL2, SSR3, DDOST, IFNAR2, MANF, SPCS2, OGFOD3, SLC38A10, RPS9, YIPF3, TXNDC15, MGAT1, MGAT2, COL1A2, ST6GALNAC4, SPARC, FAM3A, RPL12, PHB2, BTG2, HSD17B12, SFT2D1, LRP10, KDELR2, ALG3, MFSD1, TNFRSF12A, GLA, ATP6V0B, TMEM19, RER1, CCDC107, SEC11A, SRD5A3, CD9, PRKCSH, SYVN1, G6PC3, ANKRD3…	FKBP11, RPS10, HLA-B, IGFBP6, PRDX4, TMED9, FKBP2, LMAN2, BSG, DAD1, ITM2C, SRPRB, GUSB, AQP1, CREB3, LMAN1, CCL2, SSR3, DDOST, IFNAR2, MANF, SPCS2, OGFOD3, SLC38A10, RPS9, YIPF3, TXNDC15, MGAT1, MGAT2, COL1A2, ST6GALNAC4, SPARC, FAM3A, RPL12, PHB2, BTG2, HSD17B12, SFT2D1, LRP10, KDELR2, ALG3, MFSD1, TNFRSF12A, GLA, ATP6V0B, TMEM19, RER1, CCDC107, SEC11A, SRD5A3, CD9, PRKCSH, SYVN1, G6PC3, ANKRD3…
KEGG_ALPHA_LINOLENIC_ACID_METABOLISM	0.022	0.243184	0.990831	1.31539	10	1	PLA2G2A	PLA2G2A
KEGG_ETHER_LIPID_METABOLISM	0.022	0.243184	0.990831	1.31539	10	1	PLA2G2A	PLA2G2A
KEGG_LINOLEIC_ACID_METABOLISM	0.022	0.243184	0.990831	1.31539	10	1	PLA2G2A	PLA2G2A
PID_GLYPICAN_1PATHWAY	0.022	0.243184	0.990831	1.31539	10	1	PLA2G2A	PLA2G2A
REACTOME_ACYL_CHAIN_REMODELLING_OF_PC	0.022	0.243184	0.990831	1.31539	10	1	PLA2G2A	PLA2G2A
REACTOME_ACYL_CHAIN_REMODELLING_OF_PE	0.022	0.243184	0.990831	1.31539	10	1	PLA2G2A	PLA2G2A
REACTOME_ACYL_CHAIN_REMODELLING_OF_PG	0.022	0.243184	0.990831	1.31539	10	1	PLA2G2A	PLA2G2A
REACTOME_ACYL_CHAIN_REMODELLING_OF_PI	0.022	0.243184	0.990831	1.31539	10	1	PLA2G2A	PLA2G2A
REACTOME_ACYL_CHAIN_REMODELLING_OF_PS	0.022	0.243184	0.990831	1.31539	10	1	PLA2G2A	PLA2G2A
REACTOME_SYNTHESIS_OF_PA	0.022	0.243184	0.990831	1.31539	10	1	PLA2G2A	PLA2G2A
SUZUKI_RESPONSE_TO_TSA_AND_DECITABINE_1B	0.157168	0.600671	0.726606	1.31524	90	2	CXCL3, YKT6	CXCL3, YKT6
PID_TCR_JNK_PATHWAY	0.160622	0.603915	0.725994	1.31414	92	2	MAP3K8, DBNL	MAP3K8, DBNL
VANHARANTA_UTERINE_FIBROID_UP	0.149406	0.589562	0.623558	1.31399	87	3	FN1, ITM2C	FN1, ITM2C
THEILGAARD_NEUTROPHIL_AT_SKIN_WOUND_DN	0.15445	0.597533	0.242296	1.31375	117	27	OAZ1, ICAM3, TSC22D3, SRP9, COX5B, PPP1CC, ARPC1B, NCF4, POLR2J, TUBA4A, MBD4, SLC25A3, GTF2B, RABIF, FKBP1A, HSBP1, PRDX3, TADA3, MYCBP, COPS5, SRSF1, TBPL1, TRIM27	OAZ1, ICAM3, TSC22D3, SRP9, COX5B, PPP1CC, ARPC1B, NCF4, POLR2J, TUBA4A, MBD4, SLC25A3, GTF2B, RABIF, FKBP1A, HSBP1, PRDX3, TADA3, MYCBP, COPS5, SRSF1, TBPL1, TRIM27
SHAFFER_IRF4_TARGETS_IN_ACTIVATED_B_LYMPHOCYTE	0.169014	0.62006	0.310316	1.3113	119	15	CCL3, INSIG1, CAV1, EIF2S2, SLC3A2, ACP1, UAP1, TNFRSF12A, VDAC1, CCNC	CCL3, INSIG1, CAV1, EIF2S2, SLC3A2, ACP1, UAP1, TNFRSF12A, VDAC1, CCNC
WU_CELL_MIGRATION	0.167959	0.618435	0.228572	1.31112	129	31	CLU, FKBP11, IGFBP6, FN1, CTSH, CXCL1, ADIRF, ARID5B, LGALS3, CSTB, MT1X, S100A4, PERP	CLU, FKBP11, IGFBP6, FN1, CTSH, CXCL1, ADIRF, ARID5B, LGALS3, CSTB, MT1X, S100A4, PERP
WP_THYROID_STIMULATING_HORMONE_TSH_SIGNALING_PATHWAY	0.158863	0.600671	0.550053	1.31103	94	4	RPS6, CDK4, CDKN1B	RPS6, CDK4, CDKN1B
MIKKELSEN_ES_ICP_WITH_H3K27ME3	0.022	0.243184	0.987164	1.31052	10	1	MZB1	MZB1
SHI_SPARC_TARGETS_UP	0.022	0.243184	0.987164	1.31052	10	1	MZB1	MZB1
REACTOME_NON_INTEGRIN_MEMBRANE_ECM_INTERACTIONS	0.16388	0.612712	0.549161	1.3089	97	4	FN1, COL1A2, TNC	FN1, COL1A2, TNC
REACTOME_SYNDECAN_INTERACTIONS	0.16388	0.612712	0.549161	1.3089	97	4	FN1, COL1A2, TNC	FN1, COL1A2, TNC
VIETOR_IFRD1_TARGETS	0.169304	0.62006	0.460972	1.30825	106	6	TOMM7, RPL22L1, SPP1, RPS15A	TOMM7, RPL22L1, SPP1, RPS15A
ZHANG_TARGETS_OF_EWSR1_FLI1_FUSION	0.180142	0.631502	0.338443	1.30825	126	12	CD79A, LY96, FCGRT, CAV1, RHOH, UAP1, CSRP1	CD79A, LY96, FCGRT, CAV1, RHOH, UAP1, CSRP1
AKL_HTLV1_INFECTION_UP	0.172714	0.621012	0.366737	1.30807	118	10	NME1, PKM, LGALS1, LGALS3, VAMP8, S100A10, DNAJC7, HSD17B8	NME1, PKM, LGALS1, LGALS3, VAMP8, S100A10, DNAJC7, HSD17B8
REACTOME_SARS_COV_INFECTIONS	0.161206	0.605684	0.234725	1.30774	122	29	DAD1, EDEM2, DDOST, IFNAR2, RBX1, MGAT1, UBA52, MGAT2, ST6GALNAC4, CHMP2A, PRMT1, SAP18, MAP1LC3B, RPN2, CHMP2B, IMPDH2, PRKCSH, AP2M1, FKBP1A	DAD1, EDEM2, DDOST, IFNAR2, RBX1, MGAT1, UBA52, MGAT2, ST6GALNAC4, CHMP2A, PRMT1, SAP18, MAP1LC3B, RPN2, CHMP2B, IMPDH2, PRKCSH, AP2M1, FKBP1A
DELPUECH_FOXO3_TARGETS_DN	0.180142	0.631502	0.33828	1.30762	126	12	GADD45A, MTHFD2, PYCR1, HAX1, SHMT2, NUPR1, IMPDH2, CEBPG	GADD45A, MTHFD2, PYCR1, HAX1, SHMT2, NUPR1, IMPDH2, CEBPG
WESTON_VEGFA_TARGETS_6HR	0.172714	0.621012	0.366537	1.30735	118	10	MGP, BGN, CCL2, COL1A2, C1S, COL6A3, NNMT, VCAN, GEM	MGP, BGN, CCL2, COL1A2, C1S, COL6A3, NNMT, VCAN, GEM
DAVICIONI_RHABDOMYOSARCOMA_PAX_FOXO1_FUSION_DN	0.024	0.24826	0.984719	1.30728	11	1	GLRX	GLRX
GUTIERREZ_CHRONIC_LYMPHOCYTIC_LEUKEMIA_UP	0.024	0.24826	0.984719	1.30728	11	1	GLRX	GLRX
WP_APOPTOSISRELATED_NETWORK_DUE_TO_ALTERED_NOTCH3_IN_OVARIAN_CANCER	0.187017	0.639416	0.403783	1.30574	120	8	IER3, HSPB1, SQSTM1, RNF7	IER3, HSPB1, SQSTM1, RNF7
LIANG_HEMATOPOIESIS_STEM_CELL_NUMBER_SMALL_VS_HUGE_UP	0.170418	0.620219	0.494699	1.30563	105	5	S100A11, GTF3A, EIF4E	S100A11, GTF3A, EIF4E
REACTOME_PROCESSING_OF_SMDT1	0.16753	0.617988	0.721101	1.30528	96	2	SMDT1, PHB2	SMDT1, PHB2
PID_P53_REGULATION_PATHWAY	0.169304	0.62006	0.459841	1.30504	106	6	RASSF1, RPL5, NEDD8, UBE2D1, PIN1, RCHY1	RASSF1, RPL5, NEDD8, UBE2D1, PIN1, RCHY1
KUROKAWA_LIVER_CANCER_EARLY_RECURRENCE_DN	0.028	0.264473	0.982274	1.30403	13	1	HLA-B	HLA-B
RUAN_RESPONSE_TO_TNF_TROGLITAZONE_UP	0.028	0.264473	0.982274	1.30403	13	1	HLA-B	HLA-B
REACTOME_POSITIVE_EPIGENETIC_REGULATION_OF_RRNA_EXPRESSION	0.172026	0.621012	0.493753	1.30313	106	5	POLR2L, POLR2K, POLR2H, POLR1D	POLR2L, POLR2K, POLR2H, POLR1D
REACTOME_RNA_POLYMERASE_I_TRANSCRIPTION	0.172026	0.621012	0.493753	1.30313	106	5	POLR2L, POLR2K, POLR2H, POLR1D	POLR2L, POLR2K, POLR2H, POLR1D
REACTOME_RNA_POLYMERASE_I_TRANSCRIPTION_INITIATION	0.172026	0.621012	0.493753	1.30313	106	5	POLR2L, POLR2K, POLR2H, POLR1D	POLR2L, POLR2K, POLR2H, POLR1D
IIZUKA_LIVER_CANCER_PROGRESSION_L0_L1_UP	0.16753	0.617988	0.719878	1.30306	96	2	FN1, CNBP	FN1, CNBP
KEGG_FRUCTOSE_AND_MANNOSE_METABOLISM	0.170886	0.621012	0.458873	1.3023	107	6	ALDOA, PHPT1, TPI1, AKR1B1	ALDOA, PHPT1, TPI1, AKR1B1
HOEGERKORP_CD44_TARGETS_TEMPORAL_UP	0.162988	0.611091	0.617988	1.30225	95	3	KDELR1, CCDC85B	KDELR1, CCDC85B
ACEVEDO_LIVER_CANCER_WITH_H3K27ME3_DN	0.183121	0.634585	0.428572	1.30212	114	7	PRG4, NUCB2, LGALS3, CD44	PRG4, NUCB2, LGALS3, CD44
CHO_NR4A1_TARGETS	0.183121	0.634585	0.4285	1.3019	114	7	ATF4, INSIG1, HERPUD1, SLC3A2	ATF4, INSIG1, HERPUD1, SLC3A2
ZIRN_TRETINOIN_RESPONSE_WT1_UP	0.028	0.264473	0.98044	1.3016	13	1	IGFBP6	IGFBP6
BOYAULT_LIVER_CANCER_SUBCLASS_G56_DN	0.03	0.276632	0.979829	1.30079	14	1	IER3	IER3
LEE_SP4_THYMOCYTE	0.03	0.276632	0.979829	1.30079	14	1	IER3	IER3
BROWNE_HCMV_INFECTION_16HR_DN	0.167683	0.617988	0.384886	1.30049	109	9	MPG, ADIRF, APOBEC3C, COL1A2, ACADVL	MPG, ADIRF, APOBEC3C, COL1A2, ACADVL
YAGI_AML_RELAPSE_PROGNOSIS	0.191654	0.645359	0.40194	1.29978	123	8	NME1, NPC2, POLR2H, TSPO, ATP6V0B, VDAC1, PGD, APLP2	NME1, NPC2, POLR2H, TSPO, ATP6V0B, VDAC1, PGD, APLP2
FUNG_IL2_SIGNALING_2	0.03	0.276632	0.978606	1.29916	14	1	CCL3	CCL3
FUNG_IL2_TARGETS_WITH_STAT5_BINDING_SITES_T1	0.03	0.276632	0.978606	1.29916	14	1	CCL3	CCL3
SHIN_B_CELL_LYMPHOMA_CLUSTER_1	0.03	0.276632	0.978606	1.29916	14	1	CCL3	CCL3
WP_SPINAL_CORD_INJURY	0.175034	0.624535	0.269717	1.29882	128	20	PLA2G2A, GADD45A, CXCL1, AQP1, CCL2, LGALS3, CDK4, BTG2, ANXA1, CDKN1B, MIF, IL1B, FKBP1A, CXCL2	PLA2G2A, GADD45A, CXCL1, AQP1, CCL2, LGALS3, CDK4, BTG2, ANXA1, CDKN1B, MIF, IL1B, FKBP1A, CXCL2
TURASHVILI_BREAST_NORMAL_DUCTAL_VS_LOBULAR_DN	0.034	0.301415	0.977995	1.29835	16	1	DCN	DCN
WP_BMP2WNT4FOXO1_PATHWAY_IN_PRIMARY_ENDOMETRIAL_STROMAL_CELL_DIFFERENTIATION	0.034	0.301415	0.977995	1.29835	16	1	DCN	DCN
SHARMA_PILOCYTIC_ASTROCYTOMA_LOCATION_UP	0.172468	0.621012	0.457388	1.29808	108	6	LUM, LY96, TIFA, PSMD12, ARL1, APOBEC3G	LUM, LY96, TIFA, PSMD12, ARL1, APOBEC3G
IIZUKA_LIVER_CANCER_PROGRESSION_G2_G3_DN	0.164686	0.613579	0.615973	1.29801	96	3	CYBA, PIM2	CYBA, PIM2
BRUINS_UVC_RESPONSE_VIA_TP53_GROUP_A	0.166069	0.615984	0.175249	1.29794	138	63	MZB1, IER3, MGST3, LMAN2, DAD1, GAPDH, COX7A2L, SRPRB, LMAN1, RHOH, SLIRP, UCP2, IFITM3, TSPO, UBE2L6, TNC, RNH1, MAP3K8, PNKD, C14orf119, YKT6, C1orf122, RSL24D1, CSRP1, VAMP2, GPR160, MBD4, GLA, TRAPPC3, CTHRC1, RABIF	MZB1, IER3, MGST3, LMAN2, DAD1, GAPDH, COX7A2L, SRPRB, LMAN1, RHOH, SLIRP, UCP2, IFITM3, TSPO, UBE2L6, TNC, RNH1, MAP3K8, PNKD, C14orf119, YKT6, C1orf122, RSL24D1, CSRP1, VAMP2, GPR160, MBD4, GLA, TRAPPC3, CTHRC1, RABIF
REACTOME_TP53_REGULATES_TRANSCRIPTION_OF_CELL_DEATH_GENES	0.186306	0.638438	0.426958	1.29721	116	7	PMAIP1, TMEM219, PRELID1, PERP, RABGGTB	PMAIP1, TMEM219, PRELID1, PERP, RABGGTB
JACKSON_DNMT1_TARGETS_UP	0.191011	0.645359	0.324842	1.29697	135	13	HLA-B, IGFBP6, REEP5, HSPB1, CCL2	HLA-B, IGFBP6, REEP5, HSPB1, CCL2
SMID_BREAST_CANCER_RELAPSE_IN_BONE_DN	0.18677	0.639416	0.22867	1.29691	143	30	PRELP, NDUFA4L2, BGN, CYBA, ITM2C, HLA-DOB, CD44, SMPDL3B, PERP, TUBB2A, SOD2, ENO1, LDHB, RAC2, PDAP1, PTP4A3	PRELP, NDUFA4L2, BGN, CYBA, ITM2C, HLA-DOB, CD44, SMPDL3B, PERP, TUBB2A, SOD2, ENO1, LDHB, RAC2, PDAP1, PTP4A3
LEE_RECENT_THYMIC_EMIGRANT	0.175066	0.624535	0.25719	1.29688	131	22	RPL18A, RPS26, SERF2, EIF3H, ANKRD37, TIMM8B, PRMT1, RPS15A, FAM3C, RAB18, MIF, CKS2, PCGF5, TMEM156, RNASE6	RPL18A, RPS26, SERF2, EIF3H, ANKRD37, TIMM8B, PRMT1, RPS15A, FAM3C, RAB18, MIF, CKS2, PCGF5, TMEM156, RNASE6
CHANG_POU5F1_TARGETS_UP	0.036	0.303161	0.976773	1.29673	17	1	FN1	FN1
GARGALOVIC_RESPONSE_TO_OXIDIZED_PHOSPHOLIPIDS_TAN_DN	0.036	0.303161	0.976773	1.29673	17	1	FN1	FN1
REACTOME_ALK_MUTANTS_BIND_TKIS	0.036	0.303161	0.976773	1.29673	17	1	FN1	FN1
REACTOME_FIBRONECTIN_MATRIX_FORMATION	0.036	0.303161	0.976773	1.29673	17	1	FN1	FN1
REACTOME_GRB2_SOS_PROVIDES_LINKAGE_TO_MAPK_SIGNALING_FOR_INTEGRINS	0.036	0.303161	0.976773	1.29673	17	1	FN1	FN1
REACTOME_INTEGRIN_SIGNALING	0.036	0.303161	0.976773	1.29673	17	1	FN1	FN1
REACTOME_P130CAS_LINKAGE_TO_MAPK_SIGNALING_FOR_INTEGRINS	0.036	0.303161	0.976773	1.29673	17	1	FN1	FN1
WP_INTERACTIONS_BETWEEN_LOXL4_AND_OXIDATIVE_STRESS_PATHWAY	0.036	0.303161	0.976773	1.29673	17	1	FN1	FN1
WP_NANOPARTICLEMEDIATED_ACTIVATION_OF_RECEPTOR_SIGNALING	0.036	0.303161	0.976773	1.29673	17	1	FN1	FN1
YAO_HOXA10_TARGETS_VIA_PROGESTERONE_DN	0.036	0.303161	0.976773	1.29673	17	1	FN1	FN1
SCHLOSSER_MYC_AND_SERUM_RESPONSE_SYNERGY	0.184397	0.636166	0.335385	1.29643	129	12	EIF4A1, PYCR1, CCDC85B, NDUFS5, ARFIP2, MRPL12, POLR2I, RNF126, MRPS12, NME4, TMEM183A, NCLN	EIF4A1, PYCR1, CCDC85B, NDUFS5, ARFIP2, MRPL12, POLR2I, RNF126, MRPS12, NME4, TMEM183A, NCLN
TURASHVILI_BREAST_LOBULAR_CARCINOMA_VS_DUCTAL_NORMAL_DN	0.175585	0.624535	0.543629	1.29572	104	4	MGP, CDC37L1, PERP	MGP, CDC37L1, PERP
RUIZ_TNC_TARGETS_UP	0.176056	0.624535	0.306501	1.29517	124	15	CLU, FCGRT, DDIT4, HERPUD1, ARID5B, SPP1, COL1A2	CLU, FCGRT, DDIT4, HERPUD1, ARID5B, SPP1, COL1A2
ONDER_CDH1_TARGETS_3_UP	0.178457	0.628898	0.490628	1.29488	110	5	FTL, TSC22D3, MAGED2	FTL, TSC22D3, MAGED2
PARK_TRETINOIN_RESPONSE_AND_PML_RARA_FUSION	0.191083	0.645359	0.425241	1.292	119	7	IGFBP6, IER3, CD38, BIK	IGFBP6, IER3, CD38, BIK
MAGRANGEAS_MULTIPLE_MYELOMA_IGG_VS_IGA_UP	0.176166	0.624535	0.713761	1.29199	101	2	NAA10, ANXA1	NAA10, ANXA1
VISALA_RESPONSE_TO_HEAT_SHOCK_AND_AGING_DN	0.176166	0.624535	0.713761	1.29199	101	2	DNAJB1, ANXA1	DNAJB1, ANXA1
YAMANAKA_GLIOBLASTOMA_SURVIVAL_UP	0.171477	0.621012	0.612927	1.29159	100	3	PKM, TPI1	PKM, TPI1
GROSS_HYPOXIA_VIA_ELK3_DN	0.171466	0.621012	0.23471	1.29063	130	28	ATF4, XBP1, GADD45A, MTHFD2, PRDX5, CCL2, SAMSN1, HAX1, CD44, CXCL3, SMOX, TNC	ATF4, XBP1, GADD45A, MTHFD2, PRDX5, CCL2, SAMSN1, HAX1, CD44, CXCL3, SMOX, TNC
REACTOME_TRANSMISSION_ACROSS_CHEMICAL_SYNAPSES	0.199382	0.655884	0.399018	1.29033	128	8	GNG7, GNG5, TUBB2A, VAMP2, TUBA4A, AP2M1, NAAA, GNG11	GNG7, GNG5, TUBB2A, VAMP2, TUBA4A, AP2M1, NAAA, GNG11
HOFFMANN_IMMATURE_TO_MATURE_B_LYMPHOCYTE_UP	0.175305	0.624535	0.381829	1.29017	114	9	FCGRT, RHOH, FXYD5, NEU1, RABAC1	FCGRT, RHOH, FXYD5, NEU1, RABAC1
RUTELLA_RESPONSE_TO_HGF_VS_CSF2RB_AND_IL4_UP	0.185714	0.638049	0.169807	1.28918	155	67	CCL3, CNPY2, TNFAIP6, DAD1, CXCL1, CFD, ZNF706, DDIT4, ATP6V0E1, CCL2, GTF3A, CD63, HEXB, LGALS3, SPP1, PIGP, SQSTM1, SLC3A2, PSMB5, MT1X, CXCL3, ACADVL, SPARC, GGH, PRDX1, AKR1B1	CCL3, CNPY2, TNFAIP6, DAD1, CXCL1, CFD, ZNF706, DDIT4, ATP6V0E1, CCL2, GTF3A, CD63, HEXB, LGALS3, SPP1, PIGP, SQSTM1, SLC3A2, PSMB5, MT1X, CXCL3, ACADVL, SPARC, GGH, PRDX1, AKR1B1
CAFFAREL_RESPONSE_TO_THC_24HR_3_UP	0.176166	0.624535	0.711927	1.28867	101	2	CNBP, EIF3I	CNBP, EIF3I
PID_ERA_GENOMIC_PATHWAY	0.188679	0.642954	0.361201	1.28832	129	10	XBP1, MPG, SRA1, NEDD8, PHB2, NDUFV3	XBP1, MPG, SRA1, NEDD8, PHB2, NDUFV3
ONDER_CDH1_TARGETS_2_UP	0.17602	0.624535	0.208745	1.28797	137	37	FTL, GLRX, DCN, FN1, TNFAIP6, BGN, CYTIP, TSC22D3, UQCRB, GYPC, ARID5B, MAGED2, COL1A2, SPARC	FTL, GLRX, DCN, FN1, TNFAIP6, BGN, CYTIP, TSC22D3, UQCRB, GYPC, ARID5B, MAGED2, COL1A2, SPARC
SCHAEFFER_PROSTATE_DEVELOPMENT_6HR_DN	0.180488	0.632299	0.181632	1.28739	147	56	CNPY2, MGST3, CUTA, SERF2, RPS19, EIF4A1, SDF2L1, PKM, GYPC, ARID5B, MANF, SLC38A10, CDC37L1, PFN1, PSMD2, MGAT1, SCAND1, DERL1, RAD23A, NDUFA4, HNRNPA0, CSRP1, KDELR2, PSMD12, FGFR1OP2, AAMP, UQCC2, INHBA, DNAJB11, PRKCSH, LIMA1, APH1A, CLDND1, TIMM17B, ADIPOR1	CNPY2, MGST3, CUTA, SERF2, RPS19, EIF4A1, SDF2L1, PKM, GYPC, ARID5B, MANF, SLC38A10, CDC37L1, PFN1, PSMD2, MGAT1, SCAND1, DERL1, RAD23A, NDUFA4, HNRNPA0, CSRP1, KDELR2, PSMD12, FGFR1OP2, AAMP, UQCC2, INHBA, DNAJB11, PRKCSH, LIMA1, APH1A, CLDND1, TIMM17B, ADIPOR1
KYNG_DNA_DAMAGE_BY_4NQO_OR_UV	0.178354	0.628898	0.380955	1.28721	116	9	PRELP, PRMT1, RAB9A, IGF1, ATP6V0B, RAB7A, BTG3	PRELP, PRMT1, RAB9A, IGF1, ATP6V0B, RAB7A, BTG3
KORKOLA_YOLK_SAC_TUMOR_UP	0.18328	0.634585	0.487666	1.28706	113	5	GAPDH, TPI1, PHB2, LDHB	GAPDH, TPI1, PHB2, LDHB
TAKEDA_TARGETS_OF_NUP98_HOXA9_FUSION_16D_DN	0.190131	0.644588	0.360728	1.28664	130	10	CD59, CXCL1, PRDX2, CSTB, SPARC, NUPR1	CD59, CXCL1, PRDX2, CSTB, SPARC, NUPR1
FIGUEROA_AML_METHYLATION_CLUSTER_5_UP	0.176166	0.624535	0.710703	1.28646	101	2	PMAIP1, HMCES	PMAIP1, HMCES
TERAMOTO_OPN_TARGETS_CLUSTER_8	0.17962	0.631502	0.710092	1.28535	103	2	SPP1, SERPINI1	SPP1, SERPINI1
RUTELLA_RESPONSE_TO_CSF2RB_AND_IL4_DN	0.196078	0.649879	0.19447	1.2852	159	44	CCL3, CNPY2, ICAM3, CXCL1, CFD, ZNF706, DDIT4, HERPUD1, CCL2, GTF3A, HEXB, LGALS3, MT1X, CXCL3, ACADVL, SPARC, AKR1B1, TUBA4A, HDDC2, SOD2, PELI1, GLA	CCL3, CNPY2, ICAM3, CXCL1, CFD, ZNF706, DDIT4, HERPUD1, CCL2, GTF3A, HEXB, LGALS3, MT1X, CXCL3, ACADVL, SPARC, AKR1B1, TUBA4A, HDDC2, SOD2, PELI1, GLA
GROSS_HYPOXIA_VIA_ELK3_ONLY_UP	0.197452	0.65235	0.422923	1.28495	123	7	ATF4, GADD45A, HERPUD1, CXCL3	ATF4, GADD45A, HERPUD1, CXCL3
ROSS_LEUKEMIA_WITH_MLL_FUSIONS	0.204019	0.660155	0.397325	1.28486	131	8	DAD1, PLD3, LGALS1, HEXB	DAD1, PLD3, LGALS1, HEXB
BROWN_MYELOID_CELL_DEVELOPMENT_UP	0.191011	0.645359	0.32173	1.28454	135	13	GLRX, S100A11, ABHD5, HEXB, CD44, CNDP2, IL1B, ANXA4, PGD, GYG1	GLRX, S100A11, ABHD5, HEXB, CD44, CNDP2, IL1B, ANXA4, PGD, GYG1
ROSS_AML_WITH_MLL_FUSIONS	0.172222	0.621012	0.276145	1.28421	123	19	MRPL34, COX8A, PLD3, GUSB, LGALS1, HEXB, PGAM1, RNH1, MFSD1, PYCARD, BLOC1S1	MRPL34, COX8A, PLD3, GUSB, LGALS1, HEXB, PGAM1, RNH1, MFSD1, PYCARD, BLOC1S1
JAATINEN_HEMATOPOIETIC_STEM_CELL_DN	0.172222	0.621012	0.276086	1.28394	123	19	CCL3, CTSH, ISG20, LGALS3, CD27, BLVRB, TUBB2A, AQP3, ZFP36L1, IL10RA, CYSTM1, MIR22HG, STX11	CCL3, CTSH, ISG20, LGALS3, CD27, BLVRB, TUBB2A, AQP3, ZFP36L1, IL10RA, CYSTM1, MIR22HG, STX11
CHESLER_BRAIN_QTL_TRANS	0.064	0.416507	0.966993	1.28374	31	1	CD59	CD59
SEMENZA_HIF1_TARGETS	0.181402	0.63384	0.379912	1.28369	118	9	ALDOA, PKM, GAPDH, TPI1	ALDOA, PKM, GAPDH, TPI1
MEDINA_SMARCA4_TARGETS	0.177258	0.626326	0.538274	1.28295	105	4	RASSF1, ST6GALNAC4, CCDC85B	RASSF1, ST6GALNAC4, CCDC85B
WP_OXIDATIVE_STRESS_RESPONSE	0.188103	0.641768	0.485846	1.28226	116	5	MT1X, GPX3, TXN2, SOD2	MT1X, GPX3, TXN2, SOD2
WANG_ADIPOGENIC_GENES_REPRESSED_BY_SIRT1	0.181962	0.634585	0.451776	1.28216	114	6	ALDOA, GAPDH, TPI1	ALDOA, GAPDH, TPI1
ITO_PTTG1_TARGETS_DN	0.17657	0.624965	0.608323	1.28189	103	3	EIF4A1, PSMD2, RHOG	EIF4A1, PSMD2, RHOG
REACTOME_GPVI_MEDIATED_ACTIVATION_CASCADE	0.17657	0.624965	0.608323	1.28189	103	3	COL1A2, RAC2, RHOG	COL1A2, RAC2, RHOG
BORLAK_LIVER_CANCER_EGF_UP	0.182596	0.634585	0.342564	1.28168	127	11	ANXA2, S100A11, BLNK, CD63, SPP1	ANXA2, S100A11, BLNK, CD63, SPP1
WANG_LMO4_TARGETS_DN	0.185592	0.638049	0.186916	1.28138	151	51	KRTCAP2, HLA-B, MGST3, B2M, RPL35A, GADD45A, OCIAD1, U2AF1, ATP6V0E1, SH3GLB1, IFITM3, NAA20, CDC37L1, SLC3A2, RNF7, SRA1, EIF3D	KRTCAP2, HLA-B, MGST3, B2M, RPL35A, GADD45A, OCIAD1, U2AF1, ATP6V0E1, SH3GLB1, IFITM3, NAA20, CDC37L1, SLC3A2, RNF7, SRA1, EIF3D
RODRIGUES_NTN1_TARGETS_DN	0.20711	0.664986	0.396212	1.28126	133	8	IER3, FN1, ARID5B, KLF13	IER3, FN1, ARID5B, KLF13
MANNE_COVID19_COMBINED_COHORT_VS_HEALTHY_DONOR_PLATELETS_UP	0.181818	0.634585	0.240314	1.28114	137	26	IGLL5, MZB1, NDUFS8, TMEM208, GYPC, IFITM3, CERCAM, MT1X, DPM2, NXT1, S100A10, SLC25A39, PPP3CC, TNFRSF18, LYRM4, CRELD2, IFI6, MRPL12	IGLL5, MZB1, NDUFS8, TMEM208, GYPC, IFITM3, CERCAM, MT1X, DPM2, NXT1, S100A10, SLC25A39, PPP3CC, TNFRSF18, LYRM4, CRELD2, IFI6, MRPL12
VALK_AML_WITH_CEBPA	0.179966	0.631502	0.607711	1.2806	105	3	HSPB1, CD38, NDFIP1	HSPB1, CD38, NDFIP1
REACTOME_AFLATOXIN_ACTIVATION_AND_DETOXIFICATION	0.066	0.4215	0.964548	1.2805	32	1	MGST3	MGST3
CASORELLI_ACUTE_PROMYELOCYTIC_LEUKEMIA_UP	0.176702	0.624965	0.236042	1.27984	134	27	GLRX, MGST3, ITM2B, TOMM7, ATP6V1G1, TSC22D3, CFD	GLRX, MGST3, ITM2B, TOMM7, ATP6V1G1, TSC22D3, CFD
EHLERS_ANEUPLOIDY_DN	0.066	0.4215	0.963936	1.27969	32	1	PRELP	PRELP
MIKKELSEN_NPC_WITH_LCP_H3K27ME3	0.066	0.4215	0.963936	1.27969	32	1	PRELP	PRELP
GAZDA_DIAMOND_BLACKFAN_ANEMIA_MYELOID_DN	0.184023	0.635921	0.341988	1.27952	128	11	CD59, MRPL23, RPS14, COX5B, PQBP1, RPL36	CD59, MRPL23, RPS14, COX5B, PQBP1, RPL36
CREIGHTON_AKT1_SIGNALING_VIA_MTOR_DN	0.193033	0.645739	0.358618	1.27911	132	10	ALDOA, CIB1, ATP6V1F, TNFRSF12A, MIF, ATP6V0B, CTSA, MRPS7	ALDOA, CIB1, ATP6V1F, TNFRSF12A, MIF, ATP6V0B, CTSA, MRPS7
ZAMORA_NOS2_TARGETS_UP	0.192416	0.645739	0.320321	1.27891	136	13	EEF1B2, RPSA, DNAJB1, CSRP1, PPA1, RAN, POLR1D, NELFE, APRT, ADM, SUPT4H1	EEF1B2, RPSA, DNAJB1, CSRP1, PPA1, RAN, POLR1D, NELFE, APRT, ADM, SUPT4H1
ZHAN_EARLY_DIFFERENTIATION_GENES_UP	0.07	0.434065	0.963325	1.27888	34	1	XBP1	XBP1
MULLIGHAN_MLL_SIGNATURE_1_DN	0.186262	0.638438	0.241615	1.27798	140	25	RPL13A, RPL31, EEF1D, DPT, ADRM1, CAV1, PMAIP1, PYCR1, ISOC1	RPL13A, RPL31, EEF1D, DPT, ADRM1, CAV1, PMAIP1, PYCR1, ISOC1
REACTOME_INTERLEUKIN_12_FAMILY_SIGNALING	0.181402	0.63384	0.378112	1.27761	118	9	RPLP0, ANXA2, P4HB, SOD2, MIF, HNRNPF, GSTO1, AIP	RPLP0, ANXA2, P4HB, SOD2, MIF, HNRNPF, GSTO1, AIP
REACTOME_INTERLEUKIN_12_SIGNALING	0.181402	0.63384	0.378112	1.27761	118	9	RPLP0, ANXA2, P4HB, SOD2, MIF, HNRNPF, GSTO1, AIP	RPLP0, ANXA2, P4HB, SOD2, MIF, HNRNPF, GSTO1, AIP
WP_SELENIUM_MICRONUTRIENT_NETWORK	0.196353	0.649926	0.293989	1.27757	139	16	PRDX4, GPX4, PRDX5, CCL2, PRDX2, GPX3, PRDX1, SOD2, RELA, SEPHS2, IL1B	PRDX4, GPX4, PRDX5, CCL2, PRDX2, GPX3, PRDX1, SOD2, RELA, SEPHS2, IL1B
ZHENG_FOXP3_TARGETS_UP	0.185619	0.638049	0.535903	1.2773	110	4	RHOH, CD44, MAP3K8	RHOH, CD44, MAP3K8
HOLLERN_EMT_BREAST_TUMOR_UP	0.18707	0.639416	0.278191	1.27727	135	18	DCN, FN1, FCGRT, SH3GLB1, FXYD5, S100A4, GAMT, FCGR2B, NRROS, GLIPR1, AP1S2, CFL2, LRP1, NAAA, IKBIP, CFH	DCN, FN1, FCGRT, SH3GLB1, FXYD5, S100A4, GAMT, FCGR2B, NRROS, GLIPR1, AP1S2, CFL2, LRP1, NAAA, IKBIP, CFH
VANDESLUIS_COMMD1_TARGETS_GROUP_2_UP	0.074	0.444917	0.96088	1.27563	36	1	NDUFA4L2	NDUFA4L2
KEGG_BIOSYNTHESIS_OF_UNSATURATED_FATTY_ACIDS	0.19171	0.645359	0.704587	1.27539	110	2	TECR, HSD17B12	TECR, HSD17B12
CROMER_TUMORIGENESIS_DN	0.214838	0.676308	0.39428	1.27501	138	8	CLU, PLA2G2A, NUCB2	CLU, PLA2G2A, NUCB2
ZHAN_MULTIPLE_MYELOMA_LB_UP	0.190153	0.644588	0.604651	1.27415	111	3	ARID5B, BIK, PCGF5	ARID5B, BIK, PCGF5
MATZUK_CUMULUS_EXPANSION	0.082	0.468501	0.959658	1.27401	40	1	TNFAIP6	TNFAIP6
MARTORIATI_MDM4_TARGETS_NEUROEPITHELIUM_UP	0.191327	0.645359	0.206443	1.27377	149	37	ALDOA, RPL27A, RPS19, TPI1, DDIT4, ANKRD37, PMAIP1, POLR2K, MT1X, PERP, RPL36, FAM162A, S100A10, NDUFB6, ENO1, TIMM17A, DCXR, CTHRC1, PTP4A3, IFT20	ALDOA, RPL27A, RPS19, TPI1, DDIT4, ANKRD37, PMAIP1, POLR2K, MT1X, PERP, RPL36, FAM162A, S100A10, NDUFB6, ENO1, TIMM17A, DCXR, CTHRC1, PTP4A3, IFT20
ROSS_ACUTE_MYELOID_LEUKEMIA_CBF	0.182927	0.634585	0.376854	1.27335	119	9	ISG20, CAV1, PMAIP1, SYNGR1, SPARC	ISG20, CAV1, PMAIP1, SYNGR1, SPARC
BIOCARTA_CTL_PATHWAY	0.086	0.477788	0.959046	1.2732	42	1	B2M	B2M
BIOCARTA_NKCELLS_PATHWAY	0.086	0.477788	0.959046	1.2732	42	1	B2M	B2M
REACTOME_DAP12_SIGNALING	0.086	0.477788	0.959046	1.2732	42	1	B2M	B2M
KLEIN_TARGETS_OF_BCR_ABL1_FUSION	0.184451	0.636166	0.376628	1.27259	120	9	CD79A, BLNK, GYPC, CD38, NCF4, IGBP1, MLF2	CD79A, BLNK, GYPC, CD38, NCF4, IGBP1, MLF2
CHARAFE_BREAST_CANCER_LUMINAL_VS_BASAL_UP	0.200772	0.657294	0.217788	1.27234	155	33	NDUFS8, REEP5, SERF2, NUCB2, CFD, ISG20, BLNK, PYCR1, CIRBP, MAGED2, SLC38A10	NDUFS8, REEP5, SERF2, NUCB2, CFD, ISG20, BLNK, PYCR1, CIRBP, MAGED2, SLC38A10
WANG_METASTASIS_OF_BREAST_CANCER_ESR1_UP	0.190153	0.644588	0.603634	1.272	111	3	YIF1A, PPP1CC	YIF1A, PPP1CC
GEISS_RESPONSE_TO_DSRNA_UP	0.185976	0.63821	0.376302	1.27149	121	9	IGFBP6, TNFAIP6, CCL2, CD44, ANXA1, PSMA3	IGFBP6, TNFAIP6, CCL2, CD44, ANXA1, PSMA3
LIU_VAV3_PROSTATE_CARCINOGENESIS_UP	0.190071	0.644588	0.328924	1.27145	133	12	FN1, LGALS3, SPP1, GPX3, TNC, IGF1, PSMB8	FN1, LGALS3, SPP1, GPX3, TNC, IGF1, PSMB8
HENDRICKS_SMARCA4_TARGETS_DN	0.200637	0.657294	0.41831	1.27094	125	7	LUM, HEXB, LGALS3, WDR45, ASNS	LUM, HEXB, LGALS3, WDR45, ASNS
FARDIN_HYPOXIA_11	0.200637	0.657294	0.418285	1.27086	125	7	TPI1, DDIT4, ANKRD37, FAM162A, TNIP1	TPI1, DDIT4, ANKRD37, FAM162A, TNIP1
REACTOME_RNA_POLYMERASE_III_TRANSCRIPTION_INITIATION_FROM_TYPE_1_PROMOTER	0.202229	0.658359	0.417457	1.26835	126	7	POLR2L, POLR2K, GTF3A, POLR2H, POLR1D	POLR2L, POLR2K, GTF3A, POLR2H, POLR1D
HINATA_NFKB_TARGETS_KERATINOCYTE_UP	0.199158	0.655553	0.291806	1.26808	141	16	FN1, TNFAIP6, GADD45A, CXCL3, TNC, TNFAIP8, SOD2, TNIP1, RELA, CD9, IL1B	FN1, TNFAIP6, GADD45A, CXCL3, TNC, TNFAIP8, SOD2, TNIP1, RELA, CD9, IL1B
KOINUMA_COLON_CANCER_MSI_UP	0.193548	0.645739	0.601591	1.2677	113	3	RPL22L1, PSMB5, ERH	RPL22L1, PSMB5, ERH
SEMBA_FHIT_TARGETS_UP	0.092	0.48398	0.954156	1.2667	45	1	LY96	LY96
REACTOME_SIGNALING_BY_FGFR	0.193598	0.645739	0.374572	1.26564	126	9	POLR2L, POLR2K, UBA52, POLR2H, POLR2J, HNRNPF, POLR2I, GTF2F2	POLR2L, POLR2K, UBA52, POLR2H, POLR2J, HNRNPF, POLR2I, GTF2F2
REACTOME_SIGNALING_BY_FGFR2	0.193598	0.645739	0.374572	1.26564	126	9	POLR2L, POLR2K, UBA52, POLR2H, POLR2J, HNRNPF, POLR2I, GTF2F2	POLR2L, POLR2K, UBA52, POLR2H, POLR2J, HNRNPF, POLR2I, GTF2F2
WP_IL2_SIGNALING_PATHWAY	0.19171	0.645359	0.699083	1.26542	110	2	RPS6, RPS6KB2	RPS6, RPS6KB2
WP_IL5_SIGNALING_PATHWAY	0.19171	0.645359	0.699083	1.26542	110	2	RPS6, RPS6KB2	RPS6, RPS6KB2
BHATI_G2M_ARREST_BY_2METHOXYESTRADIOL_UP	0.192572	0.645739	0.275576	1.26526	139	18	IER3, NDUFAB1, CTNNAL1, SMOX, SPARC, FAM3C, ANXA1, SOD2, PSMA3, MIR22HG, LSM6, PCMT1, NDUFA9, GNG11, NEDD4L	IER3, NDUFAB1, CTNNAL1, SMOX, SPARC, FAM3C, ANXA1, SOD2, PSMA3, MIR22HG, LSM6, PCMT1, NDUFA9, GNG11, NEDD4L
REACTOME_CHEMOKINE_RECEPTORS_BIND_CHEMOKINES	0.207006	0.664986	0.415498	1.26239	129	7	CCL3, CXCL1, CCL2, CXCL3	CCL3, CXCL1, CCL2, CXCL3
AUNG_GASTRIC_CANCER	0.198642	0.654659	0.59856	1.26131	116	3	RPL8, TPT1	RPL8, TPT1
WU_HBX_TARGETS_2_UP	0.195652	0.649619	0.529088	1.26106	116	4	GLRX, CXCL1, SLC25A5, CASP4	GLRX, CXCL1, SLC25A5, CASP4
WP_INCLUSION_BODY_MYOSITIS	0.106	0.512154	0.949267	1.26021	52	1	PSENEN	PSENEN
FARDIN_HYPOXIA_9	0.193437	0.645739	0.696024	1.25989	111	2	DDIT4, FAM162A	DDIT4, FAM162A
KEGG_GRAFT_VERSUS_HOST_DISEASE	0.205788	0.66295	0.47711	1.2592	127	5	HLA-C, HLA-B, HLA-DOB	HLA-C, HLA-B, HLA-DOB
LANDIS_BREAST_CANCER_PROGRESSION_UP	0.210191	0.668405	0.414397	1.25905	131	7	XBP1, NUCB2, SERP1	XBP1, NUCB2, SERP1
DELPUECH_FOXO3_TARGETS_UP	0.210674	0.668432	0.315271	1.25875	149	13	CLU, IGFBP6, CD59, CAV1, WDR45, SERPINB8, TNFAIP8, CD9, MAX, GSN, NEDD4L, MXD1, EMP1	CLU, IGFBP6, CD59, CAV1, WDR45, SERPINB8, TNFAIP8, CD9, MAX, GSN, NEDD4L, MXD1, EMP1
TIEN_INTESTINE_PROBIOTICS_6HR_DN	0.183246	0.634585	0.231944	1.25762	139	27	FKBP11, DNAJB9, HEXB, CIRBP, RNF7, RAB9A, RNF34, MFSD1, RWDD1, TSG101, UBE2D1, CADM1, NELFE, MIR22HG, NDUFA6, RNF5, CHMP5, ADM	FKBP11, DNAJB9, HEXB, CIRBP, RNF7, RAB9A, RNF34, MFSD1, RWDD1, TSG101, UBE2D1, CADM1, NELFE, MIR22HG, NDUFA6, RNF5, CHMP5, ADM
SPIELMAN_LYMPHOBLAST_EUROPEAN_VS_ASIAN_2FC_DN	0.197324	0.652331	0.52725	1.25668	117	4	DNAJB9, CD38, IGF1, ADM	DNAJB9, CD38, IGF1, ADM
GRYDER_PAX3FOXO1_TOP_ENHANCERS	0.19536	0.649457	0.183186	1.25581	159	51	RPL23A, MRPL23, SERP1, SRP9, COX5A, COX7A2L, NDUFAB1, SLIRP, DDOST, NOSIP, MAGED2, SLC38A10, NAA20, FAM136A, PSMB6, NXT1, RNF114, MCFD2, CSRP1, ZFP36L1, TANK, MIF, MDH2, TBCA, CD9, PSMD8, SSU72, RNF181, NDUFS3, NDUFA12	RPL23A, MRPL23, SERP1, SRP9, COX5A, COX7A2L, NDUFAB1, SLIRP, DDOST, NOSIP, MAGED2, SLC38A10, NAA20, FAM136A, PSMB6, NXT1, RNF114, MCFD2, CSRP1, ZFP36L1, TANK, MIF, MDH2, TBCA, CD9, PSMD8, SSU72, RNF181, NDUFS3, NDUFA12
SMID_BREAST_CANCER_BASAL_DN	0.209756	0.667792	0.177981	1.25545	171	55	COMP, DCN, PPDPF, REEP5, NUCB2, CFD, TPPP3, ASPN, DPT, HSPB1, ADIRF, RASSF1, RHOH, UCP2, POLD4	COMP, DCN, PPDPF, REEP5, NUCB2, CFD, TPPP3, ASPN, DPT, HSPB1, ADIRF, RASSF1, RHOH, UCP2, POLD4
BOCHKIS_FOXA2_TARGETS	0.203681	0.659637	0.179508	1.25544	165	54	FTL, NDUFS8, ATF4, RPL21, ITM2B, INSIG1, DAD1, IFI27L2, EEF1B2, NDUFA2, AP3S1, HAGH, MT1X, DRAM2, PSME1, UBE2L6, PRDX1, OSER1, RDX, PCGF5, AK3, SEPHS2, CD9, NRROS, DNAJB11, CHMP5, CXCL2, CYB5A, PRCC, LRRC41, MRPL36, EBAG9, NDUFA8, TUSC2, LRP1, INSIG2, PSMG3, MKKS, CTH, TRIM13, RASSF6, GLCCI1, IDH2, MXD1, POLR2C	FTL, NDUFS8, ATF4, RPL21, ITM2B, INSIG1, DAD1, IFI27L2, EEF1B2, NDUFA2, AP3S1, HAGH, MT1X, DRAM2, PSME1, UBE2L6, PRDX1, OSER1, RDX, PCGF5, AK3, SEPHS2, CD9, NRROS, DNAJB11, CHMP5, CXCL2, CYB5A, PRCC, LRRC41, MRPL36, EBAG9, NDUFA8, TUSC2, LRP1, INSIG2, PSMG3, MKKS, CTH, TRIM13, RASSF6, GLCCI1, IDH2, MXD1, POLR2C
AMIT_SERUM_RESPONSE_40_MCF10A	0.202341	0.658359	0.526638	1.25522	120	4	DCN, CXCL3, ADM, CXCL2	DCN, CXCL3, ADM, CXCL2
PEPPER_CHRONIC_LYMPHOCYTIC_LEUKEMIA_UP	0.202341	0.658359	0.526638	1.25522	120	4	CCL3, CD38, IL1B, CXCL2	CCL3, CD38, IL1B, CXCL2
MCCABE_BOUND_BY_HOXC6	0.209302	0.667143	0.218774	1.25492	161	31	RPL27A, CRTAC1, DCN, MRPL52, SMDT1, TPT1, NDUFAB1, ISCU, SLC38A10, RPS11, RAB9A, DBNL, COX7B, TNFAIP8, FGFR1OP2, BLOC1S1	RPL27A, CRTAC1, DCN, MRPL52, SMDT1, TPT1, NDUFAB1, ISCU, SLC38A10, RPS11, RAB9A, DBNL, COX7B, TNFAIP8, FGFR1OP2, BLOC1S1
WP_NETWORK_MAP_OF_SARSCOV2_SIGNALING_PATHWAY	0.216602	0.677483	0.220968	1.25323	166	30	CCL3, FN1, RHEB, CXCL1, RPS6, DDIT4, GABARAPL2, CCL2, EIF4E, IFITM3	CCL3, FN1, RHEB, CXCL1, RPS6, DDIT4, GABARAPL2, CCL2, EIF4E, IFITM3
MCBRYAN_PUBERTAL_BREAST_3_4WK_DN	0.213376	0.674091	0.412371	1.2529	133	7	RPS10, RPL36A, RPL14, NDUFV2	RPS10, RPL36A, RPL14, NDUFV2
FUJIWARA_PARK2_HEPATOCYTE_PROLIFERATION_DN	0.202073	0.658359	0.692129	1.25284	116	2	CFD	CFD
IVANOVA_HEMATOPOIESIS_LATE_PROGENITOR	0.204301	0.660522	0.165932	1.25277	170	66	GLRX, UFC1, EEF1D, ANXA2, NUCB2, BSG, DAD1, LAMTOR4, CISD2, ABHD5, ADRM1, ATP6V0E1, AP3S1, LMAN1, HAX1, TIFA, CDC37L1, BLVRB, MT1X, ACP1, PRADC1, TMEM14C, TMED3, FDPS, GPR160, CISD1, ENO1, ATP6V0B, FCGR2B, MRPS6, TMEM19, RAB7A, CCNC, PIN1, TMEM156, CHAC1, STX11, OSTF1, WDR61, SMAP1, MRPL16, AP1S2, PHF5A, MEAF6, PRDX3, INSIG2, COMMD5, MYCBP	GLRX, UFC1, EEF1D, ANXA2, NUCB2, BSG, DAD1, LAMTOR4, CISD2, ABHD5, ADRM1, ATP6V0E1, AP3S1, LMAN1, HAX1, TIFA, CDC37L1, BLVRB, MT1X, ACP1, PRADC1, TMEM14C, TMED3, FDPS, GPR160, CISD1, ENO1, ATP6V0B, FCGR2B, MRPS6, TMEM19, RAB7A, CCNC, PIN1, TMEM156, CHAC1, STX11, OSTF1, WDR61, SMAP1, MRPL16, AP1S2, PHF5A, MEAF6, PRDX3, INSIG2, COMMD5, MYCBP
SCHLESINGER_METHYLATED_DE_NOVO_IN_CANCER	0.213608	0.674171	0.441233	1.25224	134	6	LGALS3, CD44, ETFA, PYCARD	LGALS3, CD44, ETFA, PYCARD
TURASHVILI_BREAST_CARCINOMA_DUCTAL_VS_LOBULAR_DN	0.202037	0.658359	0.593936	1.25157	118	3	ASPN, SEC24A	ASPN, SEC24A
ZHAN_MULTIPLE_MYELOMA_CD2_UP	0.209003	0.666828	0.47413	1.25134	129	5	CD79A, SPAG4, CD27	CD79A, SPAG4, CD27
WP_TYPE_II_DIABETES_MELLITUS	0.126	0.553657	0.942543	1.25129	62	1	SURF1	SURF1
PURBEY_TARGETS_OF_CTBP1_NOT_SATB1_UP	0.211009	0.668989	0.224355	1.24997	160	29	IER3, OAZ1, CXCL1, PDCD5, WDR83OS, CIRBP, PFN1, PQBP1, ARFGAP1, CCDC85B, RNF114, RAD23A, MRPS34, AIM2	IER3, OAZ1, CXCL1, PDCD5, WDR83OS, CIRBP, PFN1, PQBP1, ARFGAP1, CCDC85B, RNF114, RAD23A, MRPS34, AIM2
HESS_TARGETS_OF_HOXA9_AND_MEIS1_DN	0.208841	0.666828	0.369911	1.24989	136	9	CXCL3, S100A4, BTG2, ANXA1, ZFP36L1, IL1B, ANXA4, VCAN	CXCL3, S100A4, BTG2, ANXA1, ZFP36L1, IL1B, ANXA4, VCAN
FARMER_BREAST_CANCER_CLUSTER_6	0.126	0.553657	0.94132	1.24966	62	1	REEP5	REEP5
PID_ARF_3PATHWAY	0.218354	0.677483	0.440221	1.24936	137	6	KDELR1, ARFGAP1, AP2M1, ARFIP2, CLTA, CYTH2	KDELR1, ARFGAP1, AP2M1, ARFIP2, CLTA, CYTH2
WANG_TUMOR_INVASIVENESS_DN	0.217899	0.677483	0.220232	1.24905	167	30	RPL3, CCL3, ATF4, B2M, ITM2B, SPP1, SCYL1, CD44, PSMB1, UBE2L3, ERGIC2, CNBP, BTG2	RPL3, CCL3, ATF4, B2M, ITM2B, SPP1, SCYL1, CD44, PSMB1, UBE2L3, ERGIC2, CNBP, BTG2
MISHRA_CARCINOMA_ASSOCIATED_FIBROBLAST_DN	0.203735	0.659637	0.592411	1.24836	119	3	FTL, C1S, CTSA	FTL, C1S, CTSA
DARWICHE_PAPILLOMA_RISK_LOW_UP	0.217054	0.677483	0.217587	1.24811	167	31	FTL, EEF1D, S100A11, EEF1B2, COX5B, GABARAPL2, RHOH, PGAM1, IFITM3, PDCD5, MGAT1, ATP6V0D1, FAM162A, ENO1, SAR1A, IL1B, SSU72, CAPN2, NHP2, CALCOCO1	FTL, EEF1D, S100A11, EEF1B2, COX5B, GABARAPL2, RHOH, PGAM1, IFITM3, PDCD5, MGAT1, ATP6V0D1, FAM162A, ENO1, SAR1A, IL1B, SSU72, CAPN2, NHP2, CALCOCO1
LAU_APOPTOSIS_CDKN2A_UP	0.216561	0.677483	0.410796	1.24811	135	7	CLU, GADD45A, NDUFA13, TNFRSF12A, CDKN1B	CLU, GADD45A, NDUFA13, TNFRSF12A, CDKN1B
WP_METABOLIC_PATHWAY_OF_LDL_HDL_AND_TG_INCLUDING_DISEASES	0.132	0.561648	0.940098	1.24804	65	1	ANXA2	ANXA2
REACTOME_BINDING_AND_UPTAKE_OF_LIGANDS_BY_SCAVENGER_RECEPTORS	0.219937	0.677483	0.439694	1.24787	138	6	FTL, COL1A2, SPARC	FTL, COL1A2, SPARC
ONDER_CDH1_SIGNALING_VIA_CTNNB1	0.212766	0.672562	0.322733	1.24752	149	12	BGN, CXCL1, COL1A2, NUPR1, PELI1, MAGEH1, CXCL2, COL6A3, TAGLN, VCAN	BGN, CXCL1, COL1A2, NUPR1, PELI1, MAGEH1, CXCL2, COL6A3, TAGLN, VCAN
DALESSIO_TSA_RESPONSE	0.207358	0.665315	0.523358	1.2474	123	4	CLU, LGALS1, ANXA1	CLU, LGALS1, ANXA1
RICKMAN_TUMOR_DIFFERENTIATED_WELL_VS_MODERATELY_UP	0.202568	0.658359	0.333185	1.24659	141	11	ATRAID, SMDT1, EDEM2, JTB, TIFA	ATRAID, SMDT1, EDEM2, JTB, TIFA
SCHLOSSER_SERUM_RESPONSE_UP	0.202568	0.658359	0.333131	1.24639	141	11	ICAM3, S100A11, CYBA, ATP6V0D1, BRD2, RELA, RHOG	ICAM3, S100A11, CYBA, ATP6V0D1, BRD2, RELA, RHOG
AFFAR_YY1_TARGETS_DN	0.193717	0.645739	0.229865	1.24635	147	27	LUM, HLA-B, PRELP, PRDX4, MRPL52, PFDN5, MTHFD2, CCL2, SPP1	LUM, HLA-B, PRELP, PRDX4, MRPL52, PFDN5, MTHFD2, CCL2, SPP1
REACTOME_DDX58_IFIH1_MEDIATED_INDUCTION_OF_INTERFERON_ALPHA_BETA	0.230294	0.682156	0.385409	1.24633	148	8	UBA52, UBE2L6, TANK, RELA, UBE2D1, PIN1	UBA52, UBE2L6, TANK, RELA, UBE2D1, PIN1
HUTTMANN_B_CLL_POOR_SURVIVAL_UP	0.213654	0.674171	0.199827	1.24615	168	38	MZB1, CCL3, S100A11, SPAG4, PIM2, ARID5A, COPE, GYPC, TIMP1, CD38, NEU1, ST6GALNAC4, TSPO, RNH1, BTG2, ANXA1	MZB1, CCL3, S100A11, SPAG4, PIM2, ARID5A, COPE, GYPC, TIMP1, CD38, NEU1, ST6GALNAC4, TSPO, RNH1, BTG2, ANXA1
SHETH_LIVER_CANCER_VS_TXNIP_LOSS_PAM1	0.217899	0.677483	0.219709	1.24609	167	30	KRTCAP2, ATF4, REEP5, DPP7, ABHD5, ITM2C, GUSB, DDIT4, PYCR1, CSTB, AIG1, RPL12, FAM3C	KRTCAP2, ATF4, REEP5, DPP7, ABHD5, ITM2C, GUSB, DDIT4, PYCR1, CSTB, AIG1, RPL12, FAM3C
ODONNELL_METASTASIS_DN	0.213826	0.674266	0.472117	1.24603	132	5	RPL35A, ISG20, HLA-DOB	RPL35A, ISG20, HLA-DOB
BOYAULT_LIVER_CANCER_SUBCLASS_G123_UP	0.207131	0.664986	0.591187	1.24578	121	3	SNRPE, SNRPD1, MRPL9	SNRPE, SNRPD1, MRPL9
LINDSTEDT_DENDRITIC_CELL_MATURATION_A	0.214186	0.674655	0.301755	1.24551	153	14	CCL3, CXCL1, CCL2, SLC3A2, TNC, SOD2, PSMA3, IL1B, INHBA, CXCL2	CCL3, CXCL1, CCL2, SLC3A2, TNC, SOD2, PSMA3, IL1B, INHBA, CXCL2
KLEIN_PRIMARY_EFFUSION_LYMPHOMA_DN	0.216292	0.677483	0.311702	1.2445	153	13	CD79A, CTSH, GSTP1, BLNK, CD27, NCF4, BTG2	CD79A, CTSH, GSTP1, BLNK, CD27, NCF4, BTG2
WP_EXERCISEINDUCED_CIRCADIAN_REGULATION	0.208829	0.666828	0.590293	1.24389	122	3	GSTP1, HERPUD1	GSTP1, HERPUD1
BRUECKNER_TARGETS_OF_MIRLET7A3_DN	0.207042	0.664986	0.294351	1.24383	146	15	FN1, RPL7A, CXCL1, MT1X, CXCL3, SPARC, AKR1B1, OCIAD2	FN1, RPL7A, CXCL1, MT1X, CXCL3, SPARC, AKR1B1, OCIAD2
LIU_PROSTATE_CANCER_DN	0.210199	0.668405	0.187265	1.2437	168	47	CLU, PRELP, ANXA2, TSC22D3, CFD, GSTP1, DPT, HSPB1, CAV1, LGALS1, GYPC, SH3GLB1, SYNGR1, COL1A2, SPARC, S100A4, AKR1B1, CSRP1, TUBA4A, AQP3, C1S, LDHB, PPP3CC	CLU, PRELP, ANXA2, TSC22D3, CFD, GSTP1, DPT, HSPB1, CAV1, LGALS1, GYPC, SH3GLB1, SYNGR1, COL1A2, SPARC, S100A4, AKR1B1, CSRP1, TUBA4A, AQP3, C1S, LDHB, PPP3CC
KEGG_B_CELL_RECEPTOR_SIGNALING_PATHWAY	0.22061	0.677483	0.348678	1.24366	151	10	CD79A, BLNK, PPP3CC, RAC2, RELA, FCGR2B, CD79B	CD79A, BLNK, PPP3CC, RAC2, RELA, FCGR2B, CD79B
REACTOME_INACTIVATION_OF_CSF3_G_CSF_SIGNALING	0.208829	0.666828	0.589963	1.2432	122	3	RNF7, UBA52, UBE2D1	RNF7, UBA52, UBE2D1
REACTOME_OVARIAN_TUMOR_DOMAIN_PROTEASES	0.208829	0.666828	0.589963	1.2432	122	3	UBA52, TNIP1, UBE2D1	UBA52, TNIP1, UBE2D1
REACTOME_SIGNALING_BY_CSF3_G_CSF	0.208829	0.666828	0.589963	1.2432	122	3	RNF7, UBA52, UBE2D1	RNF7, UBA52, UBE2D1
DISTECHE_ESCAPED_FROM_X_INACTIVATION	0.136	0.567712	0.93643	1.24317	67	1	RPS4X	RPS4X
CASTELLANO_NRAS_TARGETS_UP	0.217391	0.677483	0.286028	1.24297	154	16	MGP, HLA-B, B2M, YIF1A, IFI27L2	MGP, HLA-B, B2M, YIF1A, IFI27L2
PODAR_RESPONSE_TO_ADAPHOSTIN_DN	0.136	0.567712	0.935208	1.24155	67	1	INSIG1	INSIG1
WUNDER_INFLAMMATORY_RESPONSE_AND_CHOLESTEROL_UP	0.212375	0.672313	0.520457	1.24049	126	4	HLA-B, B2M, PSMB8	HLA-B, B2M, PSMB8
WANG_LSD1_TARGETS_DN	0.14	0.569276	0.933985	1.23992	69	1	GADD45A	GADD45A
YAO_TEMPORAL_RESPONSE_TO_PROGESTERONE_CLUSTER_3	0.14	0.569276	0.933985	1.23992	69	1	GADD45A	GADD45A
YIH_RESPONSE_TO_ARSENITE_C2	0.14	0.569276	0.933985	1.23992	69	1	GADD45A	GADD45A
MACAEVA_PBMC_RESPONSE_TO_IR	0.224964	0.677483	0.34745	1.23928	154	10	PHPT1, GADD45A, RPS27L, ISCU, APOBEC3C	PHPT1, GADD45A, RPS27L, ISCU, APOBEC3C
RHODES_CANCER_META_SIGNATURE	0.223001	0.677483	0.285121	1.23903	158	16	PRDX4, NME1, MTHFD2, MRPL3, MANF, COL1A2, SNRPE, KDELR2, CKS2	PRDX4, NME1, MTHFD2, MRPL3, MANF, COL1A2, SNRPE, KDELR2, CKS2
RICKMAN_TUMOR_DIFFERENTIATED_WELL_VS_POORLY_DN	0.213936	0.674266	0.179058	1.2387	174	52	IGFBP6, REEP5, BSG, ARF4, HTRA1, ABHD5, LRRC59, ATP6V0E1, AP3S1, YIPF2, WDR83OS, CDC37L1, CD44, C4orf3, ATP6V0D1, PERP, UBE2L3, YKT6, TXNDC17, PSMD12, TUBA4A, TRAPPC3, SAR1A, DESI1, INHBA, SMIM12, GLIPR1, NRBF2, LIMA1, CASP4, ADM, ILVBL	IGFBP6, REEP5, BSG, ARF4, HTRA1, ABHD5, LRRC59, ATP6V0E1, AP3S1, YIPF2, WDR83OS, CDC37L1, CD44, C4orf3, ATP6V0D1, PERP, UBE2L3, YKT6, TXNDC17, PSMD12, TUBA4A, TRAPPC3, SAR1A, DESI1, INHBA, SMIM12, GLIPR1, NRBF2, LIMA1, CASP4, ADM, ILVBL
NIKOLSKY_BREAST_CANCER_11Q12_Q14_AMPLICON	0.201389	0.658359	0.266228	1.23809	144	19	YIF1A, RPS3, GSTP1, TMEM134, POLD4, SPCS2, NDUFC2, CORO1B	YIF1A, RPS3, GSTP1, TMEM134, POLD4, SPCS2, NDUFC2, CORO1B
JIANG_AGING_CEREBRAL_CORTEX_DN	0.217988	0.677483	0.366264	1.23757	142	9	NME1, DAD1, PLD3, PFN1, RAB2A, DNAJB11, AP2M1	NME1, DAD1, PLD3, PFN1, RAB2A, DNAJB11, AP2M1
WP_NRF2_PATHWAY	0.21978	0.677483	0.275546	1.2375	159	17	FTL, MGST3, GSTP1, SQSTM1, BLVRB, GPX3, PRDX1, DNAJB1	FTL, MGST3, GSTP1, SQSTM1, BLVRB, GPX3, PRDX1, DNAJB1
PID_ARF6_DOWNSTREAM_PATHWAY	0.14	0.569276	0.932152	1.23749	69	1	NME1	NME1
KYNG_ENVIRONMENTAL_STRESS_RESPONSE_NOT_BY_4NQO_IN_WS	0.21865	0.677483	0.468628	1.23682	135	5	PRDX4, ARPC1B, PDCD5	PRDX4, ARPC1B, PDCD5
KEGG_VIRAL_MYOCARDITIS	0.233385	0.682871	0.382324	1.23635	150	8	HLA-C, HLA-B, CAV1, HLA-DOB	HLA-C, HLA-B, CAV1, HLA-DOB
REACTOME_SURFACTANT_METABOLISM	0.14	0.569276	0.930929	1.23587	69	1	CTSH	CTSH
WILSON_PROTEASES_AT_TUMOR_BONE_INTERFACE_DN	0.14	0.569276	0.930929	1.23587	69	1	CTSH	CTSH
LIANG_HEMATOPOIESIS_STEM_CELL_NUMBER_LARGE_VS_TINY_UP	0.227866	0.681146	0.346471	1.23578	156	10	FKBP11, GTF3A, PGAM1, MANF, ST6GALNAC4, TMEM141, FKBP1A, ICAM2	FKBP11, GTF3A, PGAM1, MANF, ST6GALNAC4, TMEM141, FKBP1A, ICAM2
KYNG_WERNER_SYNDROM_AND_NORMAL_AGING_UP	0.221338	0.677483	0.406446	1.23489	138	7	RPS6, GGH, C14orf119, BTG2, TNFRSF12A	RPS6, GGH, C14orf119, BTG2, TNFRSF12A
HOEGERKORP_CD44_TARGETS_TEMPORAL_DN	0.142	0.575655	0.929095	1.23343	70	1	NUCB2	NUCB2
PID_INTEGRIN1_PATHWAY	0.222561	0.677483	0.364865	1.23284	145	9	FN1, SPP1, COL1A2, TNC, COL6A2, COL6A3, IGSF8, MDK, VCAM1	FN1, SPP1, COL1A2, TNC, COL6A2, COL6A3, IGSF8, MDK, VCAM1
WP_EBOLA_VIRUS_INFECTION_IN_HOST	0.209078	0.666828	0.268452	1.23255	151	18	HLA-C, HLA-B, ICAM3, NPC2, CAV1, HLA-DOB, RAB9A, RELA, RAB7A, TSG101, ICAM2, CLTA, MFGE8, PRKRA, GSN	HLA-C, HLA-B, ICAM3, NPC2, CAV1, HLA-DOB, RAB9A, RELA, RAB7A, TSG101, ICAM2, CLTA, MFGE8, PRKRA, GSN
REACTOME_AQUAPORIN_MEDIATED_TRANSPORT	0.234177	0.683727	0.43427	1.23247	147	6	AQP1, GNG7, GNG5, AQP3	AQP1, GNG7, GNG5, AQP3
REACTOME_VASOPRESSIN_REGULATES_RENAL_WATER_HOMEOSTASIS_VIA_AQUAPORINS	0.234177	0.683727	0.43427	1.23247	147	6	AQP1, GNG7, GNG5, AQP3	AQP1, GNG7, GNG5, AQP3
GRAESSMANN_APOPTOSIS_BY_SERUM_DEPRIVATION_UP	0.222222	0.677483	0.169812	1.23241	183	59	HLA-B, ATF4, CD59, PRELP, TMEM258, PRDX4, BGN, RPL35, GADD45A, PFDN5, TOR3A, HSPB1, AQP1, RPS18, CCL2, IFNAR2, TIFA, UBA52, CXCL3	HLA-B, ATF4, CD59, PRELP, TMEM258, PRDX4, BGN, RPL35, GADD45A, PFDN5, TOR3A, HSPB1, AQP1, RPS18, CCL2, IFNAR2, TIFA, UBA52, CXCL3
MARTIN_NFKB_TARGETS_DN	0.210708	0.668432	0.680734	1.23221	121	2	BRSK1, DNASE2	BRSK1, DNASE2
REACTOME_CHONDROITIN_SULFATE_BIOSYNTHESIS	0.222408	0.677483	0.51659	1.23127	132	4	DCN, BGN, CHPF, VCAN	DCN, BGN, CHPF, VCAN
KEGG_SNARE_INTERACTIONS_IN_VESICULAR_TRANSPORT	0.22293	0.677483	0.405079	1.23074	139	7	STX5, VAMP8, YKT6, VAMP2, VAMP5, STX11	STX5, VAMP8, YKT6, VAMP2, VAMP5, STX11
BYSTRYKH_HEMATOPOIESIS_STEM_CELL_QTL_TRANS	0.221469	0.677483	0.150553	1.23072	195	83	IER3, CCL3, CD79A, TOR3A, HTRA1, KDELR1, COX7A2L, EIF2S2, CCL2, GTF3A, RHOH, IFITM3, IFNAR2, ARL6IP4, SYNGR1, C4orf3, NEU1, TIMM8B, NDUFV2, UROS, MRPL48, BRD2, FASTK, SFT2D1, MRPS34, CSRP1, RAN, GSTK1, ZFP36L1, RWDD1, CEBPG, DESI1, IFT20, PSMB7, DNAJC7, SLC1A5, CAPN2, TOMM5, SMPD1, ICAM2, COQ4, SMIM20, NDUFC1, MRPL12, ADIPOR1, WBP2, GYG1, MRPL16, POLR2I, ATP6V1H, PREB, CYTH2, CD40, DCPS, NEDD4L, …	IER3, CCL3, CD79A, TOR3A, HTRA1, KDELR1, COX7A2L, EIF2S2, CCL2, GTF3A, RHOH, IFITM3, IFNAR2, ARL6IP4, SYNGR1, C4orf3, NEU1, TIMM8B, NDUFV2, UROS, MRPL48, BRD2, FASTK, SFT2D1, MRPS34, CSRP1, RAN, GSTK1, ZFP36L1, RWDD1, CEBPG, DESI1, IFT20, PSMB7, DNAJC7, SLC1A5, CAPN2, TOMM5, SMPD1, ICAM2, COQ4, SMIM20, NDUFC1, MRPL12, ADIPOR1, WBP2, GYG1, MRPL16, POLR2I, ATP6V1H, PREB, CYTH2, CD40, DCPS, NEDD4L, …
BLANCO_MELO_COVID19_SARS_COV_2_INFECTION_A594_ACE2_EXPRESSING_CELLS_RUXOLITINIB_DN	0.222535	0.677483	0.291113	1.23015	157	15	CYBA, NDUFA2, UCP2, SPP1, CD38, PRDX1, AKR1B1, SERPINI1, ISOC2, PSMB3	CYBA, NDUFA2, UCP2, SPP1, CD38, PRDX1, AKR1B1, SERPINI1, ISOC2, PSMB3
WP_INTERACTIONS_OF_NATURAL_KILLER_CELLS_IN_PANCREATIC_CANCER	0.219015	0.677483	0.583642	1.22988	128	3	CCL3, CCL2	CCL3, CCL2
GRABARCZYK_BCL11B_TARGETS_UP	0.22561	0.677483	0.363938	1.22971	147	9	ANXA2, U2AF1, LGALS1, TIMP1, S100A4, RDX, NUS1, APOBEC3G	ANXA2, U2AF1, LGALS1, TIMP1, S100A4, RDX, NUS1, APOBEC3G
REACTOME_TRANSCRIPTION_COUPLED_NUCLEOTIDE_EXCISION_REPAIR_TC_NER	0.222535	0.677483	0.290999	1.22967	157	15	POLR2L, POLR2K, POLD4, RBX1, UBA52, POLR2H, POLR2J, RPA3, POLR2I, COPS6, COPS3, COPS5, GPS1, POLR2C, COPS8	POLR2L, POLR2K, POLD4, RBX1, UBA52, POLR2H, POLR2J, RPA3, POLR2I, COPS6, COPS3, COPS5, GPS1, POLR2C, COPS8
YORDY_RECIPROCAL_REGULATION_BY_ETS1_AND_SP100_DN	0.237342	0.683746	0.433219	1.22949	149	6	CFD, TNC, DNAJB1, TYW3, BTG3	CFD, TNC, DNAJB1, TYW3, BTG3
COATES_MACROPHAGE_M1_VS_M2_DN	0.22561	0.677483	0.363764	1.22912	147	9	HLA-B, CYTIP, ANKRD37, PRDX2	HLA-B, CYTIP, ANKRD37, PRDX2
NAISHIRO_CTNNB1_TARGETS_WITH_LEF1_MOTIF	0.219015	0.677483	0.583231	1.22901	128	3	CLU, TNC, CADM1	CLU, TNC, CADM1
SHIRAISHI_PLZF_TARGETS_UP	0.212435	0.672313	0.678287	1.22778	122	2	PNKP, ZBTB32	PNKP, ZBTB32
WP_SARSCOV2_INNATE_IMMUNITY_EVASION_AND_CELLSPECIFIC_IMMUNE_RESPONSE	0.226124	0.677483	0.307382	1.22725	160	13	CCL3, BSG, CXCL1, CCL2, IFNAR2, CXCL3	CCL3, BSG, CXCL1, CCL2, IFNAR2, CXCL3
WP_PROSTAGLANDIN_SIGNALING	0.242089	0.689723	0.432197	1.22659	152	6	CCL3, CXCL1, CCL2, PYCARD, IL1B	CCL3, CXCL1, CCL2, PYCARD, IL1B
WP_RENINANGIOTENSINALDOSTERONE_SYSTEM_RAAS	0.222411	0.677483	0.581981	1.22638	130	3	ATF4, CREB3	ATF4, CREB3
KRIGE_RESPONSE_TO_TOSEDOSTAT_6HR_DN	0.221748	0.677483	0.126043	1.22632	207	149	RPL27A, RPS26, CD59, MRPL23, PRDX4, VKORC1, NDUFB7, DNAJB9, INSIG1, SEC11C, SERF2, DPP7, SDF2L1, NDUFB10, COX5A, TMED4, HSPB1, NDUFA11, SLIRP, ZNF593, EIF4E, PDCD5, SQSTM1, AURKAIP1, SYNGR1, NAA20, FAM136A, MT1X, C4orf3, VAMP8, POLR2H, UBL5, ISCA1, WDR45, TIMM8B, UAP1, PRADC1, CCDC85B, NAA10, TUBB2A, PRDX1, DNAJB1, TMEM147, TXNDC17, ETFA, FAM162A, COX7B, C19orf53, ALG3, HDDC2, SLC25A39, SOD2, TIM…	RPL27A, RPS26, CD59, MRPL23, PRDX4, VKORC1, NDUFB7, DNAJB9, INSIG1, SEC11C, SERF2, DPP7, SDF2L1, NDUFB10, COX5A, TMED4, HSPB1, NDUFA11, SLIRP, ZNF593, EIF4E, PDCD5, SQSTM1, AURKAIP1, SYNGR1, NAA20, FAM136A, MT1X, C4orf3, VAMP8, POLR2H, UBL5, ISCA1, WDR45, TIMM8B, UAP1, PRADC1, CCDC85B, NAA10, TUBB2A, PRDX1, DNAJB1, TMEM147, TXNDC17, ETFA, FAM162A, COX7B, C19orf53, ALG3, HDDC2, SLC25A39, SOD2, TIM…
MOOTHA_GLUCONEOGENESIS	0.226115	0.677483	0.403422	1.22571	141	7	ALDOA, TPI1, ENO1, LDHB, MDH2	ALDOA, TPI1, ENO1, LDHB, MDH2
RUTELLA_RESPONSE_TO_HGF_UP	0.244681	0.690096	0.160199	1.22546	206	69	CCL3, CNPY2, CD59, TNFAIP6, ANXA2, DAD1, CXCL1, ZNF706, HSPB1, ATP6V0E1, CCL2, CD63, HEXB, LGALS3, SPP1, PIGP, SQSTM1, SLC3A2, PSMB5, MT1X, CXCL3, SPARC, GGH, RAB9A, PRDX1, AKR1B1, CSRP1, TNFAIP8, SOD2, C1S, GLA, RER1, RDX, TFG, CD9, IL1B, INHBA, G6PC3	CCL3, CNPY2, CD59, TNFAIP6, ANXA2, DAD1, CXCL1, ZNF706, HSPB1, ATP6V0E1, CCL2, CD63, HEXB, LGALS3, SPP1, PIGP, SQSTM1, SLC3A2, PSMB5, MT1X, CXCL3, SPARC, GGH, RAB9A, PRDX1, AKR1B1, CSRP1, TNFAIP8, SOD2, C1S, GLA, RER1, RDX, TFG, CD9, IL1B, INHBA, G6PC3
MARKEY_RB1_CHRONIC_LOF_DN	0.224571	0.677483	0.231568	1.22484	169	25	CCL3, DCN, CD59, PLD3, HTRA1, CCL2, PRDX2, SQSTM1, SYNGR1, RABAC1	CCL3, DCN, CD59, PLD3, HTRA1, CCL2, PRDX2, SQSTM1, SYNGR1, RABAC1
CHANGOLKAR_H2AFY_TARGETS_UP	0.229097	0.682112	0.513778	1.22457	136	4	SLC25A39, TMEM70, ILVBL, APH1A	SLC25A39, TMEM70, ILVBL, APH1A
REACTOME_RECEPTOR_MEDIATED_MITOPHAGY	0.215889	0.677483	0.676453	1.22446	124	2	CSNK2B, MAP1LC3B	CSNK2B, MAP1LC3B
GRAHAM_CML_DIVIDING_VS_NORMAL_QUIESCENT_UP	0.209722	0.667792	0.263216	1.22408	150	19	PRDX4, LRRC59, CCL2, PRDX2, ZNF593, SHMT2, GGH, LSM5, SNRPD1, AQP3, RANBP1, RPA3	PRDX4, LRRC59, CCL2, PRDX2, ZNF593, SHMT2, GGH, LSM5, SNRPD1, AQP3, RANBP1, RPA3
DARWICHE_SKIN_TUMOR_PROMOTER_UP	0.2346	0.683727	0.219691	1.22398	178	29	FTL, EEF1B2, COX5B, GABARAPL2, RHOH, PGAM1, IFITM3, SPP1, PDCD5, KLF13	FTL, EEF1B2, COX5B, GABARAPL2, RHOH, PGAM1, IFITM3, SPP1, PDCD5, KLF13
FRIDMAN_SENESCENCE_UP	0.232394	0.682229	0.28956	1.22359	164	15	IGFBP6, FN1, S100A11, EIF2S2, CD44, COL1A2, SPARC	IGFBP6, FN1, S100A11, EIF2S2, CD44, COL1A2, SPARC
LI_ADIPOGENESIS_BY_ACTIVATED_PPARG	0.217617	0.677483	0.675841	1.22335	125	2	CFD, NR1H2	CFD, NR1H2
WP_MIRNA_TARGETS_IN_ECM_AND_MEMBRANE_RECEPTORS	0.232441	0.682229	0.513166	1.22311	138	4	FN1, COL1A2, COL6A2, COL6A3	FN1, COL1A2, COL6A2, COL6A3
KANNAN_TP53_TARGETS_DN	0.158	0.600671	0.921149	1.22288	78	1	EIF4A1	EIF4A1
MARIADASON_RESPONSE_TO_BUTYRATE_SULINDAC_6	0.158	0.600671	0.921149	1.22288	78	1	EIF4A1	EIF4A1
ZWANG_EGF_INTERVAL_DN	0.232095	0.682229	0.242503	1.22283	174	22	GLRX, NDUFS8, PPDPF, EIF4A1, NDUFAF3, TMEM256, SAMSN1	GLRX, NDUFS8, PPDPF, EIF4A1, NDUFAF3, TMEM256, SAMSN1
REACTOME_MTOR_SIGNALLING	0.235123	0.683727	0.342801	1.22269	161	10	RHEB, RPS6, LAMTOR4, EIF4E, LAMTOR1, LAMTOR5, FKBP1A, LAMTOR2, MLST8	RHEB, RPS6, LAMTOR4, EIF4E, LAMTOR1, LAMTOR5, FKBP1A, LAMTOR2, MLST8
REACTOME_MTORC1_MEDIATED_SIGNALLING	0.235123	0.683727	0.342801	1.22269	161	10	RHEB, RPS6, LAMTOR4, EIF4E, LAMTOR1, LAMTOR5, FKBP1A, LAMTOR2, MLST8	RHEB, RPS6, LAMTOR4, EIF4E, LAMTOR1, LAMTOR5, FKBP1A, LAMTOR2, MLST8
DURAND_STROMA_S_UP	0.215956	0.677483	0.2663	1.22267	156	18	GLRX, CTSH, TSC22D3, LAMTOR4, SPP1, MAGED2, COL1A2, UBE2L6, IGF1	GLRX, CTSH, TSC22D3, LAMTOR4, SPP1, MAGED2, COL1A2, UBE2L6, IGF1
BASSO_CD40_SIGNALING_UP	0.233422	0.682871	0.242427	1.22244	175	22	IER3, CCL3, DDIT4, LGALS1, ARID5B, CD44, VOPP1, MAP3K8, TNFAIP8, ZFP36L1, RAC2, PTP4A3, IL1B	IER3, CCL3, DDIT4, LGALS1, ARID5B, CD44, VOPP1, MAP3K8, TNFAIP8, ZFP36L1, RAC2, PTP4A3, IL1B
KARLSSON_TGFB1_TARGETS_UP	0.232819	0.682229	0.281288	1.22237	165	16	ANXA2, EIF2S2, TIMP1, SHMT2, CD44, SLC25A5, PPA1, TNFRSF12A, RWDD1, COQ10B, MIR22HG	ANXA2, EIF2S2, TIMP1, SHMT2, CD44, SLC25A5, PPA1, TNFRSF12A, RWDD1, COQ10B, MIR22HG
RODRIGUES_DCC_TARGETS_DN	0.232819	0.682229	0.281258	1.22224	165	16	GLRX, GADD45A, TSC22D3, U2AF1, CD44, BIK, GPR160, NUPR1, TANK, PTP4A3	GLRX, GADD45A, TSC22D3, U2AF1, CD44, BIK, GPR160, NUPR1, TANK, PTP4A3
WARTERS_IR_RESPONSE_5GY	0.232441	0.682229	0.512637	1.22185	138	4	B2M, GADD45A, BTG2	B2M, GADD45A, BTG2
JAZAG_TGFB1_SIGNALING_UP	0.221113	0.677483	0.326568	1.22183	154	11	PRDX2, TIMM8B, PRELID1, CCDC85B, LSM5, GFER, CNIH1, EBP, TINF2, MRPS31, ABHD2	PRDX2, TIMM8B, PRELID1, CCDC85B, LSM5, GFER, CNIH1, EBP, TINF2, MRPS31, ABHD2
MANALO_HYPOXIA_UP	0.225296	0.677483	0.228844	1.21999	170	26	HLA-B, IER3, BGN, TAPBPL, SPAG4, HTRA1, DDIT4, GYPC, MAGED2, COL1A2	HLA-B, IER3, BGN, TAPBPL, SPAG4, HTRA1, DDIT4, GYPC, MAGED2, COL1A2
REACTOME_BIOSYNTHESIS_OF_THE_N_GLYCAN_PRECURSOR_DOLICHOL_LIPID_LINKED_OLIGOSACCHARIDE_LLO_AND_TRANSFER_TO_A_NASCENT_PROTEIN	0.232143	0.682229	0.271623	1.21988	168	17	NANS, ALG5, NEU1, ST6GALNAC4, UAP1, DPM2, ALG3, CTSA, SRD5A3, DHDDS, NUS1, DPM3, MVD	NANS, ALG5, NEU1, ST6GALNAC4, UAP1, DPM2, ALG3, CTSA, SRD5A3, DHDDS, NUS1, DPM3, MVD
WP_MAMMARY_GLAND_DEVELOPMENT_PATHWAY_PUBERTY_STAGE_2_OF_4	0.225806	0.677483	0.578684	1.21943	132	3	FN1, TIMP1	FN1, TIMP1
COLLIS_PRKDC_REGULATORS	0.221071	0.677483	0.673394	1.21892	127	2	CLU, PPA1	CLU, PPA1
REACTOME_PROTON_COUPLED_MONOCARBOXYLATE_TRANSPORT	0.164	0.612733	0.918093	1.21883	81	1	BSG	BSG
BIOCARTA_VEGF_PATHWAY	0.225806	0.677483	0.578311	1.21864	132	3	EIF1, EIF2S2	EIF1, EIF2S2
WANG_CISPLATIN_RESPONSE_AND_XPC_UP	0.235849	0.683746	0.248315	1.21852	174	21	MGP, IGLL5, XBP1, INSIG1, NPC2, PYCR1, MANF	MGP, IGLL5, XBP1, INSIG1, NPC2, PYCR1, MANF
PID_IL12_2PATHWAY	0.254747	0.698517	0.429297	1.21836	160	6	CCL3, B2M, RELA, RAB7A, IL1B	CCL3, B2M, RELA, RAB7A, IL1B
REACTOME_ENERGY_DEPENDENT_REGULATION_OF_MTOR_BY_LKB1_AMPK	0.254747	0.698517	0.429185	1.21804	160	6	RHEB, LAMTOR4, LAMTOR1, LAMTOR5, LAMTOR2, MLST8	RHEB, LAMTOR4, LAMTOR1, LAMTOR5, LAMTOR2, MLST8
KANG_GLIS3_TARGETS	0.166	0.615984	0.917482	1.21802	82	1	SRP9	SRP9
TONKS_TARGETS_OF_RUNX1_RUNX1T1_FUSION_SUSTAINDED_IN_ERYTHROCYTE_UP	0.244204	0.689844	0.376565	1.21773	157	8	ANXA2, HSPB1, QPRT, MAGED2	ANXA2, HSPB1, QPRT, MAGED2
REACTOME_REGULATION_OF_TP53_ACTIVITY_THROUGH_PHOSPHORYLATION	0.254747	0.698517	0.429024	1.21759	160	6	TAF9, UBA52, CSNK2B, RPA3, PIN1	TAF9, UBA52, CSNK2B, RPA3, PIN1
KAYO_CALORIE_RESTRICTION_MUSCLE_DN	0.23489	0.683727	0.27106	1.21735	170	17	MRPL23, COX8A, UQCRB, RPSA, NDUFV2, SMOX, COMMD1, VDAC2, RAB2A, RANBP1, POLR2I, CYC1, MDH1, ATF6B, BAK1	MRPL23, COX8A, UQCRB, RPSA, NDUFV2, SMOX, COMMD1, VDAC2, RAB2A, RANBP1, POLR2I, CYC1, MDH1, ATF6B, BAK1
XU_RESPONSE_TO_TRETINOIN_AND_NSC682994_UP	0.237458	0.683746	0.510481	1.21671	141	4	ICAM3, GSTP1, ANXA1	ICAM3, GSTP1, ANXA1
BARRIER_COLON_CANCER_RECURRENCE_UP	0.23628	0.683746	0.359929	1.21617	154	9	CNPY2, ANXA2, ERGIC2, RPN2, TIMM17A, SAR1A, ARL1	CNPY2, ANXA2, ERGIC2, RPN2, TIMM17A, SAR1A, ARL1
WP_MRNA_PROTEIN_AND_METABOLITE_INDUCATION_PATHWAY_BY_CYCLOSPORIN_A	0.229202	0.682112	0.577111	1.21612	134	3	ATF4, SLC3A2, SLC1A5	ATF4, SLC3A2, SLC1A5
TOMIDA_LUNG_CANCER_POOR_SURVIVAL	0.172	0.621012	0.915648	1.21558	85	1	DAD1	DAD1
HELLER_SILENCED_BY_METHYLATION_DN	0.244032	0.689723	0.241062	1.21556	183	22	ATF4, DNAJB9, RPS19, DDIT4, SHMT2, SLC3A2, UFM1, DNAJB1, TNFRSF17, DNAJC15	ATF4, DNAJB9, RPS19, DDIT4, SHMT2, SLC3A2, UFM1, DNAJB1, TNFRSF17, DNAJC15
KEGG_HEMATOPOIETIC_CELL_LINEAGE	0.254747	0.698517	0.428299	1.21553	160	6	CD59, CD38, CD44, CD9, IL1B	CD59, CD38, CD44, CD9, IL1B
VECCHI_GASTRIC_CANCER_ADVANCED_VS_EARLY_UP	0.238544	0.685375	0.247701	1.21551	176	21	MGP, FN1, PRELP, TNFAIP6, BGN	MGP, FN1, PRELP, TNFAIP6, BGN
REACTOME_ACTIVATION_OF_AMPK_DOWNSTREAM_OF_NMDARS	0.224525	0.677483	0.670948	1.2145	129	2	TUBB2A, TUBA4A	TUBB2A, TUBA4A
REACTOME_ACTIVATION_OF_NMDA_RECEPTORS_AND_POSTSYNAPTIC_EVENTS	0.224525	0.677483	0.670948	1.2145	129	2	TUBB2A, TUBA4A	TUBB2A, TUBA4A
REACTOME_ASSEMBLY_AND_CELL_SURFACE_PRESENTATION_OF_NMDA_RECEPTORS	0.224525	0.677483	0.670948	1.2145	129	2	TUBB2A, TUBA4A	TUBB2A, TUBA4A
REACTOME_CARBOXYTERMINAL_POST_TRANSLATIONAL_MODIFICATIONS_OF_TUBULIN	0.224525	0.677483	0.670948	1.2145	129	2	TUBB2A, TUBA4A	TUBB2A, TUBA4A
REACTOME_GAP_JUNCTION_ASSEMBLY	0.224525	0.677483	0.670948	1.2145	129	2	TUBB2A, TUBA4A	TUBB2A, TUBA4A
REACTOME_RHO_GTPASES_ACTIVATE_IQGAPS	0.224525	0.677483	0.670948	1.2145	129	2	TUBB2A, TUBA4A	TUBB2A, TUBA4A
REACTOME_TRANSPORT_OF_CONNEXONS_TO_THE_PLASMA_MEMBRANE	0.224525	0.677483	0.670948	1.2145	129	2	TUBB2A, TUBA4A	TUBB2A, TUBA4A
TOMLINS_METASTASIS_UP	0.224525	0.677483	0.670948	1.2145	129	2	NEDD8, TUBA4A	NEDD8, TUBA4A
SCHUETZ_BREAST_CANCER_DUCTAL_INVASIVE_DN	0.230892	0.682221	0.399647	1.21423	144	7	CFD, MAGED2, ISOC1, PERP, ASNS	CFD, MAGED2, ISOC1, PERP, ASNS
RORIE_TARGETS_OF_EWSR1_FLI1_FUSION_UP	0.23913	0.686038	0.509431	1.21421	142	4	HLA-C, HTRA1, ANXA1	HLA-C, HTRA1, ANXA1
PIONTEK_PKD1_TARGETS_DN	0.176	0.624535	0.914425	1.21396	87	1	RPS6	RPS6
WP_INSULIN_SIGNALING_IN_ADIPOCYTES_DIABETIC_CONDITION	0.176	0.624535	0.914425	1.21396	87	1	RPS6	RPS6
WP_INSULIN_SIGNALING_IN_ADIPOCYTES_NORMAL_CONDITION	0.176	0.624535	0.914425	1.21396	87	1	RPS6	RPS6
WP_KIT_RECEPTOR_SIGNALING_PATHWAY	0.176	0.624535	0.914425	1.21396	87	1	RPS6	RPS6
REACTOME_VXPX_CARGO_TARGETING_TO_CILIUM	0.178	0.628533	0.913814	1.21315	88	1	ARF4	ARF4
JINESH_BLEBBISHIELD_VS_LIVE_CONTROL_UP	0.243873	0.689723	0.183497	1.21268	198	44	RPL13A, RPL3, ATF4, RPL4, RPS3, GADD45A, SERF2, TSC22D3, RPS13, OCIAD1, DDIT4	RPL13A, RPL3, ATF4, RPL4, RPS3, GADD45A, SERF2, TSC22D3, RPS13, OCIAD1, DDIT4
REACTOME_KILLING_MECHANISMS	0.18	0.631502	0.913203	1.21233	89	1	CYBA	CYBA
HUANG_GATA2_TARGETS_DN	0.232624	0.682229	0.313578	1.21214	163	12	CLU, MTHFD2, SHMT2, EIF3D, FAM3C, FDPS, ASNS, CHAC1, NT5C3A	CLU, MTHFD2, SHMT2, EIF3D, FAM3C, FDPS, ASNS, CHAC1, NT5C3A
LOCKWOOD_AMPLIFIED_IN_LUNG_CANCER	0.232587	0.682229	0.182512	1.21213	186	47	MRPL23, S100A11, JTB, TMEM134, POLD4, HAX1, CD44, CORO1B, POLR2H, SSR2, CDK4, NDUFB5, FASTK, RAD23A, YKT6, LAMTOR1, POLR2J, GPAA1, PMVK, PMF1, CCDC107, MRPL9, AP2M1, SMIM12, SRP54, PRCC, MRPL36, COPS6, CFL2, METTL1, PPP2R3C, AIP, IGSF8, BLCAP	MRPL23, S100A11, JTB, TMEM134, POLD4, HAX1, CD44, CORO1B, POLR2H, SSR2, CDK4, NDUFB5, FASTK, RAD23A, YKT6, LAMTOR1, POLR2J, GPAA1, PMVK, PMF1, CCDC107, MRPL9, AP2M1, SMIM12, SRP54, PRCC, MRPL36, COPS6, CFL2, METTL1, PPP2R3C, AIP, IGSF8, BLCAP
WORSCHECH_TUMOR_EVASION_AND_TOLEROGENICITY_UP	0.2309	0.682221	0.575045	1.21176	135	3	BLNK, CCL2	BLNK, CCL2
MCBRYAN_PUBERTAL_BREAST_4_5WK_UP	0.25323	0.698517	0.211142	1.21114	195	31	RPS10, IGFBP6, FN1, TNFAIP6, RPL36A, HTRA1, TIMP1, SPP1, RPL37A, RPL5, PERP, TNC, TMED3, TUBA4A, TNFRSF12A, IMPDH2, CYSTM1, CD9	RPS10, IGFBP6, FN1, TNFAIP6, RPL36A, HTRA1, TIMP1, SPP1, RPL37A, RPL5, PERP, TNC, TMED3, TUBA4A, TNFRSF12A, IMPDH2, CYSTM1, CD9
REACTOME_MRNA_SPLICING_MINOR_PATHWAY	0.238764	0.685375	0.303314	1.21101	169	13	POLR2L, POLR2K, POLR2H, SNRPE, POLR2J, SNRPD1, SNRPD2, LSM2, POLR2I, GTF2F2	POLR2L, POLR2K, POLR2H, SNRPE, POLR2J, SNRPD1, SNRPD2, LSM2, POLR2I, GTF2F2
KEGG_ONE_CARBON_POOL_BY_FOLATE	0.2309	0.682221	0.574663	1.21096	135	3	MTHFD2, SHMT2, MTHFS	MTHFD2, SHMT2, MTHFS
REACTOME_METABOLISM_OF_FOLATE_AND_PTERINES	0.2309	0.682221	0.574663	1.21096	135	3	MTHFD2, SHMT2, MTHFS	MTHFD2, SHMT2, MTHFS
BLANCO_MELO_COVID19_SARS_COV_2_INFECTION_A594_CELLS_DN	0.186	0.63821	0.91198	1.21071	92	1	SDF2L1	SDF2L1
SEKI_INFLAMMATORY_RESPONSE_LPS_UP	0.247566	0.691719	0.293254	1.21042	177	14	IER3, CCL3, CXCL1, CCL2, CD44, CXCL3, SOD2, TNIP1, STX11, CASP4, CD40, VCAM1, TNFAIP2	IER3, CCL3, CXCL1, CCL2, CD44, CXCL3, SOD2, TNIP1, STX11, CASP4, CD40, VCAM1, TNFAIP2
DASU_IL6_SIGNALING_UP	0.233951	0.683727	0.323493	1.21033	163	11	IER3, TNFAIP6, HTRA1, CCL2, CXCL3, SOD2, CKS2	IER3, TNFAIP6, HTRA1, CCL2, CXCL3, SOD2, CKS2
BIOCARTA_ALTERNATIVE_PATHWAY	0.194	0.645739	0.910758	1.20909	96	1	CFD	CFD
LIU_CDX2_TARGETS_UP	0.194	0.645739	0.910758	1.20909	96	1	CFD	CFD
NAKAMURA_ALVEOLAR_EPITHELIUM	0.194	0.645739	0.910758	1.20909	96	1	CFD	CFD
REACTOME_ALTERNATIVE_COMPLEMENT_ACTIVATION	0.194	0.645739	0.910758	1.20909	96	1	CFD	CFD
VALK_AML_WITH_EVI1	0.194	0.645739	0.910758	1.20909	96	1	CFD	CFD
WP_ACQUIRED_PARTIAL_LIPODYSTROPHY_BARRAQUERSIMONS_SYNDROME	0.194	0.645739	0.910758	1.20909	96	1	CFD	CFD
NEWMAN_ERCC6_TARGETS_UP	0.234295	0.683727	0.573424	1.20834	137	3	TNFAIP6, PMAIP1	TNFAIP6, PMAIP1
KEGG_TYPE_II_DIABETES_MELLITUS	0.198	0.653416	0.909535	1.20747	98	1	PKM	PKM
DAZARD_UV_RESPONSE_CLUSTER_G4	0.235993	0.683746	0.572827	1.20709	138	3	XBP1, PFN1, APRT	XBP1, PFN1, APRT
BIOCARTA_BCR_PATHWAY	0.237691	0.683746	0.572215	1.2058	139	3	CD79A, PPP3CC, CD79B	CD79A, PPP3CC, CD79B
BIOCARTA_CTCF_PATHWAY	0.237691	0.683746	0.572215	1.2058	139	3	CD79A, CDKN1B, CD79B	CD79A, CDKN1B, CD79B
AMIT_EGF_RESPONSE_240_MCF10A	0.268987	0.703637	0.424859	1.20576	169	6	INSIG1, HERPUD1, TUBB2A, TNFRSF12A, EHD4	INSIG1, HERPUD1, TUBB2A, TNFRSF12A, EHD4
WP_THYROID_HORMONES_PRODUCTION_AND_PERIPHERAL_DOWNSTREAM_SIGNALING_EFFECTS	0.27057	0.706392	0.424738	1.20542	170	6	RHEB, RPS6, CREB3	RHEB, RPS6, CREB3
REACTOME_DNA_DAMAGE_REVERSAL	0.206	0.66295	0.907702	1.20503	102	1	MGMT	MGMT
SCHLESINGER_METHYLATED_IN_COLON_CANCER	0.206	0.66295	0.907702	1.20503	102	1	MGMT	MGMT
REACTOME_PASSIVE_TRANSPORT_BY_AQUAPORINS	0.226252	0.677488	0.665443	1.20453	130	2	AQP1, AQP3	AQP1, AQP3
WANG_RECURRENT_LIVER_CANCER_UP	0.237691	0.683746	0.571546	1.20439	139	3	RPL10A, SSR3	RPL10A, SSR3
REACTOME_RHO_GTPASES_ACTIVATE_FORMINS	0.243902	0.689723	0.35634	1.20404	159	9	PPP1CC, PFN1, TUBB2A, BUB3, TUBA4A, PMF1, SEC13	PPP1CC, PFN1, TUBB2A, BUB3, TUBA4A, PMF1, SEC13
HUANG_DASATINIB_SENSITIVITY_UP	0.242511	0.689723	0.321766	1.20386	169	11	CAV1, FXYD5, REXO2, ANXA1, PSMB8, RAC2, UBE2E3, LIMA1, NNMT	CAV1, FXYD5, REXO2, ANXA1, PSMB8, RAC2, UBE2E3, LIMA1, NNMT
REACTOME_PERK_REGULATES_GENE_EXPRESSION	0.243902	0.689723	0.356255	1.20375	159	9	ATF4, HERPUD1, EIF2S2, CCL2	ATF4, HERPUD1, EIF2S2, CCL2
GARCIA_TARGETS_OF_FLI1_AND_DAX1_UP	0.253478	0.698517	0.372197	1.2036	163	8	LGALS1, CIRBP, SYNGR1, UBE2L6, LRP10	LGALS1, CIRBP, SYNGR1, UBE2L6, LRP10
SALVADOR_MARTIN_PEDIATRIC_TBD_ANTI_TNF_THERAPY_NONRESPONDER_PRE_TREATMENT_UP	0.243902	0.689723	0.356189	1.20353	159	9	HLA-C, IFITM3	HLA-C, IFITM3
NADERI_BREAST_CANCER_PROGNOSIS_UP	0.247588	0.691719	0.455992	1.20347	153	5	TMEM208, SHMT2, PSMD2	TMEM208, SHMT2, PSMD2
BIOCARTA_P53HYPOXIA_PATHWAY	0.237691	0.683746	0.570611	1.20242	139	3	GADD45A, DNAJB1	GADD45A, DNAJB1
GOTZMANN_EPITHELIAL_TO_MESENCHYMAL_TRANSITION_DN	0.259804	0.698517	0.181914	1.20222	211	44	OAZ1, MRPL23, FKBP2, ARF4, GSTP1, MTHFD2, RPL18, FXYD5, UCP2, HAX1, LGALS3, DDOST, PFN1, SLC3A2	OAZ1, MRPL23, FKBP2, ARF4, GSTP1, MTHFD2, RPL18, FXYD5, UCP2, HAX1, LGALS3, DDOST, PFN1, SLC3A2
SABATES_COLORECTAL_ADENOMA_UP	0.238298	0.685122	0.310946	1.20196	167	12	S100A11, CXCL1, RPL22L1, CD44, CXCL3, PTP4A3, INHBA, CHAC1, CXCL2	S100A11, CXCL1, RPL22L1, CD44, CXCL3, PTP4A3, INHBA, CHAC1, CXCL2
MURAKAMI_UV_RESPONSE_1HR_UP	0.237691	0.683746	0.570379	1.20193	139	3	NME1, RPSA, CD9	NME1, RPSA, CD9
REACTOME_ABORTIVE_ELONGATION_OF_HIV_1_TRANSCRIPT_IN_THE_ABSENCE_OF_TAT	0.245427	0.69074	0.355576	1.20146	160	9	POLR2L, POLR2K, POLR2H, POLR2J, NELFE, POLR2I, GTF2F2, SUPT4H1	POLR2L, POLR2K, POLR2H, POLR2J, NELFE, POLR2I, GTF2F2, SUPT4H1
REACTOME_FORMATION_OF_THE_EARLY_ELONGATION_COMPLEX	0.245427	0.69074	0.355576	1.20146	160	9	POLR2L, POLR2K, POLR2H, POLR2J, NELFE, POLR2I, GTF2F2, SUPT4H1	POLR2L, POLR2K, POLR2H, POLR2J, NELFE, POLR2I, GTF2F2, SUPT4H1
REACTOME_HIV_ELONGATION_ARREST_AND_RECOVERY	0.245427	0.69074	0.355576	1.20146	160	9	POLR2L, POLR2K, POLR2H, POLR2J, NELFE, POLR2I, GTF2F2, SUPT4H1	POLR2L, POLR2K, POLR2H, POLR2J, NELFE, POLR2I, GTF2F2, SUPT4H1
REACTOME_HIV_TRANSCRIPTION_ELONGATION	0.245427	0.69074	0.355576	1.20146	160	9	POLR2L, POLR2K, POLR2H, POLR2J, NELFE, POLR2I, GTF2F2, SUPT4H1	POLR2L, POLR2K, POLR2H, POLR2J, NELFE, POLR2I, GTF2F2, SUPT4H1
REACTOME_GENE_AND_PROTEIN_EXPRESSION_BY_JAK_STAT_SIGNALING_AFTER_INTERLEUKIN_12_STIMULATION	0.256569	0.698517	0.371304	1.20072	165	8	RPLP0, ANXA2, SOD2, MIF, HNRNPF, GSTO1, AIP	RPLP0, ANXA2, SOD2, MIF, HNRNPF, GSTO1, AIP
WP_ACTIVATION_OF_NLRP3_INFLAMMASOME_BY_SARSCOV2	0.239389	0.686286	0.569767	1.20064	140	3	PYCARD, RELA, IL1B	PYCARD, RELA, IL1B
GENTILE_UV_LOW_DOSE_UP	0.247492	0.691719	0.503718	1.20059	147	4	PMAIP1, SMOX, BTG2	PMAIP1, SMOX, BTG2
WP_ONECARBON_METABOLISM	0.249196	0.695846	0.454662	1.19996	154	5	GLRX, MTHFD2, SHMT2, MTHFS, TCN2	GLRX, MTHFD2, SHMT2, MTHFS, TCN2
SANA_RESPONSE_TO_IFNG_UP	0.256569	0.698517	0.37078	1.19902	165	8	HLA-C, HLA-B, UBE2L6, C1S, VAMP5, IFI35, SERPING1, CFH	HLA-C, HLA-B, UBE2L6, C1S, VAMP5, IFI35, SERPING1, CFH
BIOCARTA_LONGEVITY_PATHWAY	0.231434	0.682229	0.662385	1.199	133	2	IGF1, SOD2	IGF1, SOD2
XU_HGF_TARGETS_REPRESSED_BY_AKT1_UP	0.231434	0.682229	0.662385	1.199	133	2	CCL2, SOD2	CCL2, SOD2
SMID_BREAST_CANCER_RELAPSE_IN_PLEURA_UP	0.218	0.677483	0.902812	1.19854	108	1	TPPP3	TPPP3
VANDESLUIS_COMMD1_TARGETS_GROUP_4_DN	0.218	0.677483	0.902812	1.19854	108	1	TPPP3	TPPP3
REACTOME_EPH_EPHRIN_MEDIATED_REPULSION_OF_CELLS	0.252508	0.698204	0.502756	1.1983	150	4	PSENEN, AP2M1, APH1A, CLTA	PSENEN, AP2M1, APH1A, CLTA
REACTOME_GAP_JUNCTION_TRAFFICKING_AND_REGULATION	0.252508	0.698204	0.502756	1.1983	150	4	TUBB2A, TUBA4A, AP2M1, CLTA	TUBB2A, TUBA4A, AP2M1, CLTA
REACTOME_PLASMA_LIPOPROTEIN_CLEARANCE	0.252508	0.698204	0.502756	1.1983	150	4	NPC2, NR1H2, AP2M1, CLTA	NPC2, NR1H2, AP2M1, CLTA
LIANG_HEMATOPOIESIS_STEM_CELL_NUMBER_QTL	0.242784	0.689723	0.568569	1.19811	142	3	S100A11, GTF3A	S100A11, GTF3A
BIOCARTA_CB1R_PATHWAY	0.218	0.677483	0.9022	1.19773	108	1	PLD3	PLD3
REACTOME_ROLE_OF_PHOSPHOLIPIDS_IN_PHAGOCYTOSIS	0.218	0.677483	0.9022	1.19773	108	1	PLD3	PLD3
REACTOME_SYNTHESIS_OF_PG	0.218	0.677483	0.9022	1.19773	108	1	PLD3	PLD3
MARZEC_IL2_SIGNALING_UP	0.242553	0.689723	0.309797	1.19752	170	12	IER3, CCL3, SPP1, TNFAIP8, TNFRSF12A, IL10RA, TNFRSF18	IER3, CCL3, SPP1, TNFAIP8, TNFRSF12A, IL10RA, TNFRSF18
ZAMORA_NOS2_TARGETS_DN	0.258427	0.698517	0.299684	1.19652	183	13	FTL, EEF2, EIF2S2, IFNAR2, MGAT1, RABAC1, ZFP36L1, VDAC1, CD151, SERPING1, CFH, GALK1	FTL, EEF2, EIF2S2, IFNAR2, MGAT1, RABAC1, ZFP36L1, VDAC1, CD151, SERPING1, CFH, GALK1
ZHAN_MULTIPLE_MYELOMA_PR_UP	0.224	0.677483	0.900978	1.19611	111	1	MPC2	MPC2
LANDIS_BREAST_CANCER_PROGRESSION_DN	0.243937	0.689723	0.319664	1.196	170	11	LUM, IGFBP6, HTRA1, DPT	LUM, IGFBP6, HTRA1, DPT
WANG_ESOPHAGUS_CANCER_PROGRESSION_UP	0.233161	0.682855	0.66055	1.19567	134	2	CXCL3, TNFRSF12A	CXCL3, TNFRSF12A
TAVOR_CEBPA_TARGETS_UP	0.243937	0.689723	0.319476	1.19529	170	11	GGH, BIK, BTG2, ANXA1, SERPINI1, SOD2, TANK	GGH, BIK, BTG2, ANXA1, SERPINI1, SOD2, TANK
BIOCARTA_MRP_PATHWAY	0.224	0.677483	0.900367	1.19529	111	1	GSTP1	GSTP1
OHM_EMBRYONIC_CARCINOMA_UP	0.224	0.677483	0.900367	1.19529	111	1	GSTP1	GSTP1
CHICAS_RB1_TARGETS_GROWING	0.247368	0.691719	0.232629	1.19524	187	23	CLU, LUM, DCN, BGN, CAV1, DDIT4, TIFA, SHMT2	CLU, LUM, DCN, BGN, CAV1, DDIT4, TIFA, SHMT2
ZHAN_V1_LATE_DIFFERENTIATION_GENES_UP	0.243631	0.689723	0.393252	1.1948	152	7	NUCB2, FCGRT, S100A4, HSD17B8, TCN2, APLP2, IFNGR2	NUCB2, FCGRT, S100A4, HSD17B8, TCN2, APLP2, IFNGR2
LOPES_METHYLATED_IN_COLON_CANCER_UP	0.234888	0.683727	0.659939	1.19457	135	2	MGMT, PYCARD	MGMT, PYCARD
WP_ONCOSTATIN_M_SIGNALING_PATHWAY	0.276899	0.706674	0.420707	1.19398	174	6	RPS6, CCL2, CDKN1B, RELA, TIMP3	RPS6, CCL2, CDKN1B, RELA, TIMP3
SIG_PIP3_SIGNALING_IN_CARDIAC_MYOCTES	0.276899	0.706674	0.420564	1.19358	174	6	GADD45A, CREB3, IGF1, CDKN1B	GADD45A, CREB3, IGF1, CDKN1B
KOBAYASHI_EGFR_SIGNALING_6HR_UP	0.234888	0.683727	0.659327	1.19346	135	2	AQP3, PELI1	AQP3, PELI1
REACTOME_IRAK1_RECRUITS_IKK_COMPLEX	0.234888	0.683727	0.659327	1.19346	135	2	UBA52, PELI1	UBA52, PELI1
ODONNELL_TFRC_TARGETS_UP	0.252488	0.698204	0.179688	1.19337	202	47	TNFAIP6, GADD45A, EIF4A1, TSC22D3, EIF1, ADIRF, RAB1A, UCP2, POLD4, HAX1, SQSTM1, CD27, HLA-DOB, CD44, C4orf3	TNFAIP6, GADD45A, EIF4A1, TSC22D3, EIF1, ADIRF, RAB1A, UCP2, POLD4, HAX1, SQSTM1, CD27, HLA-DOB, CD44, C4orf3
REACTOME_HYALURONAN_METABOLISM	0.257235	0.698517	0.451987	1.1929	159	5	GUSB, HEXB, CD44	GUSB, HEXB, CD44
KYNG_NORMAL_AGING_UP	0.236615	0.683746	0.658716	1.19235	136	2	PLD3, EIF3L	PLD3, EIF3L
KYNG_WERNER_SYNDROM_UP	0.236615	0.683746	0.658716	1.19235	136	2	PLD3, EIF3L	PLD3, EIF3L
WP_HAIR_FOLLICLE_DEVELOPMENT_CYTODIFFERENTIATION_PART_3_OF_3	0.257525	0.698517	0.500261	1.19235	153	4	S100A4, PERP, IGF1	S100A4, PERP, IGF1
REACTOME_FORMATION_OF_RNA_POL_II_ELONGATION_COMPLEX	0.24679	0.691719	0.318573	1.19192	172	11	POLR2L, POLR2K, POLR2H, POLR2J, NELFE, WDR61, POLR2I, GTF2F2, SUPT4H1, EAF2, POLR2C	POLR2L, POLR2K, POLR2H, POLR2J, NELFE, WDR61, POLR2I, GTF2F2, SUPT4H1, EAF2, POLR2C
REACTOME_SYNTHESIS_OF_12_EICOSATETRAENOIC_ACID_DERIVATIVES	0.226	0.677483	0.897311	1.19124	112	1	GPX4	GPX4
WP_VITAMIN_DSENSITIVE_CALCIUM_SIGNALING_IN_DEPRESSION	0.226	0.677483	0.897311	1.19124	112	1	GPX4	GPX4
MEBARKI_HCC_PROGENITOR_WNT_UP_BLOCKED_BY_FZD8CRD	0.249645	0.696736	0.308049	1.19076	175	12	LUM, DCN, FN1, DPT	LUM, DCN, FN1, DPT
KEGG_DNA_REPLICATION	0.256367	0.698517	0.564871	1.19032	150	3	POLD4, RNASEH2C, RPA3	POLD4, RNASEH2C, RPA3
REACTOME_GAP_FILLING_DNA_REPAIR_SYNTHESIS_AND_LIGATION_IN_GG_NER	0.256367	0.698517	0.564871	1.19032	150	3	POLD4, UBA52, RPA3	POLD4, UBA52, RPA3
WP_DNA_REPLICATION	0.256367	0.698517	0.564871	1.19032	150	3	POLD4, UBA52, RPA3	POLD4, UBA52, RPA3
CAIRO_HEPATOBLASTOMA_POOR_SURVIVAL	0.236615	0.683746	0.657492	1.19014	136	2	RPL10A, C1S	RPL10A, C1S
VECCHI_GASTRIC_CANCER_EARLY_UP	0.264059	0.698517	0.172038	1.19014	215	52	RPL8, TMED9, NME1, S100A11, CXCL1, HSPB1, IFITM3, SPP1, SCYL1, CXCL3, PRELID1, PRMT1, GGH, BUB3, PSMB8, S100A10, TUBA4A, SNRPD1, SOD2, ENO1, TIMM17A, CKS2, RANBP1, CD9, INHBA, RPA3, TIMM13, IFI6, POP7, PCBD1, RUVBL2, EBNA1BP2, CYC1, SFXN4, SHKBP1, NOP16, COMMD5, PDCD6, HMGB3, NSUN5	RPL8, TMED9, NME1, S100A11, CXCL1, HSPB1, IFITM3, SPP1, SCYL1, CXCL3, PRELID1, PRMT1, GGH, BUB3, PSMB8, S100A10, TUBA4A, SNRPD1, SOD2, ENO1, TIMM17A, CKS2, RANBP1, CD9, INHBA, RPA3, TIMM13, IFI6, POP7, PCBD1, RUVBL2, EBNA1BP2, CYC1, SFXN4, SHKBP1, NOP16, COMMD5, PDCD6, HMGB3, NSUN5
REACTOME_DISEASES_ASSOCIATED_WITH_GLYCOSYLATION_PRECURSOR_BIOSYNTHESIS	0.261206	0.698517	0.367914	1.18975	168	8	NEU1, DPM2, CTSA, SRD5A3, DHDDS, NUS1, DPM3	NEU1, DPM2, CTSA, SRD5A3, DHDDS, NUS1, DPM3
GU_PDEF_TARGETS_UP	0.246815	0.691719	0.391558	1.18966	154	7	FN1, TNC, SERPINI1, RAC2, COL6A2, COL6A3	FN1, TNC, SERPINI1, RAC2, COL6A2, COL6A3
CAMPS_COLON_CANCER_COPY_NUMBER_DN	0.276899	0.706674	0.419174	1.18963	174	6	HLA-C, HLA-B	HLA-C, HLA-B
IYENGAR_RESPONSE_TO_ADIPOCYTE_FACTORS	0.226	0.677483	0.896088	1.18961	112	1	ISG20	ISG20
REACTOME_COMPLEMENT_CASCADE	0.262751	0.698517	0.36778	1.18932	169	8	CLU, CD59, CFD	CLU, CD59, CFD
WANG_RESPONSE_TO_GSK3_INHIBITOR_SB216763_UP	0.275194	0.706674	0.207307	1.18914	212	31	RPL31, GLRX, RPL21, NBEAL1, B2M, CTSH, PLD3, MTHFD2	RPL31, GLRX, RPL21, NBEAL1, B2M, CTSH, PLD3, MTHFD2
[truncated: 3,953 more rows]

## Sheet: C3
pathway	pval	padj	ES	NES	nMoreExtreme	size	leadingEdge	leadingEdge_UP	leadingEdge_DOWN
[truncated: 3,531 more rows]

## Sheet: C4
pathway	pval	padj	ES	NES	nMoreExtreme	size	leadingEdge	leadingEdge_UP	leadingEdge_DOWN
[truncated: 795 more rows]

[truncated: 4 more sheets: C5, C6, C7, C8]
