# Supplementary material for: Glycosylation Regulation by TMEM230 in Aging and Autoimmunity
Source: Int J Mol Sci. 2025 Mar 7;26(6):2412. doi: 10.3390/ijms26062412 (PMC11942208; doi:10.3390/ijms26062412)
Supplement: Supplementary file 1 [file ijms-26-02412-s001.zip › OA_vs_RA13_cluster_Endothelial (3)_gsea_results.xlsx]

## Sheet: H
pathway	pval	padj	ES	NES	nMoreExtreme	size	leadingEdge	leadingEdge_UP	leadingEdge_DOWN
HALLMARK_UV_RESPONSE_UP	0.015544	0.575432	0.675682	1.79901	8	5	ALDOA, ASNS, MRPL23, CCND3	ALDOA, ASNS, MRPL23, CCND3
HALLMARK_P53_PATHWAY	0.061296	0.575432	0.826531	1.52153	34	2	AK1, CCND3	AK1, CCND3
HALLMARK_COMPLEMENT	0.0638298	0.575432	0.679653	1.46268	35	3	C1QA, SRC	C1QA, SRC
HALLMARK_INTERFERON_ALPHA_RESPONSE	0.0855263	0.575432	0.472942	1.44643	51	7	OAS1, OASL, USP18, HERC6, RSAD2, CMTR1	OAS1, OASL, USP18, HERC6, RSAD2, CMTR1
HALLMARK_IL2_STAT5_SIGNALING	0.115587	0.575432	0.760204	1.39944	65	2	CCND3, GLIPR2	CCND3, GLIPR2
HALLMARK_MTORC1_SIGNALING	0.0992908	0.575432	0.645957	1.39016	55	3	ALDOA, ASNS	ALDOA, ASNS
HALLMARK_INTERFERON_GAMMA_RESPONSE	0.174129	0.575432	0.449405	1.30308	104	6	OASL, USP18, HERC6, RSAD2, CMTR1	OASL, USP18, HERC6, RSAD2, CMTR1
HALLMARK_COAGULATION	0.0694981	0.575432	0.964467	1.28446	35	1	C1QA	C1QA
HALLMARK_DNA_REPAIR	0.179078	0.575432	0.594872	1.28022	100	3	AK1, POLD4, RPA2	AK1, POLD4, RPA2
HALLMARK_ADIPOGENESIS	0.193262	0.575432	0.587524	1.26441	108	3	ALDOA, PHYH	ALDOA, PHYH
HALLMARK_MYC_TARGETS_V2	0.201401	0.575432	0.663265	1.22098	114	2	NDUFAF4, PPAN	NDUFAF4, PPAN
HALLMARK_UNFOLDED_PROTEIN_RESPONSE	0.169884	0.575432	0.913706	1.21685	87	1	ASNS	ASNS
HALLMARK_MYOGENESIS	0.200772	0.575432	0.903553	1.20333	103	1	AK1	AK1
HALLMARK_MYC_TARGETS_V1	0.216216	0.576577	0.898477	1.19657	111	1	MRPL23	MRPL23
HALLMARK_OXIDATIVE_PHOSPHORYLATION	0.281853	0.663184	0.857868	1.14249	145	1	PHYH	PHYH
HALLMARK_KRAS_SIGNALING_DN	0.276708	0.663184	0.612245	1.12706	157	2	GAMT, RSAD2	GAMT, RSAD2
HALLMARK_ANDROGEN_RESPONSE	0.355212	0.690518	0.822335	1.09517	183	1	CCND3	CCND3
HALLMARK_GLYCOLYSIS	0.362522	0.690518	0.569937	1.04918	206	2	ALDOA	ALDOA
HALLMARK_PEROXISOME	0.486486	0.863728	0.766497	1.0208	251	1	ECI2	ECI2
HALLMARK_E2F_TARGETS	0.508651	0.863728	0.389122	0.949956	293	4	RAD50, PPP1R8, RPA2	RAD50, PPP1R8, RPA2
HALLMARK_HEME_METABOLISM	0.559585	0.863728	0.345583	0.920116	323	5	ASNS, CCND3, SELENBP1	ASNS, CCND3, SELENBP1
HALLMARK_APICAL_JUNCTION	0.586879	0.863728	0.415495	0.894185	330	3	SRC, GAMT, TRO	SRC, GAMT, TRO
HALLMARK_REACTIVE_OXYGEN_SPECIES_PATHWAY	0.689189	0.899654	0.664975	0.885598	356	1	MGST1	MGST1
HALLMARK_HYPOXIA	0.60461	0.863728	0.407281	0.876509	340	3	ALDOA, SELENBP1	ALDOA, SELENBP1
HALLMARK_FATTY_ACID_METABOLISM	0.697232	0.899654	0.337419	0.823735	402	4	ALDOA, ECI2	ALDOA, ECI2
HALLMARK_G2M_CHECKPOINT	0.830116	0.976607	0.588832	0.784194	429	1	RPA2	RPA2
HALLMARK_BILE_ACID_METABOLISM	0.775832	0.96979	0.424451	0.781357	442	2	PHYH, SLC22A18	PHYH, SLC22A18
HALLMARK_HEDGEHOG_SIGNALING	0.971042	0.985816	0.517766	0.68955	502	1	UNC5C	UNC5C
HALLMARK_ESTROGEN_RESPONSE_EARLY	0.97695	0.985816	0.257069	0.553238	550	3	TSKU, SYT12	TSKU, SYT12
HALLMARK_ALLOGRAFT_REJECTION	0.985816	0.985816	0.241026	0.518711	555	3	CCND3, CCL13, CD79A	CCND3, CCL13, CD79A
HALLMARK_XENOBIOTIC_METABOLISM	0.983471	0.985816	-0.507614	-0.680675	475	1	RBP4	RBP4
HALLMARK_ANGIOGENESIS	0.954545	0.985816	-0.522843	-0.701095	461	1	SERPINA5	SERPINA5
HALLMARK_SPERMATOGENESIS	0.950413	0.985816	-0.527919	-0.707902	459	1	SCG5	SCG5
HALLMARK_PI3K_AKT_MTOR_SIGNALING	0.802273	0.972452	-0.328205	-0.72086	352	3	CAB39L, NGF, THEM4	CAB39L, NGF, THEM4
HALLMARK_INFLAMMATORY_RESPONSE	0.673554	0.899654	-0.649746	-0.871264	325	1	RTP4	RTP4
HALLMARK_UV_RESPONSE_DN	0.584711	0.863728	-0.705584	-0.946138	282	1	SLC22A18	SLC22A18
HALLMARK_ESTROGEN_RESPONSE_LATE	0.533487	0.863728	-0.52551	-0.946691	230	2	PGR, SERPINA5	PGR, SERPINA5
HALLMARK_APOPTOSIS	0.342975	0.690518	-0.837563	-1.12311	165	1	ENO2	ENO2
HALLMARK_EPITHELIAL_MESENCHYMAL_TRANSITION	0.342975	0.690518	-0.837563	-1.12311	165	1	ENO2	ENO2
HALLMARK_KRAS_SIGNALING_UP	0.129717	0.575432	-0.487047	-1.36599	54	5	CAB39L, NGF, SCG5, RBP4, FCER1G	CAB39L, NGF, SCG5, RBP4, FCER1G

## Sheet: C1
pathway	pval	padj	ES	NES	nMoreExtreme	size	leadingEdge	leadingEdge_UP	leadingEdge_DOWN
chr6p21	0.0626003	0.681751	0.526042	1.50762	38	6	CCND3, PPIL1, GPANK1, AGPAT1, CMTR1, AIF1	CCND3, PPIL1, GPANK1, AGPAT1, CMTR1, AIF1
chr11q13	0.0770465	0.681751	0.510417	1.46284	47	6	KAT5, POLD4, TSKU, SCYL1, ANAPC15, SYT12	KAT5, POLD4, TSKU, SCYL1, ANAPC15, SYT12
chr12q24	0.0927273	0.681751	0.663364	1.40922	50	3	OAS1, OASL	OAS1, OASL
chr7q21	0.128857	0.681751	0.765306	1.36855	70	2	ASNS, STEAP1	ASNS, STEAP1
chr9p13	0.130672	0.681751	0.760204	1.35943	71	2	IL11RA, GLIPR2	IL11RA, GLIPR2
chr9q34	0.136116	0.681751	0.755102	1.3503	74	2	AK1, GPSM1	AK1, GPSM1
chr16p11	0.036	0.681751	0.994924	1.30903	17	1	ALDOA	ALDOA
chr20p11	0.048	0.681751	0.989848	1.30235	23	1	DTD1	DTD1
chr2p13	0.068	0.681751	0.984772	1.29567	33	1	DOK1	DOK1
chr8p11	0.092	0.681751	0.969543	1.27563	45	1	TM2D2	TM2D2
chr9q21	0.114	0.681751	0.959391	1.26228	56	1	NTRK2	NTRK2
chr20q11	0.136	0.681751	0.949239	1.24892	67	1	SRC	SRC
chr6p22	0.146	0.681751	0.944162	1.24224	72	1	MRS2	MRS2
chr6q16	0.158	0.681751	0.939086	1.23556	78	1	NDUFAF4	NDUFAF4
chr22q11	0.182	0.681751	0.923858	1.21553	90	1	USP18	USP18
chr19p13	0.275081	0.853833	0.386737	1.17177	169	7	TMEM161A, BABAM1, GAMT, PPAN, XAB2	TMEM161A, BABAM1, GAMT, PPAN, XAB2
chr15q15	0.27	0.853833	0.888325	1.16877	134	1	NDUFAF1	NDUFAF1
chr5q31	0.282	0.853833	0.878173	1.15542	140	1	RAD50	RAD50
chr10p13	0.34	0.975263	0.857868	1.1287	169	1	PHYH	PHYH
chr16q22	0.329932	0.971962	0.463918	1.11512	193	4	C16orf86, LRRC29, PSKH1, COG8	C16orf86, LRRC29, PSKH1, COG8
chr17q21	0.37585	0.994024	0.448454	1.07795	220	4	ARL4D, MRPL10, COASY, CNTNAP1	ARL4D, MRPL10, COASY, CNTNAP1
chr8q12	0.42	0.994024	0.817259	1.07527	209	1	TMEM68	TMEM68
chr10q26	0.426	0.994024	0.812183	1.06859	212	1	FUOM	FUOM
chr2p23	0.472	0.994024	0.77665	1.02184	235	1	ADCY3	ADCY3
chr2p22	0.476	0.994024	0.771574	1.01516	237	1	RMDN2	RMDN2
chr6p25	0.488	0.994024	0.766497	1.00849	243	1	ECI2	ECI2
chr3p21	0.446461	0.994024	0.552377	0.987781	245	2	APEH	APEH
chr17q23	0.544	0.994024	0.736041	0.968413	271	1	FTSJ3	FTSJ3
chr4q22	0.573503	0.994024	0.520408	0.930613	315	2	HERC6, UNC5C	HERC6, UNC5C
chr1p35	0.562925	0.994024	0.386969	0.930161	330	4	PPP1R8, THEMIS2, RPA2	PPP1R8, THEMIS2, RPA2
chr1p32	0.530909	0.994024	0.430769	0.915107	291	3	ECHDC2, LRRC42, CPT2	ECHDC2, LRRC42, CPT2
chr17p11	0.62	0.994024	0.695431	0.914984	309	1	MFAP4	MFAP4
chr12p12	0.678	0.994024	0.664975	0.874911	338	1	MGST1	MGST1
chr3q13	0.718	0.994024	0.649746	0.854875	358	1	DZIP3	DZIP3
chrXp11	0.693285	0.994024	0.475946	0.851105	381	2	MAGEH1, TRO	MAGEH1, TRO
chr10q24	0.625455	0.994024	0.4	0.849742	343	3	AVPI1, LOXL4, GOLGA7B	AVPI1, LOXL4, GOLGA7B
chr1q21	0.632727	0.994024	0.397006	0.843383	347	3	SELENBP1, THEM4	SELENBP1, THEM4
chr10q11	0.828	0.994024	0.598985	0.788088	413	1	ZNF32	ZNF32
chr12q13	0.730909	0.994024	0.368895	0.783665	401	3	RDH5, SARNP	RDH5, SARNP
chr14q24	0.758182	0.994024	0.362611	0.770314	416	3	PIGH, COX16	PIGH, COX16
chr1p36	0.761905	0.994024	0.315083	0.757369	447	4	C1QA, EMC1, C1QB	C1QA, EMC1, C1QB
chr4q31	0.833031	0.994024	0.418367	0.74814	458	2	ANAPC10, HHIP	ANAPC10, HHIP
chr16q21	0.874	0.994024	0.568528	0.748016	436	1	USB1	USB1
chr20q13	0.833031	0.994024	0.415157	0.742399	458	2	STMN3	STMN3
chr4q34	0.914	0.994024	0.553299	0.72798	456	1	AGA	AGA
chrXp22	0.918	0.994024	0.548223	0.721301	458	1	CA5B	CA5B
chr12p11	0.924	0.994024	0.543147	0.714622	461	1	CAPRIN2	CAPRIN2
chr12q21	0.924	0.994024	0.538071	0.707944	461	1	C12orf29	C12orf29
chr13q32	0.936	0.994024	0.532995	0.701265	467	1	GPR180	GPR180
chr1q24	0.898367	0.994024	0.382653	0.684275	494	2	GORAB, MYOC	GORAB, MYOC
chr7q34	0.99	0.994024	0.507614	0.667871	494	1	MTRNR2L6	MTRNR2L6
chrXq21	0.99	0.994024	0.502538	0.661193	494	1	NAP1L3	NAP1L3
chr15q26	0.931034	0.994024	0.362746	0.648676	512	2	RGMA	RGMA
chr19p12	0.943739	0.994024	0.346529	0.619676	519	2	ZNF90, ZNF676	ZNF90, ZNF676
chr22q13	0.971014	0.994024	-0.21725	-0.540929	401	4	SGSM3	SGSM3
chr3p13	0.951435	0.994024	-0.332106	-0.597572	430	2	PDZRN3	PDZRN3
chr16p12	0.90287	0.994024	-0.367347	-0.660983	408	2	SDR42E2, LCMT1	SDR42E2, LCMT1
chr10q23	0.994024	0.994024	-0.507614	-0.67001	498	1	RBP4	RBP4
chr3p22	0.869757	0.994024	-0.377551	-0.679344	393	2	SUSD5, GLB1	SUSD5, GLB1
chr14q13	0.966135	0.994024	-0.517766	-0.68341	484	1	SLC25A21-AS1	SLC25A21-AS1
chr11p15	0.847345	0.994024	-0.310371	-0.686374	382	3	UEVLD, SLC22A18	UEVLD, SLC22A18
chr14q32	0.952191	0.994024	-0.522843	-0.69011	477	1	SERPINA5	SERPINA5
chr15q13	0.948207	0.994024	-0.527919	-0.69681	475	1	SCG5	SCG5
chr2p25	0.84106	0.994024	-0.392857	-0.706885	380	2	CYS1, RSAD2	CYS1, RSAD2
chr17p12	0.898406	0.994024	-0.548223	-0.723611	450	1	TEKT3	TEKT3
chr13q14	0.794702	0.994024	-0.405831	-0.730229	359	2	CAB39L	CAB39L
chr1p13	0.860558	0.994024	-0.57868	-0.763811	431	1	NGF	NGF
chr5q12	0.838645	0.994024	-0.588832	-0.777212	420	1	PART1	PART1
chr15q22	0.794821	0.994024	-0.609137	-0.804012	398	1	CILP	CILP
chr1q32	0.788845	0.994024	-0.624365	-0.824112	395	1	ZC3H11A	ZC3H11A
chr1q42	0.778884	0.994024	-0.629442	-0.830812	390	1	AGT	AGT
chr2q11	0.756972	0.994024	-0.639594	-0.844213	379	1	FAHD2B	FAHD2B
chr3q27	0.733068	0.994024	-0.649746	-0.857613	367	1	RTP4	RTP4
chr1q23	0.615894	0.994024	-0.479592	-0.86295	278	2	KLHDC9, FCER1G	KLHDC9, FCER1G
chr6p12	0.709163	0.994024	-0.659898	-0.871013	355	1	BMP5	BMP5
chr7q11	0.673307	0.994024	-0.680203	-0.897813	337	1	POMZP3	POMZP3
chr5p13	0.573009	0.994024	-0.407138	-0.900372	258	3	ADAMTS12, EGFLAM	ADAMTS12, EGFLAM
chr7q36	0.665339	0.994024	-0.685279	-0.904514	333	1	ZNF212	ZNF212
chrXq24	0.653386	0.994024	-0.690355	-0.911214	327	1	KLHL13	KLHL13
chr8q24	0.639442	0.994024	-0.695431	-0.917914	320	1	TSNARE1	TSNARE1
chr9q32	0.621514	0.994024	-0.700508	-0.924614	311	1	FAM225A	FAM225A
chr14q11	0.577689	0.994024	-0.720812	-0.951414	289	1	RNASE4	RNASE4
chr14q12	0.565737	0.994024	-0.725888	-0.958114	283	1	RIPK3	RIPK3
chr14q23	0.557769	0.994024	-0.730964	-0.964814	279	1	DACT1	DACT1
chr15q24	0.545817	0.994024	-0.736041	-0.971515	273	1	STOML1	STOML1
chr17p13	0.541833	0.994024	-0.746193	-0.984915	271	1	C17orf100	C17orf100
chr12p13	0.462389	0.994024	-0.448249	-0.991287	208	3	A2M-AS1, ENO2	A2M-AS1, ENO2
chr17q12	0.437086	0.994024	-0.556122	-1.00066	197	2	DHRS11, CCL13	DHRS11, CCL13
chr2q31	0.468127	0.994024	-0.781726	-1.03182	234	1	METAP1D	METAP1D
chr3q26	0.438247	0.994024	-0.791878	-1.04522	219	1	LRRC34	LRRC34
chr11q22	0.36255	0.994024	-0.827411	-1.09212	181	1	PGR	PGR
chr3p24	0.24502	0.809308	-0.888325	-1.17252	122	1	OXSM	OXSM
chr3p14	0.231076	0.787102	-0.893401	-1.17922	115	1	ATXN7	ATXN7
chr3q11	0.195219	0.686416	-0.903553	-1.19262	97	1	ARL6	ARL6
chr4p16	0.187251	0.681751	-0.908629	-1.19932	93	1	EVC2	EVC2
chr4q32	0.183267	0.681751	-0.913706	-1.20602	91	1	MAP9	MAP9
chr5q23	0.163347	0.681751	-0.923858	-1.21942	81	1	PRR16	PRR16
chr6q15	0.159363	0.681751	-0.928934	-1.22612	79	1	SMIM8	SMIM8
chr7p22	0.149402	0.681751	-0.93401	-1.23282	74	1	PMS2	PMS2
chr7p14	0.139442	0.681751	-0.939086	-1.23952	69	1	PDE1C	PDE1C
chrXq22	0.129482	0.681751	-0.944162	-1.24622	64	1	BEX5	BEX5
chr8p23	0.121514	0.681751	-0.954315	-1.25962	60	1	CLDN23	CLDN23
chr11p13	0.105578	0.681751	-0.959391	-1.26632	52	1	APIP	APIP
chr11q23	0.187638	0.681751	-0.719388	-1.29443	84	2	HMBS, NLRX1	HMBS, NLRX1
chr18p11	0.0398406	0.681751	-0.989848	-1.30652	19	1	LINC00526	LINC00526
chr19q13	0.061008	0.681751	-0.383327	-1.44802	22	9	RDH13, POU2F2, EID2B, ZNF781, TYROBP, CD79A	RDH13, POU2F2, EID2B, ZNF781, TYROBP, CD79A
chr4p15	0.0973451	0.681751	-0.661538	-1.46297	43	3	ZCCHC4, FGFBP2, NKX3-2	ZCCHC4, FGFBP2, NKX3-2
chr7q22	0.0838852	0.681751	-0.821429	-1.47803	37	2	FAM185A, ZSCAN25	FAM185A, ZSCAN25
chr7p15	0.0818584	0.681751	-0.676923	-1.49699	36	3	HOXA11-AS, C7orf31, IGF2BP3	HOXA11-AS, C7orf31, IGF2BP3

## Sheet: C2
pathway	pval	padj	ES	NES	nMoreExtreme	size	leadingEdge	leadingEdge_UP	leadingEdge_DOWN
MOOTHA_PGC	0.00169779	0.424364	0.875648	2.33928	0	5	SRC, AVPI1, AK1, NDUFAF1, PHYH	SRC, AVPI1, AK1, NDUFAF1, PHYH
REACTOME_CELL_CYCLE	0.00162866	0.424364	0.617021	2.13117	0	10	SRC, KAT5, RAD50, POLD4, CCND3, BABAM1, LCMT1, ANAPC10, ANAPC15, RPA2	SRC, KAT5, RAD50, POLD4, CCND3, BABAM1, LCMT1, ANAPC10, ANAPC15, RPA2
WP_VEGFAVEGFR2_SIGNALING_PATHWAY	0.00177305	0.424364	0.958974	2.1183	0	3	ALDOA, DOK1, SRC	ALDOA, DOK1, SRC
MITSIADES_RESPONSE_TO_APLIDIN_UP	0.00344234	0.424364	0.744792	2.10553	1	6	OAS1, SRC, AVPI1, OASL, PHYH, THEMIS2	OAS1, SRC, AVPI1, OASL, PHYH, THEMIS2
HOUNKPE_HOUSEKEEPING_GENES	0.00155763	0.424364	0.527853	2.09461	0	13	APEH, PPP1R8, FTSJ3, SCYL1, PIGH, SARNP, LCMT1, RPA2, CMTR1, USB1, COASY, CBY1	APEH, PPP1R8, FTSJ3, SCYL1, PIGH, SARNP, LCMT1, RPA2, CMTR1, USB1, COASY, CBY1
DAUER_STAT3_TARGETS_DN	0.0034965	0.424364	0.840206	2.08458	1	4	OAS1, OASL, USP18, HERC6	OAS1, OASL, USP18, HERC6
DACOSTA_UV_RESPONSE_VIA_ERCC3_UP	0.0034965	0.424364	0.835052	2.07179	1	4	ALDOA, MRPL23, IL11RA, CCND3	ALDOA, MRPL23, IL11RA, CCND3
REACTOME_ANTIVIRAL_MECHANISM_BY_IFN_STIMULATED_GENES	0.0035461	0.424364	0.933333	2.06167	1	3	OAS1, OASL, USP18	OAS1, OASL, USP18
FOSTER_KDM1A_TARGETS_UP	0.0035461	0.424364	0.928205	2.05034	1	3	OAS1, NTRK2, ECHDC2	OAS1, NTRK2, ECHDC2
RODRIGUES_THYROID_CARCINOMA_POORLY_DIFFERENTIATED_DN	0.00344234	0.424364	0.697917	1.97301	1	6	ECHDC2, IL11RA, STMN3, ARL4D, GLIPR2, SELENBP1	ECHDC2, IL11RA, STMN3, ARL4D, GLIPR2, SELENBP1
ENK_UV_RESPONSE_KERATINOCYTE_UP	0.00679117	0.424364	0.722501	1.93015	3	5	ALDOA, ASNS, MRPL23, POLD4	ALDOA, ASNS, MRPL23, POLD4
SWEET_LUNG_CANCER_KRAS_UP	0.00337268	0.424364	0.609678	1.92841	1	8	ALDOA, TM2D2, NDUFAF4, AVPI1, AK1	ALDOA, TM2D2, NDUFAF4, AVPI1, AK1
GAJATE_RESPONSE_TO_TRABECTEDIN_UP	0.00886525	0.424364	0.866667	1.9144	4	3	OASL, ASNS, PHYH	OASL, ASNS, PHYH
ZHOU_INFLAMMATORY_RESPONSE_LPS_UP	0.00516351	0.424364	0.676351	1.91205	2	6	OAS1, SRC, OASL, USP18, ARL4D	OAS1, SRC, OASL, USP18, ARL4D
SWEET_LUNG_CANCER_KRAS_DN	0.00886525	0.424364	0.85641	1.89175	4	3	USP18, IL11RA, STMN3	USP18, IL11RA, STMN3
FEVR_CTNNB1_TARGETS_UP	0.00688468	0.424364	0.664039	1.87724	3	6	OAS1, SRC, OASL, USP18	OAS1, SRC, OASL, USP18
REACTOME_CYTOKINE_SIGNALING_IN_IMMUNE_SYSTEM	0.00679117	0.424364	0.694353	1.85495	3	5	OAS1, OASL, USP18, IL11RA	OAS1, OASL, USP18, IL11RA
REACTOME_CELL_CYCLE_MITOTIC	0.00671141	0.424364	0.60733	1.82741	3	7	SRC, POLD4, CCND3, LCMT1, ANAPC10, ANAPC15, RPA2	SRC, POLD4, CCND3, LCMT1, ANAPC10, ANAPC15, RPA2
CREIGHTON_ENDOCRINE_THERAPY_RESISTANCE_1	0.00977199	0.424364	0.525202	1.81403	5	10	DTD1, NDUFAF4, ASNS, STMN3, UTP14C, ADCY3, ECI2	DTD1, NDUFAF4, ASNS, STMN3, UTP14C, ADCY3, ECI2
FOSTER_KDM1A_TARGETS_DN	0.0122378	0.424364	0.721649	1.79044	6	4	IL11RA, FUOM, MRPL10, SCYL1	IL11RA, FUOM, MRPL10, SCYL1
GRAESSMANN_APOPTOSIS_BY_DOXORUBICIN_UP	0.0237741	0.424364	0.364338	1.78662	15	22	OAS1, TM2D2, SRC, OASL, USP18, AK1, RDH5, GPSM1, FTSJ3, MITF, LCMT1, XAB2, RSAD2, GPANK1, CBY1, CAPRIN2, UNC5C	OAS1, TM2D2, SRC, OASL, USP18, AK1, RDH5, GPSM1, FTSJ3, MITF, LCMT1, XAB2, RSAD2, GPANK1, CBY1, CAPRIN2, UNC5C
PANGAS_TUMOR_SUPPRESSION_BY_SMAD1_AND_SMAD5_UP	0.0212766	0.424364	0.805128	1.77847	11	3	DTD1, C1QA, RGMA	DTD1, C1QA, RGMA
ZHOU_INFLAMMATORY_RESPONSE_FIMA_UP	0.0212766	0.424364	0.8	1.76714	11	3	SRC, MRS2, ARL4D	SRC, MRS2, ARL4D
MATTIOLI_MULTIPLE_MYELOMA_WITH_14Q32_TRANSLOCATIONS	0.00379507	0.424364	0.954082	1.76382	1	2	NTRK2, SRC	NTRK2, SRC
PID_AJDISS_2PATHWAY	0.00379507	0.424364	0.954082	1.76382	1	2	NTRK2, SRC	NTRK2, SRC
PID_PDGFRB_PATHWAY	0.00379507	0.424364	0.954082	1.76382	1	2	DOK1, SRC	DOK1, SRC
PID_PTP1B_PATHWAY	0.00379507	0.424364	0.954082	1.76382	1	2	DOK1, SRC	DOK1, SRC
PID_RET_PATHWAY	0.00379507	0.424364	0.954082	1.76382	1	2	DOK1, SRC	DOK1, SRC
REACTOME_ACTIVATED_NTRK2_SIGNALS_THROUGH_FYN	0.00379507	0.424364	0.954082	1.76382	1	2	NTRK2, SRC	NTRK2, SRC
REACTOME_RET_SIGNALING	0.00379507	0.424364	0.954082	1.76382	1	2	DOK1, SRC	DOK1, SRC
REACTOME_SIGNALING_BY_NTRK2_TRKB	0.00379507	0.424364	0.954082	1.76382	1	2	NTRK2, SRC	NTRK2, SRC
WP_FRAGILE_X_SYNDROME	0.00379507	0.424364	0.954082	1.76382	1	2	NTRK2, SRC	NTRK2, SRC
REACTOME_DNA_DOUBLE_STRAND_BREAK_RESPONSE	0.0212766	0.424364	0.794872	1.75581	11	3	KAT5, RAD50, BABAM1	KAT5, RAD50, BABAM1
REACTOME_NONHOMOLOGOUS_END_JOINING_NHEJ	0.0212766	0.424364	0.794872	1.75581	11	3	KAT5, RAD50, BABAM1	KAT5, RAD50, BABAM1
DOUGLAS_BMI1_TARGETS_UP	0.0137694	0.424364	0.619792	1.75215	7	6	APEH, KAT5, IL11RA, THEMIS2, MFAP4, ANAPC15	APEH, KAT5, IL11RA, THEMIS2, MFAP4, ANAPC15
WP_THYROID_STIMULATING_HORMONE_TSH_SIGNALING_PATHWAY	0.0248227	0.424364	0.784615	1.73316	13	3	SRC, CCND3, ADCY3	SRC, CCND3, ADCY3
GRYDER_PAX3FOXO1_TOP_ENHANCERS	0.0151771	0.424364	0.546019	1.72706	8	8	DTD1, MRS2, MRPL23, BABAM1, ECI2, CA11	DTD1, MRS2, MRPL23, BABAM1, ECI2, CA11
BENNETT_SYSTEMIC_LUPUS_ERYTHEMATOSUS	0.0056926	0.424364	0.933673	1.72609	2	2	OAS1, OASL	OAS1, OASL
DER_IFN_ALPHA_RESPONSE_UP	0.0056926	0.424364	0.933673	1.72609	2	2	OAS1, OASL	OAS1, OASL
DER_IFN_BETA_RESPONSE_UP	0.0056926	0.424364	0.933673	1.72609	2	2	OAS1, OASL	OAS1, OASL
REACTOME_INTERFERON_GAMMA_SIGNALING	0.0056926	0.424364	0.933673	1.72609	2	2	OAS1, OASL	OAS1, OASL
REACTOME_OAS_ANTIVIRAL_RESPONSE	0.0056926	0.424364	0.933673	1.72609	2	2	OAS1, OASL	OAS1, OASL
REACTOME_INTERFERON_ALPHA_BETA_SIGNALING	0.0192308	0.424364	0.693553	1.72073	10	4	OAS1, OASL, USP18	OAS1, OASL, USP18
REACTOME_INTERFERON_SIGNALING	0.0192308	0.424364	0.693553	1.72073	10	4	OAS1, OASL, USP18	OAS1, OASL, USP18
ZHANG_RESPONSE_TO_IKK_INHIBITOR_AND_TNF_UP	0.00759013	0.424364	0.928571	1.71666	3	2	OASL, USP18	OASL, USP18
REACTOME_SIGNALING_BY_NTRKS	0.020979	0.424364	0.690565	1.71332	11	4	NTRK2, SRC, DNAL4	NTRK2, SRC, DNAL4
RHEIN_ALL_GLUCOCORTICOID_THERAPY_DN	0.0283688	0.424364	0.774359	1.7105	15	3	PHYH, CCND3, ECI2	PHYH, CCND3, ECI2
TONKS_TARGETS_OF_RUNX1_RUNX1T1_FUSION_MONOCYTE_UP	0.0283688	0.424364	0.774359	1.7105	15	3	OAS1, USP18, ECI2	OAS1, USP18, ECI2
REACTOME_CELL_CYCLE_CHECKPOINTS	0.020654	0.424364	0.604167	1.70798	11	6	KAT5, RAD50, BABAM1, ANAPC10, ANAPC15, RPA2	KAT5, RAD50, BABAM1, ANAPC10, ANAPC15, RPA2
SPIELMAN_LYMPHOBLAST_EUROPEAN_VS_ASIAN_DN	0.020654	0.424364	0.604167	1.70798	11	6	RAD50, PPP1R8, ADCY3, ECI2, THEMIS2, RPA2	RAD50, PPP1R8, ADCY3, ECI2, THEMIS2, RPA2
DIAZ_CHRONIC_MYELOGENOUS_LEUKEMIA_UP	0.0305958	0.424364	0.509946	1.70418	18	9	APEH, RAD50, PHYH, PPP1R8, ECI2, ANAPC10, RPA2, AGPAT1	APEH, RAD50, PHYH, PPP1R8, ECI2, ANAPC10, RPA2, AGPAT1
GRYDER_PAX3FOXO1_ENHANCERS_IN_TADS	0.0186916	0.424364	0.429367	1.7038	11	13	DTD1, MRS2, MRPL23, RGMA, BABAM1, ECI2, CA11, THEMIS2, COX16, EMC1	DTD1, MRS2, MRPL23, RGMA, BABAM1, ECI2, CA11, THEMIS2, COX16, EMC1
CHYLA_CBFA2T3_TARGETS_DN	0.020979	0.424364	0.686137	1.70233	11	4	OAS1, OASL, ASNS	OAS1, OASL, ASNS
RAO_BOUND_BY_SALL4	0.00759013	0.424364	0.918367	1.69779	3	2	TM2D2, ASNS	TM2D2, ASNS
TSENG_IRS1_TARGETS_UP	0.00759013	0.424364	0.918367	1.69779	3	2	C1QTNF3, ASNS	C1QTNF3, ASNS
UDAYAKUMAR_MED1_TARGETS_UP	0.00759013	0.424364	0.918367	1.69779	3	2	APEH, ASNS	APEH, ASNS
EBAUER_TARGETS_OF_PAX3_FOXO1_FUSION_UP	0.0113852	0.424364	0.908163	1.67893	5	2	DOK1, AK1	DOK1, AK1
MARTORIATI_MDM4_TARGETS_NEUROEPITHELIUM_UP	0.0113852	0.424364	0.908163	1.67893	5	2	ALDOA, AK1	ALDOA, AK1
ODONNELL_TFRC_TARGETS_UP	0.0301418	0.424364	0.758974	1.67652	16	3	AK1, POLD4, GPSM1	AK1, POLD4, GPSM1
LI_DCP2_BOUND_MRNA	0.0113852	0.424364	0.903061	1.6695	5	2	APEH, MRPL23	APEH, MRPL23
SCHLOSSER_SERUM_RESPONSE_DN	0.0258176	0.424364	0.588542	1.66381	14	6	OAS1, ASNS, PPP1R8, ANAPC10, RSAD2, CMTR1	OAS1, ASNS, PPP1R8, ANAPC10, RSAD2, CMTR1
PID_AR_TF_PATHWAY	0.0132827	0.424364	0.897959	1.66006	6	2	SRC, KAT5	SRC, KAT5
WP_ANDROGEN_RECEPTOR_SIGNALING_PATHWAY	0.0132827	0.424364	0.897959	1.66006	6	2	SRC, KAT5	SRC, KAT5
WP_GASTRIN_SIGNALING_PATHWAY	0.0132827	0.424364	0.897959	1.66006	6	2	SRC, KAT5	SRC, KAT5
REACTOME_TRANSLATION	0.0319149	0.424364	0.748718	1.65386	17	3	APEH, MRPL23, MRPL10	APEH, MRPL23, MRPL10
REACTOME_COMPLEX_I_BIOGENESIS	0.0189753	0.424364	0.892857	1.65063	9	2	NDUFAF4, NDUFAF1	NDUFAF4, NDUFAF1
WP_MITOCHONDRIAL_COMPLEX_I_ASSEMBLY_MODEL_OXPHOS_SYSTEM	0.0189753	0.424364	0.892857	1.65063	9	2	NDUFAF4, NDUFAF1	NDUFAF4, NDUFAF1
BURTON_ADIPOGENESIS_2	0.037234	0.424364	0.74359	1.64254	20	3	AVPI1, CCND3, FTSJ3	AVPI1, CCND3, FTSJ3
AIYAR_COBRA1_TARGETS_UP	0.0189753	0.424364	0.887755	1.6412	9	2	ASNS, DNAL4	ASNS, DNAL4
CHIARADONNA_NEOPLASTIC_TRANSFORMATION_CDC25_DN	0.0327022	0.424364	0.578451	1.63528	18	6	TM2D2, AVPI1, ASNS, POLD4	TM2D2, AVPI1, ASNS, POLD4
ZHOU_INFLAMMATORY_RESPONSE_LIVE_DN	0.0419463	0.424364	0.542973	1.63376	24	7	DOK1, C1QTNF3, AVPI1, ECI2, STEAP1	DOK1, C1QTNF3, AVPI1, ECI2, STEAP1
PID_ATM_PATHWAY	0.0189753	0.424364	0.882653	1.63177	9	2	KAT5, RAD50	KAT5, RAD50
REACTOME_DNA_DAMAGE_TELOMERE_STRESS_INDUCED_SENESCENCE	0.0189753	0.424364	0.882653	1.63177	9	2	KAT5, RAD50	KAT5, RAD50
REACTOME_RESOLUTION_OF_D_LOOP_STRUCTURES	0.0189753	0.424364	0.882653	1.63177	9	2	KAT5, RAD50	KAT5, RAD50
REACTOME_RESOLUTION_OF_D_LOOP_STRUCTURES_THROUGH_SYNTHESIS_DEPENDENT_STRAND_ANNEALING_SDSA	0.0189753	0.424364	0.882653	1.63177	9	2	KAT5, RAD50	KAT5, RAD50
REACTOME_SENSING_OF_DNA_DOUBLE_STRAND_BREAKS	0.0189753	0.424364	0.882653	1.63177	9	2	KAT5, RAD50	KAT5, RAD50
WP_ATM_SIGNALING_IN_DEVELOPMENT_AND_DISEASE	0.0189753	0.424364	0.882653	1.63177	9	2	KAT5, RAD50	KAT5, RAD50
WP_DNA_IRDOUBLE_STRAND_BREAKS_AND_CELLULAR_RESPONSE_VIA_ATM	0.0189753	0.424364	0.882653	1.63177	9	2	KAT5, RAD50	KAT5, RAD50
WP_JOUBERT_SYNDROME	0.0189753	0.424364	0.882653	1.63177	9	2	KAT5, RAD50	KAT5, RAD50
CHEN_METABOLIC_SYNDROM_NETWORK	0.030722	0.424364	0.382017	1.6314	19	16	OAS1, OASL, AK1, IL11RA, POLD4, PHYH, ECI2, STEAP1, THEMIS2, GLB1, C1QB, FCER1G, AIF1	OAS1, OASL, AK1, IL11RA, POLD4, PHYH, ECI2, STEAP1, THEMIS2, GLB1, C1QB, FCER1G, AIF1
GRYDER_PAX3FOXO1_ENHANCERS_KO_DOWN	0.0419463	0.424364	0.541005	1.62784	24	7	DTD1, RGMA, BABAM1, CA11, THEMIS2, COX16	DTD1, RGMA, BABAM1, CA11, THEMIS2, COX16
WP_INTERLEUKIN11_SIGNALING_PATHWAY	0.0189753	0.424364	0.877551	1.62233	9	2	SRC, IL11RA	SRC, IL11RA
WP_REGULATORY_CIRCUITS_OF_THE_STAT3_SIGNALING_PATHWAY	0.0189753	0.424364	0.877551	1.62233	9	2	SRC, IL11RA	SRC, IL11RA
REACTOME_DNA_DOUBLE_STRAND_BREAK_REPAIR	0.0339559	0.424364	0.605225	1.61685	19	5	KAT5, RAD50, POLD4, BABAM1, RPA2	KAT5, RAD50, POLD4, BABAM1, RPA2
REACTOME_HOMOLOGY_DIRECTED_REPAIR	0.0339559	0.424364	0.605225	1.61685	19	5	KAT5, RAD50, POLD4, BABAM1, RPA2	KAT5, RAD50, POLD4, BABAM1, RPA2
MISSIAGLIA_REGULATED_BY_METHYLATION_UP	0.0246679	0.424364	0.872449	1.6129	12	2	OAS1, POLD4	OAS1, POLD4
ODONNELL_TARGETS_OF_MYC_AND_TFRC_UP	0.0246679	0.424364	0.872449	1.6129	12	2	AK1, POLD4	AK1, POLD4
WP_HOMOLOGOUS_RECOMBINATION	0.0246679	0.424364	0.872449	1.6129	12	2	RAD50, POLD4	RAD50, POLD4
SATO_SILENCED_BY_METHYLATION_IN_PANCREATIC_CANCER_1	0.0395869	0.424364	0.570053	1.61154	22	6	OAS1, ASNS, TSKU, CA11, GAMT	OAS1, ASNS, TSKU, CA11, GAMT
WP_KIT_RECEPTOR_SIGNALING_PATHWAY	0.0390071	0.424364	0.728205	1.60855	21	3	DOK1, SRC, MITF	DOK1, SRC, MITF
NIKOLSKY_BREAST_CANCER_11Q12_Q14_AMPLICON	0.0246679	0.424364	0.867347	1.60347	12	2	POLD4, TSKU	POLD4, TSKU
REACTOME_CELLULAR_RESPONSES_TO_STIMULI	0.0472175	0.424364	0.505597	1.5992	27	8	ASNS, KAT5, RAD50, COX16, ANAPC10, ANAPC15, RPA2	ASNS, KAT5, RAD50, COX16, ANAPC10, ANAPC15, RPA2
HUMMERICH_SKIN_CANCER_PROGRESSION_DN	0.0314685	0.424364	0.64433	1.59861	17	4	C1QA, IL11RA, MFAP4, LCMT1	C1QA, IL11RA, MFAP4, LCMT1
CAIRO_HEPATOBLASTOMA_CLASSES_DN	0.0246679	0.424364	0.862245	1.59404	12	2	C1QTNF3, PHYH	C1QTNF3, PHYH
YAMAZAKI_TCEB3_TARGETS_DN	0.0246679	0.424364	0.862245	1.59404	12	2	ALDOA, PHYH	ALDOA, PHYH
JINESH_BLEBBISHIELD_VS_LIVE_CONTROL_DN	0.0356537	0.424364	0.595367	1.59051	20	5	OAS1, OASL, ECHDC2	OAS1, OASL, ECHDC2
CAIRO_LIVER_DEVELOPMENT_DN	0.0464716	0.424364	0.559703	1.58228	26	6	C1QA, PHYH, RDH5, GAMT, SELENBP1	C1QA, PHYH, RDH5, GAMT, SELENBP1
DEBIASI_APOPTOSIS_BY_REOVIRUS_INFECTION_DN	0.0520134	0.424364	0.525097	1.57998	30	7	NDUFAF1, DNAL4, ADCY3, GAMT, SELENBP1, GLB1	NDUFAF1, DNAL4, ADCY3, GAMT, SELENBP1, GLB1
SEITZ_NEOPLASTIC_TRANSFORMATION_BY_8P_DELETION_UP	0.034965	0.424364	0.635946	1.57781	19	4	OAS1, OASL, HERC6	OAS1, OASL, HERC6
REACTOME_HDR_THROUGH_HOMOLOGOUS_RECOMBINATION_HRR	0.034965	0.424364	0.635204	1.57596	19	4	KAT5, RAD50, POLD4	KAT5, RAD50, POLD4
CHICAS_RB1_TARGETS_GROWING	0.0322581	0.424364	0.852041	1.57517	16	2	ASNS, STMN3	ASNS, STMN3
DOANE_RESPONSE_TO_ANDROGEN_UP	0.034965	0.424364	0.632221	1.56856	19	4	ECHDC2, POLD4, TSKU	ECHDC2, POLD4, TSKU
YAGI_AML_WITH_T_9_11_TRANSLOCATION	0.0496454	0.424364	0.707692	1.56324	27	3	OAS1, PHYH, PIGH	OAS1, PHYH, PIGH
KIM_WT1_TARGETS_DN	0.0553691	0.424364	0.518184	1.55917	32	7	APEH, ASNS, RAD50, POLD4	APEH, ASNS, RAD50, POLD4
WP_MALIGNANT_PLEURAL_MESOTHELIOMA	0.0402098	0.424364	0.62811	1.55836	22	4	NTRK2, SRC, CCND3	NTRK2, SRC, CCND3
MULLIGHAN_MLL_SIGNATURE_2_UP	0.0402098	0.424364	0.627194	1.55609	22	4	ECHDC2, POLD4, CCND3	ECHDC2, POLD4, CCND3
BROWNE_HCMV_INFECTION_6HR_UP	0.0531915	0.424364	0.702564	1.55191	29	3	OAS1, OASL, MFAP4	OAS1, OASL, MFAP4
PODAR_RESPONSE_TO_ADAPHOSTIN_UP	0.0531915	0.424364	0.702564	1.55191	29	3	ASNS, STEAP1, MFAP4	ASNS, STEAP1, MFAP4
RIZKI_TUMOR_INVASIVENESS_2D_DN	0.0531915	0.424364	0.702564	1.55191	29	3	DOK1, USP18, MFAP4	DOK1, USP18, MFAP4
GRUETZMANN_PANCREATIC_CANCER_UP	0.0379507	0.424364	0.836735	1.54688	19	2	OAS1, PPP1R8	OAS1, PPP1R8
BLANCO_MELO_BRONCHIAL_EPITHELIAL_CELLS_INFLUENZA_A_INFECTION_UP	0.0436433	0.424364	0.831633	1.53745	22	2	USP18, HERC6	USP18, HERC6
HELLER_SILENCED_BY_METHYLATION_UP	0.0436433	0.424364	0.831633	1.53745	22	2	USP18, HERC6	USP18, HERC6
STAMBOLSKY_TARGETS_OF_MUTATED_TP53_DN	0.0436433	0.424364	0.831633	1.53745	22	2	OAS1, HERC6	OAS1, HERC6
NABA_ECM_AFFILIATED	0.0531915	0.424364	0.695589	1.53651	29	3	C1QTNF3, C1QA	C1QTNF3, C1QA
BLANCO_MELO_RESPIRATORY_SYNCYTIAL_VIRUS_INFECTION_A594_CELLS_UP	0.0587248	0.424364	0.510437	1.53586	34	7	OAS1, OASL, USP18, HERC6, THEMIS2, RSAD2	OAS1, OASL, USP18, HERC6, THEMIS2, RSAD2
BLANCO_MELO_HUMAN_PARAINFLUENZA_VIRUS_3_INFECTION_A594_CELLS_UP	0.0587248	0.424364	0.510066	1.53475	34	7	OAS1, OASL, USP18, HERC6, THEMIS2, RSAD2	OAS1, OASL, USP18, HERC6, THEMIS2, RSAD2
BROWNE_INTERFERON_RESPONSIVE_GENES	0.0472028	0.424364	0.618557	1.53466	26	4	OAS1, OASL, THEMIS2, RSAD2	OAS1, OASL, THEMIS2, RSAD2
FARMER_BREAST_CANCER_CLUSTER_1	0.0472028	0.424364	0.618557	1.53466	26	4	OAS1, OASL, HERC6, RSAD2	OAS1, OASL, HERC6, RSAD2
TAKEDA_TARGETS_OF_NUP98_HOXA9_FUSION_8D_UP	0.0472028	0.424364	0.618557	1.53466	26	4	OAS1, USP18, HERC6, RSAD2	OAS1, USP18, HERC6, RSAD2
RIZKI_TUMOR_INVASIVENESS_3D_DN	0.057725	0.424364	0.572576	1.52963	33	5	DOK1, AK1, MRPL23	DOK1, AK1, MRPL23
TAKEDA_TARGETS_OF_NUP98_HOXA9_FUSION_3D_UP	0.0567986	0.424364	0.540847	1.52898	32	6	OAS1, OASL, USP18, HERC6	OAS1, OASL, USP18, HERC6
BOUDOUKHA_BOUND_BY_IGF2BP2	0.0436433	0.424364	0.826531	1.52801	22	2	AK1, CCND3	AK1, CCND3
BROWNE_HCMV_INFECTION_20HR_UP	0.0436433	0.424364	0.826531	1.52801	22	2	NTRK2, CCND3	NTRK2, CCND3
KEGG_FOCAL_ADHESION	0.0436433	0.424364	0.826531	1.52801	22	2	SRC, CCND3	SRC, CCND3
KEGG_JAK_STAT_SIGNALING_PATHWAY	0.0436433	0.424364	0.826531	1.52801	22	2	IL11RA, CCND3	IL11RA, CCND3
NUNODA_RESPONSE_TO_DASATINIB_IMATINIB_UP	0.0436433	0.424364	0.826531	1.52801	22	2	RAD50, CCND3	RAD50, CCND3
REACTOME_CYCLIN_D_ASSOCIATED_EVENTS_IN_G1	0.0436433	0.424364	0.826531	1.52801	22	2	SRC, CCND3	SRC, CCND3
REACTOME_MAPK_FAMILY_SIGNALING_CASCADES	0.0436433	0.424364	0.826531	1.52801	22	2	SRC, CCND3	SRC, CCND3
REACTOME_REGULATION_OF_RUNX1_EXPRESSION_AND_ACTIVITY	0.0436433	0.424364	0.826531	1.52801	22	2	SRC, CCND3	SRC, CCND3
REACTOME_TRANSCRIPTIONAL_REGULATION_BY_RUNX1	0.0436433	0.424364	0.826531	1.52801	22	2	SRC, CCND3	SRC, CCND3
TENEDINI_MEGAKARYOCYTE_MARKERS	0.0436433	0.424364	0.826531	1.52801	22	2	IL11RA, CCND3	IL11RA, CCND3
WP_FOCAL_ADHESION	0.0436433	0.424364	0.826531	1.52801	22	2	SRC, CCND3	SRC, CCND3
WP_MEASLES_VIRUS_INFECTION	0.0436433	0.424364	0.826531	1.52801	22	2	OAS1, CCND3	OAS1, CCND3
MOSERLE_IFNA_RESPONSE	0.057725	0.424364	0.571696	1.52728	33	5	OAS1, OASL, USP18	OAS1, OASL, USP18
TAKEDA_TARGETS_OF_NUP98_HOXA9_FUSION_10D_UP	0.057725	0.424364	0.571696	1.52728	33	5	OAS1, OASL, USP18	OAS1, OASL, USP18
BAELDE_DIABETIC_NEPHROPATHY_DN	0.0585106	0.424364	0.69101	1.52639	32	3	OAS1, NTRK2	OAS1, NTRK2
XIE_ST_HSC_S1PR3_OE_UP	0.0567986	0.424364	0.539815	1.52606	32	6	OAS1, OASL, USP18, HERC6	OAS1, OASL, USP18, HERC6
REACTOME_CELLULAR_SENESCENCE	0.0559441	0.424364	0.613402	1.52187	31	4	KAT5, RAD50, ANAPC10, ANAPC15	KAT5, RAD50, ANAPC10, ANAPC15
RODWELL_AGING_KIDNEY_DN	0.0638298	0.424364	0.687179	1.51793	35	3	PHYH, ECI2, SELENBP1	PHYH, ECI2, SELENBP1
ZHOU_INFLAMMATORY_RESPONSE_LIVE_UP	0.0638298	0.424364	0.687179	1.51793	35	3	SRC, ARL4D, SELENBP1	SRC, ARL4D, SELENBP1
WALLACE_PROSTATE_CANCER_RACE_UP	0.0585198	0.424364	0.536458	1.51657	33	6	C1QA, HERC6, THEMIS2, RSAD2, C1QB, FCER1G	C1QA, HERC6, THEMIS2, RSAD2, C1QB, FCER1G
MARTENS_TRETINOIN_RESPONSE_DN	0.0781759	0.424364	0.438169	1.51342	47	10	APEH, C16orf86, FUOM, RDH5, ARL4D, BABAM1	APEH, C16orf86, FUOM, RDH5, ARL4D, BABAM1
REACTOME_PLATELET_ACTIVATION_SIGNALING_AND_AGGREGATION	0.0656028	0.424364	0.680754	1.50374	36	3	ALDOA, SRC	ALDOA, SRC
WP_BRAINDERIVED_NEUROTROPHIC_FACTOR_BDNF_SIGNALING_PATHWAY	0.0656028	0.424364	0.680385	1.50292	36	3	NTRK2, SRC	NTRK2, SRC
KANG_IMMORTALIZED_BY_TERT_DN	0.0512334	0.424364	0.811224	1.49972	26	2	NTRK2, RDH5	NTRK2, RDH5
BILD_MYC_ONCOGENIC_SIGNATURE	0.0550285	0.424364	0.806122	1.49028	28	2	STMN3, UTP14C	STMN3, UTP14C
SHEN_SMARCA2_TARGETS_UP	0.0550285	0.424364	0.806122	1.49028	28	2	MRS2, UTP14C	MRS2, UTP14C
SCHAEFFER_PROSTATE_DEVELOPMENT_48HR_DN	0.0730051	0.424364	0.557838	1.49026	42	5	C1QA, NTRK2, ASNS	C1QA, NTRK2, ASNS
FISCHER_G1_S_CELL_CYCLE	0.0611888	0.424364	0.597938	1.48351	34	4	USP18, CCND3, MITF, RPA2	USP18, CCND3, MITF, RPA2
REACTOME_DNA_REPLICATION	0.0611888	0.424364	0.597938	1.48351	34	4	POLD4, ANAPC10, ANAPC15, RPA2	POLD4, ANAPC10, ANAPC15, RPA2
REACTOME_G2_M_CHECKPOINTS	0.0611888	0.424364	0.597938	1.48351	34	4	KAT5, RAD50, BABAM1, RPA2	KAT5, RAD50, BABAM1, RPA2
REACTOME_G2_M_DNA_DAMAGE_CHECKPOINT	0.0611888	0.424364	0.597938	1.48351	34	4	KAT5, RAD50, BABAM1, RPA2	KAT5, RAD50, BABAM1, RPA2
REACTOME_PROCESSING_OF_DNA_DOUBLE_STRAND_BREAK_ENDS	0.0611888	0.424364	0.597938	1.48351	34	4	KAT5, RAD50, BABAM1, RPA2	KAT5, RAD50, BABAM1, RPA2
REACTOME_S_PHASE	0.0611888	0.424364	0.597938	1.48351	34	4	POLD4, ANAPC10, ANAPC15, RPA2	POLD4, ANAPC10, ANAPC15, RPA2
REACTOME_SYNTHESIS_OF_DNA	0.0611888	0.424364	0.597938	1.48351	34	4	POLD4, ANAPC10, ANAPC15, RPA2	POLD4, ANAPC10, ANAPC15, RPA2
WP_NETRINUNC5B_SIGNALING_PATHWAY	0.0607211	0.424364	0.80102	1.48085	31	2	SRC, RGMA	SRC, RGMA
POMEROY_MEDULLOBLASTOMA_DESMOPLASIC_VS_CLASSIC_UP	0.0645161	0.424364	0.795918	1.47142	33	2	ALDOA, ARL4D	ALDOA, ARL4D
TORCHIA_TARGETS_OF_EWSR1_FLI1_FUSION_UP	0.0645161	0.424364	0.795918	1.47142	33	2	FUOM, ARL4D	FUOM, ARL4D
BLANCO_MELO_COVID19_SARS_COV_2_INFECTION_CALU3_CELLS_UP	0.0826307	0.424364	0.46495	1.47064	48	8	OAS1, OASL, USP18, ASNS	OAS1, OASL, USP18, ASNS
NUYTTEN_NIPP1_TARGETS_UP	0.0732087	0.424364	0.369402	1.46585	46	13	OAS1, OASL, MAGEH1, NDUFAF1, STEAP1, THEMIS2, PPIL1, DZIP3, RSAD2, C12orf29	OAS1, OASL, MAGEH1, NDUFAF1, STEAP1, THEMIS2, PPIL1, DZIP3, RSAD2, C12orf29
IRITANI_MAD1_TARGETS_DN	0.0702087	0.424364	0.790816	1.46199	36	2	DTD1, BABAM1	DTD1, BABAM1
TIEN_INTESTINE_PROBIOTICS_24HR_UP	0.0702087	0.424364	0.790816	1.46199	36	2	MRS2, BABAM1	MRS2, BABAM1
ZHANG_INTERFERON_RESPONSE	0.0815603	0.424364	0.661156	1.46045	45	3	OAS1, OASL	OAS1, OASL
ENK_UV_RESPONSE_EPIDERMIS_UP	0.0815603	0.424364	0.660606	1.45923	45	3	APEH, OASL	APEH, OASL
OSWALD_HEMATOPOIETIC_STEM_CELL_IN_COLLAGEN_GEL_DN	0.0868794	0.424364	0.65641	1.44996	48	3	ASNS, POLD4, DZIP3	ASNS, POLD4, DZIP3
WEI_MYCN_TARGETS_WITH_E_BOX	0.0910624	0.43413	0.457864	1.44823	53	8	ALDOA, TM2D2, NDUFAF4, STEAP1, USP5, MGST1, C12orf29	ALDOA, TM2D2, NDUFAF4, STEAP1, USP5, MGST1, C12orf29
KEGG_PURINE_METABOLISM	0.0699301	0.424364	0.582299	1.44471	39	4	AK1, POLD4, ADCY3	AK1, POLD4, ADCY3
DEBIASI_APOPTOSIS_BY_REOVIRUS_INFECTION_UP	0.0916808	0.436211	0.540559	1.44409	53	5	OAS1, OASL, KAT5	OAS1, OASL, KAT5
KEGG_GAP_JUNCTION	0.0777989	0.424364	0.780612	1.44312	40	2	SRC, ADCY3	SRC, ADCY3
KEGG_GNRH_SIGNALING_PATHWAY	0.0777989	0.424364	0.780612	1.44312	40	2	SRC, ADCY3	SRC, ADCY3
MARZEC_IL2_SIGNALING_UP	0.0777989	0.424364	0.780612	1.44312	40	2	CCND3, ADCY3	CCND3, ADCY3
NAKAMURA_METASTASIS_MODEL_UP	0.0777989	0.424364	0.780612	1.44312	40	2	NTRK2, ADCY3	NTRK2, ADCY3
PID_ENDOTHELIN_PATHWAY	0.0777989	0.424364	0.780612	1.44312	40	2	SRC, ADCY3	SRC, ADCY3
PID_LYSOPHOSPHOLIPID_PATHWAY	0.0777989	0.424364	0.780612	1.44312	40	2	SRC, ADCY3	SRC, ADCY3
REACTOME_ANTI_INFLAMMATORY_RESPONSE_FAVOURING_LEISHMANIA_PARASITE_INFECTION	0.0777989	0.424364	0.780612	1.44312	40	2	SRC, ADCY3	SRC, ADCY3
REACTOME_FCGR3A_MEDIATED_IL10_SYNTHESIS	0.0777989	0.424364	0.780612	1.44312	40	2	SRC, ADCY3	SRC, ADCY3
REACTOME_G_ALPHA_S_SIGNALLING_EVENTS	0.0777989	0.424364	0.780612	1.44312	40	2	SRC, ADCY3	SRC, ADCY3
REACTOME_INFECTIOUS_DISEASE	0.0777989	0.424364	0.780612	1.44312	40	2	SRC, ADCY3	SRC, ADCY3
REACTOME_LEISHMANIA_INFECTION	0.0777989	0.424364	0.780612	1.44312	40	2	SRC, ADCY3	SRC, ADCY3
REACTOME_NEUROTRANSMITTER_RECEPTORS_AND_POSTSYNAPTIC_SIGNAL_TRANSMISSION	0.0777989	0.424364	0.780612	1.44312	40	2	SRC, ADCY3	SRC, ADCY3
REACTOME_TRANSMISSION_ACROSS_CHEMICAL_SYNAPSES	0.0777989	0.424364	0.780612	1.44312	40	2	SRC, ADCY3	SRC, ADCY3
SATOH_COLORECTAL_CANCER_MYC_UP	0.0777989	0.424364	0.780612	1.44312	40	2	ASNS, ADCY3	ASNS, ADCY3
WP_THYROID_HORMONES_PRODUCTION_AND_PERIPHERAL_DOWNSTREAM_SIGNALING_EFFECTS	0.0777989	0.424364	0.780612	1.44312	40	2	SRC, ADCY3	SRC, ADCY3
FERREIRA_EWINGS_SARCOMA_UNSTABLE_VS_STABLE_DN	0.0868794	0.424364	0.65256	1.44146	48	3	OAS1, ECHDC2	OAS1, ECHDC2
JAEGER_METASTASIS_DN	0.0904255	0.431953	0.649243	1.43413	50	3	NTRK2, ECHDC2	NTRK2, ECHDC2
REACTOME_RESPIRATORY_ELECTRON_TRANSPORT	0.0939716	0.442719	0.646154	1.42731	52	3	NDUFAF4, NDUFAF1, COX16	NDUFAF4, NDUFAF1, COX16
REACTOME_RESPIRATORY_ELECTRON_TRANSPORT_ATP_SYNTHESIS_BY_CHEMIOSMOTIC_COUPLING_AND_HEAT_PRODUCTION_BY_UNCOUPLING_PROTEINS	0.0939716	0.442719	0.646154	1.42731	52	3	NDUFAF4, NDUFAF1, COX16	NDUFAF4, NDUFAF1, COX16
REACTOME_THE_CITRIC_ACID_TCA_CYCLE_AND_RESPIRATORY_ELECTRON_TRANSPORT	0.0939716	0.442719	0.646154	1.42731	52	3	NDUFAF4, NDUFAF1, COX16	NDUFAF4, NDUFAF1, COX16
KRIEG_KDM3A_TARGETS_NOT_HYPOXIA	0.0939716	0.442719	0.645221	1.42525	52	3	OAS1, ASNS	OAS1, ASNS
BOYLAN_MULTIPLE_MYELOMA_PCA3_DN	0.0872865	0.424364	0.770408	1.42426	45	2	CCND3, ECI2	CCND3, ECI2
KEGG_PEROXISOME	0.0872865	0.424364	0.770408	1.42426	45	2	PHYH, ECI2	PHYH, ECI2
REACTOME_PEROXISOMAL_LIPID_METABOLISM	0.0872865	0.424364	0.770408	1.42426	45	2	PHYH, ECI2	PHYH, ECI2
REACTOME_PEROXISOMAL_PROTEIN_IMPORT	0.0872865	0.424364	0.770408	1.42426	45	2	PHYH, ECI2	PHYH, ECI2
REACTOME_PROTEIN_LOCALIZATION	0.0872865	0.424364	0.770408	1.42426	45	2	PHYH, ECI2	PHYH, ECI2
RODWELL_AGING_KIDNEY_NO_BLOOD_DN	0.0872865	0.424364	0.770408	1.42426	45	2	PHYH, ECI2	PHYH, ECI2
PASQUALUCCI_LYMPHOMA_BY_GC_STAGE_UP	0.0786713	0.424364	0.572293	1.41988	44	4	ECHDC2, ASNS, ECI2	ECHDC2, ASNS, ECI2
RODWELL_AGING_KIDNEY_NO_BLOOD_UP	0.0939716	0.442719	0.642645	1.41956	52	3	C1QA, ASNS	C1QA, ASNS
TIEN_INTESTINE_PROBIOTICS_6HR_DN	0.0957447	0.449307	0.641026	1.41598	53	3	RAD50, STEAP1, LCMT1	RAD50, STEAP1, LCMT1
GUILLAUMOND_KLF10_TARGETS_UP	0.0967742	0.45123	0.765306	1.41483	50	2	ASNS, STEAP1	ASNS, STEAP1
MOHANKUMAR_HOXA1_TARGETS_DN	0.0967742	0.45123	0.765306	1.41483	50	2	ASNS, STEAP1	ASNS, STEAP1
ONDER_CDH1_TARGETS_2_DN	0.0967742	0.45123	0.765306	1.41483	50	2	HERC6, STEAP1	HERC6, STEAP1
HELLER_HDAC_TARGETS_SILENCED_BY_METHYLATION_DN	0.0957447	0.449307	0.640093	1.41392	53	3	OAS1, MAGEH1	OAS1, MAGEH1
CHIANG_LIVER_CANCER_SUBCLASS_PROLIFERATION_DN	0.113752	0.507022	0.527714	1.40978	66	5	OASL, ECHDC2, GAMT, SELENBP1	OASL, ECHDC2, GAMT, SELENBP1
ROZANOV_MMP14_TARGETS_UP	0.108434	0.489688	0.498361	1.40887	62	6	OAS1, DOK1, ECHDC2	OAS1, DOK1, ECHDC2
LASTOWSKA_NEUROBLASTOMA_COPY_NUMBER_DN	0.11838	0.524723	0.354396	1.4063	75	13	APEH, AVPI1, TSKU, PPP1R8, THEMIS2, LRRC42, ANAPC15, EMC1, RPA2, C1QB	APEH, AVPI1, TSKU, PPP1R8, THEMIS2, LRRC42, ANAPC15, EMC1, RPA2, C1QB
PASINI_SUZ12_TARGETS_DN	0.102467	0.467139	0.760204	1.40539	53	2	STEAP1, GLIPR2	STEAP1, GLIPR2
DODD_NASOPHARYNGEAL_CARCINOMA_DN	0.109568	0.49111	0.312025	1.40537	70	18	TM2D2, NTRK2, SRC, NDUFAF4, USP18, ASNS	TM2D2, NTRK2, SRC, NDUFAF4, USP18, ASNS
REN_ALVEOLAR_RHABDOMYOSARCOMA_DN	0.0856643	0.424364	0.565953	1.40415	48	4	DOK1, AVPI1, STEAP1	DOK1, AVPI1, STEAP1
RAY_TUMORIGENESIS_BY_ERBB2_CDC25A_DN	0.114671	0.51017	0.442105	1.39838	67	8	PHYH, PPP1R8, LRRC42, RSAD2, EMC1, RPA2, RBP4, CPT2	PHYH, PPP1R8, LRRC42, RSAD2, EMC1, RPA2, RBP4, CPT2
WONG_ADULT_TISSUE_STEM_MODULE	0.13355	0.530009	0.404669	1.39771	81	10	DTD1, AK1, STMN3, MITF, MGST1, CAPRIN2, UNC5C, NAP1L3, SCG5	DTD1, AK1, STMN3, MITF, MGST1, CAPRIN2, UNC5C, NAP1L3, SCG5
BOQUEST_STEM_CELL_CULTURED_VS_FRESH_UP	0.126198	0.530009	0.385597	1.39321	78	11	C1QTNF3, NTRK2, OASL, ASNS, MITF, MFAP4, SELENBP1, EMC1	C1QTNF3, NTRK2, OASL, ASNS, MITF, MFAP4, SELENBP1, EMC1
YANG_BCL3_TARGETS_UP	0.122483	0.530009	0.462184	1.39067	72	7	OAS1, OASL, PHYH, HERC6, RSAD2, COASY	OAS1, OASL, PHYH, HERC6, RSAD2, COASY
RODWELL_AGING_KIDNEY_UP	0.136808	0.530009	0.402084	1.38878	83	10	DOK1, C1QA, ASNS, CCND3, GLIPR2, THEMIS2	DOK1, C1QA, ASNS, CCND3, GLIPR2, THEMIS2
RODRIGUES_THYROID_CARCINOMA_ANAPLASTIC_DN	0.115318	0.512099	0.489922	1.38501	66	6	ECHDC2, MAGEH1, PHYH, GLIPR2	ECHDC2, MAGEH1, PHYH, GLIPR2
REACTOME_ESR_MEDIATED_SIGNALING	0.108156	0.489355	0.624339	1.37912	60	3	SRC, KAT5	SRC, KAT5
REACTOME_MITOCHONDRIAL_TRANSLATION	0.12334	0.530009	0.744898	1.3771	64	2	MRPL23, MRPL10	MRPL23, MRPL10
FULCHER_INFLAMMATORY_RESPONSE_LECTIN_VS_LPS_DN	0.129195	0.530009	0.457342	1.3761	76	7	OAS1, OASL, USP18, HERC6	OAS1, OASL, USP18, HERC6
HECKER_IFNB1_TARGETS	0.129195	0.530009	0.456867	1.37468	76	7	OAS1, C1QA, OASL, HERC6, RSAD2, C1QB	OAS1, C1QA, OASL, HERC6, RSAD2, C1QB
CHICAS_RB1_TARGETS_CONFLUENT	0.129195	0.530009	0.455497	1.37055	76	7	ASNS, AK1, STMN3, MFAP4, AGA, LOXL4, CNTNAP1	ASNS, AK1, STMN3, MFAP4, AGA, LOXL4, CNTNAP1
MULLIGHAN_NPM1_MUTATED_SIGNATURE_1_UP	0.0979021	0.454099	0.551546	1.36841	55	4	RAD50, PPP1R8, DZIP3, CAPRIN2	RAD50, PPP1R8, DZIP3, CAPRIN2
MULLIGHAN_NPM1_SIGNATURE_3_UP	0.0979021	0.454099	0.551546	1.36841	55	4	RAD50, PPP1R8, DZIP3, CAPRIN2	RAD50, PPP1R8, DZIP3, CAPRIN2
LASTOWSKA_NEUROBLASTOMA_COPY_NUMBER_UP	0.129032	0.530009	0.739796	1.36767	67	2	MRPL10, FTSJ3	MRPL10, FTSJ3
REACTOME_RRNA_PROCESSING	0.129032	0.530009	0.739796	1.36767	67	2	UTP14C, FTSJ3	UTP14C, FTSJ3
YAO_TEMPORAL_RESPONSE_TO_PROGESTERONE_CLUSTER_11	0.129032	0.530009	0.739796	1.36767	67	2	NDUFAF4, FTSJ3	NDUFAF4, FTSJ3
DELACROIX_RARG_BOUND_MEF	0.118794	0.525588	0.618386	1.36597	66	3	SRC, AVPI1	SRC, AVPI1
JINESH_BLEBBISHIELD_VS_LIVE_CONTROL_UP	0.137521	0.530009	0.50884	1.35936	80	5	AVPI1, ASNS, TSKU	AVPI1, ASNS, TSKU
ROETH_TERT_TARGETS_UP	0.12766	0.530009	0.615385	1.35934	71	3	OASL, HERC6, RSAD2	OASL, HERC6, RSAD2
TAKEDA_TARGETS_OF_NUP98_HOXA9_FUSION_16D_UP	0.12766	0.530009	0.615385	1.35934	71	3	OASL, USP18, RSAD2	OASL, USP18, RSAD2
KRIGE_RESPONSE_TO_TOSEDOSTAT_6HR_DN	0.140575	0.530009	0.376048	1.3587	87	11	MRPL23, TMEM68, ECI2, PPAN, DZIP3, COX16, C12orf29, FCER1G, AIF1	MRPL23, TMEM68, ECI2, PPAN, DZIP3, COX16, C12orf29, FCER1G, AIF1
BROWNE_HCMV_INFECTION_12HR_UP	0.144213	0.530009	0.729592	1.3488	75	2	ASNS, THEMIS2	ASNS, THEMIS2
KOYAMA_SEMA3B_TARGETS_DN	0.144213	0.530009	0.729592	1.3488	75	2	C1QTNF3, THEMIS2	C1QTNF3, THEMIS2
VANTVEER_BREAST_CANCER_ESR1_DN	0.144213	0.530009	0.729592	1.3488	75	2	ASNS, THEMIS2	ASNS, THEMIS2
VERHAAK_GLIOBLASTOMA_MESENCHYMAL	0.144213	0.530009	0.729592	1.3488	75	2	POLD4, THEMIS2	POLD4, THEMIS2
REACTOME_DISEASES_OF_MITOTIC_CELL_CYCLE	0.129433	0.530009	0.610256	1.34801	72	3	CCND3, ANAPC10, ANAPC15	CCND3, ANAPC10, ANAPC15
BERENJENO_TRANSFORMED_BY_RHOA_DN	0.13253	0.530009	0.47637	1.3467	76	6	DTD1, IL11RA, PHYH, GAMT, ZNF32	DTD1, IL11RA, PHYH, GAMT, ZNF32
GRAESSMANN_APOPTOSIS_BY_SERUM_DEPRIVATION_UP	0.154723	0.535391	0.38959	1.34563	94	10	OAS1, NDUFAF4, OASL, USP18, ADCY3, THEMIS2	OAS1, NDUFAF4, OASL, USP18, ADCY3, THEMIS2
REACTOME_DISEASES_OF_DNA_REPAIR	0.131206	0.530009	0.608766	1.34472	73	3	KAT5, RAD50	KAT5, RAD50
NAKAMURA_TUMOR_ZONE_PERIPHERAL_VS_CENTRAL_DN	0.137694	0.530009	0.47552	1.3443	79	6	OAS1, DOK1, TSKU, MRPL10	OAS1, DOK1, TSKU, MRPL10
MONNIER_POSTRADIATION_TUMOR_ESCAPE_UP	0.124126	0.530009	0.541667	1.34389	70	4	OASL, AK1, FTSJ3	OASL, AK1, FTSJ3
BILBAN_B_CLL_LPL_UP	0.014433	0.424364	1	1.33997	6	1	OAS1	OAS1
BOWIE_RESPONSE_TO_EXTRACELLULAR_MATRIX	0.014433	0.424364	1	1.33997	6	1	OAS1	OAS1
BOWIE_RESPONSE_TO_TAMOXIFEN	0.014433	0.424364	1	1.33997	6	1	OAS1	OAS1
BROWNE_HCMV_INFECTION_8HR_UP	0.014433	0.424364	1	1.33997	6	1	OAS1	OAS1
GOBERT_CORE_OLIGODENDROCYTE_DIFFERENTIATION	0.014433	0.424364	1	1.33997	6	1	OAS1	OAS1
HANSON_HRAS_SIGNALING_VIA_NFKB	0.014433	0.424364	1	1.33997	6	1	OAS1	OAS1
JINESH_BLEBBISHIELD_TRANSFORMED_STEM_CELL_SPHERES_UP	0.014433	0.424364	1	1.33997	6	1	OAS1	OAS1
KESHELAVA_MULTIPLE_DRUG_RESISTANCE	0.014433	0.424364	1	1.33997	6	1	OAS1	OAS1
KRASNOSELSKAYA_ILF3_TARGETS_UP	0.014433	0.424364	1	1.33997	6	1	OAS1	OAS1
LIANG_SILENCED_BY_METHYLATION_2	0.014433	0.424364	1	1.33997	6	1	OAS1	OAS1
SANA_RESPONSE_TO_IFNG_UP	0.014433	0.424364	1	1.33997	6	1	OAS1	OAS1
SANA_TNF_SIGNALING_UP	0.014433	0.424364	1	1.33997	6	1	OAS1	OAS1
SEMBA_FHIT_TARGETS_UP	0.014433	0.424364	1	1.33997	6	1	OAS1	OAS1
SESTO_RESPONSE_TO_UV_C2	0.014433	0.424364	1	1.33997	6	1	OAS1	OAS1
SMIRNOV_RESPONSE_TO_IR_6HR_DN	0.014433	0.424364	1	1.33997	6	1	OAS1	OAS1
WP_HOSTPATHOGEN_INTERACTION_OF_HUMAN_CORONAVIRUSES_INTERFERON_INDUCTION	0.014433	0.424364	1	1.33997	6	1	OAS1	OAS1
WP_IMMUNE_RESPONSE_TO_TUBERCULOSIS	0.014433	0.424364	1	1.33997	6	1	OAS1	OAS1
WP_PATHWAYS_OF_NUCLEIC_ACID_METABOLISM_AND_INNATE_IMMUNE_SENSING	0.014433	0.424364	1	1.33997	6	1	OAS1	OAS1
WP_TYPE_I_INTERFERON_INDUCTION_AND_SIGNALING_DURING_SARSCOV2_INFECTION	0.014433	0.424364	1	1.33997	6	1	OAS1	OAS1
WP_TYPE_II_INTERFERON_SIGNALING_IFNG	0.014433	0.424364	1	1.33997	6	1	OAS1	OAS1
ZHU_CMV_8_HR_UP	0.014433	0.424364	1	1.33997	6	1	OAS1	OAS1
RODRIGUES_THYROID_CARCINOMA_ANAPLASTIC_UP	0.131206	0.530009	0.606541	1.3398	73	3	ASNS, RAD50	ASNS, RAD50
ACEVEDO_LIVER_CANCER_WITH_H3K9ME3_UP	0.1537	0.53262	0.72449	1.33937	80	2	MAGEH1, MITF	MAGEH1, MITF
KEGG_MELANOGENESIS	0.1537	0.53262	0.72449	1.33937	80	2	ADCY3, MITF	ADCY3, MITF
LIN_MELANOMA_COPY_NUMBER_UP	0.1537	0.53262	0.72449	1.33937	80	2	ECI2, MITF	ECI2, MITF
LINDGREN_BLADDER_CANCER_CLUSTER_1_UP	0.1537	0.53262	0.72449	1.33937	80	2	TM2D2, MITF	TM2D2, MITF
MAHAJAN_RESPONSE_TO_IL1A_DN	0.1537	0.53262	0.72449	1.33937	80	2	IL11RA, MITF	IL11RA, MITF
PID_KIT_PATHWAY	0.1537	0.53262	0.72449	1.33937	80	2	DOK1, MITF	DOK1, MITF
PID_RB_1PATHWAY	0.1537	0.53262	0.72449	1.33937	80	2	CCND3, MITF	CCND3, MITF
WP_RANKLRANK_SIGNALING_PATHWAY	0.1537	0.53262	0.72449	1.33937	80	2	SRC, MITF	SRC, MITF
YAO_TEMPORAL_RESPONSE_TO_PROGESTERONE_CLUSTER_1	0.1537	0.53262	0.72449	1.33937	80	2	C1QTNF3, MITF	C1QTNF3, MITF
CASTELLANO_NRAS_TARGETS_UP	0.132979	0.530009	0.605128	1.33668	74	3	USP18, AK1, ZNF32	USP18, AK1, ZNF32
REACTOME_DEVELOPMENTAL_BIOLOGY	0.145973	0.530009	0.443174	1.33348	86	7	DOK1, SRC, CCND3, RGMA	DOK1, SRC, CCND3, RGMA
BALLIF_DEVELOPMENTAL_DISABILITY_P16_P12_DELETION	0.0247423	0.424364	0.994924	1.33316	11	1	ALDOA	ALDOA
BIOCARTA_MTA3_PATHWAY	0.0247423	0.424364	0.994924	1.33316	11	1	ALDOA	ALDOA
BRACHAT_RESPONSE_TO_CAMPTOTHECIN_DN	0.0247423	0.424364	0.994924	1.33316	11	1	ALDOA	ALDOA
BRACHAT_RESPONSE_TO_METHOTREXATE_DN	0.0247423	0.424364	0.994924	1.33316	11	1	ALDOA	ALDOA
BUCKANOVICH_T_LYMPHOCYTE_HOMING_ON_TUMOR_DN	0.0247423	0.424364	0.994924	1.33316	11	1	ALDOA	ALDOA
BURTON_ADIPOGENESIS_5	0.0247423	0.424364	0.994924	1.33316	11	1	ALDOA	ALDOA
CREIGHTON_AKT1_SIGNALING_VIA_MTOR_DN	0.0247423	0.424364	0.994924	1.33316	11	1	ALDOA	ALDOA
CROMER_METASTASIS_DN	0.0247423	0.424364	0.994924	1.33316	11	1	ALDOA	ALDOA
DESERT_STEM_CELL_HEPATOCELLULAR_CARCINOMA_SUBCLASS_UP	0.0247423	0.424364	0.994924	1.33316	11	1	ALDOA	ALDOA
HARRIS_HYPOXIA	0.0247423	0.424364	0.994924	1.33316	11	1	ALDOA	ALDOA
KEGG_FRUCTOSE_AND_MANNOSE_METABOLISM	0.0247423	0.424364	0.994924	1.33316	11	1	ALDOA	ALDOA
KEGG_PENTOSE_PHOSPHATE_PATHWAY	0.0247423	0.424364	0.994924	1.33316	11	1	ALDOA	ALDOA
KIM_LIVER_CANCER_POOR_SURVIVAL_UP	0.0247423	0.424364	0.994924	1.33316	11	1	ALDOA	ALDOA
LEONARD_HYPOXIA	0.0247423	0.424364	0.994924	1.33316	11	1	ALDOA	ALDOA
MULLIGHAN_NPM1_MUTATED_SIGNATURE_2_DN	0.0247423	0.424364	0.994924	1.33316	11	1	ALDOA	ALDOA
PID_HIF1_TFPATHWAY	0.0247423	0.424364	0.994924	1.33316	11	1	ALDOA	ALDOA
QI_HYPOXIA	0.0247423	0.424364	0.994924	1.33316	11	1	ALDOA	ALDOA
REACTOME_RESPONSE_TO_ELEVATED_PLATELET_CYTOSOLIC_CA2	0.0247423	0.424364	0.994924	1.33316	11	1	ALDOA	ALDOA
SEMENZA_HIF1_TARGETS	0.0247423	0.424364	0.994924	1.33316	11	1	ALDOA	ALDOA
SHIPP_DLBCL_VS_FOLLICULAR_LYMPHOMA_UP	0.0247423	0.424364	0.994924	1.33316	11	1	ALDOA	ALDOA
WINTER_HYPOXIA_METAGENE	0.0247423	0.424364	0.994924	1.33316	11	1	ALDOA	ALDOA
WINTER_HYPOXIA_UP	0.0247423	0.424364	0.994924	1.33316	11	1	ALDOA	ALDOA
WP_16P112_PROXIMAL_DELETION_SYNDROME	0.0247423	0.424364	0.994924	1.33316	11	1	ALDOA	ALDOA
WP_AEROBIC_GLYCOLYSIS	0.0247423	0.424364	0.994924	1.33316	11	1	ALDOA	ALDOA
WP_CORI_CYCLE	0.0247423	0.424364	0.994924	1.33316	11	1	ALDOA	ALDOA
ZHONG_SECRETOME_OF_LUNG_CANCER_AND_ENDOTHELIUM	0.0247423	0.424364	0.994924	1.33316	11	1	ALDOA	ALDOA
ZHONG_SECRETOME_OF_LUNG_CANCER_AND_FIBROBLAST	0.0247423	0.424364	0.994924	1.33316	11	1	ALDOA	ALDOA
ZHONG_SECRETOME_OF_LUNG_CANCER_AND_MACROPHAGE	0.0247423	0.424364	0.994924	1.33316	11	1	ALDOA	ALDOA
SPIELMAN_LYMPHOBLAST_EUROPEAN_VS_ASIAN_UP	0.139966	0.530009	0.421267	1.33247	82	8	DOK1, MRPL23, KAT5, PHYH	DOK1, MRPL23, KAT5, PHYH
WAKABAYASHI_ADIPOGENESIS_PPARG_RXRA_BOUND_8D	0.158147	0.537162	0.368694	1.33214	98	11	POLD4, UTP14C, ECI2, MRPL10, USP5, MGST1, ZNF32, AGPAT1	POLD4, UTP14C, ECI2, MRPL10, USP5, MGST1, ZNF32, AGPAT1
WP_SUDDEN_INFANT_DEATH_SYNDROME_SIDS_SUSCEPTIBILITY_PATHWAYS	0.127622	0.530009	0.536702	1.33158	72	4	ALDOA, NTRK2	ALDOA, NTRK2
IVANOVA_HEMATOPOIESIS_MATURE_CELL	0.131119	0.530009	0.536082	1.33004	74	4	ASNS, CCND3, CMTR1, C1QB	ASNS, CCND3, CMTR1, C1QB
LEE_BMP2_TARGETS_DN	0.153184	0.53262	0.470438	1.32993	88	6	NDUFAF4, ASNS, PPP1R8, STEAP1, RPA2	NDUFAF4, ASNS, PPP1R8, STEAP1, RPA2
WANG_CLIM2_TARGETS_UP	0.134615	0.530009	0.535313	1.32813	76	4	MRS2, ECHDC2, CA11	MRS2, ECHDC2, CA11
KUMAR_TARGETS_OF_MLL_AF9_FUSION	0.147651	0.530009	0.440857	1.3265	87	7	DTD1, TM2D2, USP18, RSAD2, CMTR1, CAPRIN2	DTD1, TM2D2, USP18, RSAD2, CMTR1, CAPRIN2
LIANG_HEMATOPOIESIS_STEM_CELL_NUMBER_LARGE_VS_TINY_DN	0.0329897	0.424364	0.989848	1.32636	15	1	DTD1	DTD1
ACOSTA_PROLIFERATION_INDEPENDENT_MYC_TARGETS_UP	0.141844	0.530009	0.6	1.32536	79	3	TMEM161A, STEAP1, EMC1	TMEM161A, STEAP1, EMC1
HELLER_HDAC_TARGETS_DN	0.141844	0.530009	0.6	1.32536	79	3	MAGEH1, AK1, EMC1	MAGEH1, AK1, EMC1
BURTON_ADIPOGENESIS_9	0.0350515	0.424364	0.984772	1.31956	16	1	DOK1	DOK1
LANDIS_ERBB2_BREAST_PRENEOPLASTIC_UP	0.0350515	0.424364	0.984772	1.31956	16	1	DOK1	DOK1
LANDIS_ERBB2_BREAST_TUMORS_324_UP	0.0350515	0.424364	0.984772	1.31956	16	1	DOK1	DOK1
LIN_APC_TARGETS	0.0350515	0.424364	0.984772	1.31956	16	1	DOK1	DOK1
LIU_LIVER_CANCER	0.0350515	0.424364	0.984772	1.31956	16	1	DOK1	DOK1
PID_INSULIN_PATHWAY	0.0350515	0.424364	0.984772	1.31956	16	1	DOK1	DOK1
REACTOME_PTK6_REGULATES_RTKS_AND_THEIR_EFFECTORS_AKT1_AND_DOK1	0.0350515	0.424364	0.984772	1.31956	16	1	DOK1	DOK1
REACTOME_SIGNALING_BY_PTK6	0.0350515	0.424364	0.984772	1.31956	16	1	DOK1	DOK1
SCHEIDEREIT_IKK_INTERACTING_PROTEINS	0.0350515	0.424364	0.984772	1.31956	16	1	DOK1	DOK1
SCHEIDEREIT_IKK_TARGETS	0.0350515	0.424364	0.984772	1.31956	16	1	DOK1	DOK1
MARSON_BOUND_BY_E2F4_UNSTIMULATED	0.160436	0.541461	0.331704	1.31626	102	13	C16orf86, STMN3, USP5, PPIL1, DZIP3, ANAPC15, RPA2, GPANK1, CMTR1	C16orf86, STMN3, USP5, PPIL1, DZIP3, ANAPC15, RPA2, GPANK1, CMTR1
KEGG_HOMOLOGOUS_RECOMBINATION	0.148936	0.530009	0.594872	1.31403	83	3	RAD50, POLD4, RPA2	RAD50, POLD4, RPA2
REACTOME_DUAL_INCISION_IN_TC_NER	0.148936	0.530009	0.594872	1.31403	83	3	POLD4, XAB2, RPA2	POLD4, XAB2, RPA2
REACTOME_HDR_THROUGH_SINGLE_STRAND_ANNEALING_SSA	0.148936	0.530009	0.594872	1.31403	83	3	KAT5, RAD50, RPA2	KAT5, RAD50, RPA2
REACTOME_HOMOLOGOUS_DNA_PAIRING_AND_STRAND_EXCHANGE	0.148936	0.530009	0.594872	1.31403	83	3	KAT5, RAD50, RPA2	KAT5, RAD50, RPA2
REACTOME_MITOTIC_G1_PHASE_AND_G1_S_TRANSITION	0.148936	0.530009	0.594872	1.31403	83	3	SRC, CCND3, RPA2	SRC, CCND3, RPA2
REACTOME_NUCLEOTIDE_EXCISION_REPAIR	0.148936	0.530009	0.594872	1.31403	83	3	POLD4, XAB2, RPA2	POLD4, XAB2, RPA2
REACTOME_REGULATION_OF_TP53_ACTIVITY	0.148936	0.530009	0.594872	1.31403	83	3	KAT5, RAD50, RPA2	KAT5, RAD50, RPA2
REACTOME_REGULATION_OF_TP53_ACTIVITY_THROUGH_PHOSPHORYLATION	0.148936	0.530009	0.594872	1.31403	83	3	KAT5, RAD50, RPA2	KAT5, RAD50, RPA2
REACTOME_TRANSCRIPTION_COUPLED_NUCLEOTIDE_EXCISION_REPAIR_TC_NER	0.148936	0.530009	0.594872	1.31403	83	3	POLD4, XAB2, RPA2	POLD4, XAB2, RPA2
WP_DNA_DAMAGE_RESPONSE	0.148936	0.530009	0.594872	1.31403	83	3	RAD50, CCND3, RPA2	RAD50, CCND3, RPA2
WP_MIRNA_REGULATION_OF_DNA_DAMAGE_RESPONSE	0.148936	0.530009	0.594872	1.31403	83	3	RAD50, CCND3, RPA2	RAD50, CCND3, RPA2
WP_NUCLEOTIDE_EXCISION_REPAIR_IN_XERODERMA_PIGMENTOSUM	0.148936	0.530009	0.594872	1.31403	83	3	POLD4, XAB2, RPA2	POLD4, XAB2, RPA2
GAZDA_DIAMOND_BLACKFAN_ANEMIA_PROGENITOR_DN	0.0453608	0.424364	0.979695	1.31276	21	1	APEH	APEH
LIU_SOX4_TARGETS_DN	0.16888	0.559358	0.709184	1.31107	88	2	CCND3, USP5	CCND3, USP5
ANASTASSIOU_MULTICANCER_INVASIVENESS_SIGNATURE	0.0494845	0.424364	0.974619	1.30596	23	1	C1QTNF3	C1QTNF3
BOYAULT_LIVER_CANCER_SUBCLASS_G6_UP	0.0494845	0.424364	0.974619	1.30596	23	1	C1QTNF3	C1QTNF3
DAIRKEE_CANCER_PRONE_RESPONSE_BPA_E2	0.0494845	0.424364	0.974619	1.30596	23	1	C1QTNF3	C1QTNF3
KUNINGER_IGF1_VS_PDGFB_TARGETS_UP	0.0494845	0.424364	0.974619	1.30596	23	1	C1QTNF3	C1QTNF3
STEARMAN_LUNG_CANCER_EARLY_VS_LATE_UP	0.0494845	0.424364	0.974619	1.30596	23	1	C1QTNF3	C1QTNF3
VANDESLUIS_COMMD1_TARGETS_GROUP_4_DN	0.0494845	0.424364	0.974619	1.30596	23	1	C1QTNF3	C1QTNF3
WHITEHURST_PACLITAXEL_SENSITIVITY	0.0494845	0.424364	0.974619	1.30596	23	1	C1QTNF3	C1QTNF3
SMITH_TERT_TARGETS_UP	0.176471	0.574188	0.704082	1.30164	92	2	ASNS, PIGH	ASNS, PIGH
REACTOME_HEMOSTASIS	0.155594	0.537066	0.524586	1.30152	88	4	ALDOA, SRC, FCER1G, SERPINA5	ALDOA, SRC, FCER1G, SERPINA5
KIM_BIPOLAR_DISORDER_OLIGODENDROCYTE_DENSITY_CORR_UP	0.165261	0.549649	0.410782	1.29931	97	8	ALDOA, ASNS, CCND3, UTP14C, CA11, AGPAT1, SCG5	ALDOA, ASNS, CCND3, UTP14C, CA11, AGPAT1, SCG5
BRUECKNER_TARGETS_OF_MIRLET7A3_DN	0.0597938	0.424364	0.969543	1.29916	28	1	TM2D2	TM2D2
NIKOLSKY_BREAST_CANCER_8P12_P11_AMPLICON	0.0597938	0.424364	0.969543	1.29916	28	1	TM2D2	TM2D2
VANDESLUIS_COMMD1_TARGETS_GROUP_2_UP	0.0597938	0.424364	0.969543	1.29916	28	1	TM2D2	TM2D2
YAO_TEMPORAL_RESPONSE_TO_PROGESTERONE_CLUSTER_7	0.0597938	0.424364	0.969543	1.29916	28	1	TM2D2	TM2D2
CHIARADONNA_NEOPLASTIC_TRANSFORMATION_KRAS_DN	0.164894	0.54937	0.587705	1.2982	92	3	TM2D2, PHYH	TM2D2, PHYH
RUTELLA_RESPONSE_TO_HGF_UP	0.157343	0.537066	0.522906	1.29735	89	4	C1QA, PHYH, MITF	C1QA, PHYH, MITF
LEE_AGING_NEOCORTEX_UP	0.0680412	0.424364	0.964467	1.29235	32	1	C1QA	C1QA
LEIN_ASTROCYTE_MARKERS	0.0680412	0.424364	0.964467	1.29235	32	1	C1QA	C1QA
MA_MYELOID_DIFFERENTIATION_UP	0.0680412	0.424364	0.964467	1.29235	32	1	C1QA	C1QA
KORKOLA_TERATOMA	0.178368	0.575675	0.69898	1.29221	93	2	MRS2, MFAP4	MRS2, MFAP4
HOSHIDA_LIVER_CANCER_SUBCLASS_S1	0.159091	0.538842	0.520619	1.29167	90	4	ALDOA, RPA2, C1QB, AIF1	ALDOA, RPA2, C1QB, AIF1
RUTELLA_RESPONSE_TO_HGF_VS_CSF2RB_AND_IL4_UP	0.159091	0.538842	0.520619	1.29167	90	4	C1QA, MITF, RSAD2, AIF1	C1QA, MITF, RSAD2, AIF1
CONCANNON_APOPTOSIS_BY_EPOXOMICIN_DN	0.170213	0.561445	0.584615	1.29137	95	3	MFAP4, ANAPC15, AGPAT1	MFAP4, ANAPC15, AGPAT1
HSIAO_HOUSEKEEPING_GENES	0.170213	0.561445	0.584615	1.29137	95	3	ALDOA, RPA2, AGPAT1	ALDOA, RPA2, AGPAT1
ASTON_MAJOR_DEPRESSIVE_DISORDER_DN	0.0721649	0.424364	0.959391	1.28555	34	1	NTRK2	NTRK2
CHEBOTAEV_GR_TARGETS_UP	0.0721649	0.424364	0.959391	1.28555	34	1	NTRK2	NTRK2
DING_LUNG_CANCER_BY_MUTATION_RATE	0.0721649	0.424364	0.959391	1.28555	34	1	NTRK2	NTRK2
HAHTOLA_MYCOSIS_FUNGOIDES_SKIN_UP	0.0721649	0.424364	0.959391	1.28555	34	1	NTRK2	NTRK2
HUNSBERGER_EXERCISE_REGULATED_GENES	0.0721649	0.424364	0.959391	1.28555	34	1	NTRK2	NTRK2
LINDGREN_BLADDER_CANCER_CLUSTER_3_UP	0.0721649	0.424364	0.959391	1.28555	34	1	NTRK2	NTRK2
ODONNELL_METASTASIS_DN	0.0721649	0.424364	0.959391	1.28555	34	1	NTRK2	NTRK2
REACTOME_ACTIVATED_NTRK2_SIGNALS_THROUGH_CDK5	0.0721649	0.424364	0.959391	1.28555	34	1	NTRK2	NTRK2
REACTOME_ACTIVATED_NTRK2_SIGNALS_THROUGH_FRS2_AND_FRS3	0.0721649	0.424364	0.959391	1.28555	34	1	NTRK2	NTRK2
REACTOME_ACTIVATED_NTRK2_SIGNALS_THROUGH_PI3K	0.0721649	0.424364	0.959391	1.28555	34	1	NTRK2	NTRK2
REACTOME_ACTIVATED_NTRK2_SIGNALS_THROUGH_RAS	0.0721649	0.424364	0.959391	1.28555	34	1	NTRK2	NTRK2
REACTOME_NGF_INDEPENDANT_TRKA_ACTIVATION	0.0721649	0.424364	0.959391	1.28555	34	1	NTRK2	NTRK2
REACTOME_NTRK2_ACTIVATES_RAC1	0.0721649	0.424364	0.959391	1.28555	34	1	NTRK2	NTRK2
SCHAEFFER_PROSTATE_DEVELOPMENT_12HR_DN	0.0721649	0.424364	0.959391	1.28555	34	1	NTRK2	NTRK2
TURASHVILI_BREAST_DUCTAL_CARCINOMA_VS_LOBULAR_NORMAL_DN	0.0721649	0.424364	0.959391	1.28555	34	1	NTRK2	NTRK2
TURASHVILI_BREAST_LOBULAR_CARCINOMA_VS_DUCTAL_NORMAL_DN	0.0721649	0.424364	0.959391	1.28555	34	1	NTRK2	NTRK2
WP_BDNFTRKB_SIGNALING	0.0721649	0.424364	0.959391	1.28555	34	1	NTRK2	NTRK2
WP_CELL_MIGRATION_AND_INVASION_THROUGH_P75NTR	0.0721649	0.424364	0.959391	1.28555	34	1	NTRK2	NTRK2
WP_ERK_PATHWAY_IN_HUNTINGTONS_DISEASE	0.0721649	0.424364	0.959391	1.28555	34	1	NTRK2	NTRK2
WP_HIPPO_SIGNALING_REGULATION_PATHWAYS	0.0721649	0.424364	0.959391	1.28555	34	1	NTRK2	NTRK2
WP_HIPPOMERLIN_SIGNALING_DYSREGULATION	0.0721649	0.424364	0.959391	1.28555	34	1	NTRK2	NTRK2
WP_MBDNF_AND_PROBDNF_REGULATION_OF_GABA_NEUROTRANSMISSION	0.0721649	0.424364	0.959391	1.28555	34	1	NTRK2	NTRK2
WP_NEURAL_CREST_CELL_MIGRATION_IN_CANCER	0.0721649	0.424364	0.959391	1.28555	34	1	NTRK2	NTRK2
WP_RAS_SIGNALING	0.0721649	0.424364	0.959391	1.28555	34	1	NTRK2	NTRK2
WP_SYNAPTIC_SIGNALING_PATHWAYS_ASSOCIATED_WITH_AUTISM_SPECTRUM_DISORDER	0.0721649	0.424364	0.959391	1.28555	34	1	NTRK2	NTRK2
ZHAN_MULTIPLE_MYELOMA_MF_UP	0.0721649	0.424364	0.959391	1.28555	34	1	NTRK2	NTRK2
TARTE_PLASMA_CELL_VS_PLASMABLAST_DN	0.170213	0.561445	0.581953	1.28549	95	3	ASNS, MRPL23, COASY	ASNS, MRPL23, COASY
HOLLERN_EMT_BREAST_TUMOR_UP	0.178368	0.575675	0.693878	1.28278	93	2	DOK1, GAMT	DOK1, GAMT
BOSCO_INTERFERON_INDUCED_ANTIVIRAL_MODULE	0.173759	0.567955	0.579487	1.28004	97	3	OASL, RSAD2, CMTR1	OASL, RSAD2, CMTR1
DOUGLAS_BMI1_TARGETS_DN	0.173759	0.567955	0.579487	1.28004	97	3	OAS1, HERC6, CMTR1	OAS1, HERC6, CMTR1
GARY_CD5_TARGETS_DN	0.160839	0.541703	0.515614	1.27926	91	4	OAS1, TM2D2	OAS1, TM2D2
REACTOME_SIGNALING_BY_NUCLEAR_RECEPTORS	0.196944	0.601152	0.478478	1.27825	115	5	SRC, KAT5, RDH5	SRC, KAT5, RDH5
BLALOCK_ALZHEIMERS_DISEASE_UP	0.185358	0.587172	0.322102	1.27815	118	13	OASL, AK1, CCND3, UTP14C, ADCY3, MITF, GAMT, ZNF32, COASY, PSKH1, CPT2	OASL, AK1, CCND3, UTP14C, ADCY3, MITF, GAMT, ZNF32, COASY, PSKH1, CPT2
STARK_PREFRONTAL_CORTEX_22Q11_DELETION_DN	0.177305	0.574611	0.576535	1.27352	99	3	ALDOA, STMN3	ALDOA, STMN3
STEIN_ESRRA_TARGETS_UP	0.18887	0.594987	0.402292	1.27245	111	8	NDUFAF4, ASNS, AK1, ECI2, MITF	NDUFAF4, ASNS, AK1, ECI2, MITF
BILD_SRC_ONCOGENIC_SIGNATURE	0.0886598	0.424364	0.949239	1.27195	42	1	SRC	SRC
FAELT_B_CLL_WITH_VH3_21_UP	0.0886598	0.424364	0.949239	1.27195	42	1	SRC	SRC
GARGALOVIC_RESPONSE_TO_OXIDIZED_PHOSPHOLIPIDS_BLACK_UP	0.0886598	0.424364	0.949239	1.27195	42	1	SRC	SRC
HEIDENBLAD_AMPLIFIED_IN_SOFT_TISSUE_CANCER	0.0886598	0.424364	0.949239	1.27195	42	1	SRC	SRC
KEGG_ADHERENS_JUNCTION	0.0886598	0.424364	0.949239	1.27195	42	1	SRC	SRC
KEGG_ENDOCYTOSIS	0.0886598	0.424364	0.949239	1.27195	42	1	SRC	SRC
KEGG_EPITHELIAL_CELL_SIGNALING_IN_HELICOBACTER_PYLORI_INFECTION	0.0886598	0.424364	0.949239	1.27195	42	1	SRC	SRC
KEGG_ERBB_SIGNALING_PATHWAY	0.0886598	0.424364	0.949239	1.27195	42	1	SRC	SRC
KEGG_VEGF_SIGNALING_PATHWAY	0.0886598	0.424364	0.949239	1.27195	42	1	SRC	SRC
MATZUK_EARLY_ANTRAL_FOLLICLE	0.0886598	0.424364	0.949239	1.27195	42	1	SRC	SRC
PID_ALPHA_SYNUCLEIN_PATHWAY	0.0886598	0.424364	0.949239	1.27195	42	1	SRC	SRC
PID_AMB2_NEUTROPHILS_PATHWAY	0.0886598	0.424364	0.949239	1.27195	42	1	SRC	SRC
PID_AR_NONGENOMIC_PATHWAY	0.0886598	0.424364	0.949239	1.27195	42	1	SRC	SRC
PID_ARF6_PATHWAY	0.0886598	0.424364	0.949239	1.27195	42	1	SRC	SRC
PID_AVB3_INTEGRIN_PATHWAY	0.0886598	0.424364	0.949239	1.27195	42	1	SRC	SRC
PID_CDC42_PATHWAY	0.0886598	0.424364	0.949239	1.27195	42	1	SRC	SRC
PID_CXCR3_PATHWAY	0.0886598	0.424364	0.949239	1.27195	42	1	SRC	SRC
PID_CXCR4_PATHWAY	0.0886598	0.424364	0.949239	1.27195	42	1	SRC	SRC
PID_ECADHERIN_KERATINOCYTE_PATHWAY	0.0886598	0.424364	0.949239	1.27195	42	1	SRC	SRC
PID_ECADHERIN_NASCENT_AJ_PATHWAY	0.0886598	0.424364	0.949239	1.27195	42	1	SRC	SRC
PID_EPHA_FWDPATHWAY	0.0886598	0.424364	0.949239	1.27195	42	1	SRC	SRC
PID_EPHA2_FWD_PATHWAY	0.0886598	0.424364	0.949239	1.27195	42	1	SRC	SRC
PID_EPHB_FWD_PATHWAY	0.0886598	0.424364	0.949239	1.27195	42	1	SRC	SRC
PID_EPHRINB_REV_PATHWAY	0.0886598	0.424364	0.949239	1.27195	42	1	SRC	SRC
PID_ER_NONGENOMIC_PATHWAY	0.0886598	0.424364	0.949239	1.27195	42	1	SRC	SRC
PID_ERBB1_DOWNSTREAM_PATHWAY	0.0886598	0.424364	0.949239	1.27195	42	1	SRC	SRC
PID_ERBB1_INTERNALIZATION_PATHWAY	0.0886598	0.424364	0.949239	1.27195	42	1	SRC	SRC
PID_ERBB1_RECEPTOR_PROXIMAL_PATHWAY	0.0886598	0.424364	0.949239	1.27195	42	1	SRC	SRC
PID_ERBB2_ERBB3_PATHWAY	0.0886598	0.424364	0.949239	1.27195	42	1	SRC	SRC
PID_FAK_PATHWAY	0.0886598	0.424364	0.949239	1.27195	42	1	SRC	SRC
PID_FAS_PATHWAY	0.0886598	0.424364	0.949239	1.27195	42	1	SRC	SRC
PID_FGF_PATHWAY	0.0886598	0.424364	0.949239	1.27195	42	1	SRC	SRC
PID_GLYPICAN_1PATHWAY	0.0886598	0.424364	0.949239	1.27195	42	1	SRC	SRC
PID_INTEGRIN_A4B1_PATHWAY	0.0886598	0.424364	0.949239	1.27195	42	1	SRC	SRC
PID_INTEGRIN_A9B1_PATHWAY	0.0886598	0.424364	0.949239	1.27195	42	1	SRC	SRC
PID_MET_PATHWAY	0.0886598	0.424364	0.949239	1.27195	42	1	SRC	SRC
PID_NECTIN_PATHWAY	0.0886598	0.424364	0.949239	1.27195	42	1	SRC	SRC
PID_NFKAPPAB_ATYPICAL_PATHWAY	0.0886598	0.424364	0.949239	1.27195	42	1	SRC	SRC
PID_P38_ALPHA_BETA_PATHWAY	0.0886598	0.424364	0.949239	1.27195	42	1	SRC	SRC
PID_PI3KCI_AKT_PATHWAY	0.0886598	0.424364	0.949239	1.27195	42	1	SRC	SRC
PID_PI3KCI_PATHWAY	0.0886598	0.424364	0.949239	1.27195	42	1	SRC	SRC
PID_S1P_S1P3_PATHWAY	0.0886598	0.424364	0.949239	1.27195	42	1	SRC	SRC
PID_SYNDECAN_2_PATHWAY	0.0886598	0.424364	0.949239	1.27195	42	1	SRC	SRC
PID_SYNDECAN_3_PATHWAY	0.0886598	0.424364	0.949239	1.27195	42	1	SRC	SRC
PID_TCPTP_PATHWAY	0.0886598	0.424364	0.949239	1.27195	42	1	SRC	SRC
PID_TXA2PATHWAY	0.0886598	0.424364	0.949239	1.27195	42	1	SRC	SRC
PID_UPA_UPAR_PATHWAY	0.0886598	0.424364	0.949239	1.27195	42	1	SRC	SRC
PID_VEGFR1_2_PATHWAY	0.0886598	0.424364	0.949239	1.27195	42	1	SRC	SRC
REACTOME_ACTIVATED_NTRK3_SIGNALS_THROUGH_PI3K	0.0886598	0.424364	0.949239	1.27195	42	1	SRC	SRC
REACTOME_ACTIVATION_OF_NMDA_RECEPTORS_AND_POSTSYNAPTIC_EVENTS	0.0886598	0.424364	0.949239	1.27195	42	1	SRC	SRC
REACTOME_ADP_SIGNALLING_THROUGH_P2Y_PURINOCEPTOR_1	0.0886598	0.424364	0.949239	1.27195	42	1	SRC	SRC
REACTOME_CLEC7A_DECTIN_1_SIGNALING	0.0886598	0.424364	0.949239	1.27195	42	1	SRC	SRC
REACTOME_CONSTITUTIVE_SIGNALING_BY_ABERRANT_PI3K_IN_CANCER	0.0886598	0.424364	0.949239	1.27195	42	1	SRC	SRC
REACTOME_CTLA4_INHIBITORY_SIGNALING	0.0886598	0.424364	0.949239	1.27195	42	1	SRC	SRC
REACTOME_DCC_MEDIATED_ATTRACTIVE_SIGNALING	0.0886598	0.424364	0.949239	1.27195	42	1	SRC	SRC
REACTOME_DISEASES_OF_SIGNAL_TRANSDUCTION_BY_GROWTH_FACTOR_RECEPTORS_AND_SECOND_MESSENGERS	0.0886598	0.424364	0.949239	1.27195	42	1	SRC	SRC
REACTOME_DOWNREGULATION_OF_ERBB4_SIGNALING	0.0886598	0.424364	0.949239	1.27195	42	1	SRC	SRC
REACTOME_DOWNSTREAM_SIGNAL_TRANSDUCTION	0.0886598	0.424364	0.949239	1.27195	42	1	SRC	SRC
REACTOME_EPH_EPHRIN_MEDIATED_REPULSION_OF_CELLS	0.0886598	0.424364	0.949239	1.27195	42	1	SRC	SRC
REACTOME_EPH_EPHRIN_SIGNALING	0.0886598	0.424364	0.949239	1.27195	42	1	SRC	SRC
REACTOME_EPHA_MEDIATED_GROWTH_CONE_COLLAPSE	0.0886598	0.424364	0.949239	1.27195	42	1	SRC	SRC
REACTOME_EPHB_MEDIATED_FORWARD_SIGNALING	0.0886598	0.424364	0.949239	1.27195	42	1	SRC	SRC
REACTOME_EPHRIN_SIGNALING	0.0886598	0.424364	0.949239	1.27195	42	1	SRC	SRC
REACTOME_EXTRA_NUCLEAR_ESTROGEN_SIGNALING	0.0886598	0.424364	0.949239	1.27195	42	1	SRC	SRC
REACTOME_FCGAMMA_RECEPTOR_FCGR_DEPENDENT_PHAGOCYTOSIS	0.0886598	0.424364	0.949239	1.27195	42	1	SRC	SRC
REACTOME_FCGR_ACTIVATION	0.0886598	0.424364	0.949239	1.27195	42	1	SRC	SRC
REACTOME_GAB1_SIGNALOSOME	0.0886598	0.424364	0.949239	1.27195	42	1	SRC	SRC
REACTOME_GAP_JUNCTION_TRAFFICKING_AND_REGULATION	0.0886598	0.424364	0.949239	1.27195	42	1	SRC	SRC
REACTOME_GP1B_IX_V_ACTIVATION_SIGNALLING	0.0886598	0.424364	0.949239	1.27195	42	1	SRC	SRC
REACTOME_GRB2_SOS_PROVIDES_LINKAGE_TO_MAPK_SIGNALING_FOR_INTEGRINS	0.0886598	0.424364	0.949239	1.27195	42	1	SRC	SRC
REACTOME_INLA_MEDIATED_ENTRY_OF_LISTERIA_MONOCYTOGENES_INTO_HOST_CELLS	0.0886598	0.424364	0.949239	1.27195	42	1	SRC	SRC
REACTOME_INTEGRIN_SIGNALING	0.0886598	0.424364	0.949239	1.27195	42	1	SRC	SRC
REACTOME_LISTERIA_MONOCYTOGENES_ENTRY_INTO_HOST_CELLS	0.0886598	0.424364	0.949239	1.27195	42	1	SRC	SRC
REACTOME_LONG_TERM_POTENTIATION	0.0886598	0.424364	0.949239	1.27195	42	1	SRC	SRC
REACTOME_MAP2K_AND_MAPK_ACTIVATION	0.0886598	0.424364	0.949239	1.27195	42	1	SRC	SRC
REACTOME_MET_ACTIVATES_PTK2_SIGNALING	0.0886598	0.424364	0.949239	1.27195	42	1	SRC	SRC
REACTOME_MET_PROMOTES_CELL_MOTILITY	0.0886598	0.424364	0.949239	1.27195	42	1	SRC	SRC
REACTOME_MITOPHAGY	0.0886598	0.424364	0.949239	1.27195	42	1	SRC	SRC
REACTOME_NCAM_SIGNALING_FOR_NEURITE_OUT_GROWTH	0.0886598	0.424364	0.949239	1.27195	42	1	SRC	SRC
REACTOME_NEGATIVE_REGULATION_OF_FGFR1_SIGNALING	0.0886598	0.424364	0.949239	1.27195	42	1	SRC	SRC
REACTOME_NEGATIVE_REGULATION_OF_FGFR2_SIGNALING	0.0886598	0.424364	0.949239	1.27195	42	1	SRC	SRC
REACTOME_NEGATIVE_REGULATION_OF_FGFR3_SIGNALING	0.0886598	0.424364	0.949239	1.27195	42	1	SRC	SRC
REACTOME_NEGATIVE_REGULATION_OF_FGFR4_SIGNALING	0.0886598	0.424364	0.949239	1.27195	42	1	SRC	SRC
REACTOME_ONCOGENIC_MAPK_SIGNALING	0.0886598	0.424364	0.949239	1.27195	42	1	SRC	SRC
REACTOME_P130CAS_LINKAGE_TO_MAPK_SIGNALING_FOR_INTEGRINS	0.0886598	0.424364	0.949239	1.27195	42	1	SRC	SRC
REACTOME_P38MAPK_EVENTS	0.0886598	0.424364	0.949239	1.27195	42	1	SRC	SRC
REACTOME_PARASITE_INFECTION	0.0886598	0.424364	0.949239	1.27195	42	1	SRC	SRC
REACTOME_PECAM1_INTERACTIONS	0.0886598	0.424364	0.949239	1.27195	42	1	SRC	SRC
REACTOME_PI3K_AKT_SIGNALING_IN_CANCER	0.0886598	0.424364	0.949239	1.27195	42	1	SRC	SRC
REACTOME_PLATELET_AGGREGATION_PLUG_FORMATION	0.0886598	0.424364	0.949239	1.27195	42	1	SRC	SRC
REACTOME_RAF_ACTIVATION	0.0886598	0.424364	0.949239	1.27195	42	1	SRC	SRC
REACTOME_RECEPTOR_MEDIATED_MITOPHAGY	0.0886598	0.424364	0.949239	1.27195	42	1	SRC	SRC
REACTOME_RECYCLING_PATHWAY_OF_L1	0.0886598	0.424364	0.949239	1.27195	42	1	SRC	SRC
REACTOME_REGULATION_OF_COMMISSURAL_AXON_PATHFINDING_BY_SLIT_AND_ROBO	0.0886598	0.424364	0.949239	1.27195	42	1	SRC	SRC
REACTOME_REGULATION_OF_KIT_SIGNALING	0.0886598	0.424364	0.949239	1.27195	42	1	SRC	SRC
REACTOME_REGULATION_OF_RUNX3_EXPRESSION_AND_ACTIVITY	0.0886598	0.424364	0.949239	1.27195	42	1	SRC	SRC
REACTOME_RHO_GTPASE_CYCLE	0.0886598	0.424364	0.949239	1.27195	42	1	SRC	SRC
REACTOME_RHO_GTPASE_EFFECTORS	0.0886598	0.424364	0.949239	1.27195	42	1	SRC	SRC
REACTOME_RHO_GTPASES_ACTIVATE_FORMINS	0.0886598	0.424364	0.949239	1.27195	42	1	SRC	SRC
REACTOME_RHOU_GTPASE_CYCLE	0.0886598	0.424364	0.949239	1.27195	42	1	SRC	SRC
REACTOME_RUNX2_REGULATES_BONE_DEVELOPMENT	0.0886598	0.424364	0.949239	1.27195	42	1	SRC	SRC
REACTOME_RUNX2_REGULATES_OSTEOBLAST_DIFFERENTIATION	0.0886598	0.424364	0.949239	1.27195	42	1	SRC	SRC
REACTOME_SIGNAL_AMPLIFICATION	0.0886598	0.424364	0.949239	1.27195	42	1	SRC	SRC
REACTOME_SIGNALING_BY_ALK	0.0886598	0.424364	0.949239	1.27195	42	1	SRC	SRC
REACTOME_SIGNALING_BY_BRAF_AND_RAF1_FUSIONS	0.0886598	0.424364	0.949239	1.27195	42	1	SRC	SRC
REACTOME_SIGNALING_BY_EGFR	0.0886598	0.424364	0.949239	1.27195	42	1	SRC	SRC
REACTOME_SIGNALING_BY_ERBB2	0.0886598	0.424364	0.949239	1.27195	42	1	SRC	SRC
REACTOME_SIGNALING_BY_FGFR1	0.0886598	0.424364	0.949239	1.27195	42	1	SRC	SRC
REACTOME_SIGNALING_BY_FGFR3	0.0886598	0.424364	0.949239	1.27195	42	1	SRC	SRC
REACTOME_SIGNALING_BY_FGFR4	0.0886598	0.424364	0.949239	1.27195	42	1	SRC	SRC
REACTOME_SIGNALING_BY_KIT_IN_DISEASE	0.0886598	0.424364	0.949239	1.27195	42	1	SRC	SRC
REACTOME_SIGNALING_BY_MET	0.0886598	0.424364	0.949239	1.27195	42	1	SRC	SRC
REACTOME_SIGNALING_BY_MODERATE_KINASE_ACTIVITY_BRAF_MUTANTS	0.0886598	0.424364	0.949239	1.27195	42	1	SRC	SRC
REACTOME_SIGNALING_BY_NTRK3_TRKC	0.0886598	0.424364	0.949239	1.27195	42	1	SRC	SRC
REACTOME_SIGNALING_BY_PDGF	0.0886598	0.424364	0.949239	1.27195	42	1	SRC	SRC
REACTOME_SIGNALING_BY_RHO_GTPASES_MIRO_GTPASES_AND_RHOBTB3	0.0886598	0.424364	0.949239	1.27195	42	1	SRC	SRC
REACTOME_SIGNALING_BY_ROBO_RECEPTORS	0.0886598	0.424364	0.949239	1.27195	42	1	SRC	SRC
REACTOME_SIGNALING_BY_SCF_KIT	0.0886598	0.424364	0.949239	1.27195	42	1	SRC	SRC
REACTOME_SPRY_REGULATION_OF_FGF_SIGNALING	0.0886598	0.424364	0.949239	1.27195	42	1	SRC	SRC
REACTOME_THROMBIN_SIGNALLING_THROUGH_PROTEINASE_ACTIVATED_RECEPTORS_PARS	0.0886598	0.424364	0.949239	1.27195	42	1	SRC	SRC
REACTOME_TRANSCRIPTIONAL_REGULATION_BY_RUNX3	0.0886598	0.424364	0.949239	1.27195	42	1	SRC	SRC
REACTOME_VEGFR2_MEDIATED_CELL_PROLIFERATION	0.0886598	0.424364	0.949239	1.27195	42	1	SRC	SRC
WP_AGERAGE_PATHWAY	0.0886598	0.424364	0.949239	1.27195	42	1	SRC	SRC
WP_ALPHA_6_BETA_4_SIGNALING_PATHWAY	0.0886598	0.424364	0.949239	1.27195	42	1	SRC	SRC
WP_AMPLIFICATION_AND_EXPANSION_OF_ONCOGENIC_PATHWAYS_AS_METASTATIC_TRAITS	0.0886598	0.424364	0.949239	1.27195	42	1	SRC	SRC
WP_ANGIOGENESIS	0.0886598	0.424364	0.949239	1.27195	42	1	SRC	SRC
WP_ARYL_HYDROCARBON_RECEPTOR_PATHWAY_WP2586	0.0886598	0.424364	0.949239	1.27195	42	1	SRC	SRC
WP_BLADDER_CANCER	0.0886598	0.424364	0.949239	1.27195	42	1	SRC	SRC
WP_EGFEGFR_SIGNALING_PATHWAY	0.0886598	0.424364	0.949239	1.27195	42	1	SRC	SRC
WP_EGFR_TYROSINE_KINASE_INHIBITOR_RESISTANCE	0.0886598	0.424364	0.949239	1.27195	42	1	SRC	SRC
WP_EPO_RECEPTOR_SIGNALING	0.0886598	0.424364	0.949239	1.27195	42	1	SRC	SRC
WP_ERBB_SIGNALING_PATHWAY	0.0886598	0.424364	0.949239	1.27195	42	1	SRC	SRC
WP_FOLLICLE_STIMULATING_HORMONE_FSH_SIGNALING_PATHWAY	0.0886598	0.424364	0.949239	1.27195	42	1	SRC	SRC
WP_GLIOBLASTOMA_SIGNALING_PATHWAYS	0.0886598	0.424364	0.949239	1.27195	42	1	SRC	SRC
WP_HEPATITIS_B_INFECTION	0.0886598	0.424364	0.949239	1.27195	42	1	SRC	SRC
WP_HEPATOCYTE_GROWTH_FACTOR_RECEPTOR_SIGNALING	0.0886598	0.424364	0.949239	1.27195	42	1	SRC	SRC
WP_IL3_SIGNALING_PATHWAY	0.0886598	0.424364	0.949239	1.27195	42	1	SRC	SRC
WP_INTEGRINMEDIATED_CELL_ADHESION	0.0886598	0.424364	0.949239	1.27195	42	1	SRC	SRC
WP_LEPTIN_SIGNALING_PATHWAY	0.0886598	0.424364	0.949239	1.27195	42	1	SRC	SRC
WP_MECHANOREGULATION_AND_PATHOLOGY_OF_YAPTAZ_VIA_HIPPO_AND_NONHIPPO_MECHANISMS	0.0886598	0.424364	0.949239	1.27195	42	1	SRC	SRC
WP_MET_IN_TYPE_1_PAPILLARY_RENAL_CELL_CARCINOMA	0.0886598	0.424364	0.949239	1.27195	42	1	SRC	SRC
WP_MICROTUBULE_CYTOSKELETON_REGULATION	0.0886598	0.424364	0.949239	1.27195	42	1	SRC	SRC
WP_NANOPARTICLEMEDIATED_ACTIVATION_OF_RECEPTOR_SIGNALING	0.0886598	0.424364	0.949239	1.27195	42	1	SRC	SRC
WP_NOTCH_SIGNALING_PATHWAY	0.0886598	0.424364	0.949239	1.27195	42	1	SRC	SRC
WP_NRF2ARE_REGULATION	0.0886598	0.424364	0.949239	1.27195	42	1	SRC	SRC
WP_NRP1TRIGGERED_SIGNALING_PATHWAYS_IN_PANCREATIC_CANCER	0.0886598	0.424364	0.949239	1.27195	42	1	SRC	SRC
WP_ONCOSTATIN_M_SIGNALING_PATHWAY	0.0886598	0.424364	0.949239	1.27195	42	1	SRC	SRC
WP_PDGF_PATHWAY	0.0886598	0.424364	0.949239	1.27195	42	1	SRC	SRC
WP_PHYSICOCHEMICAL_FEATURES_AND_TOXICITYASSOCIATED_PATHWAYS	0.0886598	0.424364	0.949239	1.27195	42	1	SRC	SRC
WP_PREGNANE_X_RECEPTOR_PATHWAY	0.0886598	0.424364	0.949239	1.27195	42	1	SRC	SRC
WP_PROLACTIN_SIGNALING_PATHWAY	0.0886598	0.424364	0.949239	1.27195	42	1	SRC	SRC
WP_RAC1PAK1P38MMP2_PATHWAY	0.0886598	0.424364	0.949239	1.27195	42	1	SRC	SRC
WP_RELATIONSHIP_BETWEEN_INFLAMMATION_COX2_AND_EGFR	0.0886598	0.424364	0.949239	1.27195	42	1	SRC	SRC
WP_ROBO4_AND_VEGF_SIGNALING_PATHWAYS_CROSSTALK	0.0886598	0.424364	0.949239	1.27195	42	1	SRC	SRC
WP_TGFBETA_SIGNALING_PATHWAY	0.0886598	0.424364	0.949239	1.27195	42	1	SRC	SRC
WP_THYMIC_STROMAL_LYMPHOPOIETIN_TSLP_SIGNALING_PATHWAY	0.0886598	0.424364	0.949239	1.27195	42	1	SRC	SRC
NUYTTEN_EZH2_TARGETS_UP	0.190551	0.597387	0.312422	1.27181	120	14	OAS1, OASL, USP18, HERC6, STEAP1, GLIPR2, THEMIS2, GLB1, CAPRIN2, GPR180, PSKH1, AGT, RTP4	OAS1, OASL, USP18, HERC6, STEAP1, GLIPR2, THEMIS2, GLB1, CAPRIN2, GPR180, PSKH1, AGT, RTP4
OISHI_CHOLANGIOMA_STEM_CELL_LIKE_UP	0.185886	0.588068	0.449808	1.27161	107	6	MRS2, NDUFAF1, IL11RA	MRS2, NDUFAF1, IL11RA
JOHNSTONE_PARVB_TARGETS_2_DN	0.202037	0.611226	0.475744	1.27094	118	5	MRS2, ECI2, PPIL1, GORAB	MRS2, ECI2, PPIL1, GORAB
MILI_PSEUDOPODIA_HAPTOTAXIS_DN	0.19105	0.597387	0.449035	1.26942	110	6	TM2D2, TMEM161A, GLB1, EMC1, CMTR1	TM2D2, TMEM161A, GLB1, EMC1, CMTR1
LIAO_METASTASIS	0.18887	0.594987	0.401328	1.2694	111	8	ALDOA, MRS2, ASNS, THEM4, GORAB, EMC1	ALDOA, MRS2, ASNS, THEM4, GORAB, EMC1
HAMAI_APOPTOSIS_VIA_TRAIL_UP	0.174825	0.569607	0.510309	1.2661	99	4	RAD50, MITF, CAPRIN2, NAP1L3	RAD50, MITF, CAPRIN2, NAP1L3
REACTOME_MISCELLANEOUS_TRANSPORT_AND_BINDING_EVENTS	0.0969072	0.45123	0.944162	1.26515	46	1	MRS2	MRS2
LEI_MYB_TARGETS	0.189753	0.596368	0.683673	1.26391	99	2	ASNS, SELENBP1	ASNS, SELENBP1
RAMALHO_STEMNESS_UP	0.0989691	0.458162	0.939086	1.25834	47	1	NDUFAF4	NDUFAF4
KYNG_WERNER_SYNDROM_AND_NORMAL_AGING_DN	0.184397	0.586451	0.569231	1.25739	103	3	ZNF32, CMTR1, COASY	ZNF32, CMTR1, COASY
WP_IL18_SIGNALING_PATHWAY	0.181818	0.585177	0.506795	1.25738	103	4	ARL4D, CA11, USP5	ARL4D, CA11, USP5
STEIN_ESRRA_TARGETS	0.20934	0.625451	0.375999	1.25655	129	9	NDUFAF4, ASNS, AK1, ECI2, MITF, CMTR1, CAPRIN2	NDUFAF4, ASNS, AK1, ECI2, MITF, CMTR1, CAPRIN2
BIDUS_METASTASIS_DN	0.195446	0.597805	0.678571	1.25448	102	2	DOK1, THEM4	DOK1, THEM4
REACTOME_CD28_CO_STIMULATION	0.195446	0.597805	0.678571	1.25448	102	2	SRC, THEM4	SRC, THEM4
REACTOME_COSTIMULATION_BY_THE_CD28_FAMILY	0.195446	0.597805	0.678571	1.25448	102	2	SRC, THEM4	SRC, THEM4
REACTOME_NEGATIVE_REGULATION_OF_THE_PI3K_AKT_NETWORK	0.195446	0.597805	0.678571	1.25448	102	2	SRC, THEM4	SRC, THEM4
REACTOME_SIGNALING_BY_VEGF	0.195446	0.597805	0.678571	1.25448	102	2	SRC, THEM4	SRC, THEM4
REACTOME_DNA_REPAIR	0.200675	0.609839	0.396353	1.25366	118	8	KAT5, RAD50, POLD4, BABAM1, XAB2, RPA2	KAT5, RAD50, POLD4, BABAM1, XAB2, RPA2
REACTOME_INNATE_IMMUNE_SYSTEM	0.202492	0.611557	0.31588	1.25346	129	13	ALDOA, APEH, C1QA, SRC	ALDOA, APEH, C1QA, SRC
REACTOME_NEUTROPHIL_DEGRANULATION	0.177852	0.57556	0.416513	1.25325	105	7	ALDOA, APEH, MGST1, GLB1, AGA, FCER1G	ALDOA, APEH, MGST1, GLB1, AGA, FCER1G
NAGASHIMA_NRG1_SIGNALING_UP	0.109278	0.490729	0.93401	1.25154	52	1	AVPI1	AVPI1
OUYANG_PROSTATE_CANCER_PROGRESSION_UP	0.109278	0.490729	0.93401	1.25154	52	1	AVPI1	AVPI1
SHAFFER_IRF4_TARGETS_IN_PLASMA_CELL_VS_MATURE_B_LYMPHOCYTE	0.109278	0.490729	0.93401	1.25154	52	1	AVPI1	AVPI1
KRIGE_RESPONSE_TO_TOSEDOSTAT_24HR_DN	0.214984	0.625451	0.361057	1.24708	131	10	NDUFAF4, MRPL23, TMEM68, ECI2, PPAN, COX16, C12orf29, AIF1	NDUFAF4, MRPL23, TMEM68, ECI2, PPAN, COX16, C12orf29, AIF1
PELLICCIOTTA_HDAC_IN_ANTIGEN_PRESENTATION_UP	0.187943	0.593792	0.564103	1.24606	105	3	ASNS, ADCY3, CBY1	ASNS, ADCY3, CBY1
FISCHER_DIRECT_P53_TARGETS_META_ANALYSIS	0.217317	0.625451	0.466016	1.24495	127	5	TSKU, TMEM68, RGMA	TSKU, TMEM68, RGMA
CROMER_TUMORIGENESIS_UP	0.127835	0.530009	0.928934	1.24474	61	1	OASL	OASL
GALE_APL_WITH_FLT3_MUTATED_DN	0.127835	0.530009	0.928934	1.24474	61	1	OASL	OASL
JOHNSTONE_PARVB_TARGETS_2_UP	0.127835	0.530009	0.928934	1.24474	61	1	OASL	OASL
MAHAJAN_RESPONSE_TO_IL1A_UP	0.127835	0.530009	0.928934	1.24474	61	1	OASL	OASL
SAGIV_CD24_TARGETS_DN	0.127835	0.530009	0.928934	1.24474	61	1	OASL	OASL
SALVADOR_MARTIN_PEDIATRIC_TBD_ANTI_TNF_THERAPY_NONRESPONDER_PRE_TREATMENT_UP	0.127835	0.530009	0.928934	1.24474	61	1	OASL	OASL
UROSEVIC_RESPONSE_TO_IMIQUIMOD	0.127835	0.530009	0.928934	1.24474	61	1	OASL	OASL
ZWANG_EGF_PERSISTENTLY_UP	0.127835	0.530009	0.928934	1.24474	61	1	OASL	OASL
CHEBOTAEV_GR_TARGETS_DN	0.134021	0.530009	0.923858	1.23794	64	1	USP18	USP18
HAN_JNK_SINGALING_UP	0.134021	0.530009	0.923858	1.23794	64	1	USP18	USP18
HASEGAWA_TUMORIGENESIS_BY_RET_C634R	0.134021	0.530009	0.923858	1.23794	64	1	USP18	USP18
LEE_LIVER_CANCER_MYC_E2F1_UP	0.134021	0.530009	0.923858	1.23794	64	1	USP18	USP18
LEE_LIVER_CANCER_MYC_TGFA_UP	0.134021	0.530009	0.923858	1.23794	64	1	USP18	USP18
OHGUCHI_LIVER_HNF4A_TARGETS_UP	0.134021	0.530009	0.923858	1.23794	64	1	USP18	USP18
REACTOME_REGULATION_OF_IFNA_SIGNALING	0.134021	0.530009	0.923858	1.23794	64	1	USP18	USP18
WONG_PROTEASOME_GENE_MODULE	0.134021	0.530009	0.923858	1.23794	64	1	USP18	USP18
HERNANDEZ_MITOTIC_ARREST_BY_DOCETAXEL_2_UP	0.210626	0.625451	0.668367	1.23562	110	2	ASNS, MGST1	ASNS, MGST1
IBRAHIM_NRF2_UP	0.210626	0.625451	0.668367	1.23562	110	2	ASNS, MGST1	ASNS, MGST1
MISHRA_CARCINOMA_ASSOCIATED_FIBROBLAST_DN	0.210626	0.625451	0.668367	1.23562	110	2	MFAP4, MGST1	MFAP4, MGST1
WELCSH_BRCA1_TARGETS_DN	0.210626	0.625451	0.668367	1.23562	110	2	USP5, MGST1	USP5, MGST1
WP_ARYL_HYDROCARBON_RECEPTOR_PATHWAY_WP2873	0.210626	0.625451	0.668367	1.23562	110	2	SRC, MGST1	SRC, MGST1
RIGGI_EWING_SARCOMA_PROGENITOR_UP	0.199301	0.606501	0.496795	1.23257	113	4	STMN3, STEAP1, MFAP4	STMN3, STEAP1, MFAP4
ALCALAY_AML_BY_NPM1_LOCALIZATION_UP	0.142268	0.530009	0.918782	1.23114	68	1	ECHDC2	ECHDC2
BOYAULT_LIVER_CANCER_SUBCLASS_G123_DN	0.142268	0.530009	0.918782	1.23114	68	1	ECHDC2	ECHDC2
DESERT_PERIPORTAL_HEPATOCELLULAR_CARCINOMA_SUBCLASS_UP	0.142268	0.530009	0.918782	1.23114	68	1	ECHDC2	ECHDC2
DOANE_BREAST_CANCER_CLASSES_UP	0.142268	0.530009	0.918782	1.23114	68	1	ECHDC2	ECHDC2
GAUSSMANN_MLL_AF4_FUSION_TARGETS_F_UP	0.142268	0.530009	0.918782	1.23114	68	1	ECHDC2	ECHDC2
KOKKINAKIS_METHIONINE_DEPRIVATION_48HR_DN	0.142268	0.530009	0.918782	1.23114	68	1	ECHDC2	ECHDC2
LAIHO_COLORECTAL_CANCER_SERRATED_DN	0.142268	0.530009	0.918782	1.23114	68	1	ECHDC2	ECHDC2
NICK_RESPONSE_TO_PROC_TREATMENT_UP	0.142268	0.530009	0.918782	1.23114	68	1	ECHDC2	ECHDC2
OLSSON_E2F3_TARGETS_UP	0.142268	0.530009	0.918782	1.23114	68	1	ECHDC2	ECHDC2
RICKMAN_TUMOR_DIFFERENTIATED_WELL_VS_POORLY_UP	0.142268	0.530009	0.918782	1.23114	68	1	ECHDC2	ECHDC2
VALK_AML_CLUSTER_15	0.142268	0.530009	0.918782	1.23114	68	1	ECHDC2	ECHDC2
WP_FATTY_ACID_BIOSYNTHESIS	0.142268	0.530009	0.918782	1.23114	68	1	ECHDC2	ECHDC2
YAMASHITA_LIVER_CANCER_WITH_EPCAM_DN	0.142268	0.530009	0.918782	1.23114	68	1	ECHDC2	ECHDC2
ZHAN_MULTIPLE_MYELOMA_CD1_DN	0.142268	0.530009	0.918782	1.23114	68	1	ECHDC2	ECHDC2
GOTZMANN_EPITHELIAL_TO_MESENCHYMAL_TRANSITION_DN	0.227194	0.634726	0.43419	1.22746	131	6	DOK1, MRPL23, PHYH	DOK1, MRPL23, PHYH
BOSCO_TH1_CYTOTOXIC_MODULE	0.195035	0.597805	0.555259	1.22653	109	3	USP18, HERC6	USP18, HERC6
RYAN_MANTLE_CELL_LYMPHOMA_NOTCH_DIRECT_UP	0.216319	0.625451	0.663265	1.22618	113	2	THEMIS2, PPAN	THEMIS2, PPAN
TOYOTA_TARGETS_OF_MIR34B_AND_MIR34C	0.216319	0.625451	0.663265	1.22618	113	2	USP5, PPAN	USP5, PPAN
AGUIRRE_PANCREATIC_CANCER_COPY_NUMBER_UP	0.150515	0.530009	0.913706	1.22433	72	1	ASNS	ASNS
APPIERTO_RESPONSE_TO_FENRETINIDE_DN	0.150515	0.530009	0.913706	1.22433	72	1	ASNS	ASNS
BASSO_B_LYMPHOCYTE_NETWORK	0.150515	0.530009	0.913706	1.22433	72	1	ASNS	ASNS
BENITEZ_GBM_PROTEASOME_INHIBITION_RESPONSE	0.150515	0.530009	0.913706	1.22433	72	1	ASNS	ASNS
BOYLAN_MULTIPLE_MYELOMA_PCA3_UP	0.150515	0.530009	0.913706	1.22433	72	1	ASNS	ASNS
CAFFAREL_RESPONSE_TO_THC_24HR_5_DN	0.150515	0.530009	0.913706	1.22433	72	1	ASNS	ASNS
CAFFAREL_RESPONSE_TO_THC_UP	0.150515	0.530009	0.913706	1.22433	72	1	ASNS	ASNS
CHAUHAN_RESPONSE_TO_METHOXYESTRADIOL_UP	0.150515	0.530009	0.913706	1.22433	72	1	ASNS	ASNS
CHO_NR4A1_TARGETS	0.150515	0.530009	0.913706	1.22433	72	1	ASNS	ASNS
CUI_GLUCOSE_DEPRIVATION	0.150515	0.530009	0.913706	1.22433	72	1	ASNS	ASNS
DARWICHE_PAPILLOMA_RISK_HIGH_DN	0.150515	0.530009	0.913706	1.22433	72	1	ASNS	ASNS
DARWICHE_SQUAMOUS_CELL_CARCINOMA_DN	0.150515	0.530009	0.913706	1.22433	72	1	ASNS	ASNS
DASU_IL6_SIGNALING_DN	0.150515	0.530009	0.913706	1.22433	72	1	ASNS	ASNS
FUJIWARA_PARK2_HEPATOCYTE_PROLIFERATION_UP	0.150515	0.530009	0.913706	1.22433	72	1	ASNS	ASNS
FUJIWARA_PARK2_IN_LIVER_CANCER_DN	0.150515	0.530009	0.913706	1.22433	72	1	ASNS	ASNS
HELLER_SILENCED_BY_METHYLATION_DN	0.150515	0.530009	0.913706	1.22433	72	1	ASNS	ASNS
HENDRICKS_SMARCA4_TARGETS_DN	0.150515	0.530009	0.913706	1.22433	72	1	ASNS	ASNS
HESS_TARGETS_OF_HOXA9_AND_MEIS1_UP	0.150515	0.530009	0.913706	1.22433	72	1	ASNS	ASNS
HOOI_ST7_TARGETS_UP	0.150515	0.530009	0.913706	1.22433	72	1	ASNS	ASNS
HUANG_FOXA2_TARGETS_UP	0.150515	0.530009	0.913706	1.22433	72	1	ASNS	ASNS
HUANG_GATA2_TARGETS_DN	0.150515	0.530009	0.913706	1.22433	72	1	ASNS	ASNS
JECHLINGER_EPITHELIAL_TO_MESENCHYMAL_TRANSITION_UP	0.150515	0.530009	0.913706	1.22433	72	1	ASNS	ASNS
KEGG_ALANINE_ASPARTATE_AND_GLUTAMATE_METABOLISM	0.150515	0.530009	0.913706	1.22433	72	1	ASNS	ASNS
KRASNOSELSKAYA_ILF3_TARGETS_DN	0.150515	0.530009	0.913706	1.22433	72	1	ASNS	ASNS
KRIGE_AMINO_ACID_DEPRIVATION	0.150515	0.530009	0.913706	1.22433	72	1	ASNS	ASNS
LAMB_CCND1_TARGETS	0.150515	0.530009	0.913706	1.22433	72	1	ASNS	ASNS
PACHER_TARGETS_OF_IGF1_AND_IGF2_UP	0.150515	0.530009	0.913706	1.22433	72	1	ASNS	ASNS
POS_HISTAMINE_RESPONSE_NETWORK	0.150515	0.530009	0.913706	1.22433	72	1	ASNS	ASNS
POS_RESPONSE_TO_HISTAMINE_DN	0.150515	0.530009	0.913706	1.22433	72	1	ASNS	ASNS
REACTOME_ASPARTATE_AND_ASPARAGINE_METABOLISM	0.150515	0.530009	0.913706	1.22433	72	1	ASNS	ASNS
REACTOME_ATF4_ACTIVATES_GENES_IN_RESPONSE_TO_ENDOPLASMIC_RETICULUM_STRESS	0.150515	0.530009	0.913706	1.22433	72	1	ASNS	ASNS
REACTOME_CELLULAR_RESPONSE_TO_STARVATION	0.150515	0.530009	0.913706	1.22433	72	1	ASNS	ASNS
REACTOME_PERK_REGULATES_GENE_EXPRESSION	0.150515	0.530009	0.913706	1.22433	72	1	ASNS	ASNS
REACTOME_RESPONSE_OF_EIF2AK1_HRI_TO_HEME_DEFICIENCY	0.150515	0.530009	0.913706	1.22433	72	1	ASNS	ASNS
REACTOME_RESPONSE_OF_EIF2AK4_GCN2_TO_AMINO_ACID_DEFICIENCY	0.150515	0.530009	0.913706	1.22433	72	1	ASNS	ASNS
REACTOME_UNFOLDED_PROTEIN_RESPONSE_UPR	0.150515	0.530009	0.913706	1.22433	72	1	ASNS	ASNS
ROSS_AML_WITH_PML_RARA_FUSION	0.150515	0.530009	0.913706	1.22433	72	1	ASNS	ASNS
SCHUETZ_BREAST_CANCER_DUCTAL_INVASIVE_DN	0.150515	0.530009	0.913706	1.22433	72	1	ASNS	ASNS
SESTO_RESPONSE_TO_UV_C7	0.150515	0.530009	0.913706	1.22433	72	1	ASNS	ASNS
SILIGAN_TARGETS_OF_EWS_FLI1_FUSION_DN	0.150515	0.530009	0.913706	1.22433	72	1	ASNS	ASNS
TOOKER_GEMCITABINE_RESISTANCE_DN	0.150515	0.530009	0.913706	1.22433	72	1	ASNS	ASNS
VANTVEER_BREAST_CANCER_METASTASIS_DN	0.150515	0.530009	0.913706	1.22433	72	1	ASNS	ASNS
WENG_POR_DOSAGE	0.150515	0.530009	0.913706	1.22433	72	1	ASNS	ASNS
WENG_POR_TARGETS_LIVER_UP	0.150515	0.530009	0.913706	1.22433	72	1	ASNS	ASNS
WP_AMINO_ACID_METABOLISM	0.150515	0.530009	0.913706	1.22433	72	1	ASNS	ASNS
WP_PHOTODYNAMIC_THERAPYINDUCED_UNFOLDED_PROTEIN_RESPONSE	0.150515	0.530009	0.913706	1.22433	72	1	ASNS	ASNS
XU_HGF_SIGNALING_NOT_VIA_AKT1_48HR_UP	0.150515	0.530009	0.913706	1.22433	72	1	ASNS	ASNS
ZHAN_MULTIPLE_MYELOMA_CD1_VS_CD2_UP	0.150515	0.530009	0.913706	1.22433	72	1	ASNS	ASNS
WOO_LIVER_CANCER_RECURRENCE_UP	0.202128	0.611226	0.552545	1.22053	113	3	ALDOA, CCND3	ALDOA, CCND3
BLUM_RESPONSE_TO_SALIRASIB_DN	0.213287	0.625451	0.491057	1.21833	121	4	MRPL23, CCND3, GAMT, SCG5	MRPL23, CCND3, GAMT, SCG5
OSWALD_HEMATOPOIETIC_STEM_CELL_IN_COLLAGEN_GEL_UP	0.156701	0.537066	0.908629	1.21753	75	1	MAGEH1	MAGEH1
SAMOLS_TARGETS_OF_KHSV_MIRNAS_DN	0.156701	0.537066	0.908629	1.21753	75	1	MAGEH1	MAGEH1
STAMBOLSKY_BOUND_BY_MUTATED_TP53	0.156701	0.537066	0.908629	1.21753	75	1	MAGEH1	MAGEH1
VERHAAK_GLIOBLASTOMA_NEURAL	0.156701	0.537066	0.908629	1.21753	75	1	MAGEH1	MAGEH1
JISON_SICKLE_CELL_DISEASE_UP	0.237691	0.644049	0.455674	1.21733	139	5	DOK1, OASL, MITF, RSAD2	DOK1, OASL, MITF, RSAD2
MATZUK_SPERMATOZOA	0.213287	0.625451	0.490438	1.21679	121	4	POLD4, ADCY3, GAMT, TEKT3	POLD4, ADCY3, GAMT, TEKT3
MATSUDA_NATURAL_KILLER_DIFFERENTIATION	0.213287	0.625451	0.490318	1.2165	121	4	ALDOA, ASNS	ALDOA, ASNS
MANNE_COVID19_COMBINED_COHORT_VS_HEALTHY_DONOR_PLATELETS_UP	0.237691	0.644049	0.455019	1.21558	139	5	USP18, HERC6, SELENBP1, RSAD2	USP18, HERC6, SELENBP1, RSAD2
DAVICIONI_MOLECULAR_ARMS_VS_ERMS_DN	0.240964	0.651449	0.428998	1.21278	139	6	DOK1, TSKU, STEAP1, MFAP4	DOK1, TSKU, STEAP1, MFAP4
FEVR_CTNNB1_TARGETS_DN	0.207447	0.624947	0.548718	1.21208	116	3	NDUFAF1, SARNP, CAPRIN2	NDUFAF1, SARNP, CAPRIN2
KIM_ALL_DISORDERS_CALB1_CORR_UP	0.222028	0.63033	0.488501	1.21199	126	4	ALDOA, ASNS	ALDOA, ASNS
NADLER_OBESITY_DN	0.223776	0.63033	0.488049	1.21087	127	4	ALDOA, ASNS	ALDOA, ASNS
KUROKAWA_LIVER_CANCER_EARLY_RECURRENCE_UP	0.164948	0.54937	0.903553	1.21073	79	1	AK1	AK1
MARTORIATI_MDM4_TARGETS_FETAL_LIVER_UP	0.164948	0.54937	0.903553	1.21073	79	1	AK1	AK1
ONGUSAHA_TP53_TARGETS	0.164948	0.54937	0.903553	1.21073	79	1	AK1	AK1
PECE_MAMMARY_STEM_CELL_UP	0.164948	0.54937	0.903553	1.21073	79	1	AK1	AK1
REACTOME_INTERCONVERSION_OF_NUCLEOTIDE_DI_AND_TRIPHOSPHATES	0.164948	0.54937	0.903553	1.21073	79	1	AK1	AK1
REACTOME_METABOLISM_OF_NUCLEOTIDES	0.164948	0.54937	0.903553	1.21073	79	1	AK1	AK1
SIMBULAN_PARP1_TARGETS_UP	0.164948	0.54937	0.903553	1.21073	79	1	AK1	AK1
DUTERTRE_ESTRADIOL_RESPONSE_24HR_DN	0.220114	0.62688	0.653061	1.20732	115	2	GLIPR2, DZIP3	GLIPR2, DZIP3
GROSS_HYPOXIA_VIA_ELK3_DN	0.220114	0.62688	0.653061	1.20732	115	2	ASNS, DZIP3	ASNS, DZIP3
RODRIGUES_DCC_TARGETS_DN	0.220114	0.62688	0.653061	1.20732	115	2	RAD50, DZIP3	RAD50, DZIP3
WANG_RESPONSE_TO_GSK3_INHIBITOR_SB216763_UP	0.220114	0.62688	0.653061	1.20732	115	2	MGST1, DZIP3	MGST1, DZIP3
GAZDA_DIAMOND_BLACKFAN_ANEMIA_MYELOID_DN	0.17732	0.574611	0.898477	1.20393	85	1	MRPL23	MRPL23
ZHAN_V1_LATE_DIFFERENTIATION_GENES_DN	0.17732	0.574611	0.898477	1.20393	85	1	MRPL23	MRPL23
GRUETZMANN_PANCREATIC_CANCER_DN	0.234266	0.639788	0.484536	1.20215	133	4	NTRK2, GAMT, ZNF32, SERPINA5	NTRK2, GAMT, ZNF32, SERPINA5
GAL_LEUKEMIC_STEM_CELL_DN	0.214539	0.625451	0.54359	1.20075	120	3	C1QA, TMEM161A, C12orf29	C1QA, TMEM161A, C12orf29
BIOCARTA_PITX2_PATHWAY	0.193814	0.597387	0.893401	1.19713	93	1	KAT5	KAT5
MARTIN_INTERACT_WITH_HDAC	0.193814	0.597387	0.893401	1.19713	93	1	KAT5	KAT5
PID_ATF2_PATHWAY	0.193814	0.597387	0.893401	1.19713	93	1	KAT5	KAT5
PID_MYC_ACTIV_PATHWAY	0.193814	0.597387	0.893401	1.19713	93	1	KAT5	KAT5
PID_MYC_PATHWAY	0.193814	0.597387	0.893401	1.19713	93	1	KAT5	KAT5
PID_P53_REGULATION_PATHWAY	0.193814	0.597387	0.893401	1.19713	93	1	KAT5	KAT5
PID_P73PATHWAY	0.193814	0.597387	0.893401	1.19713	93	1	KAT5	KAT5
REACTOME_FORMATION_OF_THE_BETA_CATENIN_TCF_TRANSACTIVATING_COMPLEX	0.193814	0.597387	0.893401	1.19713	93	1	KAT5	KAT5
SCHLOSSER_SERUM_RESPONSE_AUGMENTED_BY_MYC	0.193814	0.597387	0.893401	1.19713	93	1	KAT5	KAT5
THEILGAARD_NEUTROPHIL_AT_SKIN_WOUND_UP	0.193814	0.597387	0.893401	1.19713	93	1	KAT5	KAT5
WANG_LMO4_TARGETS_DN	0.193814	0.597387	0.893401	1.19713	93	1	KAT5	KAT5
WELCSH_BRCA1_TARGETS_UP	0.193814	0.597387	0.893401	1.19713	93	1	KAT5	KAT5
PARENT_MTOR_SIGNALING_UP	0.252443	0.652783	0.346471	1.1967	154	10	OAS1, OASL, ECHDC2, RAD50, ECI2	OAS1, OASL, ECHDC2, RAD50, ECI2
VANLOO_SP3_TARGETS_DN	0.225177	0.630812	0.539523	1.19177	126	3	TM2D2, FUOM, C1QB	TM2D2, FUOM, C1QB
PETRETTO_HEART_MASS_QTL_CIS_DN	0.208247	0.625451	0.888325	1.19033	100	1	NDUFAF1	NDUFAF1
WONG_MITOCHONDRIA_GENE_MODULE	0.208247	0.625451	0.888325	1.19033	100	1	NDUFAF1	NDUFAF1
YAO_TEMPORAL_RESPONSE_TO_PROGESTERONE_CLUSTER_13	0.229602	0.637989	0.642857	1.18845	120	2	MRPL23, COX16	MRPL23, COX16
REACTOME_INTRACELLULAR_SIGNALING_BY_SECOND_MESSENGERS	0.255245	0.652783	0.478598	1.18742	145	4	SRC, ADCY3, THEM4	SRC, ADCY3, THEM4
DACOSTA_UV_RESPONSE_VIA_ERCC3_COMMON_UP	0.214433	0.625451	0.883249	1.18352	103	1	DNAL4	DNAL4
KEGG_HUNTINGTONS_DISEASE	0.214433	0.625451	0.883249	1.18352	103	1	DNAL4	DNAL4
SCIBETTA_KDM5B_TARGETS_UP	0.214433	0.625451	0.883249	1.18352	103	1	DNAL4	DNAL4
BRUINS_UVC_RESPONSE_VIA_TP53_GROUP_A	0.254637	0.652783	0.374074	1.1832	150	8	NTRK2, STEAP1, GLIPR2, MRPL10, SELENBP1	NTRK2, STEAP1, GLIPR2, MRPL10, SELENBP1
WP_PI3KAKT_SIGNALING_PATHWAY	0.258741	0.653638	0.4765	1.18221	147	4	NTRK2, CCND3, THEM4, NGF	NTRK2, CCND3, THEM4, NGF
BENPORATH_ES_1	0.259897	0.655344	0.418022	1.18175	150	6	MRS2, NDUFAF4, THEMIS2, MGST1, CAPRIN2	MRS2, NDUFAF4, THEMIS2, MGST1, CAPRIN2
REACTOME_FATTY_ACID_METABOLISM	0.262238	0.659604	0.475265	1.17915	149	4	PHYH, ECI2, THEM4, CPT2	PHYH, ECI2, THEM4, CPT2
BROWNE_HCMV_INFECTION_18HR_DN	0.228723	0.636286	0.533617	1.17872	128	3	POLD4, RDH5	POLD4, RDH5
CHUNG_BLISTER_CYTOTOXICITY_UP	0.23227	0.639788	0.533333	1.17809	130	3	PHYH, LCMT1, C1QB	PHYH, LCMT1, C1QB
DEMAGALHAES_AGING_UP	0.23227	0.639788	0.533333	1.17809	130	3	C1QA, MGST1, C1QB	C1QA, MGST1, C1QB
PICCALUGA_ANGIOIMMUNOBLASTIC_LYMPHOMA_UP	0.23227	0.639788	0.533333	1.17809	130	3	C1QA, MFAP4, C1QB	C1QA, MFAP4, C1QB
TAKEDA_TARGETS_OF_NUP98_HOXA9_FUSION_8D_DN	0.23227	0.639788	0.533333	1.17809	130	3	C1QA, GLIPR2, C1QB	C1QA, GLIPR2, C1QB
ALTEMEIER_RESPONSE_TO_LPS_WITH_MECHANICAL_VENTILATION	0.23227	0.639788	0.533271	1.17796	130	3	USP18, RDH5, FCER1G	USP18, RDH5, FCER1G
LU_EZH2_TARGETS_UP	0.263986	0.662867	0.474593	1.17748	150	4	AVPI1, OASL	AVPI1, OASL
ACEVEDO_NORMAL_TISSUE_ADJACENT_TO_LIVER_TUMOR_DN	0.23227	0.639788	0.533049	1.17747	130	3	FUOM, RDH5	FUOM, RDH5
BARIS_THYROID_CANCER_DN	0.218557	0.625451	0.878173	1.17672	105	1	RAD50	RAD50
BIOCARTA_ATM_PATHWAY	0.218557	0.625451	0.878173	1.17672	105	1	RAD50	RAD50
BIOCARTA_ATRBRCA_PATHWAY	0.218557	0.625451	0.878173	1.17672	105	1	RAD50	RAD50
COLDREN_GEFITINIB_RESISTANCE_UP	0.218557	0.625451	0.878173	1.17672	105	1	RAD50	RAD50
DESERT_PERIVENOUS_HEPATOCELLULAR_CARCINOMA_SUBCLASS_UP	0.218557	0.625451	0.878173	1.17672	105	1	RAD50	RAD50
JAIN_NFKB_SIGNALING	0.218557	0.625451	0.878173	1.17672	105	1	RAD50	RAD50
KEGG_NON_HOMOLOGOUS_END_JOINING	0.218557	0.625451	0.878173	1.17672	105	1	RAD50	RAD50
LEE_CALORIE_RESTRICTION_MUSCLE_DN	0.218557	0.625451	0.878173	1.17672	105	1	RAD50	RAD50
OSMAN_BLADDER_CANCER_DN	0.218557	0.625451	0.878173	1.17672	105	1	RAD50	RAD50
PID_BARD1_PATHWAY	0.218557	0.625451	0.878173	1.17672	105	1	RAD50	RAD50
PID_TELOMERASE_PATHWAY	0.218557	0.625451	0.878173	1.17672	105	1	RAD50	RAD50
REACTOME_HDR_THROUGH_MMEJ_ALT_NHEJ	0.218557	0.625451	0.878173	1.17672	105	1	RAD50	RAD50
WP_ATM_SIGNALING_PATHWAY	0.218557	0.625451	0.878173	1.17672	105	1	RAD50	RAD50
WP_DDX1_AS_A_REGULATORY_COMPONENT_OF_THE_DROSHA_MICROPROCESSOR	0.218557	0.625451	0.878173	1.17672	105	1	RAD50	RAD50
WP_INTEGRATED_CANCER_PATHWAY	0.218557	0.625451	0.878173	1.17672	105	1	RAD50	RAD50
WP_SMC1SMC3_ROLE_IN_DNA_DAMAGE_CORNELIA_DE_LANGE_SYNDROME	0.218557	0.625451	0.878173	1.17672	105	1	RAD50	RAD50
BERENJENO_TRANSFORMED_BY_RHOA_FOREVER_UP	0.224742	0.63033	0.873096	1.16992	108	1	IL11RA	IL11RA
BURTON_ADIPOGENESIS_PEAK_AT_0HR	0.224742	0.63033	0.873096	1.16992	108	1	IL11RA	IL11RA
FONTAINE_FOLLICULAR_THYROID_ADENOMA_UP	0.224742	0.63033	0.873096	1.16992	108	1	IL11RA	IL11RA
HOFMANN_CELL_LYMPHOMA_DN	0.224742	0.63033	0.873096	1.16992	108	1	IL11RA	IL11RA
KEGG_HEMATOPOIETIC_CELL_LINEAGE	0.224742	0.63033	0.873096	1.16992	108	1	IL11RA	IL11RA
KYNG_DNA_DAMAGE_BY_UV	0.224742	0.63033	0.873096	1.16992	108	1	IL11RA	IL11RA
NATSUME_RESPONSE_TO_INTERFERON_BETA_UP	0.224742	0.63033	0.873096	1.16992	108	1	IL11RA	IL11RA
REACTOME_IL_6_TYPE_CYTOKINE_RECEPTOR_LIGAND_INTERACTIONS	0.224742	0.63033	0.873096	1.16992	108	1	IL11RA	IL11RA
REACTOME_INTERLEUKIN_6_FAMILY_SIGNALING	0.224742	0.63033	0.873096	1.16992	108	1	IL11RA	IL11RA
REACTOME_SIGNALING_BY_INTERLEUKINS	0.224742	0.63033	0.873096	1.16992	108	1	IL11RA	IL11RA
WP_NCRNAS_INVOLVED_IN_STAT3_SIGNALING_IN_HEPATOCELLULAR_CARCINOMA	0.224742	0.63033	0.873096	1.16992	108	1	IL11RA	IL11RA
LIAN_LIPA_TARGETS_3M	0.235816	0.640414	0.528205	1.16677	132	3	C1QA, C1QB, FCER1G	C1QA, C1QB, FCER1G
LIAN_LIPA_TARGETS_6M	0.235816	0.640414	0.528205	1.16677	132	3	C1QA, C1QB, FCER1G	C1QA, C1QB, FCER1G
CREIGHTON_ENDOCRINE_THERAPY_RESISTANCE_3	0.27883	0.677126	0.412257	1.16545	161	6	C1QTNF3, AK1, STEAP1, SELENBP1	C1QTNF3, AK1, STEAP1, SELENBP1
KIM_ALL_DISORDERS_OLIGODENDROCYTE_NUMBER_CORR_UP	0.285024	0.677391	0.348189	1.16361	176	9	ALDOA, ASNS, MRPL23, UTP14C, CA11	ALDOA, ASNS, MRPL23, UTP14C, CA11
BYSTRYKH_HEMATOPOIESIS_STEM_CELL_SCP2_QTL_TRANS	0.235052	0.639788	0.86802	1.16312	113	1	POLD4	POLD4
CHIARADONNA_NEOPLASTIC_TRANSFORMATION_KRAS_CDC25_UP	0.235052	0.639788	0.86802	1.16312	113	1	POLD4	POLD4
KEGG_BASE_EXCISION_REPAIR	0.235052	0.639788	0.86802	1.16312	113	1	POLD4	POLD4
KEGG_PYRIMIDINE_METABOLISM	0.235052	0.639788	0.86802	1.16312	113	1	POLD4	POLD4
REACTOME_POLYMERASE_SWITCHING	0.235052	0.639788	0.86802	1.16312	113	1	POLD4	POLD4
REACTOME_POLYMERASE_SWITCHING_ON_THE_C_STRAND_OF_THE_TELOMERE	0.235052	0.639788	0.86802	1.16312	113	1	POLD4	POLD4
SHETH_LIVER_CANCER_VS_TXNIP_LOSS_PAM2	0.235052	0.639788	0.86802	1.16312	113	1	POLD4	POLD4
WANG_BARRETTS_ESOPHAGUS_UP	0.235052	0.639788	0.86802	1.16312	113	1	POLD4	POLD4
WP_BASE_EXCISION_REPAIR	0.235052	0.639788	0.86802	1.16312	113	1	POLD4	POLD4
WP_PYRIMIDINE_METABOLISM	0.235052	0.639788	0.86802	1.16312	113	1	POLD4	POLD4
ZWANG_EGF_PERSISTENTLY_DN	0.235052	0.639788	0.86802	1.16312	113	1	POLD4	POLD4
KAUFFMANN_DNA_REPAIR_GENES	0.286927	0.678114	0.434526	1.16083	168	5	RAD50, POLD4, XAB2, RPA2	RAD50, POLD4, XAB2, RPA2
BRUNO_HEMATOPOIESIS	0.244782	0.652783	0.627551	1.16016	128	2	AK1, GLB1	AK1, GLB1
CHENG_IMPRINTED_BY_ESTRADIOL	0.244782	0.652783	0.627551	1.16016	128	2	LCMT1, GLB1	LCMT1, GLB1
REACTOME_BIOSYNTHESIS_OF_THE_N_GLYCAN_PRECURSOR_DOLICHOL_LIPID_LINKED_OLIGOSACCHARIDE_LLO_AND_TRANSFER_TO_A_NASCENT_PROTEIN	0.244782	0.652783	0.627551	1.16016	128	2	FUOM, GLB1	FUOM, GLB1
REACTOME_SYNTHESIS_OF_SUBSTRATES_IN_N_GLYCAN_BIOSYTHESIS	0.244782	0.652783	0.627551	1.16016	128	2	FUOM, GLB1	FUOM, GLB1
SASAKI_ADULT_T_CELL_LEUKEMIA	0.244782	0.652783	0.627551	1.16016	128	2	NDUFAF1, GLB1	NDUFAF1, GLB1
REACTOME_METABOLISM_OF_RNA	0.265101	0.663989	0.38557	1.16015	157	7	UTP14C, FTSJ3, PPIL1, SARNP, XAB2	UTP14C, FTSJ3, PPIL1, SARNP, XAB2
DURCHDEWALD_SKIN_CARCINOGENESIS_UP	0.288462	0.678114	0.4674	1.15964	164	4	OAS1, RGMA, MGST1	OAS1, RGMA, MGST1
LEE_LIVER_CANCER_SURVIVAL_UP	0.283993	0.677126	0.409922	1.15885	164	6	ECHDC2, TSKU, RDH5, SELENBP1	ECHDC2, TSKU, RDH5, SELENBP1
REACTOME_NETRIN_1_SIGNALING	0.246454	0.652783	0.523577	1.15654	138	3	SRC, RGMA, UNC5C	SRC, RGMA, UNC5C
BOYAULT_LIVER_CANCER_SUBCLASS_G12_DN	0.241237	0.651449	0.862944	1.15632	116	1	TSKU	TSKU
SMID_BREAST_CANCER_ERBB2_UP	0.241237	0.651449	0.862944	1.15632	116	1	TSKU	TSKU
KAYO_CALORIE_RESTRICTION_MUSCLE_DN	0.291958	0.681046	0.466052	1.15629	166	4	MRPL23, KAT5	MRPL23, KAT5
JINESH_BLEBBISHIELD_TO_IMMUNE_CELL_FUSION_PBSHMS_DN	0.295416	0.6861	0.432675	1.15588	173	5	OAS1, TSKU, STEAP1	OAS1, TSKU, STEAP1
GEORGES_TARGETS_OF_MIR192_AND_MIR215	0.298722	0.689209	0.319431	1.15414	186	11	C1QTNF3, USP18, ZNF525, ANAPC10, ANAPC15, EMC1, GPANK1, GPR180	C1QTNF3, USP18, ZNF525, ANAPC10, ANAPC15, EMC1, GPANK1, GPR180
KOYAMA_SEMA3B_TARGETS_UP	0.293706	0.683794	0.464955	1.15357	167	4	TSKU, STEAP1, MGST1, TRO	TSKU, STEAP1, MGST1, TRO
GRAESSMANN_RESPONSE_TO_MC_AND_SERUM_DEPRIVATION_UP	0.27349	0.677126	0.383018	1.15247	162	7	OAS1, USP18, ADCY3, THEMIS2, RSAD2, MYOC, RTP4	OAS1, USP18, ADCY3, THEMIS2, RSAD2, MYOC, RTP4
KEGG_CELL_CYCLE	0.250474	0.652783	0.622449	1.15073	131	2	CCND3, ANAPC10	CCND3, ANAPC10
WP_CELL_CYCLE	0.250474	0.652783	0.622449	1.15073	131	2	CCND3, ANAPC10	CCND3, ANAPC10
DITTMER_PTHLH_TARGETS_UP	0.251546	0.652783	0.857868	1.14951	121	1	PHYH	PHYH
DURAND_STROMA_NS_UP	0.251546	0.652783	0.857868	1.14951	121	1	PHYH	PHYH
ELLWOOD_MYC_TARGETS_DN	0.251546	0.652783	0.857868	1.14951	121	1	PHYH	PHYH
HOEBEKE_LYMPHOID_STEM_CELL_DN	0.251546	0.652783	0.857868	1.14951	121	1	PHYH	PHYH
LANDIS_BREAST_CANCER_PROGRESSION_DN	0.251546	0.652783	0.857868	1.14951	121	1	PHYH	PHYH
NELSON_RESPONSE_TO_ANDROGEN_UP	0.251546	0.652783	0.857868	1.14951	121	1	PHYH	PHYH
REACTOME_ALPHA_OXIDATION_OF_PHYTANATE	0.251546	0.652783	0.857868	1.14951	121	1	PHYH	PHYH
REACTOME_TYSND1_CLEAVES_PEROXISOMAL_PROTEINS	0.251546	0.652783	0.857868	1.14951	121	1	PHYH	PHYH
RODRIGUES_THYROID_CARCINOMA_UP	0.251546	0.652783	0.857868	1.14951	121	1	PHYH	PHYH
YORDY_RECIPROCAL_REGULATION_BY_ETS1_AND_SP100_DN	0.251546	0.652783	0.857868	1.14951	121	1	PHYH	PHYH
KOBAYASHI_EGFR_SIGNALING_24HR_DN	0.300509	0.689209	0.430169	1.14919	176	5	OASL, CCND3, STEAP1	OASL, CCND3, STEAP1
ACEVEDO_LIVER_CANCER_UP	0.311606	0.689209	0.301103	1.14503	195	12	POLD4, HERC6, UTP14C, SELENBP1, LRRC42, GLB1, ANAPC10, USB1	POLD4, HERC6, UTP14C, SELENBP1, LRRC42, GLB1, ANAPC10, USB1
KIM_GLIS2_TARGETS_UP	0.262411	0.659604	0.517949	1.14411	147	3	MFAP4, FCER1G, AIF1	MFAP4, FCER1G, AIF1
WP_SPINAL_CORD_INJURY	0.262411	0.659604	0.517949	1.14411	147	3	RGMA, C1QB, AIF1	RGMA, C1QB, AIF1
COLINA_TARGETS_OF_4EBP1_AND_4EBP2	0.307568	0.689209	0.342145	1.14341	190	9	DTD1, USP18, MRPL23, PPP1R8	DTD1, USP18, MRPL23, PPP1R8
AMIT_EGF_RESPONSE_480_HELA	0.250474	0.652783	0.617347	1.14129	131	2	CCND3, XAB2	CCND3, XAB2
KEGG_SPLICEOSOME	0.250474	0.652783	0.617347	1.14129	131	2	PPIL1, XAB2	PPIL1, XAB2
REACTOME_MRNA_SPLICING	0.250474	0.652783	0.617347	1.14129	131	2	PPIL1, XAB2	PPIL1, XAB2
SHEDDEN_LUNG_CANCER_GOOD_SURVIVAL_A5	0.250474	0.652783	0.617347	1.14129	131	2	LCMT1, XAB2	LCMT1, XAB2
PATIL_LIVER_CANCER	0.321678	0.689209	0.45798	1.13626	183	4	ALDOA, SCYL1, LRRC42	ALDOA, SCYL1, LRRC42
KOHOUTEK_CCNT1_TARGETS	0.282474	0.677126	0.847716	1.13591	136	1	STMN3	STMN3
MCCLUNG_CREB1_TARGETS_UP	0.282474	0.677126	0.847716	1.13591	136	1	STMN3	STMN3
NIKOLSKY_BREAST_CANCER_20Q12_Q13_AMPLICON	0.282474	0.677126	0.847716	1.13591	136	1	STMN3	STMN3
SABATES_COLORECTAL_ADENOMA_SIZE_UP	0.282474	0.677126	0.847716	1.13591	136	1	STMN3	STMN3
STAMBOLSKY_RESPONSE_TO_VITAMIN_D3_UP	0.282474	0.677126	0.847716	1.13591	136	1	STMN3	STMN3
STAMBOLSKY_TARGETS_OF_MUTATED_TP53_UP	0.282474	0.677126	0.847716	1.13591	136	1	STMN3	STMN3
LOCKWOOD_AMPLIFIED_IN_LUNG_CANCER	0.319185	0.689209	0.424163	1.13314	187	5	MRPL23, POLD4, ANAPC15, AGPAT1	MRPL23, POLD4, ANAPC15, AGPAT1
ALCALAY_AML_BY_NPM1_LOCALIZATION_DN	0.258065	0.652783	0.612245	1.13186	135	2	GAMT, RSAD2	GAMT, RSAD2
BROWNE_HCMV_INFECTION_4HR_UP	0.258065	0.652783	0.612245	1.13186	135	2	OASL, RSAD2	OASL, RSAD2
DANG_REGULATED_BY_MYC_DN	0.258065	0.652783	0.612245	1.13186	135	2	OAS1, RSAD2	OAS1, RSAD2
MANNE_COVID19_ICU_VS_HEALTHY_DONOR_PLATELETS_UP	0.258065	0.652783	0.612245	1.13186	135	2	HERC6, RSAD2	HERC6, RSAD2
VERHAAK_GLIOBLASTOMA_CLASSICAL	0.286598	0.678114	0.84264	1.12911	138	1	TMEM161A	TMEM161A
NAKAYAMA_SOFT_TISSUE_TUMORS_PCA1_UP	0.332168	0.689209	0.453608	1.12542	189	4	C1QA, C1QB, AIF1, CCL13	C1QA, C1QB, AIF1, CCL13
HIRSCH_CELLULAR_TRANSFORMATION_SIGNATURE_DN	0.258065	0.652783	0.607143	1.12243	135	2	CCND3, ANAPC15	CCND3, ANAPC15
NAKAMURA_TUMOR_ZONE_PERIPHERAL_VS_CENTRAL_UP	0.258065	0.652783	0.607143	1.12243	135	2	MGST1, ANAPC15	MGST1, ANAPC15
REACTOME_ABERRANT_REGULATION_OF_MITOTIC_EXIT_IN_CANCER_DUE_TO_RB1_DEFECTS	0.258065	0.652783	0.607143	1.12243	135	2	ANAPC10, ANAPC15	ANAPC10, ANAPC15
REACTOME_APC_C_CDC20_MEDIATED_DEGRADATION_OF_CYCLIN_B	0.258065	0.652783	0.607143	1.12243	135	2	ANAPC10, ANAPC15	ANAPC10, ANAPC15
REACTOME_APC_C_CDH1_MEDIATED_DEGRADATION_OF_CDC20_AND_OTHER_APC_C_CDH1_TARGETED_PROTEINS_IN_LATE_MITOSIS_EARLY_G1	0.258065	0.652783	0.607143	1.12243	135	2	ANAPC10, ANAPC15	ANAPC10, ANAPC15
REACTOME_APC_C_MEDIATED_DEGRADATION_OF_CELL_CYCLE_PROTEINS	0.258065	0.652783	0.607143	1.12243	135	2	ANAPC10, ANAPC15	ANAPC10, ANAPC15
REACTOME_APC_CDC20_MEDIATED_DEGRADATION_OF_NEK2A	0.258065	0.652783	0.607143	1.12243	135	2	ANAPC10, ANAPC15	ANAPC10, ANAPC15
REACTOME_CONVERSION_FROM_APC_C_CDC20_TO_APC_C_CDH1_IN_LATE_ANAPHASE	0.258065	0.652783	0.607143	1.12243	135	2	ANAPC10, ANAPC15	ANAPC10, ANAPC15
REACTOME_INHIBITION_OF_THE_PROTEOLYTIC_ACTIVITY_OF_APC_C_REQUIRED_FOR_THE_ONSET_OF_ANAPHASE_BY_MITOTIC_SPINDLE_CHECKPOINT_COMPONENTS	0.258065	0.652783	0.607143	1.12243	135	2	ANAPC10, ANAPC15	ANAPC10, ANAPC15
REACTOME_M_PHASE	0.258065	0.652783	0.607143	1.12243	135	2	ANAPC10, ANAPC15	ANAPC10, ANAPC15
REACTOME_MITOTIC_METAPHASE_AND_ANAPHASE	0.258065	0.652783	0.607143	1.12243	135	2	ANAPC10, ANAPC15	ANAPC10, ANAPC15
REACTOME_MITOTIC_SPINDLE_CHECKPOINT	0.258065	0.652783	0.607143	1.12243	135	2	ANAPC10, ANAPC15	ANAPC10, ANAPC15
REACTOME_PHOSPHORYLATION_OF_THE_APC_C	0.258065	0.652783	0.607143	1.12243	135	2	ANAPC10, ANAPC15	ANAPC10, ANAPC15
REACTOME_SENESCENCE_ASSOCIATED_SECRETORY_PHENOTYPE_SASP	0.258065	0.652783	0.607143	1.12243	135	2	ANAPC10, ANAPC15	ANAPC10, ANAPC15
REACTOME_SEPARATION_OF_SISTER_CHROMATIDS	0.258065	0.652783	0.607143	1.12243	135	2	ANAPC10, ANAPC15	ANAPC10, ANAPC15
REACTOME_SWITCHING_OF_ORIGINS_TO_A_POST_REPLICATIVE_STATE	0.258065	0.652783	0.607143	1.12243	135	2	ANAPC10, ANAPC15	ANAPC10, ANAPC15
REACTOME_TRANSCRIPTIONAL_REGULATION_BY_VENTX	0.258065	0.652783	0.607143	1.12243	135	2	ANAPC10, ANAPC15	ANAPC10, ANAPC15
LIM_MAMMARY_STEM_CELL_UP	0.322581	0.689209	0.418992	1.11933	189	5	NTRK2, TSKU, GPSM1, NGF, TRO	NTRK2, TSKU, GPSM1, NGF, TRO
ACEVEDO_LIVER_CANCER_DN	0.315436	0.689209	0.371728	1.1185	187	7	AVPI1, FUOM, RDH5, SCYL1, SERPINA5, AGT, FAHD2B	AVPI1, FUOM, RDH5, SCYL1, SERPINA5, AGT, FAHD2B
BLUM_RESPONSE_TO_SALIRASIB_UP	0.342657	0.69655	0.450354	1.11734	195	4	ASNS, RAD50	ASNS, RAD50
PUJANA_BRCA1_PCC_NETWORK	0.330709	0.689209	0.274272	1.1165	209	14	ASNS, MRPL23, PPP1R8, CCND3, LRRC42, ANAPC10, RSAD2, RPA2, COASY	ASNS, MRPL23, PPP1R8, CCND3, LRRC42, ANAPC10, RSAD2, RPA2, COASY
GENTILE_UV_LOW_DOSE_UP	0.305155	0.689209	0.832487	1.11551	147	1	PPP1R8	PPP1R8
HOFMANN_MYELODYSPLASTIC_SYNDROM_RISK_DN	0.305155	0.689209	0.832487	1.11551	147	1	PPP1R8	PPP1R8
MARIADASON_RESPONSE_TO_CURCUMIN_SULINDAC_7	0.305155	0.689209	0.832487	1.11551	147	1	PPP1R8	PPP1R8
MCBRYAN_PUBERTAL_BREAST_4_5WK_DN	0.305155	0.689209	0.832487	1.11551	147	1	PPP1R8	PPP1R8
MCBRYAN_PUBERTAL_BREAST_5_6WK_UP	0.305155	0.689209	0.832487	1.11551	147	1	PPP1R8	PPP1R8
WEIGEL_OXIDATIVE_STRESS_BY_TBH_AND_H2O2	0.305155	0.689209	0.832487	1.11551	147	1	PPP1R8	PPP1R8
WP_ENDOPLASMIC_RETICULUM_STRESS_RESPONSE_IN_CORONAVIRUS_INFECTION	0.305155	0.689209	0.832487	1.11551	147	1	PPP1R8	PPP1R8
TSENG_IRS1_TARGETS_DN	0.271347	0.677098	0.602041	1.113	142	2	RSAD2, ZNF32	RSAD2, ZNF32
XU_GH1_AUTOCRINE_TARGETS_UP	0.347902	0.699153	0.448454	1.11263	198	4	ECI2, STEAP1, AGA, CNTNAP1	ECI2, STEAP1, AGA, CNTNAP1
RIGGINS_TAMOXIFEN_RESISTANCE_DN	0.292553	0.681771	0.503625	1.11247	164	3	OAS1, ADCY3, SERPINA5	OAS1, ADCY3, SERPINA5
PLASARI_TGFB1_TARGETS_10HR_DN	0.321859	0.689209	0.393355	1.11202	186	6	USP18, HERC6, GAMT, MGST1, UNC5C	USP18, HERC6, GAMT, MGST1, UNC5C
REACTOME_NEURONAL_SYSTEM	0.296099	0.6861	0.502564	1.11013	166	3	SRC, ADCY3, SYT12	SRC, ADCY3, SYT12
REACTOME_SENSORY_PERCEPTION	0.297872	0.689209	0.500226	1.10496	167	3	RDH5, ADCY3, RBP4	RDH5, ADCY3, RBP4
LIU_SOX4_TARGETS_UP	0.273245	0.677126	0.596939	1.10356	143	2	ARL4D, EMC1	ARL4D, EMC1
SCHAEFFER_PROSTATE_DEVELOPMENT_6HR_DN	0.273245	0.677126	0.596939	1.10356	143	2	PPIL1, EMC1	PPIL1, EMC1
BAKER_HEMATOPOESIS_STAT5_TARGETS	0.329897	0.689209	0.822335	1.1019	159	1	CCND3	CCND3
BAKER_HEMATOPOIESIS_STAT3_TARGETS	0.329897	0.689209	0.822335	1.1019	159	1	CCND3	CCND3
BIOCARTA_CELLCYCLE_PATHWAY	0.329897	0.689209	0.822335	1.1019	159	1	CCND3	CCND3
BLANCO_MELO_COVID19_SARS_COV_2_INFECTION_A594_CELLS_DN	0.329897	0.689209	0.822335	1.1019	159	1	CCND3	CCND3
BOYLAN_MULTIPLE_MYELOMA_D_CLUSTER_DN	0.329897	0.689209	0.822335	1.1019	159	1	CCND3	CCND3
BYSTRYKH_HEMATOPOIESIS_STEM_CELL_IL3RA	0.329897	0.689209	0.822335	1.1019	159	1	CCND3	CCND3
CROMER_METASTASIS_UP	0.329897	0.689209	0.822335	1.1019	159	1	CCND3	CCND3
DORMOY_ELAVL1_TARGETS	0.329897	0.689209	0.822335	1.1019	159	1	CCND3	CCND3
ELVIDGE_HIF1A_AND_HIF2A_TARGETS_UP	0.329897	0.689209	0.822335	1.1019	159	1	CCND3	CCND3
ELVIDGE_HIF1A_TARGETS_UP	0.329897	0.689209	0.822335	1.1019	159	1	CCND3	CCND3
ELVIDGE_HYPOXIA_BY_DMOG_DN	0.329897	0.689209	0.822335	1.1019	159	1	CCND3	CCND3
ELVIDGE_HYPOXIA_DN	0.329897	0.689209	0.822335	1.1019	159	1	CCND3	CCND3
FONTAINE_FOLLICULAR_THYROID_ADENOMA_DN	0.329897	0.689209	0.822335	1.1019	159	1	CCND3	CCND3
GHO_ATF5_TARGETS_DN	0.329897	0.689209	0.822335	1.1019	159	1	CCND3	CCND3
GUENTHER_GROWTH_SPHERICAL_VS_ADHERENT_DN	0.329897	0.689209	0.822335	1.1019	159	1	CCND3	CCND3
HE_PTEN_TARGETS_UP	0.329897	0.689209	0.822335	1.1019	159	1	CCND3	CCND3
IWANAGA_CARCINOGENESIS_BY_KRAS_PTEN_DN	0.329897	0.689209	0.822335	1.1019	159	1	CCND3	CCND3
KEGG_P53_SIGNALING_PATHWAY	0.329897	0.689209	0.822335	1.1019	159	1	CCND3	CCND3
KEGG_WNT_SIGNALING_PATHWAY	0.329897	0.689209	0.822335	1.1019	159	1	CCND3	CCND3
MORI_MATURE_B_LYMPHOCYTE_DN	0.329897	0.689209	0.822335	1.1019	159	1	CCND3	CCND3
MYLLYKANGAS_AMPLIFICATION_HOT_SPOT_15	0.329897	0.689209	0.822335	1.1019	159	1	CCND3	CCND3
PID_AR_PATHWAY	0.329897	0.689209	0.822335	1.1019	159	1	CCND3	CCND3
PID_E2F_PATHWAY	0.329897	0.689209	0.822335	1.1019	159	1	CCND3	CCND3
PID_IL2_STAT5_PATHWAY	0.329897	0.689209	0.822335	1.1019	159	1	CCND3	CCND3
REACTOME_ABERRANT_REGULATION_OF_MITOTIC_G1_S_TRANSITION_IN_CANCER_DUE_TO_RB1_DEFECTS	0.329897	0.689209	0.822335	1.1019	159	1	CCND3	CCND3
REACTOME_MAPK6_MAPK4_SIGNALING	0.329897	0.689209	0.822335	1.1019	159	1	CCND3	CCND3
REACTOME_TRANSCRIPTIONAL_REGULATION_OF_WHITE_ADIPOCYTE_DIFFERENTIATION	0.329897	0.689209	0.822335	1.1019	159	1	CCND3	CCND3
ROSS_ACUTE_MYELOID_LEUKEMIA_CBF	0.329897	0.689209	0.822335	1.1019	159	1	CCND3	CCND3
SHIN_B_CELL_LYMPHOMA_CLUSTER_3	0.329897	0.689209	0.822335	1.1019	159	1	CCND3	CCND3
TARTE_PLASMA_CELL_VS_B_LYMPHOCYTE_DN	0.329897	0.689209	0.822335	1.1019	159	1	CCND3	CCND3
WNT_SIGNALING	0.329897	0.689209	0.822335	1.1019	159	1	CCND3	CCND3
WP_DNA_DAMAGE_RESPONSE_ONLY_ATM_DEPENDENT	0.329897	0.689209	0.822335	1.1019	159	1	CCND3	CCND3
WP_LNCRNA_IN_CANONICAL_WNT_SIGNALING_AND_COLORECTAL_CANCER	0.329897	0.689209	0.822335	1.1019	159	1	CCND3	CCND3
WP_MIRNAS_INVOLVED_IN_DNA_DAMAGE_RESPONSE	0.329897	0.689209	0.822335	1.1019	159	1	CCND3	CCND3
WP_NCRNAS_INVOLVED_IN_WNT_SIGNALING_IN_HEPATOCELLULAR_CARCINOMA	0.329897	0.689209	0.822335	1.1019	159	1	CCND3	CCND3
WP_OVERVIEW_OF_NANOPARTICLE_EFFECTS	0.329897	0.689209	0.822335	1.1019	159	1	CCND3	CCND3
WP_WNT_SIGNALING	0.329897	0.689209	0.822335	1.1019	159	1	CCND3	CCND3
WP_WNT_SIGNALING_PATHWAY_AND_PLURIPOTENCY	0.329897	0.689209	0.822335	1.1019	159	1	CCND3	CCND3
ZHU_SKIL_TARGETS_DN	0.329897	0.689209	0.822335	1.1019	159	1	CCND3	CCND3
FLECHNER_BIOPSY_KIDNEY_TRANSPLANT_OK_VS_DONOR_UP	0.306738	0.689209	0.497436	1.0988	172	3	NDUFAF1, SELENBP1, RBP4	NDUFAF1, SELENBP1, RBP4
MOREAUX_MULTIPLE_MYELOMA_BY_TACI_UP	0.33557	0.689209	0.365092	1.09853	199	7	DOK1, OASL, ARL4D, MITF	DOK1, OASL, ARL4D, MITF
BUYTAERT_PHOTODYNAMIC_THERAPY_STRESS_DN	0.340157	0.695988	0.269712	1.09794	215	14	DOK1, USP18, AK1, CCND3, COX16, ANAPC15, AGPAT1, USB1, CBY1	DOK1, USP18, AK1, CCND3, COX16, ANAPC15, AGPAT1, USB1, CBY1
VECCHI_GASTRIC_CANCER_ADVANCED_VS_EARLY_DN	0.356643	0.70283	0.441874	1.0963	203	4	AK1, POLD4	AK1, POLD4
WEST_ADRENOCORTICAL_TUMOR_DN	0.356643	0.70283	0.441596	1.09562	203	4	ECHDC2, FTSJ3, COX16	ECHDC2, FTSJ3, COX16
BURTON_ADIPOGENESIS_12	0.342268	0.69655	0.817259	1.0951	165	1	TMEM68	TMEM68
MACAEVA_PBMC_RESPONSE_TO_IR	0.342268	0.69655	0.817259	1.0951	165	1	TMEM68	TMEM68
KAUFFMANN_DNA_REPLICATION_GENES	0.28463	0.677126	0.591837	1.09413	149	2	POLD4, RPA2	POLD4, RPA2
KEGG_DNA_REPLICATION	0.28463	0.677126	0.591837	1.09413	149	2	POLD4, RPA2	POLD4, RPA2
KEGG_NUCLEOTIDE_EXCISION_REPAIR	0.28463	0.677126	0.591837	1.09413	149	2	POLD4, RPA2	POLD4, RPA2
MUELLER_PLURINET	0.28463	0.677126	0.591837	1.09413	149	2	PPAN, RPA2	PPAN, RPA2
PAL_PRMT5_TARGETS_UP	0.28463	0.677126	0.591837	1.09413	149	2	DTD1, RPA2	DTD1, RPA2
PUJANA_BREAST_CANCER_LIT_INT_NETWORK	0.28463	0.677126	0.591837	1.09413	149	2	RAD50, RPA2	RAD50, RPA2
REACTOME_BASE_EXCISION_REPAIR	0.28463	0.677126	0.591837	1.09413	149	2	POLD4, RPA2	POLD4, RPA2
REACTOME_CHROMOSOME_MAINTENANCE	0.28463	0.677126	0.591837	1.09413	149	2	POLD4, RPA2	POLD4, RPA2
REACTOME_DNA_DAMAGE_BYPASS	0.28463	0.677126	0.591837	1.09413	149	2	POLD4, RPA2	POLD4, RPA2
REACTOME_DNA_STRAND_ELONGATION	0.28463	0.677126	0.591837	1.09413	149	2	POLD4, RPA2	POLD4, RPA2
REACTOME_DUAL_INCISION_IN_GG_NER	0.28463	0.677126	0.591837	1.09413	149	2	POLD4, RPA2	POLD4, RPA2
REACTOME_EXTENSION_OF_TELOMERES	0.28463	0.677126	0.591837	1.09413	149	2	POLD4, RPA2	POLD4, RPA2
REACTOME_GAP_FILLING_DNA_REPAIR_SYNTHESIS_AND_LIGATION_IN_GG_NER	0.28463	0.677126	0.591837	1.09413	149	2	POLD4, RPA2	POLD4, RPA2
REACTOME_GLOBAL_GENOME_NUCLEOTIDE_EXCISION_REPAIR_GG_NER	0.28463	0.677126	0.591837	1.09413	149	2	POLD4, RPA2	POLD4, RPA2
REACTOME_LAGGING_STRAND_SYNTHESIS	0.28463	0.677126	0.591837	1.09413	149	2	POLD4, RPA2	POLD4, RPA2
REACTOME_MEIOSIS	0.28463	0.677126	0.591837	1.09413	149	2	RAD50, RPA2	RAD50, RPA2
REACTOME_MEIOTIC_RECOMBINATION	0.28463	0.677126	0.591837	1.09413	149	2	RAD50, RPA2	RAD50, RPA2
REACTOME_PCNA_DEPENDENT_LONG_PATCH_BASE_EXCISION_REPAIR	0.28463	0.677126	0.591837	1.09413	149	2	POLD4, RPA2	POLD4, RPA2
REACTOME_PROCESSIVE_SYNTHESIS_ON_THE_C_STRAND_OF_THE_TELOMERE	0.28463	0.677126	0.591837	1.09413	149	2	POLD4, RPA2	POLD4, RPA2
REACTOME_PROCESSIVE_SYNTHESIS_ON_THE_LAGGING_STRAND	0.28463	0.677126	0.591837	1.09413	149	2	POLD4, RPA2	POLD4, RPA2
REACTOME_RECOGNITION_OF_DNA_DAMAGE_BY_PCNA_CONTAINING_REPLICATION_COMPLEX	0.28463	0.677126	0.591837	1.09413	149	2	POLD4, RPA2	POLD4, RPA2
REACTOME_REPRODUCTION	0.28463	0.677126	0.591837	1.09413	149	2	RAD50, RPA2	RAD50, RPA2
REACTOME_RESOLUTION_OF_ABASIC_SITES_AP_SITES	0.28463	0.677126	0.591837	1.09413	149	2	POLD4, RPA2	POLD4, RPA2
REACTOME_RESOLUTION_OF_AP_SITES_VIA_THE_MULTIPLE_NUCLEOTIDE_PATCH_REPLACEMENT_PATHWAY	0.28463	0.677126	0.591837	1.09413	149	2	POLD4, RPA2	POLD4, RPA2
REACTOME_TELOMERE_C_STRAND_LAGGING_STRAND_SYNTHESIS	0.28463	0.677126	0.591837	1.09413	149	2	POLD4, RPA2	POLD4, RPA2
REACTOME_TELOMERE_MAINTENANCE	0.28463	0.677126	0.591837	1.09413	149	2	POLD4, RPA2	POLD4, RPA2
REACTOME_TERMINATION_OF_TRANSLESION_DNA_SYNTHESIS	0.28463	0.677126	0.591837	1.09413	149	2	POLD4, RPA2	POLD4, RPA2
REACTOME_TRANSLESION_SYNTHESIS_BY_Y_FAMILY_DNA_POLYMERASES_BYPASSES_LESIONS_ON_DNA_TEMPLATE	0.28463	0.677126	0.591837	1.09413	149	2	POLD4, RPA2	POLD4, RPA2
WHITFIELD_CELL_CYCLE_S	0.28463	0.677126	0.591837	1.09413	149	2	MITF, RPA2	MITF, RPA2
WP_DNA_REPLICATION	0.28463	0.677126	0.591837	1.09413	149	2	POLD4, RPA2	POLD4, RPA2
WP_G1_TO_S_CELL_CYCLE_CONTROL	0.28463	0.677126	0.591837	1.09413	149	2	CCND3, RPA2	CCND3, RPA2
WP_NUCLEOTIDE_EXCISION_REPAIR	0.28463	0.677126	0.591837	1.09413	149	2	POLD4, RPA2	POLD4, RPA2
WP_RETINOBLASTOMA_GENE_IN_CANCER	0.28463	0.677126	0.591837	1.09413	149	2	CCND3, RPA2	CCND3, RPA2
LIU_PROSTATE_CANCER_UP	0.312057	0.689209	0.494257	1.09178	175	3	TMEM161A, ECI2	TMEM161A, ECI2
REACTOME_GDP_FUCOSE_BIOSYNTHESIS	0.348454	0.699153	0.812183	1.0883	168	1	FUOM	FUOM
PILON_KLF1_TARGETS_UP	0.319149	0.689209	0.492308	1.08747	179	3	C1QA, RBP4, LOXL4	C1QA, RBP4, LOXL4
BLANCO_MELO_BETA_INTERFERON_TREATED_BRONCHIAL_EPITHELIAL_CELLS_UP	0.348993	0.699153	0.361257	1.08699	207	7	USP18, THEMIS2, CMTR1, GPR180, SYT12, SCG5, RTP4	USP18, THEMIS2, CMTR1, GPR180, SYT12, SCG5, RTP4
MARTINEZ_RB1_AND_TP53_TARGETS_DN	0.348993	0.699153	0.361257	1.08699	207	7	USP18, HERC6, SCYL1, AGPAT1, HHIP, TRO, RTP4	USP18, HERC6, SCYL1, AGPAT1, HHIP, TRO, RTP4
MARTINEZ_TP53_TARGETS_DN	0.348993	0.699153	0.361257	1.08699	207	7	USP18, HERC6, SCYL1, AGPAT1, HHIP, TRO, RTP4	USP18, HERC6, SCYL1, AGPAT1, HHIP, TRO, RTP4
SMID_BREAST_CANCER_BASAL_DN	0.356698	0.70283	0.25946	1.08609	228	15	C1QTNF3, NTRK2, POLD4, TSKU, MFAP4, GAMT, SELENBP1, DZIP3	C1QTNF3, NTRK2, POLD4, TSKU, MFAP4, GAMT, SELENBP1, DZIP3
KEGG_RETINOL_METABOLISM	0.360825	0.70289	0.807107	1.0815	174	1	RDH5	RDH5
OHGUCHI_LIVER_HNF4A_TARGETS_DN	0.360825	0.70289	0.807107	1.0815	174	1	RDH5	RDH5
PID_CONE_PATHWAY	0.360825	0.70289	0.807107	1.0815	174	1	RDH5	RDH5
PID_RHODOPSIN_PATHWAY	0.360825	0.70289	0.807107	1.0815	174	1	RDH5	RDH5
ZHENG_GLIOBLASTOMA_PLASTICITY_DN	0.360825	0.70289	0.807107	1.0815	174	1	RDH5	RDH5
DELACROIX_RAR_BOUND_ES	0.371817	0.712008	0.404496	1.0806	218	5	C1QA, SRC	C1QA, SRC
YAGI_AML_WITH_T_8_21_TRANSLOCATION	0.358003	0.70283	0.381671	1.07899	207	6	CCND3, ADCY3, MFAP4, ANAPC10, AIF1	CCND3, ADCY3, MFAP4, ANAPC10, AIF1
GARY_CD5_TARGETS_UP	0.357383	0.70283	0.357664	1.07618	212	7	APEH, ASNS, POLD4	APEH, ASNS, POLD4
FLECHNER_PBL_KIDNEY_TRANSPLANT_REJECTED_VS_OK_UP	0.296015	0.6861	0.581633	1.07527	155	2	RPA2, AGPAT1	RPA2, AGPAT1
REACTOME_INTEGRATION_OF_ENERGY_METABOLISM	0.296015	0.6861	0.581633	1.07527	155	2	ADCY3, AGPAT1	ADCY3, AGPAT1
CASORELLI_ACUTE_PROMYELOCYTIC_LEUKEMIA_UP	0.364948	0.705818	0.80203	1.07469	176	1	UTP14C	UTP14C
ONDER_CDH1_TARGETS_1_DN	0.364948	0.705818	0.80203	1.07469	176	1	UTP14C	UTP14C
PANGAS_TUMOR_SUPPRESSION_BY_SMAD1_AND_SMAD5_DN	0.364948	0.705818	0.80203	1.07469	176	1	UTP14C	UTP14C
REACTOME_RRNA_MODIFICATION_IN_THE_NUCLEUS_AND_CYTOSOL	0.364948	0.705818	0.80203	1.07469	176	1	UTP14C	UTP14C
BLALOCK_ALZHEIMERS_DISEASE_INCIPIENT_UP	0.377622	0.718111	0.43299	1.07426	215	4	OASL, GAMT, ZNF32, CPT2	OASL, GAMT, ZNF32, CPT2
MARSON_BOUND_BY_FOXP3_STIMULATED	0.366609	0.705818	0.379785	1.07366	212	6	AVPI1, POLD4, CCND3, DZIP3	AVPI1, POLD4, CCND3, DZIP3
ENK_UV_RESPONSE_KERATINOCYTE_DN	0.345745	0.69655	0.485752	1.07299	194	3	ADCY3, STEAP1	ADCY3, STEAP1
KAAB_HEART_ATRIUM_VS_VENTRICLE_DN	0.382867	0.726932	0.431564	1.07073	218	4	NDUFAF1, PHYH	NDUFAF1, PHYH
FOSTER_TOLERANT_MACROPHAGE_DN	0.349291	0.699165	0.484204	1.06957	196	3	SRC, GLIPR2	SRC, GLIPR2
GHANDHI_BYSTANDER_IRRADIATION_DN	0.364948	0.705818	0.796954	1.06789	176	1	RGMA	RGMA
GHANDHI_DIRECT_IRRADIATION_DN	0.364948	0.705818	0.796954	1.06789	176	1	RGMA	RGMA
PEDRIOLI_MIR31_TARGETS_UP	0.364948	0.705818	0.796954	1.06789	176	1	RGMA	RGMA
PID_BMP_PATHWAY	0.364948	0.705818	0.796954	1.06789	176	1	RGMA	RGMA
EINAV_INTERFERON_SIGNATURE_IN_CANCER	0.303605	0.689209	0.576531	1.06584	159	2	OAS1, CMTR1	OAS1, CMTR1
KEGG_COMPLEMENT_AND_COAGULATION_CASCADES	0.358156	0.70283	0.482051	1.06482	201	3	C1QA, C1QB, SERPINA5	C1QA, C1QB, SERPINA5
WP_COMPLEMENT_AND_COAGULATION_CASCADES	0.358156	0.70283	0.482051	1.06482	201	3	C1QA, C1QB, SERPINA5	C1QA, C1QB, SERPINA5
XU_GH1_AUTOCRINE_TARGETS_DN	0.358156	0.70283	0.482051	1.06482	201	3	GPR180, UNC5C, SERPINA5	GPR180, UNC5C, SERPINA5
JOHNSTONE_PARVB_TARGETS_3_DN	0.378657	0.719509	0.376212	1.06355	219	6	ASNS, PPP1R8, CCND3	ASNS, PPP1R8, CCND3
BLANCO_MELO_COVID19_BRONCHIAL_EPITHELIAL_CELLS_SARS_COV_2_INFECTION_UP	0.3074	0.689209	0.575039	1.06308	161	2	OAS1	OAS1
ZHU_CMV_24_HR_UP	0.3074	0.689209	0.575039	1.06308	161	2	OAS1	OAS1
ZHU_CMV_ALL_UP	0.3074	0.689209	0.575039	1.06308	161	2	OAS1	OAS1
BERENJENO_TRANSFORMED_BY_RHOA_UP	0.391608	0.739121	0.427835	1.06147	223	4	NDUFAF4, FTSJ3, ANAPC15, NGF	NDUFAF4, FTSJ3, ANAPC15, NGF
ISSAEVA_MLL2_TARGETS	0.309298	0.689209	0.574132	1.0614	162	2	OAS1	OAS1
BURTON_ADIPOGENESIS_PEAK_AT_8HR	0.391753	0.739121	0.791878	1.06109	189	1	ARL4D	ARL4D
KOBAYASHI_RESPONSE_TO_ROMIDEPSIN	0.391753	0.739121	0.791878	1.06109	189	1	ARL4D	ARL4D
OUELLET_CULTURED_OVARIAN_CANCER_INVASIVE_VS_LMP_UP	0.391753	0.739121	0.791878	1.06109	189	1	ARL4D	ARL4D
WANG_BARRETTS_ESOPHAGUS_AND_ESOPHAGUS_CANCER_DN	0.391753	0.739121	0.791878	1.06109	189	1	ARL4D	ARL4D
AZARE_NEOPLASTIC_TRANSFORMATION_BY_STAT3_UP	0.314991	0.689209	0.572327	1.05807	165	2	OAS1, SCG5	OAS1, SCG5
CREIGHTON_ENDOCRINE_THERAPY_RESISTANCE_4	0.388985	0.736797	0.374137	1.05769	225	6	TSKU, STMN3, UTP14C	TSKU, STMN3, UTP14C
REACTOME_METALLOPROTEASE_DUBS	0.404124	0.75754	0.786802	1.05429	195	1	BABAM1	BABAM1
KEGG_GLYCOLYSIS_GLUCONEOGENESIS	0.330171	0.689209	0.569937	1.05365	173	2	ALDOA	ALDOA
KIM_HYPOXIA	0.330171	0.689209	0.569937	1.05365	173	2	ALDOA	ALDOA
MODY_HIPPOCAMPUS_POSTNATAL	0.330171	0.689209	0.569937	1.05365	173	2	ALDOA	ALDOA
MOOTHA_GLUCONEOGENESIS	0.330171	0.689209	0.569937	1.05365	173	2	ALDOA	ALDOA
MOOTHA_GLYCOLYSIS	0.330171	0.689209	0.569937	1.05365	173	2	ALDOA	ALDOA
RASHI_RESPONSE_TO_IONIZING_RADIATION_6	0.330171	0.689209	0.569937	1.05365	173	2	ALDOA	ALDOA
REACTOME_GLUCONEOGENESIS	0.330171	0.689209	0.569937	1.05365	173	2	ALDOA	ALDOA
REACTOME_GLUCOSE_METABOLISM	0.330171	0.689209	0.569937	1.05365	173	2	ALDOA	ALDOA
REACTOME_GLYCOLYSIS	0.330171	0.689209	0.569937	1.05365	173	2	ALDOA	ALDOA
WP_CLEAR_CELL_RENAL_CELL_CARCINOMA_PATHWAYS	0.330171	0.689209	0.569937	1.05365	173	2	ALDOA	ALDOA
WP_GLYCOLYSIS_AND_GLUCONEOGENESIS	0.330171	0.689209	0.569937	1.05365	173	2	ALDOA	ALDOA
CERVERA_SDHB_TARGETS_2	0.370567	0.711466	0.476923	1.05349	208	3	STEAP1, SYT12, SCG5	STEAP1, SYT12, SCG5
LI_AMPLIFIED_IN_LUNG_CANCER	0.330171	0.689209	0.56903	1.05197	173	2	ALDOA	ALDOA
VANDESLUIS_COMMD1_TARGETS_GROUP_3_UP	0.330171	0.689209	0.56903	1.05197	173	2	ALDOA	ALDOA
YOSHIMURA_MAPK8_TARGETS_DN	0.330171	0.689209	0.56903	1.05197	173	2	ALDOA	ALDOA
MEISSNER_BRAIN_HCP_WITH_H3K4ME3_AND_H3K27ME3	0.412773	0.770895	0.264884	1.0511	264	13	DOK1, USP18, ECHDC2, TSKU, GLIPR2, THEMIS2	DOK1, USP18, ECHDC2, TSKU, GLIPR2, THEMIS2
REACTOME_NERVOUS_SYSTEM_DEVELOPMENT	0.401033	0.752485	0.371241	1.0495	232	6	DOK1, SRC, RGMA	DOK1, SRC, RGMA
WANG_ADIPOGENIC_GENES_REPRESSED_BY_SIRT1	0.332068	0.689209	0.567225	1.04863	174	2	ALDOA, RBP4	ALDOA, RBP4
MORI_SMALL_PRE_BII_LYMPHOCYTE_DN	0.343454	0.69655	0.564835	1.04422	180	2	DTD1	DTD1
BENPORATH_MYC_MAX_TARGETS	0.412587	0.770895	0.419769	1.04146	235	4	RAD50, POLD4, ANAPC10	RAD50, POLD4, ANAPC10
ALFANO_MYC_TARGETS	0.430928	0.775368	0.77665	1.04068	208	1	ADCY3	ADCY3
CHUANG_OXIDATIVE_STRESS_RESPONSE_DN	0.430928	0.775368	0.77665	1.04068	208	1	ADCY3	ADCY3
KEGG_DILATED_CARDIOMYOPATHY	0.430928	0.775368	0.77665	1.04068	208	1	ADCY3	ADCY3
KEGG_VASCULAR_SMOOTH_MUSCLE_CONTRACTION	0.430928	0.775368	0.77665	1.04068	208	1	ADCY3	ADCY3
KEGG_VASOPRESSIN_REGULATED_WATER_REABSORPTION	0.430928	0.775368	0.77665	1.04068	208	1	ADCY3	ADCY3
KEGG_VIBRIO_CHOLERAE_INFECTION	0.430928	0.775368	0.77665	1.04068	208	1	ADCY3	ADCY3
KIM_GASTRIC_CANCER_CHEMOSENSITIVITY	0.430928	0.775368	0.77665	1.04068	208	1	ADCY3	ADCY3
PID_LPA4_PATHWAY	0.430928	0.775368	0.77665	1.04068	208	1	ADCY3	ADCY3
REACTOME_ADENYLATE_CYCLASE_ACTIVATING_PATHWAY	0.430928	0.775368	0.77665	1.04068	208	1	ADCY3	ADCY3
REACTOME_ADENYLATE_CYCLASE_INHIBITORY_PATHWAY	0.430928	0.775368	0.77665	1.04068	208	1	ADCY3	ADCY3
REACTOME_ADORA2B_MEDIATED_ANTI_INFLAMMATORY_CYTOKINES_PRODUCTION	0.430928	0.775368	0.77665	1.04068	208	1	ADCY3	ADCY3
REACTOME_AQUAPORIN_MEDIATED_TRANSPORT	0.430928	0.775368	0.77665	1.04068	208	1	ADCY3	ADCY3
REACTOME_G_ALPHA_Z_SIGNALLING_EVENTS	0.430928	0.775368	0.77665	1.04068	208	1	ADCY3	ADCY3
REACTOME_GABA_B_RECEPTOR_ACTIVATION	0.430928	0.775368	0.77665	1.04068	208	1	ADCY3	ADCY3
REACTOME_GABA_RECEPTOR_ACTIVATION	0.430928	0.775368	0.77665	1.04068	208	1	ADCY3	ADCY3
REACTOME_GLUCAGON_SIGNALING_IN_METABOLIC_REGULATION	0.430928	0.775368	0.77665	1.04068	208	1	ADCY3	ADCY3
REACTOME_HEDGEHOG_OFF_STATE	0.430928	0.775368	0.77665	1.04068	208	1	ADCY3	ADCY3
REACTOME_OLFACTORY_SIGNALING_PATHWAY	0.430928	0.775368	0.77665	1.04068	208	1	ADCY3	ADCY3
REACTOME_PKA_ACTIVATION_IN_GLUCAGON_SIGNALLING	0.430928	0.775368	0.77665	1.04068	208	1	ADCY3	ADCY3
REACTOME_PKA_MEDIATED_PHOSPHORYLATION_OF_CREB	0.430928	0.775368	0.77665	1.04068	208	1	ADCY3	ADCY3
REACTOME_VASOPRESSIN_REGULATES_RENAL_WATER_HOMEOSTASIS_VIA_AQUAPORINS	0.430928	0.775368	0.77665	1.04068	208	1	ADCY3	ADCY3
SCHLOSSER_MYC_TARGETS_AND_SERUM_RESPONSE_DN	0.430928	0.775368	0.77665	1.04068	208	1	ADCY3	ADCY3
TIEN_INTESTINE_PROBIOTICS_6HR_UP	0.430928	0.775368	0.77665	1.04068	208	1	ADCY3	ADCY3
VERHAAK_AML_WITH_NPM1_MUTATED_DN	0.430928	0.775368	0.77665	1.04068	208	1	ADCY3	ADCY3
WANG_TARGETS_OF_MLL_CBP_FUSION_UP	0.430928	0.775368	0.77665	1.04068	208	1	ADCY3	ADCY3
WHITEFORD_PEDIATRIC_CANCER_MARKERS	0.430928	0.775368	0.77665	1.04068	208	1	ADCY3	ADCY3
WP_CALCIUM_REGULATION_IN_CARDIAC_CELLS	0.430928	0.775368	0.77665	1.04068	208	1	ADCY3	ADCY3
WP_CHEMOKINE_SIGNALING_PATHWAY	0.430928	0.775368	0.77665	1.04068	208	1	ADCY3	ADCY3
WP_ENVELOPE_PROTEINS_AND_THEIR_POTENTIAL_ROLES_IN_EDMD_PHYSIOPATHOLOGY	0.430928	0.775368	0.77665	1.04068	208	1	ADCY3	ADCY3
WP_MAJOR_RECEPTORS_TARGETED_BY_EPINEPHRINE_AND_NOREPINEPHRINE	0.430928	0.775368	0.77665	1.04068	208	1	ADCY3	ADCY3
WP_MYOMETRIAL_RELAXATION_AND_CONTRACTION_PATHWAYS	0.430928	0.775368	0.77665	1.04068	208	1	ADCY3	ADCY3
WP_PROSTAGLANDIN_AND_LEUKOTRIENE_METABOLISM_IN_SENESCENCE	0.430928	0.775368	0.77665	1.04068	208	1	ADCY3	ADCY3
WP_VASOPRESSINREGULATED_WATER_REABSORPTION	0.430928	0.775368	0.77665	1.04068	208	1	ADCY3	ADCY3
YAMASHITA_LIVER_CANCER_STEM_CELL_DN	0.430928	0.775368	0.77665	1.04068	208	1	ADCY3	ADCY3
KONDO_PROSTATE_CANCER_HCP_WITH_H3K27ME3	0.351044	0.701502	0.561224	1.03754	184	2	RGMA, CBY1	RGMA, CBY1
PID_BETA_CATENIN_NUC_PATHWAY	0.351044	0.701502	0.561224	1.03754	184	2	MITF, CBY1	MITF, CBY1
SENESE_HDAC3_TARGETS_DN	0.400679	0.752411	0.388296	1.03733	235	5	ASNS, STMN3, MITF	ASNS, STMN3, MITF
BOYLAN_MULTIPLE_MYELOMA_PCA1_UP	0.441237	0.780876	0.771574	1.03388	213	1	RMDN2	RMDN2
KRIEG_HYPOXIA_NOT_VIA_KDM3A	0.421141	0.775368	0.343252	1.03282	250	7	ALDOA, AVPI1, MITF, PIGH	ALDOA, AVPI1, MITF, PIGH
CONCANNON_APOPTOSIS_BY_EPOXOMICIN_UP	0.360531	0.70289	0.558386	1.03229	189	2	DOK1	DOK1
MARKEY_RB1_CHRONIC_LOF_UP	0.360531	0.70289	0.558386	1.03229	189	2	DOK1	DOK1
KEGG_LYSOSOME	0.366224	0.705818	0.556122	1.02811	192	2	GLB1, AGA	GLB1, AGA
KEGG_OTHER_GLYCAN_DEGRADATION	0.366224	0.705818	0.556122	1.02811	192	2	GLB1, AGA	GLB1, AGA
DAVIES_MULTIPLE_MYELOMA_VS_MGUS_DN	0.366224	0.705818	0.555672	1.02727	192	2	DOK1, FCER1G	DOK1, FCER1G
LENAOUR_DENDRITIC_CELL_MATURATION_DN	0.366224	0.705818	0.555672	1.02727	192	2	DOK1, FCER1G	DOK1, FCER1G
PID_FCER1_PATHWAY	0.366224	0.705818	0.555672	1.02727	192	2	DOK1, FCER1G	DOK1, FCER1G
AKL_HTLV1_INFECTION_UP	0.453608	0.789067	0.766497	1.02708	219	1	ECI2	ECI2
FARMER_BREAST_CANCER_CLUSTER_7	0.453608	0.789067	0.766497	1.02708	219	1	ECI2	ECI2
GUO_TARGETS_OF_IRS1_AND_IRS2	0.453608	0.789067	0.766497	1.02708	219	1	ECI2	ECI2
REACTOME_BETA_OXIDATION_OF_VERY_LONG_CHAIN_FATTY_ACIDS	0.453608	0.789067	0.766497	1.02708	219	1	ECI2	ECI2
RIZKI_TUMOR_INVASIVENESS_2D_UP	0.453608	0.789067	0.766497	1.02708	219	1	ECI2	ECI2
SUBTIL_PROGESTIN_TARGETS	0.453608	0.789067	0.766497	1.02708	219	1	ECI2	ECI2
VANTVEER_BREAST_CANCER_METASTASIS_UP	0.453608	0.789067	0.766497	1.02708	219	1	ECI2	ECI2
VANTVEER_BREAST_CANCER_POOR_PROGNOSIS	0.453608	0.789067	0.766497	1.02708	219	1	ECI2	ECI2
XU_RESPONSE_TO_TRETINOIN_DN	0.453608	0.789067	0.766497	1.02708	219	1	ECI2	ECI2
HOLLERN_MICROACINAR_BREAST_TUMOR_DN	0.453608	0.789067	0.761421	1.02028	219	1	STEAP1	STEAP1
JOHNSTONE_PARVB_TARGETS_1_DN	0.453608	0.789067	0.761421	1.02028	219	1	STEAP1	STEAP1
PEDERSEN_TARGETS_OF_611CTF_ISOFORM_OF_ERBB2	0.453608	0.789067	0.761421	1.02028	219	1	STEAP1	STEAP1
SARRIO_EPITHELIAL_MESENCHYMAL_TRANSITION_UP	0.453608	0.789067	0.761421	1.02028	219	1	STEAP1	STEAP1
STAEGE_EWING_FAMILY_TUMOR	0.453608	0.789067	0.761421	1.02028	219	1	STEAP1	STEAP1
WP_COPPER_HOMEOSTASIS	0.453608	0.789067	0.761421	1.02028	219	1	STEAP1	STEAP1
REACTOME_PROCESSING_OF_CAPPED_INTRON_CONTAINING_PRE_MRNA	0.433566	0.778213	0.411183	1.02016	247	4	PPIL1, SARNP, XAB2, ZC3H11A	PPIL1, SARNP, XAB2, ZC3H11A
LEE_BMP2_TARGETS_UP	0.436482	0.779665	0.295255	1.0198	267	10	NTRK2, USP18, FUOM, RGMA, MFAP4, GLB1	NTRK2, USP18, FUOM, RGMA, MFAP4, GLB1
KINSEY_TARGETS_OF_EWSR1_FLII_FUSION_UP	0.435076	0.779665	0.322412	1.01979	257	8	NDUFAF4, ASNS, PPP1R8, STEAP1	NDUFAF4, ASNS, PPP1R8, STEAP1
REACTOME_ASPARAGINE_N_LINKED_GLYCOSYLATION	0.434397	0.779121	0.461538	1.0195	244	3	FUOM, GLB1, COG8	FUOM, GLB1, COG8
KEGG_NITROGEN_METABOLISM	0.377609	0.718111	0.55102	1.01868	198	2	ASNS, CA5B	ASNS, CA5B
MOOTHA_MITOCHONDRIA	0.377609	0.718111	0.55102	1.01868	198	2	ECI2, CA5B	ECI2, CA5B
MANNE_COVID19_NONICU_VS_HEALTHY_DONOR_PLATELETS_UP	0.433566	0.778213	0.40946	1.01588	247	4	USP18, HERC6, RSAD2	USP18, HERC6, RSAD2
GAVIN_FOXP3_TARGETS_CLUSTER_P7	0.478351	0.807747	0.756345	1.01348	231	1	GLIPR2	GLIPR2
REACTOME_SIGNALING_BY_RECEPTOR_TYROSINE_KINASES	0.448567	0.789067	0.31953	1.01067	265	8	NTRK2, SRC, DNAL4	NTRK2, SRC, DNAL4
IVANOVSKA_MIR106B_TARGETS	0.392789	0.739913	0.545918	1.00924	206	2	RGMA, CAPRIN2	RGMA, CAPRIN2
MULLIGHAN_NPM1_MUTATED_SIGNATURE_2_UP	0.392789	0.739913	0.545918	1.00924	206	2	DZIP3, CAPRIN2	DZIP3, CAPRIN2
BREDEMEYER_RAG_SIGNALING_NOT_VIA_ATM_DN	0.494845	0.814623	0.751269	1.00668	239	1	GPSM1	GPSM1
CAMPS_COLON_CANCER_COPY_NUMBER_UP	0.494845	0.814623	0.751269	1.00668	239	1	GPSM1	GPSM1
SHEPARD_BMYB_TARGETS	0.494845	0.814623	0.751269	1.00668	239	1	GPSM1	GPSM1
SHEPARD_CRASH_AND_BURN_MUTANT_DN	0.494845	0.814623	0.751269	1.00668	239	1	GPSM1	GPSM1
FONTAINE_PAPILLARY_THYROID_CARCINOMA_UP	0.457447	0.792027	0.455556	1.00629	257	3	CCND3, CA11	CCND3, CA11
GOBERT_OLIGODENDROCYTE_DIFFERENTIATION_DN	0.448217	0.789067	0.376154	1.00489	263	5	AK1, LRRC42, ZNF32, GPR180	AK1, LRRC42, ZNF32, GPR180
KYNG_DNA_DAMAGE_BY_GAMMA_RADIATION	0.468085	0.805214	0.451282	0.996849	263	3	MITF, RBP4, CCL13	MITF, RBP4, CCL13
KYNG_DNA_DAMAGE_UP	0.468085	0.805214	0.451282	0.996849	263	3	MITF, RBP4, CCL13	MITF, RBP4, CCL13
TAKEDA_TARGETS_OF_NUP98_HOXA9_FUSION_10D_DN	0.468085	0.805214	0.451282	0.996849	263	3	C1QA, C1QB, CCL13	C1QA, C1QB, CCL13
ONDER_CDH1_TARGETS_1_UP	0.471631	0.80757	0.450998	0.996221	265	3	ASNS, THEMIS2	ASNS, THEMIS2
MIKKELSEN_MEF_HCP_WITH_H3K27ME3	0.471631	0.80757	0.449685	0.993321	265	3	STMN3, THEMIS2, GOLGA7B	STMN3, THEMIS2, GOLGA7B
WEI_MIR34A_TARGETS	0.517526	0.838532	0.741117	0.993072	250	1	MRPL10	MRPL10
DELYS_THYROID_CANCER_UP	0.474832	0.807747	0.329799	0.992339	282	7	C1QA, RDH5, CA11, C1QB, SCG5, CCL13	C1QA, RDH5, CA11, C1QB, SCG5, CCL13
FORTSCHEGGER_PHF8_TARGETS_UP	0.43833	0.779665	0.535714	0.990379	230	2	ASNS, GPR180	ASNS, GPR180
XU_GH1_EXOGENOUS_TARGETS_DN	0.43833	0.779665	0.535714	0.990379	230	2	MITF, GPR180	MITF, GPR180
BIOCARTA_CLASSIC_PATHWAY	0.440228	0.779665	0.533906	0.987036	231	2	C1QA, C1QB	C1QA, C1QB
BIOCARTA_COMP_PATHWAY	0.440228	0.779665	0.533906	0.987036	231	2	C1QA, C1QB	C1QA, C1QB
KEGG_PRION_DISEASES	0.440228	0.779665	0.533906	0.987036	231	2	C1QA, C1QB	C1QA, C1QB
KEGG_SYSTEMIC_LUPUS_ERYTHEMATOSUS	0.440228	0.779665	0.533906	0.987036	231	2	C1QA, C1QB	C1QA, C1QB
LEE_TARGETS_OF_PTCH1_AND_SUFU_UP	0.440228	0.779665	0.533906	0.987036	231	2	C1QA, C1QB	C1QA, C1QB
REACTOME_CREATION_OF_C4_AND_C2_ACTIVATORS	0.440228	0.779665	0.533906	0.987036	231	2	C1QA, C1QB	C1QA, C1QB
VERHAAK_AML_WITH_NPM1_MUTATED_UP	0.440228	0.779665	0.533906	0.987036	231	2	C1QA, C1QB	C1QA, C1QB
WP_ALLOGRAFT_REJECTION	0.440228	0.779665	0.533906	0.987036	231	2	C1QA, C1QB	C1QA, C1QB
WP_COMPLEMENT_ACTIVATION	0.440228	0.779665	0.533906	0.987036	231	2	C1QA, C1QB	C1QA, C1QB
WP_COMPLEMENT_SYSTEM_IN_NEURONAL_DEVELOPMENT_AND_PLASTICITY	0.440228	0.779665	0.533906	0.987036	231	2	C1QA, C1QB	C1QA, C1QB
WP_OXIDATIVE_DAMAGE_RESPONSE	0.440228	0.779665	0.533906	0.987036	231	2	C1QA, C1QB	C1QA, C1QB
FARMER_BREAST_CANCER_CLUSTER_5	0.531959	0.850992	0.736041	0.98627	257	1	FTSJ3	FTSJ3
NIKOLSKY_BREAST_CANCER_17Q21_Q25_AMPLICON	0.531959	0.850992	0.736041	0.98627	257	1	FTSJ3	FTSJ3
STONER_ESOPHAGEAL_CARCINOGENESIS_UP	0.531959	0.850992	0.736041	0.98627	257	1	FTSJ3	FTSJ3
WANG_TARGETS_OF_MLL_CBP_FUSION_DN	0.531959	0.850992	0.736041	0.98627	257	1	FTSJ3	FTSJ3
LIM_MAMMARY_LUMINAL_MATURE_DN	0.440228	0.779665	0.533346	0.986001	231	2	NTRK2	NTRK2
MULLIGHAN_MLL_SIGNATURE_2_DN	0.440228	0.779665	0.533346	0.986001	231	2	NTRK2	NTRK2
BONOME_OVARIAN_CANCER_SURVIVAL_OPTIMAL_DEBULKING	0.475524	0.807747	0.396907	0.984741	271	4	CCND3, EMC1, CA5B, CILP	CCND3, EMC1, CA5B, CILP
LU_AGING_BRAIN_UP	0.455408	0.789067	0.530612	0.980947	239	2	NTRK2	NTRK2
NAKAMURA_METASTASIS	0.455408	0.789067	0.530612	0.980947	239	2	NTRK2	NTRK2
RICKMAN_HEAD_AND_NECK_CANCER_E	0.455408	0.789067	0.530612	0.980947	239	2	NTRK2	NTRK2
DANG_BOUND_BY_MYC	0.475043	0.807747	0.34682	0.980462	275	6	IL11RA, POLD4, MGST1, ANAPC10	IL11RA, POLD4, MGST1, ANAPC10
FONTAINE_THYROID_TUMOR_UNCERTAIN_MALIGNANCY_UP	0.548454	0.869261	0.730964	0.979468	265	1	CA11	CA11
YAGI_AML_SURVIVAL	0.548454	0.869261	0.730964	0.979468	265	1	CA11	CA11
SHETH_LIVER_CANCER_VS_TXNIP_LOSS_PAM5	0.485816	0.814623	0.443407	0.979454	273	3	GLIPR2, MITF, HHIP	GLIPR2, MITF, HHIP
KEGG_MAPK_SIGNALING_PATHWAY	0.455408	0.789067	0.529707	0.979272	239	2	NTRK2, NGF	NTRK2, NGF
KEGG_NEUROTROPHIN_SIGNALING_PATHWAY	0.455408	0.789067	0.529707	0.979272	239	2	NTRK2, NGF	NTRK2, NGF
PID_SHP2_PATHWAY	0.455408	0.789067	0.529707	0.979272	239	2	NTRK2, NGF	NTRK2, NGF
PID_TRKR_PATHWAY	0.455408	0.789067	0.529707	0.979272	239	2	NTRK2, NGF	NTRK2, NGF
REACTOME_ACTIVATION_OF_TRKA_RECEPTORS	0.455408	0.789067	0.529707	0.979272	239	2	NTRK2, NGF	NTRK2, NGF
WP_MAPK_SIGNALING_PATHWAY	0.455408	0.789067	0.529707	0.979272	239	2	NTRK2, NGF	NTRK2, NGF
YAUCH_HEDGEHOG_SIGNALING_PARACRINE_UP	0.455408	0.789067	0.528804	0.977604	239	2	NTRK2, SCG5	NTRK2, SCG5
BOYAULT_LIVER_CANCER_SUBCLASS_G5_DN	0.548454	0.869261	0.725888	0.972666	265	1	THEMIS2	THEMIS2
PEREZ_TP53_AND_TP63_TARGETS	0.548454	0.869261	0.725888	0.972666	265	1	THEMIS2	THEMIS2
PEREZ_TP63_TARGETS	0.548454	0.869261	0.725888	0.972666	265	1	THEMIS2	THEMIS2
VANTVEER_BREAST_CANCER_BRCA1_UP	0.548454	0.869261	0.725888	0.972666	265	1	THEMIS2	THEMIS2
XU_HGF_TARGETS_INDUCED_BY_AKT1_48HR_UP	0.548454	0.869261	0.725888	0.972666	265	1	THEMIS2	THEMIS2
YANG_BREAST_CANCER_ESR1_BULK_DN	0.548454	0.869261	0.725888	0.972666	265	1	THEMIS2	THEMIS2
MARTENS_BOUND_BY_PML_RARA_FUSION	0.496503	0.814623	0.391596	0.971563	283	4	AK1, CCND3	AK1, CCND3
DELASERNA_MYOD_TARGETS_UP	0.472486	0.80757	0.52551	0.971514	248	2	CCND3, FCER1G	CCND3, FCER1G
KAAB_FAILED_HEART_VENTRICLE_DN	0.472486	0.80757	0.52551	0.971514	248	2	C1QB, FCER1G	C1QB, FCER1G
NADLER_OBESITY_UP	0.472486	0.80757	0.52551	0.971514	248	2	C1QB, FCER1G	C1QB, FCER1G
REACTOME_C_TYPE_LECTIN_RECEPTORS_CLRS	0.472486	0.80757	0.52551	0.971514	248	2	SRC, FCER1G	SRC, FCER1G
REACTOME_CELL_SURFACE_INTERACTIONS_AT_THE_VASCULAR_WALL	0.472486	0.80757	0.52551	0.971514	248	2	SRC, FCER1G	SRC, FCER1G
RICKMAN_METASTASIS_DN	0.472486	0.80757	0.52551	0.971514	248	2	AVPI1, FCER1G	AVPI1, FCER1G
MULLIGHAN_MLL_SIGNATURE_1_UP	0.496503	0.814623	0.391355	0.970967	283	4	POLD4, CCND3	POLD4, CCND3
KEGG_TIGHT_JUNCTION	0.476281	0.807747	0.523142	0.967137	250	2	SRC	SRC
REACTOME_AUTOPHAGY	0.476281	0.807747	0.523142	0.967137	250	2	SRC	SRC
REACTOME_SELECTIVE_AUTOPHAGY	0.476281	0.807747	0.523142	0.967137	250	2	SRC	SRC
ALONSO_METASTASIS_NEURAL_UP	0.579381	0.877594	0.720812	0.965864	280	1	MITF	MITF
BIOCARTA_MELANOCYTE_PATHWAY	0.579381	0.877594	0.720812	0.965864	280	1	MITF	MITF
BROWNE_HCMV_INFECTION_18HR_UP	0.579381	0.877594	0.720812	0.965864	280	1	MITF	MITF
DACOSTA_UV_RESPONSE_VIA_ERCC3_TTD_DN	0.579381	0.877594	0.720812	0.965864	280	1	MITF	MITF
FOROUTAN_PRODRANK_TGFB_EMT_DN	0.579381	0.877594	0.720812	0.965864	280	1	MITF	MITF
FOROUTAN_TGFB_EMT_DN	0.579381	0.877594	0.720812	0.965864	280	1	MITF	MITF
GRADE_COLON_AND_RECTAL_CANCER_DN	0.579381	0.877594	0.720812	0.965864	280	1	MITF	MITF
HERNANDEZ_ABERRANT_MITOSIS_BY_DOCETACEL_4NM_UP	0.579381	0.877594	0.720812	0.965864	280	1	MITF	MITF
HESS_TARGETS_OF_HOXA9_AND_MEIS1_DN	0.579381	0.877594	0.720812	0.965864	280	1	MITF	MITF
HOEGERKORP_CD44_TARGETS_DIRECT_UP	0.579381	0.877594	0.720812	0.965864	280	1	MITF	MITF
KEGG_MELANOMA	0.579381	0.877594	0.720812	0.965864	280	1	MITF	MITF
PID_IL6_7_PATHWAY	0.579381	0.877594	0.720812	0.965864	280	1	MITF	MITF
PID_P38_ALPHA_BETA_DOWNSTREAM_PATHWAY	0.579381	0.877594	0.720812	0.965864	280	1	MITF	MITF
REACTOME_SUMOYLATION_OF_TRANSCRIPTION_FACTORS	0.579381	0.877594	0.720812	0.965864	280	1	MITF	MITF
WP_GPR143_IN_MELANOCYTES_AND_RETINAL_PIGMENT_EPITHELIUM_CELLS	0.579381	0.877594	0.720812	0.965864	280	1	MITF	MITF
WP_MELANOMA	0.579381	0.877594	0.720812	0.965864	280	1	MITF	MITF
WP_NEURAL_CREST_DIFFERENTIATION	0.579381	0.877594	0.720812	0.965864	280	1	MITF	MITF
WP_PROSTAGLANDIN_SYNTHESIS_AND_REGULATION	0.579381	0.877594	0.720812	0.965864	280	1	MITF	MITF
WU_SILENCED_BY_METHYLATION_IN_BLADDER_CANCER	0.579381	0.877594	0.720812	0.965864	280	1	MITF	MITF
ZHU_CMV_24_HR_DN	0.579381	0.877594	0.720812	0.965864	280	1	MITF	MITF
ZHU_CMV_ALL_DN	0.579381	0.877594	0.720812	0.965864	280	1	MITF	MITF
REACTOME_NUCLEAR_SIGNALING_BY_ERBB4	0.478178	0.807747	0.521317	0.963762	251	2	SRC	SRC
REACTOME_SIGNAL_REGULATORY_PROTEIN_FAMILY_INTERACTIONS	0.478178	0.807747	0.521317	0.963762	251	2	SRC	SRC
REACTOME_SIGNALING_BY_ERBB4	0.478178	0.807747	0.521317	0.963762	251	2	SRC	SRC
REACTOME_SIGNALING_BY_FGFR	0.478178	0.807747	0.521317	0.963762	251	2	SRC	SRC
REACTOME_SIGNALING_BY_FGFR2	0.478178	0.807747	0.521317	0.963762	251	2	SRC	SRC
WP_FIBRIN_COMPLEMENT_RECEPTOR_3_SIGNALING_PATHWAY	0.478178	0.807747	0.521317	0.963762	251	2	SRC	SRC
PID_NETRIN_PATHWAY	0.495256	0.814623	0.520408	0.962082	260	2	SRC, UNC5C	SRC, UNC5C
PID_PRL_SIGNALING_EVENTS_PATHWAY	0.495256	0.814623	0.520408	0.962082	260	2	SRC	SRC
REACTOME_NETRIN_MEDIATED_REPULSION_SIGNALS	0.495256	0.814623	0.520408	0.962082	260	2	SRC, UNC5C	SRC, UNC5C
REACTOME_TRANSCRIPTIONAL_REGULATION_BY_RUNX2	0.495256	0.814623	0.520408	0.962082	260	2	SRC	SRC
STARK_PREFRONTAL_CORTEX_22Q11_DELETION_UP	0.495256	0.814623	0.520408	0.962082	260	2	SRC	SRC
ZHAN_MULTIPLE_MYELOMA_CD2_UP	0.495256	0.814623	0.520408	0.962082	260	2	SRC	SRC
PID_PI3K_PLC_TRK_PATHWAY	0.495256	0.814623	0.519503	0.960408	260	2	SRC, NGF	SRC, NGF
REACTOME_SIGNALLING_TO_ERKS	0.495256	0.814623	0.519503	0.960408	260	2	SRC, NGF	SRC, NGF
REACTOME_SIGNALLING_TO_RAS	0.495256	0.814623	0.519503	0.960408	260	2	SRC, NGF	SRC, NGF
MIKKELSEN_ES_ICP_WITH_H3K4ME3	0.495784	0.814623	0.303628	0.960377	293	8	OAS1, AK1, POLD4	OAS1, AK1, POLD4
REACTOME_L1CAM_INTERACTIONS	0.495256	0.814623	0.5186	0.958739	260	2	SRC, CNTNAP1	SRC, CNTNAP1
REACTOME_MEMBRANE_TRAFFICKING	0.495256	0.814623	0.5186	0.958739	260	2	SRC, COG8	SRC, COG8
REACTOME_VESICLE_MEDIATED_TRANSPORT	0.495256	0.814623	0.5186	0.958739	260	2	SRC, COG8	SRC, COG8
WP_ACUTE_VIRAL_MYOCARDITIS	0.495256	0.814623	0.5186	0.958739	260	2	SRC, AIF1	SRC, AIF1
CREIGHTON_ENDOCRINE_THERAPY_RESISTANCE_2	0.509466	0.829396	0.337922	0.955307	295	6	OASL, DNAL4, GLIPR2, RSAD2	OASL, DNAL4, GLIPR2, RSAD2
KAYO_AGING_MUSCLE_UP	0.497154	0.814623	0.515306	0.95265	261	2	ASNS, AIF1	ASNS, AIF1
LEE_DIFFERENTIATING_T_LYMPHOCYTE	0.497154	0.814623	0.515306	0.95265	261	2	CCND3, AIF1	CCND3, AIF1
WANG_TUMOR_INVASIVENESS_DN	0.606186	0.883741	0.71066	0.95226	293	1	SCYL1	SCYL1
CAIRO_HEPATOBLASTOMA_CLASSES_UP	0.504744	0.823385	0.51485	0.951808	265	2	MRS2	MRS2
GROSS_HYPOXIA_VIA_ELK3_UP	0.515957	0.836556	0.430769	0.951538	290	3	AK1, RPA2, CPT2	AK1, RPA2, CPT2
LEE_LIVER_CANCER_DENA_DN	0.515957	0.836556	0.430769	0.951538	290	3	PHYH, SELENBP1, CPT2	PHYH, SELENBP1, CPT2
WP_NUCLEAR_RECEPTORS_METAPATHWAY	0.515957	0.836556	0.430769	0.951538	290	3	SRC, MGST1, CPT2	SRC, MGST1, CPT2
MARTINEZ_RB1_TARGETS_UP	0.508143	0.827804	0.275182	0.950471	311	10	USP18, HERC6, GPSM1, AGPAT1, CMTR1, C1QB, HHIP, ZC3H11A, RTP4	USP18, HERC6, GPSM1, AGPAT1, CMTR1, C1QB, HHIP, ZC3H11A, RTP4
BROWNE_HCMV_INFECTION_48HR_UP	0.512334	0.833499	0.512132	0.946781	269	2	MRS2, RBP4	MRS2, RBP4
REACTOME_PROTEIN_UBIQUITINATION	0.612371	0.883741	0.705584	0.945459	296	1	USP5	USP5
REACTOME_SYNTHESIS_OF_ACTIVE_UBIQUITIN_ROLES_OF_E1_AND_E2_ENZYMES	0.612371	0.883741	0.705584	0.945459	296	1	USP5	USP5
HILLION_HMGA1_TARGETS	0.524823	0.847491	0.425641	0.94021	295	3	ALDOA, MGST1, NGF	ALDOA, MGST1, NGF
HILLION_HMGA1B_TARGETS	0.524823	0.847491	0.425641	0.94021	295	3	CCND3, MGST1, NGF	CCND3, MGST1, NGF
KYNG_DNA_DAMAGE_DN	0.524823	0.847491	0.425641	0.94021	295	3	IL11RA, AGPAT1, NGF	IL11RA, AGPAT1, NGF
BROWNE_HCMV_INFECTION_10HR_UP	0.626804	0.883741	0.700508	0.938657	303	1	PIGH	PIGH
KAAB_FAILED_HEART_ATRIUM_DN	0.626804	0.883741	0.700508	0.938657	303	1	PIGH	PIGH
KEGG_GLYCOSYLPHOSPHATIDYLINOSITOL_GPI_ANCHOR_BIOSYNTHESIS	0.626804	0.883741	0.700508	0.938657	303	1	PIGH	PIGH
REACTOME_POST_TRANSLATIONAL_MODIFICATION_SYNTHESIS_OF_GPI_ANCHORED_PROTEINS	0.626804	0.883741	0.700508	0.938657	303	1	PIGH	PIGH
REACTOME_SYNTHESIS_OF_GLYCOSYLPHOSPHATIDYLINOSITOL_GPI	0.626804	0.883741	0.700508	0.938657	303	1	PIGH	PIGH
TAKAO_RESPONSE_TO_UVB_RADIATION_UP	0.626804	0.883741	0.700508	0.938657	303	1	PIGH	PIGH
MCCABE_BOUND_BY_HOXC6	0.529412	0.850992	0.506473	0.936321	278	2	AVPI1	AVPI1
RIGGI_EWING_SARCOMA_PROGENITOR_DN	0.529412	0.850992	0.506473	0.936321	278	2	AVPI1	AVPI1
MANNE_COVID19_NONICU_VS_HEALTHY_DONOR_PLATELETS_DN	0.531309	0.850992	0.505102	0.933786	279	2	MTRNR2L6, NAP1L3	MTRNR2L6, NAP1L3
HSIAO_LIVER_SPECIFIC_GENES	0.555944	0.875883	0.376289	0.933585	317	4	MGST1, RBP4, SERPINA5, AGT	MGST1, RBP4, SERPINA5, AGT
NAKAYAMA_SOFT_TISSUE_TUMORS_PCA2_DN	0.555944	0.875883	0.376289	0.933585	317	4	NTRK2, SELENBP1, RBP4, AGT	NTRK2, SELENBP1, RBP4, AGT
JINESH_BLEBBISHIELD_TRANSFORMED_STEM_CELL_SPHERES_DN	0.531309	0.850992	0.504646	0.932943	279	2	AVPI1	AVPI1
ZWANG_CLASS_1_TRANSIENTLY_INDUCED_BY_EGF	0.531309	0.850992	0.504646	0.932943	279	2	AVPI1	AVPI1
BILANGES_SERUM_SENSITIVE_VIA_TSC1	0.630928	0.883741	0.695431	0.931855	305	1	MFAP4	MFAP4
BROWNE_HCMV_INFECTION_2HR_UP	0.630928	0.883741	0.695431	0.931855	305	1	MFAP4	MFAP4
CHEN_LVAD_SUPPORT_OF_FAILING_HEART_UP	0.630928	0.883741	0.695431	0.931855	305	1	MFAP4	MFAP4
NIKOLSKY_BREAST_CANCER_17P11_AMPLICON	0.630928	0.883741	0.695431	0.931855	305	1	MFAP4	MFAP4
PLASARI_NFIC_TARGETS_BASAL_DN	0.630928	0.883741	0.695431	0.931855	305	1	MFAP4	MFAP4
PLASARI_TGFB1_SIGNALING_VIA_NFIC_10HR_DN	0.630928	0.883741	0.695431	0.931855	305	1	MFAP4	MFAP4
PLASARI_TGFB1_SIGNALING_VIA_NFIC_1HR_UP	0.630928	0.883741	0.695431	0.931855	305	1	MFAP4	MFAP4
REACTOME_MOLECULES_ASSOCIATED_WITH_ELASTIC_FIBRES	0.630928	0.883741	0.695431	0.931855	305	1	MFAP4	MFAP4
VANDESLUIS_COMMD1_TARGETS_GROUP_3_DN	0.630928	0.883741	0.695431	0.931855	305	1	MFAP4	MFAP4
ZHAN_MULTIPLE_MYELOMA_CD1_UP	0.630928	0.883741	0.695431	0.931855	305	1	MFAP4	MFAP4
SHETH_LIVER_CANCER_VS_TXNIP_LOSS_PAM1	0.533207	0.85242	0.503737	0.931262	280	2	AVPI1	AVPI1
RUTELLA_RESPONSE_TO_CSF2RB_AND_IL4_DN	0.550085	0.870695	0.348323	0.93054	323	5	C1QA, MITF, RSAD2, AIF1	C1QA, MITF, RSAD2, AIF1
AFFAR_YY1_TARGETS_UP	0.539007	0.859973	0.420513	0.928882	303	3	SRC, NAP1L3, HHIP	SRC, NAP1L3, HHIP
KASLER_HDAC7_TARGETS_2_DN	0.630928	0.883741	0.690355	0.925053	305	1	GAMT	GAMT
KEGG_ARGININE_AND_PROLINE_METABOLISM	0.630928	0.883741	0.690355	0.925053	305	1	GAMT	GAMT
KEGG_GLYCINE_SERINE_AND_THREONINE_METABOLISM	0.630928	0.883741	0.690355	0.925053	305	1	GAMT	GAMT
OUELLET_OVARIAN_CANCER_INVASIVE_VS_LMP_DN	0.630928	0.883741	0.690355	0.925053	305	1	GAMT	GAMT
PUIFFE_INVASION_INHIBITED_BY_ASCITES_DN	0.630928	0.883741	0.690355	0.925053	305	1	GAMT	GAMT
REACTOME_CREATINE_METABOLISM	0.630928	0.883741	0.690355	0.925053	305	1	GAMT	GAMT
REACTOME_TRANSCRIPTIONAL_REGULATION_BY_MECP2	0.630928	0.883741	0.690355	0.925053	305	1	GAMT	GAMT
SMIRNOV_RESPONSE_TO_IR_6HR_UP	0.630928	0.883741	0.690355	0.925053	305	1	GAMT	GAMT
SMITH_TERT_TARGETS_DN	0.630928	0.883741	0.690355	0.925053	305	1	GAMT	GAMT
WP_BIOMARKERS_FOR_UREA_CYCLE_DISORDERS	0.630928	0.883741	0.690355	0.925053	305	1	GAMT	GAMT
WP_MECP2_AND_ASSOCIATED_RETT_SYNDROME	0.630928	0.883741	0.690355	0.925053	305	1	GAMT	GAMT
WP_UREA_CYCLE_AND_METABOLISM_OF_AMINO_GROUPS	0.630928	0.883741	0.690355	0.925053	305	1	GAMT	GAMT
WANG_SMARCE1_TARGETS_UP	0.564544	0.875883	0.326656	0.923458	327	6	NTRK2, STEAP1, GLIPR2	NTRK2, STEAP1, GLIPR2
RICKMAN_TUMOR_DIFFERENTIATED_MODERATELY_VS_POORLY_UP	0.564685	0.875883	0.372133	0.923274	322	4	C1QTNF3, GLB1, CMTR1	C1QTNF3, GLB1, CMTR1
REACTOME_METABOLISM_OF_AMINO_ACIDS_AND_DERIVATIVES	0.539007	0.859973	0.417333	0.921859	303	3	ASNS, GAMT	ASNS, GAMT
LEE_LIVER_CANCER_E2F1_UP	0.56167	0.875883	0.496269	0.917457	295	2	USP18	USP18
MIKKELSEN_IPS_WITH_HCP_H3K27ME3	0.56167	0.875883	0.496269	0.917457	295	2	USP18	USP18
BLANCO_MELO_COVID19_SARS_COV_2_INFECTION_A594_ACE2_EXPRESSING_CELLS_RUXOLITINIB_DN	0.563567	0.875883	0.494898	0.914921	296	2	CCND3, RBP4	CCND3, RBP4
CADWELL_ATG16L1_TARGETS_UP	0.563567	0.875883	0.494898	0.914921	296	2	RSAD2, RBP4	RSAD2, RBP4
CORRE_MULTIPLE_MYELOMA_DN	0.563567	0.875883	0.494898	0.914921	296	2	SELENBP1, RBP4	SELENBP1, RBP4
MATZUK_SPERMATOGONIA	0.563567	0.875883	0.494898	0.914921	296	2	UTP14C, RBP4	UTP14C, RBP4
MIKKELSEN_MCV6_HCP_WITH_H3K27ME3	0.563567	0.875883	0.494898	0.914921	296	2	STMN3, RBP4	STMN3, RBP4
ONGUSAHA_BRCA1_TARGETS_UP	0.563567	0.875883	0.494898	0.914921	296	2	MAGEH1, RBP4	MAGEH1, RBP4
RAO_BOUND_BY_SALL4_ISOFORM_A	0.563567	0.875883	0.494898	0.914921	296	2	MITF, RBP4	MITF, RBP4
REACTOME_METABOLISM_OF_VITAMINS_AND_COFACTORS	0.563567	0.875883	0.494898	0.914921	296	2	COASY, RBP4	COASY, RBP4
REACTOME_RETINOID_CYCLE_DISEASE_EVENTS	0.563567	0.875883	0.494898	0.914921	296	2	RDH5, RBP4	RDH5, RBP4
REACTOME_THE_CANONICAL_RETINOID_CYCLE_IN_RODS_TWILIGHT_VISION	0.563567	0.875883	0.494898	0.914921	296	2	RDH5, RBP4	RDH5, RBP4
REACTOME_VISUAL_PHOTOTRANSDUCTION	0.563567	0.875883	0.494898	0.914921	296	2	RDH5, RBP4	RDH5, RBP4
SHEPARD_BMYB_MORPHOLINO_DN	0.563567	0.875883	0.494898	0.914921	296	2	GPSM1, RBP4	GPSM1, RBP4
WP_VITAMIN_A_AND_CAROTENOID_METABOLISM	0.563567	0.875883	0.494898	0.914921	296	2	RDH5, RBP4	RDH5, RBP4
GAVIN_FOXP3_TARGETS_CLUSTER_P3	0.57685	0.877594	0.494442	0.914079	303	2	USP18	USP18
FARMER_BREAST_CANCER_BASAL_VS_LULMINAL	0.583893	0.877594	0.303665	0.913703	347	7	NDUFAF4, ECI2, GAMT, COX16, SERPINA5, CILP, SLC22A18	NDUFAF4, ECI2, GAMT, COX16, SERPINA5, CILP, SLC22A18
BUYTAERT_PHOTODYNAMIC_THERAPY_STRESS_UP	0.571429	0.877594	0.322917	0.912887	331	6	SRC, OASL, RSAD2, SCG5, ZNF442, ZNF212	SRC, OASL, RSAD2, SCG5, ZNF442, ZNF212
BLANCO_MELO_HUMAN_PARAINFLUENZA_VIRUS_3_INFECTION_A594_CELLS_DN	0.668041	0.900991	0.680203	0.911449	323	1	SELENBP1	SELENBP1
COULOUARN_TEMPORAL_TGFB1_SIGNATURE_DN	0.668041	0.900991	0.680203	0.911449	323	1	SELENBP1	SELENBP1
CROMER_TUMORIGENESIS_DN	0.668041	0.900991	0.680203	0.911449	323	1	SELENBP1	SELENBP1
FRASOR_RESPONSE_TO_ESTRADIOL_DN	0.668041	0.900991	0.680203	0.911449	323	1	SELENBP1	SELENBP1
HAHTOLA_SEZARY_SYNDROM_UP	0.668041	0.900991	0.680203	0.911449	323	1	SELENBP1	SELENBP1
HWANG_PROSTATE_CANCER_MARKERS	0.668041	0.900991	0.680203	0.911449	323	1	SELENBP1	SELENBP1
KOBAYASHI_EGFR_SIGNALING_24HR_UP	0.668041	0.900991	0.680203	0.911449	323	1	SELENBP1	SELENBP1
LUCAS_HNF4A_TARGETS_UP	0.668041	0.900991	0.680203	0.911449	323	1	SELENBP1	SELENBP1
PLASARI_TGFB1_SIGNALING_VIA_NFIC_1HR_DN	0.668041	0.900991	0.680203	0.911449	323	1	SELENBP1	SELENBP1
RUAN_RESPONSE_TO_TNF_DN	0.668041	0.900991	0.680203	0.911449	323	1	SELENBP1	SELENBP1
RUAN_RESPONSE_TO_TNF_TROGLITAZONE_DN	0.668041	0.900991	0.680203	0.911449	323	1	SELENBP1	SELENBP1
RUAN_RESPONSE_TO_TROGLITAZONE_DN	0.668041	0.900991	0.680203	0.911449	323	1	SELENBP1	SELENBP1
SEKI_INFLAMMATORY_RESPONSE_LPS_DN	0.668041	0.900991	0.680203	0.911449	323	1	SELENBP1	SELENBP1
VALK_AML_CLUSTER_7	0.668041	0.900991	0.680203	0.911449	323	1	SELENBP1	SELENBP1
VALK_AML_CLUSTER_8	0.668041	0.900991	0.680203	0.911449	323	1	SELENBP1	SELENBP1
WEIGEL_OXIDATIVE_STRESS_BY_HNE_AND_TBH	0.668041	0.900991	0.680203	0.911449	323	1	SELENBP1	SELENBP1
WP_IL1_AND_MEGAKARYOCYTES_IN_OBESITY	0.668041	0.900991	0.680203	0.911449	323	1	SELENBP1	SELENBP1
XIE_ST_HSC_S1PR3_OE_DN	0.668041	0.900991	0.680203	0.911449	323	1	SELENBP1	SELENBP1
REACTOME_G_ALPHA_I_SIGNALLING_EVENTS	0.57315	0.877594	0.322357	0.911304	332	6	SRC, ADCY3, GPSM1	SRC, ADCY3, GPSM1
REACTOME_SIGNALING_BY_GPCR	0.57315	0.877594	0.322357	0.911304	332	6	SRC, ADCY3, GPSM1	SRC, ADCY3, GPSM1
KINSEY_TARGETS_OF_EWSR1_FLII_FUSION_DN	0.556738	0.875883	0.410256	0.906226	313	3	IL11RA, SELENBP1, TRO	IL11RA, SELENBP1, TRO
NAKAYAMA_SOFT_TISSUE_TUMORS_PCA1_DN	0.556738	0.875883	0.410256	0.906226	313	3	NTRK2, RBP4, TRO	NTRK2, RBP4, TRO
QI_PLASMACYTOMA_DN	0.588235	0.877594	0.489796	0.905489	309	2	MAGEH1, LOXL4	MAGEH1, LOXL4
REACTOME_ELASTIC_FIBRE_FORMATION	0.588235	0.877594	0.489796	0.905489	309	2	MFAP4, LOXL4	MFAP4, LOXL4
REACTOME_EXTRACELLULAR_MATRIX_ORGANIZATION	0.588235	0.877594	0.489796	0.905489	309	2	MFAP4, LOXL4	MFAP4, LOXL4
NIKOLSKY_BREAST_CANCER_1Q21_AMPLICON	0.678351	0.904765	0.675127	0.904647	328	1	THEM4	THEM4
REACTOME_CD28_DEPENDENT_PI3K_AKT_SIGNALING	0.678351	0.904765	0.675127	0.904647	328	1	THEM4	THEM4
REACTOME_INSULIN_RECEPTOR_SIGNALLING_CASCADE	0.678351	0.904765	0.675127	0.904647	328	1	THEM4	THEM4
REACTOME_IRS_MEDIATED_SIGNALLING	0.678351	0.904765	0.675127	0.904647	328	1	THEM4	THEM4
REACTOME_MITOCHONDRIAL_FATTY_ACID_BETA_OXIDATION	0.678351	0.904765	0.675127	0.904647	328	1	THEM4	THEM4
REACTOME_SIGNALING_BY_INSULIN_RECEPTOR	0.678351	0.904765	0.675127	0.904647	328	1	THEM4	THEM4
REACTOME_VEGFR2_MEDIATED_VASCULAR_PERMEABILITY	0.678351	0.904765	0.675127	0.904647	328	1	THEM4	THEM4
ZHAN_MULTIPLE_MYELOMA_CD2_DN	0.678351	0.904765	0.675127	0.904647	328	1	THEM4	THEM4
FARMER_BREAST_CANCER_APOCRINE_VS_BASAL	0.59203	0.878598	0.487057	0.900427	311	2	ECHDC2	ECHDC2
KOKKINAKIS_METHIONINE_DEPRIVATION_96HR_DN	0.59203	0.878598	0.487057	0.900427	311	2	ECHDC2, RTP4	ECHDC2, RTP4
SOTIRIOU_BREAST_CANCER_GRADE_1_VS_3_DN	0.59203	0.878598	0.487057	0.900427	311	2	ECHDC2	ECHDC2
CHARAFE_BREAST_CANCER_LUMINAL_VS_MESENCHYMAL_UP	0.56383	0.875883	0.407077	0.899203	317	3	USP18, SELENBP1	USP18, SELENBP1
ZHOU_INFLAMMATORY_RESPONSE_FIMA_DN	0.592083	0.878598	0.317741	0.898254	343	6	DOK1, AVPI1, STEAP1	DOK1, AVPI1, STEAP1
BENPORATH_PROLIFERATION	0.68866	0.90524	0.670051	0.897846	333	1	PPIL1	PPIL1
GARCIA_TARGETS_OF_FLI1_AND_DAX1_DN	0.68866	0.90524	0.670051	0.897846	333	1	PPIL1	PPIL1
DARWICHE_PAPILLOMA_RISK_LOW_DN	0.612903	0.883741	0.484694	0.896057	322	2	ASNS	ASNS
DARWICHE_SKIN_TUMOR_PROMOTER_DN	0.612903	0.883741	0.484694	0.896057	322	2	ASNS	ASNS
TIEN_INTESTINE_PROBIOTICS_24HR_DN	0.612903	0.883741	0.484694	0.896057	322	2	ASNS	ASNS
WANG_LMO4_TARGETS_UP	0.576241	0.877594	0.404793	0.894157	324	3	MRPL10, SELENBP1	MRPL10, SELENBP1
AMUNDSON_RESPONSE_TO_ARSENITE	0.612903	0.883741	0.482865	0.892677	322	2	ASNS	ASNS
LI_WILMS_TUMOR_VS_FETAL_KIDNEY_1_DN	0.612903	0.883741	0.482865	0.892677	322	2	ASNS	ASNS
NAKAMURA_CANCER_MICROENVIRONMENT_DN	0.612903	0.883741	0.482865	0.892677	322	2	ASNS	ASNS
NIKOLSKY_BREAST_CANCER_7Q21_Q22_AMPLICON	0.612903	0.883741	0.482865	0.892677	322	2	ASNS	ASNS
REACTOME_TRANSCRIPTIONAL_REGULATION_BY_TP53	0.597246	0.881589	0.315742	0.892604	346	6	KAT5, RAD50, COX16, RPA2	KAT5, RAD50, COX16, RPA2
HOSHIDA_LIVER_CANCER_SUBCLASS_S3	0.576241	0.877594	0.403701	0.891745	324	3	POLD4, SELENBP1	POLD4, SELENBP1
BAE_BRCA1_TARGETS_UP	0.703093	0.907436	0.664975	0.891044	340	1	MGST1	MGST1
BHATTACHARYA_EMBRYONIC_STEM_CELL	0.703093	0.907436	0.664975	0.891044	340	1	MGST1	MGST1
BURTON_ADIPOGENESIS_6	0.703093	0.907436	0.664975	0.891044	340	1	MGST1	MGST1
DANG_MYC_TARGETS_UP	0.703093	0.907436	0.664975	0.891044	340	1	MGST1	MGST1
GAUSSMANN_MLL_AF4_FUSION_TARGETS_E_DN	0.703093	0.907436	0.664975	0.891044	340	1	MGST1	MGST1
KEGG_DRUG_METABOLISM_CYTOCHROME_P450	0.703093	0.907436	0.664975	0.891044	340	1	MGST1	MGST1
KEGG_GLUTATHIONE_METABOLISM	0.703093	0.907436	0.664975	0.891044	340	1	MGST1	MGST1
KEGG_METABOLISM_OF_XENOBIOTICS_BY_CYTOCHROME_P450	0.703093	0.907436	0.664975	0.891044	340	1	MGST1	MGST1
LI_CISPLATIN_RESISTANCE_UP	0.703093	0.907436	0.664975	0.891044	340	1	MGST1	MGST1
MARTIN_VIRAL_GPCR_SIGNALING_UP	0.703093	0.907436	0.664975	0.891044	340	1	MGST1	MGST1
MATTHEWS_AP1_TARGETS	0.703093	0.907436	0.664975	0.891044	340	1	MGST1	MGST1
REACTOME_AFLATOXIN_ACTIVATION_AND_DETOXIFICATION	0.703093	0.907436	0.664975	0.891044	340	1	MGST1	MGST1
REACTOME_BIOLOGICAL_OXIDATIONS	0.703093	0.907436	0.664975	0.891044	340	1	MGST1	MGST1
REACTOME_GLUTATHIONE_CONJUGATION	0.703093	0.907436	0.664975	0.891044	340	1	MGST1	MGST1
REACTOME_PHASE_II_CONJUGATION_OF_COMPOUNDS	0.703093	0.907436	0.664975	0.891044	340	1	MGST1	MGST1
RICKMAN_HEAD_AND_NECK_CANCER_C	0.703093	0.907436	0.664975	0.891044	340	1	MGST1	MGST1
SCHUHMACHER_MYC_TARGETS_UP	0.703093	0.907436	0.664975	0.891044	340	1	MGST1	MGST1
TURASHVILI_BREAST_DUCTAL_CARCINOMA_VS_DUCTAL_NORMAL_DN	0.703093	0.907436	0.664975	0.891044	340	1	MGST1	MGST1
WANG_CLASSIC_ADIPOGENIC_TARGETS_OF_PPARG	0.703093	0.907436	0.664975	0.891044	340	1	MGST1	MGST1
WP_METAPATHWAY_BIOTRANSFORMATION_PHASE_I_AND_II	0.703093	0.907436	0.664975	0.891044	340	1	MGST1	MGST1
WP_OXIDATIVE_STRESS_RESPONSE	0.703093	0.907436	0.664975	0.891044	340	1	MGST1	MGST1
YU_MYC_TARGETS_DN	0.703093	0.907436	0.664975	0.891044	340	1	MGST1	MGST1
GAUSSMANN_MLL_AF4_FUSION_TARGETS_C_DN	0.612903	0.883741	0.481955	0.890994	322	2	ASNS, CYS1	ASNS, CYS1
HERNANDEZ_ABERRANT_MITOSIS_BY_DOCETACEL_2NM_UP	0.612903	0.883741	0.481955	0.890994	322	2	ASNS, AGT	ASNS, AGT
IGARASHI_ATF4_TARGETS_DN	0.612903	0.883741	0.481955	0.890994	322	2	ASNS	ASNS
SERVITJA_LIVER_HNF1A_TARGETS_UP	0.612903	0.883741	0.481955	0.890994	322	2	ASNS	ASNS
WAKABAYASHI_ADIPOGENESIS_PPARG_BOUND_8D	0.581433	0.877594	0.257149	0.888185	356	10	OAS1, TM2D2, AK1	OAS1, TM2D2, AK1
BOYAULT_LIVER_CANCER_SUBCLASS_G3_DN	0.585106	0.877594	0.401968	0.887919	329	3	GAMT, SELENBP1	GAMT, SELENBP1
CHEN_HOXA5_TARGETS_9HR_UP	0.616698	0.883741	0.480144	0.887646	324	2	ASNS, SCG5	ASNS, SCG5
BOYLAN_MULTIPLE_MYELOMA_C_DN	0.629981	0.883741	0.479592	0.886625	331	2	MAGEH1	MAGEH1
FLORIO_NEOCORTEX_BASAL_RADIAL_GLIA_UP	0.629981	0.883741	0.479592	0.886625	331	2	RSAD2, SERPINA5	RSAD2, SERPINA5
HOLLMANN_APOPTOSIS_VIA_CD40_UP	0.629981	0.883741	0.479592	0.886625	331	2	MAGEH1	MAGEH1
MEISSNER_NPC_HCP_WITH_H3K4ME2	0.611205	0.883741	0.331606	0.885881	359	5	ADCY3, RBP4, GOLGA7B, CYS1, C7orf31	ADCY3, RBP4, GOLGA7B, CYS1, C7orf31
FULCHER_INFLAMMATORY_RESPONSE_LECTIN_VS_LPS_UP	0.611205	0.883741	0.331308	0.885084	359	5	SRC, POLD4, MGST1	SRC, POLD4, MGST1
BONOME_OVARIAN_CANCER_POOR_SURVIVAL_DN	0.709278	0.909324	0.659898	0.884242	343	1	PPAN	PPAN
GARGALOVIC_RESPONSE_TO_OXIDIZED_PHOSPHOLIPIDS_GREY_DN	0.709278	0.909324	0.659898	0.884242	343	1	PPAN	PPAN
FLECHNER_BIOPSY_KIDNEY_TRANSPLANT_REJECTED_VS_OK_UP	0.612903	0.883741	0.330939	0.884099	360	5	CCND3, C1QB, FCER1G, AIF1	CCND3, C1QB, FCER1G, AIF1
FURUKAWA_DUSP6_TARGETS_PCI35_UP	0.624126	0.883741	0.35567	0.88243	356	4	HERC6, THEMIS2, CNTNAP1, RTP4	HERC6, THEMIS2, CNTNAP1, RTP4
ACEVEDO_LIVER_CANCER_WITH_H3K27ME3_UP	0.633776	0.885661	0.476853	0.881562	333	2	MAGEH1	MAGEH1
PID_P75_NTR_PATHWAY	0.635674	0.886247	0.475946	0.879885	334	2	MAGEH1, NGF	MAGEH1, NGF
BENPORATH_SOX2_TARGETS	0.627622	0.883741	0.354163	0.878692	358	4	ARL4D, XAB2, CBY1, IGF2BP3	ARL4D, XAB2, CBY1, IGF2BP3
WAKABAYASHI_ADIPOGENESIS_PPARG_RXRA_BOUND_36HR	0.616299	0.883741	0.328771	0.878307	362	5	POLD4, ECI2, MGST1	POLD4, ECI2, MGST1
ONDER_CDH1_SIGNALING_VIA_CTNNB1	0.635674	0.886247	0.475042	0.878214	334	2	MAGEH1, SCG5	MAGEH1, SCG5
BUFFA_HYPOXIA_METAGENE	0.709278	0.909324	0.654822	0.87744	343	1	LRRC42	LRRC42
MARTINEZ_RESPONSE_TO_TRABECTEDIN_DN	0.709278	0.909324	0.654822	0.87744	343	1	LRRC42	LRRC42
FIGUEROA_AML_METHYLATION_CLUSTER_2_UP	0.645161	0.891185	0.47449	0.877193	339	2	IL11RA, SCG5	IL11RA, SCG5
FIGUEROA_AML_METHYLATION_CLUSTER_6_UP	0.645161	0.891185	0.47449	0.877193	339	2	IL11RA, SCG5	IL11RA, SCG5
FIGUEROA_AML_METHYLATION_CLUSTER_7_UP	0.645161	0.891185	0.47449	0.877193	339	2	IL11RA, SCG5	IL11RA, SCG5
HOSHIDA_LIVER_CANCER_SURVIVAL_DN	0.645161	0.891185	0.47449	0.877193	339	2	SELENBP1, SCG5	SELENBP1, SCG5
POMEROY_MEDULLOBLASTOMA_DESMOPLASIC_VS_CLASSIC_DN	0.645161	0.891185	0.47449	0.877193	339	2	CCND3, SCG5	CCND3, SCG5
CUI_TCF21_TARGETS_2_DN	0.645161	0.891185	0.47449	0.877193	339	2	AK1	AK1
IVANOVA_HEMATOPOIESIS_STEM_CELL_LONG_TERM	0.645161	0.891185	0.47449	0.877193	339	2	AK1	AK1
SHEDDEN_LUNG_CANCER_GOOD_SURVIVAL_A4	0.645161	0.891185	0.47449	0.877193	339	2	AK1	AK1
ZHONG_RESPONSE_TO_AZACITIDINE_AND_TSA_UP	0.645161	0.891185	0.472661	0.873812	339	2	AK1	AK1
LINDGREN_BLADDER_CANCER_CLUSTER_2A_DN	0.647059	0.892264	0.471751	0.87213	340	2	AK1	AK1
CAIRO_HEPATOBLASTOMA_UP	0.727835	0.924045	0.649746	0.870638	352	1	DZIP3	DZIP3
FISCHER_G2_M_CELL_CYCLE	0.727835	0.924045	0.649746	0.870638	352	1	DZIP3	DZIP3
KIM_MYCN_AMPLIFICATION_TARGETS_DN	0.727835	0.924045	0.649746	0.870638	352	1	DZIP3	DZIP3
RICKMAN_TUMOR_DIFFERENTIATED_WELL_VS_MODERATELY_UP	0.727835	0.924045	0.649746	0.870638	352	1	DZIP3	DZIP3
STEGMEIER_PREMITOTIC_CELL_CYCLE_REGULATORS	0.727835	0.924045	0.649746	0.870638	352	1	DZIP3	DZIP3
PROVENZANI_METASTASIS_UP	0.666034	0.900991	0.469388	0.86776	350	2	MRPL23	MRPL23
SENGUPTA_NASOPHARYNGEAL_CARCINOMA_WITH_LMP1_UP	0.64094	0.891185	0.287958	0.866443	381	7	OAS1, USP18, RSAD2, ZC3H11A, IGF2BP3, KLHL13, RNASE4	OAS1, USP18, RSAD2, ZC3H11A, IGF2BP3, KLHL13, RNASE4
IBRAHIM_NRF1_UP	0.629433	0.883741	0.391156	0.864036	354	3	ALDOA, MGST1, ZC3H11A	ALDOA, MGST1, ZC3H11A
YAO_TEMPORAL_RESPONSE_TO_PROGESTERONE_CLUSTER_10	0.740206	0.932868	0.64467	0.863836	358	1	SARNP	SARNP
REACTOME_METABOLISM_OF_LIPIDS	0.629005	0.883741	0.273042	0.863632	372	8	PHYH, ECI2, THEM4, GLB1, AGPAT1, CPT2, AGT	PHYH, ECI2, THEM4, GLB1, AGPAT1, CPT2, AGT
TURASHVILI_BREAST_LOBULAR_CARCINOMA_VS_LOBULAR_NORMAL_UP	0.629433	0.883741	0.390769	0.863181	354	3	NTRK2, MGST1	NTRK2, MGST1
KIM_ALL_DISORDERS_DURATION_CORR_DN	0.666034	0.900991	0.466649	0.862698	350	2	MRPL23	MRPL23
ONKEN_UVEAL_MELANOMA_DN	0.634975	0.886247	0.32247	0.861472	373	5	MAGEH1, IL11RA	MAGEH1, IL11RA
PEREZ_TP53_TARGETS	0.616893	0.883741	0.185943	0.861142	408	19	USP18, MAGEH1, AK1, RMDN2, GLIPR2, GPSM1, THEMIS2, GAMT	USP18, MAGEH1, AK1, RMDN2, GLIPR2, GPSM1, THEMIS2, GAMT
WHITFIELD_CELL_CYCLE_G2_M	0.632979	0.885579	0.389744	0.860915	356	3	TSKU, DZIP3, KLHDC9	TSKU, DZIP3, KLHDC9
BENPORATH_MYC_TARGETS_WITH_EBOX	0.632979	0.885579	0.389061	0.859407	356	3	IL11RA, MGST1	IL11RA, MGST1
REACTOME_CHROMATIN_MODIFYING_ENZYMES	0.690702	0.90524	0.464286	0.858328	363	2	KAT5	KAT5
REACTOME_HATS_ACETYLATE_HISTONES	0.690702	0.90524	0.464286	0.858328	363	2	KAT5	KAT5
REACTOME_TRANSPORT_OF_SMALL_MOLECULES	0.646853	0.892264	0.345658	0.85759	369	4	MRS2, ADCY3	MRS2, ADCY3
REACTOME_CELLULAR_RESPONSE_TO_CHEMICAL_STRESS	0.748454	0.9346	0.639594	0.857034	362	1	COX16	COX16
REACTOME_CYTOPROTECTION_BY_HMOX1	0.748454	0.9346	0.639594	0.857034	362	1	COX16	COX16
REACTOME_TP53_REGULATES_METABOLIC_GENES	0.748454	0.9346	0.639594	0.857034	362	1	COX16	COX16
WP_MITOCHONDRIAL_COMPLEX_IV_ASSEMBLY	0.748454	0.9346	0.639594	0.857034	362	1	COX16	COX16
TARTE_PLASMA_CELL_VS_PLASMABLAST_UP	0.650602	0.894212	0.303059	0.85675	377	6	AK1, MITF, ZNF32, FCER1G, CNTNAP1	AK1, MITF, ZNF32, FCER1G, CNTNAP1
REACTOME_ESTROGEN_DEPENDENT_GENE_EXPRESSION	0.690702	0.90524	0.462457	0.854948	363	2	KAT5	KAT5
BILD_E2F3_ONCOGENIC_SIGNATURE	0.657343	0.898181	0.34448	0.854666	375	4	CCND3, ADCY3	CCND3, ADCY3
KRIGE_RESPONSE_TO_TOSEDOSTAT_6HR_UP	0.65604	0.897424	0.283907	0.854254	390	7	NDUFAF4, ASNS, GORAB, AGA, FCER1G	NDUFAF4, ASNS, GORAB, AGA, FCER1G
PID_BCR_5PATHWAY	0.643617	0.891185	0.386391	0.85351	362	3	DOK1	DOK1
BHAT_ESR1_TARGETS_VIA_AKT1_UP	0.657343	0.898181	0.343812	0.853011	375	4	TSKU, ADCY3, SYT12	TSKU, ADCY3, SYT12
KAAB_HEART_ATRIUM_VS_VENTRICLE_UP	0.640068	0.891185	0.319241	0.852846	376	5	NTRK2, POLD4	NTRK2, POLD4
KEGG_HISTIDINE_METABOLISM	0.752577	0.9346	0.634518	0.850233	364	1	LCMT1	LCMT1
KEGG_SELENOAMINO_ACID_METABOLISM	0.752577	0.9346	0.634518	0.850233	364	1	LCMT1	LCMT1
KEGG_TYROSINE_METABOLISM	0.752577	0.9346	0.634518	0.850233	364	1	LCMT1	LCMT1
REACTOME_CYCLIN_A_B1_B2_ASSOCIATED_EVENTS_DURING_G2_M_TRANSITION	0.752577	0.9346	0.634518	0.850233	364	1	LCMT1	LCMT1
REACTOME_MITOTIC_G2_G2_M_PHASES	0.752577	0.9346	0.634518	0.850233	364	1	LCMT1	LCMT1
DEBOSSCHER_NFKB_TARGETS_REPRESSED_BY_GLUCOCORTICOIDS	0.702087	0.907436	0.459736	0.849917	369	2	KAT5, CCL13	KAT5, CCL13
MARTORIATI_MDM4_TARGETS_NEUROEPITHELIUM_DN	0.643463	0.891185	0.318021	0.849588	378	5	C1QTNF3, STMN3, C1QB, SCG5	C1QTNF3, STMN3, C1QB, SCG5
BOQUEST_STEM_CELL_CULTURED_VS_FRESH_DN	0.650709	0.894212	0.384615	0.849587	366	3	NTRK2, SERPINA5, MYOC	NTRK2, SERPINA5, MYOC
KRIGE_RESPONSE_TO_TOSEDOSTAT_24HR_UP	0.659396	0.899961	0.282339	0.849537	392	7	ASNS, DZIP3, GORAB, AGA, FCER1G	ASNS, DZIP3, GORAB, AGA, FCER1G
WP_DNA_REPAIR_PATHWAYS_FULL_NETWORK	0.643463	0.891185	0.318001	0.849535	378	5	RAD50, POLD4	RAD50, POLD4
REACTOME_ANTIGEN_PROCESSING_UBIQUITINATION_PROTEASOME_DEGRADATION	0.65365	0.8962	0.316062	0.844355	384	5	HERC6, DZIP3, ANAPC10, RNF123, KLHL13	HERC6, DZIP3, ANAPC10, RNF123, KLHL13
REACTOME_CLASS_I_MHC_MEDIATED_ANTIGEN_PROCESSING_PRESENTATION	0.65365	0.8962	0.316062	0.844355	384	5	HERC6, DZIP3, ANAPC10, RNF123, KLHL13	HERC6, DZIP3, ANAPC10, RNF123, KLHL13
WP_MITOCHONDRIAL_IMMUNE_RESPONSE_TO_SARSCOV2	0.71537	0.915399	0.456445	0.843833	376	2	NDUFAF1	NDUFAF1
KYNG_NORMAL_AGING_DN	0.758763	0.9346	0.629442	0.843431	367	1	GORAB	GORAB
KYNG_WERNER_SYNDROM_DN	0.758763	0.9346	0.629442	0.843431	367	1	GORAB	GORAB
NOUZOVA_TRETINOIN_AND_H4_ACETYLATION	0.758763	0.9346	0.629442	0.843431	367	1	GORAB	GORAB
WANG_CLIM2_TARGETS_DN	0.758763	0.9346	0.629442	0.843431	367	1	GORAB	GORAB
BLANCO_MELO_BRONCHIAL_EPITHELIAL_CELLS_INFLUENZA_A_DEL_NS1_INFECTION_UP	0.662992	0.900991	0.206522	0.840707	420	14	OAS1, OASL, USP18, HERC6, THEMIS2, RSAD2, CMTR1, GPR180, ZNF442, RTP4, RIPK3, STOML1, TTC38, EGFLAM	OAS1, OASL, USP18, HERC6, THEMIS2, RSAD2, CMTR1, GPR180, ZNF442, RTP4, RIPK3, STOML1, TTC38, EGFLAM
PURBEY_TARGETS_OF_CTBP1_NOT_SATB1_UP	0.73055	0.92593	0.454082	0.839464	384	2	DNAL4	DNAL4
HAN_SATB1_TARGETS_DN	0.672819	0.904383	0.278848	0.839032	400	7	OAS1, NDUFAF4	OAS1, NDUFAF4
ZHENG_BOUND_BY_FOXP3	0.676573	0.904765	0.33809	0.838812	386	4	MRS2, ECI2	MRS2, ECI2
KEGG_GALACTOSE_METABOLISM	0.764948	0.9346	0.624365	0.836629	370	1	GLB1	GLB1
KEGG_GLYCOSAMINOGLYCAN_DEGRADATION	0.764948	0.9346	0.624365	0.836629	370	1	GLB1	GLB1
KEGG_GLYCOSPHINGOLIPID_BIOSYNTHESIS_GANGLIO_SERIES	0.764948	0.9346	0.624365	0.836629	370	1	GLB1	GLB1
KEGG_SPHINGOLIPID_METABOLISM	0.764948	0.9346	0.624365	0.836629	370	1	GLB1	GLB1
REACTOME_DISEASES_ASSOCIATED_WITH_GLYCOSYLATION_PRECURSOR_BIOSYNTHESIS	0.764948	0.9346	0.624365	0.836629	370	1	GLB1	GLB1
REACTOME_DISEASES_OF_CARBOHYDRATE_METABOLISM	0.764948	0.9346	0.624365	0.836629	370	1	GLB1	GLB1
REACTOME_GLYCOSAMINOGLYCAN_METABOLISM	0.764948	0.9346	0.624365	0.836629	370	1	GLB1	GLB1
REACTOME_GLYCOSPHINGOLIPID_METABOLISM	0.764948	0.9346	0.624365	0.836629	370	1	GLB1	GLB1
REACTOME_HEPARAN_SULFATE_HEPARIN_HS_GAG_METABOLISM	0.764948	0.9346	0.624365	0.836629	370	1	GLB1	GLB1
REACTOME_HS_GAG_DEGRADATION	0.764948	0.9346	0.624365	0.836629	370	1	GLB1	GLB1
REACTOME_KERATAN_SULFATE_DEGRADATION	0.764948	0.9346	0.624365	0.836629	370	1	GLB1	GLB1
REACTOME_KERATAN_SULFATE_KERATIN_METABOLISM	0.764948	0.9346	0.624365	0.836629	370	1	GLB1	GLB1
REACTOME_MUCOPOLYSACCHARIDOSES	0.764948	0.9346	0.624365	0.836629	370	1	GLB1	GLB1
REACTOME_SIALIC_ACID_METABOLISM	0.764948	0.9346	0.624365	0.836629	370	1	GLB1	GLB1
REACTOME_SPHINGOLIPID_METABOLISM	0.764948	0.9346	0.624365	0.836629	370	1	GLB1	GLB1
SESTO_RESPONSE_TO_UV_C8	0.764948	0.9346	0.624365	0.836629	370	1	GLB1	GLB1
WP_CILIARY_LANDSCAPE	0.764948	0.9346	0.624365	0.836629	370	1	GLB1	GLB1
WP_DEGRADATION_PATHWAY_OF_SPHINGOLIPIDS_INCLUDING_DISEASES	0.764948	0.9346	0.624365	0.836629	370	1	GLB1	GLB1
WP_GLYCOSAMINOGLYCAN_DEGRADATION	0.764948	0.9346	0.624365	0.836629	370	1	GLB1	GLB1
WP_SPHINGOLIPID_METABOLISM_IN_SENESCENCE	0.764948	0.9346	0.624365	0.836629	370	1	GLB1	GLB1
ZHAN_V2_LATE_DIFFERENTIATION_GENES	0.764948	0.9346	0.624365	0.836629	370	1	GLB1	GLB1
BLANCO_MELO_COVID19_SARS_COV_2_INFECTION_A594_ACE2_EXPRESSING_CELLS_UP	0.686747	0.904765	0.295548	0.835515	398	6	USP18, HERC6, THEMIS2	USP18, HERC6, THEMIS2
REACTOME_RETROGRADE_NEUROTROPHIN_SIGNALLING	0.736243	0.928727	0.450436	0.832725	387	2	DNAL4, NGF	DNAL4, NGF
IZADPANAH_STEM_CELL_ADIPOSE_VS_BONE_DN	0.683566	0.904765	0.335052	0.831275	390	4	CA11, MFAP4, KLHDC9, IGF2BP3	CA11, MFAP4, KLHDC9, IGF2BP3
KEGG_CHEMOKINE_SIGNALING_PATHWAY	0.736243	0.928727	0.44898	0.830032	387	2	ADCY3, CCL13	ADCY3, CCL13
KEGG_CYTOKINE_CYTOKINE_RECEPTOR_INTERACTION	0.736243	0.928727	0.44898	0.830032	387	2	IL11RA, CCL13	IL11RA, CCL13
RUTELLA_RESPONSE_TO_CSF2RB_AND_IL4_UP	0.736243	0.928727	0.44898	0.830032	387	2	PHYH, CCL13	PHYH, CCL13
YAGI_AML_WITH_INV_16_TRANSLOCATION	0.687063	0.904765	0.334473	0.829839	392	4	NDUFAF1, GLB1, C12orf29	NDUFAF1, GLB1, C12orf29
MOREAUX_MULTIPLE_MYELOMA_BY_TACI_DN	0.764948	0.9346	0.619289	0.829827	370	1	ANAPC10	ANAPC10
WAESCH_ANAPHASE_PROMOTING_COMPLEX	0.764948	0.9346	0.619289	0.829827	370	1	ANAPC10	ANAPC10
ZHANG_RESPONSE_TO_IKK_INHIBITOR_AND_TNF_DN	0.764948	0.9346	0.619289	0.829827	370	1	ANAPC10	ANAPC10
GAUSSMANN_MLL_AF4_FUSION_TARGETS_A_DN	0.696809	0.907436	0.374801	0.827909	392	3	C1QTNF3, LOXL4, SLC22A18	C1QTNF3, LOXL4, SLC22A18
LEE_AGING_CEREBELLUM_UP	0.700355	0.907436	0.374359	0.826932	394	3	C1QA, C1QB, AGT	C1QA, C1QB, AGT
PEDERSEN_METASTASIS_BY_ERBB2_ISOFORM_7	0.702128	0.907436	0.373446	0.824916	395	3	STEAP1, DZIP3	STEAP1, DZIP3
BROCKE_APOPTOSIS_REVERSED_BY_IL6	0.702128	0.907436	0.373333	0.824666	395	3	OAS1	OAS1
HONRADO_BREAST_CANCER_BRCA1_VS_BRCA2	0.741935	0.933943	0.445769	0.824097	390	2	RAD50	RAD50
WP_BREAST_CANCER_PATHWAY	0.741935	0.933943	0.445769	0.824097	390	2	RAD50	RAD50
REACTOME_FORMATION_OF_TC_NER_PRE_INCISION_COMPLEX	0.783505	0.93568	0.614213	0.823025	379	1	XAB2	XAB2
WP_RETT_SYNDROME_CAUSING_GENES	0.783505	0.93568	0.614213	0.823025	379	1	XAB2	XAB2
TSAI_RESPONSE_TO_IONIZING_RADIATION	0.743833	0.9346	0.444859	0.822413	391	2	RAD50	RAD50
IVANOVA_HEMATOPOIESIS_INTERMEDIATE_PROGENITOR	0.703901	0.90799	0.372074	0.821884	396	3	ALDOA	ALDOA
KARLSSON_TGFB1_TARGETS_DN	0.747628	0.9346	0.443878	0.8206	393	2	MGST1, CNTNAP1	MGST1, CNTNAP1
BOCHKIS_FOXA2_TARGETS	0.747628	0.9346	0.442497	0.818048	393	2	IL11RA	IL11RA
LOPEZ_MBD_TARGETS	0.702703	0.907436	0.214843	0.817004	441	12	ALDOA, RAD50, POLD4, USP5, ANAPC15, SYT12, SERPINA5, CNTNAP1, CPT2	ALDOA, RAD50, POLD4, USP5, ANAPC15, SYT12, SERPINA5, CNTNAP1, CPT2
GROSS_ELK3_TARGETS_DN	0.791753	0.936033	0.609137	0.816223	383	1	RSAD2	RSAD2
HORIUCHI_WTAP_TARGETS_UP	0.791753	0.936033	0.609137	0.816223	383	1	RSAD2	RSAD2
LEE_SP4_THYMOCYTE	0.791753	0.936033	0.609137	0.816223	383	1	RSAD2	RSAD2
PAPASPYRIDONOS_UNSTABLE_ATEROSCLEROTIC_PLAQUE_UP	0.791753	0.936033	0.609137	0.816223	383	1	RSAD2	RSAD2
SEKI_INFLAMMATORY_RESPONSE_LPS_UP	0.791753	0.936033	0.609137	0.816223	383	1	RSAD2	RSAD2
WP_NONGENOMIC_ACTIONS_OF_125_DIHYDROXYVITAMIN_D3	0.791753	0.936033	0.609137	0.816223	383	1	RSAD2	RSAD2
YAN_ESCAPE_FROM_ANOIKIS	0.791753	0.936033	0.609137	0.816223	383	1	RSAD2	RSAD2
ZHAN_MULTIPLE_MYELOMA_HP_UP	0.791753	0.936033	0.609137	0.816223	383	1	RSAD2	RSAD2
FERNANDEZ_BOUND_BY_MYC	0.747628	0.9346	0.440667	0.814665	393	2	IL11RA	IL11RA
MATZUK_IMPLANTATION_AND_UTERINE	0.747628	0.9346	0.440667	0.814665	393	2	IL11RA	IL11RA
REACTOME_METABOLISM_OF_CARBOHYDRATES	0.723404	0.921745	0.368205	0.813338	407	3	ALDOA, GLB1	ALDOA, GLB1
FORTSCHEGGER_PHF8_TARGETS_DN	0.675896	0.904765	0.235458	0.813266	414	10	APEH, OASL, CCND3, GPSM1, AGPAT1, USB1	APEH, OASL, CCND3, GPSM1, AGPAT1, USB1
CHIARADONNA_NEOPLASTIC_TRANSFORMATION_KRAS_CDC25_DN	0.747628	0.9346	0.439757	0.812981	393	2	IL11RA	IL11RA
WP_ANGIOTENSIN_II_RECEPTOR_TYPE_1_PATHWAY	0.747628	0.9346	0.439757	0.812981	393	2	IL11RA, AGT	IL11RA, AGT
DAZARD_RESPONSE_TO_UV_SCC_UP	0.797938	0.937831	0.604061	0.809421	386	1	ANAPC15	ANAPC15
WANG_METASTASIS_OF_BREAST_CANCER	0.797938	0.937831	0.604061	0.809421	386	1	ANAPC15	ANAPC15
REACTOME_ADAPTIVE_IMMUNE_SYSTEM	0.679549	0.904765	0.242121	0.809141	421	9	SRC, HERC6, THEM4, DZIP3, ANAPC10	SRC, HERC6, THEM4, DZIP3, ANAPC10
BENPORATH_CYCLING_GENES	0.740304	0.932868	0.254603	0.805309	438	8	TSKU, MITF, DZIP3, RPA2, USB1	TSKU, MITF, DZIP3, RPA2, USB1
REACTOME_COMPLEMENT_CASCADE	0.73227	0.926151	0.364548	0.805259	412	3	C1QA	C1QA
REACTOME_INITIAL_TRIGGERING_OF_COMPLEMENT	0.73227	0.926151	0.364548	0.805259	412	3	C1QA	C1QA
IGLESIAS_E2F_TARGETS_UP	0.73227	0.926151	0.363659	0.803295	412	3	C1QA	C1QA
LIU_VAV3_PROSTATE_CARCINOGENESIS_UP	0.73227	0.926151	0.363659	0.803295	412	3	C1QA	C1QA
LEE_AGING_MUSCLE_DN	0.810309	0.937831	0.598985	0.80262	392	1	ZNF32	ZNF32
REACTOME_POST_TRANSLATIONAL_PROTEIN_MODIFICATION	0.724409	0.922535	0.195793	0.797032	459	14	USP18, FUOM, BABAM1, MITF, USP5, PIGH, GLB1	USP18, FUOM, BABAM1, MITF, USP5, PIGH, GLB1
MOHANKUMAR_HOXA1_TARGETS_UP	0.690821	0.90524	0.238313	0.796416	428	9	TSKU, USP5, PPAN, GLB1, UNC5C, SYT12, CPT2	TSKU, USP5, PPAN, GLB1, UNC5C, SYT12, CPT2
MILI_PSEUDOPODIA_CHEMOTAXIS_DN	0.814433	0.937831	0.593909	0.795818	394	1	EMC1	EMC1
MULLIGHAN_NPM1_MUTATED_SIGNATURE_1_DN	0.814433	0.937831	0.593909	0.795818	394	1	EMC1	EMC1
MULLIGHAN_NPM1_SIGNATURE_3_DN	0.814433	0.937831	0.593909	0.795818	394	1	EMC1	EMC1
BHAT_ESR1_TARGETS_NOT_VIA_AKT1_UP	0.779886	0.9346	0.430463	0.7958	410	2	TSKU	TSKU
JIANG_HYPOXIA_NORMAL	0.779886	0.9346	0.430463	0.7958	410	2	TSKU	TSKU
CAIRO_HEPATOBLASTOMA_DN	0.787476	0.936033	0.428645	0.792439	414	2	TSKU, CPT2	TSKU, CPT2
ANDERSEN_LIVER_CANCER_KRT19_DN	0.787476	0.936033	0.428571	0.792303	414	2	SELENBP1, CPT2	SELENBP1, CPT2
KEGG_FATTY_ACID_METABOLISM	0.787476	0.936033	0.428571	0.792303	414	2	ECI2, CPT2	ECI2, CPT2
LANDIS_ERBB2_BREAST_TUMORS_324_DN	0.787476	0.936033	0.428571	0.792303	414	2	PHYH, CPT2	PHYH, CPT2
LANDIS_ERBB2_BREAST_TUMORS_65_DN	0.787476	0.936033	0.428571	0.792303	414	2	PHYH, CPT2	PHYH, CPT2
WP_THERMOGENESIS	0.787476	0.936033	0.428571	0.792303	414	2	ADCY3, CPT2	ADCY3, CPT2
APRELIKOVA_BRCA1_TARGETS	0.82268	0.937831	0.588832	0.789016	398	1	RPA2	RPA2
HINATA_NFKB_TARGETS_FIBROBLAST_UP	0.82268	0.937831	0.588832	0.789016	398	1	RPA2	RPA2
JACKSON_DNMT1_TARGETS_UP	0.82268	0.937831	0.588832	0.789016	398	1	RPA2	RPA2
KALMA_E2F1_TARGETS	0.82268	0.937831	0.588832	0.789016	398	1	RPA2	RPA2
KENNY_CTNNB1_TARGETS_UP	0.82268	0.937831	0.588832	0.789016	398	1	RPA2	RPA2
LOPES_METHYLATED_IN_COLON_CANCER_DN	0.82268	0.937831	0.588832	0.789016	398	1	RPA2	RPA2
PID_ATR_PATHWAY	0.82268	0.937831	0.588832	0.789016	398	1	RPA2	RPA2
REACTOME_ACTIVATION_OF_ATR_IN_RESPONSE_TO_REPLICATION_STRESS	0.82268	0.937831	0.588832	0.789016	398	1	RPA2	RPA2
REACTOME_ACTIVATION_OF_THE_PRE_REPLICATIVE_COMPLEX	0.82268	0.937831	0.588832	0.789016	398	1	RPA2	RPA2
REACTOME_CELLULAR_RESPONSE_TO_HEAT_STRESS	0.82268	0.937831	0.588832	0.789016	398	1	RPA2	RPA2
REACTOME_DNA_REPLICATION_PRE_INITIATION	0.82268	0.937831	0.588832	0.789016	398	1	RPA2	RPA2
REACTOME_FORMATION_OF_INCISION_COMPLEX_IN_GG_NER	0.82268	0.937831	0.588832	0.789016	398	1	RPA2	RPA2
REACTOME_HSF1_ACTIVATION	0.82268	0.937831	0.588832	0.789016	398	1	RPA2	RPA2
REACTOME_REGULATION_OF_HSF1_MEDIATED_HEAT_SHOCK_RESPONSE	0.82268	0.937831	0.588832	0.789016	398	1	RPA2	RPA2
REACTOME_TRANSLESION_SYNTHESIS_BY_POLH	0.82268	0.937831	0.588832	0.789016	398	1	RPA2	RPA2
REACTOME_TRANSLESION_SYNTHESIS_BY_POLK	0.82268	0.937831	0.588832	0.789016	398	1	RPA2	RPA2
SLEBOS_HEAD_AND_NECK_CANCER_WITH_HPV_UP	0.82268	0.937831	0.588832	0.789016	398	1	RPA2	RPA2
WONG_EMBRYONIC_STEM_CELL_CORE	0.82268	0.937831	0.588832	0.789016	398	1	RPA2	RPA2
ZHOU_CELL_CYCLE_GENES_IN_IR_RESPONSE_24HR	0.82268	0.937831	0.588832	0.789016	398	1	RPA2	RPA2
ZHOU_CELL_CYCLE_GENES_IN_IR_RESPONSE_6HR	0.82268	0.937831	0.588832	0.789016	398	1	RPA2	RPA2
BYSTRYKH_HEMATOPOIESIS_STEM_CELL_QTL_TRANS	0.713355	0.913308	0.228225	0.788284	437	10	TM2D2, NDUFAF1, GPSM1, GLB1, RPA2, COASY	TM2D2, NDUFAF1, GPSM1, GLB1, RPA2, COASY
DELYS_THYROID_CANCER_DN	0.793169	0.936033	0.424451	0.784685	417	2	PHYH, MYOC	PHYH, MYOC
HOLLMANN_APOPTOSIS_VIA_CD40_DN	0.793169	0.936033	0.424451	0.784685	417	2	PHYH, RTP4	PHYH, RTP4
WP_NEUROINFLAMMATION_AND_GLUTAMATERGIC_SIGNALING	0.800759	0.937831	0.423469	0.782871	421	2	ADCY3, NGF	ADCY3, NGF
BLANCO_MELO_INFLUENZA_A_INFECTION_A594_CELLS_DN	0.83299	0.937831	0.583756	0.782214	403	1	GPANK1	GPANK1
REACTOME_DEUBIQUITINATION	0.748709	0.9346	0.27654	0.781779	434	6	USP18, BABAM1, USP5	USP18, BABAM1, USP5
ZHAN_MULTIPLE_MYELOMA_LB_DN	0.760638	0.9346	0.353846	0.78162	428	3	USP18, RSAD2, RTP4	USP18, RSAD2, RTP4
KATSANOU_ELAVL1_TARGETS_UP	0.746503	0.9346	0.314383	0.779995	426	4	C1QA, AGA, C1QB	C1QA, AGA, C1QB
KEGG_GLYCEROLIPID_METABOLISM	0.841237	0.937831	0.57868	0.775412	407	1	AGPAT1	AGPAT1
KEGG_GLYCEROPHOSPHOLIPID_METABOLISM	0.841237	0.937831	0.57868	0.775412	407	1	AGPAT1	AGPAT1
KYNG_DNA_DAMAGE_BY_4NQO_OR_GAMMA_RADIATION	0.841237	0.937831	0.57868	0.775412	407	1	AGPAT1	AGPAT1
REACTOME_CHREBP_ACTIVATES_METABOLIC_GENE_EXPRESSION	0.841237	0.937831	0.57868	0.775412	407	1	AGPAT1	AGPAT1
REACTOME_GLYCEROPHOSPHOLIPID_BIOSYNTHESIS	0.841237	0.937831	0.57868	0.775412	407	1	AGPAT1	AGPAT1
REACTOME_PHOSPHOLIPID_METABOLISM	0.841237	0.937831	0.57868	0.775412	407	1	AGPAT1	AGPAT1
REACTOME_SYNTHESIS_OF_PA	0.841237	0.937831	0.57868	0.775412	407	1	AGPAT1	AGPAT1
STEARMAN_LUNG_CANCER_EARLY_VS_LATE_DN	0.841237	0.937831	0.57868	0.775412	407	1	AGPAT1	AGPAT1
WP_TRIACYLGLYCERIDE_SYNTHESIS	0.841237	0.937831	0.57868	0.775412	407	1	AGPAT1	AGPAT1
FONTAINE_PAPILLARY_THYROID_CARCINOMA_DN	0.806452	0.937831	0.419349	0.775253	424	2	C16orf86, BMP5	C16orf86, BMP5
KEGG_PATHWAYS_IN_CANCER	0.817837	0.937831	0.418367	0.773439	430	2	MITF, HHIP	MITF, HHIP
SANA_RESPONSE_TO_IFNG_DN	0.817837	0.937831	0.418367	0.773439	430	2	XAB2, HHIP	XAB2, HHIP
CHIANG_LIVER_CANCER_SUBCLASS_UNANNOTATED_DN	0.75	0.9346	0.310745	0.77097	428	4	ALDOA, PPIL1, FCER1G	ALDOA, PPIL1, FCER1G
WP_ECTODERM_DIFFERENTIATION	0.733447	0.927151	0.288559	0.770881	431	5	TSKU, RGMA, GLB1	TSKU, RGMA, GLB1
IVANOVA_HEMATOPOIESIS_STEM_CELL_AND_PROGENITOR	0.762478	0.9346	0.272321	0.769854	442	6	AVPI1, IL11RA	AVPI1, IL11RA
STEIN_ESRRA_TARGETS_DN	0.847423	0.938623	0.573604	0.76861	410	1	CMTR1	CMTR1
OSMAN_BLADDER_CANCER_UP	0.762238	0.9346	0.308312	0.764932	435	4	CCND3, SARNP, FCER1G	CCND3, SARNP, FCER1G
CHIBA_RESPONSE_TO_TSA	0.861856	0.943712	0.568528	0.761808	417	1	USB1	USB1
RODRIGUES_THYROID_CARCINOMA_POORLY_DIFFERENTIATED_UP	0.771812	0.9346	0.252547	0.759893	459	7	AVPI1, ASNS	AVPI1, ASNS
KEGG_PANTOTHENATE_AND_COA_BIOSYNTHESIS	0.870103	0.947981	0.563452	0.755007	421	1	COASY	COASY
REACTOME_COENZYME_A_BIOSYNTHESIS	0.870103	0.947981	0.563452	0.755007	421	1	COASY	COASY
REACTOME_METABOLISM_OF_WATER_SOLUBLE_VITAMINS_AND_COFACTORS	0.870103	0.947981	0.563452	0.755007	421	1	COASY	COASY
REACTOME_VITAMIN_B5_PANTOTHENATE_METABOLISM	0.870103	0.947981	0.563452	0.755007	421	1	COASY	COASY
WATANABE_RECTAL_CANCER_RADIOTHERAPY_RESPONSIVE_UP	0.870103	0.947981	0.563452	0.755007	421	1	COASY	COASY
WP_NEURODEGENERATION_WITH_BRAIN_IRON_ACCUMULATION_NBIA_SUBTYPES_PATHWAY	0.870103	0.947981	0.563452	0.755007	421	1	COASY	COASY
YOSHIMURA_MAPK8_TARGETS_UP	0.762205	0.9346	0.185413	0.754778	483	14	DTD1, NTRK2, AK1, CCND3, C1QB, RBP4, SERPINA5, SCG5, NGF, MYOC, AGT	DTD1, NTRK2, AK1, CCND3, C1QB, RBP4, SERPINA5, SCG5, NGF, MYOC, AGT
RUIZ_TNC_TARGETS_UP	0.83871	0.937831	0.408163	0.754574	441	2	SELENBP1, TRO	SELENBP1, TRO
KEGG_OOCYTE_MEIOSIS	0.803191	0.937831	0.340596	0.752352	452	3	ADCY3, ANAPC10	ADCY3, ANAPC10
KEGG_PROGESTERONE_MEDIATED_OOCYTE_MATURATION	0.803191	0.937831	0.340596	0.752352	452	3	ADCY3, ANAPC10	ADCY3, ANAPC10
DACOSTA_UV_RESPONSE_VIA_ERCC3_DN	0.803191	0.937831	0.339263	0.749407	452	3	MITF, ANAPC10, IGF2BP3	MITF, ANAPC10, IGF2BP3
BENPORATH_OCT4_TARGETS	0.901031	0.964684	0.558376	0.748205	436	1	CBY1	CBY1
REACTOME_DEACTIVATION_OF_THE_BETA_CATENIN_TRANSACTIVATING_COMPLEX	0.901031	0.964684	0.558376	0.748205	436	1	CBY1	CBY1
BLANCO_MELO_COVID19_SARS_COV_2_POS_PATIENT_LUNG_TISSUE_DN	0.803191	0.937831	0.338701	0.748165	452	3	KAT5, XAB2	KAT5, XAB2
CHANDRAN_METASTASIS_DN	0.803191	0.937831	0.338701	0.748165	452	3	KAT5, XAB2	KAT5, XAB2
ZWANG_DOWN_BY_2ND_EGF_PULSE	0.840607	0.937831	0.404042	0.746956	442	2	ZNF181	ZNF181
SMID_BREAST_CANCER_NORMAL_LIKE_UP	0.790017	0.936033	0.264137	0.746715	458	6	NTRK2, THEMIS2, MFAP4, AIF1	NTRK2, THEMIS2, MFAP4, AIF1
GOZGIT_ESR1_TARGETS_DN	0.769968	0.9346	0.206154	0.744857	481	11	USP18, STMN3, HERC6, MITF, SELENBP1	USP18, STMN3, HERC6, MITF, SELENBP1
REACTOME_RNA_POLYMERASE_II_TRANSCRIPTION	0.782209	0.935063	0.158927	0.742518	509	20	SRC, KAT5, RAD50, CCND3, GAMT, SARNP, COX16, ANAPC10, ANAPC15, RPA2	SRC, KAT5, RAD50, CCND3, GAMT, SARNP, COX16, ANAPC10, ANAPC15, RPA2
IZADPANAH_STEM_CELL_ADIPOSE_VS_BONE_UP	0.905155	0.964684	0.553299	0.741403	438	1	AGA	AGA
LIU_CMYB_TARGETS_UP	0.905155	0.964684	0.553299	0.741403	438	1	AGA	AGA
LIU_VMYB_TARGETS_UP	0.905155	0.964684	0.553299	0.741403	438	1	AGA	AGA
ROZANOV_MMP14_TARGETS_DN	0.905155	0.964684	0.553299	0.741403	438	1	AGA	AGA
TARTE_PLASMA_CELL_VS_B_LYMPHOCYTE_UP	0.905155	0.964684	0.553299	0.741403	438	1	AGA	AGA
ZHAN_MULTIPLE_MYELOMA_HP_DN	0.905155	0.964684	0.553299	0.741403	438	1	AGA	AGA
ACOSTA_PROLIFERATION_INDEPENDENT_MYC_TARGETS_DN	0.788462	0.936033	0.298703	0.741093	450	4	POLD4, SELENBP1, AIF1	POLD4, SELENBP1, AIF1
KIM_WT1_TARGETS_12HR_DN	0.815603	0.937831	0.333333	0.736309	459	3	STEAP1, SCG5, IGF2BP3	STEAP1, SCG5, IGF2BP3
WP_MICROGLIA_PATHOGEN_PHAGOCYTOSIS_PATHWAY	0.79021	0.936033	0.296447	0.735495	451	4	C1QA, C1QB, FCER1G	C1QA, C1QB, FCER1G
REACTOME_REVERSIBLE_HYDRATION_OF_CARBON_DIOXIDE	0.913402	0.969176	0.548223	0.734601	442	1	CA5B	CA5B
WINNEPENNINCKX_MELANOMA_METASTASIS_DN	0.913402	0.969176	0.548223	0.734601	442	1	CA5B	CA5B
ZWANG_EGF_INTERVAL_DN	0.913402	0.969176	0.548223	0.734601	442	1	CA5B	CA5B
THUM_SYSTOLIC_HEART_FAILURE_UP	0.78905	0.936033	0.218667	0.730762	489	9	C1QA, OASL, MFAP4, C1QB, FCER1G, AIF1	C1QA, OASL, MFAP4, C1QB, FCER1G, AIF1
SENESE_HDAC1_TARGETS_DN	0.807047	0.937831	0.242617	0.730017	480	7	DOK1, STMN3, NAP1L3, LOXL4, TRO, CYS1	DOK1, STMN3, NAP1L3, LOXL4, TRO, CYS1
WIELAND_UP_BY_HBV_INFECTION	0.795455	0.937807	0.294076	0.729614	454	4	THEMIS2, C1QB, FCER1G	THEMIS2, C1QB, FCER1G
AMIT_EGF_RESPONSE_240_HELA	0.921649	0.971479	0.543147	0.727799	446	1	CAPRIN2	CAPRIN2
FOURNIER_ACINAR_DEVELOPMENT_LATE_DN	0.921649	0.971479	0.543147	0.727799	446	1	CAPRIN2	CAPRIN2
PRAMOONJAGO_SOX4_TARGETS_UP	0.921649	0.971479	0.543147	0.727799	446	1	CAPRIN2	CAPRIN2
YAO_TEMPORAL_RESPONSE_TO_PROGESTERONE_CLUSTER_8	0.921649	0.971479	0.543147	0.727799	446	1	CAPRIN2	CAPRIN2
REACTOME_SIGNALING_BY_TYPE_1_INSULIN_LIKE_GROWTH_FACTOR_1_RECEPTOR_IGF1R	0.85389	0.939564	0.392857	0.726278	449	2	THEM4, CILP	THEM4, CILP
VANASSE_BCL2_TARGETS_DN	0.824468	0.937831	0.328205	0.724981	464	3	HERC6, CMTR1, C7orf31	HERC6, CMTR1, C7orf31
MEISSNER_NPC_HCP_WITH_H3_UNMETHYLATED	0.812081	0.937831	0.240838	0.724661	483	7	ECHDC2, RMDN2, THEMIS2, LOXL4, NGF, NLRX1, TTC38	ECHDC2, RMDN2, THEMIS2, LOXL4, NGF, NLRX1, TTC38
BLANCO_MELO_COVID19_SARS_COV_2_INFECTION_A594_ACE2_EXPRESSING_CELLS_RUXOLITINIB_UP	0.836879	0.937831	0.326869	0.722029	471	3	OASL	OASL
HAN_SATB1_TARGETS_UP	0.807692	0.937831	0.290967	0.7219	461	4	OAS1, MITF	OAS1, MITF
GRESHOCK_CANCER_COPY_NUMBER_UP	0.86148	0.943712	0.390088	0.721158	453	2	CCND3	CCND3
SCHLOSSER_MYC_TARGETS_REPRESSED_BY_SERUM	0.921649	0.971479	0.538071	0.720997	446	1	C12orf29	C12orf29
PUJANA_BRCA2_PCC_NETWORK	0.863378	0.944368	0.388256	0.717772	454	2	CCND3	CCND3
TONKS_TARGETS_OF_RUNX1_RUNX1T1_FUSION_HSC_DN	0.863378	0.944368	0.388256	0.717772	454	2	CCND3	CCND3
RICKMAN_TUMOR_DIFFERENTIATED_WELL_VS_POORLY_DN	0.812937	0.937831	0.28866	0.716175	464	4	ARL4D, USB1, GOLGA7B, NLRX1	ARL4D, USB1, GOLGA7B, NLRX1
AMBROSINI_FLAVOPIRIDOL_TREATMENT_TP53	0.87666	0.95295	0.387345	0.716087	461	2	CCND3, RNASE4	CCND3, RNASE4
GOLUB_ALL_VS_AML_UP	0.87666	0.95295	0.387345	0.716087	461	2	CCND3	CCND3
GRAESSMANN_RESPONSE_TO_MC_AND_DOXORUBICIN_UP	0.823826	0.937831	0.236779	0.712448	490	7	OAS1, AK1, GPSM1	OAS1, AK1, GPSM1
ICHIBA_GRAFT_VERSUS_HOST_DISEASE_35D_UP	0.828671	0.937831	0.286137	0.709917	473	4	C1QA, C1QB, AIF1	C1QA, C1QB, AIF1
ICHIBA_GRAFT_VERSUS_HOST_DISEASE_D7_UP	0.856383	0.939721	0.321297	0.709722	482	3	USP18, C1QB	USP18, C1QB
MARKEY_RB1_ACUTE_LOF_DN	0.856383	0.939721	0.321297	0.709722	482	3	USP18, C1QB	USP18, C1QB
CHEN_ETV5_TARGETS_SERTOLI	0.962887	0.990974	0.527919	0.707394	466	1	C1QB	C1QB
COATES_MACROPHAGE_M1_VS_M2_DN	0.962887	0.990974	0.527919	0.707394	466	1	C1QB	C1QB
JAZAG_TGFB1_SIGNALING_VIA_SMAD4_UP	0.962887	0.990974	0.527919	0.707394	466	1	C1QB	C1QB
SERVITJA_ISLET_HNF1A_TARGETS_UP	0.962887	0.990974	0.527919	0.707394	466	1	C1QB	C1QB
YAO_TEMPORAL_RESPONSE_TO_PROGESTERONE_CLUSTER_12	0.962887	0.990974	0.527919	0.707394	466	1	C1QB	C1QB
BIOCARTA_FCER1_PATHWAY	0.971134	0.991814	0.522843	0.700592	470	1	FCER1G	FCER1G
KEGG_ASTHMA	0.971134	0.991814	0.522843	0.700592	470	1	FCER1G	FCER1G
KEGG_FC_EPSILON_RI_SIGNALING_PATHWAY	0.971134	0.991814	0.522843	0.700592	470	1	FCER1G	FCER1G
MORI_PRE_BI_LYMPHOCYTE_UP	0.971134	0.991814	0.522843	0.700592	470	1	FCER1G	FCER1G
REACTOME_DECTIN_2_FAMILY	0.971134	0.991814	0.522843	0.700592	470	1	FCER1G	FCER1G
REACTOME_FC_EPSILON_RECEPTOR_FCERI_SIGNALING	0.971134	0.991814	0.522843	0.700592	470	1	FCER1G	FCER1G
REACTOME_FCERI_MEDIATED_CA_2_MOBILIZATION	0.971134	0.991814	0.522843	0.700592	470	1	FCER1G	FCER1G
REACTOME_FCERI_MEDIATED_MAPK_ACTIVATION	0.971134	0.991814	0.522843	0.700592	470	1	FCER1G	FCER1G
REACTOME_FCERI_MEDIATED_NF_KB_ACTIVATION	0.971134	0.991814	0.522843	0.700592	470	1	FCER1G	FCER1G
REACTOME_GPVI_MEDIATED_ACTIVATION_CASCADE	0.971134	0.991814	0.522843	0.700592	470	1	FCER1G	FCER1G
REACTOME_PLATELET_ADHESION_TO_EXPOSED_COLLAGEN	0.971134	0.991814	0.522843	0.700592	470	1	FCER1G	FCER1G
REACTOME_ROLE_OF_LAT2_NTAL_LAB_ON_CALCIUM_MOBILIZATION	0.971134	0.991814	0.522843	0.700592	470	1	FCER1G	FCER1G
WANG_ESOPHAGUS_CANCER_VS_NORMAL_UP	0.971134	0.991814	0.522843	0.700592	470	1	FCER1G	FCER1G
XU_HGF_TARGETS_REPRESSED_BY_AKT1_DN	0.971134	0.991814	0.522843	0.700592	470	1	FCER1G	FCER1G
PUJANA_ATM_PCC_NETWORK	0.832528	0.937831	0.209561	0.700329	516	9	OAS1, POLD4, ANAPC10, RSAD2, RPA2	OAS1, POLD4, ANAPC10, RSAD2, RPA2
DELASERNA_MYOD_TARGETS_DN	0.895636	0.962247	0.377551	0.697981	471	2	MGST1, ZC3H11A	MGST1, ZC3H11A
REACTOME_RNA_POLYMERASE_II_TRANSCRIPTION_TERMINATION	0.895636	0.962247	0.377551	0.697981	471	2	SARNP, ZC3H11A	SARNP, ZC3H11A
REACTOME_TRANSPORT_OF_MATURE_TRANSCRIPT_TO_CYTOPLASM	0.895636	0.962247	0.377551	0.697981	471	2	SARNP, ZC3H11A	SARNP, ZC3H11A
KEGG_AXON_GUIDANCE	0.973196	0.992229	0.517766	0.69379	471	1	UNC5C	UNC5C
PLASARI_TGFB1_SIGNALING_VIA_NFIC_10HR_UP	0.973196	0.992229	0.517766	0.69379	471	1	UNC5C	UNC5C
ZHENG_GLIOBLASTOMA_PLASTICITY_UP	0.973196	0.992229	0.517766	0.69379	471	1	UNC5C	UNC5C
FLECHNER_BIOPSY_KIDNEY_TRANSPLANT_REJECTED_VS_OK_DN	0.845638	0.937831	0.230389	0.693221	503	7	NDUFAF1, PHYH, SELENBP1, RBP4, SERPINA5	NDUFAF1, PHYH, SELENBP1, RBP4, SERPINA5
BROWNE_HCMV_INFECTION_24HR_DN	0.897533	0.963853	0.374782	0.692861	472	2	RDH5	RDH5
ZHAN_MULTIPLE_MYELOMA_MS_UP	0.879433	0.95295	0.312821	0.690998	495	3	MITF, NAP1L3, KLHL13	MITF, NAP1L3, KLHL13
REACTOME_RA_BIOSYNTHESIS_PATHWAY	0.899431	0.964164	0.37295	0.689476	473	2	RDH5	RDH5
REACTOME_SIGNALING_BY_RETINOIC_ACID	0.899431	0.964164	0.37295	0.689476	473	2	RDH5	RDH5
QI_PLASMACYTOMA_UP	0.856643	0.939721	0.277804	0.68924	489	4	DOK1, RSAD2, RBP4	DOK1, RSAD2, RBP4
MIKKELSEN_NPC_LCP_WITH_H3K4ME3	0.899431	0.964164	0.372449	0.688549	473	2	RDH5, AGT	RDH5, AGT
RADMACHER_AML_PROGNOSIS	0.899431	0.964164	0.372449	0.688549	473	2	SELENBP1, AGT	SELENBP1, AGT
SHEPARD_CRASH_AND_BURN_MUTANT_UP	0.863636	0.944368	0.277384	0.688199	493	4	FTSJ3, PPAN, RBP4	FTSJ3, PPAN, RBP4
MIKKELSEN_MEF_LCP_WITH_H3K4ME3	0.901328	0.964684	0.372039	0.687791	474	2	RDH5, RNF123	RDH5, RNF123
KEGG_MISMATCH_REPAIR	0.879433	0.95295	0.311329	0.687702	495	3	POLD4, RPA2	POLD4, RPA2
REACTOME_MISMATCH_REPAIR	0.879433	0.95295	0.311329	0.687702	495	3	POLD4, RPA2	POLD4, RPA2
WP_DNA_MISMATCH_REPAIR	0.879433	0.95295	0.311329	0.687702	495	3	POLD4, RPA2	POLD4, RPA2
BASSO_CD40_SIGNALING_DN	0.987629	0.997193	0.51269	0.686988	478	1	AIF1	AIF1
GRAHAM_CML_QUIESCENT_VS_NORMAL_DIVIDING_DN	0.987629	0.997193	0.51269	0.686988	478	1	AIF1	AIF1
GRAHAM_CML_QUIESCENT_VS_NORMAL_QUIESCENT_DN	0.987629	0.997193	0.51269	0.686988	478	1	AIF1	AIF1
PEART_HDAC_PROLIFERATION_CLUSTER_DN	0.987629	0.997193	0.51269	0.686988	478	1	AIF1	AIF1
RAY_TARGETS_OF_P210_BCR_ABL_FUSION_DN	0.987629	0.997193	0.51269	0.686988	478	1	AIF1	AIF1
WUNDER_INFLAMMATORY_RESPONSE_AND_CHOLESTEROL_UP	0.987629	0.997193	0.51269	0.686988	478	1	AIF1	AIF1
KAN_RESPONSE_TO_ARSENIC_TRIOXIDE	0.879433	0.95295	0.310586	0.686061	495	3	ASNS	ASNS
PID_FANCONI_PATHWAY	0.881206	0.953615	0.309827	0.684385	496	3	RAD50, RPA2	RAD50, RPA2
WP_DNA_IRDAMAGE_AND_CELLULAR_RESPONSE_VIA_ATR	0.881206	0.953615	0.309827	0.684385	496	3	RAD50, RPA2	RAD50, RPA2
IVANOVA_HEMATOPOIESIS_EARLY_PROGENITOR	0.848229	0.939083	0.215789	0.682543	502	8	TMEM161A, HERC6, RMDN2, GLB1, KLHDC9, RIPK3, XKR8, LRRC34	TMEM161A, HERC6, RMDN2, GLB1, KLHDC9, RIPK3, XKR8, LRRC34
MANNE_COVID19_COMBINED_COHORT_VS_HEALTHY_DONOR_PLATELETS_DN	0.995876	1	0.507614	0.680186	482	1	MTRNR2L6	MTRNR2L6
MANNE_COVID19_ICU_VS_HEALTHY_DONOR_PLATELETS_DN	0.995876	1	0.507614	0.680186	482	1	MTRNR2L6	MTRNR2L6
VECCHI_GASTRIC_CANCER_ADVANCED_VS_EARLY_UP	0.891844	0.959462	0.306349	0.676701	502	3	MAGEH1	MAGEH1
DEURIG_T_CELL_PROLYMPHOCYTIC_LEUKEMIA_DN	0.995876	1	0.502538	0.673384	482	1	NAP1L3	NAP1L3
HOSHIDA_LIVER_CANCER_LATE_RECURRENCE_DN	0.995876	1	0.502538	0.673384	482	1	NAP1L3	NAP1L3
MCLACHLAN_DENTAL_CARIES_DN	0.995876	1	0.502538	0.673384	482	1	NAP1L3	NAP1L3
VANHARANTA_UTERINE_FIBROID_WITH_7Q_DELETION_UP	0.995876	1	0.502538	0.673384	482	1	NAP1L3	NAP1L3
MARKEY_RB1_CHRONIC_LOF_DN	0.872378	0.950028	0.271085	0.672571	498	4	C1QA	C1QA
BLANCO_MELO_COVID19_SARS_COV_2_POS_PATIENT_LUNG_TISSUE_UP	0.855688	0.939721	0.251555	0.672025	503	5	OAS1	OAS1
HATADA_METHYLATED_IN_LUNG_CANCER_UP	0.907021	0.964684	0.362746	0.670611	477	2	RGMA	RGMA
IVANOVA_HEMATOPOIESIS_LATE_PROGENITOR	0.879371	0.95295	0.269911	0.669659	502	4	APEH	APEH
LINSLEY_MIR16_TARGETS	0.920304	0.971479	0.361835	0.668927	484	2	RGMA, NLRX1	RGMA, NLRX1
ROESSLER_LIVER_CANCER_METASTASIS_UP	0.860781	0.94369	0.248885	0.664893	506	5	RAD50, SELENBP1, RPA2	RAD50, SELENBP1, RPA2
HUTTMANN_B_CLL_POOR_SURVIVAL_UP	0.865749	0.945816	0.235162	0.664804	502	6	ARL4D, THEMIS2, XAB2, FCER1G	ARL4D, THEMIS2, XAB2, FCER1G
COULOUARN_TEMPORAL_TGFB1_SIGNATURE_UP	0.88986	0.959462	0.266947	0.662306	508	4	ASNS, PIGH, NGF	ASNS, PIGH, NGF
SMID_BREAST_CANCER_BASAL_UP	0.874161	0.951538	0.219895	0.661647	520	7	ASNS, THEMIS2, EMC1, PART1, RTP4, IGF2BP3, SUSD5	ASNS, THEMIS2, EMC1, PART1, RTP4, IGF2BP3, SUSD5
LINDVALL_IMMORTALIZED_BY_TERT_DN	0.922201	0.971634	0.357644	0.661179	485	2	ARL4D	ARL4D
SCHLESINGER_METHYLATED_DE_NOVO_IN_CANCER	0.891608	0.959462	0.266192	0.660433	509	4	NTRK2	NTRK2
BROWNE_HCMV_INFECTION_48HR_DN	0.883387	0.955077	0.181886	0.657176	552	11	DOK1, NTRK2	DOK1, NTRK2
SATOH_COLORECTAL_CANCER_MYC_DN	0.906028	0.964684	0.297436	0.657014	510	3	ECI2, CPT2, SLC22A18	ECI2, CPT2, SLC22A18
DODD_NASOPHARYNGEAL_CARCINOMA_UP	0.88209	0.954105	0.136522	0.655655	590	21	AK1, KAT5, DNAL4, POLD4, GLIPR2, SELENBP1, DZIP3, CBY1, CA5B, LOXL4, PSKH1, TEKT3, KLHDC9, SLC22A18, NLRX1, RNASE4, RIPK3, TTC38, LRRC34	AK1, KAT5, DNAL4, POLD4, GLIPR2, SELENBP1, DZIP3, CBY1, CA5B, LOXL4, PSKH1, TEKT3, KLHDC9, SLC22A18, NLRX1, RNASE4, RIPK3, TTC38, LRRC34
BOYLAN_MULTIPLE_MYELOMA_C_D_DN	0.941176	0.987617	0.352041	0.65082	495	2	RMDN2, RTP4	RMDN2, RTP4
YAGI_AML_WITH_11Q23_REARRANGED	0.877759	0.95295	0.243523	0.650569	516	5	CCND3, ADCY3, PSKH1, IGF2BP3, CD79A	CCND3, ADCY3, PSKH1, IGF2BP3, CD79A
LINDGREN_BLADDER_CANCER_CLUSTER_2B	0.884228	0.955556	0.215749	0.649172	526	7	STMN3, GLIPR2, AIF1, COG8, CCL13, BMP5	STMN3, GLIPR2, AIF1, COG8, CCL13, BMP5
BRUINS_UVC_RESPONSE_VIA_TP53_GROUP_B	0.885329	0.955884	0.203351	0.643201	524	8	AVPI1, POLD4, AGA, UNC5C, RBP4, NGF	AVPI1, POLD4, AGA, UNC5C, RBP4, NGF
BLANCO_MELO_BRONCHIAL_EPITHELIAL_CELLS_INFLUENZA_A_DEL_NS1_INFECTION_DN	0.943074	0.988846	0.34744	0.642315	496	2	ZNF90	ZNF90
FIGUEROA_AML_METHYLATION_CLUSTER_1_UP	0.905594	0.964684	0.25873	0.641919	517	4	IL11RA, THEM4, SCG5	IL11RA, THEM4, SCG5
FIGUEROA_AML_METHYLATION_CLUSTER_3_UP	0.905594	0.964684	0.25873	0.641919	517	4	IL11RA, THEM4, SCG5	IL11RA, THEM4, SCG5
GAZDA_DIAMOND_BLACKFAN_ANEMIA_ERYTHROID_DN	0.881239	0.953615	0.226832	0.641255	511	6	MRPL23, ARL4D, ZNF32, AIF1	MRPL23, ARL4D, ZNF32, AIF1
CHEMNITZ_RESPONSE_TO_PROSTAGLANDIN_E2_DN	0.929078	0.977591	0.287179	0.634358	523	3	MITF, RBP4, NLRX1	MITF, RBP4, NLRX1
DAVICIONI_RHABDOMYOSARCOMA_PAX_FOXO1_FUSION_UP	0.960152	0.990974	0.341837	0.631956	505	2	THEMIS2, BMP5	THEMIS2, BMP5
DAVICIONI_TARGETS_OF_PAX_FOXO1_FUSIONS_UP	0.960152	0.990974	0.341837	0.631956	505	2	THEMIS2, BMP5	THEMIS2, BMP5
PHONG_TNF_RESPONSE_NOT_VIA_P38	0.960152	0.990974	0.341837	0.631956	505	2	STEAP1, BMP5	STEAP1, BMP5
RUTELLA_RESPONSE_TO_HGF_VS_CSF2RB_AND_IL4_DN	0.941489	0.987617	0.282051	0.623031	530	3	PHYH, CCL13, RNASE4	PHYH, CCL13, RNASE4
REACTOME_SIGNALING_BY_WNT	0.946809	0.989477	0.278309	0.614764	533	3	KAT5, CBY1, DACT1	KAT5, CBY1, DACT1
REACTOME_TCF_DEPENDENT_SIGNALING_IN_RESPONSE_TO_WNT	0.946809	0.989477	0.278309	0.614764	533	3	KAT5, CBY1, DACT1	KAT5, CBY1, DACT1
KATSANOU_ELAVL1_TARGETS_DN	0.981025	0.994789	0.325632	0.601999	516	2	STEAP1	STEAP1
AFFAR_YY1_TARGETS_DN	0.981025	0.994789	0.32472	0.600313	516	2	STEAP1, SLC22A18	STEAP1, SLC22A18
ZHANG_TARGETS_OF_EWSR1_FLI1_FUSION	0.981025	0.994789	0.32472	0.600313	516	2	STEAP1, CD79A	STEAP1, CD79A
ONKEN_UVEAL_MELANOMA_UP	0.925801	0.97457	0.188811	0.597209	548	8	C1QA, ADCY3, CAPRIN2, C1QB, FCER1G	C1QA, ADCY3, CAPRIN2, C1QB, FCER1G
WANG_CISPLATIN_RESPONSE_AND_XPC_DN	0.955674	0.990974	0.266667	0.589047	538	3	GLIPR2, CNTNAP1, STOML1	GLIPR2, CNTNAP1, STOML1
FARMER_BREAST_CANCER_APOCRINE_VS_LUMINAL	0.952797	0.989477	0.23408	0.58076	544	4	OASL, SERPINA5, RTP4, ENO2	OASL, SERPINA5, RTP4, ENO2
MASSARWEH_RESPONSE_TO_ESTRADIOL	0.971631	0.991899	0.257069	0.567847	547	3	TSKU, SERPINA5, PGR	TSKU, SERPINA5, PGR
JOHNSTONE_PARVB_TARGETS_3_UP	0.944923	0.989477	0.199854	0.564987	548	6	POLD4, MGST1, GLB1, LOXL4	POLD4, MGST1, GLB1, LOXL4
ENK_UV_RESPONSE_EPIDERMIS_DN	0.963287	0.990974	0.225679	0.559918	550	4	PHYH, PPAN	PHYH, PPAN
MIYAGAWA_TARGETS_OF_EWSR1_ETS_FUSIONS_UP	0.98227	0.994789	0.241026	0.532408	553	3	STEAP1, HHIP, CD79A	STEAP1, HHIP, CD79A
SHEDDEN_LUNG_CANCER_GOOD_SURVIVAL_A12	0.998102	1	0.287597	0.531682	525	2	THEMIS2, CD79A	THEMIS2, CD79A
GRAESSMANN_RESPONSE_TO_MC_AND_DOXORUBICIN_DN	0.966443	0.991814	0.176578	0.531308	575	7	NDUFAF4, TMEM161A	NDUFAF4, TMEM161A
NABA_CORE_MATRISOME	0.977929	0.994789	0.196891	0.525992	575	5	TSKU, MFAP4, CILP, POMZP3, EGFLAM	TSKU, MFAP4, CILP, POMZP3, EGFLAM
NABA_ECM_GLYCOPROTEINS	0.977929	0.994789	0.196891	0.525992	575	5	TSKU, MFAP4, CILP, POMZP3, EGFLAM	TSKU, MFAP4, CILP, POMZP3, EGFLAM
REACTOME_SUMOYLATION	0.998102	1	0.283407	0.523937	525	2	MITF, PGR	MITF, PGR
SUZUKI_AMPLIFIED_IN_ORAL_CANCER	0.998102	1	0.283407	0.523937	525	2	MITF, PGR	MITF, PGR
BLALOCK_ALZHEIMERS_DISEASE_DN	0.978188	0.994789	0.167539	0.504112	582	7	STMN3, CA11, FCER1G, SCG5, TRO, STOML1, ENO2	STMN3, CA11, FCER1G, SCG5, TRO, STOML1, ENO2
ACEVEDO_LIVER_TUMOR_VS_NORMAL_ADJACENT_TISSUE_DN	0.988115	0.997265	0.186457	0.498116	581	5	AVPI1, MFAP4, SERPINA5, FAHD2B	AVPI1, MFAP4, SERPINA5, FAHD2B
PUJANA_CHEK2_PCC_NETWORK	0.994755	1	0.194381	0.482266	568	4	PPP1R8, ANAPC10, PART1	PPP1R8, ANAPC10, PART1
REACTOME_SIGNALING_BY_HEDGEHOG	0.990888	0.999643	-0.225641	-0.482024	434	3	EVC2, HHIP, ADCY3	EVC2, HHIP, ADCY3
ONDER_CDH1_TARGETS_2_UP	0.982759	0.994789	-0.159872	-0.511169	398	7	PRR16, ENO2, RNASE4, SCG5, NAP1L3	PRR16, ENO2, RNASE4, SCG5, NAP1L3
CERVERA_SDHB_TARGETS_1_UP	0.981053	0.994789	-0.306122	-0.561615	465	2	SUSD5, MFAP4	SUSD5, MFAP4
FLORIO_NEOCORTEX_BASAL_RADIAL_GLIA_DN	0.981053	0.994789	-0.306122	-0.561615	465	2	FANCI, MFAP4	FANCI, MFAP4
MOREAUX_B_LYMPHOCYTE_MATURATION_BY_TACI_UP	0.970526	0.991814	-0.30843	-0.565848	460	2	POU2F2	POU2F2
VECCHI_GASTRIC_CANCER_EARLY_UP	0.951574	0.989477	-0.205651	-0.569722	392	5	HOXC6, FANCI	HOXC6, FANCI
BANDRES_RESPONSE_TO_CARMUSTIN_MGMT_48HR_DN	0.970526	0.991814	-0.311224	-0.570975	460	2	CD79A, GAMT	CD79A, GAMT
CHIANG_LIVER_CANCER_SUBCLASS_CTNNB1_UP	0.96	0.990974	-0.321429	-0.589696	455	2	FITM2, SELENBP1	FITM2, SELENBP1
GROSS_HYPOXIA_VIA_ELK3_AND_HIF1A_UP	0.96	0.990974	-0.321429	-0.589696	455	2	ENO2, SELENBP1	ENO2, SELENBP1
GROSS_HYPOXIA_VIA_HIF1A_DN	0.96	0.990974	-0.321429	-0.589696	455	2	ENO2, SELENBP1	ENO2, SELENBP1
LEE_LIVER_CANCER_ACOX1_DN	0.96	0.990974	-0.321429	-0.589696	455	2	RNASE4, SELENBP1	RNASE4, SELENBP1
LEE_LIVER_CANCER_CIPROFIBRATE_DN	0.96	0.990974	-0.321429	-0.589696	455	2	RNASE4, SELENBP1	RNASE4, SELENBP1
SHEDDEN_LUNG_CANCER_POOR_SURVIVAL_A6	0.947608	0.989477	-0.276733	-0.591169	415	3	FANCI, IGF2BP3	FANCI, IGF2BP3
WEST_ADRENOCORTICAL_TUMOR_UP	0.947608	0.989477	-0.276733	-0.591169	415	3	FANCI, IGF2BP3	FANCI, IGF2BP3
TORCHIA_TARGETS_OF_EWSR1_FLI1_FUSION_DN	0.940774	0.987617	-0.278094	-0.594076	412	3	TYROBP, IGF2BP3	TYROBP, IGF2BP3
LI_WILMS_TUMOR_VS_FETAL_KIDNEY_1_UP	0.941053	0.987617	-0.332106	-0.609284	446	2	PDZRN3	PDZRN3
BOQUEST_STEM_CELL_UP	0.919786	0.971479	-0.146273	-0.620839	343	12	HOXC6, PRR16, SUSD5, RNASE4, MYOC, CILP, TRO, SERPINA5, MFAP4, MITF, STEAP1	HOXC6, PRR16, SUSD5, RNASE4, MYOC, CILP, TRO, SERPINA5, MFAP4, MITF, STEAP1
DURAND_STROMA_S_UP	0.914692	0.970116	-0.205941	-0.621417	385	6	ADAMTS12, MAP9	ADAMTS12, MAP9
DUTERTRE_ESTRADIOL_RESPONSE_6HR_UP	0.934737	0.982252	-0.341837	-0.627137	443	2	PGR, PPAN	PGR, PPAN
MCLACHLAN_DENTAL_CARIES_UP	0.90799	0.964715	-0.227204	-0.629431	374	5	TYROBP, CD79A, FCER1G, C1QB	TYROBP, CD79A, FCER1G, C1QB
MEBARKI_HCC_PROGENITOR_FZD8CRD_UP	0.90799	0.964715	-0.227979	-0.631579	374	5	PDE1C, FANCI, SCG5, USB1, ADCY3	PDE1C, FANCI, SCG5, USB1, ADCY3
BAKKER_FOXO3_TARGETS_DN	0.924211	0.973323	-0.346939	-0.636497	438	2	BMP5, LRRC42	BMP5, LRRC42
MIKKELSEN_NPC_ICP_WITH_H3K4ME3	0.885086	0.955884	-0.189002	-0.657137	361	8	PDE1C, ADAMTS12, LYSMD1, STOML1	PDE1C, ADAMTS12, LYSMD1, STOML1
BERTUCCI_INVASIVE_CARCINOMA_DUCTAL_VS_LOBULAR_DN	0.879271	0.95295	-0.307692	-0.657305	385	3	POU2F2, RBP4, MFAP4	POU2F2, RBP4, MFAP4
BLANCO_MELO_COVID19_SARS_COV_2_INFECTION_CALU3_CELLS_DN	1	1	-0.502538	-0.663644	516	1	SYT12	SYT12
JEPSEN_SMRT_TARGETS	1	1	-0.502538	-0.663644	516	1	SYT12	SYT12
REACTOME_NEUREXINS_AND_NEUROLIGINS	1	1	-0.502538	-0.663644	516	1	SYT12	SYT12
REACTOME_PROTEIN_PROTEIN_INTERACTIONS_AT_SYNAPSES	1	1	-0.502538	-0.663644	516	1	SYT12	SYT12
ZWANG_CLASS_3_TRANSIENTLY_INDUCED_BY_EGF	1	1	-0.502538	-0.663644	516	1	SYT12	SYT12
BAUS_TFF2_TARGETS_DN	1	1	-0.507614	-0.670348	516	1	RBP4	RBP4
HOFFMANN_IMMATURE_TO_MATURE_B_LYMPHOCYTE_DN	1	1	-0.507614	-0.670348	516	1	RBP4	RBP4
HOFFMANN_LARGE_TO_SMALL_PRE_BII_LYMPHOCYTE_DN	1	1	-0.507614	-0.670348	516	1	RBP4	RBP4
LU_AGING_BRAIN_DN	1	1	-0.507614	-0.670348	516	1	RBP4	RBP4
REACTOME_METABOLISM_OF_FAT_SOLUBLE_VITAMINS	1	1	-0.507614	-0.670348	516	1	RBP4	RBP4
WP_STEROL_REGULATORY_ELEMENTBINDING_PROTEINS_SREBP_SIGNALING	1	1	-0.507614	-0.670348	516	1	RBP4	RBP4
GOUYER_TATI_TARGETS_DN	0.982592	0.994789	-0.51269	-0.677051	507	1	LOXL4	LOXL4
REACTOME_ASSEMBLY_OF_COLLAGEN_FIBRILS_AND_OTHER_MULTIMERIC_STRUCTURES	0.982592	0.994789	-0.51269	-0.677051	507	1	LOXL4	LOXL4
REACTOME_COLLAGEN_FORMATION	0.982592	0.994789	-0.51269	-0.677051	507	1	LOXL4	LOXL4
REACTOME_CROSSLINKING_OF_COLLAGEN_FIBRILS	0.982592	0.994789	-0.51269	-0.677051	507	1	LOXL4	LOXL4
SERVITJA_LIVER_HNF1A_TARGETS_DN	0.982592	0.994789	-0.51269	-0.677051	507	1	LOXL4	LOXL4
WP_CANONICAL_AND_NONCANONICAL_TGFB_SIGNALING	0.982592	0.994789	-0.51269	-0.677051	507	1	LOXL4	LOXL4
WP_INTERACTIONS_BETWEEN_LOXL4_AND_OXIDATIVE_STRESS_PATHWAY	0.982592	0.994789	-0.51269	-0.677051	507	1	LOXL4	LOXL4
KEGG_CALCIUM_SIGNALING_PATHWAY	0.846316	0.937831	-0.371515	-0.681584	401	2	PDE1C	PDE1C
KEGG_OLFACTORY_TRANSDUCTION	0.846316	0.937831	-0.371515	-0.681584	401	2	PDE1C	PDE1C
REACTOME_CA_DEPENDENT_EVENTS	0.846316	0.937831	-0.371515	-0.681584	401	2	PDE1C	PDE1C
REACTOME_DAG_AND_IP3_SIGNALING	0.846316	0.937831	-0.371515	-0.681584	401	2	PDE1C	PDE1C
REACTOME_G_PROTEIN_MEDIATED_EVENTS	0.846316	0.937831	-0.371515	-0.681584	401	2	PDE1C	PDE1C
REACTOME_OPIOID_SIGNALLING	0.846316	0.937831	-0.371515	-0.681584	401	2	PDE1C	PDE1C
WP_G_PROTEIN_SIGNALING_PATHWAYS	0.846316	0.937831	-0.371515	-0.681584	401	2	PDE1C	PDE1C
WP_PHOSPHODIESTERASES_IN_NEURONAL_FUNCTION	0.846316	0.937831	-0.371515	-0.681584	401	2	PDE1C	PDE1C
BENPORATH_NANOG_TARGETS	0.842615	0.937831	-0.248705	-0.688996	347	5	VIPAS39, IGF2BP3, SCG5, XAB2, GLIPR2	VIPAS39, IGF2BP3, SCG5, XAB2, GLIPR2
WANG_TUMOR_INVASIVENESS_UP	0.842615	0.937831	-0.248705	-0.688996	347	5	CD79A, AGT, C1QB, RPA2, GLIPR2	CD79A, AGT, C1QB, RPA2, GLIPR2
SMID_BREAST_CANCER_RELAPSE_IN_BRAIN_DN	0.861048	0.94369	-0.323077	-0.69017	377	3	MAP9, SERPINA5, SELENBP1	MAP9, SERPINA5, SELENBP1
REACTOME_COMMON_PATHWAY_OF_FIBRIN_CLOT_FORMATION	0.961315	0.990974	-0.522843	-0.690458	496	1	SERPINA5	SERPINA5
REACTOME_FORMATION_OF_FIBRIN_CLOT_CLOTTING_CASCADE	0.961315	0.990974	-0.522843	-0.690458	496	1	SERPINA5	SERPINA5
REACTOME_INTRINSIC_PATHWAY_OF_FIBRIN_CLOT_FORMATION	0.961315	0.990974	-0.522843	-0.690458	496	1	SERPINA5	SERPINA5
SMID_BREAST_CANCER_LUMINAL_B_UP	0.961315	0.990974	-0.522843	-0.690458	496	1	SERPINA5	SERPINA5
SMID_BREAST_CANCER_RELAPSE_IN_BONE_UP	0.961315	0.990974	-0.522843	-0.690458	496	1	SERPINA5	SERPINA5
REACTOME_UB_SPECIFIC_PROCESSING_PROTEASES	0.83293	0.937831	-0.250015	-0.692627	343	5	USP30, ATXN7	USP30, ATXN7
REACTOME_DISEASES_OF_GLYCOSYLATION	0.831579	0.937831	-0.377551	-0.692659	394	2	ADAMTS12, GLB1	ADAMTS12, GLB1
REACTOME_DISEASES_OF_METABOLISM	0.831579	0.937831	-0.377551	-0.692659	394	2	ADAMTS12, GLB1	ADAMTS12, GLB1
ACEVEDO_LIVER_CANCER_WITH_H3K9ME3_DN	0.953578	0.989477	-0.527919	-0.697161	492	1	SCG5	SCG5
BLANCO_MELO_COVID19_SARS_COV_2_INFECTION_A594_CELLS_UP	0.953578	0.989477	-0.527919	-0.697161	492	1	SCG5	SCG5
CHESLER_BRAIN_QTL_CIS	0.953578	0.989477	-0.527919	-0.697161	492	1	SCG5	SCG5
DAZARD_RESPONSE_TO_UV_NHEK_UP	0.953578	0.989477	-0.527919	-0.697161	492	1	SCG5	SCG5
FIGUEROA_AML_METHYLATION_CLUSTER_4_UP	0.953578	0.989477	-0.527919	-0.697161	492	1	SCG5	SCG5
HARRIS_BRAIN_CANCER_PROGENITORS	0.953578	0.989477	-0.527919	-0.697161	492	1	SCG5	SCG5
LE_NEURONAL_DIFFERENTIATION_UP	0.953578	0.989477	-0.527919	-0.697161	492	1	SCG5	SCG5
LIANG_SILENCED_BY_METHYLATION_UP	0.953578	0.989477	-0.527919	-0.697161	492	1	SCG5	SCG5
MARTINEZ_RESPONSE_TO_TRABECTEDIN_UP	0.953578	0.989477	-0.527919	-0.697161	492	1	SCG5	SCG5
MEBARKI_HCC_PROGENITOR_WNT_UP_CTNNB1_INDEPENDENT	0.953578	0.989477	-0.527919	-0.697161	492	1	SCG5	SCG5
MIKKELSEN_MEF_HCP_WITH_H3_UNMETHYLATED	0.953578	0.989477	-0.527919	-0.697161	492	1	SCG5	SCG5
MOLENAAR_TARGETS_OF_CCND1_AND_CDK4_UP	0.953578	0.989477	-0.527919	-0.697161	492	1	SCG5	SCG5
NAKAMURA_LUNG_CANCER	0.953578	0.989477	-0.527919	-0.697161	492	1	SCG5	SCG5
SEITZ_NEOPLASTIC_TRANSFORMATION_BY_8P_DELETION_DN	0.953578	0.989477	-0.527919	-0.697161	492	1	SCG5	SCG5
TONKS_TARGETS_OF_RUNX1_RUNX1T1_FUSION_ERYTHROCYTE_UP	0.953578	0.989477	-0.527919	-0.697161	492	1	SCG5	SCG5
WINZEN_DEGRADED_VIA_KHSRP	0.953578	0.989477	-0.527919	-0.697161	492	1	SCG5	SCG5
MANALO_HYPOXIA_UP	0.845103	0.937831	-0.32666	-0.697825	370	3	ENO2, RNASE4	ENO2, RNASE4
ALONSO_METASTASIS_UP	0.845103	0.937831	-0.327126	-0.698821	370	3	DHRS11, RNASE4	DHRS11, RNASE4
LEE_NEURAL_CREST_STEM_CELL_UP	0.839535	0.937831	-0.283505	-0.701151	360	4	DACT1, BMP5, EMC1, MITF	DACT1, BMP5, EMC1, MITF
KEGG_UBIQUITIN_MEDIATED_PROTEOLYSIS	0.818947	0.937831	-0.382653	-0.702019	388	2	KLHL13, ANAPC10	KLHL13, ANAPC10
DEURIG_T_CELL_PROLYMPHOCYTIC_LEUKEMIA_UP	0.853081	0.939564	-0.232866	-0.702663	359	6	PDE1C, HMBS, XKR8, AGA, AGPAT1	PDE1C, HMBS, XKR8, AGA, AGPAT1
CASORELLI_ACUTE_PROMYELOCYTIC_LEUKEMIA_DN	0.839901	0.937831	-0.219805	-0.702795	340	7	APIP, FANCI, ENO2	APIP, FANCI, ENO2
BROWN_MYELOID_CELL_DEVELOPMENT_UP	0.829157	0.937831	-0.329376	-0.703627	363	3	TYROBP, RNASE4	TYROBP, RNASE4
SCHLINGEMANN_SKIN_CARCINOGENESIS_TPA_UP	0.947776	0.989477	-0.532995	-0.703865	489	1	LRRC29	LRRC29
NEWMAN_ERCC6_TARGETS_UP	0.806316	0.937831	-0.386821	-0.709665	382	2	CLDN23	CLDN23
GRAESSMANN_APOPTOSIS_BY_DOXORUBICIN_DN	0.864407	0.94478	-0.142904	-0.710085	305	18	DHRS11, CAB39L, PDZRN3, ATXN7, OXSM	DHRS11, CAB39L, PDZRN3, ATXN7, OXSM
KAYO_AGING_MUSCLE_DN	0.932302	0.980123	-0.538071	-0.710568	481	1	PSKH1	PSKH1
WP_MRNA_PROCESSING	0.932302	0.980123	-0.538071	-0.710568	481	1	PSKH1	PSKH1
PURBEY_TARGETS_OF_CTBP1_AND_SATB1_UP	0.920696	0.971479	-0.543147	-0.717272	475	1	COG8	COG8
REACTOME_COPI_MEDIATED_ANTEROGRADE_TRANSPORT	0.920696	0.971479	-0.543147	-0.717272	475	1	COG8	COG8
REACTOME_ER_TO_GOLGI_ANTEROGRADE_TRANSPORT	0.920696	0.971479	-0.543147	-0.717272	475	1	COG8	COG8
REACTOME_INTRA_GOLGI_AND_RETROGRADE_GOLGI_TO_ER_TRAFFIC	0.920696	0.971479	-0.543147	-0.717272	475	1	COG8	COG8
REACTOME_INTRA_GOLGI_TRAFFIC	0.920696	0.971479	-0.543147	-0.717272	475	1	COG8	COG8
REACTOME_RETROGRADE_TRANSPORT_AT_THE_TRANS_GOLGI_NETWORK	0.920696	0.971479	-0.543147	-0.717272	475	1	COG8	COG8
REACTOME_TRANSPORT_TO_THE_GOLGI_AND_SUBSEQUENT_MODIFICATION	0.920696	0.971479	-0.543147	-0.717272	475	1	COG8	COG8
HADDAD_B_LYMPHOCYTE_PROGENITOR	0.824601	0.937831	-0.336012	-0.717802	361	3	CD79A, DACT1	CD79A, DACT1
MASSARWEH_TAMOXIFEN_RESISTANCE_DN	0.806295	0.937831	-0.261254	-0.723761	332	5	PGR, FGFBP2, SERPINA5, SYT12	PGR, FGFBP2, SERPINA5, SYT12
APPIERTO_RESPONSE_TO_FENRETINIDE_UP	0.907157	0.964684	-0.553299	-0.730679	468	1	CCL13	CCL13
GAURNIER_PSMD4_TARGETS	0.907157	0.964684	-0.553299	-0.730679	468	1	CCL13	CCL13
KEGG_NOD_LIKE_RECEPTOR_SIGNALING_PATHWAY	0.907157	0.964684	-0.553299	-0.730679	468	1	CCL13	CCL13
REACTOME_CHEMOKINE_RECEPTORS_BIND_CHEMOKINES	0.907157	0.964684	-0.553299	-0.730679	468	1	CCL13	CCL13
WP_OVERVIEW_OF_PROINFLAMMATORY_AND_PROFIBROTIC_MEDIATORS	0.907157	0.964684	-0.553299	-0.730679	468	1	CCL13	CCL13
BANDRES_RESPONSE_TO_CARMUSTIN_MGMT_48HR_UP	0.891683	0.959462	-0.558376	-0.737382	460	1	CNTNAP1	CNTNAP1
MIKKELSEN_MEF_ICP_WITH_H3K4ME3_AND_H3K27ME3	0.891683	0.959462	-0.558376	-0.737382	460	1	CNTNAP1	CNTNAP1
REACTOME_NEUROFASCIN_INTERACTIONS	0.891683	0.959462	-0.558376	-0.737382	460	1	CNTNAP1	CNTNAP1
STARK_HYPPOCAMPUS_22Q11_DELETION_UP	0.891683	0.959462	-0.558376	-0.737382	460	1	CNTNAP1	CNTNAP1
YANG_BCL3_TARGETS_DN	0.891683	0.959462	-0.558376	-0.737382	460	1	CNTNAP1	CNTNAP1
RIZKI_TUMOR_INVASIVENESS_3D_UP	0.774737	0.9346	-0.403061	-0.73946	367	2	STOML1, ZNF32	STOML1, ZNF32
LINDGREN_BLADDER_CANCER_CLUSTER_1_DN	0.793023	0.936033	-0.29911	-0.739745	340	4	APIP, ENO2	APIP, ENO2
LEIN_CHOROID_PLEXUS_MARKERS	0.757895	0.9346	-0.405831	-0.744541	359	2	CAB39L	CAB39L
DAVICIONI_MOLECULAR_ARMS_VS_ERMS_UP	0.792711	0.936033	-0.353846	-0.755901	347	3	PDZRN3, BMP5, DZIP3	PDZRN3, BMP5, DZIP3
EBAUER_TARGETS_OF_PAX3_FOXO1_FUSION_DN	0.792711	0.936033	-0.353846	-0.755901	347	3	PDZRN3, BMP5, DZIP3	PDZRN3, BMP5, DZIP3
HELLER_HDAC_TARGETS_SILENCED_BY_METHYLATION_UP	0.792711	0.936033	-0.353846	-0.755901	347	3	MAP9, NAP1L3, DZIP3	MAP9, NAP1L3, DZIP3
GALLUZZI_PERMEABILIZE_MITOCHONDRIA	0.854932	0.939564	-0.573604	-0.757493	441	1	CPT2	CPT2
KEGG_PPAR_SIGNALING_PATHWAY	0.854932	0.939564	-0.573604	-0.757493	441	1	CPT2	CPT2
LANDIS_ERBB2_BREAST_PRENEOPLASTIC_DN	0.854932	0.939564	-0.573604	-0.757493	441	1	CPT2	CPT2
LEE_LIVER_CANCER_MYC_TGFA_DN	0.854932	0.939564	-0.573604	-0.757493	441	1	CPT2	CPT2
MOOTHA_FFA_OXYDATION	0.854932	0.939564	-0.573604	-0.757493	441	1	CPT2	CPT2
REACTOME_CARNITINE_METABOLISM	0.854932	0.939564	-0.573604	-0.757493	441	1	CPT2	CPT2
SANDERSON_PPARA_TARGETS	0.854932	0.939564	-0.573604	-0.757493	441	1	CPT2	CPT2
VARELA_ZMPSTE24_TARGETS_DN	0.854932	0.939564	-0.573604	-0.757493	441	1	CPT2	CPT2
VILLANUEVA_LIVER_CANCER_KRT19_DN	0.854932	0.939564	-0.573604	-0.757493	441	1	CPT2	CPT2
WP_FATTY_ACID_BETAOXIDATION	0.854932	0.939564	-0.573604	-0.757493	441	1	CPT2	CPT2
WP_KETOGENESIS_AND_KETOLYSIS	0.854932	0.939564	-0.573604	-0.757493	441	1	CPT2	CPT2
WP_MITOCHONDRIAL_LONG_CHAIN_FATTY_ACID_BETAOXIDATION	0.854932	0.939564	-0.573604	-0.757493	441	1	CPT2	CPT2
WP_PPAR_SIGNALING_PATHWAY	0.854932	0.939564	-0.573604	-0.757493	441	1	CPT2	CPT2
WP_PPARALPHA_PATHWAY	0.854932	0.939564	-0.573604	-0.757493	441	1	CPT2	CPT2
REACTOME_FANCONI_ANEMIA_PATHWAY	0.745263	0.9346	-0.413265	-0.75818	353	2	FANCI, RPA2	FANCI, RPA2
BIOCARTA_BTG2_PATHWAY	0.845261	0.937831	-0.57868	-0.764196	436	1	NGF	NGF
BIOCARTA_CDK5_PATHWAY	0.845261	0.937831	-0.57868	-0.764196	436	1	NGF	NGF
BIOCARTA_ERK_PATHWAY	0.845261	0.937831	-0.57868	-0.764196	436	1	NGF	NGF
BIOCARTA_NGF_PATHWAY	0.845261	0.937831	-0.57868	-0.764196	436	1	NGF	NGF
BIOCARTA_TRKA_PATHWAY	0.845261	0.937831	-0.57868	-0.764196	436	1	NGF	NGF
FURUKAWA_DUSP6_TARGETS_PCI35_DN	0.845261	0.937831	-0.57868	-0.764196	436	1	NGF	NGF
KEGG_APOPTOSIS	0.845261	0.937831	-0.57868	-0.764196	436	1	NGF	NGF
KYNG_ENVIRONMENTAL_STRESS_RESPONSE_NOT_BY_GAMMA_IN_WS	0.845261	0.937831	-0.57868	-0.764196	436	1	NGF	NGF
KYNG_ENVIRONMENTAL_STRESS_RESPONSE_UP	0.845261	0.937831	-0.57868	-0.764196	436	1	NGF	NGF
NEWMAN_ERCC6_TARGETS_DN	0.845261	0.937831	-0.57868	-0.764196	436	1	NGF	NGF
PLASARI_TGFB1_TARGETS_10HR_UP	0.845261	0.937831	-0.57868	-0.764196	436	1	NGF	NGF
QI_HYPOXIA_TARGETS_OF_HIF1A_AND_FOXA2	0.845261	0.937831	-0.57868	-0.764196	436	1	NGF	NGF
RASHI_RESPONSE_TO_IONIZING_RADIATION_2	0.845261	0.937831	-0.57868	-0.764196	436	1	NGF	NGF
REACTOME_ARMS_MEDIATED_ACTIVATION	0.845261	0.937831	-0.57868	-0.764196	436	1	NGF	NGF
REACTOME_CELL_DEATH_SIGNALLING_VIA_NRAGE_NRIF_AND_NADE	0.845261	0.937831	-0.57868	-0.764196	436	1	NGF	NGF
REACTOME_DEATH_RECEPTOR_SIGNALLING	0.845261	0.937831	-0.57868	-0.764196	436	1	NGF	NGF
REACTOME_NADE_MODULATES_DEATH_SIGNALLING	0.845261	0.937831	-0.57868	-0.764196	436	1	NGF	NGF
REACTOME_NF_KB_IS_ACTIVATED_AND_SIGNALS_SURVIVAL	0.845261	0.937831	-0.57868	-0.764196	436	1	NGF	NGF
REACTOME_NRAGE_SIGNALS_DEATH_THROUGH_JNK	0.845261	0.937831	-0.57868	-0.764196	436	1	NGF	NGF
REACTOME_NRIF_SIGNALS_CELL_DEATH_FROM_THE_NUCLEUS	0.845261	0.937831	-0.57868	-0.764196	436	1	NGF	NGF
REACTOME_P75_NTR_RECEPTOR_MEDIATED_SIGNALLING	0.845261	0.937831	-0.57868	-0.764196	436	1	NGF	NGF
REACTOME_P75NTR_NEGATIVELY_REGULATES_CELL_CYCLE_VIA_SC1	0.845261	0.937831	-0.57868	-0.764196	436	1	NGF	NGF
REACTOME_P75NTR_RECRUITS_SIGNALLING_COMPLEXES	0.845261	0.937831	-0.57868	-0.764196	436	1	NGF	NGF
REACTOME_P75NTR_REGULATES_AXONOGENESIS	0.845261	0.937831	-0.57868	-0.764196	436	1	NGF	NGF
REACTOME_P75NTR_SIGNALS_VIA_NF_KB	0.845261	0.937831	-0.57868	-0.764196	436	1	NGF	NGF
REACTOME_PI3K_AKT_ACTIVATION	0.845261	0.937831	-0.57868	-0.764196	436	1	NGF	NGF
REACTOME_PROLONGED_ERK_ACTIVATION_EVENTS	0.845261	0.937831	-0.57868	-0.764196	436	1	NGF	NGF
REACTOME_SIGNALLING_TO_P38_VIA_RIT_AND_RIN	0.845261	0.937831	-0.57868	-0.764196	436	1	NGF	NGF
SA_TRKA_RECEPTOR	0.845261	0.937831	-0.57868	-0.764196	436	1	NGF	NGF
WP_PRADERWILLI_AND_ANGELMAN_SYNDROME	0.845261	0.937831	-0.57868	-0.764196	436	1	NGF	NGF
ZAMORA_NOS2_TARGETS_UP	0.845261	0.937831	-0.57868	-0.764196	436	1	NGF	NGF
SMID_BREAST_CANCER_LUMINAL_A_UP	0.751163	0.9346	-0.309278	-0.764892	322	4	PGR, CILP, RBP4, MFAP4	PGR, CILP, RBP4, MFAP4
HOELZEL_NF1_TARGETS_UP	0.839458	0.937831	-0.583756	-0.7709	433	1	HHIP	HHIP
KEGG_BASAL_CELL_CARCINOMA	0.839458	0.937831	-0.583756	-0.7709	433	1	HHIP	HHIP
PID_HEDGEHOG_2PATHWAY	0.839458	0.937831	-0.583756	-0.7709	433	1	HHIP	HHIP
REACTOME_GLI_PROTEINS_BIND_PROMOTERS_OF_HH_RESPONSIVE_GENES_TO_PROMOTE_TRANSCRIPTION	0.839458	0.937831	-0.583756	-0.7709	433	1	HHIP	HHIP
REACTOME_LIGAND_RECEPTOR_INTERACTIONS	0.839458	0.937831	-0.583756	-0.7709	433	1	HHIP	HHIP
ROZANOV_MMP14_TARGETS_SUBSET	0.839458	0.937831	-0.583756	-0.7709	433	1	HHIP	HHIP
SCHLESINGER_METHYLATED_IN_COLON_CANCER	0.839458	0.937831	-0.583756	-0.7709	433	1	HHIP	HHIP
KOINUMA_TARGETS_OF_SMAD2_OR_SMAD3	0.721675	0.92003	-0.242678	-0.77593	292	7	HOXC6, RDH13, ZSCAN25, DACT1	HOXC6, RDH13, ZSCAN25, DACT1
DOANE_BREAST_CANCER_ESR1_UP	0.727907	0.924045	-0.314433	-0.77764	312	4	PGR, SERPINA5, SELENBP1, GAMT	PGR, SERPINA5, SELENBP1, GAMT
HADDAD_T_LYMPHOCYTE_AND_NK_PROGENITOR_UP	0.825919	0.937831	-0.593909	-0.784307	426	1	TRO	TRO
SETLUR_PROSTATE_CANCER_TMPRSS2_ERG_FUSION_DN	0.825919	0.937831	-0.593909	-0.784307	426	1	TRO	TRO
WANG_LSD1_TARGETS_DN	0.825919	0.937831	-0.593909	-0.784307	426	1	TRO	TRO
WONG_ENDMETRIUM_CANCER_DN	0.825919	0.937831	-0.593909	-0.784307	426	1	TRO	TRO
CHARAFE_BREAST_CANCER_LUMINAL_VS_BASAL_UP	0.718605	0.917791	-0.317519	-0.785271	308	4	RDH13, PGR, KLHDC9	RDH13, PGR, KLHDC9
MIKKELSEN_ES_HCP_WITH_H3_UNMETHYLATED	0.810445	0.937831	-0.604061	-0.797714	418	1	GOLGA7B	GOLGA7B
MIKKELSEN_IPS_HCP_WITH_H3_UNMETHYLATED	0.810445	0.937831	-0.604061	-0.797714	418	1	GOLGA7B	GOLGA7B
RICKMAN_TUMOR_DIFFERENTIATED_WELL_VS_MODERATELY_DN	0.810445	0.937831	-0.604061	-0.797714	418	1	GOLGA7B	GOLGA7B
BASAKI_YBX1_TARGETS_DN	0.690698	0.90524	-0.324742	-0.803136	296	4	SLC22A18, CYS1, ZC3H11A	SLC22A18, CYS1, ZC3H11A
JAATINEN_HEMATOPOIETIC_STEM_CELL_DN	0.690698	0.90524	-0.324742	-0.803136	296	4	TYROBP, FGFBP2, FCER1G, SELENBP1	TYROBP, FGFBP2, FCER1G, SELENBP1
SENGUPTA_NASOPHARYNGEAL_CARCINOMA_DN	0.690698	0.90524	-0.324742	-0.803136	296	4	CLDN23, LRRC34, KLHDC9, SELENBP1	CLDN23, LRRC34, KLHDC9, SELENBP1
SMID_BREAST_CANCER_RELAPSE_IN_LUNG_DN	0.806576	0.937831	-0.609137	-0.804417	416	1	CILP	CILP
TURASHVILI_BREAST_LOBULAR_CARCINOMA_VS_DUCTAL_NORMAL_UP	0.806576	0.937831	-0.609137	-0.804417	416	1	CILP	CILP
MONNIER_POSTRADIATION_TUMOR_ESCAPE_DN	0.677895	0.904765	-0.438776	-0.804982	321	2	APIP, COASY	APIP, COASY
GAUSSMANN_MLL_AF4_FUSION_TARGETS_C_UP	0.681395	0.904765	-0.326098	-0.806489	292	4	PDE1C, LYSMD1, ZC3H11A	PDE1C, LYSMD1, ZC3H11A
GINESTIER_BREAST_CANCER_ZNF217_AMPLIFIED_DN	0.671579	0.903765	-0.441322	-0.809654	318	2	SGSM3	SGSM3
LIEN_BREAST_CARCINOMA_METAPLASTIC_VS_DUCTAL_DN	0.806576	0.937831	-0.614213	-0.81112	416	1	KLHDC9	KLHDC9
CHESLER_BRAIN_QTL_TRANS	0.800774	0.937831	-0.619289	-0.817824	413	1	MYOC	MYOC
MAHADEVAN_IMATINIB_RESISTANCE_DN	0.800774	0.937831	-0.619289	-0.817824	413	1	MYOC	MYOC
MARTINEZ_RB1_TARGETS_DN	0.651332	0.894555	-0.295337	-0.818182	268	5	TYROBP, KLHL13, TRO, RSAD2, SCYL1	TYROBP, KLHL13, TRO, RSAD2, SCYL1
ACEVEDO_METHYLATED_IN_LIVER_CANCER_DN	0.653543	0.8962	-0.226738	-0.821444	248	9	MAP9, PDZRN3, RDH13, EGFLAM, NLRX1	MAP9, PDZRN3, RDH13, EGFLAM, NLRX1
BYSTRYKH_HEMATOPOIESIS_STEM_CELL_QTL_CIS	0.794971	0.937698	-0.624365	-0.824527	410	1	ZC3H11A	ZC3H11A
CUI_TCF21_TARGETS_2_UP	0.654028	0.896206	-0.273668	-0.825782	275	6	EVC2, FAM185A, HOXA11-AS, BMP5	EVC2, FAM185A, HOXA11-AS, BMP5
BIOCARTA_ACE2_PATHWAY	0.781431	0.9346	-0.629442	-0.831231	403	1	AGT	AGT
BIOCARTA_AT1R_PATHWAY	0.781431	0.9346	-0.629442	-0.831231	403	1	AGT	AGT
BIOCARTA_BIOPEPTIDES_PATHWAY	0.781431	0.9346	-0.629442	-0.831231	403	1	AGT	AGT
BIOCARTA_CARDIACEGF_PATHWAY	0.781431	0.9346	-0.629442	-0.831231	403	1	AGT	AGT
BIOCARTA_NFAT_PATHWAY	0.781431	0.9346	-0.629442	-0.831231	403	1	AGT	AGT
BURTON_ADIPOGENESIS_PEAK_AT_24HR	0.781431	0.9346	-0.629442	-0.831231	403	1	AGT	AGT
DAUER_STAT3_TARGETS_UP	0.781431	0.9346	-0.629442	-0.831231	403	1	AGT	AGT
GERHOLD_RESPONSE_TO_TZD_DN	0.781431	0.9346	-0.629442	-0.831231	403	1	AGT	AGT
HENDRICKS_SMARCA4_TARGETS_UP	0.781431	0.9346	-0.629442	-0.831231	403	1	AGT	AGT
HERNANDEZ_MITOTIC_ARREST_BY_DOCETAXEL_1_UP	0.781431	0.9346	-0.629442	-0.831231	403	1	AGT	AGT
KEGG_RENIN_ANGIOTENSIN_SYSTEM	0.781431	0.9346	-0.629442	-0.831231	403	1	AGT	AGT
LEIN_MIDBRAIN_MARKERS	0.781431	0.9346	-0.629442	-0.831231	403	1	AGT	AGT
LI_ADIPOGENESIS_BY_ACTIVATED_PPARG	0.781431	0.9346	-0.629442	-0.831231	403	1	AGT	AGT
LI_WILMS_TUMOR_VS_FETAL_KIDNEY_2_DN	0.781431	0.9346	-0.629442	-0.831231	403	1	AGT	AGT
MARCHINI_TRABECTEDIN_RESISTANCE_UP	0.781431	0.9346	-0.629442	-0.831231	403	1	AGT	AGT
OKUMURA_INFLAMMATORY_RESPONSE_LPS	0.781431	0.9346	-0.629442	-0.831231	403	1	AGT	AGT
PID_AP1_PATHWAY	0.781431	0.9346	-0.629442	-0.831231	403	1	AGT	AGT
REACTOME_G_ALPHA_Q_SIGNALLING_EVENTS	0.781431	0.9346	-0.629442	-0.831231	403	1	AGT	AGT
REACTOME_METABOLISM_OF_ANGIOTENSINOGEN_TO_ANGIOTENSINS	0.781431	0.9346	-0.629442	-0.831231	403	1	AGT	AGT
REACTOME_PEPTIDE_HORMONE_METABOLISM	0.781431	0.9346	-0.629442	-0.831231	403	1	AGT	AGT
SAFFORD_T_LYMPHOCYTE_ANERGY	0.781431	0.9346	-0.629442	-0.831231	403	1	AGT	AGT
STOSSI_RESPONSE_TO_ESTRADIOL	0.781431	0.9346	-0.629442	-0.831231	403	1	AGT	AGT
URS_ADIPOCYTE_DIFFERENTIATION_UP	0.781431	0.9346	-0.629442	-0.831231	403	1	AGT	AGT
VERNOCHET_ADIPOGENESIS	0.781431	0.9346	-0.629442	-0.831231	403	1	AGT	AGT
WP_ACE_INHIBITOR_PATHWAY	0.781431	0.9346	-0.629442	-0.831231	403	1	AGT	AGT
WP_ADIPOGENESIS	0.781431	0.9346	-0.629442	-0.831231	403	1	AGT	AGT
WP_COVID19_ADVERSE_OUTCOME_PATHWAY	0.781431	0.9346	-0.629442	-0.831231	403	1	AGT	AGT
WP_IL6_SIGNALING_PATHWAY	0.781431	0.9346	-0.629442	-0.831231	403	1	AGT	AGT
WP_MICRORNAS_IN_CARDIOMYOCYTE_HYPERTROPHY	0.781431	0.9346	-0.629442	-0.831231	403	1	AGT	AGT
WP_MONOAMINE_TRANSPORT	0.781431	0.9346	-0.629442	-0.831231	403	1	AGT	AGT
WP_NONCLASSICAL_ROLE_OF_VITAMIN_D	0.781431	0.9346	-0.629442	-0.831231	403	1	AGT	AGT
WP_PHYSIOLOGICAL_AND_PATHOLOGICAL_HYPERTROPHY_OF_THE_HEART	0.781431	0.9346	-0.629442	-0.831231	403	1	AGT	AGT
WP_RAS_AND_BRADYKININ_PATHWAYS_IN_COVID19	0.781431	0.9346	-0.629442	-0.831231	403	1	AGT	AGT
WP_RENINANGIOTENSINALDOSTERONE_SYSTEM_RAAS	0.781431	0.9346	-0.629442	-0.831231	403	1	AGT	AGT
WP_SARSCOV2_AND_ACE2_RECEPTOR_MOLECULAR_MECHANISMS	0.781431	0.9346	-0.629442	-0.831231	403	1	AGT	AGT
ZEILSTRA_CD44_TARGETS_UP	0.781431	0.9346	-0.629442	-0.831231	403	1	AGT	AGT
MOOTHA_HUMAN_MITODB_6_2002	0.633684	0.885661	-0.454082	-0.833062	300	2	CPT2, CA5B	CPT2, CA5B
LI_INDUCED_T_TO_NATURAL_KILLER_UP	0.630332	0.883741	-0.277595	-0.837629	265	6	DHRS11, TYROBP, FAM185A	DHRS11, TYROBP, FAM185A
BRUINS_UVC_RESPONSE_VIA_TP53_GROUP_D	0.769826	0.9346	-0.634518	-0.837934	397	1	CYS1	CYS1
REACTOME_TRAFFICKING_OF_MYRISTOYLATED_PROTEINS_TO_THE_CILIUM	0.769826	0.9346	-0.634518	-0.837934	397	1	CYS1	CYS1
SCHAEFFER_PROSTATE_DEVELOPMENT_12HR_UP	0.769826	0.9346	-0.634518	-0.837934	397	1	CYS1	CYS1
WP_MIRNA_REGULATION_OF_P53_PATHWAY_IN_PROSTATE_CANCER	0.769826	0.9346	-0.634518	-0.837934	397	1	CYS1	CYS1
SENESE_HDAC1_TARGETS_UP	0.646512	0.892264	-0.340206	-0.841381	277	4	UEVLD, IGF2BP3, SCG5, MGST1	UEVLD, IGF2BP3, SCG5, MGST1
GERY_CEBP_TARGETS	0.627368	0.883741	-0.459184	-0.842423	297	2	NGF, CAPRIN2	NGF, CAPRIN2
KIM_WT1_TARGETS_UP	0.627368	0.883741	-0.459184	-0.842423	297	2	ENO2, CAPRIN2	ENO2, CAPRIN2
LEE_RECENT_THYMIC_EMIGRANT	0.671982	0.903765	-0.394872	-0.843541	294	3	IGF2BP3, AIF1, RSAD2	IGF2BP3, AIF1, RSAD2
MASSARWEH_TAMOXIFEN_RESISTANCE_UP	0.671982	0.903765	-0.394872	-0.843541	294	3	RTP4, USB1, RSAD2	RTP4, USB1, RSAD2
MIKKELSEN_MCV6_LCP_WITH_H3K4ME3	0.671982	0.903765	-0.394872	-0.843541	294	3	RNF123, GPANK1, RSAD2	RNF123, GPANK1, RSAD2
RUTELLA_RESPONSE_TO_HGF_DN	0.671982	0.903765	-0.394872	-0.843541	294	3	RNASE4, AIF1, RSAD2	RNASE4, AIF1, RSAD2
GOTTWEIN_TARGETS_OF_KSHV_MIR_K12_11	0.744681	0.9346	-0.64467	-0.851341	384	1	RNF123	RNF123
RAO_BOUND_BY_SALL4_ISOFORM_B	0.658314	0.898996	-0.399366	-0.853142	288	3	ZNF781, LRRC34	ZNF781, LRRC34
BONOME_OVARIAN_CANCER_SURVIVAL_SUBOPTIMAL_DEBULKING	0.634884	0.886247	-0.345361	-0.854129	272	4	PDZRN3, RNASE4, CILP, PPAN	PDZRN3, RNASE4, CILP, PPAN
MARSON_BOUND_BY_FOXP3_UNSTIMULATED	0.611549	0.883741	-0.236543	-0.856967	232	9	PMS2, FANCI, FAM185A, LYSMD1, STOML1	PMS2, FANCI, FAM185A, LYSMD1, STOML1
GREGORY_SYNTHETIC_LETHAL_WITH_IMATINIB	0.729207	0.924716	-0.649746	-0.858045	376	1	RTP4	RTP4
KOKKINAKIS_METHIONINE_DEPRIVATION_48HR_UP	0.729207	0.924716	-0.649746	-0.858045	376	1	RTP4	RTP4
SMID_BREAST_CANCER_LUMINAL_B_DN	0.602906	0.883741	-0.310881	-0.861245	248	5	CD79A, IGF2BP3, CCL13, RBP4, MFAP4	CD79A, IGF2BP3, CCL13, RBP4, MFAP4
GARCIA_TARGETS_OF_FLI1_AND_DAX1_UP	0.719536	0.917791	-0.654822	-0.864748	371	1	NKX3-2	NKX3-2
REACTOME_REGULATION_OF_RUNX2_EXPRESSION_AND_ACTIVITY	0.719536	0.917791	-0.654822	-0.864748	371	1	NKX3-2	NKX3-2
VALK_AML_CLUSTER_12	0.719536	0.917791	-0.654822	-0.864748	371	1	NKX3-2	NKX3-2
WP_ENDOCHONDRAL_OSSIFICATION	0.719536	0.917791	-0.654822	-0.864748	371	1	NKX3-2	NKX3-2
WP_ENDOCHONDRAL_OSSIFICATION_WITH_SKELETAL_DYSPLASIAS	0.719536	0.917791	-0.654822	-0.864748	371	1	NKX3-2	NKX3-2
MARTENS_TRETINOIN_RESPONSE_UP	0.606838	0.883741	-0.184784	-0.87016	212	16	GZMM, ENO2, CD79A, RIPK3, SLC22A18, NKX3-2, RTP4, AGT, CILP, CCL13, SERPINA5, C1QB	GZMM, ENO2, CD79A, RIPK3, SLC22A18, NKX3-2, RTP4, AGT, CILP, CCL13, SERPINA5, C1QB
KAYO_CALORIE_RESTRICTION_MUSCLE_UP	0.581053	0.877594	-0.47449	-0.870503	275	2	CCL13, C1QB	CCL13, C1QB
LENAOUR_DENDRITIC_CELL_MATURATION_UP	0.581053	0.877594	-0.47449	-0.870503	275	2	CCL13, C1QB	CCL13, C1QB
WEST_ADRENOCORTICAL_CARCINOMA_VS_ADENOMA_DN	0.581053	0.877594	-0.47449	-0.870503	275	2	PART1, C1QB	PART1, C1QB
BIOCARTA_ALK_PATHWAY	0.709865	0.909324	-0.659898	-0.871452	366	1	BMP5	BMP5
DAVICIONI_PAX_FOXO1_SIGNATURE_IN_ARMS_UP	0.709865	0.909324	-0.659898	-0.871452	366	1	BMP5	BMP5
ENGELMANN_CANCER_PROGENITORS_DN	0.709865	0.909324	-0.659898	-0.871452	366	1	BMP5	BMP5
KANG_AR_TARGETS_UP	0.709865	0.909324	-0.659898	-0.871452	366	1	BMP5	BMP5
KEGG_TGF_BETA_SIGNALING_PATHWAY	0.709865	0.909324	-0.659898	-0.871452	366	1	BMP5	BMP5
PHONG_TNF_RESPONSE_VIA_P38_PARTIAL	0.709865	0.909324	-0.659898	-0.871452	366	1	BMP5	BMP5
WIEDERSCHAIN_TARGETS_OF_BMI1_AND_PCGF2	0.709865	0.909324	-0.659898	-0.871452	366	1	BMP5	BMP5
WP_DEVELOPMENT_OF_URETERIC_COLLECTION_SYSTEM	0.709865	0.909324	-0.659898	-0.871452	366	1	BMP5	BMP5
YANAGIHARA_ESX1_TARGETS	0.709865	0.909324	-0.659898	-0.871452	366	1	BMP5	BMP5
GOBERT_OLIGODENDROCYTE_DIFFERENTIATION_UP	0.580569	0.877594	-0.288926	-0.87182	244	6	PMS2, PDZRN3, FANCI	PMS2, PDZRN3, FANCI
BOYAULT_LIVER_CANCER_SUBCLASS_G3_UP	0.61959	0.883741	-0.410256	-0.876407	271	3	FANCI, AGA, EMC1	FANCI, AGA, EMC1
COATES_MACROPHAGE_M1_VS_M2_UP	0.61959	0.883741	-0.410256	-0.876407	271	3	ENO2, AIF1, EMC1	ENO2, AIF1, EMC1
BLALOCK_ALZHEIMERS_DISEASE_INCIPIENT_DN	0.581053	0.877594	-0.479592	-0.879864	275	2	TRO, FCER1G	TRO, FCER1G
CHEN_LIVER_METABOLISM_QTL_CIS	0.581053	0.877594	-0.479592	-0.879864	275	2	KLHDC9, FCER1G	KLHDC9, FCER1G
KEGG_NATURAL_KILLER_CELL_MEDIATED_CYTOTOXICITY	0.581053	0.877594	-0.479592	-0.879864	275	2	TYROBP, FCER1G	TYROBP, FCER1G
BOYAULT_LIVER_CANCER_SUBCLASS_G23_UP	0.686654	0.904765	-0.670051	-0.884859	354	1	IGF2BP3	IGF2BP3
BREDEMEYER_RAG_SIGNALING_VIA_ATM_NOT_VIA_NFKB_UP	0.686654	0.904765	-0.670051	-0.884859	354	1	IGF2BP3	IGF2BP3
BROWNE_HCMV_INFECTION_10HR_DN	0.686654	0.904765	-0.670051	-0.884859	354	1	IGF2BP3	IGF2BP3
CHARAFE_BREAST_CANCER_LUMINAL_VS_BASAL_DN	0.686654	0.904765	-0.670051	-0.884859	354	1	IGF2BP3	IGF2BP3
DACOSTA_UV_RESPONSE_VIA_ERCC3_COMMON_DN	0.686654	0.904765	-0.670051	-0.884859	354	1	IGF2BP3	IGF2BP3
DAZARD_RESPONSE_TO_UV_NHEK_DN	0.686654	0.904765	-0.670051	-0.884859	354	1	IGF2BP3	IGF2BP3
DAZARD_UV_RESPONSE_CLUSTER_G6	0.686654	0.904765	-0.670051	-0.884859	354	1	IGF2BP3	IGF2BP3
DOANE_BREAST_CANCER_ESR1_DN	0.686654	0.904765	-0.670051	-0.884859	354	1	IGF2BP3	IGF2BP3
EHRLICH_ICF_SYNDROM_UP	0.686654	0.904765	-0.670051	-0.884859	354	1	IGF2BP3	IGF2BP3
GAVIN_FOXP3_TARGETS_CLUSTER_P6	0.686654	0.904765	-0.670051	-0.884859	354	1	IGF2BP3	IGF2BP3
GENTILE_UV_HIGH_DOSE_DN	0.686654	0.904765	-0.670051	-0.884859	354	1	IGF2BP3	IGF2BP3
GENTILE_UV_RESPONSE_CLUSTER_D6	0.686654	0.904765	-0.670051	-0.884859	354	1	IGF2BP3	IGF2BP3
GOZGIT_ESR1_TARGETS_UP	0.686654	0.904765	-0.670051	-0.884859	354	1	IGF2BP3	IGF2BP3
LIEN_BREAST_CARCINOMA_METAPLASTIC_VS_DUCTAL_UP	0.686654	0.904765	-0.670051	-0.884859	354	1	IGF2BP3	IGF2BP3
MEBARKI_HCC_PROGENITOR_WNT_UP_BLOCKED_BY_FZD8CRD	0.686654	0.904765	-0.670051	-0.884859	354	1	IGF2BP3	IGF2BP3
MEBARKI_HCC_PROGENITOR_WNT_UP_CTNNB1_DEPENDENT_BLOCKED_BY_FZD8CRD	0.686654	0.904765	-0.670051	-0.884859	354	1	IGF2BP3	IGF2BP3
MORI_EMU_MYC_LYMPHOMA_BY_ONSET_TIME_UP	0.686654	0.904765	-0.670051	-0.884859	354	1	IGF2BP3	IGF2BP3
PETROVA_PROX1_TARGETS_DN	0.686654	0.904765	-0.670051	-0.884859	354	1	IGF2BP3	IGF2BP3
SMID_BREAST_CANCER_RELAPSE_IN_BONE_DN	0.686654	0.904765	-0.670051	-0.884859	354	1	IGF2BP3	IGF2BP3
VETTER_TARGETS_OF_PRKCA_AND_ETS1_DN	0.686654	0.904765	-0.670051	-0.884859	354	1	IGF2BP3	IGF2BP3
WATANABE_ULCERATIVE_COLITIS_WITH_CANCER_DN	0.686654	0.904765	-0.670051	-0.884859	354	1	IGF2BP3	IGF2BP3
LU_EZH2_TARGETS_DN	0.6082	0.883741	-0.415385	-0.887362	266	3	IGF2BP3, CNTNAP1, RPA2	IGF2BP3, CNTNAP1, RPA2
CHICAS_RB1_TARGETS_SENESCENT	0.561611	0.875883	-0.296358	-0.894247	236	6	POU2F2, FANCI, ENO2	POU2F2, FANCI, ENO2
MARTINEZ_RB1_AND_TP53_TARGETS_UP	0.574572	0.877594	-0.257895	-0.896667	234	8	CAB39L, TYROBP, KLHL13, ZC3H11A, C1QB, CMTR1, RSAD2, GPSM1	CAB39L, TYROBP, KLHL13, ZC3H11A, C1QB, CMTR1, RSAD2, GPSM1
MARTINEZ_TP53_TARGETS_UP	0.574572	0.877594	-0.257895	-0.896667	234	8	CAB39L, TYROBP, KLHL13, ZC3H11A, C1QB, CMTR1, RSAD2, GPSM1	CAB39L, TYROBP, KLHL13, ZC3H11A, C1QB, CMTR1, RSAD2, GPSM1
BASSO_HAIRY_CELL_LEUKEMIA_UP	0.564211	0.875883	-0.489796	-0.898584	267	2	SUSD5, AIF1	SUSD5, AIF1
ZHAN_MULTIPLE_MYELOMA_DN	0.564211	0.875883	-0.489796	-0.898584	267	2	IGF2BP3, AIF1	IGF2BP3, AIF1
POOLA_INVASIVE_BREAST_CANCER_UP	0.564039	0.875883	-0.282723	-0.903967	228	7	PRR16, FANCI, CD79A, AIF1, FCER1G, RSAD2, THEMIS2	PRR16, FANCI, CD79A, AIF1, FCER1G, RSAD2, THEMIS2
MEBARKI_HCC_PROGENITOR_FZD8CRD_DN	0.544794	0.868051	-0.326425	-0.904307	224	5	LINC00526, SLC22A18, AGT, SERPINA5, SELENBP1	LINC00526, SLC22A18, AGT, SERPINA5, SELENBP1
ACEVEDO_NORMAL_TISSUE_ADJACENT_TO_LIVER_TUMOR_UP	0.655706	0.897424	-0.685279	-0.904969	338	1	ZNF212	ZNF212
SHIPP_DLBCL_CURED_VS_FATAL_DN	0.655706	0.897424	-0.685279	-0.904969	338	1	ZNF212	ZNF212
JAZAG_TGFB1_SIGNALING_VIA_SMAD4_DN	0.587699	0.877594	-0.425641	-0.909272	257	3	POU2F2, RBP4, AGPAT1	POU2F2, RBP4, AGPAT1
[truncated: 399 more rows]

## Sheet: C3
pathway	pval	padj	ES	NES	nMoreExtreme	size	leadingEdge	leadingEdge_UP	leadingEdge_DOWN
ZFHX3_TARGET_GENES	0.00302115	0.686967	0.506283	2.07519	1	15	ALDOA, NDUFAF4, OASL, NDUFAF1, DNAL4, CCND3, TMEM68, CA11, SARNP, ANAPC10, XAB2, EMC1, AGPAT1	ALDOA, NDUFAF4, OASL, NDUFAF1, DNAL4, CCND3, TMEM68, CA11, SARNP, ANAPC10, XAB2, EMC1, AGPAT1
DLX4_TARGET_GENES	0.00465116	0.686967	0.520324	2.01237	2	13	OAS1, MRS2, STMN3, ZNF181, BABAM1, FTSJ3, COX16, LCMT1, GORAB, ANAPC10, XAB2	OAS1, MRS2, STMN3, ZNF181, BABAM1, FTSJ3, COX16, LCMT1, GORAB, ANAPC10, XAB2
PAX5_01	0.00359712	0.686967	0.876923	1.93085	1	3	DNAL4, IL11RA, POLD4	DNAL4, IL11RA, POLD4
GTF2E2_TARGET_GENES	0.00539568	0.686967	0.841026	1.85181	2	3	KAT5, NDUFAF1, PPP1R8	KAT5, NDUFAF1, PPP1R8
MIR877_3P	0.00361664	0.686967	0.994898	1.83993	1	2	ALDOA, DTD1	ALDOA, DTD1
ZIC3_01	0.0105634	0.686967	0.685174	1.83975	5	5	DOK1, KAT5, TSKU, PPP1R8	DOK1, KAT5, TSKU, PPP1R8
PHF2_TARGET_GENES	0.019403	0.686967	0.451504	1.82858	12	14	APEH, PHYH, PPP1R8, CCND3, TMEM68, ECI2, PIGH, GLB1, ANAPC15, GPANK1, AGPAT1, C12orf29	APEH, PHYH, PPP1R8, CCND3, TMEM68, ECI2, PIGH, GLB1, ANAPC15, GPANK1, AGPAT1, C12orf29
CEBPB_01	0.00888099	0.686967	0.731959	1.82073	4	4	ALDOA, ECHDC2, GLIPR2, MITF	ALDOA, ECHDC2, GLIPR2, MITF
ELF2_TARGET_GENES	0.0149477	0.686967	0.412825	1.81949	9	18	TM2D2, KAT5, RAD50, BABAM1, MRPL10, FTSJ3, THEM4, PPIL1, COX16, LCMT1, GORAB, ANAPC10, EMC1, COASY	TM2D2, KAT5, RAD50, BABAM1, MRPL10, FTSJ3, THEM4, PPIL1, COX16, LCMT1, GORAB, ANAPC10, EMC1, COASY
FEV_TARGET_GENES	0.0179372	0.686967	0.405059	1.78527	11	18	APEH, NDUFAF4, AVPI1, NDUFAF1, STMN3, TMEM68, ARL4D, RMDN2, MRPL10, CA11, THEM4, PPAN	APEH, NDUFAF4, AVPI1, NDUFAF1, STMN3, TMEM68, ARL4D, RMDN2, MRPL10, CA11, THEM4, PPAN
ACACTCC_MIR122A	0.00361664	0.686967	0.964286	1.78331	1	2	ALDOA, NTRK2	ALDOA, NTRK2
CEBPGAMMA_Q6	0.0124334	0.686967	0.716495	1.78226	6	4	NTRK2, PPP1R8, MITF, USP5	NTRK2, PPP1R8, MITF, USP5
MIR15A_5P	0.0143885	0.686967	0.805128	1.77277	7	3	RAD50, HERC6, RGMA	RAD50, HERC6, RGMA
MIR15B_5P	0.0143885	0.686967	0.805128	1.77277	7	3	RAD50, HERC6, RGMA	RAD50, HERC6, RGMA
MIR16_5P	0.0143885	0.686967	0.805128	1.77277	7	3	RAD50, HERC6, RGMA	RAD50, HERC6, RGMA
MIR195_5P	0.0143885	0.686967	0.805128	1.77277	7	3	RAD50, HERC6, RGMA	RAD50, HERC6, RGMA
MIR6838_5P	0.0143885	0.686967	0.805128	1.77277	7	3	RAD50, HERC6, RGMA	RAD50, HERC6, RGMA
GCM_Q2	0.0170648	0.686967	0.614583	1.76216	9	6	DOK1, NTRK2, KAT5, POLD4, MITF, ZNF32	DOK1, NTRK2, KAT5, POLD4, MITF, ZNF32
MIR652_5P	0.0126582	0.686967	0.943878	1.74557	6	2	MRS2, NDUFAF4	MRS2, NDUFAF4
GGGYGTGNY_UNKNOWN	0.0170648	0.686967	0.603557	1.73054	9	6	NTRK2, AVPI1, KAT5, UTP14C, MITF	NTRK2, AVPI1, KAT5, UTP14C, MITF
MIR4287	0.0179856	0.686967	0.784615	1.7276	9	3	NTRK2, KAT5, ADCY3	NTRK2, KAT5, ADCY3
MIR4685_3P	0.0179856	0.686967	0.784615	1.7276	9	3	NTRK2, KAT5, ADCY3	NTRK2, KAT5, ADCY3
FOXG1_TARGET_GENES	0.0184255	0.686967	0.560209	1.72237	10	7	ALDOA, AVPI1, OASL, NDUFAF1, CA11, COASY, CAPRIN2	ALDOA, AVPI1, OASL, NDUFAF1, CA11, COASY, CAPRIN2
POU2AF1_TARGET_GENES	0.0211268	0.686967	0.640219	1.71904	11	5	ALDOA, NDUFAF1, STMN3, BABAM1	ALDOA, NDUFAF1, STMN3, BABAM1
ZNF134_TARGET_GENES	0.0170648	0.686967	0.59375	1.70242	9	6	ALDOA, MGST1, DZIP3, COX16, GPANK1, AGPAT1	ALDOA, MGST1, DZIP3, COX16, GPANK1, AGPAT1
ZNF423_TARGET_GENES	0.0301508	0.686967	0.550708	1.69316	17	7	AVPI1, HERC6, ADCY3, THEM4, LRRC42, DZIP3	AVPI1, HERC6, ADCY3, THEM4, LRRC42, DZIP3
ZSCAN4_TARGET_GENES	0.0398089	0.686967	0.478089	1.68776	24	10	ALDOA, NTRK2, NDUFAF1, TSKU, STMN3, CCND3	ALDOA, NTRK2, NDUFAF1, TSKU, STMN3, CCND3
ARP1_01	0.0248668	0.686967	0.675096	1.67929	13	4	ALDOA, IL11RA, POLD4	ALDOA, IL11RA, POLD4
ZBTB18_TARGET_GENES	0.0398089	0.686967	0.474421	1.67481	24	10	DTD1, NTRK2, TSKU, STEAP1, CA11, GAMT, COX16, ANAPC10, GPR180	DTD1, NTRK2, TSKU, STEAP1, CA11, GAMT, COX16, ANAPC10, GPR180
NFE2L1_TARGET_GENES	0.0372578	0.686967	0.388515	1.67473	24	17	ALDOA, NDUFAF4, STMN3, PPP1R8, CCND3, TMEM68, BABAM1, ECI2, FTSJ3, USP5, RPA2, COASY, AGA	ALDOA, NDUFAF4, STMN3, PPP1R8, CCND3, TMEM68, BABAM1, ECI2, FTSJ3, USP5, RPA2, COASY, AGA
ATF4_Q2	0.0216998	0.686967	0.897959	1.66065	11	2	ALDOA, KAT5	ALDOA, KAT5
ZNF350_TARGET_GENES	0.0447094	0.686967	0.380998	1.64232	29	17	ALDOA, TM2D2, AVPI1, ASNS, KAT5, PHYH, CCND3, ARL4D, BABAM1	ALDOA, TM2D2, AVPI1, ASNS, KAT5, PHYH, CCND3, ARL4D, BABAM1
MIR520D_5P	0.0368509	0.686967	0.534031	1.64189	21	7	C1QTNF3, MRS2, PPP1R8, MITF, COX16, GPR180, UNC5C	C1QTNF3, MRS2, PPP1R8, MITF, COX16, GPR180, UNC5C
MIR524_5P	0.0368509	0.686967	0.534031	1.64189	21	7	C1QTNF3, MRS2, PPP1R8, MITF, COX16, GPR180, UNC5C	C1QTNF3, MRS2, PPP1R8, MITF, COX16, GPR180, UNC5C
USF2_Q6	0.0387324	0.686967	0.606218	1.62775	21	5	AVPI1, KAT5, TSKU, SCYL1, EMC1	AVPI1, KAT5, TSKU, SCYL1, EMC1
CP2_02	0.034358	0.686967	0.877551	1.62291	18	2	KAT5, IL11RA	KAT5, IL11RA
CEBPZ_TARGET_GENES	0.0483384	0.686967	0.39498	1.61897	31	15	NDUFAF1, DNAL4, PHYH, BABAM1, USP5, SARNP, COX16, LCMT1, XAB2, ANAPC15, AGPAT1, GPR180	NDUFAF1, DNAL4, PHYH, BABAM1, USP5, SARNP, COX16, LCMT1, XAB2, ANAPC15, AGPAT1, GPR180
ZNF140_TARGET_GENES	0.0387324	0.686967	0.601036	1.61383	21	5	ALDOA, KAT5, FTSJ3, SELENBP1, RPA2	ALDOA, KAT5, FTSJ3, SELENBP1, RPA2
SMAD4_Q6	0.039783	0.686967	0.872449	1.61348	21	2	DOK1, POLD4	DOK1, POLD4
AP1_Q6	0.039783	0.686967	0.867347	1.60404	21	2	ALDOA, TSKU	ALDOA, TSKU
AP1_Q6_01	0.039783	0.686967	0.867347	1.60404	21	2	ALDOA, TSKU	ALDOA, TSKU
TAL1BETAE47_01	0.039783	0.686967	0.867347	1.60404	21	2	C1QA, TSKU	C1QA, TSKU
LMO2COM_02	0.0305755	0.686967	0.728205	1.60339	16	3	ECHDC2, BABAM1, MITF	ECHDC2, BABAM1, MITF
MIR548AS_3P	0.0305755	0.686967	0.728205	1.60339	16	3	DTD1, DNAL4, MITF	DTD1, DNAL4, MITF
PXR_Q2	0.0305755	0.686967	0.728205	1.60339	16	3	ALDOA, IL11RA, MITF	ALDOA, IL11RA, MITF
ASH1L_TARGET_GENES	0.0520059	0.686967	0.375435	1.5849	34	16	TMEM161A, BABAM1, FTSJ3, CA11, USP5, SARNP, LCMT1, XAB2, ANAPC15, AGPAT1, COASY, CBY1	TMEM161A, BABAM1, FTSJ3, CA11, USP5, SARNP, LCMT1, XAB2, ANAPC15, AGPAT1, COASY, CBY1
EBNA1BP2_TARGET_GENES	0.0409556	0.686967	0.552083	1.58295	23	6	SRC, TMEM68, RGMA, RSAD2, AGA, C12orf29	SRC, TMEM68, RGMA, RSAD2, AGA, C12orf29
DBP_TARGET_GENES	0.0686567	0.686967	0.389526	1.57758	45	14	ALDOA, ASNS, NDUFAF1, ZNF181, GLIPR2, FTSJ3, COX16, LCMT1, ANAPC10, ANAPC15	ALDOA, ASNS, NDUFAF1, ZNF181, GLIPR2, FTSJ3, COX16, LCMT1, ANAPC10, ANAPC15
DBP_Q6	0.0359712	0.686967	0.712821	1.56952	19	3	MAGEH1, MITF, USP5	MAGEH1, MITF, USP5
IRF1_01	0.0359712	0.686967	0.712821	1.56952	19	3	USP18, MITF, USP5	USP18, MITF, USP5
IRF2_01	0.0359712	0.686967	0.712821	1.56952	19	3	USP18, MITF, USP5	USP18, MITF, USP5
MYB_Q3	0.0359712	0.686967	0.712821	1.56952	19	3	ALDOA, IL11RA, USP5	ALDOA, IL11RA, USP5
MYBL1_TARGET_GENES	0.0359712	0.686967	0.712821	1.56952	19	3	ALDOA, MRPL10, USP5	ALDOA, MRPL10, USP5
ZNF16_TARGET_GENES	0.045208	0.686967	0.846939	1.5663	24	2	AK1, TMEM161A	AK1, TMEM161A
TGACGTCA_ATF3_Q6	0.0515098	0.686967	0.628866	1.56429	28	4	AVPI1, ARL4D, MITF, ANAPC10	AVPI1, ARL4D, MITF, ANAPC10
SCGGAAGY_ELK1_02	0.070073	0.686967	0.348571	1.56395	47	19	ALDOA, APEH, KAT5, TMEM68, BABAM1, USP5, PPIL1, PPAN, DZIP3, XAB2, ANAPC15, GPANK1, USB1, LOXL4, LRRC29, CPT2, TRO	ALDOA, APEH, KAT5, TMEM68, BABAM1, USP5, PPIL1, PPAN, DZIP3, XAB2, ANAPC15, GPANK1, USB1, LOXL4, LRRC29, CPT2, TRO
WWTAAGGC_UNKNOWN	0.0359712	0.686967	0.709135	1.56141	19	3	ALDOA, C1QTNF3	ALDOA, C1QTNF3
IRF5_TARGET_GENES	0.0698758	0.686967	0.424597	1.54882	44	11	ASNS, RAD50, DZIP3, GORAB, GLB1, EMC1, CMTR1, COASY, AGA	ASNS, RAD50, DZIP3, GORAB, GLB1, EMC1, CMTR1, COASY, AGA
ATTACAT_MIR3803P	0.0560579	0.686967	0.831633	1.53799	30	2	PPP1R8, HERC6	PPP1R8, HERC6
MIR424_5P	0.0560579	0.686967	0.831633	1.53799	30	2	RAD50, HERC6	RAD50, HERC6
MIR497_5P	0.0560579	0.686967	0.831633	1.53799	30	2	RAD50, HERC6	RAD50, HERC6
CACGTG_MYC_Q2	0.0651163	0.686967	0.397336	1.53671	41	13	ALDOA, NDUFAF4, AVPI1, KAT5, RAD50, TSKU, ADCY3, SCYL1	ALDOA, NDUFAF4, AVPI1, KAT5, RAD50, TSKU, ADCY3, SCYL1
MIR519D_5P	0.0431655	0.686967	0.694678	1.52957	23	3	DTD1, NTRK2	DTD1, NTRK2
HMGB1_TARGET_GENES	0.0785498	0.686967	0.372736	1.5278	51	15	DOK1, SRC, TSKU, CCND3, RGMA, GPSM1, THEMIS2, MITF, GAMT	DOK1, SRC, TSKU, CCND3, RGMA, GPSM1, THEMIS2, MITF, GAMT
ATF1_Q6	0.0431655	0.686967	0.691192	1.5219	23	3	DOK1, NTRK2	DOK1, NTRK2
SFMBT1_TARGET_GENES	0.0748408	0.686967	0.430386	1.51936	46	10	DOK1, AK1, RAD50, TSKU, PIGH, GLB1, AGPAT1, C12orf29, RBP4	DOK1, AK1, RAD50, TSKU, PIGH, GLB1, AGPAT1, C12orf29, RBP4
ATXN7L3_TARGET_GENES	0.0650995	0.686967	0.821429	1.51912	35	2	SRC, TMEM68	SRC, TMEM68
MIR4705	0.0650995	0.686967	0.821429	1.51912	35	2	CCND3, TMEM68	CCND3, TMEM68
ER_Q6_01	0.071048	0.686967	0.608247	1.513	39	4	ALDOA, RMDN2, MITF, ZNF32	ALDOA, RMDN2, MITF, ZNF32
HOXA2_TARGET_GENES	0.0909091	0.692169	0.312168	1.5081	63	23	TM2D2, NDUFAF4, OASL, DNAL4, RAD50, USP5, THEM4, PPIL1, COX16, ANAPC15, AGPAT1, CMTR1, COASY, AGA, CAPRIN2, C12orf29	TM2D2, NDUFAF4, OASL, DNAL4, RAD50, USP5, THEM4, PPIL1, COX16, ANAPC15, AGPAT1, CMTR1, COASY, AGA, CAPRIN2, C12orf29
AEBP2_TARGET_GENES	0.075969	0.686967	0.389695	1.50715	48	13	ASNS, TMEM161A, CCND3, BABAM1, CA11, USP5, SARNP, ANAPC15, AGPAT1, CBY1	ASNS, TMEM161A, CCND3, BABAM1, CA11, USP5, SARNP, ANAPC15, AGPAT1, CBY1
MIR95_5P	0.0728242	0.686967	0.603093	1.50018	40	4	PIGH, GORAB, ANAPC10, EMC1	PIGH, GORAB, ANAPC10, EMC1
MIR382_3P	0.074141	0.686967	0.806122	1.49081	40	2	TMEM68, UTP14C	TMEM68, UTP14C
GATTGGY_NFY_Q6_01	0.0828025	0.686967	0.422287	1.49077	51	10	AVPI1, IL11RA, PPIL1, SARNP, GORAB, RPA2, AGPAT1, USB1	AVPI1, IL11RA, PPIL1, SARNP, GORAB, RPA2, AGPAT1, USB1
TTGCCAA_MIR182	0.0557554	0.686967	0.676923	1.49048	30	3	TMEM68, MITF, PPIL1	TMEM68, MITF, PPIL1
HNF3ALPHA_Q6	0.0759494	0.686967	0.80102	1.48138	41	2	C1QA, RGMA	C1QA, RGMA
MIR6734_5P	0.0759494	0.686967	0.80102	1.48138	41	2	NTRK2, RGMA	NTRK2, RGMA
MIR6892_5P	0.0759494	0.686967	0.80102	1.48138	41	2	ZNF181, RGMA	ZNF181, RGMA
CETS1P54_01	0.078727	0.686967	0.481769	1.4812	46	7	KAT5, IL11RA, PPIL1, XAB2, ANAPC15, GPANK1	KAT5, IL11RA, PPIL1, XAB2, ANAPC15, GPANK1
MYB_Q5_01	0.0774648	0.686967	0.549512	1.47549	43	5	ALDOA, IL11RA, USP5, PIGH	ALDOA, IL11RA, USP5, PIGH
RORA2_01	0.079929	0.686967	0.592918	1.47487	44	4	C1QTNF3, KAT5, BABAM1	C1QTNF3, KAT5, BABAM1
GTF2A2_TARGET_GENES	0.079929	0.686967	0.592784	1.47453	44	4	SELENBP1, THEM4, COX16, GPANK1	SELENBP1, THEM4, COX16, GPANK1
PSMB5_TARGET_GENES	0.0813743	0.686967	0.795918	1.47194	44	2	ALDOA, ARL4D	ALDOA, ARL4D
PRKDC_TARGET_GENES	0.0946565	0.704427	0.38986	1.46938	61	12	DNAL4, IL11RA, TMEM161A, USP5, SARNP, LCMT1, XAB2, ANAPC15, AGPAT1, CNTNAP1, ZNF442	DNAL4, IL11RA, TMEM161A, USP5, SARNP, LCMT1, XAB2, ANAPC15, AGPAT1, CNTNAP1, ZNF442
AP1FJ_Q2	0.0817052	0.686967	0.587629	1.46171	45	4	NTRK2, SRC, SARNP, AGPAT1	NTRK2, SRC, SARNP, AGPAT1
FOXP2_TARGET_GENES	0.102719	0.733662	0.355557	1.45738	67	15	DOK1, SRC, POLD4, TSKU, CCND3, TMEM68, GPSM1, CA11, GAMT	DOK1, SRC, POLD4, TSKU, CCND3, TMEM68, GPSM1, CA11, GAMT
MIR6773_3P	0.0867993	0.686967	0.785714	1.45307	47	2	TSKU, ZNF90	TSKU, ZNF90
ZNF257_TARGET_GENES	0.0853242	0.686967	0.506728	1.45291	49	6	ECHDC2, CA11, MFAP4, DZIP3, GORAB	ECHDC2, CA11, MFAP4, DZIP3, GORAB
UBN1_TARGET_GENES	0.108146	0.750287	0.302658	1.45152	76	22	DTD1, APEH, TM2D2, AVPI1, NDUFAF1, TSKU, TMEM68, PPIL1, LRRC42, COX16, GLB1, RPA2, CMTR1, CA5B, CAPRIN2, SYT12	DTD1, APEH, TM2D2, AVPI1, NDUFAF1, TSKU, TMEM68, PPIL1, LRRC42, COX16, GLB1, RPA2, CMTR1, CA5B, CAPRIN2, SYT12
RGAANNTTC_HSF1_01	0.084507	0.686967	0.539409	1.44836	47	5	ASNS, MAGEH1, POLD4	ASNS, MAGEH1, POLD4
NAB2_TARGET_GENES	0.0989933	0.723892	0.449389	1.44637	58	8	DTD1, AVPI1, CCND3, FUOM, ECI2	DTD1, AVPI1, CCND3, FUOM, ECI2
ZNF711_TARGET_GENES	0.10229	0.733576	0.382679	1.44232	66	12	DTD1, MRS2, NDUFAF1, STMN3, SCYL1, PPAN, COX16, ZNF32, USB1	DTD1, MRS2, NDUFAF1, STMN3, SCYL1, PPAN, COX16, ZNF32, USB1
MIR515_5P	0.0886076	0.686967	0.77551	1.4342	48	2	DTD1, RMDN2	DTD1, RMDN2
MIR519E_5P	0.0886076	0.686967	0.77551	1.4342	48	2	DTD1, RMDN2	DTD1, RMDN2
CEBPDELTA_Q6	0.0899281	0.686967	0.651282	1.43402	49	3	ECHDC2, MITF, SARNP	ECHDC2, MITF, SARNP
TGAYRTCA_ATF3_Q6	0.0972696	0.719084	0.498616	1.42965	56	6	DOK1, AVPI1, ARL4D, MITF, ANAPC10	DOK1, AVPI1, ARL4D, MITF, ANAPC10
PAX2_02	0.0899281	0.686967	0.649243	1.42953	49	3	NTRK2, ECHDC2	NTRK2, ECHDC2
MIR4307	0.0899281	0.686967	0.647815	1.42639	49	3	C1QTNF3, NTRK2	C1QTNF3, NTRK2
ZNF224_TARGET_GENES	0.113178	0.772433	0.368661	1.42581	72	13	MRS2, ECHDC2, ASNS, RAD50, PPP1R8, RGMA, FTSJ3, PPAN, AGA, C12orf29	MRS2, ECHDC2, ASNS, RAD50, PPP1R8, RGMA, FTSJ3, PPAN, AGA, C12orf29
ZNF667_TARGET_GENES	0.0917266	0.693814	0.646154	1.42273	50	3	NDUFAF1, PHYH, COX16	NDUFAF1, PHYH, COX16
ZNF85_TARGET_GENES	0.0917266	0.693814	0.646154	1.42273	50	3	STMN3, TMEM68, COX16	STMN3, TMEM68, COX16
CREB_01	0.102389	0.733576	0.495717	1.42134	59	6	AVPI1, ARL4D, MITF, SARNP, ANAPC10	AVPI1, ARL4D, MITF, SARNP, ANAPC10
ZNF618_TARGET_GENES	0.129496	0.798792	0.307364	1.4102	89	20	ALDOA, DTD1, TM2D2, NTRK2, NDUFAF4, PPP1R8, HERC6, FUOM, RMDN2	ALDOA, DTD1, TM2D2, NTRK2, NDUFAF4, PPP1R8, HERC6, FUOM, RMDN2
ZNF2_TARGET_GENES	0.113354	0.772433	0.385531	1.40631	72	11	ALDOA, DTD1, TSKU, STEAP1, SCYL1, PPAN, COX16, EMC1	ALDOA, DTD1, TSKU, STEAP1, SCYL1, PPAN, COX16, EMC1
GCTCTTG_MIR335	0.0994575	0.723892	0.760204	1.40589	54	2	ADCY3, GLIPR2	ADCY3, GLIPR2
MIR5093	0.106115	0.750287	0.634596	1.39728	58	3	NTRK2, AK1	NTRK2, AK1
MIR4292	0.106691	0.750287	0.755102	1.39646	58	2	RGMA, GPSM1	RGMA, GPSM1
MIR6791_5P	0.106691	0.750287	0.755102	1.39646	58	2	RGMA, GPSM1	RGMA, GPSM1
MIR944	0.106691	0.750287	0.755102	1.39646	58	2	TMEM68, GPSM1	TMEM68, GPSM1
MIR4666A_5P	0.107914	0.750287	0.631812	1.39115	59	3	NTRK2, SRC, ANAPC10	NTRK2, SRC, ANAPC10
FXR1_TARGET_GENES	0.135952	0.809115	0.339174	1.39023	89	15	ALDOA, DTD1, TM2D2, NDUFAF1, IL11RA, ZNF181, MRPL10, FTSJ3	ALDOA, DTD1, TM2D2, NDUFAF1, IL11RA, ZNF181, MRPL10, FTSJ3
MIR1207_5P	0.127886	0.794094	0.555628	1.38211	71	4	SRC, CCND3, GPSM1	SRC, CCND3, GPSM1
TCANNTGAY_SREBP1_01	0.115108	0.774325	0.625818	1.37795	63	3	SRC, KAT5	SRC, KAT5
MIR627_3P	0.118705	0.784678	0.625641	1.37756	65	3	DZIP3, SARNP, ANAPC10	DZIP3, SARNP, ANAPC10
NRF2_Q4	0.110915	0.761554	0.512055	1.37491	62	5	ALDOA, RDH5, FTSJ3, MGST1, LOXL4	ALDOA, RDH5, FTSJ3, MGST1, LOXL4
MIR7844_5P	0.122302	0.794094	0.624119	1.37421	67	3	TM2D2, NDUFAF4	TM2D2, NDUFAF4
ARNT_02	0.122302	0.794094	0.623046	1.37185	67	3	AVPI1, KAT5	AVPI1, KAT5
HMG20B_TARGET_GENES	0.163504	0.846904	0.304418	1.36584	111	19	ALDOA, ECHDC2, NDUFAF1, STMN3, CCND3, TMEM68, BABAM1, RMDN2, STEAP1	ALDOA, ECHDC2, NDUFAF1, STMN3, CCND3, TMEM68, BABAM1, RMDN2, STEAP1
ZNF7_TARGET_GENES	0.138535	0.809115	0.386141	1.36316	86	10	OAS1, ECHDC2, NDUFAF1, STMN3, TMEM68	OAS1, ECHDC2, NDUFAF1, STMN3, TMEM68
ZNF740_TARGET_GENES	0.138535	0.809115	0.385694	1.36159	86	10	DTD1, APEH, STMN3, ECI2, CA11, SCYL1, GPANK1, GPR180, ZNF442	DTD1, APEH, STMN3, ECI2, CA11, SCYL1, GPANK1, GPR180, ZNF442
ARID3B_TARGET_GENES	0.119349	0.78668	0.734694	1.35872	65	2	OASL, CA11	OASL, CA11
TGTTTGY_HNF3_Q6	0.139028	0.809708	0.439713	1.3519	82	7	IL11RA, POLD4, MITF, SELENBP1, MGST1	IL11RA, POLD4, MITF, SELENBP1, MGST1
GCM2_TARGET_GENES	0.145038	0.816105	0.358266	1.35031	94	12	DOK1, SRC, ASNS, KAT5, POLD4	DOK1, SRC, ASNS, KAT5, POLD4
MIR6866_5P	0.124774	0.794094	0.729592	1.34928	68	2	GLIPR2, THEMIS2	GLIPR2, THEMIS2
SETX_TARGET_GENES	0.157746	0.846904	0.287799	1.34863	111	21	ALDOA, DTD1, ECHDC2, ASNS, KAT5, RAD50, TMEM68, STEAP1, FTSJ3, PIGH, PPAN, GLB1, COASY, CAPRIN2	ALDOA, DTD1, ECHDC2, ASNS, KAT5, RAD50, TMEM68, STEAP1, FTSJ3, PIGH, PPAN, GLB1, COASY, CAPRIN2
RP58_01	0.135563	0.809115	0.501999	1.34791	76	5	NTRK2, TSKU, RDH5, LRRC42	NTRK2, TSKU, RDH5, LRRC42
DLX2_TARGET_GENES	0.133094	0.809115	0.610985	1.34529	73	3	OAS1, RAD50	OAS1, RAD50
MIR511_5P	0.136691	0.809115	0.610256	1.34369	75	3	NTRK2, MGST1, ANAPC15	NTRK2, MGST1, ANAPC15
AAAYWAACM_HFH4_01	0.128391	0.794094	0.72449	1.33984	70	2	C1QTNF3, MITF	C1QTNF3, MITF
FOXO1_01	0.128391	0.794094	0.72449	1.33984	70	2	C1QTNF3, MITF	C1QTNF3, MITF
FOXO1_02	0.128391	0.794094	0.72449	1.33984	70	2	C1QTNF3, MITF	C1QTNF3, MITF
GTGCCAA_MIR96	0.128391	0.794094	0.72449	1.33984	70	2	TSKU, MITF	TSKU, MITF
MIR1266_5P	0.128391	0.794094	0.72449	1.33984	70	2	OAS1, MITF	OAS1, MITF
MIR4518	0.128391	0.794094	0.72449	1.33984	70	2	OAS1, MITF	OAS1, MITF
MIR4799_5P	0.128391	0.794094	0.72449	1.33984	70	2	UTP14C, MITF	UTP14C, MITF
TGCACTG_MIR148A_MIR152_MIR148B	0.128391	0.794094	0.72449	1.33984	70	2	RGMA, MITF	RGMA, MITF
WTGAAAT_UNKNOWN	0.128391	0.794094	0.72449	1.33984	70	2	CA11, MITF	CA11, MITF
NFKBIA_TARGET_GENES	0.164933	0.846904	0.316738	1.33711	110	16	ECHDC2, KAT5, RAD50, STMN3, ADCY3, GLIPR2, GPSM1, SCYL1, SELENBP1	ECHDC2, KAT5, RAD50, STMN3, ADCY3, GLIPR2, GPSM1, SCYL1, SELENBP1
MIR3133	0.140845	0.812069	0.497409	1.33559	79	5	DNAL4, MITF, C12orf29, UNC5C, LOXL4	DNAL4, MITF, C12orf29, UNC5C, LOXL4
MIR148A_5P	0.0102459	0.686967	1	1.33423	4	1	OAS1	OAS1
MIR367_5P	0.0102459	0.686967	1	1.33423	4	1	OAS1	OAS1
MIR3675_5P	0.0102459	0.686967	1	1.33423	4	1	OAS1	OAS1
MIR619_3P	0.0102459	0.686967	1	1.33423	4	1	OAS1	OAS1
MIR6824_5P	0.0102459	0.686967	1	1.33423	4	1	OAS1	OAS1
MIR7152_3P	0.0102459	0.686967	1	1.33423	4	1	OAS1	OAS1
MIR764	0.0102459	0.686967	1	1.33423	4	1	OAS1	OAS1
MIR943	0.0102459	0.686967	1	1.33423	4	1	OAS1	OAS1
ID1_TARGET_GENES	0.147516	0.826015	0.365609	1.33364	94	11	OAS1, APEH, AK1, IL11RA, HERC6	OAS1, APEH, AK1, IL11RA, HERC6
CDPCR3HD_01	0.0184426	0.686967	0.994924	1.32746	8	1	ALDOA	ALDOA
MIR1179	0.0184426	0.686967	0.994924	1.32746	8	1	ALDOA	ALDOA
TAAWWATAG_RSRFC4_Q2	0.0184426	0.686967	0.994924	1.32746	8	1	ALDOA	ALDOA
YGTCCTTGR_UNKNOWN	0.0184426	0.686967	0.994924	1.32746	8	1	ALDOA	ALDOA
ZNF202_TARGET_GENES	0.0184426	0.686967	0.994924	1.32746	8	1	ALDOA	ALDOA
ZNF426_TARGET_GENES	0.0184426	0.686967	0.994924	1.32746	8	1	ALDOA	ALDOA
ZNF433_TARGET_GENES	0.0184426	0.686967	0.994924	1.32746	8	1	ALDOA	ALDOA
ZNF529_TARGET_GENES	0.0184426	0.686967	0.994924	1.32746	8	1	ALDOA	ALDOA
ZNF555_TARGET_GENES	0.0184426	0.686967	0.994924	1.32746	8	1	ALDOA	ALDOA
ZNF560_TARGET_GENES	0.0184426	0.686967	0.994924	1.32746	8	1	ALDOA	ALDOA
ZNF697_TARGET_GENES	0.0184426	0.686967	0.994924	1.32746	8	1	ALDOA	ALDOA
WRNIP1_TARGET_GENES	0.15814	0.846904	0.342898	1.32617	101	13	ALDOA, DOK1, OASL, NDUFAF1, POLD4, CCND3	ALDOA, DOK1, OASL, NDUFAF1, POLD4, CCND3
ZNF274_TARGET_GENES	0.159396	0.846904	0.412023	1.32611	94	8	C1QTNF3, NDUFAF4, RAD50, RDH5, ZNF525, ANAPC15	C1QTNF3, NDUFAF4, RAD50, RDH5, ZNF525, ANAPC15
SUPT16H_TARGET_GENES	0.164885	0.846904	0.351814	1.32599	107	12	ALDOA, APEH, POLD4, TSKU, RDH5, FTSJ3, PIGH	ALDOA, APEH, POLD4, TSKU, RDH5, FTSJ3, PIGH
MIR548AA_MIR548AP_3P_MIR548T_3P	0.157454	0.846904	0.43103	1.32521	93	7	NDUFAF4, AK1, RGMA, MITF, AGPAT1, GPR180	NDUFAF4, AK1, RGMA, MITF, AGPAT1, GPR180
MYC_Q2	0.149281	0.831861	0.6	1.32111	82	3	TSKU, SCYL1, EMC1	TSKU, SCYL1, EMC1
ARNT_01	0.142857	0.812069	0.714286	1.32097	78	2	TSKU, SCYL1	TSKU, SCYL1
ATF6_01	0.142857	0.812069	0.714286	1.32097	78	2	NTRK2, SCYL1	NTRK2, SCYL1
MIR4474_3P	0.142857	0.812069	0.714286	1.32097	78	2	DOK1, SCYL1	DOK1, SCYL1
MYCMAX_03	0.142857	0.812069	0.714286	1.32097	78	2	KAT5, SCYL1	KAT5, SCYL1
MIR31_5P	0.0307377	0.686967	0.989848	1.32068	14	1	DTD1	DTD1
MIR3945	0.0307377	0.686967	0.989848	1.32068	14	1	DTD1	DTD1
MIR4253	0.0307377	0.686967	0.989848	1.32068	14	1	DTD1	DTD1
MIR549A_3P	0.0307377	0.686967	0.989848	1.32068	14	1	DTD1	DTD1
MIR584_3P	0.0307377	0.686967	0.989848	1.32068	14	1	DTD1	DTD1
MIR6862_5P	0.0307377	0.686967	0.989848	1.32068	14	1	DTD1	DTD1
MIR6780B_5P	0.158082	0.846904	0.530928	1.32067	88	4	TSKU, MFAP4, USB1, FCER1G	TSKU, MFAP4, USB1, FCER1G
RYBP_TARGET_GENES	0.175334	0.860518	0.311881	1.31661	117	16	ECHDC2, MAGEH1, KAT5, NDUFAF1, STMN3, CCND3, RGMA	ECHDC2, MAGEH1, KAT5, NDUFAF1, STMN3, CCND3, RGMA
MIR3127_3P	0.0389344	0.686967	0.984772	1.31391	18	1	DOK1	DOK1
MIR3128	0.0389344	0.686967	0.984772	1.31391	18	1	DOK1	DOK1
MIR4713_3P	0.0389344	0.686967	0.984772	1.31391	18	1	DOK1	DOK1
MIR4722_5P	0.0389344	0.686967	0.984772	1.31391	18	1	DOK1	DOK1
MIR6756_3P	0.0389344	0.686967	0.984772	1.31391	18	1	DOK1	DOK1
MIR6783_3P	0.0389344	0.686967	0.984772	1.31391	18	1	DOK1	DOK1
ELK1_01	0.152878	0.838017	0.596491	1.31338	84	3	DOK1, POLD4	DOK1, POLD4
GLI3_TARGET_GENES	0.160072	0.846904	0.594872	1.30981	88	3	RAD50, TMEM68, RPA2	RAD50, TMEM68, RPA2
GATA_C	0.175844	0.860518	0.525295	1.30666	98	4	ECHDC2, TSKU, MITF	ECHDC2, TSKU, MITF
KLF7_TARGET_GENES	0.171244	0.855833	0.385997	1.30468	105	9	ALDOA, AVPI1, STMN3, ZNF181, COX16, COASY, AGA	ALDOA, AVPI1, STMN3, ZNF181, COX16, COASY, AGA
NFE2_01	0.163823	0.846904	0.454866	1.30421	95	6	ALDOA, SRC, POLD4, MITF	ALDOA, SRC, POLD4, MITF
PITX2_Q2	0.175844	0.860518	0.524091	1.30366	98	4	NTRK2, RMDN2, MITF	NTRK2, RMDN2, MITF
NR1I2_TARGET_GENES	0.163823	0.846904	0.454347	1.30272	95	6	ASNS, RAD50, USP5, PPAN, AGPAT1	ASNS, RAD50, USP5, PPAN, AGPAT1
NCOA2_TARGET_GENES	0.163823	0.846904	0.454109	1.30204	95	6	C1QA, TSKU, GORAB, EMC1, AGPAT1	C1QA, TSKU, GORAB, EMC1, AGPAT1
IK3_01	0.163669	0.846904	0.590593	1.30039	90	3	IL11RA, TSKU	IL11RA, TSKU
HFH8_01	0.0594262	0.686967	0.974619	1.30036	28	1	C1QTNF3	C1QTNF3
MIR3174	0.0594262	0.686967	0.974619	1.30036	28	1	C1QTNF3	C1QTNF3
MIR4326	0.0594262	0.686967	0.974619	1.30036	28	1	C1QTNF3	C1QTNF3
MIR4529_5P	0.0594262	0.686967	0.974619	1.30036	28	1	C1QTNF3	C1QTNF3
MIR4680_3P	0.0594262	0.686967	0.974619	1.30036	28	1	C1QTNF3	C1QTNF3
MIR6847_3P	0.0594262	0.686967	0.974619	1.30036	28	1	C1QTNF3	C1QTNF3
MIR8077	0.0594262	0.686967	0.974619	1.30036	28	1	C1QTNF3	C1QTNF3
HES2_TARGET_GENES	0.165493	0.846904	0.481865	1.29385	93	5	TM2D2, CCND3, MITF, RBP4, SCG5	TM2D2, CCND3, MITF, RBP4, SCG5
MIR12117	0.0614754	0.686967	0.969543	1.29359	29	1	TM2D2	TM2D2
MIR143_3P_MIR4770	0.0614754	0.686967	0.969543	1.29359	29	1	TM2D2	TM2D2
MIR4290	0.0614754	0.686967	0.969543	1.29359	29	1	TM2D2	TM2D2
MIR6088	0.0614754	0.686967	0.969543	1.29359	29	1	TM2D2	TM2D2
MIR6800_5P	0.0614754	0.686967	0.969543	1.29359	29	1	TM2D2	TM2D2
TFCP2_TARGET_GENES	0.167266	0.848095	0.586028	1.29034	92	3	KAT5, PHYH	KAT5, PHYH
GABP_B	0.180905	0.860518	0.418848	1.28775	107	7	DOK1, KAT5, GPANK1, USB1, LRRC29, CPT2, TRO	DOK1, KAT5, GPANK1, USB1, LRRC29, CPT2, TRO
CREBP1CJUN_01	0.165529	0.846904	0.44844	1.28579	96	6	AVPI1, ARL4D, MITF, ANAPC10, CMTR1, HHIP	AVPI1, ARL4D, MITF, ANAPC10, CMTR1, HHIP
CREB3L4_TARGET_GENES	0.192537	0.860518	0.317157	1.28448	128	14	NDUFAF4, KAT5, ZNF181, CA11, THEM4, PPAN, GPANK1, AGPAT1, AGA, C12orf29	NDUFAF4, KAT5, ZNF181, CA11, THEM4, PPAN, GPANK1, AGPAT1, AGA, C12orf29
ZNF561_TARGET_GENES	0.187597	0.860518	0.332077	1.28432	120	13	DTD1, AVPI1, NDUFAF1, PHYH, ZNF181, SCYL1, GAMT, COX16	DTD1, AVPI1, NDUFAF1, PHYH, ZNF181, SCYL1, GAMT, COX16
MIR3126_5P	0.168174	0.848964	0.693878	1.28323	92	2	OAS1, GAMT	OAS1, GAMT
MIR6875_5P	0.168174	0.848964	0.693878	1.28323	92	2	OAS1, GAMT	OAS1, GAMT
ACTGCAG_MIR173P	0.0881148	0.686967	0.959391	1.28005	42	1	NTRK2	NTRK2
AP1_Q2	0.0881148	0.686967	0.959391	1.28005	42	1	NTRK2	NTRK2
CCTGTGA_MIR513	0.0881148	0.686967	0.959391	1.28005	42	1	NTRK2	NTRK2
CHOP_01	0.0881148	0.686967	0.959391	1.28005	42	1	NTRK2	NTRK2
CTGRYYYNATT_UNKNOWN	0.0881148	0.686967	0.959391	1.28005	42	1	NTRK2	NTRK2
FAC1_01	0.0881148	0.686967	0.959391	1.28005	42	1	NTRK2	NTRK2
GGCAGCT_MIR22	0.0881148	0.686967	0.959391	1.28005	42	1	NTRK2	NTRK2
GTTATAT_MIR410	0.0881148	0.686967	0.959391	1.28005	42	1	NTRK2	NTRK2
MIR1178_5P	0.0881148	0.686967	0.959391	1.28005	42	1	NTRK2	NTRK2
MIR149_5P	0.0881148	0.686967	0.959391	1.28005	42	1	NTRK2	NTRK2
MIR183_5P	0.0881148	0.686967	0.959391	1.28005	42	1	NTRK2	NTRK2
MIR2116_3P	0.0881148	0.686967	0.959391	1.28005	42	1	NTRK2	NTRK2
MIR216B_5P	0.0881148	0.686967	0.959391	1.28005	42	1	NTRK2	NTRK2
MIR298	0.0881148	0.686967	0.959391	1.28005	42	1	NTRK2	NTRK2
MIR3123	0.0881148	0.686967	0.959391	1.28005	42	1	NTRK2	NTRK2
MIR3179	0.0881148	0.686967	0.959391	1.28005	42	1	NTRK2	NTRK2
MIR3622B_5P	0.0881148	0.686967	0.959391	1.28005	42	1	NTRK2	NTRK2
MIR371B_3P	0.0881148	0.686967	0.959391	1.28005	42	1	NTRK2	NTRK2
MIR383_3P	0.0881148	0.686967	0.959391	1.28005	42	1	NTRK2	NTRK2
MIR3925_5P	0.0881148	0.686967	0.959391	1.28005	42	1	NTRK2	NTRK2
MIR4503	0.0881148	0.686967	0.959391	1.28005	42	1	NTRK2	NTRK2
MIR4684_3P	0.0881148	0.686967	0.959391	1.28005	42	1	NTRK2	NTRK2
MIR4723_3P	0.0881148	0.686967	0.959391	1.28005	42	1	NTRK2	NTRK2
MIR4747_5P	0.0881148	0.686967	0.959391	1.28005	42	1	NTRK2	NTRK2
MIR4778_3P	0.0881148	0.686967	0.959391	1.28005	42	1	NTRK2	NTRK2
MIR4786_5P	0.0881148	0.686967	0.959391	1.28005	42	1	NTRK2	NTRK2
MIR4794	0.0881148	0.686967	0.959391	1.28005	42	1	NTRK2	NTRK2
MIR5196_5P	0.0881148	0.686967	0.959391	1.28005	42	1	NTRK2	NTRK2
MIR541_3P	0.0881148	0.686967	0.959391	1.28005	42	1	NTRK2	NTRK2
MIR593_3P	0.0881148	0.686967	0.959391	1.28005	42	1	NTRK2	NTRK2
MIR654_5P	0.0881148	0.686967	0.959391	1.28005	42	1	NTRK2	NTRK2
MIR664A_5P	0.0881148	0.686967	0.959391	1.28005	42	1	NTRK2	NTRK2
MIR6830_3P	0.0881148	0.686967	0.959391	1.28005	42	1	NTRK2	NTRK2
MIR7111_3P	0.0881148	0.686967	0.959391	1.28005	42	1	NTRK2	NTRK2
MIR759	0.0881148	0.686967	0.959391	1.28005	42	1	NTRK2	NTRK2
MIR885_3P	0.0881148	0.686967	0.959391	1.28005	42	1	NTRK2	NTRK2
MYOD_01	0.0881148	0.686967	0.959391	1.28005	42	1	NTRK2	NTRK2
ADA2_TARGET_GENES	0.190955	0.860518	0.415635	1.27787	113	7	DTD1, NDUFAF1, TMEM68, THEM4, COX16	DTD1, NDUFAF1, TMEM68, THEM4, COX16
ZNF528_TARGET_GENES	0.167235	0.848095	0.445194	1.27648	97	6	APEH, KAT5, NDUFAF1	APEH, KAT5, NDUFAF1
GAGCCAG_MIR149	0.10041	0.723892	0.949239	1.2665	48	1	SRC	SRC
MIR5581_3P	0.10041	0.723892	0.949239	1.2665	48	1	SRC	SRC
MIR6753_3P	0.10041	0.723892	0.949239	1.2665	48	1	SRC	SRC
MIR7107_3P	0.10041	0.723892	0.949239	1.2665	48	1	SRC	SRC
PPARA_01	0.10041	0.723892	0.949239	1.2665	48	1	SRC	SRC
SETD1A_TARGET_GENES	0.189441	0.860518	0.347045	1.26593	121	11	DTD1, KAT5, NDUFAF1, PPP1R8, CCND3	DTD1, KAT5, NDUFAF1, PPP1R8, CCND3
ZBTB7B_TARGET_GENES	0.212257	0.860518	0.286055	1.26077	141	18	ALDOA, APEH, OASL, ASNS, DNAL4, RAD50, MRPL10, FTSJ3, THEM4, PPAN	ALDOA, APEH, OASL, ASNS, DNAL4, RAD50, MRPL10, FTSJ3, THEM4, PPAN
MIR190A_5P	0.116803	0.774325	0.944162	1.25973	56	1	MRS2	MRS2
MIR190B_5P	0.116803	0.774325	0.944162	1.25973	56	1	MRS2	MRS2
MIR381_3P	0.116803	0.774325	0.944162	1.25973	56	1	MRS2	MRS2
MIR4633_5P	0.116803	0.774325	0.944162	1.25973	56	1	MRS2	MRS2
MIR4711_3P	0.116803	0.774325	0.944162	1.25973	56	1	MRS2	MRS2
MIR8065	0.116803	0.774325	0.944162	1.25973	56	1	MRS2	MRS2
ZNF92_TARGET_GENES	0.20146	0.860518	0.280732	1.25957	137	19	ALDOA, SRC, ECHDC2, AK1, POLD4, PHYH, TMEM161A	ALDOA, SRC, ECHDC2, AK1, POLD4, PHYH, TMEM161A
SETD7_TARGET_GENES	0.20517	0.860518	0.372008	1.2574	126	9	ALDOA, DTD1, APEH	ALDOA, DTD1, APEH
LCORL_TARGET_GENES	0.206039	0.860518	0.505155	1.25656	115	4	KAT5, BABAM1, COX16, SYT12	KAT5, BABAM1, COX16, SYT12
ZBED5_TARGET_GENES	0.205438	0.860518	0.306498	1.2563	135	15	ALDOA, DTD1, NDUFAF1, C16orf86, BABAM1, RMDN2, COX16, ANAPC10, EMC1, USB1	ALDOA, DTD1, NDUFAF1, C16orf86, BABAM1, RMDN2, COX16, ANAPC10, EMC1, USB1
ACTAYRNNNCCCR_UNKNOWN	0.217755	0.860518	0.407679	1.25341	129	7	BABAM1, CA11, MITF, USP5, LCMT1	BABAM1, CA11, MITF, USP5, LCMT1
OVOL3_TARGET_GENES	0.201439	0.860518	0.569231	1.25336	111	3	KAT5, GPANK1, COASY	KAT5, GPANK1, COASY
MIR3935	0.127049	0.794094	0.939086	1.25296	61	1	NDUFAF4	NDUFAF4
MIR455_5P	0.127049	0.794094	0.939086	1.25296	61	1	NDUFAF4	NDUFAF4
MIR5088_3P	0.127049	0.794094	0.939086	1.25296	61	1	NDUFAF4	NDUFAF4
MIR550B_2_5P	0.127049	0.794094	0.939086	1.25296	61	1	NDUFAF4	NDUFAF4
MIR7158_3P	0.127049	0.794094	0.939086	1.25296	61	1	NDUFAF4	NDUFAF4
MIR7158_5P	0.127049	0.794094	0.939086	1.25296	61	1	NDUFAF4	NDUFAF4
HOXB4_TARGET_GENES	0.208401	0.860518	0.369574	1.24917	128	9	MRS2, ASNS, STMN3, RMDN2, FTSJ3, XAB2, C12orf29	MRS2, ASNS, STMN3, RMDN2, FTSJ3, XAB2, C12orf29
MIR299_5P	0.133197	0.809115	0.93401	1.24618	64	1	AVPI1	AVPI1
MIR326	0.18264	0.860518	0.673469	1.24549	100	2	NDUFAF4, PPIL1	NDUFAF4, PPIL1
MIR4434	0.218472	0.860518	0.499947	1.24361	122	4	NTRK2, USP18	NTRK2, USP18
MIR4516	0.218472	0.860518	0.499947	1.24361	122	4	NTRK2, USP18	NTRK2, USP18
MIR5703	0.218472	0.860518	0.499947	1.24361	122	4	NTRK2, USP18	NTRK2, USP18
MIR126_5P	0.220249	0.860518	0.498328	1.23958	123	4	DTD1, GPSM1, MFAP4	DTD1, GPSM1, MFAP4
MIR3661	0.143443	0.812069	0.928934	1.23941	69	1	OASL	OASL
MIR631	0.143443	0.812069	0.928934	1.23941	69	1	OASL	OASL
IRF9_TARGET_GENES	0.204698	0.860518	0.385033	1.23924	121	8	ECHDC2, BABAM1, THEMIS2, LCMT1, RSAD2, AGPAT1	ECHDC2, BABAM1, THEMIS2, LCMT1, RSAD2, AGPAT1
MIR2054	0.21223	0.860518	0.562245	1.23798	117	3	C1QTNF3, PPP1R8	C1QTNF3, PPP1R8
ELF1_Q6	0.234506	0.875413	0.402116	1.23631	139	7	C1QA, ECHDC2, MITF, AGPAT1, FCER1G, AIF1	C1QA, ECHDC2, MITF, AGPAT1, FCER1G, AIF1
MIR6733_3P	0.191682	0.860518	0.668367	1.23605	105	2	MRS2, MGST1	MRS2, MGST1
NF1_Q6	0.191682	0.860518	0.668367	1.23605	105	2	IL11RA, MGST1	IL11RA, MGST1
NF1_Q6_01	0.191682	0.860518	0.668367	1.23605	105	2	ARL4D, MGST1	ARL4D, MGST1
ZNF322_TARGET_GENES	0.234506	0.875413	0.401869	1.23555	139	7	IL11RA, POLD4, CCND3, ADCY3	IL11RA, POLD4, CCND3, ADCY3
MIR3611	0.21223	0.860518	0.560565	1.23428	117	3	ECHDC2, PPP1R8	ECHDC2, PPP1R8
TCF11MAFG_01	0.223801	0.860518	0.494845	1.23092	125	4	ALDOA, MITF, MGST1, LOXL4	ALDOA, MITF, MGST1, LOXL4
NFAT_Q4_01	0.206148	0.860518	0.663265	1.22662	113	2	MITF, PPAN	MITF, PPAN
MIR3065_3P	0.165984	0.846904	0.918782	1.22586	80	1	ECHDC2	ECHDC2
MIR5697	0.165984	0.846904	0.918782	1.22586	80	1	ECHDC2	ECHDC2
BPTF_TARGET_GENES	0.215827	0.860518	0.556379	1.22506	119	3	TM2D2, HERC6	TM2D2, HERC6
MIR4789_3P	0.227353	0.864093	0.49157	1.22277	127	4	NTRK2, MRS2	NTRK2, MRS2
GTGACGY_E4F1_Q6	0.216443	0.860518	0.379034	1.21993	128	8	NTRK2, KAT5, ARL4D, LCMT1, AGPAT1, CMTR1	NTRK2, KAT5, ARL4D, LCMT1, AGPAT1, CMTR1
MIR6852_3P	0.221223	0.860518	0.554024	1.21987	122	3	OAS1, CCND3	OAS1, CCND3
CREB_Q2	0.216443	0.860518	0.378897	1.21949	128	8	TM2D2, NTRK2, ARL4D, SARNP, AGPAT1, CMTR1	TM2D2, NTRK2, ARL4D, SARNP, AGPAT1, CMTR1
PR_Q2	0.221223	0.860518	0.553846	1.21948	122	3	POLD4, ADCY3, CA5B	POLD4, ADCY3, CA5B
TASOR_TARGET_GENES	0.172131	0.855833	0.913706	1.21909	83	1	ASNS	ASNS
ZNF133_TARGET_GENES	0.172131	0.855833	0.913706	1.21909	83	1	ASNS	ASNS
FOXD2_TARGET_GENES	0.224427	0.860518	0.323294	1.21849	146	12	APEH, NDUFAF4, AVPI1, KAT5, HERC6, STEAP1	APEH, NDUFAF4, AVPI1, KAT5, HERC6, STEAP1
TAATAAT_MIR126	0.211573	0.860518	0.658163	1.21718	116	2	NTRK2, LRRC42	NTRK2, LRRC42
TAL1ALPHAE47_01	0.211573	0.860518	0.658163	1.21718	116	2	TSKU, LRRC42	TSKU, LRRC42
TAL1BETAITF2_01	0.211573	0.860518	0.658163	1.21718	116	2	TSKU, LRRC42	TSKU, LRRC42
MIR548AD_3P	0.186475	0.860518	0.908629	1.21232	90	1	MAGEH1	MAGEH1
MIR676_5P	0.186475	0.860518	0.908629	1.21232	90	1	MAGEH1	MAGEH1
ZNF30_TARGET_GENES	0.232117	0.870721	0.26954	1.20935	158	19	ALDOA, AVPI1, NDUFAF1, RAD50, PHYH, ZNF181, PPP1R8	ALDOA, AVPI1, NDUFAF1, RAD50, PHYH, ZNF181, PPP1R8
HAND1_TARGET_GENES	0.228417	0.865285	0.548718	1.20819	126	3	MITF, CMTR1, CAPRIN2	MITF, CMTR1, CAPRIN2
MIR133A_5P	0.211573	0.860518	0.653061	1.20775	116	2	UTP14C, DZIP3	UTP14C, DZIP3
MIR6846_3P	0.211573	0.860518	0.653061	1.20775	116	2	ARL4D, DZIP3	ARL4D, DZIP3
GR_Q6_01	0.239787	0.880239	0.485468	1.20759	134	4	DOK1, NDUFAF4	DOK1, NDUFAF4
H1_6_TARGET_GENES	0.221477	0.860518	0.374898	1.20662	131	8	STMN3, ZNF181, ECI2, CA11, SELENBP1	STMN3, ZNF181, ECI2, CA11, SELENBP1
MIR12136	0.230216	0.867823	0.547786	1.20614	127	3	NTRK2, TMEM68	NTRK2, TMEM68
ZNF766_TARGET_GENES	0.229008	0.866099	0.319641	1.20473	149	12	TM2D2, ECHDC2, STMN3, ZNF181, BABAM1, MITF, ZNF32, GPANK1	TM2D2, ECHDC2, STMN3, ZNF181, BABAM1, MITF, ZNF32, GPANK1
DR3_Q4	0.22604	0.860518	0.647959	1.19831	124	2	MAGEH1, SARNP	MAGEH1, SARNP
ERR1_Q2	0.22604	0.860518	0.647959	1.19831	124	2	TM2D2, SARNP	TM2D2, SARNP
MIR6808_3P	0.22604	0.860518	0.647959	1.19831	124	2	OAS1, SARNP	OAS1, SARNP
ARNT2_TARGET_GENES	0.23741	0.880239	0.54359	1.1969	131	3	PPAN, RPA2, C12orf29	PPAN, RPA2, C12orf29
NFRKB_TARGET_GENES	0.2526	0.880239	0.282618	1.19308	169	16	ALDOA, SRC, KAT5, NDUFAF1, FTSJ3, SCYL1, SARNP, COX16, XAB2, GPANK1	ALDOA, SRC, KAT5, NDUFAF1, FTSJ3, SCYL1, SARNP, COX16, XAB2, GPANK1
CCGNMNNTNACG_UNKNOWN	0.219262	0.860518	0.893401	1.192	106	1	KAT5	KAT5
CDX1_TARGET_GENES	0.219262	0.860518	0.893401	1.192	106	1	KAT5	KAT5
CGGAARNGGCNG_UNKNOWN	0.219262	0.860518	0.893401	1.192	106	1	KAT5	KAT5
CREB3_TARGET_GENES	0.219262	0.860518	0.893401	1.192	106	1	KAT5	KAT5
MEIS1_01	0.219262	0.860518	0.893401	1.192	106	1	KAT5	KAT5
PAX8_TARGET_GENES	0.219262	0.860518	0.893401	1.192	106	1	KAT5	KAT5
SREBP1_01	0.219262	0.860518	0.893401	1.192	106	1	KAT5	KAT5
VDR_Q3	0.219262	0.860518	0.893401	1.192	106	1	KAT5	KAT5
MAFG_TARGET_GENES	0.253731	0.880239	0.294293	1.19188	169	14	ALDOA, DOK1, TM2D2, NDUFAF4, ECI2, FTSJ3, PPAN, COX16, AGPAT1	ALDOA, DOK1, TM2D2, NDUFAF4, ECI2, FTSJ3, PPAN, COX16, AGPAT1
MIR4316	0.231465	0.869689	0.642857	1.18888	127	2	UTP14C, COX16	UTP14C, COX16
ZBTB1_TARGET_GENES	0.231465	0.869689	0.642857	1.18888	127	2	AVPI1, COX16	AVPI1, COX16
MGGAAGTG_GABP_B	0.240446	0.880239	0.336382	1.1875	150	10	APEH, KAT5, IL11RA, MITF, PPAN, RPA2, LRRC29, CPT2, TRO	APEH, KAT5, IL11RA, MITF, PPAN, RPA2, LRRC29, CPT2, TRO
MIR6516_5P	0.269982	0.880239	0.477371	1.18745	151	4	RAD50, MITF, THEM4	RAD50, MITF, THEM4
CATTTCA_MIR203	0.257194	0.880239	0.538462	1.18561	142	3	SRC, STEAP1, GPR180	SRC, STEAP1, GPR180
ZNF816_TARGET_GENES	0.257194	0.880239	0.538462	1.18561	142	3	NDUFAF1, COX16, GPR180	NDUFAF1, COX16, GPR180
ZNF236_TARGET_GENES	0.229508	0.866572	0.888325	1.18523	111	1	NDUFAF1	NDUFAF1
AP1_01	0.265845	0.880239	0.440556	1.18293	150	5	ALDOA, POLD4, RMDN2	ALDOA, POLD4, RMDN2
AP2ALPHA_01	0.271758	0.880239	0.474227	1.17963	152	4	KAT5, CMTR1, LOXL4, LRRC29	KAT5, CMTR1, LOXL4, LRRC29
LMTK3_TARGET_GENES	0.271758	0.880239	0.474227	1.17963	152	4	SRC, RGMA, CMTR1, LRRC29	SRC, RGMA, CMTR1, LRRC29
MIR548AO_3P	0.241803	0.880239	0.883249	1.17846	117	1	DNAL4	DNAL4
MIR4709_3P	0.269784	0.880239	0.533333	1.17432	149	3	RMDN2, C12orf29, C1QB	RMDN2, C12orf29, C1QB
PCGF2_TARGET_GENES	0.276532	0.880239	0.265883	1.17186	184	18	OAS1, ALDOA, NDUFAF4, STMN3, SCYL1, SELENBP1, THEM4, PPAN, COX16, GPANK1, AGPAT1	OAS1, ALDOA, NDUFAF4, STMN3, SCYL1, SELENBP1, THEM4, PPAN, COX16, GPANK1, AGPAT1
MIR3116	0.247951	0.880239	0.878173	1.17168	120	1	RAD50	RAD50
MIR421	0.247951	0.880239	0.878173	1.17168	120	1	RAD50	RAD50
MIR5196_3P	0.247951	0.880239	0.878173	1.17168	120	1	RAD50	RAD50
MIR539_5P	0.247951	0.880239	0.878173	1.17168	120	1	RAD50	RAD50
MIR34A_3P	0.251356	0.880239	0.632653	1.17001	138	2	NTRK2, GORAB	NTRK2, GORAB
TBX3_TARGET_GENES	0.277087	0.880239	0.470156	1.1695	155	4	ALDOA, KAT5	ALDOA, KAT5
MIR12133	0.277087	0.880239	0.470071	1.16929	155	4	MITF, USP5, PPIL1	MITF, USP5, PPIL1
MIR1271_5P	0.277087	0.880239	0.470071	1.16929	155	4	MITF, USP5, PPIL1	MITF, USP5, PPIL1
MIR182_5P	0.277087	0.880239	0.470071	1.16929	155	4	MITF, USP5, PPIL1	MITF, USP5, PPIL1
MIR96_5P	0.277087	0.880239	0.470071	1.16929	155	4	MITF, USP5, PPIL1	MITF, USP5, PPIL1
ZNF33A_TARGET_GENES	0.283451	0.880239	0.435233	1.16864	160	5	AVPI1, ECHDC2, COX16, AGPAT1, CPT2	AVPI1, ECHDC2, COX16, AGPAT1, CPT2
CREB_Q3	0.277087	0.880239	0.469072	1.16681	155	4	MITF, ANAPC10, SYT12, PSKH1	MITF, ANAPC10, SYT12, PSKH1
MIR450A_2_3P	0.277087	0.880239	0.469072	1.16681	155	4	C1QTNF3, RSAD2, ZNF32, PSKH1	C1QTNF3, RSAD2, ZNF32, PSKH1
IRF7_01	0.280639	0.880239	0.468621	1.16568	157	4	OASL, USP18	OASL, USP18
MIR4271	0.27518	0.880239	0.528205	1.16303	152	3	MFAP4, USB1, FCER1G	MFAP4, USB1, FCER1G
MIR4725_3P	0.27518	0.880239	0.528205	1.16303	152	3	MFAP4, USB1, FCER1G	MFAP4, USB1, FCER1G
AHR_01	0.268443	0.880239	0.86802	1.15814	130	1	POLD4	POLD4
AP4_Q6_01	0.268443	0.880239	0.86802	1.15814	130	1	POLD4	POLD4
GATA2_01	0.268443	0.880239	0.86802	1.15814	130	1	POLD4	POLD4
MYOD_Q6	0.268443	0.880239	0.86802	1.15814	130	1	POLD4	POLD4
PEA3_Q6	0.268443	0.880239	0.86802	1.15814	130	1	POLD4	POLD4
PU1_Q6	0.268443	0.880239	0.86802	1.15814	130	1	POLD4	POLD4
AREB6_02	0.280576	0.880239	0.52561	1.15731	155	3	APEH, RGMA	APEH, RGMA
MIR4291	0.275168	0.880239	0.359532	1.15716	163	8	C1QA, NTRK2, PPP1R8, THEM4, MGST1	C1QA, NTRK2, PPP1R8, THEM4, MGST1
MIR3184_5P	0.282374	0.880239	0.525026	1.15602	156	3	TMEM68, RGMA	TMEM68, RGMA
MIR423_5P	0.282374	0.880239	0.525026	1.15602	156	3	TMEM68, RGMA	TMEM68, RGMA
ZNF513_TARGET_GENES	0.273021	0.880239	0.341698	1.15495	168	9	SRC, POLD4, STMN3, FTSJ3, THEMIS2	SRC, POLD4, STMN3, FTSJ3, THEMIS2
RGAGGAARY_PU1_Q6	0.291457	0.880239	0.375508	1.1545	173	7	ALDOA, SRC, POLD4	ALDOA, SRC, POLD4
MIR4795_3P	0.271331	0.880239	0.402122	1.15298	158	6	DTD1, MRS2, MFAP4, PPIL1	DTD1, MRS2, MFAP4, PPIL1
MIR1296_3P	0.278689	0.880239	0.862944	1.15136	135	1	TSKU	TSKU
MIR1909_3P	0.278689	0.880239	0.862944	1.15136	135	1	TSKU	TSKU
MIR2467_5P	0.278689	0.880239	0.862944	1.15136	135	1	TSKU	TSKU
MIR605_3P	0.278689	0.880239	0.862944	1.15136	135	1	TSKU	TSKU
MIR6772_3P	0.278689	0.880239	0.862944	1.15136	135	1	TSKU	TSKU
MIR6868_3P	0.278689	0.880239	0.862944	1.15136	135	1	TSKU	TSKU
MIR7108_5P	0.278689	0.880239	0.862944	1.15136	135	1	TSKU	TSKU
GKCGCNNNNNNNTGAYG_UNKNOWN	0.260398	0.880239	0.622449	1.15113	143	2	LCMT1, ANAPC10	LCMT1, ANAPC10
MIR5584_5P	0.260398	0.880239	0.622449	1.15113	143	2	NTRK2, ANAPC10	NTRK2, ANAPC10
MIR6815_3P	0.260398	0.880239	0.622449	1.15113	143	2	LCMT1, ANAPC10	LCMT1, ANAPC10
AP2_Q6_01	0.289568	0.880239	0.522793	1.15111	160	3	TMEM68, RGMA	TMEM68, RGMA
AP2_Q3	0.289568	0.880239	0.521881	1.1491	160	3	POLD4, RGMA, LRRC29	POLD4, RGMA, LRRC29
ZNF597_TARGET_GENES	0.294849	0.880239	0.461941	1.14907	165	4	NDUFAF4, ASNS, PPAN	NDUFAF4, ASNS, PPAN
DIDO1_TARGET_GENES	0.288262	0.880239	0.271789	1.14736	193	16	KAT5, NDUFAF1, TSKU, STMN3, THEM4, COX16, ANAPC10, ANAPC15, COASY, AGA, SYT12, LRRC29	KAT5, NDUFAF1, TSKU, STMN3, THEM4, COX16, ANAPC10, ANAPC15, COASY, AGA, SYT12, LRRC29
OSF2_Q6	0.308099	0.880239	0.427037	1.14663	174	5	RDH5, RGMA, RPA2, GPANK1, KLHDC9	RDH5, RGMA, RPA2, GPANK1, KLHDC9
MIR576_3P	0.288934	0.880239	0.857868	1.14459	140	1	PHYH	PHYH
GGATTA_PITX2_Q2	0.282714	0.880239	0.338109	1.14282	174	9	TM2D2, NTRK2, POLD4, RMDN2, MITF	TM2D2, NTRK2, POLD4, RMDN2, MITF
ARID5B_TARGET_GENES	0.31338	0.880239	0.42487	1.14081	177	5	STMN3, LCMT1, GPANK1, LRRC29, HHIP	STMN3, LCMT1, GPANK1, LRRC29, HHIP
MIR7151_3P	0.293165	0.880239	0.518059	1.14068	162	3	AK1, ARL4D	AK1, ARL4D
ZIM3_TARGET_GENES	0.288591	0.880239	0.35379	1.13868	171	8	OAS1, C1QTNF3, BABAM1, ANAPC10, ANAPC15, CA5B	OAS1, C1QTNF3, BABAM1, ANAPC10, ANAPC15, CA5B
MIR548AC	0.320423	0.880239	0.423772	1.13786	181	5	DNAL4, MITF, GORAB, AGPAT1	DNAL4, MITF, GORAB, AGPAT1
MIR548BB_3P	0.320423	0.880239	0.423772	1.13786	181	5	DNAL4, MITF, GORAB, AGPAT1	DNAL4, MITF, GORAB, AGPAT1
MIR548D_3P	0.320423	0.880239	0.423772	1.13786	181	5	DNAL4, MITF, GORAB, AGPAT1	DNAL4, MITF, GORAB, AGPAT1
MIR548H_3P_MIR548Z	0.320423	0.880239	0.423772	1.13786	181	5	DNAL4, MITF, GORAB, AGPAT1	DNAL4, MITF, GORAB, AGPAT1
GAGCTGG_MIR337	0.29918	0.880239	0.852792	1.13782	145	1	C16orf86	C16orf86
TEL2_Q6	0.325704	0.880239	0.423233	1.13642	184	5	KAT5, IL11RA, PPIL1, AGPAT1	KAT5, IL11RA, PPIL1, AGPAT1
ZNF8_TARGET_GENES	0.297583	0.880239	0.276861	1.13482	196	15	DTD1, RAD50, PHYH, STMN3, PPP1R8, TMEM68	DTD1, RAD50, PHYH, STMN3, PPP1R8, TMEM68
MIR548AO_5P_MIR548AX	0.271248	0.880239	0.612245	1.13226	149	2	TMEM68, RSAD2	TMEM68, RSAD2
HIF1_Q3	0.327465	0.880239	0.421657	1.13219	185	5	TSKU, SCYL1, EMC1, AGPAT1	TSKU, SCYL1, EMC1, AGPAT1
HIF1_Q5	0.327465	0.880239	0.421657	1.13219	185	5	TSKU, SCYL1, EMC1, AGPAT1	TSKU, SCYL1, EMC1, AGPAT1
MIR323A_3P	0.314387	0.880239	0.454919	1.1316	176	4	ZNF90, MITF, LRRC42	ZNF90, MITF, LRRC42
MIR1255A_MIR1255B_5P	0.307377	0.880239	0.847716	1.13105	149	1	STMN3	STMN3
MIR4305	0.307377	0.880239	0.847716	1.13105	149	1	STMN3	STMN3
MIR92A_2_5P	0.307377	0.880239	0.847716	1.13105	149	1	STMN3	STMN3
ZNF239_TARGET_GENES	0.307377	0.880239	0.847716	1.13105	149	1	STMN3	STMN3
TAF9B_TARGET_GENES	0.303957	0.880239	0.51367	1.13102	168	3	NDUFAF1, BABAM1	NDUFAF1, BABAM1
KDM5D_TARGET_GENES	0.305514	0.880239	0.262235	1.13039	204	17	OAS1, ALDOA, APEH, RAD50, ZNF181, PIGH, PPAN, EMC1, COASY, C12orf29, GPR180, RBP4	OAS1, ALDOA, APEH, RAD50, ZNF181, PIGH, PPAN, EMC1, COASY, C12orf29, GPR180, RBP4
TGACCTY_ERR1_Q2	0.311558	0.880239	0.366961	1.12823	185	7	ALDOA, TM2D2, POLD4, MITF	ALDOA, TM2D2, POLD4, MITF
MIR4448	0.32582	0.880239	0.84264	1.12427	158	1	TMEM161A	TMEM161A
MIR6722_3P	0.271248	0.880239	0.607143	1.12283	149	2	TSKU, ANAPC15	TSKU, ANAPC15
OCT1_03	0.271248	0.880239	0.607143	1.12283	149	2	MITF, ANAPC15	MITF, ANAPC15
SRF_C	0.271248	0.880239	0.607143	1.12283	149	2	MITF, ANAPC15	MITF, ANAPC15
MIR3612	0.328597	0.880239	0.451006	1.12187	184	4	NTRK2, MITF, DZIP3	NTRK2, MITF, DZIP3
MIR650	0.328597	0.880239	0.451006	1.12187	184	4	NTRK2, MITF, DZIP3	NTRK2, MITF, DZIP3
MIR146A_5P	0.318345	0.880239	0.509105	1.12097	176	3	MRS2, ZNF90	MRS2, ZNF90
MIR146B_5P	0.318345	0.880239	0.509105	1.12097	176	3	MRS2, ZNF90	MRS2, ZNF90
MIR7153_5P	0.318345	0.880239	0.509105	1.12097	176	3	MRS2, ZNF90	MRS2, ZNF90
MIR1301_3P_MIR5047	0.331967	0.880239	0.837563	1.1175	161	1	ZNF181	ZNF181
MIR136_5P	0.331967	0.880239	0.837563	1.1175	161	1	ZNF181	ZNF181
MIR139_5P	0.331967	0.880239	0.837563	1.1175	161	1	ZNF181	ZNF181
MIR221_3P	0.331967	0.880239	0.837563	1.1175	161	1	ZNF181	ZNF181
MIR222_3P	0.331967	0.880239	0.837563	1.1175	161	1	ZNF181	ZNF181
MIR6776_5P	0.331967	0.880239	0.837563	1.1175	161	1	ZNF181	ZNF181
ZNF507_TARGET_GENES	0.332149	0.880239	0.448989	1.11685	186	4	KAT5, RAD50	KAT5, RAD50
SMTTTTGT_UNKNOWN	0.300341	0.880239	0.388767	1.11469	175	6	NTRK2, IL11RA, PPP1R8, ANAPC15, UNC5C	NTRK2, IL11RA, PPP1R8, ANAPC15, UNC5C
SRSF9_TARGET_GENES	0.32047	0.880239	0.346003	1.11362	190	8	RAD50, CCND3, ZNF90, RMDN2	RAD50, CCND3, ZNF90, RMDN2
E2F_Q3	0.342213	0.880239	0.832487	1.11073	166	1	PPP1R8	PPP1R8
E2F_Q3_01	0.342213	0.880239	0.832487	1.11073	166	1	PPP1R8	PPP1R8
E2F_Q4	0.342213	0.880239	0.832487	1.11073	166	1	PPP1R8	PPP1R8
E2F_Q4_01	0.342213	0.880239	0.832487	1.11073	166	1	PPP1R8	PPP1R8
E2F_Q6	0.342213	0.880239	0.832487	1.11073	166	1	PPP1R8	PPP1R8
E2F1_Q4_01	0.342213	0.880239	0.832487	1.11073	166	1	PPP1R8	PPP1R8
E2F1_Q6_01	0.342213	0.880239	0.832487	1.11073	166	1	PPP1R8	PPP1R8
E2F1DP1RB_01	0.342213	0.880239	0.832487	1.11073	166	1	PPP1R8	PPP1R8
MIR12135	0.342213	0.880239	0.832487	1.11073	166	1	PPP1R8	PPP1R8
MIR4717_3P	0.342213	0.880239	0.832487	1.11073	166	1	PPP1R8	PPP1R8
MIR4802_3P	0.342213	0.880239	0.832487	1.11073	166	1	PPP1R8	PPP1R8
MIR629_3P	0.342213	0.880239	0.832487	1.11073	166	1	PPP1R8	PPP1R8
MIR6861_3P	0.342213	0.880239	0.832487	1.11073	166	1	PPP1R8	PPP1R8
MIR6881_3P	0.342213	0.880239	0.832487	1.11073	166	1	PPP1R8	PPP1R8
PTPRA_TARGET_GENES	0.342213	0.880239	0.832487	1.11073	166	1	PPP1R8	PPP1R8
MIR208A_5P	0.338129	0.880239	0.504155	1.11007	187	3	MRS2, ADCY3	MRS2, ADCY3
MIR208B_5P	0.338129	0.880239	0.504155	1.11007	187	3	MRS2, ADCY3	MRS2, ADCY3
ZNF660_TARGET_GENES	0.316879	0.880239	0.314176	1.10911	198	10	ALDOA, ASNS, NDUFAF1, PHYH, SCYL1, COX16	ALDOA, ASNS, NDUFAF1, PHYH, SCYL1, COX16
CEBP_C	0.335702	0.880239	0.445865	1.10908	188	4	ALDOA, MITF, SARNP	ALDOA, MITF, SARNP
HAND1E47_01	0.335702	0.880239	0.445655	1.10856	188	4	ECHDC2, IL11RA	ECHDC2, IL11RA
MIR4777_5P	0.289331	0.880239	0.596939	1.10396	159	2	PHYH, EMC1	PHYH, EMC1
MIR10A_5P_MIR10B_5P	0.352459	0.880239	0.827411	1.10396	171	1	HERC6	HERC6
MIR4661_3P	0.352459	0.880239	0.827411	1.10396	171	1	HERC6	HERC6
MPHOSPH8_TARGET_GENES	0.352459	0.880239	0.827411	1.10396	171	1	HERC6	HERC6
MIF1_01	0.362676	0.880319	0.411108	1.10386	205	5	DNAL4, POLD4, MRPL10	DNAL4, POLD4, MRPL10
MIR6833_5P	0.345324	0.880239	0.500513	1.10205	191	3	USP18, RMDN2	USP18, RMDN2
ZNF282_TARGET_GENES	0.338926	0.880239	0.342003	1.10074	201	8	AVPI1, RAD50, GLIPR2, THEM4, DZIP3	AVPI1, RAD50, GLIPR2, THEM4, DZIP3
NFXL1_TARGET_GENES	0.371479	0.880332	0.409234	1.09883	210	5	ALDOA, SRC, CA11, COASY	ALDOA, SRC, CA11, COASY
HSF2_TARGET_GENES	0.364754	0.880319	0.822335	1.09718	177	1	CCND3	CCND3
MIR138_5P	0.364754	0.880319	0.822335	1.09718	177	1	CCND3	CCND3
MIR3909	0.364754	0.880319	0.822335	1.09718	177	1	CCND3	CCND3
MIR4701_5P	0.364754	0.880319	0.822335	1.09718	177	1	CCND3	CCND3
MIR588	0.364754	0.880319	0.822335	1.09718	177	1	CCND3	CCND3
MIR6131	0.364754	0.880319	0.822335	1.09718	177	1	CCND3	CCND3
MIR646	0.364754	0.880319	0.822335	1.09718	177	1	CCND3	CCND3
ZNF704_TARGET_GENES	0.364754	0.880319	0.822335	1.09718	177	1	CCND3	CCND3
MIR6835_3P	0.347122	0.880239	0.498247	1.09706	192	3	ADCY3, RMDN2	ADCY3, RMDN2
ZNF260_TARGET_GENES	0.344583	0.880239	0.441004	1.09699	193	4	NDUFAF1, ZNF181, COX16	NDUFAF1, ZNF181, COX16
GATA1_03	0.349911	0.880239	0.440044	1.0946	196	4	ECHDC2, POLD4	ECHDC2, POLD4
COBLL1_TARGET_GENES	0.300181	0.880239	0.591837	1.09452	165	2	NDUFAF1, RPA2	NDUFAF1, RPA2
E2F1_Q4	0.300181	0.880239	0.591837	1.09452	165	2	PPP1R8, RPA2	PPP1R8, RPA2
PCGF6_TARGET_GENES	0.300181	0.880239	0.591837	1.09452	165	2	ALDOA, RPA2	ALDOA, RPA2
AP3_Q6	0.351687	0.880239	0.439605	1.09351	197	4	NTRK2, POLD4	NTRK2, POLD4
ZNF654_TARGET_GENES	0.351687	0.880239	0.439589	1.09347	197	4	KAT5, POLD4	KAT5, POLD4
MIR1258	0.370902	0.880319	0.817259	1.09041	180	1	TMEM68	TMEM68
MIR154_3P	0.370902	0.880319	0.817259	1.09041	180	1	TMEM68	TMEM68
MIR2052	0.370902	0.880319	0.817259	1.09041	180	1	TMEM68	TMEM68
MIR2278	0.370902	0.880319	0.817259	1.09041	180	1	TMEM68	TMEM68
MIR3609	0.370902	0.880319	0.817259	1.09041	180	1	TMEM68	TMEM68
MIR4289	0.370902	0.880319	0.817259	1.09041	180	1	TMEM68	TMEM68
MIR4451	0.370902	0.880319	0.817259	1.09041	180	1	TMEM68	TMEM68
MIR487A_3P	0.370902	0.880319	0.817259	1.09041	180	1	TMEM68	TMEM68
MIR514A_3P_MIR514B_3P	0.370902	0.880319	0.817259	1.09041	180	1	TMEM68	TMEM68
MIR516A_5P	0.370902	0.880319	0.817259	1.09041	180	1	TMEM68	TMEM68
MIR548AH_5P	0.370902	0.880319	0.817259	1.09041	180	1	TMEM68	TMEM68
MIR7515	0.370902	0.880319	0.817259	1.09041	180	1	TMEM68	TMEM68
SMCHD1_TARGET_GENES	0.370902	0.880319	0.817259	1.09041	180	1	TMEM68	TMEM68
ZNF512B_TARGET_GENES	0.370902	0.880319	0.817259	1.09041	180	1	TMEM68	TMEM68
ZNF22_TARGET_GENES	0.340872	0.880239	0.322238	1.08917	210	9	DTD1, OASL, USP18	DTD1, OASL, USP18
MIR497_3P	0.307414	0.880239	0.586735	1.08509	169	2	MRPL10, GPANK1	MRPL10, GPANK1
MIR9902	0.307414	0.880239	0.586735	1.08509	169	2	DTD1, GPANK1	DTD1, GPANK1
E2A_Q2	0.374101	0.880332	0.492308	1.08398	207	3	C1QA, USB1, LOXL4	C1QA, USB1, LOXL4
ER_Q6	0.374101	0.880332	0.492308	1.08398	207	3	ALDOA, SARNP, LOXL4	ALDOA, SARNP, LOXL4
HEN1_02	0.374101	0.880332	0.492308	1.08398	207	3	USP5, MFAP4, LOXL4	USP5, MFAP4, LOXL4
SP1_Q6_01	0.374101	0.880332	0.492308	1.08398	207	3	KAT5, SCYL1, LOXL4	KAT5, SCYL1, LOXL4
MIR3180_5P	0.397887	0.898856	0.402221	1.08	225	5	DTD1, SRC	DTD1, SRC
TGANTCA_AP1_C	0.333333	0.880239	0.278959	1.07888	214	13	ALDOA, DOK1, POLD4, TSKU, PPP1R8	ALDOA, DOK1, POLD4, TSKU, PPP1R8
NRF2_01	0.373002	0.880332	0.43299	1.07705	209	4	KAT5, GPANK1, LRRC29, CPT2	KAT5, GPANK1, LRRC29, CPT2
MIR24_3P	0.316456	0.880239	0.581633	1.07565	174	2	NDUFAF4, AGPAT1	NDUFAF4, AGPAT1
MIR491_5P	0.316456	0.880239	0.581633	1.07565	174	2	TSKU, AGPAT1	TSKU, AGPAT1
MIR5586_5P	0.316456	0.880239	0.581633	1.07565	174	2	MITF, AGPAT1	MITF, AGPAT1
MIR6512_3P	0.316456	0.880239	0.581633	1.07565	174	2	C1QTNF3, AGPAT1	C1QTNF3, AGPAT1
MIR6720_5P	0.316456	0.880239	0.581633	1.07565	174	2	C1QTNF3, AGPAT1	C1QTNF3, AGPAT1
NFY_01	0.316456	0.880239	0.581633	1.07565	174	2	GORAB, AGPAT1	GORAB, AGPAT1
NFY_Q6_01	0.316456	0.880239	0.581633	1.07565	174	2	RPA2, AGPAT1	RPA2, AGPAT1
TCCCCAC_MIR491	0.316456	0.880239	0.581633	1.07565	174	2	ARL4D, AGPAT1	ARL4D, AGPAT1
HNF4_Q6	0.351759	0.880239	0.3498	1.07546	209	7	KAT5, TSKU, GAMT, ZNF32, AGPAT1	KAT5, TSKU, GAMT, ZNF32, AGPAT1
ZSCAN30_TARGET_GENES	0.35559	0.880239	0.294298	1.07352	228	11	NDUFAF1, STMN3, RMDN2, STEAP1, SELENBP1, THEM4	NDUFAF1, STMN3, RMDN2, STEAP1, SELENBP1, THEM4
AGTCAGC_MIR345	0.403689	0.898856	0.80203	1.07009	196	1	UTP14C	UTP14C
MIR8086	0.403689	0.898856	0.80203	1.07009	196	1	UTP14C	UTP14C
MIR12114	0.316456	0.880239	0.576862	1.06683	174	2	OAS1	OAS1
MIR224_3P	0.316456	0.880239	0.576862	1.06683	174	2	OAS1	OAS1
MIR3978	0.316456	0.880239	0.576862	1.06683	174	2	OAS1	OAS1
MIR522_3P	0.316456	0.880239	0.576862	1.06683	174	2	OAS1	OAS1
MIR6802_5P	0.316456	0.880239	0.576862	1.06683	174	2	OAS1	OAS1
ETS1_B	0.37372	0.880332	0.371987	1.06658	218	6	DOK1, POLD4, RGMA	DOK1, POLD4, RGMA
AP2GAMMA_01	0.321881	0.880239	0.576531	1.06621	177	2	KAT5, CMTR1	KAT5, CMTR1
CGTSACG_PAX3_B	0.321881	0.880239	0.576531	1.06621	177	2	KAT5, CMTR1	KAT5, CMTR1
MIR4447	0.321881	0.880239	0.576531	1.06621	177	2	STMN3, CMTR1	STMN3, CMTR1
MIR6741_5P	0.321881	0.880239	0.576531	1.06621	177	2	STMN3, CMTR1	STMN3, CMTR1
AAGCACT_MIR520F	0.403689	0.898856	0.796954	1.06332	196	1	RGMA	RGMA
CCTGCTG_MIR214	0.403689	0.898856	0.796954	1.06332	196	1	RGMA	RGMA
GCGNNANTTCC_UNKNOWN	0.403689	0.898856	0.796954	1.06332	196	1	RGMA	RGMA
MIR10396A_5P	0.403689	0.898856	0.796954	1.06332	196	1	RGMA	RGMA
MIR193A_3P_MIR193B_3P	0.403689	0.898856	0.796954	1.06332	196	1	RGMA	RGMA
MIR5194	0.403689	0.898856	0.796954	1.06332	196	1	RGMA	RGMA
MIR574_5P	0.403689	0.898856	0.796954	1.06332	196	1	RGMA	RGMA
MIR744_5P	0.403689	0.898856	0.796954	1.06332	196	1	RGMA	RGMA
ZSCAN29_TARGET_GENES	0.362044	0.880319	0.236775	1.06235	247	19	NDUFAF1, IL11RA, CCND3, TMEM68, CA11, THEM4, PPAN, COX16, GLB1, ZNF32, GPANK1	NDUFAF1, IL11RA, CCND3, TMEM68, CA11, THEM4, PPAN, COX16, GLB1, ZNF32, GPANK1
PCGF1_TARGET_GENES	0.381883	0.892387	0.426746	1.06152	214	4	DOK1, GLIPR2, GLB1	DOK1, GLIPR2, GLB1
ZNF746_TARGET_GENES	0.404676	0.898856	0.481675	1.06057	224	3	ALDOA, GPSM1	ALDOA, GPSM1
CAGCTG_AP4_Q5	0.344186	0.880239	0.273755	1.05876	221	13	SRC, IL11RA, POLD4, CA11, MITF, USP5, ANAPC10, FCER1G, LOXL4, NGF, CILP	SRC, IL11RA, POLD4, CA11, MITF, USP5, ANAPC10, FCER1G, LOXL4, NGF, CILP
PRDM12_TARGET_GENES	0.330922	0.880239	0.57176	1.05739	182	2	ALDOA	ALDOA
SF1_Q6	0.330922	0.880239	0.57176	1.05739	182	2	ALDOA	ALDOA
TGACCTTG_SF1_Q6	0.330922	0.880239	0.57176	1.05739	182	2	ALDOA	ALDOA
ZNF781_TARGET_GENES	0.330922	0.880239	0.57176	1.05739	182	2	ALDOA	ALDOA
HOXC6_TARGET_GENES	0.365159	0.880319	0.343856	1.05719	217	7	RAD50, CA11, PPAN, GPANK1, CMTR1	RAD50, CA11, PPAN, GPANK1, CMTR1
GCCNNNWTAAR_UNKNOWN	0.347197	0.880239	0.571429	1.05678	191	2	MITF, USB1	MITF, USB1
MIR10394_5P	0.347197	0.880239	0.571429	1.05678	191	2	RGMA, USB1	RGMA, USB1
MIR1205	0.347197	0.880239	0.571429	1.05678	191	2	RGMA, USB1	RGMA, USB1
MIR1233_5P	0.347197	0.880239	0.571429	1.05678	191	2	PPP1R8, USB1	PPP1R8, USB1
MIR185_5P	0.347197	0.880239	0.571429	1.05678	191	2	SARNP, USB1	SARNP, USB1
MIR4644	0.347197	0.880239	0.571429	1.05678	191	2	SARNP, USB1	SARNP, USB1
MIR4709_5P	0.347197	0.880239	0.571429	1.05678	191	2	GORAB, USB1	GORAB, USB1
MIR6778_5P	0.347197	0.880239	0.571429	1.05678	191	2	PPP1R8, USB1	PPP1R8, USB1
MIR6878_5P	0.347197	0.880239	0.571429	1.05678	191	2	MITF, USB1	MITF, USB1
ZNF34_TARGET_GENES	0.347197	0.880239	0.571429	1.05678	191	2	COX16, USB1	COX16, USB1
MIR1253	0.422131	0.898856	0.791878	1.05655	205	1	ARL4D	ARL4D
MIR6134	0.422131	0.898856	0.791878	1.05655	205	1	ARL4D	ARL4D
BACH1_01	0.347197	0.880239	0.569937	1.05402	191	2	ALDOA	ALDOA
BACH2_01	0.347197	0.880239	0.569937	1.05402	191	2	ALDOA	ALDOA
COUP_01	0.347197	0.880239	0.569937	1.05402	191	2	ALDOA	ALDOA
RNGTGGGC_UNKNOWN	0.347197	0.880239	0.569937	1.05402	191	2	ALDOA	ALDOA
ZNF37A_TARGET_GENES	0.347197	0.880239	0.569937	1.05402	191	2	ALDOA	ALDOA
AHRR_TARGET_GENES	0.382175	0.892387	0.257118	1.0539	252	15	APEH, RAD50, POLD4, STMN3, ZNF181, SELENBP1, THEM4, COX16, GPANK1	APEH, RAD50, POLD4, STMN3, ZNF181, SELENBP1, THEM4, COX16, GPANK1
MIR34A_5P	0.352622	0.880239	0.56903	1.05234	194	2	ALDOA	ALDOA
MIR449A	0.352622	0.880239	0.56903	1.05234	194	2	ALDOA	ALDOA
TGASTMAGC_NFE2_01	0.352622	0.880239	0.56903	1.05234	194	2	ALDOA	ALDOA
TSHZ1_TARGET_GENES	0.352622	0.880239	0.56903	1.05234	194	2	ALDOA	ALDOA
ZNF404_TARGET_GENES	0.352622	0.880239	0.56903	1.05234	194	2	ALDOA	ALDOA
ATF_B	0.387211	0.897786	0.42268	1.05141	217	4	AVPI1, MITF, ANAPC10, HHIP	AVPI1, MITF, ANAPC10, HHIP
ATF3_Q6	0.387211	0.897786	0.42268	1.05141	217	4	DOK1, MITF, ANAPC10, HHIP	DOK1, MITF, ANAPC10, HHIP
CEBPA_01	0.387211	0.897786	0.42268	1.05141	217	4	MITF, USP5, FCER1G, HHIP	MITF, USP5, FCER1G, HHIP
RRAGTTGT_UNKNOWN	0.387211	0.897786	0.42268	1.05141	217	4	CA11, ZNF32, AGA, HHIP	CA11, ZNF32, AGA, HHIP
SOX3_TARGET_GENES	0.387211	0.897786	0.42268	1.05141	217	4	XAB2, ANAPC15, AGPAT1, HHIP	XAB2, ANAPC15, AGPAT1, HHIP
AACTTT_UNKNOWN	0.35814	0.880239	0.271779	1.05111	230	13	TM2D2, SRC, ECHDC2, TSKU, RGMA, MITF, MGST1	TM2D2, SRC, ECHDC2, TSKU, RGMA, MITF, MGST1
MIR4763_3P	0.417266	0.898856	0.476812	1.04987	231	3	CCND3, GPSM1	CCND3, GPSM1
AACYNNNNTTCCS_UNKNOWN	0.432377	0.898856	0.786802	1.04977	210	1	BABAM1	BABAM1
AAGWWRNYGGC_UNKNOWN	0.432377	0.898856	0.786802	1.04977	210	1	BABAM1	BABAM1
MIR502_5P	0.432377	0.898856	0.786802	1.04977	210	1	BABAM1	BABAM1
ZNF584_TARGET_GENES	0.432377	0.898856	0.786802	1.04977	210	1	BABAM1	BABAM1
AP1_Q4_01	0.35443	0.880239	0.567225	1.04901	195	2	ALDOA, RBP4	ALDOA, RBP4
CACTGCC_MIR34A_MIR34C_MIR449	0.35443	0.880239	0.567225	1.04901	195	2	ALDOA, CNTNAP1	ALDOA, CNTNAP1
CTAWWWATA_RSRFC4_Q2	0.35443	0.880239	0.567225	1.04901	195	2	ALDOA, LOXL4	ALDOA, LOXL4
ZNF680_TARGET_GENES	0.384491	0.896887	0.310226	1.04857	237	9	ALDOA, NDUFAF1, ZNF181, UTP14C	ALDOA, NDUFAF1, ZNF181, UTP14C
MIR12122	0.356239	0.880239	0.566658	1.04796	196	2	DTD1	DTD1
TCF4_Q5	0.426056	0.898856	0.389549	1.04597	241	5	TM2D2, STEAP1, MITF	TM2D2, STEAP1, MITF
RBM34_TARGET_GENES	0.371859	0.880332	0.340123	1.04571	221	7	PHYH, STMN3, ZNF181	PHYH, STMN3, ZNF181
VDR_Q6	0.409556	0.898856	0.364583	1.04535	239	6	NTRK2, KAT5, CA11, NGF, ZC3H11A, RNF123	NTRK2, KAT5, CA11, NGF, ZC3H11A, RNF123
CTGCAGY_UNKNOWN	0.412969	0.898856	0.363985	1.04363	241	6	C1QTNF3, NTRK2	C1QTNF3, NTRK2
ID2_TARGET_GENES	0.389552	0.898856	0.257613	1.04333	260	14	AVPI1, OASL, ASNS, CCND3, PPAN, ANAPC15, EMC1, RPA2, CA5B, COG8, RNF123, IGF2BP3, UEVLD	AVPI1, OASL, ASNS, CCND3, PPAN, ANAPC15, EMC1, RPA2, CA5B, COG8, RNF123, IGF2BP3, UEVLD
LET_7A_2_3P	0.444672	0.898856	0.781726	1.043	216	1	ZNF90	ZNF90
LET_7G_3P	0.444672	0.898856	0.781726	1.043	216	1	ZNF90	ZNF90
MIR12125	0.444672	0.898856	0.781726	1.043	216	1	ZNF90	ZNF90
MIR142_3P	0.444672	0.898856	0.781726	1.043	216	1	ZNF90	ZNF90
MIR183_3P	0.444672	0.898856	0.781726	1.043	216	1	ZNF90	ZNF90
MIR4320	0.444672	0.898856	0.781726	1.043	216	1	ZNF90	ZNF90
MIR513C_5P	0.444672	0.898856	0.781726	1.043	216	1	ZNF90	ZNF90
MIR514B_5P	0.444672	0.898856	0.781726	1.043	216	1	ZNF90	ZNF90
MIR5571_5P	0.444672	0.898856	0.781726	1.043	216	1	ZNF90	ZNF90
MIR4777_3P	0.368897	0.880319	0.563928	1.04291	203	2	DTD1	DTD1
MIR651_5P	0.368897	0.880319	0.563928	1.04291	203	2	DTD1	DTD1
NUP153_TARGET_GENES	0.367442	0.880319	0.269304	1.04154	236	13	ALDOA, NDUFAF4, KAT5, PPP1R8, CCND3	ALDOA, NDUFAF4, KAT5, PPP1R8, CCND3
MIR124_3P	0.43838	0.898856	0.386608	1.03808	248	5	TSKU, ECI2, MITF	TSKU, ECI2, MITF
MIR506_3P	0.43838	0.898856	0.386608	1.03808	248	5	TSKU, ECI2, MITF	TSKU, ECI2, MITF
CACTGTG_MIR128A_MIR128B	0.456967	0.898856	0.77665	1.03623	222	1	ADCY3	ADCY3
GACTGTT_MIR212_MIR132	0.456967	0.898856	0.77665	1.03623	222	1	ADCY3	ADCY3
MIR1269A_MIR1269B	0.456967	0.898856	0.77665	1.03623	222	1	ADCY3	ADCY3
MIR3670	0.456967	0.898856	0.77665	1.03623	222	1	ADCY3	ADCY3
MIR4325	0.456967	0.898856	0.77665	1.03623	222	1	ADCY3	ADCY3
ZA_UNIPROT_Q9UM89_UNREVIEWED_TARGET_GENES	0.456967	0.898856	0.77665	1.03623	222	1	ADCY3	ADCY3
UBP1_TARGET_GENES	0.397472	0.898856	0.215555	1.03378	282	22	ALDOA, ASNS, KAT5, RAD50, PHYH, ZNF181, HERC6, FTSJ3, CA11, DZIP3, SARNP	ALDOA, ASNS, KAT5, RAD50, PHYH, ZNF181, HERC6, FTSJ3, CA11, DZIP3, SARNP
CYTAGCAAY_UNKNOWN	0.426259	0.898856	0.469181	1.03306	236	3	DNAL4, MRPL10	DNAL4, MRPL10
RFX1_01	0.426259	0.898856	0.469181	1.03306	236	3	DNAL4, MRPL10	DNAL4, MRPL10
CUX1_TARGET_GENES	0.411491	0.898856	0.282727	1.03131	264	11	C1QA, KAT5, TMEM161A, BABAM1, COX16, ANAPC10, AGPAT1	C1QA, KAT5, TMEM161A, BABAM1, COX16, ANAPC10, AGPAT1
PIAS4_TARGET_GENES	0.381555	0.892387	0.557479	1.03098	210	2	DOK1	DOK1
TEF1_Q6	0.440141	0.898856	0.38342	1.02952	249	5	AVPI1, POLD4, USP5, LOXL4, ZC3H11A	AVPI1, POLD4, USP5, LOXL4, ZC3H11A
MIR3161	0.469262	0.898856	0.771574	1.02946	228	1	RMDN2	RMDN2
MIR4491	0.469262	0.898856	0.771574	1.02946	228	1	RMDN2	RMDN2
MIR4657	0.469262	0.898856	0.771574	1.02946	228	1	RMDN2	RMDN2
MEF2C_TARGET_GENES	0.410339	0.898856	0.304271	1.02845	253	9	DTD1, NDUFAF1, FUOM, COX16, ANAPC10, CMTR1	DTD1, NDUFAF1, FUOM, COX16, ANAPC10, CMTR1
GGGACCA_MIR133A_MIR133B	0.390597	0.898856	0.555672	1.02764	215	2	DOK1, CNTNAP1	DOK1, CNTNAP1
BARX2_TARGET_GENES	0.42623	0.898856	0.238274	1.0271	285	17	ALDOA, TMEM161A, BABAM1, USP5, SARNP, COX16, XAB2, ANAPC15, RPA2, AGPAT1, COG8, ZNF442, HHIP, RNF123, ZNF212	ALDOA, TMEM161A, BABAM1, USP5, SARNP, COX16, XAB2, ANAPC15, RPA2, AGPAT1, COG8, ZNF442, HHIP, RNF123, ZNF212
MIR100_3P	0.477459	0.901735	0.766497	1.02268	232	1	ECI2	ECI2
MIR6073	0.477459	0.901735	0.766497	1.02268	232	1	ECI2	ECI2
MIR4768_5P	0.430034	0.898856	0.356362	1.02178	251	6	C1QTNF3, ZNF181, ZNF90	C1QTNF3, ZNF181, ZNF90
MIR1283	0.430034	0.898856	0.356019	1.02079	251	6	DTD1, SRC	DTD1, SRC
RLF_TARGET_GENES	0.424512	0.898856	0.410051	1.01999	238	4	NDUFAF1, STEAP1, RSAD2	NDUFAF1, STEAP1, RSAD2
ZBTB24_TARGET_GENES	0.432191	0.898856	0.236488	1.0194	289	17	DOK1, APEH, NDUFAF1, STMN3, ZNF181, CCND3, CA11, THEM4, RPA2, CMTR1	DOK1, APEH, NDUFAF1, STMN3, ZNF181, CCND3, CA11, THEM4, RPA2, CMTR1
MIR22_5P	0.406872	0.898856	0.550006	1.01716	224	2	C1QTNF3	C1QTNF3
MIR506_5P	0.43705	0.898856	0.461428	1.01599	242	3	UTP14C, FTSJ3	UTP14C, FTSJ3
LEF1_Q6	0.477459	0.901735	0.761421	1.01591	232	1	STEAP1	STEAP1
RYCACNNRNNRNCAG_UNKNOWN	0.477459	0.901735	0.761421	1.01591	232	1	STEAP1	STEAP1
FOXJ2_TARGET_GENES	0.410385	0.898856	0.330382	1.01576	244	7	ALDOA, DNAL4, BABAM1, PPAN, CBY1	ALDOA, DNAL4, BABAM1, PPAN, CBY1
MIR5187_5P	0.40868	0.898856	0.548182	1.01379	225	2	C1QTNF3	C1QTNF3
LET_7C_3P	0.459507	0.898856	0.377478	1.01356	260	5	PPP1R8, MITF, SCYL1	PPP1R8, MITF, SCYL1
ZNF146_TARGET_GENES	0.41791	0.898856	0.25005	1.0127	279	14	ALDOA, NDUFAF1, STMN3, ZNF181, TMEM68, CA11, COX16, CMTR1, C12orf29	ALDOA, NDUFAF1, STMN3, ZNF181, TMEM68, CA11, COX16, CMTR1, C12orf29
ELF5_TARGET_GENES	0.461268	0.898856	0.376322	1.01046	261	5	RAD50, STMN3, COX16, GPR180	RAD50, STMN3, COX16, GPR180
MIR130A_3P	0.415913	0.898856	0.545918	1.0096	229	2	CBY1, CAPRIN2	CBY1, CAPRIN2
MIR130B_3P	0.415913	0.898856	0.545918	1.0096	229	2	CBY1, CAPRIN2	CBY1, CAPRIN2
MIR301A_3P	0.415913	0.898856	0.545918	1.0096	229	2	CBY1, CAPRIN2	CBY1, CAPRIN2
MIR301B_3P	0.415913	0.898856	0.545918	1.0096	229	2	CBY1, CAPRIN2	CBY1, CAPRIN2
MIR302A_3P_MIR302B_3P_MIR302C_3P_MIR302D_3P	0.415913	0.898856	0.545918	1.0096	229	2	MAGEH1, CAPRIN2	MAGEH1, CAPRIN2
MIR3666	0.415913	0.898856	0.545918	1.0096	229	2	CBY1, CAPRIN2	CBY1, CAPRIN2
MIR4295	0.415913	0.898856	0.545918	1.0096	229	2	CBY1, CAPRIN2	CBY1, CAPRIN2
MIR454_3P	0.415913	0.898856	0.545918	1.0096	229	2	CBY1, CAPRIN2	CBY1, CAPRIN2
MIR4640_5P	0.415913	0.898856	0.545918	1.0096	229	2	AK1, CAPRIN2	AK1, CAPRIN2
MIR4671_3P	0.415913	0.898856	0.545918	1.0096	229	2	CCND3, CAPRIN2	CCND3, CAPRIN2
MIR4726_5P	0.415913	0.898856	0.545918	1.0096	229	2	AK1, CAPRIN2	AK1, CAPRIN2
MIR4796_3P	0.415913	0.898856	0.545918	1.0096	229	2	DTD1, CAPRIN2	DTD1, CAPRIN2
MIR5582_5P	0.415913	0.898856	0.545918	1.0096	229	2	ECI2, CAPRIN2	ECI2, CAPRIN2
P300_01	0.438849	0.898856	0.458359	1.00924	243	3	POLD4, CA11	POLD4, CA11
DPPA3_TARGET_GENES	0.497951	0.905972	0.756345	1.00914	242	1	GLIPR2	GLIPR2
MIR5701	0.497951	0.905972	0.756345	1.00914	242	1	GLIPR2	GLIPR2
MIR7112_3P	0.497951	0.905972	0.756345	1.00914	242	1	GLIPR2	GLIPR2
MIR223_5P	0.41953	0.898856	0.544904	1.00773	231	2	TM2D2	TM2D2
MYB_Q6	0.46831	0.898856	0.374848	1.0065	265	5	ALDOA, IL11RA, USP5	ALDOA, IL11RA, USP5
HBZ_TARGET_GENES	0.443686	0.898856	0.350622	1.00532	259	6	ALDOA, DZIP3, SARNP, GLB1	ALDOA, DZIP3, SARNP, GLB1
MIR6855_5P	0.506148	0.90811	0.751269	1.00236	246	1	GPSM1	GPSM1
MIR7974	0.506148	0.90811	0.751269	1.00236	246	1	GPSM1	GPSM1
MIR520E_5P	0.43038	0.898856	0.540816	1.00017	237	2	MRS2, C12orf29	MRS2, C12orf29
BRCA2_TARGET_GENES	0.449111	0.898856	0.295193	0.997763	277	9	AK1, NDUFAF1, CCND3, DZIP3, CBY1, GPR180, SCG5	AK1, NDUFAF1, CCND3, DZIP3, CBY1, GPR180, SCG5
TCCCRNNRTGC_UNKNOWN	0.460036	0.898856	0.400757	0.996873	258	4	RAD50, PPP1R8	RAD50, PPP1R8
AREB6_01	0.437613	0.898856	0.538448	0.995787	241	2	C1QA	C1QA
TGCCAAR_NF1_Q6	0.453416	0.898856	0.272515	0.994062	291	11	C1QTNF3, DNAL4, ARL4D, FTSJ3, MITF, AGPAT1, NAP1L3, RBP4, HHIP	C1QTNF3, DNAL4, ARL4D, FTSJ3, MITF, AGPAT1, NAP1L3, RBP4, HHIP
MIR6882_5P	0.458633	0.898856	0.451282	0.993653	254	3	TM2D2, MITF, CCL13	TM2D2, MITF, CCL13
MIR188_3P	0.464029	0.898856	0.451171	0.993408	257	3	ZNF181, THEMIS2	ZNF181, THEMIS2
MIR1208	0.457505	0.898856	0.535714	0.99073	252	2	SRC, GPR180	SRC, GPR180
MIR25_3P	0.457505	0.898856	0.535714	0.99073	252	2	ADCY3, GPR180	ADCY3, GPR180
MIR29A_5P	0.457505	0.898856	0.535714	0.99073	252	2	RMDN2, GPR180	RMDN2, GPR180
MIR32_5P	0.457505	0.898856	0.535714	0.99073	252	2	ADCY3, GPR180	ADCY3, GPR180
MIR363_3P	0.457505	0.898856	0.535714	0.99073	252	2	ADCY3, GPR180	ADCY3, GPR180
MIR367_3P	0.457505	0.898856	0.535714	0.99073	252	2	ADCY3, GPR180	ADCY3, GPR180
MIR410_3P	0.457505	0.898856	0.535714	0.99073	252	2	DNAL4, GPR180	DNAL4, GPR180
MIR6760_3P	0.457505	0.898856	0.535714	0.99073	252	2	OASL, GPR180	OASL, GPR180
MIR92A_3P	0.457505	0.898856	0.535714	0.99073	252	2	ADCY3, GPR180	ADCY3, GPR180
MIR92B_3P	0.457505	0.898856	0.535714	0.99073	252	2	ADCY3, GPR180	ADCY3, GPR180
ZNF510_TARGET_GENES	0.457505	0.898856	0.535714	0.99073	252	2	ALDOA, GPR180	ALDOA, GPR180
CEBP_Q2_01	0.469424	0.898856	0.449791	0.99037	260	3	TM2D2, MITF	TM2D2, MITF
MYOGENIN_Q6	0.461121	0.898856	0.533906	0.987386	254	2	C1QA, LOXL4	C1QA, LOXL4
DR4_Q2	0.471223	0.898856	0.448307	0.987101	261	3	TM2D2, MITF	TM2D2, MITF
MIR18A_3P	0.462929	0.898856	0.533346	0.986351	255	2	NTRK2	NTRK2
MIR9898	0.462929	0.898856	0.533346	0.986351	255	2	NTRK2	NTRK2
AP1_Q2_01	0.471223	0.898856	0.447744	0.985863	261	3	SRC, MITF	SRC, MITF
MIR4443	0.471223	0.898856	0.447003	0.984232	261	3	NTRK2, MITF, AGT	NTRK2, MITF, AGT
FOXJ2_01	0.471223	0.898856	0.446965	0.984148	261	3	RGMA, MITF	RGMA, MITF
MIR148A_3P	0.471223	0.898856	0.446965	0.984148	261	3	RGMA, MITF	RGMA, MITF
MIR148B_3P	0.471223	0.898856	0.446965	0.984148	261	3	RGMA, MITF	RGMA, MITF
MIR152_3P	0.471223	0.898856	0.446965	0.984148	261	3	RGMA, MITF	RGMA, MITF
GATA3_01	0.473022	0.898856	0.446612	0.983371	262	3	ECHDC2, MITF	ECHDC2, MITF
MIR216B_3P	0.462929	0.898856	0.531521	0.982975	255	2	NTRK2	NTRK2
MIR3144_5P	0.462929	0.898856	0.531521	0.982975	255	2	NTRK2	NTRK2
MIR4452	0.462929	0.898856	0.531521	0.982975	255	2	NTRK2	NTRK2
MIR567	0.462929	0.898856	0.531521	0.982975	255	2	NTRK2	NTRK2
AHRARNT_01	0.478417	0.901735	0.446154	0.982361	265	3	TM2D2, SYT12, CNTNAP1	TM2D2, SYT12, CNTNAP1
MCM3_TARGET_GENES	0.522541	0.917852	0.736041	0.982046	254	1	FTSJ3	FTSJ3
AAAGGGA_MIR204_MIR211	0.473779	0.898856	0.530612	0.981295	261	2	NTRK2	NTRK2
E12_Q6	0.473779	0.898856	0.530612	0.981295	261	2	NTRK2	NTRK2
MIR4712_5P	0.473779	0.898856	0.530612	0.981295	261	2	NTRK2	NTRK2
MIR6728_3P	0.473779	0.898856	0.530612	0.981295	261	2	NTRK2	NTRK2
MIR6751_5P	0.473779	0.898856	0.530612	0.981295	261	2	ZNF32, C1QB	ZNF32, C1QB
MIR770_5P	0.473779	0.898856	0.530612	0.981295	261	2	NTRK2	NTRK2
MIR7856_5P	0.473779	0.898856	0.530612	0.981295	261	2	NTRK2	NTRK2
FOX_Q2	0.480216	0.901735	0.445471	0.980858	266	3	RGMA, MITF	RGMA, MITF
TGACAGNY_MEIS1_01	0.480216	0.901735	0.445299	0.980479	266	3	IL11RA, MITF	IL11RA, MITF
PAX4_04	0.473779	0.898856	0.529707	0.97962	261	2	NTRK2, HHIP	NTRK2, HHIP
TAXCREB_01	0.473779	0.898856	0.529707	0.97962	261	2	NTRK2, HHIP	NTRK2, HHIP
MIR4270	0.480216	0.901735	0.444726	0.979218	266	3	RGMA, MITF	RGMA, MITF
MIR4441	0.480216	0.901735	0.444726	0.979218	266	3	RGMA, MITF	RGMA, MITF
TAGCTTT_MIR9	0.480216	0.901735	0.444726	0.979218	266	3	PPP1R8, MITF	PPP1R8, MITF
TGGAAA_NFAT_Q4_01	0.469449	0.898856	0.227163	0.979206	314	17	C1QTNF3, TM2D2, SRC, MAGEH1, IL11RA, MITF, USP5, PPAN, GPANK1, FCER1G, UNC5C	C1QTNF3, TM2D2, SRC, MAGEH1, IL11RA, MITF, USP5, PPAN, GPANK1, FCER1G, UNC5C
MIR199A_3P_MIR199B_3P	0.472469	0.898856	0.393654	0.979204	265	4	NTRK2, GORAB, EMC1	NTRK2, GORAB, EMC1
MIR3129_5P	0.472469	0.898856	0.393654	0.979204	265	4	NTRK2, GORAB, EMC1	NTRK2, GORAB, EMC1
MIR579_3P	0.472469	0.898856	0.393481	0.978775	265	4	NTRK2, STMN3	NTRK2, STMN3
MIR664B_3P	0.472469	0.898856	0.393481	0.978775	265	4	NTRK2, STMN3	NTRK2, STMN3
MIR339_5P	0.473779	0.898856	0.528804	0.977951	261	2	NTRK2, UNC5C	NTRK2, UNC5C
MIR548S	0.473779	0.898856	0.528804	0.977951	261	2	NTRK2, SCG5	NTRK2, SCG5
MIR561_5P	0.473779	0.898856	0.528804	0.977951	261	2	NTRK2, UNC5C	NTRK2, UNC5C
ACTWSNACTNY_UNKNOWN	0.530738	0.917852	0.730964	0.975273	258	1	CA11	CA11
EGR2_01	0.530738	0.917852	0.730964	0.975273	258	1	CA11	CA11
MIR633	0.530738	0.917852	0.730964	0.975273	258	1	CA11	CA11
NGFIC_01	0.530738	0.917852	0.730964	0.975273	258	1	CA11	CA11
CEBP_Q2	0.488246	0.904379	0.52551	0.971859	269	2	MITF, FCER1G	MITF, FCER1G
CEBPB_02	0.488246	0.904379	0.52551	0.971859	269	2	SARNP, FCER1G	SARNP, FCER1G
BARHL1_TARGET_GENES	0.481366	0.902122	0.266118	0.970725	309	11	NDUFAF1, ZNF181, FTSJ3, CA11, MGST1, PPAN, COASY	NDUFAF1, ZNF181, FTSJ3, CA11, MGST1, PPAN, COASY
MIR1275	0.491468	0.904379	0.338542	0.97068	287	6	TSKU, PHYH, ZNF32, GPANK1, CNTNAP1, IGF2BP3	TSKU, PHYH, ZNF32, GPANK1, CNTNAP1, IGF2BP3
MIR548V	0.530738	0.917852	0.725888	0.968501	258	1	THEMIS2	THEMIS2
CAGTGTT_MIR141_MIR200A	0.493671	0.904379	0.523142	0.96748	272	2	SRC	SRC
CTATGCA_MIR153	0.493671	0.904379	0.523142	0.96748	272	2	SRC	SRC
GGGTGGRR_PAX4_03	0.492038	0.904379	0.273736	0.96635	308	10	KAT5, POLD4, RGMA, CA11, DZIP3, ANAPC15	KAT5, POLD4, RGMA, CA11, DZIP3, ANAPC15
MIR3924	0.491007	0.904379	0.438411	0.965314	272	3	MRS2, SCYL1	MRS2, SCYL1
NFMUE1_Q6	0.490231	0.904379	0.387304	0.963409	275	4	TSKU, BABAM1, RPA2, ZC3H11A	TSKU, BABAM1, RPA2, ZC3H11A
ZNF391_TARGET_GENES	0.464179	0.898856	0.23775	0.962884	310	14	NDUFAF1, TSKU, STMN3, ZNF181, TMEM68, GAMT, COX16, EMC1	NDUFAF1, TSKU, STMN3, ZNF181, TMEM68, GAMT, COX16, EMC1
CREBP1_01	0.504521	0.907194	0.520408	0.962424	278	2	SARNP, UNC5C	SARNP, UNC5C
MIR1252_5P	0.504521	0.907194	0.520408	0.962424	278	2	THEM4, UNC5C	THEM4, UNC5C
MIR1276	0.504521	0.907194	0.520408	0.962424	278	2	PHYH, UNC5C	PHYH, UNC5C
MIR218_1_3P	0.504521	0.907194	0.520408	0.962424	278	2	SRC	SRC
MIR3934_3P	0.504521	0.907194	0.520408	0.962424	278	2	PPP1R8, UNC5C	PPP1R8, UNC5C
MIR4738_3P	0.504521	0.907194	0.520408	0.962424	278	2	USB1, UNC5C	USB1, UNC5C
MIR4795_5P	0.504521	0.907194	0.520408	0.962424	278	2	GLB1, UNC5C	GLB1, UNC5C
MIR548AJ_5P_MIR548G_5P_MIR548X_5P	0.504521	0.907194	0.520408	0.962424	278	2	TMEM68, UNC5C	TMEM68, UNC5C
MIR556_3P	0.504521	0.907194	0.520408	0.962424	278	2	GPR180, UNC5C	GPR180, UNC5C
MIR5571_3P	0.504521	0.907194	0.520408	0.962424	278	2	MRPL10, UNC5C	MRPL10, UNC5C
MIR6511B_5P	0.504521	0.907194	0.520408	0.962424	278	2	FCER1G, UNC5C	FCER1G, UNC5C
MIR6811_5P	0.504521	0.907194	0.520408	0.962424	278	2	FCER1G, UNC5C	FCER1G, UNC5C
CCCNNNNNNAAGWT_UNKNOWN	0.559426	0.917852	0.720812	0.961728	272	1	MITF	MITF
CHX10_01	0.559426	0.917852	0.720812	0.961728	272	1	MITF	MITF
CREL_01	0.559426	0.917852	0.720812	0.961728	272	1	MITF	MITF
CTTGTAT_MIR381	0.559426	0.917852	0.720812	0.961728	272	1	MITF	MITF
EN1_01	0.559426	0.917852	0.720812	0.961728	272	1	MITF	MITF
FREAC3_01	0.559426	0.917852	0.720812	0.961728	272	1	MITF	MITF
GATA1_02	0.559426	0.917852	0.720812	0.961728	272	1	MITF	MITF
GGARNTKYCCA_UNKNOWN	0.559426	0.917852	0.720812	0.961728	272	1	MITF	MITF
GR_Q6	0.559426	0.917852	0.720812	0.961728	272	1	MITF	MITF
GTGGGTGK_UNKNOWN	0.559426	0.917852	0.720812	0.961728	272	1	MITF	MITF
LXR_DR4_Q3	0.559426	0.917852	0.720812	0.961728	272	1	MITF	MITF
LXR_Q3	0.559426	0.917852	0.720812	0.961728	272	1	MITF	MITF
MIR11181_5P	0.559426	0.917852	0.720812	0.961728	272	1	MITF	MITF
MIR1229_5P	0.559426	0.917852	0.720812	0.961728	272	1	MITF	MITF
MIR155_5P	0.559426	0.917852	0.720812	0.961728	272	1	MITF	MITF
MIR338_5P	0.559426	0.917852	0.720812	0.961728	272	1	MITF	MITF
MIR3619_3P	0.559426	0.917852	0.720812	0.961728	272	1	MITF	MITF
MIR3714	0.559426	0.917852	0.720812	0.961728	272	1	MITF	MITF
MIR378G	0.559426	0.917852	0.720812	0.961728	272	1	MITF	MITF
MIR3975	0.559426	0.917852	0.720812	0.961728	272	1	MITF	MITF
MIR4256	0.559426	0.917852	0.720812	0.961728	272	1	MITF	MITF
MIR4268	0.559426	0.917852	0.720812	0.961728	272	1	MITF	MITF
MIR4471	0.559426	0.917852	0.720812	0.961728	272	1	MITF	MITF
MIR4640_3P	0.559426	0.917852	0.720812	0.961728	272	1	MITF	MITF
MIR4703_3P	0.559426	0.917852	0.720812	0.961728	272	1	MITF	MITF
MIR508_3P	0.559426	0.917852	0.720812	0.961728	272	1	MITF	MITF
MIR6079	0.559426	0.917852	0.720812	0.961728	272	1	MITF	MITF
MIR626	0.559426	0.917852	0.720812	0.961728	272	1	MITF	MITF
MIR6771_3P	0.559426	0.917852	0.720812	0.961728	272	1	MITF	MITF
MIR6789_5P	0.559426	0.917852	0.720812	0.961728	272	1	MITF	MITF
MIR6876_3P	0.559426	0.917852	0.720812	0.961728	272	1	MITF	MITF
MIR8059	0.559426	0.917852	0.720812	0.961728	272	1	MITF	MITF
MIR939_3P	0.559426	0.917852	0.720812	0.961728	272	1	MITF	MITF
NFKAPPAB65_01	0.559426	0.917852	0.720812	0.961728	272	1	MITF	MITF
OCT1_01	0.559426	0.917852	0.720812	0.961728	272	1	MITF	MITF
OCT1_B	0.559426	0.917852	0.720812	0.961728	272	1	MITF	MITF
PBX1_01	0.559426	0.917852	0.720812	0.961728	272	1	MITF	MITF
SRF_Q5_01	0.559426	0.917852	0.720812	0.961728	272	1	MITF	MITF
TAAYNRNNTCC_UNKNOWN	0.559426	0.917852	0.720812	0.961728	272	1	MITF	MITF
TACAATC_MIR508	0.559426	0.917852	0.720812	0.961728	272	1	MITF	MITF
TACTTGA_MIR26A_MIR26B	0.559426	0.917852	0.720812	0.961728	272	1	MITF	MITF
TGCCTTA_MIR124A	0.559426	0.917852	0.720812	0.961728	272	1	MITF	MITF
YTCCCRNNAGGY_UNKNOWN	0.559426	0.917852	0.720812	0.961728	272	1	MITF	MITF
USF_01	0.492806	0.904379	0.436356	0.960788	273	3	KAT5, SCYL1	KAT5, SCYL1
USF_Q6	0.492806	0.904379	0.436356	0.960788	273	3	KAT5, SCYL1	KAT5, SCYL1
ISRE_01	0.514085	0.9141	0.357513	0.959953	291	5	USP18, TSKU, UNC5C, AIF1, RTP4	USP18, TSKU, UNC5C, AIF1, RTP4
MIR1284	0.511754	0.913887	0.516678	0.955525	282	2	MRS2	MRS2
RYTTCCTG_ETS2_B	0.514504	0.9141	0.253147	0.954111	336	12	DOK1, IL11RA, POLD4, TSKU	DOK1, IL11RA, POLD4, TSKU
NMYC_01	0.508993	0.910975	0.433151	0.95373	282	3	ADCY3, SCYL1, HHIP	ADCY3, SCYL1, HHIP
E2F2_TARGET_GENES	0.506211	0.90811	0.261313	0.953199	325	11	OAS1, TM2D2, OASL, COX16, GORAB, XAB2, CBY1	OAS1, TM2D2, OASL, COX16, GORAB, XAB2, CBY1
SUPT20H_TARGET_GENES	0.507553	0.909809	0.231961	0.950778	335	15	MRS2, NDUFAF1, TSKU, COX16, XAB2, ANAPC15, EMC1, AGPAT1, COASY	MRS2, NDUFAF1, TSKU, COX16, XAB2, ANAPC15, EMC1, AGPAT1, COASY
IRX2_TARGET_GENES	0.508993	0.910975	0.431619	0.950357	282	3	C1QA, USP5	C1QA, USP5
ZNF664_TARGET_GENES	0.5	0.907194	0.295222	0.950179	297	8	ALDOA, SRC, PHYH	ALDOA, SRC, PHYH
ISL1_TARGET_GENES	0.487437	0.904379	0.308745	0.949238	290	7	OAS1, KAT5, PPAN, COX16, C12orf29, PART1	OAS1, KAT5, PPAN, COX16, C12orf29, PART1
MIR3059_5P	0.515098	0.9141	0.381443	0.948831	289	4	NTRK2, ZNF90, GPR180, ZC3H11A	NTRK2, ZNF90, GPR180, ZC3H11A
PTF1BETA_Q6	0.515098	0.9141	0.381443	0.948831	289	4	USP5, ANAPC15, HHIP, ZC3H11A	USP5, ANAPC15, HHIP, ZC3H11A
MIR300	0.522604	0.917852	0.513035	0.948788	288	2	MRS2, HHIP	MRS2, HHIP
ALPHACP1_01	0.586066	0.932129	0.705584	0.94141	285	1	USP5	USP5
MCAATNNNNNGCG_UNKNOWN	0.586066	0.932129	0.705584	0.94141	285	1	USP5	USP5
MIR520A_5P	0.586066	0.932129	0.705584	0.94141	285	1	USP5	USP5
MIR525_5P	0.586066	0.932129	0.705584	0.94141	285	1	USP5	USP5
ZBED4_TARGET_GENES	0.586066	0.932129	0.705584	0.94141	285	1	USP5	USP5
INSM2_TARGET_GENES	0.520611	0.917852	0.249517	0.940428	340	12	ALDOA, DTD1, AVPI1, TSKU	ALDOA, DTD1, AVPI1, TSKU
RFX7_TARGET_GENES	0.520426	0.917852	0.377877	0.939959	292	4	MRS2, GORAB, AGPAT1	MRS2, GORAB, AGPAT1
TTCYNRGAA_STAT5B_01	0.534636	0.917852	0.376289	0.936009	300	4	TSKU, SYT12, LRRC29, AGT	TSKU, SYT12, LRRC29, AGT
ICSBP_Q6	0.538732	0.917852	0.348537	0.935851	305	5	USP18, TSKU, CMTR1, AIF1	USP18, TSKU, CMTR1, AIF1
MIR203B_3P	0.596311	0.93908	0.700508	0.934637	290	1	PIGH	PIGH
MIR3176	0.596311	0.93908	0.700508	0.934637	290	1	PIGH	PIGH
MIR3922_3P	0.596311	0.93908	0.700508	0.934637	290	1	PIGH	PIGH
MIR7_5P	0.596311	0.93908	0.700508	0.934637	290	1	PIGH	PIGH
MIR892A	0.596311	0.93908	0.700508	0.934637	290	1	PIGH	PIGH
MIR3117_3P	0.553345	0.917852	0.505102	0.934117	305	2	ASNS, NAP1L3	ASNS, NAP1L3
MIR4679	0.539964	0.917852	0.374867	0.932473	303	4	C1QTNF3, UTP14C	C1QTNF3, UTP14C
AUTS2_TARGET_GENES	0.539964	0.917852	0.374782	0.932261	303	4	ZNF181, GPANK1, AGPAT1	ZNF181, GPANK1, AGPAT1
ETS2_B	0.549296	0.917852	0.346391	0.930089	311	5	DOK1, IL11RA	DOK1, IL11RA
TET1_TARGET_GENES	0.529503	0.917852	0.254686	0.929024	340	11	NDUFAF1, RAD50, RGMA, THEM4, LCMT1, COASY, AGA	NDUFAF1, RAD50, RGMA, THEM4, LCMT1, COASY, AGA
HEN1_01	0.608607	0.940772	0.695431	0.927864	296	1	MFAP4	MFAP4
HOXD1_TARGET_GENES	0.608607	0.940772	0.695431	0.927864	296	1	MFAP4	MFAP4
MIR152_5P	0.608607	0.940772	0.695431	0.927864	296	1	MFAP4	MFAP4
MIR4687_3P	0.608607	0.940772	0.695431	0.927864	296	1	MFAP4	MFAP4
ATF_01	0.535971	0.917852	0.420513	0.925904	297	3	KAT5, LCMT1, HHIP	KAT5, LCMT1, HHIP
CREB_Q2_01	0.535971	0.917852	0.420513	0.925904	297	3	SARNP, PSKH1, HHIP	SARNP, PSKH1, HHIP
GTGCAAT_MIR25_MIR32_MIR92_MIR363_MIR367	0.535971	0.917852	0.420513	0.925904	297	3	ADCY3, GPR180, HHIP	ADCY3, GPR180, HHIP
MIR4699_5P	0.535971	0.917852	0.420513	0.925904	297	3	ADCY3, COX16, HHIP	ADCY3, COX16, HHIP
MYCMAX_B	0.56962	0.927392	0.5	0.924682	314	2	ANAPC10, SYT12	ANAPC10, SYT12
MIR4437	0.571429	0.927775	0.499544	0.923839	315	2	OASL	OASL
HFH3_01	0.554174	0.917852	0.369712	0.919651	311	4	C1QTNF3, RGMA	C1QTNF3, RGMA
MIR597_3P	0.578662	0.930943	0.496269	0.917782	319	2	USP18	USP18
TEF_Q6	0.578662	0.930943	0.496269	0.917782	319	2	USP18	USP18
ZNF582_TARGET_GENES	0.578662	0.930943	0.496269	0.917782	319	2	USP18	USP18
HNF3B_01	0.58047	0.931301	0.494898	0.915246	320	2	MITF, RBP4	MITF, RBP4
MIR577	0.58047	0.931301	0.494898	0.915246	320	2	EMC1, RBP4	EMC1, RBP4
ZNF394_TARGET_GENES	0.587703	0.933768	0.494442	0.914403	324	2	USP18	USP18
STTTCRNTTT_IRF_Q6	0.593128	0.93908	0.493533	0.912722	327	2	USP18	USP18
MIR144_3P	0.566607	0.924372	0.365979	0.910365	318	4	ZNF181, RGMA, ZC3H11A, FAHD2B	ZNF181, RGMA, ZC3H11A, FAHD2B
MIR4279	0.596745	0.93908	0.491723	0.909375	329	2	USP18, COG8	USP18, COG8
MIR520G_3P_MIR520H	0.596745	0.93908	0.491723	0.909375	329	2	USP18, COG8	USP18, COG8
MIR4786_3P	0.639344	0.954054	0.680203	0.907546	311	1	SELENBP1	SELENBP1
AP4_01	0.607595	0.940772	0.489796	0.905811	335	2	POLD4, LOXL4	POLD4, LOXL4
MIR3190_5P	0.607595	0.940772	0.489796	0.905811	335	2	CBY1, LOXL4	CBY1, LOXL4
MIR7978	0.607595	0.940772	0.489796	0.905811	335	2	FCER1G, LOXL4	FCER1G, LOXL4
MIR9_3P	0.586268	0.932129	0.336788	0.904304	332	5	ZNF90, ADCY3, MTRNR2L6, ZC3H11A, IGF2BP3	ZNF90, ADCY3, MTRNR2L6, ZC3H11A, IGF2BP3
HHEX_TARGET_GENES	0.567939	0.925307	0.239583	0.902989	371	12	SRC, NDUFAF1, STMN3, LRRC42, AGPAT1, CBY1, AGA, COG8, PART1, AGT	SRC, NDUFAF1, STMN3, LRRC42, AGPAT1, CBY1, AGA, COG8, PART1, AGT
MIR10399_5P	0.584369	0.932129	0.362969	0.902876	328	4	PPP1R8, CCND3	PPP1R8, CCND3
MIR6504_3P	0.584369	0.932129	0.362969	0.902876	328	4	PPP1R8, CCND3	PPP1R8, CCND3
MIR125B_2_3P	0.607595	0.940772	0.487967	0.902429	335	2	ECHDC2	ECHDC2
GTGCCAT_MIR183	0.647541	0.957252	0.675127	0.900773	315	1	THEM4	THEM4
MIR7854_3P	0.609403	0.940772	0.487057	0.900746	336	2	ECHDC2, ZC3H11A	ECHDC2, ZC3H11A
ZNF436_TARGET_GENES	0.563758	0.921098	0.279379	0.899189	335	8	SRC, ECHDC2, GLIPR2, GAMT, RPA2	SRC, ECHDC2, GLIPR2, GAMT, RPA2
LFA1_Q6	0.586146	0.932129	0.361339	0.898821	329	4	POLD4, ARL4D	POLD4, ARL4D
E2F5_TARGET_GENES	0.574046	0.927775	0.2379	0.896644	375	12	ALDOA, TM2D2, STMN3, BABAM1, MITF, ZNF32, GPANK1	ALDOA, TM2D2, STMN3, BABAM1, MITF, ZNF32, GPANK1
GTGTCAA_MIR514	0.657787	0.957252	0.670051	0.894001	320	1	PPIL1	PPIL1
MIR10226	0.657787	0.957252	0.670051	0.894001	320	1	PPIL1	PPIL1
MIR4286	0.657787	0.957252	0.670051	0.894001	320	1	PPIL1	PPIL1
MIR584_5P	0.657787	0.957252	0.670051	0.894001	320	1	PPIL1	PPIL1
MIR6853_5P	0.657787	0.957252	0.670051	0.894001	320	1	PPIL1	PPIL1
MIR7159_3P	0.657787	0.957252	0.670051	0.894001	320	1	PPIL1	PPIL1
EPC1_TARGET_GENES	0.62387	0.940772	0.482865	0.892993	344	2	ASNS	ASNS
MIR4760_5P	0.62387	0.940772	0.482865	0.892993	344	2	ASNS	ASNS
MIR8061	0.62387	0.940772	0.482865	0.892993	344	2	ASNS	ASNS
ZNF410_TARGET_GENES	0.603873	0.940772	0.332083	0.891672	342	5	KAT5, TSKU	KAT5, TSKU
DNMT3A_TARGET_GENES	0.602131	0.940772	0.357	0.888028	338	4	DOK1, CA11, CBY1	DOK1, CA11, CBY1
MIR3919	0.584532	0.932129	0.403101	0.887565	324	3	OAS1	OAS1
MIR3121_5P	0.661885	0.957252	0.664975	0.887228	322	1	MGST1	MGST1
MIR376A_5P	0.661885	0.957252	0.664975	0.887228	322	1	MGST1	MGST1
MIR6818_5P	0.661885	0.957252	0.664975	0.887228	322	1	MGST1	MGST1
MIR8087	0.661885	0.957252	0.664975	0.887228	322	1	MGST1	MGST1
NR1H4_TARGET_GENES	0.576214	0.93025	0.287958	0.88533	343	7	ECHDC2, PHYH, SELENBP1, RBP4, CPT2, AGT, RNASE4	ECHDC2, PHYH, SELENBP1, RBP4, CPT2, AGT, RNASE4
GGGGCCC_MIR296	0.684426	0.96408	0.659898	0.880455	333	1	PPAN	PPAN
MIR3663_3P	0.661844	0.957252	0.47449	0.877504	365	2	AK1	AK1
NKX25_02	0.622867	0.940772	0.305995	0.877361	364	6	NTRK2, ECHDC2	NTRK2, ECHDC2
GATAAGR_GATA_C	0.624573	0.940772	0.30567	0.87643	365	6	ALDOA, ECHDC2	ALDOA, ECHDC2
TGGNNNNNNKCCAR_UNKNOWN	0.604317	0.940772	0.397973	0.876273	335	3	ALDOA	ALDOA
MIR4686	0.684426	0.96408	0.654822	0.873682	333	1	LRRC42	LRRC42
HES4_TARGET_GENES	0.626761	0.940772	0.325264	0.873362	355	5	KAT5, FTSJ3, PPAN	KAT5, FTSJ3, PPAN
CREBP1_Q2	0.62628	0.940772	0.304035	0.871742	366	6	TM2D2, ARL4D, LCMT1, AGPAT1, HHIP	TM2D2, ARL4D, LCMT1, AGPAT1, HHIP
MIR330_5P	0.615108	0.940772	0.39533	0.870456	341	3	NDUFAF4, PPIL1	NDUFAF4, PPIL1
MIR6833_3P	0.596315	0.93908	0.28301	0.870119	355	7	C1QTNF3, ZNF181, ZNF90	C1QTNF3, ZNF181, ZNF90
FOXR2_TARGET_GENES	0.632042	0.945203	0.323578	0.868835	358	5	BABAM1, FTSJ3, PPAN, COG8	BABAM1, FTSJ3, PPAN, COG8
ZNF490_TARGET_GENES	0.618705	0.940772	0.394188	0.867941	343	3	DTD1	DTD1
MIR190B_3P	0.706967	0.973112	0.649746	0.86691	344	1	DZIP3	DZIP3
MIR4716_5P	0.706967	0.973112	0.649746	0.86691	344	1	DZIP3	DZIP3
MIR624_3P	0.706967	0.973112	0.649746	0.86691	344	1	DZIP3	DZIP3
ZNF589_TARGET_GENES	0.60469	0.940772	0.28067	0.862922	360	7	TM2D2, AVPI1, BABAM1, COX16	TM2D2, AVPI1, BABAM1, COX16
MIR4501	0.713115	0.973112	0.64467	0.860137	347	1	SARNP	SARNP
MIR5589_3P	0.713115	0.973112	0.64467	0.860137	347	1	SARNP	SARNP
TITF1_Q3	0.713115	0.973112	0.64467	0.860137	347	1	SARNP	SARNP
FREAC2_01	0.641208	0.955478	0.345361	0.859077	360	4	MITF, NAP1L3, HHIP, BMP5	MITF, NAP1L3, HHIP, BMP5
CACBINDINGPROTEIN_Q6	0.687161	0.96408	0.464286	0.858633	379	2	KAT5	KAT5
TOP2B_TARGET_GENES	0.609715	0.940772	0.279273	0.858628	363	7	ECHDC2, RAD50, STEAP1, COX16	ECHDC2, RAD50, STEAP1, COX16
NKX2_3_TARGET_GENES	0.639932	0.954313	0.299391	0.858426	374	6	AK1, CCND3, SARNP, CNTNAP1, ZNF442	AK1, CCND3, SARNP, CNTNAP1, ZNF442
MIR320A_3P_MIR320B_MIR320C_MIR320D	0.64476	0.957252	0.344936	0.858021	362	4	UTP14C, ADCY3	UTP14C, ADCY3
MIR4429	0.64476	0.957252	0.344936	0.858021	362	4	UTP14C, ADCY3	UTP14C, ADCY3
OLF1_01	0.690778	0.96408	0.461547	0.853569	381	2	KAT5	KAT5
MED25_TARGET_GENES	0.715164	0.973112	0.639594	0.853364	348	1	COX16	COX16
MIR10397_5P	0.715164	0.973112	0.639594	0.853364	348	1	COX16	COX16
MIR4712_3P	0.715164	0.973112	0.639594	0.853364	348	1	COX16	COX16
MIR6881_5P	0.715164	0.973112	0.639594	0.853364	348	1	COX16	COX16
TRIP13_TARGET_GENES	0.715164	0.973112	0.639594	0.853364	348	1	COX16	COX16
WDHD1_TARGET_GENES	0.715164	0.973112	0.639594	0.853364	348	1	COX16	COX16
ZFP82_TARGET_GENES	0.715164	0.973112	0.639594	0.853364	348	1	COX16	COX16
ZNF26_TARGET_GENES	0.715164	0.973112	0.639594	0.853364	348	1	COX16	COX16
MIR4719	0.646758	0.957252	0.297234	0.852241	378	6	NTRK2, MAGEH1	NTRK2, MAGEH1
ZC3H11A_TARGET_GENES	0.646758	0.957252	0.29709	0.851828	378	6	ALDOA, NDUFAF1, THEM4, USB1	ALDOA, NDUFAF1, THEM4, USB1
MIR526B_3P	0.650089	0.957252	0.341536	0.849562	365	4	TM2D2, RGMA, CAPRIN2, UEVLD	TM2D2, RGMA, CAPRIN2, UEVLD
MIR6842_5P	0.701627	0.972165	0.459184	0.849197	387	2	THEMIS2, COG8	THEMIS2, COG8
MIR7110_5P	0.701627	0.972165	0.459184	0.849197	387	2	THEMIS2, COG8	THEMIS2, COG8
ZNF549_TARGET_GENES	0.642617	0.956464	0.263117	0.846847	382	8	NDUFAF1, TSKU, ZNF181, COX16, CMTR1	NDUFAF1, TSKU, ZNF181, COX16, CMTR1
CREB_Q4	0.656997	0.957252	0.295323	0.846762	384	6	ARL4D, SARNP, AGPAT1, CMTR1, HHIP	ARL4D, SARNP, AGPAT1, CMTR1, HHIP
ZNF669_TARGET_GENES	0.701627	0.972165	0.457355	0.845816	387	2	NDUFAF1	NDUFAF1
HMGB2_TARGET_GENES	0.737705	0.973112	0.629442	0.839819	359	1	GORAB	GORAB
MIR302A_5P	0.737705	0.973112	0.629442	0.839819	359	1	GORAB	GORAB
MIR3074_3P	0.737705	0.973112	0.629442	0.839819	359	1	GORAB	GORAB
MIR5004_3P	0.737705	0.973112	0.629442	0.839819	359	1	GORAB	GORAB
MIR585_5P	0.737705	0.973112	0.629442	0.839819	359	1	GORAB	GORAB
RTAAACA_FREAC2_01	0.663823	0.957252	0.292334	0.838192	388	6	C1QTNF3, POLD4, MITF	C1QTNF3, POLD4, MITF
MIR1303	0.662522	0.957252	0.336325	0.836601	372	4	NTRK2, GORAB, C12orf29	NTRK2, GORAB, C12orf29
ATTCTTT_MIR186	0.672662	0.957252	0.379487	0.835572	373	3	MITF, CNTNAP1, ZC3H11A	MITF, CNTNAP1, ZC3H11A
MIR101_3P	0.672662	0.957252	0.379487	0.835572	373	3	MITF, AGA, ZC3H11A	MITF, AGA, ZC3H11A
MIR4306	0.672662	0.957252	0.379487	0.835572	373	3	SARNP, USB1, ZC3H11A	SARNP, USB1, ZC3H11A
SNACANNNYSYAGA_UNKNOWN	0.672662	0.957252	0.379487	0.835572	373	3	MITF, LRRC29, ZC3H11A	MITF, LRRC29, ZC3H11A
TGAATGT_MIR181A_MIR181B_MIR181C_MIR181D	0.672662	0.957252	0.379487	0.835572	373	3	RGMA, AGPAT1, ZC3H11A	RGMA, AGPAT1, ZC3H11A
AGGAGTG_MIR483	0.717902	0.973112	0.451343	0.834697	396	2	DNAL4, ZNF212	DNAL4, ZNF212
ZSCAN21_TARGET_GENES	0.641541	0.955478	0.271362	0.834304	382	7	NDUFAF1, TMEM161A, COX16, CMTR1, LRRC29, KLHDC9	NDUFAF1, TMEM161A, COX16, CMTR1, LRRC29, KLHDC9
MIR4530	0.664298	0.957252	0.335052	0.833433	373	4	OASL, RSAD2, FAHD2B, IGF2BP3	OASL, RSAD2, FAHD2B, IGF2BP3
MIR3606_5P	0.747951	0.973112	0.624365	0.833046	364	1	GLB1	GLB1
MIR4677_3P	0.747951	0.973112	0.624365	0.833046	364	1	GLB1	GLB1
MIR5094	0.747951	0.973112	0.624365	0.833046	364	1	GLB1	GLB1
MIR6875_3P	0.747951	0.973112	0.624365	0.833046	364	1	GLB1	GLB1
TAATTA_CHX10_01	0.66443	0.957252	0.258614	0.832355	395	8	TM2D2, C1QA	TM2D2, C1QA
ADNP_TARGET_GENES	0.683099	0.96408	0.309697	0.831562	387	5	DTD1, PHYH	DTD1, PHYH
MIR6852_5P	0.719711	0.973112	0.449532	0.831348	397	2	DNAL4, CNTNAP1	DNAL4, CNTNAP1
MIR5197_3P	0.671403	0.957252	0.334155	0.831202	377	4	NTRK2, USB1, C12orf29	NTRK2, USB1, C12orf29
HMBOX1_TARGET_GENES	0.649254	0.957252	0.205163	0.830908	434	14	TM2D2, OASL, NDUFAF1, POLD4, MITF, DZIP3, COX16, COASY	TM2D2, OASL, NDUFAF1, POLD4, MITF, DZIP3, COX16, COASY
FOXO4_01	0.676259	0.957722	0.376581	0.829173	375	3	C1QTNF3	C1QTNF3
HFH1_01	0.676259	0.957722	0.376581	0.829173	375	3	C1QTNF3	C1QTNF3
ZNF250_TARGET_GENES	0.677474	0.958267	0.288711	0.827805	396	6	NDUFAF1, SARNP, COX16, COASY	NDUFAF1, SARNP, COX16, COASY
MIR561_3P	0.681655	0.963589	0.375689	0.827209	378	3	C1QTNF3	C1QTNF3
AFP1_Q6	0.676732	0.957804	0.332487	0.827052	380	4	C1QTNF3, STEAP1	C1QTNF3, STEAP1
FOXN3_TARGET_GENES	0.647819	0.957252	0.244613	0.826801	400	9	RAD50, CCND3, ADCY3, MRPL10	RAD50, CCND3, ADCY3, MRPL10
E2F1_Q3	0.747951	0.973112	0.619289	0.826273	364	1	ANAPC10	ANAPC10
MIR192_5P	0.747951	0.973112	0.619289	0.826273	364	1	ANAPC10	ANAPC10
MIR197_5P	0.747951	0.973112	0.619289	0.826273	364	1	ANAPC10	ANAPC10
MIR215_5P	0.747951	0.973112	0.619289	0.826273	364	1	ANAPC10	ANAPC10
MIR219A_5P	0.747951	0.973112	0.619289	0.826273	364	1	ANAPC10	ANAPC10
MIR223_3P	0.747951	0.973112	0.619289	0.826273	364	1	ANAPC10	ANAPC10
MIR3132	0.747951	0.973112	0.619289	0.826273	364	1	ANAPC10	ANAPC10
MIR3650	0.747951	0.973112	0.619289	0.826273	364	1	ANAPC10	ANAPC10
MIR4782_3P	0.747951	0.973112	0.619289	0.826273	364	1	ANAPC10	ANAPC10
MIR6766_3P	0.747951	0.973112	0.619289	0.826273	364	1	ANAPC10	ANAPC10
MIR6817_3P	0.683453	0.96408	0.374871	0.825408	379	3	OAS1	OAS1
TATA_01	0.685252	0.96408	0.374359	0.82428	380	3	MITF, CILP, AGT	MITF, CILP, AGT
MIR7109_3P	0.685252	0.96408	0.374023	0.823541	380	3	TMEM68, DZIP3	TMEM68, DZIP3
CTTTGTA_MIR524	0.683837	0.96408	0.330856	0.822996	384	4	PPP1R8, MITF, GPR180	PPP1R8, MITF, GPR180
MIR142_5P	0.730561	0.973112	0.444859	0.822705	403	2	RAD50, IGF2BP3	RAD50, IGF2BP3
MIR5590_3P	0.730561	0.973112	0.444859	0.822705	403	2	RAD50, IGF2BP3	RAD50, IGF2BP3
MIR6768_5P	0.730561	0.973112	0.444859	0.822705	403	2	RAD50, KLHL13	RAD50, KLHL13
ACTGCCT_MIR34B	0.74141	0.973112	0.443878	0.820891	409	2	MITF, CNTNAP1	MITF, CNTNAP1
MIR135A_5P	0.74141	0.973112	0.443878	0.820891	409	2	PIGH, CNTNAP1	PIGH, CNTNAP1
MIR135B_5P	0.74141	0.973112	0.443878	0.820891	409	2	PIGH, CNTNAP1	PIGH, CNTNAP1
MIR370_3P	0.74141	0.973112	0.443878	0.820891	409	2	COX16, CNTNAP1	COX16, CNTNAP1
MIR4684_5P	0.74141	0.973112	0.443878	0.820891	409	2	ZNF181, CNTNAP1	ZNF181, CNTNAP1
MIR6893_3P	0.74141	0.973112	0.443878	0.820891	409	2	COX16, CNTNAP1	COX16, CNTNAP1
NFKB_Q6_01	0.74141	0.973112	0.443878	0.820891	409	2	MITF, CNTNAP1	MITF, CNTNAP1
MIR668_3P	0.692446	0.965619	0.372526	0.820243	384	3	TMEM68, DZIP3	TMEM68, DZIP3
MIR21_5P	0.784836	0.981896	0.609137	0.812728	382	1	RSAD2	RSAD2
MIR590_5P	0.784836	0.981896	0.609137	0.812728	382	1	RSAD2	RSAD2
CCAWNWWNNNGGC_UNKNOWN	0.743219	0.973112	0.437395	0.808903	410	2	POLD4	POLD4
GLI4_TARGET_GENES	0.699664	0.97178	0.251229	0.808587	416	8	ALDOA, NDUFAF1, TMEM68	ALDOA, NDUFAF1, TMEM68
AGGAAGC_MIR5163P	0.692718	0.965619	0.324776	0.807871	389	4	HERC6, GLIPR2	HERC6, GLIPR2
MIR6505_5P	0.698046	0.970116	0.324318	0.806733	392	4	TMEM68, GLIPR2	TMEM68, GLIPR2
IPF1_Q4	0.790984	0.983472	0.604061	0.805955	385	1	ANAPC15	ANAPC15
SOX11_TARGET_GENES	0.790984	0.983472	0.604061	0.805955	385	1	ANAPC15	ANAPC15
ZID_01	0.790984	0.983472	0.604061	0.805955	385	1	ANAPC15	ANAPC15
HNF4_DR1_Q3	0.743219	0.973112	0.435565	0.805518	410	2	POLD4	POLD4
MIR548AN	0.686591	0.96408	0.238122	0.804861	424	9	DTD1, TM2D2	DTD1, TM2D2
MZF1_02	0.746835	0.973112	0.434655	0.803834	412	2	POLD4, IGF2BP3	POLD4, IGF2BP3
SMAD_Q6	0.746835	0.973112	0.434655	0.803834	412	2	POLD4, IGF2BP3	POLD4, IGF2BP3
GTTGNYNNRGNAAC_UNKNOWN	0.754069	0.974192	0.432293	0.799467	416	2	TSKU	TSKU
E2F_Q2	0.803279	0.983472	0.598985	0.799182	391	1	ZNF32	ZNF32
MIR5572	0.803279	0.983472	0.598985	0.799182	391	1	ZNF32	ZNF32
MIR6803_5P	0.803279	0.983472	0.598985	0.799182	391	1	ZNF32	ZNF32
MIR7109_5P	0.803279	0.983472	0.598985	0.799182	391	1	ZNF32	ZNF32
CRX_Q4	0.716724	0.973112	0.278705	0.799115	419	6	ECHDC2, POLD4, SARNP, AGA	ECHDC2, POLD4, SARNP, AGA
CAGGTCC_MIR492	0.757685	0.974192	0.430463	0.796083	418	2	TSKU	TSKU
MIR6799_5P	0.757685	0.974192	0.430463	0.796083	418	2	TSKU	TSKU
ZNF585B_TARGET_GENES	0.757685	0.974192	0.430463	0.796083	418	2	TSKU	TSKU
MIR1915_3P	0.759494	0.974192	0.429553	0.794399	419	2	TSKU	TSKU
MIR6764_5P	0.759494	0.974192	0.429553	0.794399	419	2	TSKU	TSKU
MIR4446_5P	0.726619	0.973112	0.360312	0.793351	403	3	NTRK2	NTRK2
PAX4_03	0.726619	0.973112	0.360312	0.793351	403	3	NTRK2	NTRK2
MIR23A_3P_MIR23B_3P	0.701131	0.972165	0.234686	0.793246	433	9	TMEM68, ZNF90, GPSM1, MITF	TMEM68, ZNF90, GPSM1, MITF
MIR1297	0.708703	0.973112	0.318706	0.792774	398	4	TMEM68, GPSM1	TMEM68, GPSM1
MIR26A_5P	0.708703	0.973112	0.318706	0.792774	398	4	TMEM68, GPSM1	TMEM68, GPSM1
MIR26B_5P	0.708703	0.973112	0.318706	0.792774	398	4	TMEM68, GPSM1	TMEM68, GPSM1
ETF_Q6	0.813525	0.983472	0.593909	0.79241	396	1	EMC1	EMC1
GTF3A_TARGET_GENES	0.813525	0.983472	0.593909	0.79241	396	1	EMC1	EMC1
MIR5000_5P	0.813525	0.983472	0.593909	0.79241	396	1	EMC1	EMC1
MIR6849_3P	0.813525	0.983472	0.593909	0.79241	396	1	EMC1	EMC1
MIR4724_5P	0.726619	0.973112	0.359776	0.79217	403	3	PPIL1, COX16, KLHL13	PPIL1, COX16, KLHL13
AAAYRNCTG_UNKNOWN	0.732014	0.973112	0.358974	0.790406	406	3	NTRK2	NTRK2
MIR1267	0.77396	0.976683	0.427191	0.790032	427	2	PHYH	PHYH
MIR374A_3P	0.77396	0.976683	0.427191	0.790032	427	2	PHYH	PHYH
MIR6809_3P	0.727113	0.973112	0.293769	0.788795	412	5	NTRK2, ZNF90, GORAB	NTRK2, ZNF90, GORAB
MIR1257	0.779385	0.980177	0.425361	0.786647	430	2	PHYH	PHYH
SALL4_TARGET_GENES	0.708397	0.973112	0.208694	0.786566	463	12	NDUFAF4, AVPI1, ASNS	NDUFAF4, AVPI1, ASNS
DYRK1A_TARGET_GENES	0.737201	0.973112	0.274055	0.78578	431	6	FTSJ3, DZIP3, COASY, AGA	FTSJ3, DZIP3, COASY, AGA
CREB3L2_TARGET_GENES	0.834016	0.983472	0.588832	0.785637	406	1	RPA2	RPA2
E2F_03	0.834016	0.983472	0.588832	0.785637	406	1	RPA2	RPA2
MIR5580_3P	0.834016	0.983472	0.588832	0.785637	406	1	RPA2	RPA2
NFY_C	0.834016	0.983472	0.588832	0.785637	406	1	RPA2	RPA2
MIR582_5P	0.714032	0.973112	0.314433	0.782144	401	4	NDUFAF4, CAPRIN2, ZC3H11A, KLHL13	NDUFAF4, CAPRIN2, ZC3H11A, KLHL13
MIR194_5P	0.741007	0.973112	0.354658	0.780901	411	3	MRS2, GORAB	MRS2, GORAB
PAX7_TARGET_GENES	0.749147	0.973112	0.271749	0.779168	438	6	RGMA, MGST1, COX16, CA5B	RGMA, MGST1, COX16, CA5B
MIR30A_3P	0.75	0.973112	0.353846	0.779114	416	3	MFAP4, GPR180, RTP4	MFAP4, GPR180, RTP4
MIR30D_3P	0.75	0.973112	0.353846	0.779114	416	3	MFAP4, GPR180, RTP4	MFAP4, GPR180, RTP4
MIR30E_3P	0.75	0.973112	0.353846	0.779114	416	3	MFAP4, GPR180, RTP4	MFAP4, GPR180, RTP4
GGAANCGGAANY_UNKNOWN	0.848361	0.983472	0.583756	0.778864	413	1	GPANK1	GPANK1
GGAMTNNNNNTCCY_UNKNOWN	0.848361	0.983472	0.583756	0.778864	413	1	GPANK1	GPANK1
MIR6846_5P	0.848361	0.983472	0.583756	0.778864	413	1	GPANK1	GPANK1
MIR6848_5P	0.848361	0.983472	0.583756	0.778864	413	1	GPANK1	GPANK1
SIRT3_TARGET_GENES	0.848361	0.983472	0.583756	0.778864	413	1	GPANK1	GPANK1
MIR499B_5P	0.753597	0.974192	0.353163	0.777611	418	3	MRS2, GORAB	MRS2, GORAB
ZNF558_TARGET_GENES	0.739437	0.973112	0.289086	0.776222	419	5	ALDOA, TMEM68	ALDOA, TMEM68
GTGCCTT_MIR506	0.741197	0.973112	0.288221	0.773898	420	5	TSKU, MITF, NAP1L3, PSKH1	TSKU, MITF, NAP1L3, PSKH1
AML_Q6	0.793852	0.983472	0.418367	0.773713	438	2	RGMA, HHIP	RGMA, HHIP
CREB_Q4_01	0.793852	0.983472	0.418367	0.773713	438	2	ANAPC10, HHIP	ANAPC10, HHIP
MIR132_3P	0.793852	0.983472	0.418367	0.773713	438	2	ADCY3, HHIP	ADCY3, HHIP
MIR1825	0.793852	0.983472	0.418367	0.773713	438	2	MITF, HHIP	MITF, HHIP
MIR212_3P	0.793852	0.983472	0.418367	0.773713	438	2	ADCY3, HHIP	ADCY3, HHIP
YTAATTAA_LHX3_01	0.793852	0.983472	0.418367	0.773713	438	2	RPA2, HHIP	RPA2, HHIP
IGLV5_37_TARGET_GENES	0.747069	0.973112	0.251597	0.773537	445	7	ALDOA, POLD4, GPSM1	ALDOA, POLD4, GPSM1
SKIL_TARGET_GENES	0.729569	0.973112	0.183057	0.772778	490	16	OASL, KAT5, NDUFAF1, TSKU, CA11, USP5, XAB2, CBY1, KLHDC9, CYS1, POMZP3, ZNF212, TSNARE1, RNASE4	OASL, KAT5, NDUFAF1, TSKU, CA11, USP5, XAB2, CBY1, KLHDC9, CYS1, POMZP3, ZNF212, TSNARE1, RNASE4
CTTTGA_LEF1_Q2	0.71386	0.973112	0.179237	0.772618	478	17	TM2D2, TSKU, RGMA, STEAP1, MITF, USP5, PPAN, RPA2, AGPAT1	TM2D2, TSKU, RGMA, STEAP1, MITF, USP5, PPAN, RPA2, AGPAT1
MIR4433A_5P	0.856557	0.983472	0.57868	0.772091	417	1	AGPAT1	AGPAT1
MIR6742_5P	0.856557	0.983472	0.57868	0.772091	417	1	AGPAT1	AGPAT1
PSIP1_TARGET_GENES	0.856557	0.983472	0.57868	0.772091	417	1	AGPAT1	AGPAT1
MIR3529_3P	0.744718	0.973112	0.286766	0.769991	422	5	NTRK2, TMEM68	NTRK2, TMEM68
MIR1200	0.760791	0.974192	0.349163	0.768802	422	3	SRC	SRC
ZNF213_TARGET_GENES	0.746479	0.973112	0.28598	0.76788	423	5	NDUFAF1, TMEM68	NDUFAF1, TMEM68
MIR544B	0.776978	0.979502	0.347831	0.76587	431	3	SRC, LOXL4, IGF2BP3	SRC, LOXL4, IGF2BP3
MIR1262	0.866803	0.983472	0.573604	0.765319	422	1	CMTR1	CMTR1
MIR1295B_5P	0.866803	0.983472	0.573604	0.765319	422	1	CMTR1	CMTR1
MIR1912_3P	0.866803	0.983472	0.573604	0.765319	422	1	CMTR1	CMTR1
MIR221_5P	0.866803	0.983472	0.573604	0.765319	422	1	CMTR1	CMTR1
MIR3136_3P	0.866803	0.983472	0.573604	0.765319	422	1	CMTR1	CMTR1
MIR363_5P	0.866803	0.983472	0.573604	0.765319	422	1	CMTR1	CMTR1
MIR4472	0.866803	0.983472	0.573604	0.765319	422	1	CMTR1	CMTR1
MIR4701_3P	0.866803	0.983472	0.573604	0.765319	422	1	CMTR1	CMTR1
MIR6736_5P	0.866803	0.983472	0.573604	0.765319	422	1	CMTR1	CMTR1
MIR6745	0.866803	0.983472	0.573604	0.765319	422	1	CMTR1	CMTR1
MIR7155_3P	0.866803	0.983472	0.573604	0.765319	422	1	CMTR1	CMTR1
MIR8073	0.866803	0.983472	0.573604	0.765319	422	1	CMTR1	CMTR1
ZNF165_TARGET_GENES	0.866803	0.983472	0.573604	0.765319	422	1	CMTR1	CMTR1
MIR1250_3P	0.75	0.973112	0.284974	0.76518	425	5	NTRK2, CA5B, NAP1L3, IGF2BP3, RNASE4	NTRK2, CA5B, NAP1L3, IGF2BP3, RNASE4
ZNF768_TARGET_GENES	0.742942	0.973112	0.180421	0.761648	499	16	ALDOA, SRC, NDUFAF1, ECI2, THEMIS2, SCYL1, COX16, ANAPC15, SYT12, COG8, CNTNAP1	ALDOA, SRC, NDUFAF1, ECI2, THEMIS2, SCYL1, COX16, ANAPC15, SYT12, COG8, CNTNAP1
MIR3121_3P	0.760469	0.974192	0.247148	0.759859	453	7	NTRK2, MITF, SCYL1, UNC5C, RBP4	NTRK2, MITF, SCYL1, UNC5C, RBP4
MIR141_3P	0.742451	0.973112	0.305122	0.758984	417	4	SRC, RSAD2, UNC5C	SRC, RSAD2, UNC5C
MIR200A_3P	0.742451	0.973112	0.305122	0.758984	417	4	SRC, RSAD2, UNC5C	SRC, RSAD2, UNC5C
KDM1B_TARGET_GENES	0.883197	0.984189	0.568528	0.758546	430	1	USB1	USB1
MIR6077	0.883197	0.984189	0.568528	0.758546	430	1	USB1	USB1
MIR6804_5P	0.883197	0.984189	0.568528	0.758546	430	1	USB1	USB1
ZNF407_TARGET_GENES	0.744318	0.973112	0.156719	0.757117	523	23	ALDOA, KAT5, NDUFAF1, RAD50, CCND3, BABAM1, MRPL10, USP5, GORAB, RPA2, AGPAT1, COASY	ALDOA, KAT5, NDUFAF1, RAD50, CCND3, BABAM1, MRPL10, USP5, GORAB, RPA2, AGPAT1, COASY
HP1SITEFACTOR_Q6	0.785971	0.98237	0.34359	0.756531	436	3	ECHDC2, RBP4, BMP5	ECHDC2, RBP4, BMP5
MIR3660	0.78777	0.98237	0.342698	0.754567	437	3	MRS2	MRS2
MIR4526	0.78777	0.98237	0.342698	0.754567	437	3	MRS2	MRS2
MIR576_5P	0.815552	0.983472	0.406783	0.75229	450	2	ZNF181	ZNF181
ARHGAP35_TARGET_GENES	0.895492	0.987052	0.563452	0.751773	436	1	COASY	COASY
HOXA7_TARGET_GENES	0.895492	0.987052	0.563452	0.751773	436	1	COASY	COASY
ZNF774_TARGET_GENES	0.895492	0.987052	0.563452	0.751773	436	1	COASY	COASY
WGTTNNNNNAAA_UNKNOWN	0.76252	0.974192	0.22238	0.751652	471	9	PPP1R8, ADCY3, GLIPR2, MITF	PPP1R8, ADCY3, GLIPR2, MITF
MIR197_3P	0.822785	0.983472	0.403135	0.745543	454	2	ZNF181, CILP	ZNF181, CILP
MIR6869_5P	0.80036	0.983472	0.338462	0.745239	444	3	NDUFAF4	NDUFAF4
ZNF10_TARGET_GENES	0.78727	0.98237	0.242317	0.745007	469	7	ALDOA, ASNS	ALDOA, ASNS
MIR4314	0.897541	0.987339	0.558376	0.745	437	1	CBY1	CBY1
LHX9_TARGET_GENES	0.764885	0.974192	0.197664	0.744995	500	12	ALDOA, ASNS, NDUFAF1, MGST1, COX16, ANAPC15, GPR180, COG8, NKX3-2, IGF2BP3	ALDOA, ASNS, NDUFAF1, MGST1, COX16, ANAPC15, GPR180, COG8, NKX3-2, IGF2BP3
MIR12124	0.803957	0.983472	0.33757	0.743276	446	3	NDUFAF4	NDUFAF4
HDAC4_TARGET_GENES	0.803957	0.983472	0.337205	0.742472	446	3	NDUFAF1, XAB2	NDUFAF1, XAB2
NERF_Q2	0.779503	0.980177	0.203209	0.74125	501	11	DOK1, IL11RA, POLD4, USP5, AGPAT1, FCER1G, CNTNAP1, TRO, CD79A, XKR8, EGFLAM	DOK1, IL11RA, POLD4, USP5, AGPAT1, FCER1G, CNTNAP1, TRO, CD79A, XKR8, EGFLAM
MIR6867_3P	0.826401	0.983472	0.400292	0.740285	456	2	PPP1R8	PPP1R8
MIR3942_3P	0.907787	0.987339	0.553299	0.738228	442	1	AGA	AGA
MIR487B_3P	0.907787	0.987339	0.553299	0.738228	442	1	AGA	AGA
MIR549A_5P	0.907787	0.987339	0.553299	0.738228	442	1	AGA	AGA
MIR10523_5P	0.82821	0.983472	0.39846	0.736898	457	2	PPP1R8	PPP1R8
MIR380_3P	0.82821	0.983472	0.39846	0.736898	457	2	PPP1R8	PPP1R8
AAAGACA_MIR511	0.81295	0.983472	0.333333	0.733948	451	3	NTRK2, ANAPC15, IGF2BP3	NTRK2, ANAPC15, IGF2BP3
MIR4665_5P	0.81295	0.983472	0.333333	0.733948	451	3	PHYH, ZNF32, IGF2BP3	PHYH, ZNF32, IGF2BP3
MIR4694_3P	0.818345	0.983472	0.332651	0.732445	454	3	NTRK2, RSAD2	NTRK2, RSAD2
MIR1226_5P	0.920082	0.987339	0.548223	0.731455	448	1	CA5B	CA5B
MIR4284	0.920082	0.987339	0.548223	0.731455	448	1	CA5B	CA5B
PR_02	0.920082	0.987339	0.548223	0.731455	448	1	CA5B	CA5B
MORC2_TARGET_GENES	0.783582	0.981896	0.18054	0.731185	524	14	NDUFAF1, TSKU, ZNF181, TMEM68, ZNF32, RPA2, USB1, CAPRIN2	NDUFAF1, TSKU, ZNF181, TMEM68, ZNF32, RPA2, USB1, CAPRIN2
MIR6783_5P	0.818345	0.983472	0.332031	0.731081	454	3	NTRK2	NTRK2
WGGAATGY_TEF1_Q6	0.818345	0.983472	0.331997	0.731006	454	3	AVPI1, BMP5, DACT1	AVPI1, BMP5, DACT1
MIR3688_3P	0.820144	0.983472	0.331906	0.730805	455	3	NTRK2, RSAD2, UEVLD	NTRK2, RSAD2, UEVLD
MIR7110_3P	0.779751	0.980177	0.293548	0.730194	438	4	OAS1	OAS1
ZNF197_TARGET_GENES	0.80402	0.983472	0.237346	0.729722	479	7	TM2D2, BABAM1, MITF, ZNF32	TM2D2, BABAM1, MITF, ZNF32
WTTGKCTG_UNKNOWN	0.821942	0.983472	0.33126	0.729382	456	3	NTRK2, ZNF32	NTRK2, ZNF32
TCATCTC_MIR143	0.821942	0.983472	0.33126	0.729382	456	3	NTRK2	NTRK2
MIR4465	0.842676	0.983472	0.392857	0.726536	465	2	TMEM68, CILP	TMEM68, CILP
AACTGGA_MIR145	0.844485	0.983472	0.392447	0.725777	466	2	HERC6, ZC3H11A	HERC6, ZC3H11A
MEF2_Q6_01	0.793961	0.983472	0.291706	0.72561	446	4	ALDOA, MITF	ALDOA, MITF
MIR372_3P	0.928279	0.987339	0.543147	0.724682	452	1	CAPRIN2	CAPRIN2
MIR373_3P	0.928279	0.987339	0.543147	0.724682	452	1	CAPRIN2	CAPRIN2
MIR4293	0.928279	0.987339	0.543147	0.724682	452	1	CAPRIN2	CAPRIN2
MIR4301	0.928279	0.987339	0.543147	0.724682	452	1	CAPRIN2	CAPRIN2
MIR519A_3P_MIR519B_3P	0.928279	0.987339	0.543147	0.724682	452	1	CAPRIN2	CAPRIN2
MIR519C_3P	0.928279	0.987339	0.543147	0.724682	452	1	CAPRIN2	CAPRIN2
MIR520A_3P	0.928279	0.987339	0.543147	0.724682	452	1	CAPRIN2	CAPRIN2
MIR520B_3P_MIR520C_3P_MIR520E_3P	0.928279	0.987339	0.543147	0.724682	452	1	CAPRIN2	CAPRIN2
MIR520D_3P	0.928279	0.987339	0.543147	0.724682	452	1	CAPRIN2	CAPRIN2
MIR6762_3P	0.928279	0.987339	0.543147	0.724682	452	1	CAPRIN2	CAPRIN2
MIR6765_5P	0.928279	0.987339	0.543147	0.724682	452	1	CAPRIN2	CAPRIN2
MIR6868_5P	0.928279	0.987339	0.543147	0.724682	452	1	CAPRIN2	CAPRIN2
KMT2D_TARGET_GENES	0.815745	0.983472	0.235602	0.724361	486	7	TSKU, RGMA, PPAN, IGF2BP3, NLRX1, RNASE4, XKR8	TSKU, RGMA, PPAN, IGF2BP3, NLRX1, RNASE4, XKR8
YATTNATC_UNKNOWN	0.795737	0.983472	0.291016	0.723895	447	4	C1QTNF3, MITF	C1QTNF3, MITF
ETS_Q4	0.827645	0.983472	0.252081	0.722777	484	6	IL11RA, POLD4	IL11RA, POLD4
STAT4_01	0.79929	0.983472	0.288934	0.718716	449	4	ECHDC2, MITF	ECHDC2, MITF
BARX1_TARGET_GENES	0.805901	0.983472	0.19683	0.717982	518	11	ALDOA, OASL, ZNF181, XAB2, ANAPC15, GPANK1	ALDOA, OASL, ZNF181, XAB2, ANAPC15, GPANK1
ATGAAGG_MIR205	0.928279	0.987339	0.538071	0.717909	452	1	C12orf29	C12orf29
MIR205_5P	0.928279	0.987339	0.538071	0.717909	452	1	C12orf29	C12orf29
MIR3201	0.928279	0.987339	0.538071	0.717909	452	1	C12orf29	C12orf29
MIR4266	0.928279	0.987339	0.538071	0.717909	452	1	C12orf29	C12orf29
MIR4650_3P	0.928279	0.987339	0.538071	0.717909	452	1	C12orf29	C12orf29
MIR4789_5P	0.928279	0.987339	0.538071	0.717909	452	1	C12orf29	C12orf29
MIR4791	0.928279	0.987339	0.538071	0.717909	452	1	C12orf29	C12orf29
MIR766_5P	0.928279	0.987339	0.538071	0.717909	452	1	C12orf29	C12orf29
MIR890	0.928279	0.987339	0.538071	0.717909	452	1	C12orf29	C12orf29
MIR891B	0.928279	0.987339	0.538071	0.717909	452	1	C12orf29	C12orf29
GCTNWTTGK_UNKNOWN	0.851718	0.983472	0.387755	0.7171	470	2	USP5, KLHDC9	USP5, KLHDC9
MIR6507_3P	0.851718	0.983472	0.387755	0.7171	470	2	ADCY3, KLHDC9	ADCY3, KLHDC9
PITX1_TARGET_GENES	0.811723	0.983472	0.287921	0.716197	456	4	ALDOA, AGPAT1, SLC22A18, STOML1	ALDOA, AGPAT1, SLC22A18, STOML1
SRY_01	0.843525	0.983472	0.32496	0.715512	468	3	SELENBP1, ANAPC15	SELENBP1, ANAPC15
ATF5_TARGET_GENES	0.811723	0.983472	0.287215	0.71444	456	4	ALDOA	ALDOA
SRY_02	0.848921	0.983472	0.323291	0.711836	471	3	MITF, ANAPC15, KLHL13	MITF, ANAPC15, KLHL13
CAAGGAT_MIR362	0.946721	0.990998	0.532995	0.711137	461	1	GPR180	GPR180
MIR1238_3P	0.946721	0.990998	0.532995	0.711137	461	1	GPR180	GPR180
MIR3145_3P	0.946721	0.990998	0.532995	0.711137	461	1	GPR180	GPR180
MIR376A_3P_MIR376B_3P	0.946721	0.990998	0.532995	0.711137	461	1	GPR180	GPR180
MIR4426	0.946721	0.990998	0.532995	0.711137	461	1	GPR180	GPR180
MIR4643	0.946721	0.990998	0.532995	0.711137	461	1	GPR180	GPR180
MIR4647_MIR4662B	0.946721	0.990998	0.532995	0.711137	461	1	GPR180	GPR180
MIR499A_5P	0.946721	0.990998	0.532995	0.711137	461	1	GPR180	GPR180
MIR5190	0.946721	0.990998	0.532995	0.711137	461	1	GPR180	GPR180
MIR670_3P	0.946721	0.990998	0.532995	0.711137	461	1	GPR180	GPR180
MIR6721_5P	0.946721	0.990998	0.532995	0.711137	461	1	GPR180	GPR180
TCTATGA_MIR376A_MIR376B	0.946721	0.990998	0.532995	0.711137	461	1	GPR180	GPR180
MIR203A_3P	0.852518	0.983472	0.322162	0.70935	473	3	SRC, GPR180, RNASE4	SRC, GPR180, RNASE4
ZNF101_TARGET_GENES	0.853526	0.983472	0.383154	0.708591	471	2	TMEM68	TMEM68
MIR1255B_2_3P	0.862568	0.983472	0.382243	0.706906	476	2	TMEM68, KLHL13	TMEM68, KLHL13
MIR4272	0.862568	0.983472	0.382243	0.706906	476	2	TMEM68, C17orf100	TMEM68, C17orf100
PHF21A_TARGET_GENES	0.827709	0.983472	0.283505	0.705212	465	4	CA11, COX16, KLHDC9, RNASE4	CA11, COX16, KLHDC9, RNASE4
MIR3147	0.952869	0.993702	0.527919	0.704364	464	1	C1QB	C1QB
MIR608	0.952869	0.993702	0.527919	0.704364	464	1	C1QB	C1QB
WCAANNNYCAG_UNKNOWN	0.857914	0.983472	0.319499	0.703488	476	3	CA11, ZNF32	CA11, ZNF32
HSF2_01	0.863309	0.983472	0.317949	0.700073	479	3	POLD4, ZC3H11A, ZNF212	POLD4, ZC3H11A, ZNF212
MIR4667_3P	0.863309	0.983472	0.317949	0.700073	479	3	USP5, SERPINA5, ZNF212	USP5, SERPINA5, ZNF212
MIR518C_5P	0.863309	0.983472	0.317949	0.700073	479	3	PPP1R8, USB1, ZNF212	PPP1R8, USB1, ZNF212
MIR335_3P	0.855705	0.983472	0.217238	0.699186	509	8	NTRK2, PPIL1, ZNF32, EMC1, GPR180, ZC3H11A, KLHL13	NTRK2, PPIL1, ZNF32, EMC1, GPR180, ZC3H11A, KLHL13
MIR218_2_3P	0.867993	0.983472	0.377551	0.698229	479	2	PPIL1, ZC3H11A	PPIL1, ZC3H11A
MIR5189_3P	0.969262	0.993702	0.522843	0.697591	472	1	FCER1G	FCER1G
MIR548AU_3P	0.969262	0.993702	0.522843	0.697591	472	1	FCER1G	FCER1G
CIZ_01	0.863309	0.983472	0.316605	0.697115	479	3	ECHDC2	ECHDC2
MIR8485	0.843296	0.983472	0.206067	0.696512	521	9	SRC, TMEM68, EMC1, GPR180, UNC5C, HHIP, GOLGA7B	SRC, TMEM68, EMC1, GPR180, UNC5C, HHIP, GOLGA7B
GUCY1B1_TARGET_GENES	0.847571	0.983472	0.226056	0.695011	505	7	DOK1, KAT5, USP5, RPA2	DOK1, KAT5, USP5, RPA2
STAT6_01	0.868705	0.983472	0.31527	0.694176	482	3	ECHDC2, BMP5, KLHL13	ECHDC2, BMP5, KLHL13
CTAGGAA_MIR384	0.977459	0.993702	0.517766	0.690819	476	1	UNC5C	UNC5C
EGR_Q6	0.977459	0.993702	0.517766	0.690819	476	1	UNC5C	UNC5C
GACAGGG_MIR339	0.977459	0.993702	0.517766	0.690819	476	1	UNC5C	UNC5C
GGGATGC_MIR3245P	0.977459	0.993702	0.517766	0.690819	476	1	UNC5C	UNC5C
HOX13_01	0.977459	0.993702	0.517766	0.690819	476	1	UNC5C	UNC5C
MEIS1BHOXA9_01	0.977459	0.993702	0.517766	0.690819	476	1	UNC5C	UNC5C
MIR140_3P	0.977459	0.993702	0.517766	0.690819	476	1	UNC5C	UNC5C
MIR146B_3P	0.977459	0.993702	0.517766	0.690819	476	1	UNC5C	UNC5C
MIR219B_3P	0.977459	0.993702	0.517766	0.690819	476	1	UNC5C	UNC5C
MIR219B_5P	0.977459	0.993702	0.517766	0.690819	476	1	UNC5C	UNC5C
MIR3200_5P	0.977459	0.993702	0.517766	0.690819	476	1	UNC5C	UNC5C
MIR3616_5P	0.977459	0.993702	0.517766	0.690819	476	1	UNC5C	UNC5C
MIR3674	0.977459	0.993702	0.517766	0.690819	476	1	UNC5C	UNC5C
MIR3942_5P	0.977459	0.993702	0.517766	0.690819	476	1	UNC5C	UNC5C
MIR4703_5P	0.977459	0.993702	0.517766	0.690819	476	1	UNC5C	UNC5C
MIR4764_3P	0.977459	0.993702	0.517766	0.690819	476	1	UNC5C	UNC5C
MIR548G_3P	0.977459	0.993702	0.517766	0.690819	476	1	UNC5C	UNC5C
MIR573	0.977459	0.993702	0.517766	0.690819	476	1	UNC5C	UNC5C
MIR6748_3P	0.977459	0.993702	0.517766	0.690819	476	1	UNC5C	UNC5C
MIR6830_5P	0.977459	0.993702	0.517766	0.690819	476	1	UNC5C	UNC5C
TFIIA_Q6	0.977459	0.993702	0.517766	0.690819	476	1	UNC5C	UNC5C
TGTTTAC_MIR30A5P_MIR30C_MIR30D_MIR30B_MIR30E5P	0.977459	0.993702	0.517766	0.690819	476	1	UNC5C	UNC5C
TTAYRTAA_E4BP4_01	0.977459	0.993702	0.517766	0.690819	476	1	UNC5C	UNC5C
MIR489_3P	0.874101	0.984189	0.313035	0.689253	485	3	GLIPR2, EMC1, KLHL13	GLIPR2, EMC1, KLHL13
MIR629_5P	0.874101	0.984189	0.312821	0.688782	485	3	PHYH, AGA, KLHL13	PHYH, AGA, KLHL13
MZF1_TARGET_GENES	0.827124	0.983472	0.15928	0.686588	554	17	ALDOA, ZNF181, CCND3, TMEM68, PIGH, DZIP3, SARNP, CBY1, C12orf29, SCG5, COG8	ALDOA, ZNF181, CCND3, TMEM68, PIGH, DZIP3, SARNP, CBY1, C12orf29, SCG5, COG8
FOXO4_TARGET_GENES	0.875899	0.984189	0.310586	0.683862	486	3	ASNS	ASNS
USF_Q6_01	0.882459	0.984189	0.367848	0.680285	487	2	UTP14C	UTP14C
MIR4477B	0.889693	0.984189	0.366937	0.678599	491	2	UTP14C, RNASE4	UTP14C, RNASE4
MIR6793_3P	0.991803	0.99622	0.507614	0.677273	483	1	MTRNR2L6	MTRNR2L6
ACACTGG_MIR199A_MIR199B	0.889693	0.984189	0.364577	0.674236	491	2	RGMA	RGMA
AGCACTT_MIR93_MIR302A_MIR302B_MIR302C_MIR302D_MIR372_MIR373_MIR520E_MIR520A_MIR526B_MIR520B_MIR520C_MIR520D	0.889693	0.984189	0.364577	0.674236	491	2	RGMA	RGMA
GCACTTT_MIR175P_MIR20A_MIR106A_MIR106B_MIR20B_MIR519D	0.889693	0.984189	0.364577	0.674236	491	2	RGMA	RGMA
MIR199A_5P	0.889693	0.984189	0.364577	0.674236	491	2	RGMA	RGMA
MIR199B_5P	0.889693	0.984189	0.364577	0.674236	491	2	RGMA	RGMA
NOTCH3_TARGET_GENES	0.861801	0.983472	0.18415	0.67173	554	11	MAGEH1, FUOM, PIGH, ANAPC15, ZNF32, CMTR1, CPT2, RNF123, C7orf31	MAGEH1, FUOM, PIGH, ANAPC15, ZNF32, CMTR1, CPT2, RNF123, C7orf31
GCTTGAA_MIR498	0.991803	0.99622	0.502538	0.6705	483	1	NAP1L3	NAP1L3
MIR4276	0.991803	0.99622	0.502538	0.6705	483	1	NAP1L3	NAP1L3
MIR4498	0.991803	0.99622	0.502538	0.6705	483	1	NAP1L3	NAP1L3
MIR4717_5P	0.991803	0.99622	0.502538	0.6705	483	1	NAP1L3	NAP1L3
MIR4759	0.991803	0.99622	0.502538	0.6705	483	1	NAP1L3	NAP1L3
MIR5001_5P	0.991803	0.99622	0.502538	0.6705	483	1	NAP1L3	NAP1L3
MIR5681A	0.991803	0.99622	0.502538	0.6705	483	1	NAP1L3	NAP1L3
MIR762	0.991803	0.99622	0.502538	0.6705	483	1	NAP1L3	NAP1L3
MIR6754_5P	0.898734	0.987339	0.362245	0.669922	496	2	MITF, FAHD2B	MITF, FAHD2B
ZSCAN5DP_TARGET_GENES	0.83707	0.983472	0.151927	0.669608	559	18	SRC, ECHDC2, KAT5, NDUFAF1	SRC, ECHDC2, KAT5, NDUFAF1
ACTTTAT_MIR1425P	0.902351	0.987339	0.361835	0.669164	498	2	RGMA, IGF2BP3	RGMA, IGF2BP3
MIR4656	0.902351	0.987339	0.361835	0.669164	498	2	RGMA, CD79A	RGMA, CD79A
MIR106A_5P	0.859155	0.983472	0.248401	0.666977	487	5	TM2D2, RGMA	TM2D2, RGMA
MIR106B_5P	0.859155	0.983472	0.248401	0.666977	487	5	TM2D2, RGMA	TM2D2, RGMA
MIR17_5P	0.859155	0.983472	0.248401	0.666977	487	5	TM2D2, RGMA	TM2D2, RGMA
MIR20A_5P	0.859155	0.983472	0.248401	0.666977	487	5	TM2D2, RGMA	TM2D2, RGMA
MIR20B_5P	0.859155	0.983472	0.248401	0.666977	487	5	TM2D2, RGMA	TM2D2, RGMA
MIR519D_3P	0.859155	0.983472	0.248401	0.666977	487	5	TM2D2, RGMA	TM2D2, RGMA
MIR93_5P	0.859155	0.983472	0.248401	0.666977	487	5	TM2D2, RGMA	TM2D2, RGMA
MAF_Q6	0.899497	0.987339	0.216252	0.664869	536	7	ALDOA, MITF, UNC5C, AIF1, CNTNAP1, BMP5	ALDOA, MITF, UNC5C, AIF1, CNTNAP1, BMP5
MIR93_3P	0.886323	0.984189	0.266192	0.662147	498	4	NTRK2, UNC5C, CNTNAP1	NTRK2, UNC5C, CNTNAP1
MIR4735_5P	0.904159	0.987339	0.357644	0.661414	499	2	ARL4D	ARL4D
SAFB2_TARGET_GENES	0.902848	0.987339	0.214944	0.660848	538	7	C1QTNF3, RAD50, EMC1, LRRC29, ZNF212, C17orf100, FAM185A	C1QTNF3, RAD50, EMC1, LRRC29, ZNF212, C17orf100, FAM185A
HNF4_01_B	0.911871	0.987339	0.29957	0.659607	506	3	POLD4, AGPAT1	POLD4, AGPAT1
E4F1_Q6	0.913669	0.987339	0.298237	0.656672	507	3	ARL4D, AGPAT1, DACT1	ARL4D, AGPAT1, DACT1
AP1_C	0.913669	0.987339	0.297436	0.654907	507	3	POLD4, RBP4, SLC22A18	POLD4, RBP4, SLC22A18
TGANNYRGCA_TCF11MAFG_01	0.913669	0.987339	0.297436	0.654907	507	3	FTSJ3, MYOC, SLC22A18	FTSJ3, MYOC, SLC22A18
RACTNNRTTTNC_UNKNOWN	0.907776	0.987339	0.352542	0.651978	501	2	BABAM1, LYSMD1	BABAM1, LYSMD1
STAT1_03	0.907776	0.987339	0.352542	0.651978	501	2	BABAM1, LYSMD1	BABAM1, LYSMD1
TNCATNTCCYR_UNKNOWN	0.907776	0.987339	0.352542	0.651978	501	2	BABAM1, LYSMD1	BABAM1, LYSMD1
CC2D1A_TARGET_GENES	0.893023	0.985744	0.168504	0.651694	575	13	NDUFAF4, ECHDC2, POLD4, CA11, COX16, ANAPC15, COASY	NDUFAF4, ECHDC2, POLD4, CA11, COX16, ANAPC15, COASY
MIR3202	0.913669	0.987339	0.295944	0.651622	507	3	RAD50, CMTR1	RAD50, CMTR1
ZNF223_TARGET_GENES	0.919065	0.987339	0.294442	0.648316	510	3	POLD4, CMTR1	POLD4, CMTR1
ZNF329_TARGET_GENES	0.911223	0.987339	0.209796	0.64502	543	7	NDUFAF1, TMEM161A, COX16, CMTR1	NDUFAF1, TMEM161A, COX16, CMTR1
MIR7106_5P	0.880282	0.984189	0.239805	0.643896	499	5	CCND3, ARL4D, AGPAT1	CCND3, ARL4D, AGPAT1
NKX2_5_TARGET_GENES	0.913178	0.987339	0.164774	0.637266	588	13	ALDOA, KAT5, NDUFAF1, MITF, COX16, ANAPC10, CBY1	ALDOA, KAT5, NDUFAF1, MITF, COX16, ANAPC10, CBY1
ZNF354B_TARGET_GENES	0.935252	0.990998	0.289186	0.636743	519	3	KAT5, SYT12, METAP1D	KAT5, SYT12, METAP1D
MIR486_3P	0.907638	0.987339	0.255883	0.636503	510	4	SRC	SRC
NKX2_2_TARGET_GENES	0.90687	0.987339	0.168229	0.634057	593	12	KAT5, ZNF181, HERC6, ADCY3	KAT5, ZNF181, HERC6, ADCY3
HFH4_01	0.943942	0.990998	0.341837	0.63218	521	2	MITF, BMP5	MITF, BMP5
STAT5A_02	0.943942	0.990998	0.341837	0.63218	521	2	MITF, BMP5	MITF, BMP5
MEF2D_TARGET_GENES	0.926298	0.987339	0.204835	0.629766	552	7	KAT5, COX16, SYT12, CILP, KLHDC9, IGF2BP3	KAT5, COX16, SYT12, CILP, KLHDC9, IGF2BP3
TGCTGAY_UNKNOWN	0.896127	0.98728	0.234135	0.628673	508	5	ALDOA, MITF, AIF1, MYOC	ALDOA, MITF, AIF1, MYOC
GLI1_TARGET_GENES	0.942446	0.990998	0.284041	0.625413	523	3	ASNS, CA5B	ASNS, CA5B
MIR200B_3P	0.920071	0.987339	0.250971	0.624283	517	4	NTRK2, GPR180, XKR8, SUSD5	NTRK2, GPR180, XKR8, SUSD5
MIR200C_3P	0.920071	0.987339	0.250971	0.624283	517	4	NTRK2, GPR180, XKR8, SUSD5	NTRK2, GPR180, XKR8, SUSD5
MIR429	0.920071	0.987339	0.250971	0.624283	517	4	NTRK2, GPR180, XKR8, SUSD5	NTRK2, GPR180, XKR8, SUSD5
ZNF592_TARGET_GENES	0.901408	0.987339	0.131624	0.616794	639	21	ALDOA, AVPI1, KAT5, RAD50, FTSJ3, MITF, PPAN, ZNF32, EMC1, COASY, GPR180, SYT12	ALDOA, AVPI1, KAT5, RAD50, FTSJ3, MITF, PPAN, ZNF32, EMC1, COASY, GPR180, SYT12
MIR302E	0.951439	0.993702	0.279688	0.61583	528	3	MAGEH1, CAPRIN2	MAGEH1, CAPRIN2
AACWWCAANK_UNKNOWN	0.963834	0.993702	0.331633	0.613309	532	2	CA11, IGF2BP3	CA11, IGF2BP3
TOX4_TARGET_GENES	0.963834	0.993702	0.331633	0.613309	532	2	FTSJ3, IGF2BP3	FTSJ3, IGF2BP3
ZFP91_TARGET_GENES	0.919014	0.987339	0.225053	0.604286	521	5	ALDOA, MGST1, AGA, NKX3-2	ALDOA, MGST1, AGA, NKX3-2
MIR548U	0.971067	0.993702	0.326531	0.603874	536	2	MITF, C7orf31	MITF, C7orf31
MIR7161_5P	0.971067	0.993702	0.326531	0.603874	536	2	MITF, C7orf31	MITF, C7orf31
DLX6_TARGET_GENES	0.951424	0.993702	0.196397	0.603826	567	7	RAD50, FTSJ3, GPANK1, COASY	RAD50, FTSJ3, GPANK1, COASY
CTTTAAR_UNKNOWN	0.931741	0.989653	0.209747	0.601394	545	6	SRC, MITF, AGPAT1, SYT12	SRC, MITF, AGPAT1, SYT12
LBP1_Q6	0.958633	0.993702	0.271795	0.59845	532	3	POLD4, LOXL4, DACT1	POLD4, LOXL4, DACT1
YKACATTT_UNKNOWN	0.958633	0.993702	0.271795	0.59845	532	3	BABAM1, UNC5C, DACT1	BABAM1, UNC5C, DACT1
P53_02	0.972875	0.993702	0.321429	0.594438	537	2	MITF, POMZP3	MITF, POMZP3
MIR4797_3P	0.974684	0.993702	0.32053	0.592777	538	2	GLIPR2	GLIPR2
CASP8AP2_TARGET_GENES	0.929577	0.988265	0.217749	0.584674	527	5	CCND3, COX16, CBY1	CCND3, COX16, CBY1
MIR7150	0.9783	0.993702	0.314516	0.581655	540	2	GPSM1, TSNARE1	GPSM1, TSNARE1
MIR466	0.946714	0.990998	0.232242	0.577696	532	4	MRS2, GORAB, DACT1, LRRC34	MRS2, GORAB, DACT1, LRRC34
RAG1_TARGET_GENES	0.953822	0.993702	0.16295	0.575248	598	10	NDUFAF1, PHYH, TMEM68	NDUFAF1, PHYH, TMEM68
MIR2110	0.947183	0.990998	0.213353	0.572871	537	5	C1QTNF3, RSAD2, PSKH1, IGF2BP3, ENO2	C1QTNF3, RSAD2, PSKH1, IGF2BP3, ENO2
NKX62_Q2	0.947183	0.990998	0.212722	0.571177	537	5	C1QTNF3	C1QTNF3
MIR4303	0.97482	0.993702	0.25641	0.564575	541	3	TMEM68, FCER1G, C17orf100	TMEM68, FCER1G, C17orf100
LEF1_Q2	0.960924	0.993702	0.226804	0.56417	540	4	TSKU, RPA2, ZC3H11A, LYSMD1	TSKU, RPA2, ZC3H11A, LYSMD1
ATF6_TARGET_GENES	0.966074	0.993702	0.166088	0.561382	597	9	NDUFAF1, ECI2, MRPL10, AGPAT1, CA5B, IGF2BP3, UEVLD, HOXA11-AS, A2M-AS1	NDUFAF1, ECI2, MRPL10, AGPAT1, CA5B, IGF2BP3, UEVLD, HOXA11-AS, A2M-AS1
MIR6074	0.976619	0.993702	0.253165	0.557431	542	3	UTP14C, GPR180	UTP14C, GPR180
CBFA2T2_TARGET_GENES	0.946508	0.990998	0.131868	0.556683	636	16	KAT5, RAD50, ARL4D, THEMIS2, SELENBP1, THEM4, GLB1, SYT12, ZC3H11A, RNF123, IGF2BP3, NLRX1, STOML1, METAP1D, HMBS, RDH13	KAT5, RAD50, ARL4D, THEMIS2, SELENBP1, THEM4, GLB1, SYT12, ZC3H11A, RNF123, IGF2BP3, NLRX1, STOML1, METAP1D, HMBS, RDH13
RUVBL1_TARGET_GENES	0.98915	0.99622	0.29921	0.553348	546	2	FTSJ3, RNASE4	FTSJ3, RNASE4
TP73_TARGET_GENES	0.971581	0.993702	0.217714	0.541557	546	4	OASL, RPA2, IGF2BP3, FITM2	OASL, RPA2, IGF2BP3, FITM2
ZNF331_TARGET_GENES	0.96831	0.993702	0.201065	0.539877	549	5	NDUFAF1, LCMT1, KLHDC9, ZC3H11A	NDUFAF1, LCMT1, KLHDC9, ZC3H11A
MIR6758_3P	0.992767	0.99622	0.287597	0.531871	548	2	THEMIS2, ZNF676	THEMIS2, ZNF676
PRDM4_TARGET_GENES	0.979522	0.994174	0.183586	0.526384	573	6	AVPI1, PPAN, CNTNAP1, NKX3-2, IGF2BP3	AVPI1, PPAN, CNTNAP1, NKX3-2, IGF2BP3
HOXA4_Q2	0.973592	0.993702	0.196016	0.526321	552	5	NTRK2, MITF, PART1, BMP5	NTRK2, MITF, PART1, BMP5
MIR6867_5P	0.975352	0.993702	0.19586	0.5259	553	5	NTRK2, PIGH, UNC5C	NTRK2, PIGH, UNC5C
MIR1277_5P	0.98325	0.995767	0.167323	0.514437	586	7	C1QTNF3, MITF, ANAPC10, CNTNAP1, HHIP	C1QTNF3, MITF, ANAPC10, CNTNAP1, HHIP
KAT5_TARGET_GENES	0.987578	0.99622	0.139894	0.510295	635	11	DTD1, ASNS, PPAN, COX16, ANAPC10, LRRC29, ZNF442, RNF123	DTD1, ASNS, PPAN, COX16, ANAPC10, LRRC29, ZNF442, RNF123
GATA1_04	0.984155	0.99622	0.185816	0.498931	558	5	ECHDC2, MITF, RNF123, EGFLAM, ENO2	ECHDC2, MITF, RNF123, EGFLAM, ENO2
TGATTTRY_GFI1_01	0.985915	0.99622	0.185497	0.498076	559	5	SRC, USP5, NAP1L3, IGF2BP3	SRC, USP5, NAP1L3, IGF2BP3
SUMO1_TARGET_GENES	0.978626	0.993702	0.132061	0.497737	640	12	NDUFAF4, NDUFAF1, TMEM68, EMC1, RPA2, CBY1, COG8, ZNF212, RNASE4, STOML1, ZCCHC4	NDUFAF4, NDUFAF1, TMEM68, EMC1, RPA2, CBY1, COG8, ZNF212, RNASE4, STOML1, ZCCHC4
YCATTAA_UNKNOWN	0.985915	0.99622	0.185108	0.497031	559	5	IL11RA, MITF, HHIP, KLHL13	IL11RA, MITF, HHIP, KLHL13
CENPT_TARGET_GENES	0.991007	0.99622	0.225641	0.496826	550	3	BABAM1, KLHDC9, LYSMD1	BABAM1, KLHDC9, LYSMD1
STAT1_02	0.991007	0.99622	0.225641	0.496826	550	3	BABAM1, CPT2, LYSMD1	BABAM1, CPT2, LYSMD1
AAGCCAT_MIR135A_MIR135B	0.992806	0.99622	0.220703	0.485953	551	3	HERC6, CNTNAP1	HERC6, CNTNAP1
MIR4797_5P	0.992895	0.99622	0.192178	0.478037	558	4	TMEM68, GORAB, CILP	TMEM68, GORAB, CILP
TAZ_TARGET_GENES	0.991197	0.99622	0.169102	0.454054	562	5	AVPI1, THEM4, SYT12	AVPI1, THEM4, SYT12
CIITA_TARGET_GENES	1	1	0.116521	0.411346	627	10	KAT5, CCND3, FTSJ3, RPA2, AGA, PSKH1, ZC3H11A	KAT5, CCND3, FTSJ3, RPA2, AGA, PSKH1, ZC3H11A
MIR625_5P	0.996448	0.998178	0.161707	0.402243	560	4	PHYH, ZNF32	PHYH, ZNF32
MIR149_3P	0.995465	0.997627	-0.169814	-0.424346	438	4	POU2F2, DACT1	POU2F2, DACT1
MIR6883_5P	0.995465	0.997627	-0.169814	-0.424346	438	4	POU2F2, DACT1	POU2F2, DACT1
MIR10527_5P	0.993197	0.99622	-0.180412	-0.45083	437	4	PGR, ZC3H11A, CA5B, CCND3	PGR, ZC3H11A, CA5B, CCND3
MIR153_5P	1	1	-0.124075	-0.460769	382	9	PDE1C, ATXN7, PGR	PDE1C, ATXN7, PGR
CP2_01	0.977679	0.993702	-0.223077	-0.483907	437	3	PRR16	PRR16
USF_C	0.977679	0.993702	-0.225641	-0.489469	437	3	METAP1D, HHIP, ADCY3	METAP1D, HHIP, ADCY3
MIR520F_3P	0.986395	0.99622	-0.195876	-0.489473	434	4	ATXN7, CILP, CAPRIN2, RDH5	ATXN7, CILP, CAPRIN2, RDH5
AREB6_03	0.966518	0.993702	-0.238462	-0.517279	432	3	PDE1C	PDE1C
MIR451B	0.966518	0.993702	-0.239137	-0.518745	432	3	PDE1C	PDE1C
GFI1_01	0.982262	0.995203	-0.295918	-0.525698	442	2	EGFLAM, USP5	EGFLAM, USP5
MIR4749_3P	0.982262	0.995203	-0.295918	-0.525698	442	2	DACT1, USP5	DACT1, USP5
SOX10_TARGET_GENES	0.977827	0.993702	-0.298225	-0.529797	440	2	ZNF781	ZNF781
MIR4269	0.946429	0.990998	-0.251565	-0.545705	423	3	ATXN7, RNF123	ATXN7, RNF123
MIR6715B_5P	0.946429	0.990998	-0.251565	-0.545705	423	3	ATXN7, RNF123	ATXN7, RNF123
MIR4688	0.966741	0.993702	-0.30843	-0.547924	435	2	POU2F2	POU2F2
MIR5087	0.966741	0.993702	-0.30843	-0.547924	435	2	POU2F2	POU2F2
MIR6743_5P	0.966741	0.993702	-0.30843	-0.547924	435	2	POU2F2	POU2F2
ZMYM2_TARGET_GENES	0.966741	0.993702	-0.311224	-0.552889	435	2	NLRX1, GAMT	NLRX1, GAMT
MIR511_3P	0.965986	0.993702	-0.221649	-0.553877	425	4	ATXN7, ZNF676, RBP4, ZNF90	ATXN7, ZNF676, RBP4, ZNF90
MIR4422	0.956916	0.993702	-0.226804	-0.566758	421	4	ZCCHC4, IGF2BP3, GPR180, ADCY3	ZCCHC4, IGF2BP3, GPR180, ADCY3
MIR1260A_MIR1260B	0.946785	0.990998	-0.326531	-0.580081	426	2	ZNF781, THEM4	ZNF781, THEM4
MIR6844	0.94235	0.990998	-0.327003	-0.580921	424	2	ATXN7	ATXN7
MIR8067	0.94235	0.990998	-0.327003	-0.580921	424	2	ATXN7	ATXN7
MIR520F_5P	0.94235	0.990998	-0.331633	-0.589144	424	2	HMBS, PPIL1	HMBS, PPIL1
MIR10395_3P	0.937916	0.990998	-0.336735	-0.598208	422	2	ATXN7, MGST1	ATXN7, MGST1
MIR331_5P	0.901786	0.987339	-0.275844	-0.598372	403	3	SMIM8, IGF2BP3	SMIM8, IGF2BP3
TGCTTTG_MIR330	0.901786	0.987339	-0.275844	-0.598372	403	3	PDZRN3, IGF2BP3	PDZRN3, IGF2BP3
MIR4803	0.930864	0.989177	-0.183632	-0.598473	376	7	HOXC6, SMIM8, ZCCHC4	HOXC6, SMIM8, ZCCHC4
TTCYRGAA_UNKNOWN	0.937916	0.990998	-0.340902	-0.605612	422	2	EVC2	EVC2
HNF6_Q6	0.888393	0.984189	-0.282051	-0.611836	397	3	HOXC6, ZC3H11A, MITF	HOXC6, ZC3H11A, MITF
MIR153_3P	0.888393	0.984189	-0.282051	-0.611836	397	3	ATXN7, UNC5C, MITF	ATXN7, UNC5C, MITF
MIR374C_5P	0.888393	0.984189	-0.282051	-0.611836	397	3	SUSD5, CAPRIN2, MITF	SUSD5, CAPRIN2, MITF
MIR4729	0.888393	0.984189	-0.282051	-0.611836	397	3	STOML1, GPR180, MITF	STOML1, GPR180, MITF
MIR655_3P	0.888393	0.984189	-0.282051	-0.611836	397	3	SUSD5, CAPRIN2, MITF	SUSD5, CAPRIN2, MITF
MSX1_01	0.888393	0.984189	-0.282051	-0.611836	397	3	HOXC6, IGF2BP3, MITF	HOXC6, IGF2BP3, MITF
POU3F2_02	0.888393	0.984189	-0.282051	-0.611836	397	3	HOXC6, BMP5, MITF	HOXC6, BMP5, MITF
RGTTAMWNATT_HNF1_01	0.888393	0.984189	-0.282051	-0.611836	397	3	HOXC6, AGT, MITF	HOXC6, AGT, MITF
S8_01	0.888393	0.984189	-0.282051	-0.611836	397	3	HOXC6, BMP5, MITF	HOXC6, BMP5, MITF
ZFP28_TARGET_GENES	0.888393	0.984189	-0.282051	-0.611836	397	3	PDZRN3, SLC25A21-AS1, MITF	PDZRN3, SLC25A21-AS1, MITF
MIR6508_5P	0.883929	0.984189	-0.283703	-0.615418	395	3	ATXN7, C7orf31	ATXN7, C7orf31
MIR33A_3P	0.922395	0.987339	-0.346939	-0.616336	415	2	ZNF781, LRRC42	ZNF781, LRRC42
MIR3646	0.915743	0.987339	-0.352041	-0.625399	412	2	IGF2BP3, DZIP3	IGF2BP3, DZIP3
MIER1_TARGET_GENES	0.875	0.984189	-0.289407	-0.627792	391	3	LINC00526	LINC00526
MIR3920	0.866071	0.983472	-0.292308	-0.634084	387	3	MAP9, GPR180, SCYL1	MAP9, GPR180, SCYL1
AAGCAAT_MIR137	0.906874	0.987339	-0.357616	-0.635303	408	2	PRR16	PRR16
AAGCACA_MIR218	0.854911	0.983472	-0.294846	-0.63959	382	3	FANCI, ZNF212	FANCI, ZNF212
RSRFC4_Q2	0.898004	0.987339	-0.362718	-0.644367	404	2	SMIM8	SMIM8
MIR12123	0.848214	0.983472	-0.297436	-0.645209	379	3	EGFLAM, GPR180, USP5	EGFLAM, GPR180, USP5
ZNF362_TARGET_GENES	0.903704	0.987339	-0.19823	-0.64605	365	7	SGSM3, HOXA11-AS, C17orf100, IGF2BP3	SGSM3, HOXA11-AS, C17orf100, IGF2BP3
CHAMP1_TARGET_GENES	0.898004	0.987339	-0.36556	-0.649416	404	2	SMIM8	SMIM8
MIR6887_3P	0.830357	0.983472	-0.302564	-0.656333	371	3	UEVLD, AGPAT1, PIGH	UEVLD, AGPAT1, PIGH
MIR4793_5P	0.882483	0.984189	-0.370116	-0.657511	397	2	PDE1C	PDE1C
MIR181B_2_3P_MIR181B_3P	0.882483	0.984189	-0.372449	-0.661654	397	2	MAP9, GORAB	MAP9, GORAB
MIR3152_3P	0.882483	0.984189	-0.372449	-0.661654	397	2	IGF2BP3, GORAB	IGF2BP3, GORAB
MIR4310	0.882483	0.984189	-0.372449	-0.661654	397	2	PRR16, GORAB	PRR16, GORAB
MIR4420	0.882483	0.984189	-0.372449	-0.661654	397	2	MAP9, GORAB	MAP9, GORAB
MIR4762_3P	0.882483	0.984189	-0.372449	-0.661654	397	2	MAP9, GORAB	MAP9, GORAB
MIR488_3P	0.882483	0.984189	-0.372449	-0.661654	397	2	SMIM8, GORAB	SMIM8, GORAB
MIR5003_3P	0.882483	0.984189	-0.372449	-0.661654	397	2	ZCCHC4, GORAB	ZCCHC4, GORAB
MIR7157_5P	0.882483	0.984189	-0.372449	-0.661654	397	2	PRR16, GORAB	PRR16, GORAB
AML1_01	0.889908	0.984189	-0.235883	-0.662515	387	5	HOXC6, DACT1, KLHDC9, FCER1G	HOXC6, DACT1, KLHDC9, FCER1G
AML1_Q6	0.889908	0.984189	-0.235883	-0.662515	387	5	HOXC6, DACT1, KLHDC9, FCER1G	HOXC6, DACT1, KLHDC9, FCER1G
COREBINDINGFACTOR_Q6	0.889908	0.984189	-0.236055	-0.662997	387	5	HOXC6, DACT1, HHIP, FCER1G	HOXC6, DACT1, HHIP, FCER1G
RACCACAR_AML_Q6	0.889908	0.984189	-0.236055	-0.662997	387	5	HOXC6, KLHDC9, HHIP, FCER1G	HOXC6, KLHDC9, HHIP, FCER1G
MIR4328	0.872596	0.984189	-0.215659	-0.66522	362	6	HOXC6, MAP9	HOXC6, MAP9
SMAD3_Q6	0.825893	0.983472	-0.307692	-0.667457	369	3	HOXC6, C1QB, MFAP4	HOXC6, C1QB, MFAP4
YGCANTGCR_UNKNOWN	1	1	-0.502538	-0.668021	513	1	SYT12	SYT12
ZF5_01	1	1	-0.502538	-0.668021	513	1	SYT12	SYT12
MIR548AE_3P_MIR548AQ_3P	0.891358	0.984377	-0.205265	-0.668977	360	7	SMIM8, PGR, DACT1, IGF2BP3, EMC1, GORAB	SMIM8, PGR, DACT1, IGF2BP3, EMC1, GORAB
MIR548AH_3P_MIR548AM_3P	0.891358	0.984377	-0.205265	-0.668977	360	7	SMIM8, PGR, DACT1, IGF2BP3, EMC1, GORAB	SMIM8, PGR, DACT1, IGF2BP3, EMC1, GORAB
MIR548J_3P	0.891358	0.984377	-0.205265	-0.668977	360	7	SMIM8, PGR, DACT1, IGF2BP3, EMC1, GORAB	SMIM8, PGR, DACT1, IGF2BP3, EMC1, GORAB
MIR3119	0.866962	0.983472	-0.377199	-0.670093	390	2	PDE1C	PDE1C
MIR23C	0.87931	0.984189	-0.189474	-0.674235	356	8	BEX5, ATXN7, ZNF676, SCG5, NAP1L3, MITF, ZNF90, TMEM68	BEX5, ATXN7, ZNF676, SCG5, NAP1L3, MITF, ZNF90, TMEM68
MIR4662A_3P	0.980545	0.994337	-0.507614	-0.674769	503	1	RBP4	RBP4
PAX4_01	0.980545	0.994337	-0.507614	-0.674769	503	1	RBP4	RBP4
MIR1236_3P	0.862528	0.983472	-0.382653	-0.679782	388	2	PDE1C, ANAPC10	PDE1C, ANAPC10
MIR372_5P	0.862528	0.983472	-0.382653	-0.679782	388	2	SUSD5, ANAPC10	SUSD5, ANAPC10
MIR4273	0.862528	0.983472	-0.382653	-0.679782	388	2	ATXN7, ANAPC10	ATXN7, ANAPC10
MIR4495	0.862528	0.983472	-0.382653	-0.679782	388	2	ATXN7, ANAPC10	ATXN7, ANAPC10
MIR7156_5P	0.862528	0.983472	-0.382653	-0.679782	388	2	ATXN7, ANAPC10	ATXN7, ANAPC10
YY1_02	0.862528	0.983472	-0.382653	-0.679782	388	2	ZC3H11A, ANAPC10	ZC3H11A, ANAPC10
RTTTNNNYTGGM_UNKNOWN	0.87931	0.984189	-0.1912	-0.680376	356	8	CAB39L, HOXC6	CAB39L, HOXC6
AP4_Q6	0.970817	0.993702	-0.51269	-0.681517	498	1	LOXL4	LOXL4
MIR4274	0.970817	0.993702	-0.51269	-0.681517	498	1	LOXL4	LOXL4
MIR4324	0.970817	0.993702	-0.51269	-0.681517	498	1	LOXL4	LOXL4
MIR4763_5P	0.970817	0.993702	-0.51269	-0.681517	498	1	LOXL4	LOXL4
PPARA_02	0.970817	0.993702	-0.51269	-0.681517	498	1	LOXL4	LOXL4
SP1_Q2_01	0.970817	0.993702	-0.51269	-0.681517	498	1	LOXL4	LOXL4
SP1_Q4_01	0.970817	0.993702	-0.51269	-0.681517	498	1	LOXL4	LOXL4
SP1_Q6	0.970817	0.993702	-0.51269	-0.681517	498	1	LOXL4	LOXL4
FREAC7_01	0.851441	0.983472	-0.385423	-0.684702	383	2	CLDN23	CLDN23
MIR6809_5P	0.849224	0.983472	-0.386821	-0.687186	382	2	CLDN23	CLDN23
HOXA10_TARGET_GENES	0.849224	0.983472	-0.387755	-0.688846	382	2	ZNF212, XAB2	ZNF212, XAB2
LET_7A_5P_LET_7C_5P_LET_7E_5P	0.852608	0.983472	-0.275967	-0.689611	375	4	XKR8, IGF2BP3, NGF	XKR8, IGF2BP3, NGF
LET_7B_5P	0.852608	0.983472	-0.275967	-0.689611	375	4	XKR8, IGF2BP3, NGF	XKR8, IGF2BP3, NGF
LET_7D_5P	0.852608	0.983472	-0.275967	-0.689611	375	4	XKR8, IGF2BP3, NGF	XKR8, IGF2BP3, NGF
LET_7F_5P	0.852608	0.983472	-0.275967	-0.689611	375	4	XKR8, IGF2BP3, NGF	XKR8, IGF2BP3, NGF
LET_7G_5P	0.852608	0.983472	-0.275967	-0.689611	375	4	XKR8, IGF2BP3, NGF	XKR8, IGF2BP3, NGF
LET_7I_5P	0.852608	0.983472	-0.275967	-0.689611	375	4	XKR8, IGF2BP3, NGF	XKR8, IGF2BP3, NGF
MIR4458	0.852608	0.983472	-0.275967	-0.689611	375	4	XKR8, IGF2BP3, NGF	XKR8, IGF2BP3, NGF
MIR4500	0.852608	0.983472	-0.275967	-0.689611	375	4	XKR8, IGF2BP3, NGF	XKR8, IGF2BP3, NGF
MIR98_5P	0.852608	0.983472	-0.275967	-0.689611	375	4	XKR8, IGF2BP3, NGF	XKR8, IGF2BP3, NGF
MIR605_5P	0.840355	0.983472	-0.388228	-0.689686	378	2	CLDN23	CLDN23
MMEF2_Q6	0.840355	0.983472	-0.388228	-0.689686	378	2	CLDN23	CLDN23
CDC73_TARGET_GENES	0.805804	0.983472	-0.320183	-0.694553	360	3	ZCCHC4, NLRX1	ZCCHC4, NLRX1
MIR4658	0.941634	0.990998	-0.522843	-0.695012	483	1	SERPINA5	SERPINA5
MIR6508_3P	0.941634	0.990998	-0.522843	-0.695012	483	1	SERPINA5	SERPINA5
MIR6790_5P	0.941634	0.990998	-0.522843	-0.695012	483	1	SERPINA5	SERPINA5
LHX2_TARGET_GENES	0.86351	0.983472	-0.171123	-0.695394	309	11	VIPAS39, PMS2, RDH13, ZCCHC4, IGF2BP3, LRRC29, EMC1, LCMT1, MGST1, FTSJ3, ZNF181	VIPAS39, PMS2, RDH13, ZCCHC4, IGF2BP3, LRRC29, EMC1, LCMT1, MGST1, FTSJ3, ZNF181
MIR29B_2_5P	0.838137	0.983472	-0.392857	-0.69791	377	2	POU2F2, RSAD2	POU2F2, RSAD2
MIR548AT_5P	0.838137	0.983472	-0.392857	-0.69791	377	2	PGR, RSAD2	PGR, RSAD2
MIR5002_5P	0.853211	0.983472	-0.248907	-0.699093	371	5	PDE1C, POU2F2	PDE1C, POU2F2
CTR9_TARGET_GENES	0.933852	0.990983	-0.527919	-0.70176	479	1	SCG5	SCG5
MIR548AV_3P	0.933852	0.990983	-0.527919	-0.70176	479	1	SCG5	SCG5
MIR1299	0.84127	0.983472	-0.281122	-0.702492	370	4	PGR, IGF2BP3, HHIP	PGR, IGF2BP3, HHIP
ACTGTGA_MIR27A_MIR27B	0.827051	0.983472	-0.397025	-0.705313	372	2	HOXC6	HOXC6
AR_Q2	0.827051	0.983472	-0.397025	-0.705313	372	2	HOXC6	HOXC6
ZNF175_TARGET_GENES	0.854321	0.983472	-0.2165	-0.705591	345	7	PMS2, EGFLAM, LYSMD1, SLC22A18	PMS2, EGFLAM, LYSMD1, SLC22A18
CART1_01	0.827051	0.983472	-0.397959	-0.706973	372	2	KLHL13, ANAPC15	KLHL13, ANAPC15
MIR483_3P	0.827051	0.983472	-0.397959	-0.706973	372	2	FAM185A, ANAPC15	FAM185A, ANAPC15
CDP_01	0.824834	0.983472	-0.398432	-0.707813	371	2	HOXC6	HOXC6
COMP1_01	0.824834	0.983472	-0.398432	-0.707813	371	2	HOXC6	HOXC6
OCT1_04	0.824834	0.983472	-0.398432	-0.707813	371	2	HOXC6	HOXC6
PAX3_B	0.824834	0.983472	-0.398432	-0.707813	371	2	HOXC6	HOXC6
PAX4_02	0.824834	0.983472	-0.398432	-0.707813	371	2	HOXC6	HOXC6
TCF11_01	0.824834	0.983472	-0.398432	-0.707813	371	2	HOXC6	HOXC6
FOXM1_01	0.8322	0.983472	-0.283505	-0.708447	366	4	ATAD3C, ZC3H11A, SARNP, MITF	ATAD3C, ZC3H11A, SARNP, MITF
IRF1_Q6	0.8322	0.983472	-0.283505	-0.708447	366	4	TYROBP, BMP5, RPA2, MITF	TYROBP, BMP5, RPA2, MITF
ATGGYGGA_UNKNOWN	0.920233	0.987339	-0.532995	-0.708508	472	1	LRRC29	LRRC29
RRCCGTTA_UNKNOWN	0.920233	0.987339	-0.532995	-0.708508	472	1	LRRC29	LRRC29
STAT5A_01	0.920233	0.987339	-0.532995	-0.708508	472	1	LRRC29	LRRC29
ZNF776_TARGET_GENES	0.920233	0.987339	-0.532995	-0.708508	472	1	LRRC29	LRRC29
AR_Q6	0.824834	0.983472	-0.401274	-0.712862	371	2	HOXC6	HOXC6
CTGAGCC_MIR24	0.912451	0.987339	-0.538071	-0.715255	468	1	PSKH1	PSKH1
MIR4493	0.912451	0.987339	-0.538071	-0.715255	468	1	PSKH1	PSKH1
MIR7847_3P	0.912451	0.987339	-0.538071	-0.715255	468	1	PSKH1	PSKH1
TGCTGCT_MIR15A_MIR16_MIR15B_MIR195_MIR424_MIR497	0.912451	0.987339	-0.538071	-0.715255	468	1	PSKH1	PSKH1
HNF1_01	0.779018	0.980177	-0.329857	-0.715537	348	3	HOXC6, RNASE4	HOXC6, RNASE4
MIR4766_5P	0.824834	0.983472	-0.403061	-0.716037	371	2	ATXN7, ZNF32	ATXN7, ZNF32
MIR505_3P	0.818182	0.983472	-0.404951	-0.719393	368	2	USP30	USP30
NME2_TARGET_GENES	0.818182	0.983472	-0.404951	-0.719393	368	2	USP30	USP30
TATAAA_TATA_01	0.81155	0.983472	-0.14978	-0.719874	266	16	DHRS11, CAB39L, HOXC6, MAP9	DHRS11, CAB39L, HOXC6, MAP9
CHAF1B_TARGET_GENES	0.824691	0.983472	-0.22103	-0.720354	333	7	SMIM8, ZCCHC4, NLRX1, SLC22A18	SMIM8, ZCCHC4, NLRX1, SLC22A18
MIR3654	0.818182	0.983472	-0.405831	-0.720957	368	2	CAB39L	CAB39L
MIR12119	0.802721	0.983472	-0.288801	-0.721681	353	4	PRR16, PGR	PRR16, PGR
MIR3912_5P	0.90856	0.987339	-0.543147	-0.722003	466	1	COG8	COG8
MIR887_5P	0.90856	0.987339	-0.543147	-0.722003	466	1	COG8	COG8
MIR222_5P	0.813747	0.983472	-0.408163	-0.725101	366	2	C17orf100, EMC1	C17orf100, EMC1
NCOA4_TARGET_GENES	0.807339	0.983472	-0.258464	-0.725936	351	5	ZCCHC4, TTC38, NLRX1	ZCCHC4, TTC38, NLRX1
MIR105_5P	0.900778	0.987339	-0.548223	-0.728751	462	1	TEKT3	TEKT3
MIR501_5P	0.900778	0.987339	-0.548223	-0.728751	462	1	TEKT3	TEKT3
MIR7853_5P	0.900778	0.987339	-0.548223	-0.728751	462	1	TEKT3	TEKT3
PPARGC1A_TARGET_GENES	0.800443	0.983472	-0.410933	-0.730021	360	2	VIPAS39	VIPAS39
MIR217_5P	0.767857	0.976004	-0.338272	-0.733791	343	3	ZCCHC4, DACT1	ZCCHC4, DACT1
CDC5_01	0.796009	0.983472	-0.413265	-0.734165	358	2	HOXC6, RPA2	HOXC6, RPA2
GREB1_TARGET_GENES	0.765625	0.974192	-0.338462	-0.734203	342	3	CAB39L, AGPAT1, MGST1	CAB39L, AGPAT1, MGST1
MIR5683	0.765625	0.974192	-0.338462	-0.734203	342	3	ATXN7, AGA, MGST1	ATXN7, AGA, MGST1
MIR6501_3P	0.780488	0.980177	-0.413738	-0.735005	351	2	VIPAS39	VIPAS39
MIR4660	0.883268	0.984189	-0.553299	-0.735498	453	1	CCL13	CCL13
MIR544A	0.883268	0.984189	-0.553299	-0.735498	453	1	CCL13	CCL13
TTTGCAG_MIR518A2	0.883268	0.984189	-0.553299	-0.735498	453	1	CCL13	CCL13
KLF14_TARGET_GENES	0.763393	0.974192	-0.341155	-0.740046	341	3	USP30, STOML1	USP30, STOML1
MIR4668_5P	0.795872	0.983472	-0.264249	-0.742183	346	5	PDE1C, PGR, GPR180, PPIL1, MRPL10	PDE1C, PGR, GPR180, PPIL1, MRPL10
ATGCTGC_MIR103_MIR107	0.86965	0.983472	-0.558376	-0.742246	446	1	CNTNAP1	CNTNAP1
CAGCAGG_MIR370	0.86965	0.983472	-0.558376	-0.742246	446	1	CNTNAP1	CNTNAP1
CCANNAGRKGGC_UNKNOWN	0.86965	0.983472	-0.558376	-0.742246	446	1	CNTNAP1	CNTNAP1
GGGNNTTTCC_NFKB_Q6_01	0.86965	0.983472	-0.558376	-0.742246	446	1	CNTNAP1	CNTNAP1
MIR2682_5P	0.86965	0.983472	-0.558376	-0.742246	446	1	CNTNAP1	CNTNAP1
MIR34B_5P	0.86965	0.983472	-0.558376	-0.742246	446	1	CNTNAP1	CNTNAP1
MIR449C_5P	0.86965	0.983472	-0.558376	-0.742246	446	1	CNTNAP1	CNTNAP1
MIR4525	0.86965	0.983472	-0.558376	-0.742246	446	1	CNTNAP1	CNTNAP1
MIR4732_3P	0.86965	0.983472	-0.558376	-0.742246	446	1	CNTNAP1	CNTNAP1
MIR5010_5P	0.86965	0.983472	-0.558376	-0.742246	446	1	CNTNAP1	CNTNAP1
MIR637	0.86965	0.983472	-0.558376	-0.742246	446	1	CNTNAP1	CNTNAP1
MIR6742_3P	0.86965	0.983472	-0.558376	-0.742246	446	1	CNTNAP1	CNTNAP1
MIR6828_5P	0.86965	0.983472	-0.558376	-0.742246	446	1	CNTNAP1	CNTNAP1
SYATTGTG_UNKNOWN	0.780488	0.980177	-0.418367	-0.743228	351	2	HOXC6, GPANK1	HOXC6, GPANK1
MIR204_5P	0.786697	0.98237	-0.264625	-0.74324	342	5	PDE1C, EVC2	PDE1C, EVC2
MIR211_5P	0.786697	0.98237	-0.264625	-0.74324	342	5	PDE1C, EVC2	PDE1C, EVC2
CTCTGGA_MIR520A_MIR525	0.780045	0.980177	-0.298969	-0.74709	343	4	DHRS11, STOML1, PART1, USP5	DHRS11, STOML1, PART1, USP5
MIR6801_3P	0.861868	0.983472	-0.563452	-0.748994	442	1	ZNF442	ZNF442
MIR6810_3P	0.861868	0.983472	-0.563452	-0.748994	442	1	ZNF442	ZNF442
MIR8056	0.861868	0.983472	-0.563452	-0.748994	442	1	ZNF442	ZNF442
AGGGCCA_MIR328	0.760532	0.974192	-0.423469	-0.752292	342	2	TTC38, AGPAT1	TTC38, AGPAT1
COUP_DR1_Q6	0.760532	0.974192	-0.423469	-0.752292	342	2	LYSMD1, AGPAT1	LYSMD1, AGPAT1
CREB_02	0.760532	0.974192	-0.423469	-0.752292	342	2	HHIP, AGPAT1	HHIP, AGPAT1
MIR488_5P	0.760532	0.974192	-0.423469	-0.752292	342	2	FANCI, AGPAT1	FANCI, AGPAT1
NFKAPPAB_01	0.760532	0.974192	-0.423469	-0.752292	342	2	XKR8, AGPAT1	XKR8, AGPAT1
MIR545_3P	0.747768	0.973112	-0.348718	-0.756452	334	3	CLDN23, UNC5C, LRRC42	CLDN23, UNC5C, LRRC42
MIR548N	0.747768	0.973112	-0.348718	-0.756452	334	3	IGF2BP3, RSAD2, LRRC42	IGF2BP3, RSAD2, LRRC42
HNF4ALPHA_Q6	0.761468	0.974192	-0.269526	-0.757006	331	5	HOXC6, LYSMD1, DACT1	HOXC6, LYSMD1, DACT1
CAGGTA_AREB6_01	0.76601	0.974192	-0.212927	-0.757693	310	8	HOXC6, EVC2, EGFLAM, POMZP3, LOXL4, CBY1, SARNP	HOXC6, EVC2, EGFLAM, POMZP3, LOXL4, CBY1, SARNP
MIR3664_3P	0.751663	0.973112	-0.428571	-0.761356	338	2	FAHD2B, CMTR1	FAHD2B, CMTR1
MIR3921	0.751663	0.973112	-0.428571	-0.761356	338	2	APIP, CMTR1	APIP, CMTR1
MIR4642	0.751663	0.973112	-0.428571	-0.761356	338	2	ZCCHC4, CMTR1	ZCCHC4, CMTR1
MIR4653_5P	0.751663	0.973112	-0.428571	-0.761356	338	2	APIP, CMTR1	APIP, CMTR1
MIR5588_3P	0.832685	0.983472	-0.573604	-0.762489	427	1	CPT2	CPT2
MIR938	0.832685	0.983472	-0.573604	-0.762489	427	1	CPT2	CPT2
ZNF449_TARGET_GENES	0.781513	0.98093	-0.173274	-0.76413	278	13	CAB39L, SMIM8, RDH13, STOML1, NKX3-2, RNF123, CPT2, C12orf29, CA5B, USB1	CAB39L, SMIM8, RDH13, STOML1, NKX3-2, RNF123, CPT2, C12orf29, CA5B, USB1
MIR2115_5P	0.824903	0.983472	-0.57868	-0.769237	423	1	NGF	NGF
MIR568	0.824903	0.983472	-0.57868	-0.769237	423	1	NGF	NGF
MIR580_5P	0.824903	0.983472	-0.57868	-0.769237	423	1	NGF	NGF
AGGGCAG_MIR18A	0.736142	0.973112	-0.433673	-0.77042	331	2	STOML1, USB1	STOML1, USB1
MIR4481	0.736142	0.973112	-0.433673	-0.77042	331	2	FAM185A, USB1	FAM185A, USB1
MIR4779	0.736142	0.973112	-0.433673	-0.77042	331	2	POU2F2, USB1	POU2F2, USB1
MIR6758_5P	0.736142	0.973112	-0.433673	-0.77042	331	2	POU2F2, USB1	POU2F2, USB1
MIR6856_5P	0.736142	0.973112	-0.433673	-0.77042	331	2	POU2F2, USB1	POU2F2, USB1
MIR4728_5P	0.756881	0.974192	-0.274418	-0.770745	329	5	POU2F2, SUSD5, DACT1	POU2F2, SUSD5, DACT1
MIR6785_5P	0.756881	0.974192	-0.274418	-0.770745	329	5	POU2F2, SUSD5, DACT1	POU2F2, SUSD5, DACT1
ZNF184_TARGET_GENES	0.755287	0.974192	-0.154696	-0.775439	249	17	USP30, HOXC6, PMS2, ZSCAN25, SLC22A18, ZNF212, IGF2BP3, KLHDC9, ZNF442, COASY, AGPAT1, RSAD2, MFAP4, FTSJ3, BABAM1, CCND3, PHYH	USP30, HOXC6, PMS2, ZSCAN25, SLC22A18, ZNF212, IGF2BP3, KLHDC9, ZNF442, COASY, AGPAT1, RSAD2, MFAP4, FTSJ3, BABAM1, CCND3, PHYH
PAX6_TARGET_GENES	0.735577	0.973112	-0.251568	-0.775984	305	6	CAB39L, APIP	CAB39L, APIP
CTCAAGA_MIR526B	0.819066	0.983472	-0.583756	-0.775985	420	1	HHIP	HHIP
CTCNANGTGNY_UNKNOWN	0.819066	0.983472	-0.583756	-0.775985	420	1	HHIP	HHIP
GATA4_Q3	0.819066	0.983472	-0.583756	-0.775985	420	1	HHIP	HHIP
GGGCATT_MIR365	0.819066	0.983472	-0.583756	-0.775985	420	1	HHIP	HHIP
MIR1178_3P	0.819066	0.983472	-0.583756	-0.775985	420	1	HHIP	HHIP
MIR365A_3P_MIR365B_3P	0.819066	0.983472	-0.583756	-0.775985	420	1	HHIP	HHIP
MIR4796_5P	0.819066	0.983472	-0.583756	-0.775985	420	1	HHIP	HHIP
MIR513A_5P	0.819066	0.983472	-0.583756	-0.775985	420	1	HHIP	HHIP
MIR618	0.819066	0.983472	-0.583756	-0.775985	420	1	HHIP	HHIP
MIR8062	0.819066	0.983472	-0.583756	-0.775985	420	1	HHIP	HHIP
E4BP4_01	0.727679	0.973112	-0.358974	-0.7787	325	3	HOXC6, UNC5C, SARNP	HOXC6, UNC5C, SARNP
MIR3064_3P	0.727679	0.973112	-0.358974	-0.7787	325	3	TTC38, ZNF676	TTC38, ZNF676
RORA1_01	0.727679	0.973112	-0.358974	-0.7787	325	3	EGFLAM, DACT1, SARNP	EGFLAM, DACT1, SARNP
ZNF581_TARGET_GENES	0.727679	0.973112	-0.358974	-0.7787	325	3	ZCCHC4, AGPAT1, SARNP	ZCCHC4, AGPAT1, SARNP
DMRT1_TARGET_GENES	0.725055	0.973112	-0.438776	-0.779483	326	2	HOXA11-AS, COASY	HOXA11-AS, COASY
SRPK1_TARGET_GENES	0.725055	0.973112	-0.438776	-0.779483	326	2	CAB39L, COASY	CAB39L, COASY
MIR6845_3P	0.720982	0.973112	-0.362558	-0.786474	322	3	ZNF781, ZNF676	ZNF781, ZNF676
MIR330_3P	0.714286	0.973112	-0.314847	-0.786766	314	4	PDZRN3, IGF2BP3, KLHDC9	PDZRN3, IGF2BP3, KLHDC9
MIR3925_3P	0.720982	0.973112	-0.363024	-0.787485	322	3	ATXN7, ZNF676	ATXN7, ZNF676
MIR3138	0.807393	0.983472	-0.593909	-0.78948	414	1	TRO	TRO
MIR3911	0.807393	0.983472	-0.593909	-0.78948	414	1	TRO	TRO
MIR4321	0.807393	0.983472	-0.593909	-0.78948	414	1	TRO	TRO
MIR340_5P	0.708642	0.973112	-0.24405	-0.79538	286	7	EVC2, ATXN7, PGR, IGF2BP3, HHIP	EVC2, ATXN7, PGR, IGF2BP3, HHIP
MIR5010_3P	0.702882	0.973112	-0.44898	-0.797611	316	2	KLHL13, AGA	KLHL13, AGA
CATTGTYY_SOX9_B1	0.715596	0.973112	-0.284974	-0.800394	311	5	EGFLAM, KLHL13, BMP5, LOXL4, MITF	EGFLAM, KLHL13, BMP5, LOXL4, MITF
MIR607	0.715596	0.973112	-0.284974	-0.800394	311	5	ATXN7, PGR, IGF2BP3, UNC5C, MITF	ATXN7, PGR, IGF2BP3, UNC5C, MITF
MIR200A_5P	0.784047	0.981896	-0.604061	-0.802975	402	1	GOLGA7B	GOLGA7B
MIR200B_5P	0.784047	0.981896	-0.604061	-0.802975	402	1	GOLGA7B	GOLGA7B
MIR3165	0.784047	0.981896	-0.604061	-0.802975	402	1	GOLGA7B	GOLGA7B
HSD17B8_TARGET_GENES	0.704433	0.973112	-0.226316	-0.805336	285	8	HOXC6, FANCI, NKX3-2, HHIP, LRRC29, DZIP3, USP5, ZNF90	HOXC6, FANCI, NKX3-2, HHIP, LRRC29, DZIP3, USP5, ZNF90
GR_01	0.689579	0.96408	-0.454082	-0.806675	310	2	HOXC6, CA5B	HOXC6, CA5B
MIR1324	0.689579	0.96408	-0.454082	-0.806675	310	2	HHIP, CA5B	HHIP, CA5B
MIR3686	0.689579	0.96408	-0.454082	-0.806675	310	2	HHIP, CA5B	HHIP, CA5B
MIR6516_3P	0.689579	0.96408	-0.454082	-0.806675	310	2	PDE1C, CA5B	PDE1C, CA5B
MIR6749_3P	0.696429	0.968451	-0.372573	-0.808199	311	3	ATXN7, XKR8	ATXN7, XKR8
GAGACTG_MIR452	0.774319	0.976683	-0.609137	-0.809723	397	1	CILP	CILP
GTGGTGA_MIR197	0.774319	0.976683	-0.609137	-0.809723	397	1	CILP	CILP
MIR5197_5P	0.774319	0.976683	-0.609137	-0.809723	397	1	CILP	CILP
MIR542_3P	0.774319	0.976683	-0.609137	-0.809723	397	1	CILP	CILP
MIR1304_5P	0.694196	0.96593	-0.374359	-0.812073	310	3	MAP9, CAPRIN2, GORAB	MAP9, CAPRIN2, GORAB
MIR545_5P	0.694196	0.96593	-0.374359	-0.812073	310	3	PGR, C7orf31, GORAB	PGR, C7orf31, GORAB
POU1F1_Q6	0.694196	0.96593	-0.374359	-0.812073	310	3	HOXC6, SYT12, GORAB	HOXC6, SYT12, GORAB
MIR3156_3P	0.674058	0.957252	-0.459184	-0.815738	303	2	ZNF781, CAPRIN2	ZNF781, CAPRIN2
MIR4473	0.674058	0.957252	-0.459184	-0.815738	303	2	ATXN7, CAPRIN2	ATXN7, CAPRIN2
MIR499A_3P	0.674058	0.957252	-0.459184	-0.815738	303	2	UEVLD, CAPRIN2	UEVLD, CAPRIN2
MIR499B_3P	0.674058	0.957252	-0.459184	-0.815738	303	2	UEVLD, CAPRIN2	UEVLD, CAPRIN2
MIR512_3P	0.674058	0.957252	-0.459184	-0.815738	303	2	ATXN7, CAPRIN2	ATXN7, CAPRIN2
PPARA_TARGET_GENES	0.674058	0.957252	-0.459184	-0.815738	303	2	A2M-AS1, CAPRIN2	A2M-AS1, CAPRIN2
MIR1912_5P	0.774319	0.976683	-0.614213	-0.816471	397	1	KLHDC9	KLHDC9
MIR6529_5P	0.774319	0.976683	-0.614213	-0.816471	397	1	KLHDC9	KLHDC9
SETBP1_TARGET_GENES	0.774319	0.976683	-0.614213	-0.816471	397	1	KLHDC9	KLHDC9
THRAP3_TARGET_GENES	0.774319	0.976683	-0.614213	-0.816471	397	1	KLHDC9	KLHDC9
ZNF19_TARGET_GENES	0.774319	0.976683	-0.614213	-0.816471	397	1	KLHDC9	KLHDC9
ZNF454_TARGET_GENES	0.774319	0.976683	-0.614213	-0.816471	397	1	KLHDC9	KLHDC9
ZSCAN18_TARGET_GENES	0.774319	0.976683	-0.614213	-0.816471	397	1	KLHDC9	KLHDC9
EFC_Q6	0.687075	0.96408	-0.327567	-0.818554	302	4	HOXC6, BMP5, ZC3H11A	HOXC6, BMP5, ZC3H11A
MIR2115_3P	0.687075	0.96408	-0.328946	-0.821999	302	4	CAB39L, ATXN7	CAB39L, ATXN7
MIR3140_5P	0.770428	0.976683	-0.619289	-0.823218	395	1	MYOC	MYOC
MIR1279	0.665188	0.957252	-0.464286	-0.824802	299	2	LRRC34, C12orf29	LRRC34, C12orf29
MIR214_5P	0.665188	0.957252	-0.464286	-0.824802	299	2	EGFLAM, C12orf29	EGFLAM, C12orf29
MIR4677_5P	0.665188	0.957252	-0.464286	-0.824802	299	2	CYS1, C12orf29	CYS1, C12orf29
MIR5787	0.671875	0.957252	-0.381277	-0.82708	300	3	POU2F2, LYSMD1	POU2F2, LYSMD1
ACCATTT_MIR522	0.764591	0.974192	-0.624365	-0.829966	392	1	ZC3H11A	ZC3H11A
GGCCAGT_MIR193A_MIR193B	0.764591	0.974192	-0.624365	-0.829966	392	1	ZC3H11A	ZC3H11A
HMEF2_Q6	0.764591	0.974192	-0.624365	-0.829966	392	1	ZC3H11A	ZC3H11A
MAZ_Q6	0.764591	0.974192	-0.624365	-0.829966	392	1	ZC3H11A	ZC3H11A
MEF2_01	0.764591	0.974192	-0.624365	-0.829966	392	1	ZC3H11A	ZC3H11A
MIR3685	0.764591	0.974192	-0.624365	-0.829966	392	1	ZC3H11A	ZC3H11A
MIR4750_3P	0.764591	0.974192	-0.624365	-0.829966	392	1	ZC3H11A	ZC3H11A
MIR503_3P	0.764591	0.974192	-0.624365	-0.829966	392	1	ZC3H11A	ZC3H11A
LYF1_01	0.669643	0.957252	-0.382626	-0.830007	299	3	ENO2, LYSMD1	ENO2, LYSMD1
METTL14_TARGET_GENES	0.669643	0.957252	-0.383982	-0.832947	299	3	EGFLAM, LYSMD1	EGFLAM, LYSMD1
MIR12129	0.662971	0.957252	-0.469388	-0.833866	298	2	PDZRN3, GPR180	PDZRN3, GPR180
MIR4311	0.662971	0.957252	-0.469388	-0.833866	298	2	HHIP, GPR180	HHIP, GPR180
MIR450B_3P	0.662971	0.957252	-0.469388	-0.833866	298	2	DACT1, GPR180	DACT1, GPR180
MIR510_3P	0.662971	0.957252	-0.469388	-0.833866	298	2	C17orf100, GPR180	C17orf100, GPR180
MIR552_5P	0.662971	0.957252	-0.469388	-0.833866	298	2	ATXN7, GPR180	ATXN7, GPR180
MIR7703	0.662971	0.957252	-0.469388	-0.833866	298	2	FANCI, GPR180	FANCI, GPR180
MIR597_5P	0.65625	0.957252	-0.386626	-0.838682	293	3	ATXN7, SUSD5	ATXN7, SUSD5
MIR3606_3P	0.646259	0.957252	-0.340206	-0.850137	284	4	UEVLD, IGF2BP3, GPR180, MGST1	UEVLD, IGF2BP3, GPR180, MGST1
MIR513A_3P_MIR513C_3P	0.646259	0.957252	-0.340206	-0.850137	284	4	UEVLD, IGF2BP3, GPR180, MGST1	UEVLD, IGF2BP3, GPR180, MGST1
MIR664A_3P	0.646259	0.957252	-0.340206	-0.850137	284	4	ATXN7, GPR180, C12orf29, MGST1	ATXN7, GPR180, C12orf29, MGST1
MIR3683	0.747082	0.973112	-0.639594	-0.850209	383	1	FAHD2B	FAHD2B
MIR4294	0.747082	0.973112	-0.639594	-0.850209	383	1	FAHD2B	FAHD2B
MIR510_5P	0.747082	0.973112	-0.639594	-0.850209	383	1	FAHD2B	FAHD2B
MIR4694_5P	0.636364	0.950221	-0.479592	-0.851993	286	2	ZNF781, FCER1G	ZNF781, FCER1G
KAT2A_TARGET_GENES	0.660167	0.957252	-0.209928	-0.853087	236	11	USP30, FANCI, A2M-AS1, LYSMD1, RNASE4, NLRX1	USP30, FANCI, A2M-AS1, LYSMD1, RNASE4, NLRX1
ZNF318_TARGET_GENES	0.636161	0.950221	-0.394872	-0.85657	284	3	HMBS, LRRC29, RSAD2	HMBS, LRRC29, RSAD2
MIR1296_5P	0.735409	0.973112	-0.64467	-0.856957	377	1	RNF123	RNF123
MIR4514	0.735409	0.973112	-0.64467	-0.856957	377	1	RNF123	RNF123
MIR4654	0.735409	0.973112	-0.64467	-0.856957	377	1	RNF123	RNF123
MIR4764_5P	0.735409	0.973112	-0.64467	-0.856957	377	1	RNF123	RNF123
MIR4769_5P	0.735409	0.973112	-0.64467	-0.856957	377	1	RNF123	RNF123
ZNF784_TARGET_GENES	0.622995	0.940772	-0.218994	-0.857088	232	10	CAB39L, USP30, POU2F2, FAM185A, STOML1, COASY, ANAPC10, COX16, THEM4	CAB39L, USP30, POU2F2, FAM185A, STOML1, COASY, ANAPC10, COX16, THEM4
MIR548AJ_3P_MIR548X_3P	0.618227	0.940772	-0.241578	-0.859647	250	8	PDE1C, SMIM8, PGR, DACT1, IGF2BP3	PDE1C, SMIM8, PGR, DACT1, IGF2BP3
GTACAGG_MIR486	0.625277	0.940772	-0.484694	-0.861057	281	2	PDZRN3, UNC5C	PDZRN3, UNC5C
MIR3065_5P	0.625277	0.940772	-0.484694	-0.861057	281	2	CNTNAP1, UNC5C	CNTNAP1, UNC5C
MIR30A_5P	0.625277	0.940772	-0.484694	-0.861057	281	2	DACT1, UNC5C	DACT1, UNC5C
MIR30B_5P_MIR30C_5P	0.625277	0.940772	-0.484694	-0.861057	281	2	DACT1, UNC5C	DACT1, UNC5C
MIR30D_5P	0.625277	0.940772	-0.484694	-0.861057	281	2	DACT1, UNC5C	DACT1, UNC5C
MIR30E_5P	0.625277	0.940772	-0.484694	-0.861057	281	2	DACT1, UNC5C	DACT1, UNC5C
MIR3168	0.625277	0.940772	-0.484694	-0.861057	281	2	C7orf31, UNC5C	C7orf31, UNC5C
MIR3191_5P	0.625277	0.940772	-0.484694	-0.861057	281	2	ZNF781, UNC5C	ZNF781, UNC5C
MIR4251	0.625277	0.940772	-0.484694	-0.861057	281	2	DACT1, UNC5C	DACT1, UNC5C
MIR4329	0.625277	0.940772	-0.484694	-0.861057	281	2	DACT1, UNC5C	DACT1, UNC5C
MIR4782_5P	0.625277	0.940772	-0.484694	-0.861057	281	2	IGF2BP3, UNC5C	IGF2BP3, UNC5C
MIR493_5P	0.625277	0.940772	-0.484694	-0.861057	281	2	PDZRN3, UNC5C	PDZRN3, UNC5C
MIR5193	0.625277	0.940772	-0.484694	-0.861057	281	2	SCG5, UNC5C	SCG5, UNC5C
MIR548F_5P	0.625277	0.940772	-0.484694	-0.861057	281	2	PDZRN3, UNC5C	PDZRN3, UNC5C
MIR548P	0.625277	0.940772	-0.484694	-0.861057	281	2	SCG5, UNC5C	SCG5, UNC5C
MIR5706	0.625277	0.940772	-0.484694	-0.861057	281	2	IGF2BP3, UNC5C	IGF2BP3, UNC5C
MIR6761_5P	0.625277	0.940772	-0.484694	-0.861057	281	2	DACT1, UNC5C	DACT1, UNC5C
MIR6839_3P	0.625277	0.940772	-0.484694	-0.861057	281	2	SUSD5, UNC5C	SUSD5, UNC5C
MIR6856_3P	0.625277	0.940772	-0.484694	-0.861057	281	2	ZC3H11A, UNC5C	ZC3H11A, UNC5C
ZIC1_01	0.625277	0.940772	-0.484694	-0.861057	281	2	MYOC, UNC5C	MYOC, UNC5C
MIR6843_3P	0.729572	0.973112	-0.649746	-0.863705	374	1	RTP4	RTP4
MIR6848_3P	0.729572	0.973112	-0.649746	-0.863705	374	1	RTP4	RTP4
MIR7153_3P	0.729572	0.973112	-0.649746	-0.863705	374	1	RTP4	RTP4
KDM7A_TARGET_GENES	0.632184	0.945203	-0.204795	-0.868234	219	12	VIPAS39, ATXN7, A2M-AS1, HOXA11-AS, LYSMD1, IGF2BP3, GOLGA7B, HHIP	VIPAS39, ATXN7, A2M-AS1, HOXA11-AS, LYSMD1, IGF2BP3, GOLGA7B, HHIP
BCL6B_TARGET_GENES	0.706226	0.973112	-0.654822	-0.870452	362	1	NKX3-2	NKX3-2
MIR5684	0.706226	0.973112	-0.654822	-0.870452	362	1	NKX3-2	NKX3-2
ZNF843_TARGET_GENES	0.600962	0.940772	-0.282495	-0.871382	249	6	USP30, PDZRN3, ZNF212, IGF2BP3	USP30, PDZRN3, ZNF212, IGF2BP3
MIR5680	0.61678	0.940772	-0.350515	-0.875899	271	4	PGR, LRRC34, GORAB, LRRC42	PGR, LRRC34, GORAB, LRRC42
ARGGGTTAA_UNKNOWN	0.690661	0.96408	-0.659898	-0.8772	354	1	BMP5	BMP5
HNF3_Q6	0.690661	0.96408	-0.659898	-0.8772	354	1	BMP5	BMP5
NKX22_01	0.690661	0.96408	-0.659898	-0.8772	354	1	BMP5	BMP5
OCT_C	0.690661	0.96408	-0.659898	-0.8772	354	1	BMP5	BMP5
STAT5B_01	0.690661	0.96408	-0.659898	-0.8772	354	1	BMP5	BMP5
ALKBH3_TARGET_GENES	0.577982	0.930943	-0.312496	-0.877694	251	5	VIPAS39, USP30	VIPAS39, USP30
MIR6873_3P	0.585185	0.932129	-0.269815	-0.879349	236	7	HOXC6, SMIM8, POU2F2, ZNF676	HOXC6, SMIM8, POU2F2, ZNF676
MIR1305	0.59375	0.93908	-0.28637	-0.883335	246	6	ATXN7, PGR, C17orf100, IGF2BP3	ATXN7, PGR, C17orf100, IGF2BP3
BDP1_TARGET_GENES	0.580247	0.931301	-0.272251	-0.88729	234	7	USP30, LYSMD1, RNASE4, TRO, RPA2, GLB1, FTSJ3	USP30, LYSMD1, RNASE4, TRO, RPA2, GLB1, FTSJ3
MIR4731_3P	0.596452	0.93908	-0.5	-0.888248	268	2	DACT1, NAP1L3	DACT1, NAP1L3
MIR4801	0.596452	0.93908	-0.5	-0.888248	268	2	DACT1, NAP1L3	DACT1, NAP1L3
MIR498_5P	0.596452	0.93908	-0.5	-0.888248	268	2	CILP, NAP1L3	CILP, NAP1L3
ACCAAAG_MIR9	0.675097	0.957252	-0.670051	-0.890695	346	1	IGF2BP3	IGF2BP3
ACTACCT_MIR196A_MIR196B	0.675097	0.957252	-0.670051	-0.890695	346	1	IGF2BP3	IGF2BP3
BRN2_01	0.675097	0.957252	-0.670051	-0.890695	346	1	IGF2BP3	IGF2BP3
KCCGNSWTTT_UNKNOWN	0.675097	0.957252	-0.670051	-0.890695	346	1	IGF2BP3	IGF2BP3
MIR122B_5P	0.675097	0.957252	-0.670051	-0.890695	346	1	IGF2BP3	IGF2BP3
MIR196A_5P_MIR196B_5P	0.675097	0.957252	-0.670051	-0.890695	346	1	IGF2BP3	IGF2BP3
MIR3145_5P	0.675097	0.957252	-0.670051	-0.890695	346	1	IGF2BP3	IGF2BP3
MIR3149	0.675097	0.957252	-0.670051	-0.890695	346	1	IGF2BP3	IGF2BP3
MIR3151_3P	0.675097	0.957252	-0.670051	-0.890695	346	1	IGF2BP3	IGF2BP3
MIR3192_3P	0.675097	0.957252	-0.670051	-0.890695	346	1	IGF2BP3	IGF2BP3
MIR34C_5P	0.675097	0.957252	-0.670051	-0.890695	346	1	IGF2BP3	IGF2BP3
MIR449B_5P	0.675097	0.957252	-0.670051	-0.890695	346	1	IGF2BP3	IGF2BP3
MIR4524B_3P	0.675097	0.957252	-0.670051	-0.890695	346	1	IGF2BP3	IGF2BP3
MIR4720_3P	0.675097	0.957252	-0.670051	-0.890695	346	1	IGF2BP3	IGF2BP3
MIR4756_3P	0.675097	0.957252	-0.670051	-0.890695	346	1	IGF2BP3	IGF2BP3
MIR5681B	0.675097	0.957252	-0.670051	-0.890695	346	1	IGF2BP3	IGF2BP3
MIR640	0.675097	0.957252	-0.670051	-0.890695	346	1	IGF2BP3	IGF2BP3
MIR6509_5P	0.675097	0.957252	-0.670051	-0.890695	346	1	IGF2BP3	IGF2BP3
RBM15_TARGET_GENES	0.675097	0.957252	-0.670051	-0.890695	346	1	IGF2BP3	IGF2BP3
TGCACTT_MIR519C_MIR519B_MIR519A	0.675097	0.957252	-0.670051	-0.890695	346	1	IGF2BP3	IGF2BP3
MIR137_3P	0.585034	0.932129	-0.357787	-0.894069	257	4	USP30, PRR16	USP30, PRR16
STAT5A_03	0.582766	0.932129	-0.358844	-0.896709	256	4	HOXC6, KLHL13, BMP5	HOXC6, KLHL13, BMP5
MTF1_Q4	0.574279	0.927775	-0.505102	-0.897312	258	2	HOXC6, SYT12	HOXC6, SYT12
MIR4477A	0.659533	0.957252	-0.675127	-0.897443	338	1	C7orf31	C7orf31
MIR6864_5P	0.659533	0.957252	-0.675127	-0.897443	338	1	C7orf31	C7orf31
MIR8070	0.659533	0.957252	-0.675127	-0.897443	338	1	C7orf31	C7orf31
MIR16_1_3P	0.580499	0.931301	-0.360574	-0.901034	255	4	CLDN23, PRR16	CLDN23, PRR16
OCT1_06	0.578125	0.930943	-0.415385	-0.901067	258	3	KLHL13, PART1, RPA2	KLHL13, PART1, RPA2
MIR6825_5P	0.545872	0.917852	-0.321566	-0.903168	237	5	DHRS11, POU2F2, LYSMD1	DHRS11, POU2F2, LYSMD1
NFAT_Q6	0.571429	0.927775	-0.36391	-0.909371	251	4	EGFLAM, FGFBP2, BMP5	EGFLAM, FGFBP2, BMP5
MIR4744	0.566964	0.924372	-0.419622	-0.910259	253	3	HMBS, ZSCAN25	HMBS, ZSCAN25
MIR4659A_3P_MIR4659B_3P	0.560096	0.917852	-0.295179	-0.910508	232	6	USP30, ATXN7, METAP1D, ZNF212	USP30, ATXN7, METAP1D, ZNF212
MIR664B_5P	0.643969	0.957252	-0.685279	-0.910938	330	1	ZNF212	ZNF212
EWSR1_TARGET_GENES	0.546798	0.917852	-0.256323	-0.912118	221	8	SMIM8, ZCCHC4, LYSMD1, RNASE4, ZNF212	SMIM8, ZCCHC4, LYSMD1, RNASE4, ZNF212
CDC5L_TARGET_GENES	0.5625	0.919693	-0.420513	-0.912192	251	3	KLHDC9, CPT2, GPANK1	KLHDC9, CPT2, GPANK1
MIR6759_3P	0.564626	0.921863	-0.365979	-0.914541	248	4	CAB39L, HHIP, RSAD2, COX16	CAB39L, HHIP, RSAD2, COX16
AAANWWTGC_UNKNOWN	0.560976	0.917852	-0.515306	-0.91544	252	2	EGFLAM, LOXL4	EGFLAM, LOXL4
ATACCTC_MIR202	0.560976	0.917852	-0.515306	-0.91544	252	2	ZC3H11A, LOXL4	ZC3H11A, LOXL4
MIR202_3P	0.560976	0.917852	-0.515306	-0.91544	252	2	IGF2BP3, LOXL4	IGF2BP3, LOXL4
MIR498_3P	0.560976	0.917852	-0.515306	-0.91544	252	2	NLRX1, LOXL4	NLRX1, LOXL4
YYCATTCAWW_UNKNOWN	0.560976	0.917852	-0.515306	-0.91544	252	2	IGF2BP3, LOXL4	IGF2BP3, LOXL4
MIR7162_3P	0.557823	0.917852	-0.36651	-0.915867	245	4	PRR16, XKR8, IGF2BP3	PRR16, XKR8, IGF2BP3
TTTGTAG_MIR520D	0.557823	0.917852	-0.36651	-0.915867	245	4	PDZRN3, EGFLAM, IGF2BP3	PDZRN3, EGFLAM, IGF2BP3
TST1_01	0.555556	0.917852	-0.366774	-0.916528	244	4	HOXC6, KLHL13, IGF2BP3	HOXC6, KLHL13, IGF2BP3
CTTTGCA_MIR527	0.628405	0.940772	-0.690355	-0.917686	322	1	KLHL13	KLHL13
E47_01	0.628405	0.940772	-0.690355	-0.917686	322	1	KLHL13	KLHL13
E47_02	0.628405	0.940772	-0.690355	-0.917686	322	1	KLHL13	KLHL13
GTCAACC_MIR3805P	0.628405	0.940772	-0.690355	-0.917686	322	1	KLHL13	KLHL13
MIR1287_3P	0.628405	0.940772	-0.690355	-0.917686	322	1	KLHL13	KLHL13
MIR129_1_3P_MIR129_2_3P	0.628405	0.940772	-0.690355	-0.917686	322	1	KLHL13	KLHL13
MIR2113	0.628405	0.940772	-0.690355	-0.917686	322	1	KLHL13	KLHL13
MIR425_5P	0.628405	0.940772	-0.690355	-0.917686	322	1	KLHL13	KLHL13
MIR4428	0.628405	0.940772	-0.690355	-0.917686	322	1	KLHL13	KLHL13
MIR4504	0.628405	0.940772	-0.690355	-0.917686	322	1	KLHL13	KLHL13
MIR4716_3P	0.628405	0.940772	-0.690355	-0.917686	322	1	KLHL13	KLHL13
MIR586	0.628405	0.940772	-0.690355	-0.917686	322	1	KLHL13	KLHL13
MIR603	0.628405	0.940772	-0.690355	-0.917686	322	1	KLHL13	KLHL13
MIR6778_3P	0.628405	0.940772	-0.690355	-0.917686	322	1	KLHL13	KLHL13
MIR6794_5P	0.628405	0.940772	-0.690355	-0.917686	322	1	KLHL13	KLHL13
MIR7152_5P	0.628405	0.940772	-0.690355	-0.917686	322	1	KLHL13	KLHL13
PAX8_B	0.628405	0.940772	-0.690355	-0.917686	322	1	KLHL13	KLHL13
HNF4_01	0.540179	0.917852	-0.425641	-0.923316	241	3	LYSMD1, SLC22A18, AGPAT1	LYSMD1, SLC22A18, AGPAT1
MIR125A_5P	0.626459	0.940772	-0.695431	-0.924434	321	1	TSNARE1	TSNARE1
MIR125B_5P	0.626459	0.940772	-0.695431	-0.924434	321	1	TSNARE1	TSNARE1
MIR4254	0.626459	0.940772	-0.695431	-0.924434	321	1	TSNARE1	TSNARE1
MIR4515	0.626459	0.940772	-0.695431	-0.924434	321	1	TSNARE1	TSNARE1
MIR6769A_5P	0.626459	0.940772	-0.695431	-0.924434	321	1	TSNARE1	TSNARE1
MIR6769B_5P	0.626459	0.940772	-0.695431	-0.924434	321	1	TSNARE1	TSNARE1
ZNF579_TARGET_GENES	0.543269	0.917852	-0.300158	-0.925865	225	6	PMS2, HOXA11-AS, XKR8, KLHL13	PMS2, HOXA11-AS, XKR8, KLHL13
FOXE1_TARGET_GENES	0.539683	0.917852	-0.371285	-0.9278	237	4	OXSM, LYSMD1, IGF2BP3	OXSM, LYSMD1, IGF2BP3
MIR8068	0.529817	0.917852	-0.331606	-0.931367	230	5	POU2F2, ZSCAN25, IGF2BP3, UNC5C, THEM4	POU2F2, ZSCAN25, IGF2BP3, UNC5C, THEM4
IRF_Q6	0.529018	0.917852	-0.430769	-0.93444	236	3	KLHL13, RTP4, CMTR1	KLHL13, RTP4, CMTR1
MIR9500	0.529018	0.917852	-0.430769	-0.93444	236	3	ZCCHC4, C7orf31, CMTR1	ZCCHC4, C7orf31, CMTR1
MIR4528	0.530612	0.917852	-0.374911	-0.936859	233	4	MAP9, PGR, IGF2BP3	MAP9, PGR, IGF2BP3
TTANTCA_UNKNOWN	0.516049	0.915085	-0.287958	-0.93848	208	7	HOXC6, METAP1D, KLHL13, PART1, FCER1G, SARNP, MITF	HOXC6, METAP1D, KLHL13, PART1, FCER1G, SARNP, MITF
MIR6793_5P	0.521064	0.917852	-0.530612	-0.942631	234	2	POU2F2, SCG5	POU2F2, SCG5
MIR8063	0.521064	0.917852	-0.530612	-0.942631	234	2	EGFLAM, SCG5	EGFLAM, SCG5
EMX1_TARGET_GENES	0.601167	0.940772	-0.71066	-0.944677	308	1	UEVLD	UEVLD
MIR12127	0.601167	0.940772	-0.71066	-0.944677	308	1	UEVLD	UEVLD
MIR4499	0.601167	0.940772	-0.71066	-0.944677	308	1	UEVLD	UEVLD
MIR4683	0.601167	0.940772	-0.71066	-0.944677	308	1	UEVLD	UEVLD
MIR6826_3P	0.601167	0.940772	-0.71066	-0.944677	308	1	UEVLD	UEVLD
MIR3125	0.524554	0.917852	-0.435897	-0.945565	234	3	PDE1C, UNC5C, USB1	PDE1C, UNC5C, USB1
MIR3916	0.524554	0.917852	-0.435897	-0.945565	234	3	PDE1C, UNC5C, USB1	PDE1C, UNC5C, USB1
MIR6731_5P	0.524554	0.917852	-0.435897	-0.945565	234	3	HOXC6, ZCCHC4, USB1	HOXC6, ZCCHC4, USB1
MIR6859_5P	0.524554	0.917852	-0.435897	-0.945565	234	3	PDE1C, UNC5C, USB1	PDE1C, UNC5C, USB1
MIR8085	0.524554	0.917852	-0.435897	-0.945565	234	3	HOXC6, ZCCHC4, USB1	HOXC6, ZCCHC4, USB1
MIR302B_5P	0.513393	0.913887	-0.437104	-0.948182	229	3	ATXN7, PGR	ATXN7, PGR
MIR302D_5P	0.513393	0.913887	-0.437104	-0.948182	229	3	ATXN7, PGR	ATXN7, PGR
MIR7159_5P	0.513393	0.913887	-0.437104	-0.948182	229	3	SMIM8, PGR	SMIM8, PGR
GATA_Q6	0.513393	0.913887	-0.437687	-0.949447	229	3	ENO2, HMBS	ENO2, HMBS
GCANCTGNY_MYOD_Q6	0.497706	0.905972	-0.33863	-0.951095	216	5	ZSCAN25, DACT1, POMZP3, NGF	ZSCAN25, DACT1, POMZP3, NGF
PGM3_TARGET_GENES	0.595331	0.93908	-0.715736	-0.951425	305	1	NLRX1	NLRX1
MIR32_3P	0.497706	0.905972	-0.338821	-0.951631	216	5	USP30, PDZRN3, DACT1, NGF	USP30, PDZRN3, DACT1, NGF
ELK1_02	0.512195	0.913887	-0.535714	-0.951695	230	2	TRO, LRRC29	TRO, LRRC29
STAT_01	0.512195	0.913887	-0.535714	-0.951695	230	2	AGT, LRRC29	AGT, LRRC29
MIR8084	0.490826	0.904379	-0.340533	-0.95644	213	5	ATXN7, EID2B, XKR8	ATXN7, EID2B, XKR8
BRF1_TARGET_GENES	0.57393	0.927775	-0.720812	-0.958172	294	1	RNASE4	RNASE4
MIR1264	0.57393	0.927775	-0.720812	-0.958172	294	1	RNASE4	RNASE4
MIR3976	0.57393	0.927775	-0.720812	-0.958172	294	1	RNASE4	RNASE4
PGBD5_TARGET_GENES	0.57393	0.927775	-0.720812	-0.958172	294	1	RNASE4	RNASE4
TERT_TARGET_GENES	0.57393	0.927775	-0.720812	-0.958172	294	1	RNASE4	RNASE4
ZFP36L1_TARGET_GENES	0.57393	0.927775	-0.720812	-0.958172	294	1	RNASE4	RNASE4
ZSCAN5B_TARGET_GENES	0.57393	0.927775	-0.720812	-0.958172	294	1	RNASE4	RNASE4
CIC_TARGET_GENES	0.488532	0.904379	-0.341969	-0.960472	212	5	FANCI, HMBS, ANAPC10, SARNP, MGST1	FANCI, HMBS, ANAPC10, SARNP, MGST1
GATA6_01	0.497768	0.905972	-0.442815	-0.960571	222	3	ZNF781, ENO2	ZNF781, ENO2
AGCATTA_MIR155	0.498891	0.906254	-0.540816	-0.960759	224	2	RNF123, PSKH1	RNF123, PSKH1
SIX1_TARGET_GENES	0.498891	0.906254	-0.540816	-0.960759	224	2	CILP, PSKH1	CILP, PSKH1
MIR656_3P	0.494331	0.904379	-0.386598	-0.966065	217	4	LRRC34, DACT1, HHIP, ANAPC10	LRRC34, DACT1, HHIP, ANAPC10
YGCGYRCGC_UNKNOWN	0.494331	0.904379	-0.386598	-0.966065	217	4	SGSM3, METAP1D, RNF123, ANAPC10	SGSM3, METAP1D, RNF123, ANAPC10
MIR3926	0.495536	0.905864	-0.446154	-0.967813	221	3	ARL6, SCG5, CBY1	ARL6, SCG5, CBY1
CBX7_TARGET_GENES	0.480769	0.901735	-0.31392	-0.968318	199	6	ATXN7, POU2F2, FITM2	ATXN7, POU2F2, FITM2
ZNF577_TARGET_GENES	0.485261	0.904379	-0.388023	-0.969626	213	4	USP30, CLDN23	USP30, CLDN23
MIR4267	0.490022	0.904379	-0.545918	-0.969822	220	2	AGT, COG8	AGT, COG8
ZBTB5_TARGET_GENES	0.490022	0.904379	-0.545918	-0.969822	220	2	TSNARE1, COG8	TSNARE1, COG8
ATATGCA_MIR448	0.544747	0.917852	-0.730964	-0.971668	279	1	DACT1	DACT1
CAGTATT_MIR200B_MIR200C_MIR429	0.544747	0.917852	-0.730964	-0.971668	279	1	DACT1	DACT1
MIR12132	0.544747	0.917852	-0.730964	-0.971668	279	1	DACT1	DACT1
MIR4724_3P	0.544747	0.917852	-0.730964	-0.971668	279	1	DACT1	DACT1
MIR4733_5P	0.544747	0.917852	-0.730964	-0.971668	279	1	DACT1	DACT1
MIR548AT_3P	0.544747	0.917852	-0.730964	-0.971668	279	1	DACT1	DACT1
MIR548AY_3P	0.544747	0.917852	-0.730964	-0.971668	279	1	DACT1	DACT1
MIR6760_5P	0.544747	0.917852	-0.730964	-0.971668	279	1	DACT1	DACT1
MIR6807_3P	0.544747	0.917852	-0.730964	-0.971668	279	1	DACT1	DACT1
MIR6813_3P	0.544747	0.917852	-0.730964	-0.971668	279	1	DACT1	DACT1
MIR6886_3P	0.544747	0.917852	-0.730964	-0.971668	279	1	DACT1	DACT1
MIR769_3P	0.544747	0.917852	-0.730964	-0.971668	279	1	DACT1	DACT1
CBX5_TARGET_GENES	0.465517	0.898856	-0.273684	-0.973895	188	8	ATXN7, ZCCHC4, TSNARE1, AGPAT1, ANAPC15, COX16, SELENBP1, FTSJ3	ATXN7, ZCCHC4, TSNARE1, AGPAT1, ANAPC15, COX16, SELENBP1, FTSJ3
MIR1286	0.538911	0.917852	-0.736041	-0.978415	276	1	STOML1	STOML1
MIR6132	0.538911	0.917852	-0.736041	-0.978415	276	1	STOML1	STOML1
MIR6836_5P	0.538911	0.917852	-0.736041	-0.978415	276	1	STOML1	STOML1
TCTGGAC_MIR198	0.538911	0.917852	-0.736041	-0.978415	276	1	STOML1	STOML1
UBE2I_TARGET_GENES	0.538911	0.917852	-0.736041	-0.978415	276	1	STOML1	STOML1
CDX2_Q5	0.478936	0.901735	-0.55102	-0.978886	215	2	HOXC6, TEKT3	HOXC6, TEKT3
MIR500A_5P	0.478936	0.901735	-0.55102	-0.978886	215	2	SMIM8, TEKT3	SMIM8, TEKT3
MIR5582_3P	0.486607	0.904379	-0.451282	-0.978937	217	3	ATXN7, IGF2BP3, AGA	ATXN7, IGF2BP3, AGA
MIR218_5P	0.460317	0.898856	-0.395098	-0.987306	202	4	TYROBP, UEVLD, KLHL13	TYROBP, UEVLD, KLHL13
MIR224_5P	0.465632	0.898856	-0.556122	-0.98795	209	2	ATXN7, CCL13	ATXN7, CCL13
MIR508_5P	0.465632	0.898856	-0.556122	-0.98795	209	2	FGFBP2, CCL13	FGFBP2, CCL13
MIR4690_5P	0.51751	0.915564	-0.746193	-0.991911	265	1	C17orf100	C17orf100
MIR5579_5P	0.51751	0.915564	-0.746193	-0.991911	265	1	C17orf100	C17orf100
MIR936	0.51751	0.915564	-0.746193	-0.991911	265	1	C17orf100	C17orf100
MIR11181_3P	0.463415	0.898856	-0.561224	-0.997014	208	2	POU2F2, CNTNAP1	POU2F2, CNTNAP1
MIR20A_3P	0.463415	0.898856	-0.561224	-0.997014	208	2	EGFLAM, CNTNAP1	EGFLAM, CNTNAP1
MIR6834_3P	0.463415	0.898856	-0.561224	-0.997014	208	2	IGF2BP3, CNTNAP1	IGF2BP3, CNTNAP1
MIR765	0.463415	0.898856	-0.561224	-0.997014	208	2	POU2F2, CNTNAP1	POU2F2, CNTNAP1
STAT5A_04	0.439909	0.898856	-0.400413	-1.00059	193	4	DHRS11, HOXC6	DHRS11, HOXC6
MIR19A_3P	0.446429	0.898856	-0.461538	-1.00119	199	3	ATXN7, PGR, CAPRIN2	ATXN7, PGR, CAPRIN2
MIR19B_3P	0.446429	0.898856	-0.461538	-1.00119	199	3	ATXN7, PGR, CAPRIN2	ATXN7, PGR, CAPRIN2
MIR12121	0.494163	0.904379	-0.756345	-1.00541	253	1	ZNF676	ZNF676
MIR1224_5P	0.494163	0.904379	-0.756345	-1.00541	253	1	ZNF676	ZNF676
MIR3928_3P	0.494163	0.904379	-0.756345	-1.00541	253	1	ZNF676	ZNF676
MIR412_3P	0.494163	0.904379	-0.756345	-1.00541	253	1	ZNF676	ZNF676
MIR6754_3P	0.494163	0.904379	-0.756345	-1.00541	253	1	ZNF676	ZNF676
MIR6895_3P	0.494163	0.904379	-0.756345	-1.00541	253	1	ZNF676	ZNF676
MIR766_3P	0.494163	0.904379	-0.756345	-1.00541	253	1	ZNF676	ZNF676
MIR892C_5P	0.494163	0.904379	-0.756345	-1.00541	253	1	ZNF676	ZNF676
ZNF524_TARGET_GENES	0.432692	0.898856	-0.327552	-1.01037	179	6	USP30, ZCCHC4, XKR8, NLRX1	USP30, ZCCHC4, XKR8, NLRX1
LMO2COM_01	0.486381	0.904379	-0.761421	-1.01215	249	1	CD79A	CD79A
MIR4446_3P	0.486381	0.904379	-0.761421	-1.01215	249	1	CD79A	CD79A
MIR6775_3P	0.486381	0.904379	-0.761421	-1.01215	249	1	CD79A	CD79A
MIR10522_5P	0.426339	0.898856	-0.466667	-1.01231	190	3	ZCCHC4, NAP1L3, C12orf29	ZCCHC4, NAP1L3, C12orf29
MIR3185	0.426339	0.898856	-0.466667	-1.01231	190	3	PDE1C, ZC3H11A, C12orf29	PDE1C, ZC3H11A, C12orf29
GCCATNTTG_YY1_Q6	0.424036	0.898856	-0.406061	-1.0147	186	4	CAB39L, HOXC6	CAB39L, HOXC6
ZBTB44_TARGET_GENES	0.425481	0.898856	-0.32905	-1.01499	176	6	HOXC6, ZCCHC4, STOML1, KLHDC9, LRRC29	HOXC6, ZCCHC4, STOML1, KLHDC9, LRRC29
YNGTTNNNATT_UNKNOWN	0.419501	0.898856	-0.406841	-1.01665	184	4	HOXC6, PDE1C	HOXC6, PDE1C
RORA_TARGET_GENES	0.419501	0.898856	-0.406966	-1.01696	184	4	VIPAS39, USP30	VIPAS39, USP30
MIR4260	0.417234	0.898856	-0.407216	-1.01759	183	4	IGF2BP3, ZC3H11A, CNTNAP1, ZNF32	IGF2BP3, ZC3H11A, CNTNAP1, ZNF32
MIR4760_3P	0.417234	0.898856	-0.407216	-1.01759	183	4	PRR16, IGF2BP3, GPR180, ZNF32	PRR16, IGF2BP3, GPR180, ZNF32
MIR143_5P	0.480545	0.901735	-0.766497	-1.0189	246	1	TTC38	TTC38
MIR4755_5P	0.408163	0.898856	-0.407747	-1.01891	179	4	EVC2, EGFLAM, UEVLD	EVC2, EGFLAM, UEVLD
MIR5006_3P	0.408163	0.898856	-0.407747	-1.01891	179	4	EVC2, EGFLAM, UEVLD	EVC2, EGFLAM, UEVLD
MIR7_1_3P	0.402469	0.898856	-0.314136	-1.0238	162	7	ATXN7, ENO2, DACT1, UNC5C, GPR180, C12orf29, MFAP4	ATXN7, ENO2, DACT1, UNC5C, GPR180, C12orf29, MFAP4
MIR7_2_3P	0.402469	0.898856	-0.314136	-1.0238	162	7	ATXN7, ENO2, DACT1, UNC5C, GPR180, C12orf29, MFAP4	ATXN7, ENO2, DACT1, UNC5C, GPR180, C12orf29, MFAP4
MIR660_3P	0.441242	0.898856	-0.576531	-1.0242	198	2	ZC3H11A, CPT2	ZC3H11A, CPT2
MIR6734_3P	0.40625	0.898856	-0.472523	-1.02501	181	3	POU2F2, ZNF781	POU2F2, ZNF781
NFKB_Q6	0.472763	0.898856	-0.771574	-1.02565	242	1	XKR8	XKR8
ZSCAN23_TARGET_GENES	0.472763	0.898856	-0.771574	-1.02565	242	1	XKR8	XKR8
MIR651_3P	0.3867	0.897786	-0.289474	-1.03008	156	8	CAB39L, PDE1C, MAP9, KLHL13, UNC5C, C12orf29, GORAB, MITF	CAB39L, PDE1C, MAP9, KLHL13, UNC5C, C12orf29, GORAB, MITF
MIR548E_5P	0.408163	0.898856	-0.412371	-1.03047	179	4	USP30, ATXN7, ZC3H11A, EMC1	USP30, ATXN7, ZC3H11A, EMC1
DR1_Q3	0.463035	0.898856	-0.77665	-1.0324	237	1	LYSMD1	LYSMD1
MIR4690_3P	0.463035	0.898856	-0.77665	-1.0324	237	1	LYSMD1	LYSMD1
MIR5682	0.463035	0.898856	-0.77665	-1.0324	237	1	LYSMD1	LYSMD1
MIR5685	0.463035	0.898856	-0.77665	-1.0324	237	1	LYSMD1	LYSMD1
MIR6871_3P	0.463035	0.898856	-0.77665	-1.0324	237	1	LYSMD1	LYSMD1
MIR8081	0.463035	0.898856	-0.77665	-1.0324	237	1	LYSMD1	LYSMD1
PPAR_DR1_Q2	0.463035	0.898856	-0.77665	-1.0324	237	1	LYSMD1	LYSMD1
PPARG_01	0.463035	0.898856	-0.77665	-1.0324	237	1	LYSMD1	LYSMD1
RFX1_02	0.463035	0.898856	-0.77665	-1.0324	237	1	LYSMD1	LYSMD1
TCTAGAG_MIR517	0.463035	0.898856	-0.77665	-1.0324	237	1	LYSMD1	LYSMD1
MIR1321	0.425721	0.898856	-0.581633	-1.03327	191	2	KLHL13, NGF	KLHL13, NGF
MIR4739	0.425721	0.898856	-0.581633	-1.03327	191	2	KLHL13, NGF	KLHL13, NGF
MIR4756_5P	0.425721	0.898856	-0.581633	-1.03327	191	2	KLHL13, NGF	KLHL13, NGF
POU6F1_01	0.425721	0.898856	-0.581633	-1.03327	191	2	HOXC6, NGF	HOXC6, NGF
MIR570_3P	0.397531	0.898856	-0.317168	-1.03368	160	7	PDE1C, EID2B, PGR, ZCCHC4	PDE1C, EID2B, PGR, ZCCHC4
MAX_01	0.451362	0.898856	-0.781726	-1.03914	231	1	METAP1D	METAP1D
MIR2114_5P	0.451362	0.898856	-0.781726	-1.03914	231	1	METAP1D	METAP1D
MIR302F	0.451362	0.898856	-0.781726	-1.03914	231	1	METAP1D	METAP1D
MIR5100	0.451362	0.898856	-0.781726	-1.03914	231	1	METAP1D	METAP1D
PAX6_01	0.451362	0.898856	-0.781726	-1.03914	231	1	METAP1D	METAP1D
USF_02	0.451362	0.898856	-0.781726	-1.03914	231	1	METAP1D	METAP1D
CEBP_Q3	0.4102	0.898856	-0.586735	-1.04233	184	2	HOXC6, HHIP	HOXC6, HHIP
FOXD3_01	0.4102	0.898856	-0.586735	-1.04233	184	2	HOXC6, HHIP	HOXC6, HHIP
MIR1278	0.4102	0.898856	-0.586735	-1.04233	184	2	KLHL13, HHIP	KLHL13, HHIP
MIR1323	0.4102	0.898856	-0.586735	-1.04233	184	2	IGF2BP3, HHIP	IGF2BP3, HHIP
MIR548O_3P	0.4102	0.898856	-0.586735	-1.04233	184	2	IGF2BP3, HHIP	IGF2BP3, HHIP
MYCMAX_01	0.4102	0.898856	-0.586735	-1.04233	184	2	METAP1D, HHIP	METAP1D, HHIP
SOX5_01	0.4102	0.898856	-0.586735	-1.04233	184	2	KLHL13, HHIP	KLHL13, HHIP
LHX3_01	0.394558	0.898856	-0.417526	-1.04335	173	4	HOXC6, PART1, HHIP, RPA2	HOXC6, PART1, HHIP, RPA2
MIR1273H_5P	0.439689	0.898856	-0.786802	-1.04589	225	1	SUSD5	SUSD5
MIR204_3P	0.439689	0.898856	-0.786802	-1.04589	225	1	SUSD5	SUSD5
MIR30B_3P	0.439689	0.898856	-0.786802	-1.04589	225	1	SUSD5	SUSD5
MIR3192_5P	0.439689	0.898856	-0.786802	-1.04589	225	1	SUSD5	SUSD5
MIR3618	0.439689	0.898856	-0.786802	-1.04589	225	1	SUSD5	SUSD5
MIR3689A_3P_MIR3689B_3P_MIR3689C	0.439689	0.898856	-0.786802	-1.04589	225	1	SUSD5	SUSD5
MIR371A_5P	0.439689	0.898856	-0.786802	-1.04589	225	1	SUSD5	SUSD5
MIR4524A_3P	0.439689	0.898856	-0.786802	-1.04589	225	1	SUSD5	SUSD5
MIR4646_5P	0.439689	0.898856	-0.786802	-1.04589	225	1	SUSD5	SUSD5
MIR5003_5P	0.439689	0.898856	-0.786802	-1.04589	225	1	SUSD5	SUSD5
MIR6076	0.439689	0.898856	-0.786802	-1.04589	225	1	SUSD5	SUSD5
MIR619_5P	0.439689	0.898856	-0.786802	-1.04589	225	1	SUSD5	SUSD5
MIR6506_5P	0.439689	0.898856	-0.786802	-1.04589	225	1	SUSD5	SUSD5
MIR6779_5P	0.439689	0.898856	-0.786802	-1.04589	225	1	SUSD5	SUSD5
MIR6780A_5P	0.439689	0.898856	-0.786802	-1.04589	225	1	SUSD5	SUSD5
MIR6797_3P	0.439689	0.898856	-0.786802	-1.04589	225	1	SUSD5	SUSD5
MIR4455	0.370536	0.880319	-0.483258	-1.0483	165	3	PMS2, POU2F2	PMS2, POU2F2
MIR4682	0.428016	0.898856	-0.791878	-1.05264	219	1	LRRC34	LRRC34
MIR655_5P	0.428016	0.898856	-0.791878	-1.05264	219	1	LRRC34	LRRC34
MIR4496	0.370536	0.880319	-0.487179	-1.05681	165	3	KLHL13, RTP4, UNC5C	KLHL13, RTP4, UNC5C
MIR526B_5P	0.370536	0.880319	-0.487179	-1.05681	165	3	HHIP, NAP1L3, UNC5C	HHIP, NAP1L3, UNC5C
MIR670_5P	0.370536	0.880319	-0.487179	-1.05681	165	3	ATXN7, CNTNAP1, UNC5C	ATXN7, CNTNAP1, UNC5C
MIR6839_5P	0.370536	0.880319	-0.487179	-1.05681	165	3	DACT1, MYOC, UNC5C	DACT1, MYOC, UNC5C
MIR1288_5P	0.412451	0.898856	-0.796954	-1.05939	211	1	FGFBP2	FGFBP2
MIR454_5P	0.412451	0.898856	-0.796954	-1.05939	211	1	FGFBP2	FGFBP2
MIR3175	0.355505	0.880239	-0.378733	-1.06373	154	5	ATAD3C, POU2F2, ENO2	ATAD3C, POU2F2, ENO2
LMNB2_TARGET_GENES	0.404669	0.898856	-0.80203	-1.06614	207	1	ZCCHC4	ZCCHC4
MIR3617_5P	0.404669	0.898856	-0.80203	-1.06614	207	1	ZCCHC4	ZCCHC4
MIR641	0.404669	0.898856	-0.80203	-1.06614	207	1	ZCCHC4	ZCCHC4
ZNF486_TARGET_GENES	0.404669	0.898856	-0.80203	-1.06614	207	1	ZCCHC4	ZCCHC4
MIR4262	0.355505	0.880239	-0.38001	-1.06732	154	5	ATXN7, ZNF781, HMBS	ATXN7, ZNF781, HMBS
HSF1_01	0.358277	0.880239	-0.427835	-1.06911	157	4	ZNF212, ZC3H11A, CBY1, AGPAT1	ZNF212, ZC3H11A, CBY1, AGPAT1
MIR6756_5P	0.358277	0.880239	-0.427835	-1.06911	157	4	ATAD3C, POU2F2, FCER1G, AGPAT1	ATAD3C, POU2F2, FCER1G, AGPAT1
MIR6766_5P	0.358277	0.880239	-0.427835	-1.06911	157	4	ATAD3C, POU2F2, FCER1G, AGPAT1	ATAD3C, POU2F2, FCER1G, AGPAT1
MIR2276_3P	0.354911	0.880239	-0.493418	-1.07034	158	3	CAB39L, ATXN7	CAB39L, ATXN7
MIR19A_5P	0.354911	0.880239	-0.494136	-1.0719	158	3	PDE1C, PGR	PDE1C, PGR
MIR19B_1_5P_MIR19B_2_5P	0.354911	0.880239	-0.494136	-1.0719	158	3	PDE1C, PGR	PDE1C, PGR
AGCYRWTTC_UNKNOWN	0.396887	0.898856	-0.807107	-1.07288	203	1	EGFLAM	EGFLAM
CACCAGC_MIR138	0.396887	0.898856	-0.807107	-1.07288	203	1	EGFLAM	EGFLAM
GGTGTGT_MIR329	0.396887	0.898856	-0.807107	-1.07288	203	1	EGFLAM	EGFLAM
MIR5702	0.396887	0.898856	-0.807107	-1.07288	203	1	EGFLAM	EGFLAM
MIR6071	0.396887	0.898856	-0.807107	-1.07288	203	1	EGFLAM	EGFLAM
MIR6784_3P	0.396887	0.898856	-0.807107	-1.07288	203	1	EGFLAM	EGFLAM
TCCATTKW_UNKNOWN	0.396887	0.898856	-0.807107	-1.07288	203	1	EGFLAM	EGFLAM
MIR4261	0.352679	0.880239	-0.497436	-1.07906	157	3	PDE1C, ATXN7	PDE1C, ATXN7
HOXA13_TARGET_GENES	0.391051	0.898856	-0.812183	-1.07963	200	1	HOXA11-AS	HOXA11-AS
MIR5585_3P	0.381323	0.892387	-0.817259	-1.08638	195	1	ZSCAN25	ZSCAN25
MIR5585_5P	0.356984	0.880239	-0.612245	-1.08765	160	2	SMIM8, CILP	SMIM8, CILP
YTATTTTNR_MEF2_02	0.34633	0.880239	-0.387742	-1.08903	150	5	ADAMTS12, FGFBP2, DACT1, ZC3H11A	ADAMTS12, FGFBP2, DACT1, ZC3H11A
MIR4492	0.350446	0.880239	-0.502564	-1.09018	156	3	USP30, SYT12, NAP1L3	USP30, SYT12, NAP1L3
JDP2_TARGET_GENES	0.306306	0.880239	-0.245535	-1.09028	101	14	OXSM, EID2B, FITM2, HMBS, ZCCHC4, LYSMD1, STOML1, SLC22A18, RNF123	OXSM, EID2B, FITM2, HMBS, ZCCHC4, LYSMD1, STOML1, SLC22A18, RNF123
MIR760	0.339286	0.880239	-0.502878	-1.09086	151	3	CAB39L, ATXN7	CAB39L, ATXN7
MIR2116_5P	0.339286	0.880239	-0.503674	-1.09259	151	3	PMS2, ARL6	PMS2, ARL6
AGGCACT_MIR5153P	0.375486	0.880332	-0.822335	-1.09313	192	1	FAM185A	FAM185A
HDGF_TARGET_GENES	0.375486	0.880332	-0.822335	-1.09313	192	1	FAM185A	FAM185A
MIR4745_5P	0.375486	0.880332	-0.822335	-1.09313	192	1	FAM185A	FAM185A
MIR496	0.375486	0.880332	-0.822335	-1.09313	192	1	FAM185A	FAM185A
MIR6829_5P	0.337054	0.880239	-0.505273	-1.09606	150	3	USP30, PDZRN3	USP30, PDZRN3
CAGCTTT_MIR320	0.345898	0.880239	-0.617347	-1.09671	155	2	IGF2BP3, KLHDC9	IGF2BP3, KLHDC9
GTCAGGA_MIR378	0.357977	0.880239	-0.827411	-1.09987	183	1	PGR	PGR
MIR3115	0.357977	0.880239	-0.827411	-1.09987	183	1	PGR	PGR
MIR3124_3P	0.357977	0.880239	-0.827411	-1.09987	183	1	PGR	PGR
MIR3682_3P	0.357977	0.880239	-0.827411	-1.09987	183	1	PGR	PGR
MIR376B_5P_MIR376C_5P	0.357977	0.880239	-0.827411	-1.09987	183	1	PGR	PGR
MIR3973	0.357977	0.880239	-0.827411	-1.09987	183	1	PGR	PGR
MIR4296	0.357977	0.880239	-0.827411	-1.09987	183	1	PGR	PGR
MIR433_3P	0.357977	0.880239	-0.827411	-1.09987	183	1	PGR	PGR
MIR4534	0.357977	0.880239	-0.827411	-1.09987	183	1	PGR	PGR
MIR494_3P	0.357977	0.880239	-0.827411	-1.09987	183	1	PGR	PGR
MIR5583_3P	0.357977	0.880239	-0.827411	-1.09987	183	1	PGR	PGR
MIR6816_3P	0.357977	0.880239	-0.827411	-1.09987	183	1	PGR	PGR
MIR8082	0.357977	0.880239	-0.827411	-1.09987	183	1	PGR	PGR
MIR875_5P	0.357977	0.880239	-0.827411	-1.09987	183	1	PGR	PGR
MIR888_5P	0.357977	0.880239	-0.827411	-1.09987	183	1	PGR	PGR
MIR2861	0.337054	0.880239	-0.507692	-1.1013	150	3	HOXC6, STOML1, SYT12	HOXC6, STOML1, SYT12
MIR205_3P	0.339246	0.880239	-0.622449	-1.10578	152	2	PDE1C, MYOC	PDE1C, MYOC
MIR378J	0.339246	0.880239	-0.622449	-1.10578	152	2	DACT1, MYOC	DACT1, MYOC
MIR516A_3P_MIR516B_3P	0.339246	0.880239	-0.622449	-1.10578	152	2	EGFLAM, MYOC	EGFLAM, MYOC
MIR555	0.339246	0.880239	-0.622449	-1.10578	152	2	ZSCAN25, MYOC	ZSCAN25, MYOC
MIR7162_5P	0.339246	0.880239	-0.622449	-1.10578	152	2	EGFLAM, MYOC	EGFLAM, MYOC
MIR409_5P	0.350195	0.880239	-0.832487	-1.10662	179	1	HMBS	HMBS
PHB2_TARGET_GENES	0.350195	0.880239	-0.832487	-1.10662	179	1	HMBS	HMBS
BANP_TARGET_GENES	0.324519	0.880239	-0.359375	-1.10853	134	6	VIPAS39, CAB39L, AGA, CBY1, COASY, DZIP3	VIPAS39, CAB39L, AGA, CBY1, COASY, DZIP3
MIR3658	0.328125	0.880239	-0.512643	-1.11204	146	3	PDE1C, ATXN7	PDE1C, ATXN7
HNF1_C	0.328125	0.880239	-0.512821	-1.11243	146	3	HOXC6, RNASE4, RBP4	HOXC6, RNASE4, RBP4
GATA1_05	0.344358	0.880239	-0.837563	-1.11337	176	1	ENO2	ENO2
MIR3944_5P	0.344358	0.880239	-0.837563	-1.11337	176	1	ENO2	ENO2
MIR4318	0.344358	0.880239	-0.837563	-1.11337	176	1	ENO2	ENO2
MIR5704	0.344358	0.880239	-0.837563	-1.11337	176	1	ENO2	ENO2
MIR6728_5P	0.344358	0.880239	-0.837563	-1.11337	176	1	ENO2	ENO2
SREBP1_Q6	0.344358	0.880239	-0.837563	-1.11337	176	1	ENO2	ENO2
AREB6_04	0.334812	0.880239	-0.627551	-1.11484	150	2	OXSM, ZC3H11A	OXSM, ZC3H11A
MIR133A_3P_MIR133B	0.334812	0.880239	-0.627551	-1.11484	150	2	POU2F2, ZC3H11A	POU2F2, ZC3H11A
MIR4460	0.334812	0.880239	-0.627551	-1.11484	150	2	ZNF781, ZC3H11A	ZNF781, ZC3H11A
MIR6507_5P	0.334812	0.880239	-0.627551	-1.11484	150	2	ATXN7, ZC3H11A	ATXN7, ZC3H11A
MIR9900	0.334812	0.880239	-0.627551	-1.11484	150	2	HOXC6, ZC3H11A	HOXC6, ZC3H11A
YY1_Q6	0.334812	0.880239	-0.627551	-1.11484	150	2	HOXC6, ZC3H11A	HOXC6, ZC3H11A
SNRNP70_TARGET_GENES	0.312808	0.880239	-0.314442	-1.11893	126	8	SGSM3, A2M-AS1, NLRX1, CNTNAP1, COG8, SCG5, CAPRIN2	SGSM3, A2M-AS1, NLRX1, CNTNAP1, COG8, SCG5, CAPRIN2
MIR4742_5P	0.319196	0.880239	-0.517949	-1.12355	142	3	ATXN7, RNF123, LOXL4	ATXN7, RNF123, LOXL4
MIR302C_5P	0.303704	0.880239	-0.34555	-1.12618	122	7	SMIM8, ATXN7, POU2F2, ZCCHC4, GPR180, DZIP3, MGST1	SMIM8, ATXN7, POU2F2, ZCCHC4, GPR180, DZIP3, MGST1
AATGTGA_MIR23A_MIR23B	0.326848	0.880239	-0.847716	-1.12686	167	1	FANCI	FANCI
CCTGAGT_MIR510	0.326848	0.880239	-0.847716	-1.12686	167	1	FANCI	FANCI
TAATGTG_MIR323	0.326848	0.880239	-0.847716	-1.12686	167	1	FANCI	FANCI
TATCTGG_MIR488	0.326848	0.880239	-0.847716	-1.12686	167	1	FANCI	FANCI
ZZZ3_TARGET_GENES	0.326848	0.880239	-0.847716	-1.12686	167	1	FANCI	FANCI
TEAD2_TARGET_GENES	0.303621	0.880239	-0.277611	-1.12813	108	11	PMS2, FANCI, ZSCAN25, ZCCHC4, LYSMD1, STOML1, ZNF212	PMS2, FANCI, ZSCAN25, ZCCHC4, LYSMD1, STOML1, ZNF212
HOXA1_TARGET_GENES	0.300836	0.880239	-0.278075	-1.13002	107	11	PMS2, ARL6, EID2B, LRRC29, C12orf29, CMTR1, RPA2, XAB2, PPAN, THEM4, FTSJ3	PMS2, ARL6, EID2B, LRRC29, C12orf29, CMTR1, RPA2, XAB2, PPAN, THEM4, FTSJ3
MIR587	0.288991	0.880239	-0.403313	-1.13277	125	5	PDE1C, ATXN7, ZNF781	PDE1C, ATXN7, ZNF781
MIR3162_5P	0.31929	0.880239	-0.637755	-1.13297	143	2	DACT1, CYS1	DACT1, CYS1
MIR6739_3P	0.31929	0.880239	-0.637755	-1.13297	143	2	ATXN7, CYS1	ATXN7, CYS1
ZSCAN2_TARGET_GENES	0.281337	0.880239	-0.282196	-1.14676	100	11	APIP, LYSMD1, NKX3-2, AGT, C12orf29, COASY, CMTR1, EMC1, GLB1, GORAB	APIP, LYSMD1, NKX3-2, AGT, C12orf29, COASY, CMTR1, EMC1, GLB1, GORAB
MIR1229_3P	0.301556	0.880239	-0.862944	-1.14711	154	1	ZNF781	ZNF781
MIR1245B_5P	0.301556	0.880239	-0.862944	-1.14711	154	1	ZNF781	ZNF781
MIR296_3P	0.301556	0.880239	-0.862944	-1.14711	154	1	ZNF781	ZNF781
MIR3142	0.301556	0.880239	-0.862944	-1.14711	154	1	ZNF781	ZNF781
MIR409_3P	0.301556	0.880239	-0.862944	-1.14711	154	1	ZNF781	ZNF781
MIR4299	0.301556	0.880239	-0.862944	-1.14711	154	1	ZNF781	ZNF781
MIR6511A_3P_MIR6511B_3P	0.301556	0.880239	-0.862944	-1.14711	154	1	ZNF781	ZNF781
MIR6768_3P	0.301556	0.880239	-0.862944	-1.14711	154	1	ZNF781	ZNF781
AHR_Q5	0.303769	0.880239	-0.647959	-1.1511	136	2	HOXC6, RNF123	HOXC6, RNF123
MIR1291	0.303769	0.880239	-0.647959	-1.1511	136	2	CD79A, RNF123	CD79A, RNF123
MIR4692	0.303769	0.880239	-0.647959	-1.1511	136	2	EGFLAM, RNF123	EGFLAM, RNF123
SREBP_Q3	0.303769	0.880239	-0.647959	-1.1511	136	2	IGF2BP3, RNF123	IGF2BP3, RNF123
RCGCANGCGY_NRF1_Q6	0.262032	0.880239	-0.294707	-1.15341	97	10	PMS2, PRR16, EID2B, RNF123, CNTNAP1, CBY1, CMTR1, GPANK1, ANAPC15	PMS2, PRR16, EID2B, RNF123, CNTNAP1, CBY1, CMTR1, GPANK1, ANAPC15
NPAT_TARGET_GENES	0.289883	0.880239	-0.86802	-1.15386	148	1	EID2B	EID2B
MIR4753_3P	0.270642	0.880239	-0.41297	-1.15989	117	5	PDE1C, ATXN7, POU2F2	PDE1C, ATXN7, POU2F2
MIR4698	0.290466	0.880239	-0.653061	-1.16016	130	2	ATXN7, RTP4	ATXN7, RTP4
MIR1227_5P	0.276265	0.880239	-0.873096	-1.1606	141	1	POU2F2	POU2F2
MIR1290	0.276265	0.880239	-0.873096	-1.1606	141	1	POU2F2	POU2F2
MIR3135B	0.276265	0.880239	-0.873096	-1.1606	141	1	POU2F2	POU2F2
MIR361_3P	0.276265	0.880239	-0.873096	-1.1606	141	1	POU2F2	POU2F2
MIR3677_5P	0.276265	0.880239	-0.873096	-1.1606	141	1	POU2F2	POU2F2
MIR4505	0.276265	0.880239	-0.873096	-1.1606	141	1	POU2F2	POU2F2
MIR659_3P	0.276265	0.880239	-0.873096	-1.1606	141	1	POU2F2	POU2F2
MIR6752_3P	0.276265	0.880239	-0.873096	-1.1606	141	1	POU2F2	POU2F2
MIR4672	0.276644	0.880239	-0.469072	-1.17216	121	4	DACT1, NAP1L3, UNC5C, C12orf29	DACT1, NAP1L3, UNC5C, C12orf29
MIR589_3P	0.276644	0.880239	-0.469072	-1.17216	121	4	PGR, UEVLD, UNC5C, C12orf29	PGR, UEVLD, UNC5C, C12orf29
MIR875_3P	0.276644	0.880239	-0.469072	-1.17216	121	4	PGR, IGF2BP3, HHIP, C12orf29	PGR, IGF2BP3, HHIP, C12orf29
MIR495_3P	0.264423	0.880239	-0.380208	-1.17279	109	6	ATXN7, PGR, DACT1, UNC5C, GPR180, GORAB	ATXN7, PGR, DACT1, UNC5C, GPR180, GORAB
MIR5688	0.264423	0.880239	-0.380208	-1.17279	109	6	ATXN7, PGR, DACT1, UNC5C, GPR180, GORAB	ATXN7, PGR, DACT1, UNC5C, GPR180, GORAB
MIR5584_3P	0.250973	0.880239	-0.883249	-1.1741	128	1	ATAD3C	ATAD3C
FXR_Q3	0.277162	0.880239	-0.663265	-1.17829	124	2	HOXC6, BMP5	HOXC6, BMP5
NCX_01	0.277162	0.880239	-0.663265	-1.17829	124	2	HOXC6, BMP5	HOXC6, BMP5
PAX_Q6	0.277162	0.880239	-0.663265	-1.17829	124	2	FANCI, BMP5	FANCI, BMP5
YATGNWAAT_OCT_C	0.277162	0.880239	-0.663265	-1.17829	124	2	RNASE4, BMP5	RNASE4, BMP5
MIR130A_5P	0.245413	0.880239	-0.420117	-1.17996	106	5	PDE1C, ATXN7, POU2F2	PDE1C, ATXN7, POU2F2
MIR10393_5P	0.263039	0.880239	-0.474227	-1.18504	115	4	SMIM8, ZNF781, ZNF676, GPR180	SMIM8, ZNF781, ZNF676, GPR180
MIR3692_3P	0.263039	0.880239	-0.474227	-1.18504	115	4	APIP, SUSD5, CCL13, GPR180	APIP, SUSD5, CCL13, GPR180
MIR4652_3P	0.263039	0.880239	-0.474227	-1.18504	115	4	PDE1C, POU2F2, C17orf100, GPR180	PDE1C, POU2F2, C17orf100, GPR180
CAGCACT_MIR5123P	0.225681	0.860518	-0.893401	-1.18759	115	1	ATXN7	ATXN7
MIR1289	0.225681	0.860518	-0.893401	-1.18759	115	1	ATXN7	ATXN7
MIR188_5P	0.225681	0.860518	-0.893401	-1.18759	115	1	ATXN7	ATXN7
MIR212_5P	0.225681	0.860518	-0.893401	-1.18759	115	1	ATXN7	ATXN7
MIR3177_5P	0.225681	0.860518	-0.893401	-1.18759	115	1	ATXN7	ATXN7
MIR324_5P	0.225681	0.860518	-0.893401	-1.18759	115	1	ATXN7	ATXN7
MIR342_3P	0.225681	0.860518	-0.893401	-1.18759	115	1	ATXN7	ATXN7
[truncated: 308 more rows]

## Sheet: C4
pathway	pval	padj	ES	NES	nMoreExtreme	size	leadingEdge	leadingEdge_UP	leadingEdge_DOWN
MODULE_200	0.00185529	0.249845	0.964286	1.77241	0	2	DOK1, NTRK2	DOK1, NTRK2
MODULE_51	0.00185529	0.249845	0.964286	1.77241	0	2	DOK1, NTRK2	DOK1, NTRK2
MODULE_80	0.00185529	0.249845	0.964286	1.77241	0	2	DOK1, NTRK2	DOK1, NTRK2
MORF_NME2	0.0166976	0.486299	0.903061	1.65987	8	2	ALDOA, MRPL23	ALDOA, MRPL23
MODULE_235	0.0278293	0.486299	0.862245	1.58485	14	2	ASNS, PHYH	ASNS, PHYH
MODULE_212	0.0464345	0.568471	0.46081	1.5684	27	9	OAS1, ALDOA, NDUFAF1, ARL4D, SELENBP1, MGST1, GLB1	OAS1, ALDOA, NDUFAF1, ARL4D, SELENBP1, MGST1, GLB1
MODULE_18	0.0577933	0.631041	0.628404	1.56052	32	4	DOK1, ASNS, CCND3	DOK1, ASNS, CCND3
MODULE_243	0.0371058	0.499691	0.846939	1.55672	19	2	TM2D2, TMEM161A	TM2D2, TMEM161A
MODULE_220	0.0595447	0.633054	0.691192	1.52931	33	3	DOK1, NTRK2	DOK1, NTRK2
MODULE_342	0.0647986	0.654466	0.687179	1.52044	36	3	TSKU, CA11, SELENBP1	TSKU, CA11, SELENBP1
MORF_BCL2	0.0779221	0.669798	0.780612	1.43481	41	2	DOK1, ADCY3	DOK1, ADCY3
MORF_ESR1	0.0779221	0.669798	0.780612	1.43481	41	2	DOK1, ADCY3	DOK1, ADCY3
MORF_IL13	0.0779221	0.669798	0.780612	1.43481	41	2	IL11RA, ADCY3	IL11RA, ADCY3
MORF_NF1	0.0779221	0.669798	0.780612	1.43481	41	2	IL11RA, ADCY3	IL11RA, ADCY3
MORF_TFDP2	0.0779221	0.669798	0.780612	1.43481	41	2	IL11RA, ADCY3	IL11RA, ADCY3
MORF_TNFRSF25	0.0779221	0.669798	0.780612	1.43481	41	2	DOK1, ADCY3	DOK1, ADCY3
MODULE_16	0.0853242	0.718146	0.523316	1.42113	49	5	DOK1, ASNS, CCND3, FCER1G, AIF1	DOK1, ASNS, CCND3, FCER1G, AIF1
MODULE_83	0.10683	0.846262	0.630769	1.39562	60	3	ALDOA, ZNF525, GLB1	ALDOA, ZNF525, GLB1
MORF_ATRX	0.127846	0.89687	0.605128	1.33889	72	3	DOK1, ADCY3, ZNF32	DOK1, ADCY3, ZNF32
MODULE_46	0.141431	0.89687	0.436942	1.33888	84	7	OAS1, C1QA, OASL	OAS1, C1QA, OASL
MODULE_201	0.0184805	0.486299	0.994924	1.33753	8	1	ALDOA	ALDOA
MODULE_272	0.0184805	0.486299	0.994924	1.33753	8	1	ALDOA	ALDOA
MODULE_329	0.0184805	0.486299	0.994924	1.33753	8	1	ALDOA	ALDOA
MODULE_387	0.0184805	0.486299	0.994924	1.33753	8	1	ALDOA	ALDOA
MODULE_43	0.0184805	0.486299	0.994924	1.33753	8	1	ALDOA	ALDOA
MODULE_512	0.0184805	0.486299	0.994924	1.33753	8	1	ALDOA	ALDOA
MODULE_7	0.0349076	0.486299	0.984772	1.32388	16	1	DOK1	DOK1
MORF_CDC2L5	0.0349076	0.486299	0.984772	1.32388	16	1	DOK1	DOK1
MORF_ERCC2	0.0349076	0.486299	0.984772	1.32388	16	1	DOK1	DOK1
MORF_HEAB	0.0349076	0.486299	0.984772	1.32388	16	1	DOK1	DOK1
MORF_JAK3	0.0349076	0.486299	0.984772	1.32388	16	1	DOK1	DOK1
MORF_LTK	0.0349076	0.486299	0.984772	1.32388	16	1	DOK1	DOK1
MORF_MYC	0.0349076	0.486299	0.984772	1.32388	16	1	DOK1	DOK1
MORF_PML	0.0349076	0.486299	0.984772	1.32388	16	1	DOK1	DOK1
MORF_RAGE	0.0349076	0.486299	0.984772	1.32388	16	1	DOK1	DOK1
MORF_RBBP8	0.0349076	0.486299	0.984772	1.32388	16	1	DOK1	DOK1
MORF_RFC1	0.0349076	0.486299	0.984772	1.32388	16	1	DOK1	DOK1
MODULE_448	0.0431211	0.544405	0.979695	1.31705	20	1	APEH	APEH
MODULE_98	0.143608	0.89687	0.594872	1.3162	81	3	PPP1R8, CCND3, RPA2	PPP1R8, CCND3, RPA2
MODULE_257	0.146568	0.89687	0.709184	1.30352	78	2	TSKU, USP5	TSKU, USP5
MODULE_58	0.073922	0.669798	0.964467	1.29658	35	1	C1QA	C1QA
MORF_AATF	0.157618	0.89687	0.584615	1.29351	89	3	USP5, RPA2, AGPAT1	USP5, RPA2, AGPAT1
MORF_DDB1	0.157618	0.89687	0.584615	1.29351	89	3	USP5, RPA2, AGPAT1	USP5, RPA2, AGPAT1
MORF_DDX11	0.157618	0.89687	0.584615	1.29351	89	3	DOK1, RPA2, AGPAT1	DOK1, RPA2, AGPAT1
MORF_FANCG	0.157618	0.89687	0.584615	1.29351	89	3	DOK1, RPA2, AGPAT1	DOK1, RPA2, AGPAT1
MORF_FDXR	0.157618	0.89687	0.584615	1.29351	89	3	DOK1, RPA2, AGPAT1	DOK1, RPA2, AGPAT1
MORF_PHB	0.157618	0.89687	0.584615	1.29351	89	3	USP5, RPA2, AGPAT1	USP5, RPA2, AGPAT1
MORF_PRKAG1	0.157618	0.89687	0.584615	1.29351	89	3	USP5, RPA2, AGPAT1	USP5, RPA2, AGPAT1
MORF_RPA2	0.157618	0.89687	0.584615	1.29351	89	3	USP5, RPA2, AGPAT1	USP5, RPA2, AGPAT1
MORF_USP5	0.157618	0.89687	0.584615	1.29351	89	3	USP5, RPA2, AGPAT1	USP5, RPA2, AGPAT1
MODULE_114	0.14711	0.89687	0.520619	1.29285	83	4	ALDOA, ZNF525, MGST1, AIF1	ALDOA, ZNF525, MGST1, AIF1
MODULE_5	0.14711	0.89687	0.520619	1.29285	83	4	MFAP4, C1QB, FCER1G, AIF1	MFAP4, C1QB, FCER1G, AIF1
MODULE_418	0.135524	0.89687	0.93401	1.25564	65	1	AVPI1	AVPI1
MODULE_36	0.208406	0.915913	0.558974	1.23677	118	3	PHYH, CBY1, AGA	PHYH, CBY1, AGA
MODULE_278	0.186858	0.915913	0.913706	1.22834	90	1	ASNS	ASNS
MODULE_471	0.186858	0.915913	0.913706	1.22834	90	1	ASNS	ASNS
MODULE_528	0.186858	0.915913	0.913706	1.22834	90	1	ASNS	ASNS
MODULE_75	0.22651	0.915913	0.380831	1.22501	134	8	OAS1, C1QA, OASL	OAS1, C1QA, OASL
MODULE_17	0.227671	0.915913	0.549567	1.21596	129	3	ASNS, CCND3	ASNS, CCND3
GNF2_MYL3	0.205339	0.915913	0.903553	1.21469	99	1	AK1	AK1
MODULE_9	0.205339	0.915913	0.903553	1.21469	99	1	AK1	AK1
MORF_AP2M1	0.211499	0.915913	0.898477	1.20787	102	1	MRPL23	MRPL23
MORF_CTBP1	0.211499	0.915913	0.898477	1.20787	102	1	MRPL23	MRPL23
MORF_DAP3	0.211499	0.915913	0.898477	1.20787	102	1	MRPL23	MRPL23
MORF_G22P1	0.211499	0.915913	0.898477	1.20787	102	1	MRPL23	MRPL23
MORF_NPM1	0.211499	0.915913	0.898477	1.20787	102	1	MRPL23	MRPL23
MORF_RAN	0.211499	0.915913	0.898477	1.20787	102	1	MRPL23	MRPL23
MORF_SART1	0.211499	0.915913	0.898477	1.20787	102	1	MRPL23	MRPL23
MORF_UBE2I	0.211499	0.915913	0.898477	1.20787	102	1	MRPL23	MRPL23
MODULE_273	0.229979	0.915913	0.893401	1.20104	111	1	KAT5	KAT5
MORF_EIF4E	0.238193	0.915913	0.888325	1.19422	115	1	NDUFAF1	NDUFAF1
MORF_MYL3	0.271047	0.915913	0.873096	1.17375	131	1	IL11RA	IL11RA
MODULE_493	0.237477	0.915913	0.637755	1.17223	127	2	MITF, LCMT1	MITF, LCMT1
MODULE_26	0.283368	0.915913	0.862944	1.1601	137	1	TSKU	TSKU
MODULE_93	0.297741	0.915913	0.857868	1.15328	144	1	PHYH	PHYH
MODULE_151	0.290718	0.915913	0.517949	1.146	165	3	ZNF525, MGST1, AIF1	ZNF525, MGST1, AIF1
GCM_BMPR2	0.305955	0.915913	0.847716	1.13963	148	1	STMN3	STMN3
GCM_CALM1	0.305955	0.915913	0.847716	1.13963	148	1	STMN3	STMN3
GCM_RAN	0.305955	0.915913	0.847716	1.13963	148	1	STMN3	STMN3
MODULE_13	0.295972	0.915913	0.453608	1.12645	168	4	RPA2, AGPAT1, AIF1, CCL13	RPA2, AGPAT1, AIF1, CCL13
MODULE_188	0.270872	0.915913	0.612245	1.12534	145	2	OAS1, RSAD2	OAS1, RSAD2
MODULE_238	0.270872	0.915913	0.612245	1.12534	145	2	OAS1, RSAD2	OAS1, RSAD2
MODULE_301	0.270872	0.915913	0.612245	1.12534	145	2	OAS1, RSAD2	OAS1, RSAD2
GCM_PPP1CC	0.330595	0.915913	0.832487	1.11916	160	1	PPP1R8	PPP1R8
GNF2_DAP3	0.330595	0.915913	0.832487	1.11916	160	1	PPP1R8	PPP1R8
MORF_ARL3	0.322242	0.915913	0.501538	1.10969	183	3	IL11RA, ADCY3	IL11RA, ADCY3
MORF_ERCC4	0.322242	0.915913	0.501538	1.10969	183	3	IL11RA, ADCY3	IL11RA, ADCY3
MORF_FOSL1	0.322242	0.915913	0.501538	1.10969	183	3	IL11RA, ADCY3	IL11RA, ADCY3
MORF_IL16	0.322242	0.915913	0.501538	1.10969	183	3	IL11RA, ADCY3	IL11RA, ADCY3
MORF_MAGEA9	0.322242	0.915913	0.501538	1.10969	183	3	IL11RA, ADCY3	IL11RA, ADCY3
MORF_MDM2	0.322242	0.915913	0.501538	1.10969	183	3	IL11RA, ADCY3	IL11RA, ADCY3
MORF_MLLT10	0.322242	0.915913	0.501538	1.10969	183	3	IL11RA, ADCY3	IL11RA, ADCY3
MORF_NOS2A	0.322242	0.915913	0.501538	1.10969	183	3	IL11RA, ADCY3	IL11RA, ADCY3
MORF_PPP2R5B	0.322242	0.915913	0.501538	1.10969	183	3	IL11RA, ADCY3	IL11RA, ADCY3
MORF_RAD51L3	0.322242	0.915913	0.501538	1.10969	183	3	IL11RA, ADCY3	IL11RA, ADCY3
MORF_MT4	0.283859	0.915913	0.602041	1.10658	152	2	DOK1, ZNF32	DOK1, ZNF32
MORF_PSMF1	0.283859	0.915913	0.602041	1.10658	152	2	ADCY3, ZNF32	ADCY3, ZNF32
MODULE_126	0.353183	0.926688	0.822335	1.10551	171	1	CCND3	CCND3
MODULE_430	0.353183	0.926688	0.822335	1.10551	171	1	CCND3	CCND3
MODULE_484	0.353183	0.926688	0.822335	1.10551	171	1	CCND3	CCND3
MODULE_57	0.353183	0.926688	0.822335	1.10551	171	1	CCND3	CCND3
MODULE_389	0.330998	0.915913	0.497436	1.10061	188	3	TSKU, EMC1, RBP4	TSKU, EMC1, RBP4
MODULE_45	0.353242	0.926688	0.402004	1.09169	206	5	DOK1, OASL	DOK1, OASL
MORF_HDAC2	0.298701	0.915913	0.591837	1.08783	160	2	NDUFAF1, RPA2	NDUFAF1, RPA2
MODULE_3	0.37303	0.931267	0.486325	1.07603	212	3	CCND3, STEAP1	CCND3, STEAP1
MODULE_205	0.37303	0.931267	0.485128	1.07338	212	3	NDUFAF4, GLIPR2	NDUFAF4, GLIPR2
MODULE_19	0.380035	0.931267	0.482051	1.06657	216	3	PHYH, C1QB, SERPINA5	PHYH, C1QB, SERPINA5
GCM_GSPT1	0.418891	0.951964	0.786802	1.05774	203	1	BABAM1	BABAM1
GCM_TINF2	0.418891	0.951964	0.786802	1.05774	203	1	BABAM1	BABAM1
MODULE_177	0.345083	0.926688	0.572327	1.05197	185	2	OAS1, AIF1	OAS1, AIF1
MODULE_306	0.350649	0.926688	0.569937	1.04757	188	2	ALDOA	ALDOA
MORF_BNIP1	0.431211	0.951964	0.77665	1.04409	209	1	ADCY3	ADCY3
MORF_CASP10	0.431211	0.951964	0.77665	1.04409	209	1	ADCY3	ADCY3
MORF_MSH3	0.431211	0.951964	0.77665	1.04409	209	1	ADCY3	ADCY3
MORF_RUNX1	0.431211	0.951964	0.77665	1.04409	209	1	ADCY3	ADCY3
MORF_STK17A	0.431211	0.951964	0.77665	1.04409	209	1	ADCY3	ADCY3
GCM_NF2	0.418564	0.951964	0.468048	1.03559	238	3	BABAM1, MRPL10	BABAM1, MRPL10
MODULE_147	0.369202	0.931267	0.561224	1.03156	198	2	NTRK2, CBY1	NTRK2, CBY1
MODULE_195	0.369202	0.931267	0.561224	1.03156	198	2	NTRK2, CBY1	NTRK2, CBY1
MODULE_92	0.435154	0.955446	0.378238	1.02716	254	5	C1QA, ARL4D, CCL13, NGF, AGT	C1QA, ARL4D, CCL13, NGF, AGT
MODULE_120	0.38961	0.931267	0.557479	1.02467	209	2	DOK1	DOK1
MODULE_174	0.38961	0.931267	0.557479	1.02467	209	2	DOK1	DOK1
MODULE_241	0.38961	0.931267	0.557479	1.02467	209	2	DOK1	DOK1
MODULE_291	0.38961	0.931267	0.557479	1.02467	209	2	DOK1	DOK1
MODULE_15	0.415061	0.951964	0.412371	1.02404	236	4	DOK1, CCND3, AIF1, TRO	DOK1, CCND3, AIF1, TRO
MODULE_94	0.460595	0.980943	0.396907	0.985641	262	4	STEAP1, ANAPC15, AGA, CILP	STEAP1, ANAPC15, AGA, CILP
GNF2_TM4SF2	0.537988	0.980943	0.730964	0.982673	261	1	CA11	CA11
MODULE_343	0.537988	0.980943	0.730964	0.982673	261	1	CA11	CA11
MODULE_130	0.474954	0.980943	0.533906	0.981346	255	2	C1QA, C1QB	C1QA, C1QB
GNF2_SELL	0.537988	0.980943	0.725888	0.975849	261	1	THEMIS2	THEMIS2
MODULE_192	0.537988	0.980943	0.725888	0.975849	261	1	THEMIS2	THEMIS2
MODULE_279	0.537988	0.980943	0.725888	0.975849	261	1	THEMIS2	THEMIS2
MODULE_334	0.537988	0.980943	0.725888	0.975849	261	1	THEMIS2	THEMIS2
MODULE_427	0.537988	0.980943	0.725888	0.975849	261	1	THEMIS2	THEMIS2
MODULE_480	0.537988	0.980943	0.725888	0.975849	261	1	THEMIS2	THEMIS2
MODULE_206	0.478109	0.980943	0.391808	0.972978	272	4	USP18, ANAPC15, EMC1	USP18, ANAPC15, EMC1
MODULE_63	0.489796	0.980943	0.528804	0.971969	263	2	NTRK2, CNTNAP1	NTRK2, CNTNAP1
GNF2_MCL1	0.525046	0.980943	0.515306	0.947159	282	2	THEMIS2, AIF1	THEMIS2, AIF1
MODULE_213	0.525046	0.980943	0.515306	0.947159	282	2	SELENBP1, AIF1	SELENBP1, AIF1
MODULE_324	0.525046	0.980943	0.515306	0.947159	282	2	CA11, AIF1	CA11, AIF1
[truncated: 264 more rows]

## Sheet: C5
pathway	pval	padj	ES	NES	nMoreExtreme	size	leadingEdge	leadingEdge_UP	leadingEdge_DOWN
[truncated: 4,524 more rows]

## Sheet: C6
pathway	pval	padj	ES	NES	nMoreExtreme	size	leadingEdge	leadingEdge_UP	leadingEdge_DOWN
[truncated: 147 more rows]

[truncated: 2 more sheets: C7, C8]
