# Supplementary material for: Glycosylation Regulation by TMEM230 in Aging and Autoimmunity
Source: Int J Mol Sci. 2025 Mar 7;26(6):2412. doi: 10.3390/ijms26062412 (PMC11942208; doi:10.3390/ijms26062412)
Supplement: Supplementary file 1 [file ijms-26-02412-s001.zip › OA_vs_RA14_cluster_IS (unknown)_gsea_results ZI.xlsx]

## Sheet: H
pathway	pval	padj	ES	NES	nMoreExtreme	size	leadingEdge	leadingEdge_UP	leadingEdge_DOWN
HALLMARK_HYPOXIA	0.0456376	0.598987	0.378396	1.62608	33	17	ALDOA, S100A4, IER3, ANXA2, TGFBI, PRDX5, DCN	ALDOA, S100A4, IER3, ANXA2, TGFBI, PRDX5, DCN
HALLMARK_APOPTOSIS	0.0765101	0.598987	0.350087	1.50443	56	17	LUM, IER3, HSPB1, GSN, TSPO, DCN, CLU, GADD45B, IL1B, BGN, CDKN1A	LUM, IER3, HSPB1, GSN, TSPO, DCN, CLU, GADD45B, IL1B, BGN, CDKN1A
HALLMARK_ANGIOGENESIS	0.0866667	0.598987	0.680294	1.4344	51	3	LUM, S100A4	LUM, S100A4
HALLMARK_MYC_TARGETS_V1	0.0956522	0.598987	0.410641	1.42845	65	10	EIF4A1, RPS10, U2AF1, HNRNPA1, RPS6	EIF4A1, RPS10, U2AF1, HNRNPA1, RPS6
HALLMARK_OXIDATIVE_PHOSPHORYLATION	0.11731	0.598987	0.386997	1.39784	81	11	NDUFB5, SLC25A6, COX5B, NDUFA4, SLC25A5, NDUFS6, NQO2, MRPL34, NDUFS3, MDH1, ACAT1	NDUFB5, SLC25A6, COX5B, NDUFA4, SLC25A5, NDUFS6, NQO2, MRPL34, NDUFS3, MDH1, ACAT1
HALLMARK_MYOGENESIS	0.136701	0.598987	0.425131	1.3483	91	8	CFD, GSN, CLU, GADD45B, CDKN1A, SIRT2, MEF2C	CFD, GSN, CLU, GADD45B, CDKN1A, SIRT2, MEF2C
HALLMARK_PROTEIN_SECRETION	0.133333	0.598987	0.627229	1.32251	79	3	AP2M1, AP2S1	AP2M1, AP2S1
HALLMARK_PI3K_AKT_MTOR_SIGNALING	0.167496	0.642067	0.542424	1.28566	100	4	AP2M1, CDKN1A, MAP2K3, CDK4	AP2M1, CDKN1A, MAP2K3, CDK4
HALLMARK_EPITHELIAL_MESENCHYMAL_TRANSITION	0.186577	0.660196	0.294163	1.26411	138	17	MGP, LUM, TGFBI, DCN, GADD45B, COMP, LGALS1, PMP22, BGN, CD59, PLAUR, DAB2	MGP, LUM, TGFBI, DCN, GADD45B, COMP, LGALS1, PMP22, BGN, CD59, PLAUR, DAB2
HALLMARK_DNA_REPAIR	0.228333	0.679843	0.570997	1.20395	136	3	RBX1, RPA3, NME4	RBX1, RPA3, NME4
HALLMARK_REACTIVE_OXYGEN_SPECIES_PATHWAY	0.2576	0.679843	0.445685	1.1881	160	5	PDLIM1, FTL, JUNB	PDLIM1, FTL, JUNB
HALLMARK_UNFOLDED_PROTEIN_RESPONSE	0.334992	0.709075	0.465363	1.103	201	4	EIF4A1, CCL2	EIF4A1, CCL2
HALLMARK_INTERFERON_GAMMA_RESPONSE	0.34907	0.709075	0.302735	1.09349	243	11	CCL2, NFKBIA, TNFAIP2, VAMP8, CDKN1A	CCL2, NFKBIA, TNFAIP2, VAMP8, CDKN1A
HALLMARK_GLYCOLYSIS	0.366667	0.709075	0.314122	1.0927	252	10	ALDOA, IER3, TGFBI, DCN	ALDOA, IER3, TGFBI, DCN
HALLMARK_P53_PATHWAY	0.371014	0.709075	0.309853	1.07785	255	10	S100A4, IER3, VAMP8, CDKN1A, RPS12, HMOX1, BAIAP2	S100A4, IER3, VAMP8, CDKN1A, RPS12, HMOX1, BAIAP2
HALLMARK_UV_RESPONSE_UP	0.421739	0.709075	0.299312	1.04118	290	10	ALDOA, NFKBIA, JUNB, AP2S1, NR4A1, HMOX1, GGH	ALDOA, NFKBIA, JUNB, AP2S1, NR4A1, HMOX1, GGH
HALLMARK_IL2_STAT5_SIGNALING	0.419019	0.709075	0.328221	1.04095	281	8	ANXA4, GADD45B, CD83, CTSZ, EMP1, CYFIP1, CD86, PTGER2	ANXA4, GADD45B, CD83, CTSZ, EMP1, CYFIP1, CD86, PTGER2
HALLMARK_COAGULATION	0.389417	0.709075	0.256462	1.03668	286	15	CFD, GSN, CRIP2, CLU, COMP, PLAU, CSRP1, SIRT2, CD9, CTSB, C1QA, GNG12, LGMN	CFD, GSN, CRIP2, CLU, COMP, PLAU, CSRP1, SIRT2, CD9, CTSB, C1QA, GNG12, LGMN
HALLMARK_APICAL_SURFACE	0.450253	0.714194	0.545181	0.993307	266	2	HSPB1, PLAUR	HSPB1, PLAUR
HALLMARK_PEROXISOME	0.500829	0.743166	0.414001	0.981266	301	4	TSPO, PRDX5	TSPO, PRDX5
HALLMARK_CHOLESTEROL_HOMEOSTASIS	0.4784	0.733547	0.367781	0.980426	298	5	CLU, CD9, PLAUR, PMVK, LGMN	CLU, CD9, PLAUR, PMVK, LGMN
HALLMARK_TNFA_SIGNALING_VIA_NFKB	0.545126	0.762419	0.176981	0.929052	452	30	IER3, CCL2, NFKBIA, TNFAIP2, JUNB, GADD45B, KDM6B, IL1B, PHLDA2, CD83, CDKN1A, MAP2K3, EGR1, PLAU, TNF, NR4A1, PLAUR	IER3, CCL2, NFKBIA, TNFAIP2, JUNB, GADD45B, KDM6B, IL1B, PHLDA2, CD83, CDKN1A, MAP2K3, EGR1, PLAU, TNF, NR4A1, PLAUR
HALLMARK_PANCREAS_BETA_CELLS	0.580101	0.762419	0.493976	0.900013	343	2	SRP9, MAFB	SRP9, MAFB
HALLMARK_E2F_TARGETS	0.573551	0.762419	0.283557	0.899299	385	8	RPA3, CDKN1A, CDK4, DCK, PRDX4, RNASEH2A	RPA3, CDKN1A, CDK4, DCK, PRDX4, RNASEH2A
HALLMARK_UV_RESPONSE_DN	0.613876	0.784398	0.301413	0.867051	406	6	ANXA2, ANXA4, PMP22, DAB2	ANXA2, ANXA4, PMP22, DAB2
HALLMARK_ADIPOGENESIS	0.781095	0.955778	0.313539	0.743151	470	4	ALDOA, NDUFS3, RAB34, ME1	ALDOA, NDUFS3, RAB34, ME1
HALLMARK_BILE_ACID_METABOLISM	0.81113	0.955778	0.40594	0.739614	480	2	PRDX5, FADS1	PRDX5, FADS1
HALLMARK_MYC_TARGETS_V2	0.917485	0.955778	0.537538	0.719325	466	1	CDK4	CDK4
HALLMARK_FATTY_ACID_METABOLISM	0.8448	0.955778	0.255319	0.680626	527	5	ALDOA, LGALS1, MDH1, HPGD, ME1	ALDOA, LGALS1, MDH1, HPGD, ME1
HALLMARK_ALLOGRAFT_REJECTION	0.887381	0.955778	0.164109	0.663366	653	15	CCL2, RPS3A, RPL9, RPS9, IL1B	CCL2, RPS3A, RPL9, RPS9, IL1B
HALLMARK_NOTCH_SIGNALING	0.903879	0.955778	0.360786	0.657344	535	2	RBX1, HES1	RBX1, HES1
HALLMARK_TGF_BETA_SIGNALING	0.895928	0.955778	0.219512	0.631453	593	6	JUNB, FKBP1A, RAB31, ID3, IFNGR2, SERPINE1	JUNB, FKBP1A, RAB31, ID3, IFNGR2, SERPINE1
HALLMARK_ANDROGEN_RESPONSE	0.935	0.955778	0.293051	0.617899	560	3	DBI, FADS1, HPGD	DBI, FADS1, HPGD
HALLMARK_MITOTIC_SPINDLE	0.9152	0.955778	0.227964	0.607702	571	5	GSN, UXT, EPB41L2, ARHGEF2, FSCN1	GSN, UXT, EPB41L2, ARHGEF2, FSCN1
HALLMARK_MTORC1_SIGNALING	0.988555	0.988555	0.133801	0.483294	690	11	ALDOA, FKBP2, CDKN1A, MAP2K3, CD9	ALDOA, FKBP2, CDKN1A, MAP2K3, CD9
HALLMARK_HEME_METABOLISM	0.568922	0.762419	-0.351515	-0.894484	226	4	SNCA, TNS1, CTSB, MAP2K3	SNCA, TNS1, CTSB, MAP2K3
HALLMARK_APICAL_JUNCTION	0.431611	0.709075	-0.305548	-1.00821	141	7	PTPRC, FSCN1, CD86, CD276, EPB41L2, BAIAP2	FSCN1, CD86, CD276, EPB41L2, BAIAP2	PTPRC
HALLMARK_XENOBIOTIC_METABOLISM	0.39823	0.709075	-0.344512	-1.043	134	6	MT2A, NDRG2, SERPINE1, TMEM176B, HMOX1, DDAH2	NDRG2, SERPINE1, TMEM176B, HMOX1, DDAH2	MT2A
HALLMARK_ESTROGEN_RESPONSE_LATE	0.29443	0.709075	-0.401216	-1.13098	110	5	ATP2B4, ALDH3B1, RNASEH2A, RAB31, CD9	ALDH3B1, RNASEH2A, RAB31, CD9	ATP2B4
HALLMARK_IL6_JAK_STAT3_SIGNALING	0.266026	0.679843	-0.296035	-1.18221	82	10	CSF3R, TLR2, IFNGR2, CXCL1, PLA2G2A, CXCL3, HMOX1, TNF, CD9	CSF3R, TLR2, IFNGR2, CXCL1, PLA2G2A, CXCL3, HMOX1, TNF, CD9
HALLMARK_ESTROGEN_RESPONSE_EARLY	0.253731	0.679843	-0.546828	-1.20248	101	3	ALDH3B1, HES1, RAB31	ALDH3B1, HES1, RAB31
HALLMARK_KRAS_SIGNALING_UP	0.218182	0.679843	-0.271028	-1.20686	59	13	LCP1, ETS1, TMEM176A, LY96, ETV5, EMP1, TMEM176B, MAFB, PLAUR, FCER1G, PLAU, F13A1, IL1B	TMEM176A, LY96, ETV5, EMP1, TMEM176B, MAFB, PLAUR, FCER1G, PLAU, F13A1, IL1B	LCP1, ETS1
HALLMARK_G2M_CHECKPOINT	0.143236	0.598987	-0.468453	-1.32052	53	5	HNRNPU, MKI67, TMPO, MT2A		HNRNPU, MKI67, TMPO, MT2A
HALLMARK_COMPLEMENT	0.101449	0.598987	-0.29655	-1.37286	27	14	CPM, SERPINE1, ME1, LGMN, SH2B3, CXCL1, C1QA, CTSB, PLAUR, CD59, C1QC, FCER1G, CSRP1	CPM, SERPINE1, ME1, LGMN, SH2B3, CXCL1, C1QA, CTSB, PLAUR, CD59, C1QC, FCER1G, CSRP1
HALLMARK_INFLAMMATORY_RESPONSE	0.103896	0.598987	-0.265632	-1.41411	23	19	NAMPT, CSF3R, IL18, BEST1, CCRL2, TLR2, SERPINE1, IFNGR2, PTGER2, MSR1, SGMS2, GNA15, ADM	CSF3R, IL18, BEST1, CCRL2, TLR2, SERPINE1, IFNGR2, PTGER2, MSR1, SGMS2, GNA15, ADM	NAMPT
HALLMARK_INTERFERON_ALPHA_RESPONSE	0.0658537	0.598987	-0.804217	-1.44892	26	2	IFI30, CCRL2	IFI30, CCRL2

## Sheet: C1
pathway	pval	padj	ES	NES	nMoreExtreme	size	leadingEdge	leadingEdge_UP	leadingEdge_DOWN
chr17q12	0.00330579	0.237315	0.903323	1.92033	1	3	RPL23, CCL3, CCL2	RPL23, CCL3, CCL2
chr17p13	0.015674	0.502479	0.662614	1.76782	9	5	EIF4A1, KDM6B, TRAPPC1, MIR22HG, CD68	EIF4A1, KDM6B, TRAPPC1, MIR22HG, CD68
chr19q13	0.021978	0.502479	0.476073	1.7364	15	11	RPL13A, RPS11, FTL, RPS9, AP2S1, TYROBP, FCGRT, SIRT2, PLD3, PLAUR	RPL13A, RPS11, FTL, RPS9, AP2S1, TYROBP, FCGRT, SIRT2, PLD3, PLAUR
chr9q33	0.0264463	0.502479	0.785498	1.66985	15	3	GSN, PSMB7, RPL12	GSN, PSMB7, RPL12
chr12q21	0.0446281	0.595774	0.747594	1.58927	26	3	LUM, DCN	LUM, DCN
chr15q22	0.0397924	0.595774	0.861446	1.55078	22	2	ANXA2, RPL4	ANXA2, RPL4
chr11p15	0.0564263	0.656201	0.56939	1.5191	35	5	RPL27A, RPLP2, RPS13, PHLDA2	RPL27A, RPLP2, RPS13, PHLDA2
chr12q13	0.0988024	0.8	0.465374	1.41337	65	7	TUBA1B, HNRNPA1, RPL41, TUBA1C, PFDN5	TUBA1B, HNRNPA1, RPL41, TUBA1C, PFDN5
chr6p21	0.140719	0.81739	0.439659	1.33527	93	7	IER3, RPS10, DDAH2, CDKN1A, AIF1, TNF	IER3, RPS10, DDAH2, CDKN1A, AIF1, TNF
chr13q12	0.0224949	0.502479	0.993994	1.32108	10	1	RPL21	RPL21
chr12p12	0.0470348	0.595774	0.978979	1.30112	22	1	MGP	MGP
chr16p11	0.195041	0.869281	0.595166	1.26523	117	3	ALDOA, TMEM219, VKORC1	ALDOA, TMEM219, VKORC1
chr6p24	0.197232	0.869281	0.686747	1.23629	113	2	TMEM14C, TMEM14B	TMEM14C, TMEM14B
chr3p24	0.145194	0.81739	0.927928	1.23327	70	1	RPL15	RPL15
chr2q11	0.205882	0.869281	0.677711	1.22002	118	2	RPL31, COX5B	RPL31, COX5B
chr7q11	0.167689	0.859259	0.915916	1.21731	81	1	HSPB1	HSPB1
chr17q21	0.246006	0.902347	0.5	1.20866	153	4	RPL27, GRN, MRPL27, LRRC59	RPL27, GRN, MRPL27, LRRC59
chr6q13	0.204499	0.869281	0.900901	1.19735	99	1	EEF1A1	EEF1A1
chr15q15	0.241309	0.902347	0.882883	1.1734	117	1	SERF2	SERF2
chr5q31	0.252595	0.902347	0.64759	1.1658	145	2	TGFBI, EGR1	TGFBI, EGR1
chr7p21	0.287197	0.923283	0.626506	1.12784	165	2	RPA3, NDUFA4	RPA3, NDUFA4
chr13q34	0.329243	0.923283	0.840841	1.11753	160	1	GAS6	GAS6
chr4p14	0.335378	0.923283	0.837838	1.11354	163	1	RPL9	RPL9
chr8p21	0.351738	0.923283	0.831832	1.10555	171	1	CLU	CLU
chr14q13	0.378323	0.923283	0.822823	1.09358	184	1	NFKBIA	NFKBIA
chr14q32	0.352066	0.923283	0.510271	1.08476	212	3	CRIP2, TNFAIP2	CRIP2, TNFAIP2
chr10q24	0.398773	0.923283	0.801802	1.06564	194	1	CRTAC1	CRTAC1
chr14q24	0.366782	0.923283	0.590361	1.06277	211	2	COX16, NPC2	COX16, NPC2
chr5q32	0.413088	0.923283	0.795796	1.05766	201	1	CSF1R	CSF1R
chrXq12	0.441718	0.923283	0.786787	1.04569	215	1	VSIG4	VSIG4
chr9p22	0.449898	0.923283	0.783784	1.04169	219	1	RPS6	RPS6
chr3p21	0.448276	0.923283	0.378392	1.00953	285	5	MANF, NDUFAF3, STAB1, TWF2	MANF, NDUFAF3, STAB1, TWF2
chr2p11	0.517382	0.923283	0.750751	0.997792	252	1	VAMP8	VAMP8
chr8q21	0.453287	0.923283	0.549932	0.989993	261	2	RPL7	RPL7
chr7p15	0.529652	0.923283	0.744745	0.989809	258	1	TOMM7	TOMM7
chr22q13	0.485893	0.923283	0.366996	0.979127	309	5	TSPO, RBX1, LGALS1	TSPO, RBX1, LGALS1
chr1q23	0.495208	0.923283	0.4	0.966927	309	4	FCER1G, HSPA6, FCGR2A, DUSP23	FCER1G, HSPA6, FCGR2A, DUSP23
chr14q12	0.570552	0.923283	0.726727	0.965862	278	1	NEDD8	NEDD8
chr3q26	0.597137	0.923283	0.711712	0.945907	291	1	NDUFB5	NDUFB5
chr20q13	0.515974	0.923283	0.390876	0.944871	322	4	ZFAS1, PLTP, CTSZ	ZFAS1, PLTP, CTSZ
chrXq22	0.539792	0.923283	0.52218	0.940033	311	2	RPL36A	RPL36A
chr19p13	0.528947	0.923283	0.230277	0.936549	401	15	CFD, OAZ1, JUNB, GADD45B, COMP, NFIC	CFD, OAZ1, JUNB, GADD45B, COMP, NFIC
chr6p23	0.611452	0.923283	0.702703	0.933933	298	1	CD83	CD83
chr17p12	0.613497	0.923283	0.696697	0.925951	299	1	PMP22	PMP22
chrXp22	0.528926	0.923283	0.435045	0.924841	319	3	TMSB4X, SLC25A6, PRDX4	TMSB4X, SLC25A6, PRDX4
chr20p11	0.608997	0.923283	0.502299	0.904244	351	2	CST3	CST3
chr2q14	0.580165	0.923283	0.420021	0.892901	350	3	IL1B, DBI	IL1B, DBI
chr6p25	0.591054	0.923283	0.363636	0.879024	369	4	SERPINB1, F13A1, NQO2, TUBB2A	SERPINB1, F13A1, NQO2, TUBB2A
chr8q12	0.608264	0.923283	0.408408	0.868215	367	3	RPS20, GGH, ASPH	RPS20, GGH, ASPH
chr18q21	0.711656	0.981395	0.63964	0.850119	347	1	RPL17	RPL17
chr17q25	0.684298	0.981395	0.384363	0.817097	413	3	RPL38, BAIAP2	RPL38, BAIAP2
chrXq24	0.787321	0.981395	0.612613	0.814198	384	1	SLC25A5	SLC25A5
chr9q34	0.702479	0.981395	0.380119	0.808076	424	3	ZDHHC12, AGPAT2	ZDHHC12, AGPAT2
chr11q13	0.713873	0.981395	0.248666	0.799919	493	8	PRDX5, FOLR2, FKBP2, FAU	PRDX5, FOLR2, FKBP2, FAU
chr3q27	0.799308	0.981395	0.429435	0.773072	461	2	AP2M1, ETV5	AP2M1, ETV5
chr5p15	0.862986	0.981395	0.57958	0.770295	421	1	NDUFS6	NDUFS6
chr11p13	0.865031	0.981395	0.576577	0.766304	422	1	CD59	CD59
chr9p13	0.8391	0.981395	0.416494	0.749776	484	2	HINT2	HINT2
chr3p11	0.885481	0.981395	0.561562	0.746348	432	1	CHMP2B	CHMP2B
chr1q32	0.849481	0.981395	0.410588	0.739144	490	2	CSRP1, ATP2B4	CSRP1	ATP2B4
chr1q21	0.790419	0.981395	0.256281	0.736478	527	6	S100A4, S100A6	S100A4, S100A6
chrXp11	0.861592	0.981395	0.401576	0.722921	497	2	UXT, DDX3X	UXT	DDX3X
chr12q14	0.928425	0.986941	0.537538	0.714419	453	1	CDK4	CDK4
chr2q35	0.878893	0.981395	0.394578	0.710323	507	2	RPL37A, TNS1	RPL37A, TNS1
chr5p13	0.973415	0.98963	0.51952	0.690472	475	1	DAB2	DAB2
chr2p13	0.891003	0.981395	0.376717	0.678168	514	2	ANXA4	ANXA4
chr2p23	0.99182	0.99591	0.507508	0.674507	484	1	RAB10	RAB10
chr8p23	0.99591	0.99591	0.504505	0.670516	486	1	CTSB	CTSB
chr10q23	0.922314	0.986941	0.296073	0.629406	557	3	PDLIM1, ADIRF, HHEX	PDLIM1, ADIRF, HHEX
chr17q11	0.932231	0.986941	0.287848	0.611922	563	3	RPL23A	RPL23A
chr20p13	0.955504	0.986987	-0.322289	-0.566057	407	2	C20orf27, FKBP1A	C20orf27, FKBP1A
chr16q22	0.936768	0.986941	-0.337349	-0.592508	399	2	PLA2G15, TPPP3	PLA2G15, TPPP3
chr17p11	0.918033	0.986941	-0.349398	-0.613669	391	2	RASD1, MAP2K3	RASD1, MAP2K3
chr10q22	0.901639	0.985965	-0.358434	-0.62954	384	2	ZNF503, PLAU	ZNF503, PLAU
chr4q31	0.941489	0.986941	-0.249816	-0.636065	353	4	TLR2, MND1	TLR2, MND1
chrXq28	0.86398	0.981395	-0.311178	-0.677063	342	3	RENBP, FUNDC2, BGN	RENBP, FUNDC2, BGN
chr6q23	0.868852	0.981395	-0.385542	-0.677152	370	2	EPB41L2, RPS12	EPB41L2, RPS12
chr20q12	0.976608	0.98963	-0.507508	-0.685273	500	1	MAFB	MAFB
chr12q24	0.857143	0.981395	-0.391566	-0.687732	365	2	SH2B3, RPLP0	SH2B3, RPLP0
chr7q22	0.865385	0.981395	-0.243737	-0.69105	314	5	NAMPT, SERPINE1, AP1S1	SERPINE1, AP1S1	NAMPT
chr11p11	0.961014	0.986987	-0.513514	-0.693382	492	1	NDUFS3	NDUFS3
chr19p12	0.949318	0.986987	-0.516517	-0.697437	486	1	ZNF90	ZNF90
chr2q33	0.833724	0.981395	-0.403614	-0.708893	355	2	RAPH1, NBEAL1	RAPH1, NBEAL1
chr21q22	0.808511	0.981395	-0.286984	-0.730699	303	4	IFNGR2, SIK1, RCAN1	IFNGR2, SIK1, RCAN1
chr1p34	0.807963	0.981395	-0.418675	-0.735344	344	2	CSF3R, AKR1A1	CSF3R, AKR1A1
chr7p14	0.877193	0.981395	-0.54955	-0.742041	449	1	AQP1	AQP1
chr1q25	0.863548	0.981395	-0.555556	-0.75015	442	1	ABL2	ABL2
chr15q24	0.796253	0.981395	-0.427711	-0.751215	339	2	CD276, COMMD4	CD276, COMMD4
chr2p15	0.8577	0.981395	-0.561562	-0.75826	439	1	MDH1	MDH1
chr13q22	0.85575	0.981395	-0.564565	-0.762315	438	1	KCTD12	KCTD12
chr1q42	0.779859	0.981395	-0.436747	-0.767086	332	2	GGPS1, SRP9	GGPS1, SRP9
chr15q11	0.838207	0.981395	-0.570571	-0.770425	429	1	CYFIP1	CYFIP1
chr3p25	0.832359	0.981395	-0.573574	-0.77448	426	1	CAMK1	CAMK1
chr1p31	0.812865	0.981395	-0.582583	-0.786644	416	1	GNG12	GNG12
chr5q35	0.805068	0.981395	-0.588589	-0.794754	412	1	RNF130	RNF130
chr14q11	0.709602	0.981395	-0.466867	-0.819988	302	2	NDRG2, RNASE1	NDRG2, RNASE1
chr11q22	0.723197	0.981395	-0.624625	-0.843412	370	1	ACAT1	ACAT1
chr11q12	0.634615	0.937792	-0.297872	-0.844536	230	5	BEST1, MPEG1, FADS1, MS4A6A, MS4A7	BEST1, MPEG1, FADS1, MS4A6A, MS4A7
chr12p13	0.604534	0.923283	-0.398792	-0.867693	239	3	CLEC7A, EMP1, CD9	CLEC7A, EMP1, CD9
chr3q29	0.65692	0.960114	-0.654655	-0.883961	336	1	HES1	HES1
chr4q25	0.635478	0.937792	-0.663664	-0.896126	325	1	SGMS2	SGMS2
chr8p22	0.610136	0.923283	-0.675676	-0.912345	312	1	MSR1	MSR1
chr14q22	0.608187	0.923283	-0.678679	-0.9164	311	1	PTGER2	PTGER2
chr8p11	0.594542	0.923283	-0.690691	-0.93262	304	1	SMIM19	SMIM19
chr16p12	0.582846	0.923283	-0.693694	-0.936674	298	1	ITPRIPL2	ITPRIPL2
chr15q25	0.575049	0.923283	-0.696697	-0.940729	294	1	NMB	NMB
chr7q36	0.550351	0.923283	-0.539157	-0.946954	234	2	TMEM176A, TMEM176B	TMEM176A, TMEM176B
chr4q22	0.573099	0.923283	-0.702703	-0.948839	293	1	SNCA	SNCA
chr4q34	0.563353	0.923283	-0.708709	-0.956949	288	1	HPGD	HPGD
chr18p11	0.538642	0.923283	-0.545181	-0.957535	229	2	SMCHD1, RAB31	RAB31	SMCHD1
chr3q21	0.557505	0.923283	-0.711712	-0.961004	285	1	COPG1	COPG1
chr9q21	0.553606	0.923283	-0.714715	-0.965058	283	1	MAMDC2	MAMDC2
chr10q11	0.495127	0.923283	-0.741742	-1.00155	253	1	ALOX5	ALOX5
chr22q12	0.428212	0.923283	-0.462236	-1.00573	169	3	HSCB, AP1B1, HMOX1	HSCB, AP1B1, HMOX1
chr6q14	0.483431	0.923283	-0.747748	-1.00966	247	1	ME1	ME1
chrXq13	0.479532	0.923283	-0.750751	-1.01372	245	1	PDZD11	PDZD11
chr11q14	0.469786	0.923283	-0.753754	-1.01777	240	1	PAK1	PAK1
chr15q23	0.438596	0.923283	-0.768769	-1.03805	224	1	CLN6	CLN6
chr20q11	0.432749	0.923283	-0.771772	-1.0421	221	1	HCK	HCK
chr5q14	0.38539	0.923283	-0.480363	-1.04518	152	3	SSBP2, LUCAT1, MEF2C	SSBP2, LUCAT1, MEF2C
chr7p22	0.42885	0.923283	-0.774775	-1.04616	219	1	FSCN1	FSCN1
chr8q24	0.370277	0.923283	-0.484628	-1.05446	146	3	ARC, EXOSC4	ARC, EXOSC4
chr2p21	0.364522	0.923283	-0.807808	-1.09076	186	1	RHOQ	RHOQ
chr4q13	0.350126	0.923283	-0.501511	-1.09119	138	3	CXCL1, DCK, CXCL3	CXCL1, DCK, CXCL3
chr12q15	0.360624	0.923283	-0.810811	-1.09481	184	1	CPM	CPM
chr4p15	0.350877	0.923283	-0.813814	-1.09887	179	1	LGI2	LGI2
chr16p13	0.287234	0.923283	-0.436364	-1.11104	107	4	IL32, SRRM2, POLR3K, NME4	POLR3K, NME4	IL32, SRRM2
chr20p12	0.311891	0.923283	-0.837838	-1.13131	159	1	MKKS	MKKS
chr7q34	0.269006	0.923283	-0.861862	-1.16375	137	1	ADCK2	ADCK2
chr3q13	0.255269	0.902347	-0.671687	-1.17973	108	2	FSTL1, CD86	FSTL1, CD86
chr1q22	0.250585	0.902347	-0.674699	-1.18502	106	2	SLC50A1, ARHGEF2	SLC50A1, ARHGEF2
chr6q24	0.22807	0.902347	-0.888889	-1.20024	116	1	AIG1	AIG1
chr8q13	0.212476	0.872873	-0.897898	-1.21241	108	1	LACTB2	LACTB2
chr6q21	0.204678	0.869281	-0.906907	-1.22457	104	1	SESN1	SESN1
chr7p13	0.187135	0.869281	-0.912913	-1.23268	95	1	STK17A		STK17A
chr14q23	0.169591	0.859259	-0.918919	-1.24079	86	1	SYNE2		SYNE2
chr11q24	0.1423	0.81739	-0.927928	-1.25295	72	1	ETS1		ETS1
chr16q24	0.128655	0.81739	-0.936937	-1.26512	65	1	ANKRD11		ANKRD11
chr16q13	0.124756	0.81739	-0.93994	-1.26917	63	1	MT2A		MT2A
chr6p22	0.105263	0.8	-0.948949	-1.28134	53	1	HLA-A		HLA-A
chr12q23	0.0955166	0.8	-0.951952	-1.28539	48	1	TMPO		TMPO
chr3q25	0.0916179	0.8	-0.954955	-1.28945	46	1	MBNL1		MBNL1
chr2q31	0.166276	0.859259	-0.740964	-1.3014	70	2	LINC01116, CYBRD1	LINC01116, CYBRD1
chr10q26	0.0760234	0.77037	-0.963964	-1.30161	38	1	MKI67		MKI67
chr1q44	0.0253411	0.502479	-0.987988	-1.33405	12	1	HNRNPU		HNRNPU
chr1p35	0.131148	0.81739	-0.783133	-1.37546	55	2	AHDC1, FGR	AHDC1, FGR
chr1p36	0.113772	0.81739	-0.422018	-1.39441	37	7	UBXN11, KLHL21, ID3, ACOT7, PLA2G2A, C1QA, C1QC	UBXN11, KLHL21, ID3, ACOT7, PLA2G2A, C1QA, C1QC
chr13q14	0.100703	0.8	-0.819277	-1.43895	42	2	LCP1, LACC1	LACC1	LCP1
chr11q23	0.0604396	0.656201	-0.533033	-1.51127	21	5	DDX6, IL18, SLC37A4, FXYD6	IL18, SLC37A4, FXYD6	DDX6
chr2q37	0.0374707	0.595774	-0.89759	-1.57649	15	2	ARL4C, B3GNT7	B3GNT7	ARL4C
chr1q31	0.00468384	0.237315	-0.981928	-1.72462	1	2	PTPRC, ASPM		PTPRC, ASPM
MT	0.00265957	0.237315	-0.939394	-2.39182	0	4	MT-ND3, MT-CO3, MT-ATP6, MT-CYB		MT-ND3, MT-CO3, MT-ATP6, MT-CYB

## Sheet: C2
pathway	pval	padj	ES	NES	nMoreExtreme	size	leadingEdge	leadingEdge_UP	leadingEdge_DOWN
HSIAO_HOUSEKEEPING_GENES	0.00108578	0.137217	0.64518	4.05253	0	55	ALDOA, RPL21, RPL13A, RPL27A, RPL7, RPL31, MGP, EIF4A1, RPL27, RPLP2, RPL36A, OAZ1, RPL8, RPS10, RPL23, CST3, ANXA2, PDLIM1, HSPB1, RPL23A, TMSB4X, EEF1A1, RPL38, RPS11, RPL4, FTL, RPL37A, RPS3A, CLU, NFKBIA, JUNB, HNRNPA1, RPL41, RPS6, RPL12, RPS9, LGALS1, NEDD8, PFDN5, SLC25A6, FKBP1A, RPS25, FCGRT, RPL17, MGST2, NDUFA4, SLC25A5, RPLP0	ALDOA, RPL21, RPL13A, RPL27A, RPL7, RPL31, MGP, EIF4A1, RPL27, RPLP2, RPL36A, OAZ1, RPL8, RPS10, RPL23, CST3, ANXA2, PDLIM1, HSPB1, RPL23A, TMSB4X, EEF1A1, RPL38, RPS11, RPL4, FTL, RPL37A, RPS3A, CLU, NFKBIA, JUNB, HNRNPA1, RPL41, RPS6, RPL12, RPS9, LGALS1, NEDD8, PFDN5, SLC25A6, FKBP1A, RPS25, FCGRT, RPL17, MGST2, NDUFA4, SLC25A5, RPLP0
REACTOME_METABOLISM_OF_RNA	0.00114679	0.137217	0.652092	3.71042	0	40	RPS20, RPL21, RPL13A, RPL27A, RPL7, RPL31, EIF4A1, RPL27, RPLP2, RPL36A, RPL8, RPS10, RPL23, U2AF1, RPL15, RPS13, HSPB1, RPL23A, RPL38, RPS11, PSMB7, RPL4, RPL37A, RPS3A, RPL9, HNRNPA1, RPL41, RPS6, RPL12	RPS20, RPL21, RPL13A, RPL27A, RPL7, RPL31, EIF4A1, RPL27, RPLP2, RPL36A, RPL8, RPS10, RPL23, U2AF1, RPL15, RPS13, HSPB1, RPL23A, RPL38, RPS11, PSMB7, RPL4, RPL37A, RPS3A, RPL9, HNRNPA1, RPL41, RPS6, RPL12
REACTOME_NERVOUS_SYSTEM_DEVELOPMENT	0.00112613	0.137217	0.620061	3.62294	0	43	RPS20, RPL21, RPL13A, RPL27A, RPL7, RPL31, RPL27, RPLP2, RPL36A, RPL8, ARPC1B, RPS10, TUBA1B, RPL23, RPL15, RPS13, RPL23A, AP2M1, RPL38, RPS11, PSMB7, RPL4, RPL37A, RPS3A, RPL9, RBX1, RPL41, RPS6, RPL12, RPS9, AP2S1, TUBA1C, TYROBP, FAU, PMP22, RPS25, RPL17, RPS12, RPLP0	RPS20, RPL21, RPL13A, RPL27A, RPL7, RPL31, RPL27, RPLP2, RPL36A, RPL8, ARPC1B, RPS10, TUBA1B, RPL23, RPL15, RPS13, RPL23A, AP2M1, RPL38, RPS11, PSMB7, RPL4, RPL37A, RPS3A, RPL9, RBX1, RPL41, RPS6, RPL12, RPS9, AP2S1, TUBA1C, TYROBP, FAU, PMP22, RPS25, RPL17, RPS12, RPLP0
REACTOME_REGULATION_OF_EXPRESSION_OF_SLITS_AND_ROBOS	0.00118343	0.137217	0.672695	3.55578	0	32	RPS20, RPL21, RPL13A, RPL27A, RPL7, RPL31, RPL27, RPLP2, RPL36A, RPL8, RPS10, RPL23, RPL15, RPS13, RPL23A, RPL38, RPS11, PSMB7, RPL4, RPL37A, RPS3A, RPL9, RBX1, RPL41, RPS6, RPL12, RPS9, FAU, RPS25, RPL17, RPS12, RPLP0	RPS20, RPL21, RPL13A, RPL27A, RPL7, RPL31, RPL27, RPLP2, RPL36A, RPL8, RPS10, RPL23, RPL15, RPS13, RPL23A, RPL38, RPS11, PSMB7, RPL4, RPL37A, RPS3A, RPL9, RBX1, RPL41, RPS6, RPL12, RPS9, FAU, RPS25, RPL17, RPS12, RPLP0
REACTOME_EUKARYOTIC_TRANSLATION_ELONGATION	0.00118343	0.137217	0.669967	3.51157	0	31	RPS20, RPL21, RPL13A, RPL27A, RPL7, RPL31, RPL27, RPLP2, RPL36A, RPL8, RPS10, RPL23, RPL15, RPS13, RPL23A, EEF1A1, RPL38, RPS11, RPL4, RPL37A, RPS3A, RPL9, RPL41, RPS6, RPL12, RPS9, FAU, RPS25, RPL17, RPS12, RPLP0	RPS20, RPL21, RPL13A, RPL27A, RPL7, RPL31, RPL27, RPLP2, RPL36A, RPL8, RPS10, RPL23, RPL15, RPS13, RPL23A, EEF1A1, RPL38, RPS11, RPL4, RPL37A, RPS3A, RPL9, RPL41, RPS6, RPL12, RPS9, FAU, RPS25, RPL17, RPS12, RPLP0
REACTOME_INFLUENZA_INFECTION	0.00118343	0.137217	0.669967	3.51157	0	31	RPS20, RPL21, RPL13A, RPL27A, RPL7, RPL31, RPL27, RPLP2, RPL36A, RPL8, RPS10, RPL23, RPL15, RPS13, RPL23A, RPL38, RPS11, RPL4, RPL37A, RPS3A, RPL9, RPL41, RPS6, RPL12, RPS9, FAU, SLC25A6, RPS25, RPL17, RPS12, RPLP0	RPS20, RPL21, RPL13A, RPL27A, RPL7, RPL31, RPL27, RPLP2, RPL36A, RPL8, RPS10, RPL23, RPL15, RPS13, RPL23A, RPL38, RPS11, RPL4, RPL37A, RPS3A, RPL9, RPL41, RPS6, RPL12, RPS9, FAU, SLC25A6, RPS25, RPL17, RPS12, RPLP0
REACTOME_METABOLISM_OF_AMINO_ACIDS_AND_DERIVATIVES	0.00116822	0.137217	0.650513	3.48283	0	33	RPS20, RPL21, RPL13A, RPL27A, RPL7, RPL31, RPL27, RPLP2, RPL36A, OAZ1, RPL8, RPS10, RPL23, RPL15, RPS13, RPL23A, RPL38, RPS11, PSMB7, RPL4, RPL37A, RPS3A, RPL9, RPL41, RPS6, RPL12, RPS9	RPS20, RPL21, RPL13A, RPL27A, RPL7, RPL31, RPL27, RPLP2, RPL36A, OAZ1, RPL8, RPS10, RPL23, RPL15, RPS13, RPL23A, RPL38, RPS11, PSMB7, RPL4, RPL37A, RPS3A, RPL9, RPL41, RPS6, RPL12, RPS9
KEGG_RIBOSOME	0.0011919	0.137217	0.667763	3.46241	0	30	RPS20, RPL21, RPL13A, RPL27A, RPL7, RPL31, RPL27, RPLP2, RPL36A, RPL8, RPS10, RPL23, RPL15, RPS13, RPL23A, RPL38, RPS11, RPL4, RPL37A, RPS3A, RPL9, RPL41, RPS6, RPL12, RPS9, FAU, RPS25, RPL17, RPS12, RPLP0	RPS20, RPL21, RPL13A, RPL27A, RPL7, RPL31, RPL27, RPLP2, RPL36A, RPL8, RPS10, RPL23, RPL15, RPS13, RPL23A, RPL38, RPS11, RPL4, RPL37A, RPS3A, RPL9, RPL41, RPS6, RPL12, RPS9, FAU, RPS25, RPL17, RPS12, RPLP0
REACTOME_NONSENSE_MEDIATED_DECAY_NMD	0.0011919	0.137217	0.667763	3.46241	0	30	RPS20, RPL21, RPL13A, RPL27A, RPL7, RPL31, RPL27, RPLP2, RPL36A, RPL8, RPS10, RPL23, RPL15, RPS13, RPL23A, RPL38, RPS11, RPL4, RPL37A, RPS3A, RPL9, RPL41, RPS6, RPL12, RPS9, FAU, RPS25, RPL17, RPS12, RPLP0	RPS20, RPL21, RPL13A, RPL27A, RPL7, RPL31, RPL27, RPLP2, RPL36A, RPL8, RPS10, RPL23, RPL15, RPS13, RPL23A, RPL38, RPS11, RPL4, RPL37A, RPS3A, RPL9, RPL41, RPS6, RPL12, RPS9, FAU, RPS25, RPL17, RPS12, RPLP0
REACTOME_RESPONSE_OF_EIF2AK4_GCN2_TO_AMINO_ACID_DEFICIENCY	0.0011919	0.137217	0.667763	3.46241	0	30	RPS20, RPL21, RPL13A, RPL27A, RPL7, RPL31, RPL27, RPLP2, RPL36A, RPL8, RPS10, RPL23, RPL15, RPS13, RPL23A, RPL38, RPS11, RPL4, RPL37A, RPS3A, RPL9, RPL41, RPS6, RPL12, RPS9, FAU, RPS25, RPL17, RPS12, RPLP0	RPS20, RPL21, RPL13A, RPL27A, RPL7, RPL31, RPL27, RPLP2, RPL36A, RPL8, RPS10, RPL23, RPL15, RPS13, RPL23A, RPL38, RPS11, RPL4, RPL37A, RPS3A, RPL9, RPL41, RPS6, RPL12, RPS9, FAU, RPS25, RPL17, RPS12, RPLP0
REACTOME_SELENOAMINO_ACID_METABOLISM	0.0011919	0.137217	0.667763	3.46241	0	30	RPS20, RPL21, RPL13A, RPL27A, RPL7, RPL31, RPL27, RPLP2, RPL36A, RPL8, RPS10, RPL23, RPL15, RPS13, RPL23A, RPL38, RPS11, RPL4, RPL37A, RPS3A, RPL9, RPL41, RPS6, RPL12, RPS9, FAU, RPS25, RPL17, RPS12, RPLP0	RPS20, RPL21, RPL13A, RPL27A, RPL7, RPL31, RPL27, RPLP2, RPL36A, RPL8, RPS10, RPL23, RPL15, RPS13, RPL23A, RPL38, RPS11, RPL4, RPL37A, RPS3A, RPL9, RPL41, RPS6, RPL12, RPS9, FAU, RPS25, RPL17, RPS12, RPLP0
WP_CYTOPLASMIC_RIBOSOMAL_PROTEINS	0.0011919	0.137217	0.667763	3.46241	0	30	RPS20, RPL21, RPL13A, RPL27A, RPL7, RPL31, RPL27, RPLP2, RPL36A, RPL8, RPS10, RPL23, RPL15, RPS13, RPL23A, RPL38, RPS11, RPL4, RPL37A, RPS3A, RPL9, RPL41, RPS6, RPL12, RPS9, FAU, RPS25, RPL17, RPS12, RPLP0	RPS20, RPL21, RPL13A, RPL27A, RPL7, RPL31, RPL27, RPLP2, RPL36A, RPL8, RPS10, RPL23, RPL15, RPS13, RPL23A, RPL38, RPS11, RPL4, RPL37A, RPS3A, RPL9, RPL41, RPS6, RPL12, RPS9, FAU, RPS25, RPL17, RPS12, RPLP0
REACTOME_CELLULAR_RESPONSES_TO_STIMULI	0.0010929	0.137217	0.545663	3.45246	0	58	RPS20, RPL21, RPL13A, RPL27A, RPL7, RPL31, RPL27, RPLP2, RPL36A, RPL8, RPS10, TUBA1B, RPL23, RPL15, RPS13, HSPB1, RPL23A, EEF1A1, CCL2, RPL38, RPS11, PRDX5, PSMB7, RPL4, RPL37A, RPS3A, RPL9, RBX1, RPA3, RPL41, RPS6, RPL12, KDM6B, RPS9, TUBA1C, LAMTOR4, FAU, COX5B, RPS25, CDKN1A, MAP2K3, RPL17, CSRP1, NDUFA4, RPS12, RPLP0, COX16	RPS20, RPL21, RPL13A, RPL27A, RPL7, RPL31, RPL27, RPLP2, RPL36A, RPL8, RPS10, TUBA1B, RPL23, RPL15, RPS13, HSPB1, RPL23A, EEF1A1, CCL2, RPL38, RPS11, PRDX5, PSMB7, RPL4, RPL37A, RPS3A, RPL9, RBX1, RPA3, RPL41, RPS6, RPL12, KDM6B, RPS9, TUBA1C, LAMTOR4, FAU, COX5B, RPS25, CDKN1A, MAP2K3, RPL17, CSRP1, NDUFA4, RPS12, RPLP0, COX16
REACTOME_CELLULAR_RESPONSE_TO_STARVATION	0.00118343	0.137217	0.64536	3.41129	0	32	RPS20, RPL21, RPL13A, RPL27A, RPL7, RPL31, RPL27, RPLP2, RPL36A, RPL8, RPS10, RPL23, RPL15, RPS13, RPL23A, RPL38, RPS11, RPL4, RPL37A, RPS3A, RPL9, RPL41, RPS6, RPL12, RPS9, LAMTOR4, FAU, RPS25, RPL17, RPS12, RPLP0	RPS20, RPL21, RPL13A, RPL27A, RPL7, RPL31, RPL27, RPLP2, RPL36A, RPL8, RPS10, RPL23, RPL15, RPS13, RPL23A, RPL38, RPS11, RPL4, RPL37A, RPS3A, RPL9, RPL41, RPS6, RPL12, RPS9, LAMTOR4, FAU, RPS25, RPL17, RPS12, RPLP0
REACTOME_SIGNALING_BY_ROBO_RECEPTORS	0.00115607	0.137217	0.628928	3.40312	0	34	RPS20, RPL21, RPL13A, RPL27A, RPL7, RPL31, RPL27, RPLP2, RPL36A, RPL8, RPS10, RPL23, RPL15, RPS13, RPL23A, RPL38, RPS11, PSMB7, RPL4, RPL37A, RPS3A, RPL9, RBX1, RPL41, RPS6, RPL12, RPS9	RPS20, RPL21, RPL13A, RPL27A, RPL7, RPL31, RPL27, RPLP2, RPL36A, RPL8, RPS10, RPL23, RPL15, RPS13, RPL23A, RPL38, RPS11, PSMB7, RPL4, RPL37A, RPS3A, RPL9, RBX1, RPL41, RPS6, RPL12, RPS9
REACTOME_EUKARYOTIC_TRANSLATION_INITIATION	0.00118343	0.137217	0.642243	3.39482	0	32	RPS20, RPL21, RPL13A, RPL27A, RPL7, RPL31, EIF4A1, RPL27, RPLP2, RPL36A, RPL8, RPS10, RPL23, RPL15, RPS13, RPL23A, RPL38, RPS11, RPL4, RPL37A, RPS3A, RPL9, RPL41, RPS6, RPL12, RPS9, FAU, RPS25, RPL17, RPS12, RPLP0	RPS20, RPL21, RPL13A, RPL27A, RPL7, RPL31, EIF4A1, RPL27, RPLP2, RPL36A, RPL8, RPS10, RPL23, RPL15, RPS13, RPL23A, RPL38, RPS11, RPL4, RPL37A, RPS3A, RPL9, RPL41, RPS6, RPL12, RPS9, FAU, RPS25, RPL17, RPS12, RPLP0
REACTOME_RRNA_PROCESSING	0.00118343	0.137217	0.642315	3.36663	0	31	RPS20, RPL21, RPL13A, RPL27A, RPL7, RPL31, RPL27, RPLP2, RPL36A, RPL8, RPS10, RPL23, RPL15, RPS13, RPL23A, RPL38, RPS11, RPL4, RPL37A, RPS3A, RPL9, RPL41, RPS6, RPL12, RPS9, FAU, RPS25, RPL17, RPS12, RPLP0	RPS20, RPL21, RPL13A, RPL27A, RPL7, RPL31, RPL27, RPLP2, RPL36A, RPL8, RPS10, RPL23, RPL15, RPS13, RPL23A, RPL38, RPS11, RPL4, RPL37A, RPS3A, RPL9, RPL41, RPS6, RPL12, RPS9, FAU, RPS25, RPL17, RPS12, RPLP0
REACTOME_SRP_DEPENDENT_COTRANSLATIONAL_PROTEIN_TARGETING_TO_MEMBRANE	0.00118343	0.137217	0.63801	3.34407	0	31	RPS20, RPL21, RPL13A, RPL27A, RPL7, RPL31, RPL27, RPLP2, RPL36A, RPL8, RPS10, RPL23, RPL15, RPS13, RPL23A, RPL38, RPS11, RPL4, RPL37A, RPS3A, RPL9, RPL41, RPS6, RPL12, RPS9, FAU, RPS25, RPL17, RPS12, RPLP0	RPS20, RPL21, RPL13A, RPL27A, RPL7, RPL31, RPL27, RPLP2, RPL36A, RPL8, RPS10, RPL23, RPL15, RPS13, RPL23A, RPL38, RPS11, RPL4, RPL37A, RPS3A, RPL9, RPL41, RPS6, RPL12, RPS9, FAU, RPS25, RPL17, RPS12, RPLP0
REACTOME_TRANSLATION	0.00114943	0.137217	0.586593	3.25316	0	36	RPS20, RPL21, RPL13A, RPL27A, RPL7, RPL31, EIF4A1, RPL27, RPLP2, RPL36A, RPL8, RPS10, RPL23, RPL15, RPS13, RPL23A, EEF1A1, RPL38, RPS11, RPL4, RPL37A, RPS3A, RPL9, RPL41, RPS6, RPL12	RPS20, RPL21, RPL13A, RPL27A, RPL7, RPL31, EIF4A1, RPL27, RPLP2, RPL36A, RPL8, RPS10, RPL23, RPL15, RPS13, RPL23A, EEF1A1, RPL38, RPS11, RPL4, RPL37A, RPS3A, RPL9, RPL41, RPS6, RPL12
LEE_LIVER_CANCER_SURVIVAL_DN	0.00124069	0.137217	0.646272	2.96274	0	20	RPL31, RPL27, RPL36A, IER3, TUBA1B, TMSB4X, RPL38, S100A6, RPS3A, RPL9, RBX1, ANXA4, HNRNPA1, RPS6, RPL12, RPS9, PHLDA2	RPL31, RPL27, RPL36A, IER3, TUBA1B, TMSB4X, RPL38, S100A6, RPS3A, RPL9, RBX1, ANXA4, HNRNPA1, RPS6, RPL12, RPS9, PHLDA2
REACTOME_DEVELOPMENTAL_BIOLOGY	0.00110254	0.137217	0.471039	2.91667	0	53	RPS20, RPL21, RPL13A, RPL27A, RPL7, RPL31, RPL27, RPLP2, RPL36A, RPL8, ARPC1B, RPS10, TUBA1B, RPL23, RPL15, RPS13, RPL23A, AP2M1, RPL38, RPS11, PSMB7, RPL4, RPL37A, RPS3A, RPL9, RBX1, RPL41, RPS6, RPL12, RPS9, AP2S1, TUBA1C, TYROBP, FAU, PMP22, RPS25, CDKN1A, RPL17, RPS12, RPLP0	RPS20, RPL21, RPL13A, RPL27A, RPL7, RPL31, RPL27, RPLP2, RPL36A, RPL8, ARPC1B, RPS10, TUBA1B, RPL23, RPL15, RPS13, RPL23A, AP2M1, RPL38, RPS11, PSMB7, RPL4, RPL37A, RPS3A, RPL9, RBX1, RPL41, RPS6, RPL12, RPS9, AP2S1, TUBA1C, TYROBP, FAU, PMP22, RPS25, CDKN1A, RPL17, RPS12, RPLP0
BILANGES_SERUM_AND_RAPAMYCIN_SENSITIVE_GENES	0.00127226	0.137217	0.65403	2.88557	0	18	RPL21, RPL13A, RPL27A, RPL7, RPL36A, RPL8, RPS10, RPL23, RPL15, RPS13, EEF1A1, RPL4, RPS3A, RPS6, RPS9, FAU, RPS25	RPL21, RPL13A, RPL27A, RPL7, RPL36A, RPL8, RPS10, RPL23, RPL15, RPS13, EEF1A1, RPL4, RPS3A, RPS6, RPS9, FAU, RPS25
MARTENS_TRETINOIN_RESPONSE_DN	0.00113379	0.137217	0.491885	2.82585	0	41	RPL21, RPL13A, RPL7, RPL31, RPL27, RPS10, TUBA1B, RPL23, RPL15, HSPB1, CCL3, RPL23A, TMSB4X, EEF1A1, PRDX5, RPL4, RPL37A, RPL9, ZFAS1, HNRNPA1, RPS6, FKBP2, RPS9, TUBA1C, NDUFAF3, RPS25, CD68, RPL17, UXT, RPS12, RPLP0	RPL21, RPL13A, RPL7, RPL31, RPL27, RPS10, TUBA1B, RPL23, RPL15, HSPB1, CCL3, RPL23A, TMSB4X, EEF1A1, PRDX5, RPL4, RPL37A, RPL9, ZFAS1, HNRNPA1, RPS6, FKBP2, RPS9, TUBA1C, NDUFAF3, RPS25, CD68, RPL17, UXT, RPS12, RPLP0
TIEN_INTESTINE_PROBIOTICS_24HR_DN	0.00127226	0.137217	0.637872	2.81427	0	18	RPL13A, RPL27A, RPL23, RPL23A, EEF1A1, RPS11, RPL4, FTL, RPL37A, RPS3A, RPL41, RPS6, RPL12, MANF	RPL13A, RPL27A, RPL23, RPL23A, EEF1A1, RPS11, RPL4, FTL, RPL37A, RPS3A, RPL41, RPS6, RPL12, MANF
OSMAN_BLADDER_CANCER_DN	0.00123457	0.137217	0.573725	2.77849	0	24	RPS20, RPL13A, RPLP2, RPL36A, RPS10, RPL15, RPS13, RPL23A, RPL38, SERF2, RPS11, RPL4, RPS3A, ZFAS1, TNFAIP2, RPS6, RPL12	RPS20, RPL13A, RPLP2, RPL36A, RPS10, RPL15, RPS13, RPL23A, RPL38, SERF2, RPS11, RPL4, RPS3A, ZFAS1, TNFAIP2, RPS6, RPL12
PUJANA_BRCA1_PCC_NETWORK	0.00112486	0.137217	0.459342	2.73143	0	46	RPS20, RPL21, RPL13A, RPL27A, RPL7, RPL31, EIF4A1, RPL27, RPLP2, RPL36A, TUBA1B, RPL23, U2AF1, RPL15, CCL3, RPL23A, EEF1A1, PSMB7, RPL4, RPS3A, RPA3, HNRNPA1, RPS6, RPL12, COMP	RPS20, RPL21, RPL13A, RPL27A, RPL7, RPL31, EIF4A1, RPL27, RPLP2, RPL36A, TUBA1B, RPL23, U2AF1, RPL15, CCL3, RPL23A, EEF1A1, PSMB7, RPL4, RPS3A, RPA3, HNRNPA1, RPS6, RPL12, COMP
ENK_UV_RESPONSE_KERATINOCYTE_UP	0.00113379	0.137217	0.467751	2.6872	0	41	ALDOA, EIF4A1, OAZ1, IER3, RPL8, RPS10, ANXA2, HSPB1, GSN, RPS11, GRN, PSMB7, JUNB, GADD45B, RPL12, FKBP2, RPS9, VAMP8, AP2S1, IL1B, LGALS1, NEDD8, PHLDA2, PFDN5, FAU, COX5B, CDKN1A, MAP2K3, CSRP1	ALDOA, EIF4A1, OAZ1, IER3, RPL8, RPS10, ANXA2, HSPB1, GSN, RPS11, GRN, PSMB7, JUNB, GADD45B, RPL12, FKBP2, RPS9, VAMP8, AP2S1, IL1B, LGALS1, NEDD8, PHLDA2, PFDN5, FAU, COX5B, CDKN1A, MAP2K3, CSRP1
REACTOME_INFECTIOUS_DISEASE	0.00108578	0.137217	0.411478	2.65057	0	62	RPS20, RPL21, RPL13A, RPL27A, RPL7, RPL31, RPL27, RPLP2, RPL36A, RPL8, ARPC1B, RPS10, TUBA1B, RPL23, RPL15, RPS13, RPL23A, AP2M1, RPL38, RPS11, PSMB7, RPL4, RPL37A, RPS3A, RPL9, RBX1, RPL41, RPS6, RPL12, RPS9, AP2S1, IL1B, TUBA1C, FAU, SLC25A6, FKBP1A, RPS25, MAP2K3, RPL17, RPS12, SLC25A5, RPLP0, CD9	RPS20, RPL21, RPL13A, RPL27A, RPL7, RPL31, RPL27, RPLP2, RPL36A, RPL8, ARPC1B, RPS10, TUBA1B, RPL23, RPL15, RPS13, RPL23A, AP2M1, RPL38, RPS11, PSMB7, RPL4, RPL37A, RPS3A, RPL9, RBX1, RPL41, RPS6, RPL12, RPS9, AP2S1, IL1B, TUBA1C, FAU, SLC25A6, FKBP1A, RPS25, MAP2K3, RPL17, RPS12, SLC25A5, RPLP0, CD9
TIEN_INTESTINE_PROBIOTICS_6HR_UP	0.00130378	0.137217	0.672758	2.60874	0	13	RPL27A, RPL23, RPL23A, EEF1A1, RPS11, RPL4, FTL, RPL37A, RPS3A, RPL41, RPS6	RPL27A, RPL23, RPL23A, EEF1A1, RPS11, RPL4, FTL, RPL37A, RPS3A, RPL41, RPS6
PUJANA_ATM_PCC_NETWORK	0.00114679	0.137217	0.447678	2.54729	0	40	RPS20, RPL21, RPL13A, RPL7, RPL31, RPL27, RPLP2, RPL36A, ARPC1B, RPL23, U2AF1, CCL3, RPL23A, EEF1A1, RPL4, RPS3A, RPA3, HNRNPA1, RPS6, COMP	RPS20, RPL21, RPL13A, RPL7, RPL31, RPL27, RPLP2, RPL36A, ARPC1B, RPL23, U2AF1, CCL3, RPL23A, EEF1A1, RPL4, RPS3A, RPA3, HNRNPA1, RPS6, COMP
CHNG_MULTIPLE_MYELOMA_HYPERPLOID_UP	0.00133156	0.137217	0.694399	2.52064	0	11	RPL21, RPL13A, RPL27A, RPLP2, RPL15, RPS13, RPL4, HNRNPA1, RPS6, RPS9	RPL21, RPL13A, RPL27A, RPLP2, RPL15, RPS13, RPL4, HNRNPA1, RPS6, RPS9
PECE_MAMMARY_STEM_CELL_UP	0.00127389	0.137217	0.584002	2.51168	0	17	RPS20, RPL13A, RPL27A, MGP, RPLP2, RPL8, RPS10, RPL15, RPS13, RPL23A, CLU, RPL41	RPS20, RPL13A, RPL27A, MGP, RPLP2, RPL8, RPS10, RPL15, RPS13, RPL23A, CLU, RPL41
LI_AMPLIFIED_IN_LUNG_CANCER	0.00123609	0.137217	0.535725	2.49789	0	21	RPS20, ALDOA, RPL27A, RPL7, RPL31, RPL27, RPL36A, RPL8, RPS10, HSPB1, RPL23A, RPL38, RPL37A	RPS20, ALDOA, RPL27A, RPL7, RPL31, RPL27, RPL36A, RPL8, RPS10, HSPB1, RPL23A, RPL38, RPL37A
WANG_TUMOR_INVASIVENESS_UP	0.0011919	0.137217	0.47631	2.46971	0	30	RPS20, RPL21, RPL13A, RPL27A, RPL7, RPL27, RPLP2, RPL8, TUBA1B, ANXA2, TGFBI, S100A6, RPS11, PRDX5, RBX1, NFKBIA, RPS6, DBI, NEDD8, FAU, RPLP0, NPC2, AKR1A1, NDUFS6	RPS20, RPL21, RPL13A, RPL27A, RPL7, RPL27, RPLP2, RPL8, TUBA1B, ANXA2, TGFBI, S100A6, RPS11, PRDX5, RBX1, NFKBIA, RPS6, DBI, NEDD8, FAU, RPLP0, NPC2, AKR1A1, NDUFS6
JISON_SICKLE_CELL_DISEASE_DN	0.00127226	0.137217	0.555412	2.45046	0	18	RPS20, RPL21, RPL13A, RPL7, EIF4A1, RPS13, RPL23A, EEF1A1, RPL4, RPL41, RPS6, TOMM7, SLC25A6, RPL17, RPLP0	RPS20, RPL21, RPL13A, RPL7, EIF4A1, RPS13, RPL23A, EEF1A1, RPL4, RPL41, RPS6, TOMM7, SLC25A6, RPL17, RPLP0
WEST_ADRENOCORTICAL_TUMOR_DN	0.00119048	0.137217	0.46999	2.41334	0	29	MGP, EIF4A1, RPL27, CFD, LUM, IER3, RPL23, RPL23A, EEF1A1, CCL2, TSPO, RPL38, DCN, JUNB, NFIC, RPS9, PLTP, BGN, EGR1, CSRP1, STAB1, SIRT2, COX16	MGP, EIF4A1, RPL27, CFD, LUM, IER3, RPL23, RPL23A, EEF1A1, CCL2, TSPO, RPL38, DCN, JUNB, NFIC, RPS9, PLTP, BGN, EGR1, CSRP1, STAB1, SIRT2, COX16
KIM_BIPOLAR_DISORDER_OLIGODENDROCYTE_DENSITY_CORR_UP	0.0011534	0.137217	0.440767	2.41044	0	35	ALDOA, RPL7, RPL27, OAZ1, RPL8, RPS10, RPS13, EEF1A1, GRN, RPL4, FTL, RPL41, RPS6, RPL12, AP2S1, LGALS1, NEDD8, PFDN5, NDUFB5, FAU, SLC25A6, FKBP1A, NDUFAF3, RPS25, RPS12, NPC2, AKR1A1, SRP9	ALDOA, RPL7, RPL27, OAZ1, RPL8, RPS10, RPS13, EEF1A1, GRN, RPL4, FTL, RPL41, RPS6, RPL12, AP2S1, LGALS1, NEDD8, PFDN5, NDUFB5, FAU, SLC25A6, FKBP1A, NDUFAF3, RPS25, RPS12, NPC2, AKR1A1, SRP9
NUTT_GBM_VS_AO_GLIOMA_DN	0.00145985	0.143274	0.798165	2.39236	0	7	RPS20, RPL27A, RPLP2, RPS13, RPL23A, RPL4, RPS6	RPS20, RPL27A, RPLP2, RPS13, RPL23A, RPL4, RPS6
BENPORATH_MYC_MAX_TARGETS	0.00115607	0.137217	0.435216	2.35494	0	34	RPS20, RPL27A, RPL31, RPL27, OAZ1, RPL8, TUBA1B, U2AF1, RPL15, RPS13, TMSB4X, PRDX5, PSMB7, RPL9, HNRNPA1, RPS6, FKBP2, MANF, DBI, NDUFB5	RPS20, RPL27A, RPL31, RPL27, OAZ1, RPL8, TUBA1B, U2AF1, RPL15, RPS13, TMSB4X, PRDX5, PSMB7, RPL9, HNRNPA1, RPS6, FKBP2, MANF, DBI, NDUFB5
POMEROY_MEDULLOBLASTOMA_DESMOPLASIC_VS_CLASSIC_DN	0.00145985	0.143274	0.771571	2.31265	0	7	RPL21, RPL7, MGP, RPL36A, RPS10, RPS11	RPL21, RPL7, MGP, RPL36A, RPS10, RPS11
TAKAO_RESPONSE_TO_UVB_RADIATION_UP	0.00391134	0.307405	0.568034	2.25697	2	14	RPL21, RPL27A, RPL36A, S100A4, GRN, MANF, RPS9, DBI, PFDN5, COX5B, RPS25, NDUFA4, RPLP0	RPL21, RPL27A, RPL36A, S100A4, GRN, MANF, RPS9, DBI, PFDN5, COX5B, RPS25, NDUFA4, RPLP0
YAMASHITA_LIVER_CANCER_WITH_EPCAM_UP	0.00133156	0.137217	0.599058	2.17455	0	11	RPL13A, RPL31, RPS10, RPL23A, RPS3A, RPL9, HNRNPA1, RPL17, RPS12, RPLP0	RPL13A, RPL31, RPS10, RPL23A, RPS3A, RPL9, HNRNPA1, RPL17, RPS12, RPLP0
MARTINEZ_TP53_TARGETS_DN	0.00257732	0.23095	0.519382	2.16954	1	16	RPL21, RPL31, RPL27, RPL23, TSPO, RPL37A, CLU, JUNB, CSF1R, RPS6, VAMP8	RPL21, RPL31, RPL27, RPL23, TSPO, RPL37A, CLU, JUNB, CSF1R, RPS6, VAMP8
HILLION_HMGA1_TARGETS	0.00391134	0.307405	0.540542	2.14774	2	14	ALDOA, RPL21, RPL36A, HSPB1, RPS11, CRIP2, RPS3A, CLU, PMP22, COX5B, RPS12, SLC25A5, AKR1A1	ALDOA, RPL21, RPL36A, HSPB1, RPS11, CRIP2, RPS3A, CLU, PMP22, COX5B, RPS12, SLC25A5, AKR1A1
DIRMEIER_LMP1_RESPONSE_EARLY	0.00391134	0.307405	0.550559	2.13489	2	13	RPS10, CCL3, EEF1A1, NFKBIA, JUNB, GADD45B, KDM6B, RPS9, CD83, EGR1	RPS10, CCL3, EEF1A1, NFKBIA, JUNB, GADD45B, KDM6B, RPS9, CD83, EGR1
REACTOME_ACTIVATION_OF_THE_MRNA_UPON_BINDING_OF_THE_CAP_BINDING_COMPLEX_AND_EIFS_AND_SUBSEQUENT_BINDING_TO_43S	0.00395257	0.307405	0.558528	2.09219	2	12	RPS20, EIF4A1, RPS10, RPS13, RPS11, RPS3A, RPS6, RPS9, FAU, RPS25, RPS12	RPS20, EIF4A1, RPS10, RPS13, RPS11, RPS3A, RPS6, RPS9, FAU, RPS25, RPS12
CUI_TCF21_TARGETS_2_UP	0.00247219	0.226452	0.44509	2.07529	1	21	MGP, LUM, TGFBI, DCN, GAS6, CLU, RPL41, RPL12, COMP, RPS9, PLTP, LGALS1	MGP, LUM, TGFBI, DCN, GAS6, CLU, RPL41, RPL12, COMP, RPS9, PLTP, LGALS1
KIM_ALL_DISORDERS_OLIGODENDROCYTE_NUMBER_CORR_UP	0.00116822	0.137217	0.37981	2.03349	0	33	ALDOA, RPL27, OAZ1, RPL8, RPS10, AP2M1, RPS11, FTL, RPL41, AP2S1, LGALS1, NEDD8, PFDN5, NDUFB5, FAU, SLC25A6, FKBP1A, COX5B, NDUFAF3, CSRP1, RPS12, CD9, NPC2, AKR1A1	ALDOA, RPL27, OAZ1, RPL8, RPS10, AP2M1, RPS11, FTL, RPL41, AP2S1, LGALS1, NEDD8, PFDN5, NDUFB5, FAU, SLC25A6, FKBP1A, COX5B, NDUFAF3, CSRP1, RPS12, CD9, NPC2, AKR1A1
ABE_INNER_EAR	0.00612557	0.327917	0.839394	2.03184	3	4	RPL21, MGP, RPS11, CLU	RPL21, MGP, RPS11, CLU
LEE_NEURAL_CREST_STEM_CELL_UP	0.00840336	0.384465	0.602154	2.0112	5	9	LUM, GSN, TGFBI, GRN, DCN, LGALS1, PMP22, BGN	LUM, GSN, TGFBI, GRN, DCN, LGALS1, PMP22, BGN
DAZARD_UV_RESPONSE_CLUSTER_G1	0.00598802	0.327917	0.71527	1.99939	3	6	RPL31, RPL36A, ANXA2, RPL38, RPL37A	RPL31, RPL36A, ANXA2, RPL38, RPL37A
YAGI_AML_WITH_INV_16_TRANSLOCATION	0.00247219	0.226452	0.426758	1.98982	1	21	RPS20, RPL13A, RPL27A, RPL31, RPLP2, RPS13, HSPB1, RPL23A, EEF1A1, RPL37A, RPS6, FKBP2	RPS20, RPL13A, RPL27A, RPL31, RPLP2, RPS13, HSPB1, RPL23A, EEF1A1, RPL37A, RPS6, FKBP2
HEDENFALK_BREAST_CANCER_BRACX_UP	0.00612557	0.327917	0.815152	1.97316	3	4	RPL31, RPL15, RPS13, JUNB	RPL31, RPL15, RPS13, JUNB
WP_IL18_SIGNALING_PATHWAY	0.00773196	0.370595	0.470563	1.96561	5	16	IER3, HSPB1, CCL3, TMSB4X, CCL2, RPS11, GRN, NFKBIA, TNFAIP2, IL1B, CD83, TNF, NR4A1, HMOX1, CXCL3	IER3, HSPB1, CCL3, TMSB4X, CCL2, RPS11, GRN, NFKBIA, TNFAIP2, IL1B, CD83, TNF, NR4A1, HMOX1, CXCL3
YAMAZAKI_TCEB3_TARGETS_DN	0.00765697	0.370595	0.806061	1.95116	4	4	ALDOA, TUBA1B, S100A6, HNRNPA1	ALDOA, TUBA1B, S100A6, HNRNPA1
GAJATE_RESPONSE_TO_TRABECTEDIN_UP	0.0070922	0.356513	0.61203	1.94351	4	8	CFD, S100A4, GSN, TGFBI, CLU, ANXA4	CFD, S100A4, GSN, TGFBI, CLU, ANXA4
KOKKINAKIS_METHIONINE_DEPRIVATION_48HR_UP	0.00952381	0.384465	0.558642	1.93563	6	10	LUM, HSPB1, DCN, NFKBIA, IL1B, BGN, CDKN1A, PLAU, MGST2, PLAUR	LUM, HSPB1, DCN, NFKBIA, IL1B, BGN, CDKN1A, PLAU, MGST2, PLAUR
MARTINEZ_RB1_AND_TP53_TARGETS_DN	0.00773196	0.370595	0.458923	1.91699	5	16	RPL21, RPL31, RPL27, RPL23, RPL37A, CLU, JUNB, RPS6, VAMP8, RPS25, CDKN1A	RPL21, RPL31, RPL27, RPL23, RPL37A, CLU, JUNB, RPS6, VAMP8, RPS25, CDKN1A
BILANGES_SERUM_RESPONSE_TRANSLATION	0.00765697	0.370595	0.790909	1.91448	4	4	RPL21, EEF1A1, RPL4, RPS6	RPL21, EEF1A1, RPL4, RPS6
CHIARADONNA_NEOPLASTIC_TRANSFORMATION_KRAS_UP	0.00875912	0.384465	0.637193	1.90987	5	7	LUM, TMSB4X, CCL2, NFKBIA, TNFAIP2	LUM, TMSB4X, CCL2, NFKBIA, TNFAIP2
NABA_CORE_MATRISOME	0.00992908	0.384465	0.60031	1.90629	6	8	MGP, LUM, TGFBI, DCN, GAS6, COMP, BGN	MGP, LUM, TGFBI, DCN, GAS6, COMP, BGN
MARTINEZ_RB1_TARGETS_DN	0.00636943	0.332339	0.441673	1.89955	4	17	RPL21, RPL31, RPL27, TGFBI, RPL37A, CLU, CSF1R, RPS6, SERPINB1, TYROBP, RPS25, CDKN1A	RPL21, RPL31, RPL27, TGFBI, RPL37A, CLU, CSF1R, RPS6, SERPINB1, TYROBP, RPS25, CDKN1A
NIKOLSKY_BREAST_CANCER_17Q11_Q21_AMPLICON	0.00916031	0.384465	0.731641	1.89901	5	5	RPL23, CCL3, RPL23A, CCL2	RPL23, CCL3, RPL23A, CCL2
HORIUCHI_WTAP_TARGETS_DN	0.012605	0.446456	0.568534	1.89891	8	9	RPL13A, MGP, RPL15, CRIP2	RPL13A, MGP, RPL15, CRIP2
IGLESIAS_E2F_TARGETS_UP	0.00493218	0.327917	0.400448	1.89403	3	22	CFD, LUM, TUBA1B, ANXA2, GSN, S100A6, DCN, GAS6, NFKBIA, LGALS1, TYROBP, PMP22, CSRP1, CD9, C1QC, DAB2, CTSZ, C1QA, EMP1, CYFIP1	CFD, LUM, TUBA1B, ANXA2, GSN, S100A6, DCN, GAS6, NFKBIA, LGALS1, TYROBP, PMP22, CSRP1, CD9, C1QC, DAB2, CTSZ, C1QA, EMP1, CYFIP1
KESHELAVA_MULTIPLE_DRUG_RESISTANCE	0.00630915	0.332339	0.879154	1.88071	3	3	RPL23, HSPB1, CRIP2	RPL23, HSPB1, CRIP2
WATANABE_RECTAL_CANCER_RADIOTHERAPY_RESPONSIVE_UP	0.00992908	0.384465	0.592025	1.87998	6	8	RPL36A, RPS13, EEF1A1, RPL38, GAS6, NDUFB5, FCGRT, NDUFS6	RPL36A, RPS13, EEF1A1, RPL38, GAS6, NDUFB5, FCGRT, NDUFS6
GALINDO_IMMUNE_RESPONSE_TO_ENTEROTOXIN	0.0173103	0.488718	0.517028	1.87679	12	11	IER3, CCL3, NFKBIA, TNFAIP2, JUNB, GADD45B, IL1B, CD83, TNF, PLAUR, CXCL3	IER3, CCL3, NFKBIA, TNFAIP2, JUNB, GADD45B, IL1B, CD83, TNF, PLAUR, CXCL3
TONG_INTERACT_WITH_PTTG1	0.011976	0.446456	0.669976	1.87278	7	6	RPL31, IER3, ARPC1B, RPS10, RPL41	RPL31, IER3, ARPC1B, RPS10, RPL41
DANG_BOUND_BY_MYC	0.00675676	0.343844	0.319785	1.86846	5	43	RPS20, RPL13A, RPL27A, RPL31, EIF4A1, RPL27, OAZ1, RPL8, U2AF1, RPL15, RPS13, PRDX5, PSMB7, RPL9, JUNB, HNRNPA1, RPS6, FKBP2, MANF	RPS20, RPL13A, RPL27A, RPL31, EIF4A1, RPL27, OAZ1, RPL8, U2AF1, RPL15, RPS13, PRDX5, PSMB7, RPL9, JUNB, HNRNPA1, RPS6, FKBP2, MANF
LI_INDUCED_T_TO_NATURAL_KILLER_UP	0.00499376	0.327917	0.390822	1.85734	3	23	ALDOA, S100A4, IER3, ANXA2, CCL3, TSPO, S100A6, FTL, JUNB, PLTP, LGALS1, TUBA1C, TYROBP, CDKN1A, EGR1, FCER1G, CD9	ALDOA, S100A4, IER3, ANXA2, CCL3, TSPO, S100A6, FTL, JUNB, PLTP, LGALS1, TUBA1C, TYROBP, CDKN1A, EGR1, FCER1G, CD9
RAY_TUMORIGENESIS_BY_ERBB2_CDC25A_DN	0.0167939	0.484087	0.711311	1.84624	10	5	CFD, CST3, CRIP2, NFIC	CFD, CST3, CRIP2, NFIC
KAUFFMANN_DNA_REPLICATION_GENES	0.0167939	0.484087	0.709656	1.84194	10	5	CCL3, CCL2, RPA3, NFIC	CCL3, CCL2, RPA3, NFIC
KIM_GLIS2_TARGETS_UP	0.0105402	0.402284	0.490977	1.83915	7	12	MGP, LUM, S100A4, CCL2, TGFBI, S100A6, DCN	MGP, LUM, S100A4, CCL2, TGFBI, S100A6, DCN
KORKOLA_YOLK_SAC_TUMOR	0.00788644	0.373654	0.858006	1.83547	4	3	MGP, LUM, DCN	MGP, LUM, DCN
GRABARCZYK_BCL11B_TARGETS_UP	0.0183206	0.496788	0.705167	1.83029	11	5	S100A4, U2AF1, ANXA2, LGALS1, PMP22	S100A4, U2AF1, ANXA2, LGALS1, PMP22
DANG_MYC_TARGETS_UP	0.0186418	0.498971	0.503355	1.82715	13	11	RPS20, RPL27A, EIF4A1, RPL27, RPS13, RPL9, HNRNPA1, DBI	RPS20, RPL27A, EIF4A1, RPL27, RPS13, RPL9, HNRNPA1, DBI
GNATENKO_PLATELET_SIGNATURE	0.0134731	0.446456	0.649381	1.81521	8	6	OAZ1, TMSB4X, CLU, RPL41, F13A1	OAZ1, TMSB4X, CLU, RPL41, F13A1
MUNSHI_MULTIPLE_MYELOMA_UP	0.0182073	0.496788	0.540806	1.8063	12	9	S100A4, ANXA2, EEF1A1, NFKBIA, FKBP2, DBI, CD68	S100A4, ANXA2, EEF1A1, NFKBIA, FKBP2, DBI, CD68
REACTOME_INTERLEUKIN_1_SIGNALING	0.0137825	0.446456	0.745455	1.80445	8	4	PSMB7, RBX1, NFKBIA, IL1B	PSMB7, RBX1, NFKBIA, IL1B
MODY_HIPPOCAMPUS_PRENATAL	0.0164671	0.481399	0.640206	1.78956	10	6	RPL13A, RPL8, RPL23A, RPL9, RPL12	RPL13A, RPL8, RPL23A, RPL9, RPL12
KYNG_RESPONSE_TO_H2O2_VIA_ERCC6	0.00163666	0.156891	0.98494	1.78641	0	2	RPL21, RPL31	RPL21, RPL31
MARKEY_RB1_ACUTE_LOF_UP	0.0179641	0.496788	0.638392	1.78449	11	6	SERF2, CRIP2, GAS6	SERF2, CRIP2, GAS6
FLOTHO_PEDIATRIC_ALL_THERAPY_RESPONSE_UP	0.0171278	0.488718	0.476166	1.78367	12	12	RPS20, RPL13A, RPL7, RPL27, RPL37A, RPS6, RPS9, FAU, RPL17, RPLP0, EIF3L, EMP1	RPS20, RPL13A, RPL7, RPL27, RPL37A, RPS6, RPS9, FAU, RPL17, RPLP0, EIF3L, EMP1
TIEN_INTESTINE_PROBIOTICS_2HR_UP	0.0179641	0.496788	0.636207	1.77838	11	6	RPL23, EEF1A1, RPS11, RPS3A, RPS6	RPL23, EEF1A1, RPS11, RPS3A, RPS6
GOLUB_ALL_VS_AML_DN	0.0141956	0.448229	0.827795	1.77084	8	3	CFD, CST3, NFKBIA	CFD, CST3, NFKBIA
SWEET_KRAS_ONCOGENIC_SIGNATURE	0.0181818	0.496788	0.430226	1.75873	13	15	RPL8, CST3, TGFBI, HNRNPA1, FKBP2, MANF, PHLDA2, CDKN1A, CD68, SLC25A5, NPC2	RPL8, CST3, TGFBI, HNRNPA1, FKBP2, MANF, PHLDA2, CDKN1A, CD68, SLC25A5, NPC2
BILANGES_RAPAMYCIN_SENSITIVE_GENES	0.0157729	0.471129	0.818731	1.75145	9	3	RPL27, RPL23A, TNFAIP2	RPL27, RPL23A, TNFAIP2
REACTOME_RESPONSE_TO_ELEVATED_PLATELET_CYTOSOLIC_CA2	0.022409	0.530861	0.523827	1.74959	15	9	ALDOA, CFD, TMSB4X, GAS6, CLU, MANF, F13A1, CD9	ALDOA, CFD, TMSB4X, GAS6, CLU, MANF, F13A1, CD9
ANDERSEN_LIVER_CANCER_KRT19_UP	0.0269461	0.567323	0.625	1.74706	17	6	RPL13A, RPL27A, RPS3A, RPL9, RPS25, RPS12	RPL13A, RPL27A, RPS3A, RPL9, RPS25, RPS12
REACTOME_DNA_REPLICATION	0.0157729	0.471129	0.81571	1.74499	9	3	PSMB7, RBX1, RPA3	PSMB7, RBX1, RPA3
REACTOME_SYNTHESIS_OF_DNA	0.0157729	0.471129	0.81571	1.74499	9	3	PSMB7, RBX1, RPA3	PSMB7, RBX1, RPA3
ZHOU_TNF_SIGNALING_4HR	0.0184397	0.496788	0.546941	1.73682	12	8	RPL27A, OAZ1, CCL2, PSMB7, NFKBIA	RPL27A, OAZ1, CCL2, PSMB7, NFKBIA
REN_ALVEOLAR_RHABDOMYOSARCOMA_DN	0.0130952	0.446456	0.338004	1.7356	10	29	ARPC1B, CST3, ANXA2, GSN, AP2M1, TSPO, TGFBI, S100A6, GRN, GAS6, CLU, AP2S1, PLAU, VKORC1, CHMP2B, PLAUR, NQO2, DAB2, CTSB, LRRC59, EMP1, RAB31, PRDX4, GNG12, ID3	ARPC1B, CST3, ANXA2, GSN, AP2M1, TSPO, TGFBI, S100A6, GRN, GAS6, CLU, AP2S1, PLAU, VKORC1, CHMP2B, PLAUR, NQO2, DAB2, CTSB, LRRC59, EMP1, RAB31, PRDX4, GNG12, ID3
LE_EGR2_TARGETS_UP	0.0259542	0.557204	0.66815	1.73421	16	5	RPL13A, CCL2, RPA3	RPL13A, CCL2, RPA3
TSAI_RESPONSE_TO_IONIZING_RADIATION	0.0252996	0.55495	0.476456	1.72951	18	11	CCL3, GRN, NFKBIA, JUNB, NDUFB5, CD83, CDKN1A, PLAU, CD59	CCL3, GRN, NFKBIA, JUNB, NDUFB5, CD83, CDKN1A, PLAU, CD59
KYNG_RESPONSE_TO_H2O2	0.0322129	0.59014	0.516923	1.72653	22	9	RPL21, RPL31, CFD, HNRNPA1, PFDN5, CD68, CD59, HMOX1, CTSB	RPL21, RPL31, CFD, HNRNPA1, PFDN5, CD68, CD59, HMOX1, CTSB
HILLION_HMGA1B_TARGETS	0.0252996	0.55495	0.474908	1.72389	18	11	RPL21, RPS11, CRIP2, RPS3A, CLU, COX5B, RPS12, SLC25A5, AKR1A1, PLAUR	RPL21, RPS11, CRIP2, RPS3A, CLU, COX5B, RPS12, SLC25A5, AKR1A1, PLAUR
REACTOME_TRANSCRIPTIONAL_REGULATION_BY_TP53	0.0312925	0.585728	0.496506	1.72034	22	10	PRDX5, TMEM219, RPA3, LAMTOR4, COX5B, CDKN1A, NDUFA4, COX16	PRDX5, TMEM219, RPA3, LAMTOR4, COX5B, CDKN1A, NDUFA4, COX16
LAIHO_COLORECTAL_CANCER_SERRATED_UP	0.0266312	0.567323	0.473684	1.71945	19	11	ANXA2, AP2M1, SERF2, RBX1, TOMM7, LGALS1, NEDD8, PMP22, CHMP2B, CTSB, EMP1	ANXA2, AP2M1, SERF2, RBX1, TOMM7, LGALS1, NEDD8, PMP22, CHMP2B, CTSB, EMP1
SPIELMAN_LYMPHOBLAST_EUROPEAN_VS_ASIAN_UP	0.0194175	0.503098	0.34715	1.71747	15	26	RPL27A, RPLP2, OAZ1, RPL23, CST3, HSPB1, SERF2, RPL4, RPL37A, HNRNPA1, FKBP2, DBI, FAU, COX5B, RPS25, AKR1A1, NDUFS6, NME4	RPL27A, RPLP2, OAZ1, RPL23, CST3, HSPB1, SERF2, RPL4, RPL37A, HNRNPA1, FKBP2, DBI, FAU, COX5B, RPS25, AKR1A1, NDUFS6, NME4
RODRIGUES_DCC_TARGETS_DN	0.0205047	0.503098	0.8006	1.71267	12	3	U2AF1, GSN	U2AF1, GSN
JACKSON_DNMT1_TARGETS_UP	0.0274809	0.567323	0.659574	1.71195	17	5	HSPB1, CCL2, JUNB, CDKN1A, MAP2K3	HSPB1, CCL2, JUNB, CDKN1A, MAP2K3
JAZAG_TGFB1_SIGNALING_VIA_SMAD4_DN	0.00327332	0.27536	0.942771	1.70993	1	2	RPL13A, TUBA1B	RPL13A, TUBA1B
WEIGEL_OXIDATIVE_STRESS_BY_TBH_AND_H2O2	0.00327332	0.27536	0.942771	1.70993	1	2	RPL13A, TUBA1B	RPL13A, TUBA1B
MELLMAN_TUT1_TARGETS_UP	0.00327332	0.27536	0.939759	1.70446	1	2	RPL31, RPL23	RPL31, RPL23
JINESH_BLEBBISHIELD_VS_LIVE_CONTROL_UP	0.0219072	0.525009	0.407467	1.70205	16	16	RPL13A, S100A4, RPS13, SERF2, RPL4, GAS6, ZFAS1, CDKN1A, CD68, EGR1, MRPL27, HMOX1	RPL13A, S100A4, RPS13, SERF2, RPL4, GAS6, ZFAS1, CDKN1A, CD68, EGR1, MRPL27, HMOX1
SAFFORD_T_LYMPHOCYTE_ANERGY	0.0205047	0.503098	0.794562	1.69975	12	3	IER3, CCL3, GADD45B	IER3, CCL3, GADD45B
GOTZMANN_EPITHELIAL_TO_MESENCHYMAL_TRANSITION_DN	0.0290076	0.574853	0.653495	1.69618	18	5	OAZ1, NFKBIA, FKBP2, CDKN1A, EGR1	OAZ1, NFKBIA, FKBP2, CDKN1A, EGR1
PID_FRA_PATHWAY	0.0283688	0.567323	0.533325	1.69358	19	8	MGP, CCL2, DCN, JUNB, PLAU, PLAUR, HMOX1	MGP, CCL2, DCN, JUNB, PLAU, PLAUR, HMOX1
MATTIOLI_MGUS_VS_PCL	0.0283688	0.567323	0.533139	1.69299	19	8	TUBA1B, EEF1A1, JUNB, GADD45B, RPS6	TUBA1B, EEF1A1, JUNB, GADD45B, RPS6
NATSUME_RESPONSE_TO_INTERFERON_BETA_DN	0.0434132	0.664067	0.603585	1.6872	28	6	ANXA2, FTL, GAS6, NFKBIA, LGALS1	ANXA2, FTL, GAS6, NFKBIA, LGALS1
BARIS_THYROID_CANCER_DN	0.0275651	0.567323	0.69697	1.68709	17	4	RPL13A, ANXA4, NEDD8, BGN	RPL13A, ANXA4, NEDD8, BGN
HARRIS_BRAIN_CANCER_PROGENITORS	0.0275651	0.567323	0.69697	1.68709	17	4	MGP, S100A4, S100A6, BGN	MGP, S100A4, S100A6, BGN
REACTOME_NUCLEAR_EVENTS_STIMULATED_BY_ALK_SIGNALING_IN_CANCER	0.0205047	0.503098	0.78852	1.68682	12	3	RBX1, JUNB, RPS6	RBX1, JUNB, RPS6
REACTOME_SIGNALING_BY_ALK_IN_CANCER	0.0205047	0.503098	0.78852	1.68682	12	3	RBX1, JUNB, RPS6	RBX1, JUNB, RPS6
WP_VEGFAVEGFR2_SIGNALING_PATHWAY	0.0214541	0.517157	0.325029	1.6853	17	30	ALDOA, RPL13A, RPL7, RPL27, RPLP2, HSPB1, TMSB4X, CCL2, RPS11, CRIP2, NFKBIA, RPS6, AP2S1, TUBA1C, MAP2K3, EGR1, PLAU, CSRP1	ALDOA, RPL13A, RPL7, RPL27, RPLP2, HSPB1, TMSB4X, CCL2, RPS11, CRIP2, NFKBIA, RPS6, AP2S1, TUBA1C, MAP2K3, EGR1, PLAU, CSRP1
JIANG_TIP30_TARGETS_UP	0.00654664	0.337316	0.927711	1.68261	3	2	IER3, ANXA2	IER3, ANXA2
TOMLINS_PROSTATE_CANCER_UP	0.0306279	0.579669	0.693939	1.67976	19	4	RPL31, EIF4A1, MANF, SLC25A6	RPL31, EIF4A1, MANF, SLC25A6
OSWALD_HEMATOPOIETIC_STEM_CELL_IN_COLLAGEN_GEL_UP	0.0248139	0.55495	0.366025	1.67799	19	20	IER3, RPL23, CCL3, CCL2, NFKBIA, JUNB, HNRNPA1, GADD45B, IL1B, CD83, CDKN1A, EGR1, TNF, RNASE1, DAB2, CXCL3	IER3, RPL23, CCL3, CCL2, NFKBIA, JUNB, HNRNPA1, GADD45B, IL1B, CD83, CDKN1A, EGR1, TNF, RNASE1, DAB2, CXCL3
MCBRYAN_PUBERTAL_BREAST_4_5WK_UP	0.0306569	0.579669	0.558927	1.67528	20	7	RPL36A, RPS10, RPL37A, GAS6, TNFAIP2	RPL36A, RPS10, RPL37A, GAS6, TNFAIP2
BOYLAN_MULTIPLE_MYELOMA_D_DN	0.0335878	0.601952	0.644377	1.67251	21	5	GSN, S100A6, ANXA4, LGALS1, CSRP1	GSN, S100A6, ANXA4, LGALS1, CSRP1
ROESSLER_LIVER_CANCER_METASTASIS_DN	0.00818331	0.383313	0.921687	1.67168	4	2	U2AF1, PDLIM1	U2AF1, PDLIM1
GERHOLD_ADIPOGENESIS_DN	0.0321168	0.59014	0.556992	1.66948	21	7	IER3, ANXA2, CCL2, GAS6, TNFAIP2	IER3, ANXA2, CCL2, GAS6, TNFAIP2
WELCSH_BRCA1_TARGETS_UP	0.029987	0.579669	0.419993	1.66876	22	14	LUM, ANXA2, ANXA4, SERPINB1, FCGRT, CDKN1A, NDUFA4, CD9, NPC2, PLD3, MEF2C	LUM, ANXA2, ANXA4, SERPINB1, FCGRT, CDKN1A, NDUFA4, CD9, NPC2, PLD3, MEF2C
BIOCARTA_MTA3_PATHWAY	0.00981997	0.384465	0.918675	1.66622	5	2	ALDOA, HSPB1	ALDOA, HSPB1
MOLENAAR_TARGETS_OF_CCND1_AND_CDK4_UP	0.0252366	0.55495	0.773414	1.65451	15	3	SERF2, TMEM219, KDM6B	SERF2, TMEM219, KDM6B
NABA_MATRISOME	0.0236686	0.54504	0.312871	1.6538	19	32	MGP, LUM, S100A4, CST3, ANXA2, CCL3, CCL2, TGFBI, S100A6, DCN, GAS6, ANXA4, COMP, SERPINB1, IL1B, LGALS1, F13A1, BGN	MGP, LUM, S100A4, CST3, ANXA2, CCL3, CCL2, TGFBI, S100A6, DCN, GAS6, ANXA4, COMP, SERPINB1, IL1B, LGALS1, F13A1, BGN
DARWICHE_PAPILLOMA_RISK_HIGH_UP	0.0367534	0.628621	0.681818	1.65042	23	4	FTL, RPS3A, IL1B, COX5B	FTL, RPS3A, IL1B, COX5B
DARWICHE_PAPILLOMA_RISK_LOW_UP	0.0367534	0.628621	0.681818	1.65042	23	4	FTL, RPS3A, IL1B, COX5B	FTL, RPS3A, IL1B, COX5B
MILI_PSEUDOPODIA_HAPTOTAXIS_UP	0.0367347	0.628621	0.475889	1.6489	26	10	RPS20, RPL21, RPL31	RPS20, RPL21, RPL31
MOREIRA_RESPONSE_TO_TSA_UP	0.01473	0.453111	0.906627	1.64437	8	2	EIF4A1, TMSB4X	EIF4A1, TMSB4X
REACTOME_CELLULAR_RESPONSE_TO_CHEMICAL_STRESS	0.0340426	0.607461	0.517265	1.64258	23	8	PRDX5, PSMB7, RBX1, COX5B, NDUFA4, COX16, HMOX1	PRDX5, PSMB7, RBX1, COX5B, NDUFA4, COX16, HMOX1
REACTOME_AMYLOID_FIBER_FORMATION	0.0413476	0.664067	0.678205	1.64167	26	4	CST3, GSN, TGFBI	CST3, GSN, TGFBI
WHITFIELD_CELL_CYCLE_M_G1	0.0315457	0.585728	0.767372	1.64158	19	3	RPL13A, ZFAS1, NFIC	RPL13A, ZFAS1, NFIC
GARY_CD5_TARGETS_UP	0.0254453	0.55495	0.371724	1.64004	19	18	RPL13A, RPL31, CCL3, TSPO, NFKBIA, JUNB, KDM6B, CD83, CDKN1A, MAP2K3, NPC2, NME4	RPL13A, RPL31, CCL3, TSPO, NFKBIA, JUNB, KDM6B, CD83, CDKN1A, MAP2K3, NPC2, NME4
LEIN_LOCALIZED_TO_PROXIMAL_DENDRITES	0.01473	0.453111	0.903614	1.63891	8	2	TMSB4X, EEF1A1	TMSB4X, EEF1A1
WP_TRANSLATION_FACTORS	0.01473	0.453111	0.903614	1.63891	8	2	EIF4A1, EEF1A1	EIF4A1, EEF1A1
MARSON_FOXP3_TARGETS_UP	0.0315457	0.585728	0.76512	1.63677	19	3	S100A4, S100A6	S100A4, S100A6
HOLLEMAN_VINCRISTINE_RESISTANCE_B_ALL_DN	0.0479042	0.664067	0.58552	1.6367	31	6	RPLP2, PDLIM1, RPS11, RPL12, RPS12	RPLP2, PDLIM1, RPS11, RPL12, RPS12
CHICAS_RB1_TARGETS_LOW_SERUM	0.0448179	0.664067	0.489175	1.63385	31	9	RPL36A, RPL38, ZFAS1, RPA3, TOMM7, COX5B	RPL36A, RPL38, ZFAS1, RPA3, TOMM7, COX5B
THEILGAARD_NEUTROPHIL_AT_SKIN_WOUND_UP	0.0365059	0.628621	0.421325	1.63376	27	13	EIF4A1, IER3, CCL3, EEF1A1, CCL2, IL1B, SLC25A6, MAP2K3, PLAU, TNF, CXCL3	EIF4A1, IER3, CCL3, EEF1A1, CCL2, IL1B, SLC25A6, MAP2K3, PLAU, TNF, CXCL3
DAZARD_RESPONSE_TO_UV_NHEK_UP	0.0257732	0.557204	0.390942	1.63303	19	16	RPL31, RPL36A, IER3, ANXA2, RPL38, RPL37A, JUNB, GADD45B	RPL31, RPL36A, IER3, ANXA2, RPL38, RPL37A, JUNB, GADD45B
SWEET_KRAS_TARGETS_UP	0.0382979	0.644342	0.514154	1.6327	26	8	HSPB1, CCL2, TGFBI, JUNB, GADD45B	HSPB1, CCL2, TGFBI, JUNB, GADD45B
JOHANSSON_GLIOMAGENESIS_BY_PDGFB_UP	0.0479361	0.664067	0.44681	1.6219	35	11	EEF1A1, FTL, HNRNPA1, LGALS1, DBI, RPLP0, CD9, HMOX1, CDK4, TMEM176B	EEF1A1, FTL, HNRNPA1, LGALS1, DBI, RPLP0, CD9, HMOX1, CDK4, TMEM176B
SCHAEFFER_PROSTATE_DEVELOPMENT_12HR_DN	0.0163666	0.481399	0.891566	1.61705	9	2	TUBA1B, TGFBI	TUBA1B, TGFBI
GOLDRATH_ANTIGEN_RESPONSE	0.0313631	0.585728	0.319501	1.6127	25	28	S100A4, IER3, CST3, ANXA2, CCL3, S100A6, ANXA4, RPA3, TMEM14C, GADD45B, TRAPPC1, LGALS1, DBI, TYROBP, CD68, MAP2K3	S100A4, IER3, CST3, ANXA2, CCL3, S100A6, ANXA4, RPA3, TMEM14C, GADD45B, TRAPPC1, LGALS1, DBI, TYROBP, CD68, MAP2K3
REACTOME_PCP_CE_PATHWAY	0.0394322	0.656046	0.752266	1.60927	24	3	AP2M1, PSMB7, AP2S1	AP2M1, PSMB7, AP2S1
IIZUKA_LIVER_CANCER_PROGRESSION_L0_L1_DN	0.0474732	0.664067	0.664784	1.60918	30	4	CST3, TSPO, PLTP	CST3, TSPO, PLTP
SIMBULAN_PARP1_TARGETS_UP	0.0474732	0.664067	0.663636	1.6064	30	4	MGP, S100A6, DCN, CDKN1A	MGP, S100A6, DCN, CDKN1A
LIN_MELANOMA_COPY_NUMBER_DN	0.0196399	0.503098	0.885542	1.60613	11	2	RPL21, SERF2	RPL21, SERF2
WP_SPINAL_CORD_INJURY	0.0421607	0.664067	0.428571	1.60538	31	12	CCL2, IL1B, FKBP1A, EGR1, AIF1, TNF, NR4A1, CDK4, FCGR2A, PLA2G2A, AQP1, CXCL1	CCL2, IL1B, FKBP1A, EGR1, AIF1, TNF, NR4A1, CDK4, FCGR2A, PLA2G2A, AQP1, CXCL1
BURTON_ADIPOGENESIS_7	0.0212766	0.515895	0.88253	1.60066	12	2	TGFBI, S100A6	TGFBI, S100A6
FONTAINE_PAPILLARY_THYROID_CARCINOMA_UP	0.0212766	0.515895	0.88253	1.60066	12	2	PDLIM1, S100A6	PDLIM1, S100A6
DORN_ADENOVIRUS_INFECTION_12HR_DN	0.0520674	0.664067	0.657576	1.59173	33	4	IER3, NFKBIA, CD83, MAP2K3	IER3, NFKBIA, CD83, MAP2K3
WP_IL1_SIGNALING_PATHWAY	0.0520674	0.664067	0.657576	1.59173	33	4	CCL2, NFKBIA, IL1B, MAP2K3	CCL2, NFKBIA, IL1B, MAP2K3
PEPPER_CHRONIC_LYMPHOCYTIC_LEUKEMIA_UP	0.0425868	0.664067	0.743202	1.58988	26	3	CST3, CCL3, IL1B	CST3, CCL3, IL1B
NABA_ECM_GLYCOPROTEINS	0.0564885	0.664067	0.612386	1.58947	36	5	MGP, TGFBI, GAS6, COMP	MGP, TGFBI, GAS6, COMP
GRAESSMANN_RESPONSE_TO_MC_AND_DOXORUBICIN_DN	0.0517007	0.664067	0.45849	1.58862	37	10	EIF4A1, IER3, ARPC1B, HNRNPA1, RPL41, NFIC	EIF4A1, IER3, ARPC1B, HNRNPA1, RPL41, NFIC
MOOTHA_HUMAN_MITODB_6_2002	0.0513834	0.664067	0.423157	1.5851	38	12	RPLP2, TSPO, RPS3A, NDUFB5, COX5B, NDUFA4, SLC25A5, NDUFS6, NME4, MRPL34, NDUFS3	RPLP2, TSPO, RPS3A, NDUFB5, COX5B, NDUFA4, SLC25A5, NDUFS6, NME4, MRPL34, NDUFS3
MARIADASON_RESPONSE_TO_BUTYRATE_CURCUMIN_SULINDAC_TSA_1	0.0294599	0.579669	0.870482	1.57881	17	2	TMSB4X, GRN	TMSB4X, GRN
DORN_ADENOVIRUS_INFECTION_24HR_DN	0.0553892	0.664067	0.564024	1.57661	36	6	IER3, NFKBIA, JUNB, CD83, MAP2K3, NR4A1	IER3, NFKBIA, JUNB, CD83, MAP2K3, NR4A1
DORN_ADENOVIRUS_INFECTION_32HR_DN	0.0553892	0.664067	0.564024	1.57661	36	6	IER3, NFKBIA, JUNB, CD83, MAP2K3, NR4A1	IER3, NFKBIA, JUNB, CD83, MAP2K3, NR4A1
DORN_ADENOVIRUS_INFECTION_48HR_DN	0.0553892	0.664067	0.564024	1.57661	36	6	IER3, NFKBIA, JUNB, CD83, MAP2K3, NR4A1	IER3, NFKBIA, JUNB, CD83, MAP2K3, NR4A1
PURBEY_TARGETS_OF_CTBP1_AND_SATB1_UP	0.0488959	0.664067	0.734216	1.57065	30	3	RPS10, RPS6	RPS10, RPS6
REACTOME_AUF1_HNRNP_D0_BINDS_AND_DESTABILIZES_MRNA	0.0327332	0.591782	0.864458	1.56789	19	2	HSPB1, PSMB7	HSPB1, PSMB7
REACTOME_METABOLISM_OF_POLYAMINES	0.0327332	0.591782	0.864458	1.56789	19	2	OAZ1, PSMB7	OAZ1, PSMB7
REACTOME_DEUBIQUITINATION	0.0488959	0.664067	0.731118	1.56403	30	3	PSMB7, NFKBIA, NEDD8	PSMB7, NFKBIA, NEDD8
BENPORATH_SOX2_TARGETS	0.0407125	0.660696	0.354344	1.56336	31	18	RPL7, RPL36A, RPL15, FTL, RPS3A, RPL9, TNFAIP2, HNRNPA1	RPL7, RPL36A, RPL15, FTL, RPS3A, RPL9, TNFAIP2, HNRNPA1
ZHONG_SECRETOME_OF_LUNG_CANCER_AND_MACROPHAGE	0.0557823	0.664067	0.450617	1.56134	40	10	ALDOA, CST3, ANXA2, PSMB7, CLU, BGN, NPC2, AKR1A1, CTSB, MDH1	ALDOA, CST3, ANXA2, PSMB7, CLU, BGN, NPC2, AKR1A1, CTSB, MDH1
JINESH_BLEBBISHIELD_TRANSFORMED_STEM_CELL_SPHERES_DN	0.0399485	0.656046	0.373598	1.56058	30	16	EIF4A1, S100A4, RPS13, SERF2, ZFAS1, JUNB, GADD45B, CDKN1A, CD68, EGR1	EIF4A1, S100A4, RPS13, SERF2, ZFAS1, JUNB, GADD45B, CDKN1A, CD68, EGR1
REACTOME_NEUTROPHIL_DEGRANULATION	0.046697	0.664067	0.274199	1.55905	40	39	ALDOA, CFD, CST3, ANXA2, GSN, EEF1A1, GRN, PSMB7, FTL, SERPINB1, TRAPPC1, VAMP8, TYROBP, CD68, PLAU, FCER1G, NPC2, CD59, PLAUR, RAB10, CTSB, AGPAT2, HSPA6, CTSZ, FCGR2A, RAB31, GGH, PRDX4, CYFIP1, CXCL1	ALDOA, CFD, CST3, ANXA2, GSN, EEF1A1, GRN, PSMB7, FTL, SERPINB1, TRAPPC1, VAMP8, TYROBP, CD68, PLAU, FCER1G, NPC2, CD59, PLAUR, RAB10, CTSB, AGPAT2, HSPA6, CTSZ, FCGR2A, RAB31, GGH, PRDX4, CYFIP1, CXCL1
ONDER_CDH1_TARGETS_1_UP	0.0360065	0.62624	0.858434	1.55696	21	2	CRIP2, FTL	CRIP2, FTL
ONDER_CDH1_TARGETS_3_UP	0.0360065	0.62624	0.858434	1.55696	21	2	CRIP2, FTL	CRIP2, FTL
KEGG_HUNTINGTONS_DISEASE	0.0606061	0.664067	0.415376	1.55596	45	12	AP2M1, AP2S1, NDUFB5, SLC25A6, COX5B, NDUFA4, SLC25A5, NDUFS6, NDUFS3	AP2M1, AP2S1, NDUFB5, SLC25A6, COX5B, NDUFA4, SLC25A5, NDUFS6, NDUFS3
LEIN_OLIGODENDROCYTE_MARKERS	0.0612557	0.664067	0.642424	1.55506	39	4	GSN, SERPINB1, TPPP3, CSRP1	GSN, SERPINB1, TPPP3, CSRP1
SCHOEN_NFKB_SIGNALING	0.0613772	0.664067	0.556033	1.55427	40	6	CCL2, NFKBIA, GADD45B, IL1B, PMP22	CCL2, NFKBIA, GADD45B, IL1B, PMP22
HOSHIDA_LIVER_CANCER_SUBCLASS_S2	0.0612557	0.664067	0.641839	1.55364	39	4	RPL31, RPL27, RPS25	RPL31, RPL27, RPS25
REACTOME_RNA_POLYMERASE_II_TRANSCRIPTION	0.0506173	0.664067	0.32075	1.55335	40	24	U2AF1, PRDX5, PSMB7, TMEM219, RBX1, RPA3, JUNB, CSF1R, LAMTOR4, COX5B, CDKN1A, NDUFA4, UXT, COX16, NR4A1, CDK4, MEF2C	U2AF1, PRDX5, PSMB7, TMEM219, RBX1, RPA3, JUNB, CSF1R, LAMTOR4, COX5B, CDKN1A, NDUFA4, UXT, COX16, NR4A1, CDK4, MEF2C
BASSO_CD40_SIGNALING_UP	0.0438144	0.664067	0.371865	1.55334	33	16	IER3, CCL3, TMSB4X, NFKBIA, TNFAIP2, JUNB, GADD45B, IL1B, LGALS1, CD83	IER3, CCL3, TMSB4X, NFKBIA, TNFAIP2, JUNB, GADD45B, IL1B, LGALS1, CD83
CUI_TCF21_TARGETS_UP	0.0360065	0.62624	0.855422	1.5515	21	2	LUM, DCN	LUM, DCN
DESERT_EXTRACELLULAR_MATRIX_HEPATOCELLULAR_CARCINOMA_SUBCLASS_UP	0.0360065	0.62624	0.855422	1.5515	21	2	LUM, DCN	LUM, DCN
JI_CARCINOGENESIS_BY_KRAS_AND_STK11_DN	0.0360065	0.62624	0.855422	1.5515	21	2	LUM, DCN	LUM, DCN
URS_ADIPOCYTE_DIFFERENTIATION_DN	0.0360065	0.62624	0.855422	1.5515	21	2	LUM, DCN	LUM, DCN
SESTO_RESPONSE_TO_UV_C3	0.0504732	0.664067	0.725076	1.5511	31	3	IER3, IL1B, PHLDA2	IER3, IL1B, PHLDA2
CHICAS_RB1_TARGETS_GROWING	0.0560224	0.664067	0.464135	1.55021	39	9	LUM, DCN, CLU, RPA3, BGN, EGR1	LUM, DCN, CLU, RPA3, BGN, EGR1
BHATTACHARYA_EMBRYONIC_STEM_CELL	0.0671756	0.664067	0.597124	1.54986	43	5	RPL7, EIF4A1, RPL4	RPL7, EIF4A1, RPL4
EHLERS_ANEUPLOIDY_UP	0.0504732	0.664067	0.723861	1.5485	31	3	EEF1A1, RPL9	EEF1A1, RPL9
CROONQUIST_STROMAL_STIMULATION_UP	0.0625832	0.664067	0.426545	1.54834	46	11	LUM, IER3, CCL3, TMSB4X, TGFBI, NFKBIA	LUM, IER3, CCL3, TMSB4X, TGFBI, NFKBIA
LANDIS_BREAST_CANCER_PROGRESSION_DN	0.0643713	0.664067	0.553338	1.54674	42	6	LUM, TGFBI, S100A6, GAS6	LUM, TGFBI, S100A6, GAS6
YAO_TEMPORAL_RESPONSE_TO_PROGESTERONE_CLUSTER_13	0.053455	0.664067	0.38859	1.54398	40	14	ANXA2, S100A6, HNRNPA1, LGALS1, DBI, NEDD8, NDUFB5, COX5B, CSRP1, COX16, MRPL27	ANXA2, S100A6, HNRNPA1, LGALS1, DBI, NEDD8, NDUFB5, COX5B, CSRP1, COX16, MRPL27
JOHNSTONE_PARVB_TARGETS_3_UP	0.0498783	0.664067	0.309425	1.54301	40	27	S100A4, ARPC1B, CST3, GSN, TGFBI, PRDX5, GRN, CLU, NFKBIA, ANXA4, TNFAIP2, VAMP8, MAP2K3, PLAU, CD9, NPC2, PLD3, HMOX1, CTSB	S100A4, ARPC1B, CST3, GSN, TGFBI, PRDX5, GRN, CLU, NFKBIA, ANXA4, TNFAIP2, VAMP8, MAP2K3, PLAU, CD9, NPC2, PLD3, HMOX1, CTSB
KOKKINAKIS_METHIONINE_DEPRIVATION_96HR_UP	0.0688623	0.664067	0.551829	1.54252	45	6	LUM, HSPB1, DCN, BGN, CDKN1A, PLAUR	LUM, HSPB1, DCN, BGN, CDKN1A, PLAUR
HOLLMANN_APOPTOSIS_VIA_CD40_DN	0.053455	0.664067	0.386921	1.53735	40	14	RPL8, ANXA2, PDLIM1, TSPO, SERPINB1, F13A1, MGST2, CD9, NPC2, NME4, CHMP2B	RPL8, ANXA2, PDLIM1, TSPO, SERPINB1, F13A1, MGST2, CD9, NPC2, NME4, CHMP2B
TAKEDA_TARGETS_OF_NUP98_HOXA9_FUSION_16D_UP	0.0717557	0.664067	0.591086	1.53419	46	5	CFD, LUM, PDLIM1	CFD, LUM, PDLIM1
WOOD_EBV_EBNA1_TARGETS_UP	0.0567823	0.664067	0.716937	1.53369	35	3	S100A4, CLU	S100A4, CLU
REACTOME_CELL_CYCLE_MITOTIC	0.0632411	0.664067	0.409155	1.53265	47	12	TUBA1B, PSMB7, RBX1, RPA3, TUBA1C, CDKN1A, SIRT2, CHMP2B, CDK4	TUBA1B, PSMB7, RBX1, RPA3, TUBA1C, CDKN1A, SIRT2, CHMP2B, CDK4
WONG_ENDMETRIUM_CANCER_DN	0.0441899	0.664067	0.843373	1.52965	26	2	DCN, GAS6	DCN, GAS6
HINATA_NFKB_TARGETS_KERATINOCYTE_UP	0.0632411	0.664067	0.408297	1.52944	47	12	NFKBIA, TNFAIP2, IL1B, CD83, CDKN1A, MAP2K3, PLAU, CD9, TNF, CXCL3	NFKBIA, TNFAIP2, IL1B, CD83, CDKN1A, MAP2K3, PLAU, CD9, TNF, CXCL3
REACTOME_CYTOPROTECTION_BY_HMOX1	0.0671533	0.664067	0.510215	1.52928	45	7	PSMB7, RBX1, COX5B, NDUFA4, COX16, HMOX1	PSMB7, RBX1, COX5B, NDUFA4, COX16, HMOX1
WP_MRNA_PROCESSING	0.0583596	0.664067	0.714583	1.52865	36	3	U2AF1, HNRNPA1	U2AF1, HNRNPA1
TURASHVILI_BREAST_DUCTAL_CARCINOMA_VS_LOBULAR_NORMAL_DN	0.0733533	0.665768	0.546229	1.52687	48	6	RPL31, MGP, CFD	RPL31, MGP, CFD
WANG_BARRETTS_ESOPHAGUS_UP	0.0490998	0.664067	0.834337	1.51326	29	2	TMSB4X, CLU	TMSB4X, CLU
GAVIN_FOXP3_TARGETS_CLUSTER_P4	0.0678233	0.664067	0.706949	1.51232	42	3	ANXA4, GADD45B, CD83	ANXA4, GADD45B, CD83
MUELLER_PLURINET	0.0729927	0.665768	0.50428	1.51149	49	7	U2AF1, ANXA2, RPA3, VAMP8	U2AF1, ANXA2, RPA3, VAMP8
BOQUEST_STEM_CELL_UP	0.0573664	0.664067	0.389625	1.51084	43	13	MGP, CFD, LUM, S100A4, GSN, DCN, PLTP, PHLDA2	MGP, CFD, LUM, S100A4, GSN, DCN, PLTP, PHLDA2
WHITESIDE_CISPLATIN_RESISTANCE_DN	0.0678233	0.664067	0.705789	1.50984	42	3	RPL13A, RPS9	RPL13A, RPS9
DAIRKEE_CANCER_PRONE_RESPONSE_BPA_E2	0.0765957	0.6675	0.475264	1.50921	53	8	EIF4A1, S100A4, RPL15, RPL4, RPS6, SLC25A6	EIF4A1, S100A4, RPL15, RPL4, RPS6, SLC25A6
REACTOME_CELLULAR_RESPONSE_TO_HYPOXIA	0.0523732	0.664067	0.831325	1.50779	31	2	PSMB7, RBX1	PSMB7, RBX1
REACTOME_DEGRADATION_OF_BETA_CATENIN_BY_THE_DESTRUCTION_COMPLEX	0.0523732	0.664067	0.831325	1.50779	31	2	PSMB7, RBX1	PSMB7, RBX1
REACTOME_DEGRADATION_OF_DVL	0.0523732	0.664067	0.831325	1.50779	31	2	PSMB7, RBX1	PSMB7, RBX1
REACTOME_DEGRADATION_OF_GLI1_BY_THE_PROTEASOME	0.0523732	0.664067	0.831325	1.50779	31	2	PSMB7, RBX1	PSMB7, RBX1
REACTOME_HEDGEHOG_ON_STATE	0.0523732	0.664067	0.831325	1.50779	31	2	PSMB7, RBX1	PSMB7, RBX1
REACTOME_NEGATIVE_REGULATION_OF_NOTCH4_SIGNALING	0.0523732	0.664067	0.831325	1.50779	31	2	PSMB7, RBX1	PSMB7, RBX1
REACTOME_ORC1_REMOVAL_FROM_CHROMATIN	0.0523732	0.664067	0.831325	1.50779	31	2	PSMB7, RBX1	PSMB7, RBX1
REACTOME_REGULATION_OF_RAS_BY_GAPS	0.0523732	0.664067	0.831325	1.50779	31	2	PSMB7, RBX1	PSMB7, RBX1
REACTOME_REGULATION_OF_RUNX2_EXPRESSION_AND_ACTIVITY	0.0523732	0.664067	0.831325	1.50779	31	2	PSMB7, RBX1	PSMB7, RBX1
REACTOME_SWITCHING_OF_ORIGINS_TO_A_POST_REPLICATIVE_STATE	0.0523732	0.664067	0.831325	1.50779	31	2	PSMB7, RBX1	PSMB7, RBX1
REACTOME_TCF_DEPENDENT_SIGNALING_IN_RESPONSE_TO_WNT	0.0523732	0.664067	0.831325	1.50779	31	2	PSMB7, RBX1	PSMB7, RBX1
NADLER_OBESITY_DN	0.0824427	0.670046	0.580453	1.50659	53	5	ALDOA, CFD, EEF1A1, DBI	ALDOA, CFD, EEF1A1, DBI
YANAGISAWA_LUNG_CANCER_RECURRENCE	0.0678233	0.664067	0.703927	1.50586	42	3	TMSB4X, S100A6, FAU	TMSB4X, S100A6, FAU
KYNG_RESPONSE_TO_H2O2_VIA_ERCC6_DN	0.0694006	0.664067	0.703717	1.50541	43	3	RPL21, RPL31	RPL21, RPL31
WP_LUNG_FIBROSIS	0.0759124	0.665768	0.502058	1.50483	51	7	CCL3, CCL2, IL1B, PLAU, TNF, HMOX1	CCL3, CCL2, IL1B, PLAU, TNF, HMOX1
ZHOU_TNF_SIGNALING_30MIN	0.0714286	0.664067	0.45042	1.50441	50	9	HSPB1, PRDX5, PSMB7, NFKBIA, JUNB	HSPB1, PRDX5, PSMB7, NFKBIA, JUNB
LUI_THYROID_CANCER_PAX8_PPARG_DN	0.0765697	0.6675	0.621212	1.50371	49	4	RPL21, FKBP1A, RPL17, RPS12	RPL21, FKBP1A, RPL17, RPS12
MARSHALL_VIRAL_INFECTION_RESPONSE_DN	0.0556465	0.664067	0.825301	1.49687	33	2	PDLIM1, NFKBIA	PDLIM1, NFKBIA
REACTOME_UB_SPECIFIC_PROCESSING_PROTEASES	0.0556465	0.664067	0.825301	1.49687	33	2	PSMB7, NFKBIA	PSMB7, NFKBIA
WP_NONALCOHOLIC_FATTY_LIVER_DISEASE	0.0734694	0.665768	0.43197	1.49673	53	10	CCL2, IL1B, NDUFB5, COX5B, NDUFA4, NDUFS6, TNF, NDUFS3	CCL2, IL1B, NDUFB5, COX5B, NDUFA4, NDUFS6, TNF, NDUFS3
MARZEC_IL2_SIGNALING_UP	0.0823353	0.670046	0.534451	1.49395	54	6	IER3, CCL3, GADD45B, PHLDA2	IER3, CCL3, GADD45B, PHLDA2
CAIRO_HEPATOBLASTOMA_CLASSES_UP	0.0568603	0.664067	0.319947	1.4918	45	21	EIF4A1, RPL8, RPL23, RPL15, RPL4, RPL37A, RBX1, RPS6, RPS9, PLTP	EIF4A1, RPL8, RPL23, RPL15, RPL4, RPL37A, RBX1, RPS6, RPS9, PLTP
BOYLAN_MULTIPLE_MYELOMA_PCA3_DN	0.0589198	0.664067	0.822289	1.4914	35	2	GSN, ANXA4	GSN, ANXA4
BRACHAT_RESPONSE_TO_CAMPTOTHECIN_DN	0.0589198	0.664067	0.822289	1.4914	35	2	ALDOA, ANXA4	ALDOA, ANXA4
BRACHAT_RESPONSE_TO_METHOTREXATE_DN	0.0589198	0.664067	0.822289	1.4914	35	2	ALDOA, ANXA4	ALDOA, ANXA4
HAHTOLA_MYCOSIS_FUNGOIDES_SKIN_DN	0.0589198	0.664067	0.822289	1.4914	35	2	GRN, ANXA4	GRN, ANXA4
REACTOME_MAPK_FAMILY_SIGNALING_CASCADES	0.0826953	0.670046	0.615757	1.49051	53	4	HSPB1, PSMB7, RBX1	HSPB1, PSMB7, RBX1
BIOCARTA_SLRP_PATHWAY	0.0741325	0.665768	0.694864	1.48647	46	3	LUM, DCN, BGN	LUM, DCN, BGN
NABA_PROTEOGLYCANS	0.0741325	0.665768	0.694864	1.48647	46	3	LUM, DCN, BGN	LUM, DCN, BGN
REACTOME_DISEASES_ASSOCIATED_WITH_GLYCOSAMINOGLYCAN_METABOLISM	0.0741325	0.665768	0.694864	1.48647	46	3	LUM, DCN, BGN	LUM, DCN, BGN
REACTOME_DISEASES_OF_GLYCOSYLATION	0.0741325	0.665768	0.694864	1.48647	46	3	LUM, DCN, BGN	LUM, DCN, BGN
WESTON_VEGFA_TARGETS_12HR	0.0741325	0.665768	0.694864	1.48647	46	3	MGP, CCL2, BGN	MGP, CCL2, BGN
WESTON_VEGFA_TARGETS_6HR	0.0741325	0.665768	0.694864	1.48647	46	3	MGP, CCL2, BGN	MGP, CCL2, BGN
FLECHNER_BIOPSY_KIDNEY_TRANSPLANT_OK_VS_DONOR_UP	0.0585987	0.664067	0.345187	1.48458	45	17	LUM, TUBA1B, GSN, TSPO, CLU, ANXA4, HNRNPA1, LGALS1	LUM, TUBA1B, GSN, TSPO, CLU, ANXA4, HNRNPA1, LGALS1
CHIANG_LIVER_CANCER_SUBCLASS_UNANNOTATED_DN	0.0790514	0.670046	0.396208	1.48415	59	12	ALDOA, RPA3, MANF, DBI, TYROBP, NDUFA4, UXT, FCER1G, SLC25A5, CDK4	ALDOA, RPA3, MANF, DBI, TYROBP, NDUFA4, UXT, FCER1G, SLC25A5, CDK4
WINTER_HYPOXIA_METAGENE	0.0598726	0.664067	0.344758	1.48274	46	17	ALDOA, RPL36A, ANXA2, TGFBI, FTL, LGALS1, CDKN1A, EGR1, PLAU, NR4A1, PLAUR, HMOX1	ALDOA, RPL36A, ANXA2, TGFBI, FTL, LGALS1, CDKN1A, EGR1, PLAU, NR4A1, PLAUR, HMOX1
REACTOME_SIGNALING_BY_WNT	0.0885496	0.673163	0.571226	1.48264	57	5	AP2M1, PSMB7, RBX1, AP2S1	AP2M1, PSMB7, RBX1, AP2S1
BAELDE_DIABETIC_NEPHROPATHY_UP	0.0846715	0.670046	0.494476	1.48211	57	7	CCL3, FTL, GAS6, CLU	CCL3, FTL, GAS6, CLU
REACTOME_MRNA_SPLICING	0.085758	0.670046	0.612183	1.48186	55	4	U2AF1, HNRNPA1	U2AF1, HNRNPA1
REACTOME_PROCESSING_OF_CAPPED_INTRON_CONTAINING_PRE_MRNA	0.085758	0.670046	0.612183	1.48186	55	4	U2AF1, HNRNPA1	U2AF1, HNRNPA1
WP_INTERFERON_TYPE_I_SIGNALING_PATHWAYS	0.085758	0.670046	0.611842	1.48103	55	4	EIF4A1, RPS6, MAP2K3	EIF4A1, RPS6, MAP2K3
OSAWA_TNF_TARGETS	0.0671031	0.664067	0.816265	1.48048	40	2	IER3, TNFAIP2	IER3, TNFAIP2
LEE_CALORIE_RESTRICTION_NEOCORTEX_UP	0.085758	0.670046	0.610377	1.47748	55	4	HINT2, GAS6, NFKBIA	HINT2, GAS6, NFKBIA
WEIGEL_OXIDATIVE_STRESS_RESPONSE	0.0804416	0.670046	0.690131	1.47635	50	3	IER3	IER3
KEGG_NUCLEOTIDE_EXCISION_REPAIR	0.0720131	0.664067	0.813253	1.47502	43	2	RBX1, RPA3	RBX1, RPA3
REACTOME_DNA_DAMAGE_BYPASS	0.0720131	0.664067	0.813253	1.47502	43	2	RBX1, RPA3	RBX1, RPA3
REACTOME_DNA_REPAIR	0.0720131	0.664067	0.813253	1.47502	43	2	RBX1, RPA3	RBX1, RPA3
REACTOME_DNA_REPLICATION_PRE_INITIATION	0.0720131	0.664067	0.813253	1.47502	43	2	PSMB7, RPA3	PSMB7, RPA3
REACTOME_DUAL_INCISION_IN_GG_NER	0.0720131	0.664067	0.813253	1.47502	43	2	RBX1, RPA3	RBX1, RPA3
REACTOME_DUAL_INCISION_IN_TC_NER	0.0720131	0.664067	0.813253	1.47502	43	2	RBX1, RPA3	RBX1, RPA3
REACTOME_FORMATION_OF_INCISION_COMPLEX_IN_GG_NER	0.0720131	0.664067	0.813253	1.47502	43	2	RBX1, RPA3	RBX1, RPA3
REACTOME_G2_M_CHECKPOINTS	0.0720131	0.664067	0.813253	1.47502	43	2	PSMB7, RPA3	PSMB7, RPA3
REACTOME_GLOBAL_GENOME_NUCLEOTIDE_EXCISION_REPAIR_GG_NER	0.0720131	0.664067	0.813253	1.47502	43	2	RBX1, RPA3	RBX1, RPA3
REACTOME_NUCLEOTIDE_EXCISION_REPAIR	0.0720131	0.664067	0.813253	1.47502	43	2	RBX1, RPA3	RBX1, RPA3
REACTOME_RECOGNITION_OF_DNA_DAMAGE_BY_PCNA_CONTAINING_REPLICATION_COMPLEX	0.0720131	0.664067	0.813253	1.47502	43	2	RBX1, RPA3	RBX1, RPA3
REACTOME_TRANSCRIPTION_COUPLED_NUCLEOTIDE_EXCISION_REPAIR_TC_NER	0.0720131	0.664067	0.813253	1.47502	43	2	RBX1, RPA3	RBX1, RPA3
WP_DNA_REPAIR_PATHWAYS_FULL_NETWORK	0.0720131	0.664067	0.813253	1.47502	43	2	RBX1, RPA3	RBX1, RPA3
WP_NUCLEOTIDE_EXCISION_REPAIR	0.0720131	0.664067	0.813253	1.47502	43	2	RBX1, RPA3	RBX1, RPA3
WP_NUCLEOTIDE_EXCISION_REPAIR_IN_XERODERMA_PIGMENTOSUM	0.0720131	0.664067	0.813253	1.47502	43	2	RBX1, RPA3	RBX1, RPA3
LU_EZH2_TARGETS_UP	0.0638853	0.664067	0.380056	1.47373	48	13	CFD, S100A4, IER3, SERF2, S100A6, PSMB7	CFD, S100A4, IER3, SERF2, S100A6, PSMB7
WP_ONCOSTATIN_M_SIGNALING_PATHWAY	0.0861314	0.671141	0.490863	1.47128	58	7	CCL2, NFKBIA, JUNB, RPS6, EGR1	CCL2, NFKBIA, JUNB, RPS6, EGR1
ALFANO_MYC_TARGETS	0.0798969	0.670046	0.351235	1.46716	61	16	GSN, EEF1A1, CCL2, CRIP2, GAS6, PLAU, CSRP1, NPC2, CD59, PLAUR, DAB2, EMP1, KCTD12, ID3, ADM	GSN, EEF1A1, CCL2, CRIP2, GAS6, PLAU, CSRP1, NPC2, CD59, PLAUR, DAB2, EMP1, KCTD12, ID3, ADM
AGUIRRE_PANCREATIC_CANCER_COPY_NUMBER_DN	0.0916031	0.684036	0.56523	1.46708	59	5	HNRNPA1, RPS6, PFDN5	HNRNPA1, RPS6, PFDN5
CHEOK_RESPONSE_TO_HD_MTX_UP	0.0916031	0.684036	0.563951	1.46376	59	5	S100A4, ANXA2, TYROBP	S100A4, ANXA2, TYROBP
BLANCO_MELO_COVID19_BRONCHIAL_EPITHELIAL_CELLS_SARS_COV_2_INFECTION_UP	0.0802721	0.670046	0.422445	1.46372	58	10	IER3, NFKBIA, TNFAIP2, SERPINB1, IL1B, TUBA1C, TNF, PLAUR	IER3, NFKBIA, TNFAIP2, SERPINB1, IL1B, TUBA1C, TNF, PLAUR
HOEBEKE_LYMPHOID_STEM_CELL_DN	0.0890511	0.673163	0.488173	1.46321	60	7	RPL36A, HSPB1, S100A6, RPS6, IL1B	RPL36A, HSPB1, S100A6, RPS6, IL1B
BONOME_OVARIAN_CANCER_SURVIVAL_OPTIMAL_DEBULKING	0.0812325	0.670046	0.437747	1.46208	57	9	GSN, TSPO, RBX1, KDM6B, VAMP8, NEDD8	GSN, TSPO, RBX1, KDM6B, VAMP8, NEDD8
REACTOME_DOWNSTREAM_SIGNALING_EVENTS_OF_B_CELL_RECEPTOR_BCR	0.0851735	0.670046	0.682779	1.46062	53	3	PSMB7, NFKBIA, FKBP1A	PSMB7, NFKBIA, FKBP1A
REACTOME_MTOR_SIGNALLING	0.0851735	0.670046	0.682779	1.46062	53	3	RPS6, LAMTOR4, FKBP1A	RPS6, LAMTOR4, FKBP1A
REACTOME_MTORC1_MEDIATED_SIGNALLING	0.0851735	0.670046	0.682779	1.46062	53	3	RPS6, LAMTOR4, FKBP1A	RPS6, LAMTOR4, FKBP1A
REACTOME_SIGNALING_BY_THE_B_CELL_RECEPTOR_BCR	0.0851735	0.670046	0.682779	1.46062	53	3	PSMB7, NFKBIA, FKBP1A	PSMB7, NFKBIA, FKBP1A
WP_VITAMIN_D_RECEPTOR_PATHWAY	0.0934307	0.692664	0.487049	1.45984	63	7	S100A4, S100A6, JUNB, SERPINB1, CDKN1A, CD9	S100A4, S100A6, JUNB, SERPINB1, CDKN1A, CD9
RHEIN_ALL_GLUCOCORTICOID_THERAPY_DN	0.0799001	0.670046	0.306982	1.45889	63	23	RPL31, TUBA1B, RPL23, PDLIM1, HSPB1, TUBA1C, NDUFB5, EGR1, RPLP0, CD9, AKR1A1, CDK4, MEF2C, EMP1, GGH, MDH1, PRDX4, CYFIP1, RCAN1	RPL31, TUBA1B, RPL23, PDLIM1, HSPB1, TUBA1C, NDUFB5, EGR1, RPLP0, CD9, AKR1A1, CDK4, MEF2C, EMP1, GGH, MDH1, PRDX4, CYFIP1, RCAN1
MUELLER_METHYLATED_IN_GLIOBLASTOMA	0.0851735	0.670046	0.680847	1.45648	53	3	S100A4, IER3	S100A4, IER3
LASTOWSKA_NEUROBLASTOMA_COPY_NUMBER_UP	0.0816327	0.670046	0.420077	1.45552	59	10	RPL23, RPL38, TRAPPC1, PMP22, MAP2K3, MRPL27, BAIAP2, RAB10, LRRC59	RPL23, RPL38, TRAPPC1, PMP22, MAP2K3, MRPL27, BAIAP2, RAB10, LRRC59
HAHTOLA_MYCOSIS_FUNGOIDES_CD4_DN	0.0834697	0.670046	0.801205	1.45316	50	2	RPL31, HNRNPA1	RPL31, HNRNPA1
PID_AR_PATHWAY	0.0834697	0.670046	0.801205	1.45316	50	2	GSN, HNRNPA1	GSN, HNRNPA1
SCHLOSSER_MYC_TARGETS_REPRESSED_BY_SERUM	0.0834697	0.670046	0.801205	1.45316	50	2	U2AF1, HNRNPA1	U2AF1, HNRNPA1
FOURNIER_ACINAR_DEVELOPMENT_LATE_DN	0.0851064	0.670046	0.800713	1.45227	51	2	EIF4A1	EIF4A1
BYSTRYKH_HEMATOPOIESIS_STEM_CELL_QTL_CIS	0.0978723	0.702258	0.457055	1.45139	68	8	CST3, SERF2, DBI, CSRP1, CD59, SRP9, EMP1, GGH	CST3, SERF2, DBI, CSRP1, CD59, SRP9, EMP1, GGH
VISALA_AGING_LYMPHOCYTE_UP	0.0883797	0.673163	0.798193	1.4477	53	2	TMSB4X, CSF1R	TMSB4X, CSF1R
REACTOME_RECYCLING_PATHWAY_OF_L1	0.0992366	0.702258	0.556876	1.4454	64	5	TUBA1B, AP2M1, AP2S1, TUBA1C	TUBA1B, AP2M1, AP2S1, TUBA1C
LEONARD_HYPOXIA	0.0995406	0.702258	0.596327	1.44348	64	4	ALDOA, JUNB, HNRNPA1	ALDOA, JUNB, HNRNPA1
REACTOME_MITOTIC_G2_G2_M_PHASES	0.106287	0.702258	0.515191	1.44011	70	6	TUBA1B, PSMB7, RBX1, TUBA1C, CDKN1A	TUBA1B, PSMB7, RBX1, TUBA1C, CDKN1A
CONCANNON_APOPTOSIS_BY_EPOXOMICIN_DN	0.104965	0.702258	0.453092	1.4388	73	8	LUM, S100A4, TMSB4X, RPA3, DBI	LUM, S100A4, TMSB4X, RPA3, DBI
HOSHIDA_LIVER_CANCER_SUBCLASS_S1	0.0957944	0.702258	0.268651	1.43835	81	33	ALDOA, MGP, LUM, OAZ1, IER3, ARPC1B, CCL3, TMSB4X, CRIP2, GRN, ANXA4, AP2S1, LGALS1, F13A1, AIF1, NPC2, PLD3, PLAUR, RNASE1, DAB2, FCGR2A, RAB31, AQP1, CYFIP1, CXCL1, ID3	ALDOA, MGP, LUM, OAZ1, IER3, ARPC1B, CCL3, TMSB4X, CRIP2, GRN, ANXA4, AP2S1, LGALS1, F13A1, AIF1, NPC2, PLD3, PLAUR, RNASE1, DAB2, FCGR2A, RAB31, AQP1, CYFIP1, CXCL1, ID3
FARMER_BREAST_CANCER_APOCRINE_VS_BASAL	0.0870748	0.673163	0.415044	1.43808	63	10	S100A4, PDLIM1, CCL2, S100A6, CLU, DBI	S100A4, PDLIM1, CCL2, S100A6, CLU, DBI
REACTOME_PLASMA_LIPOPROTEIN_ASSEMBLY_REMODELING_AND_CLEARANCE	0.0995406	0.702258	0.593939	1.4377	64	4	AP2M1, AP2S1, PLTP, NPC2	AP2M1, AP2S1, PLTP, NPC2
YAGI_AML_RELAPSE_PROGNOSIS	0.0995406	0.702258	0.593939	1.4377	64	4	TSPO, NFKBIA, CD68, NPC2	TSPO, NFKBIA, CD68, NPC2
KIM_ALL_DISORDERS_CALB1_CORR_DN	0.0883797	0.673163	0.792169	1.43677	53	2	S100A4, GADD45B	S100A4, GADD45B
MARKS_HDAC_TARGETS_UP	0.0883797	0.673163	0.792169	1.43677	53	2	GSN, GADD45B	GSN, GADD45B
MARSON_FOXP3_CORE_DIRECT_TARGETS	0.0883797	0.673163	0.792169	1.43677	53	2	S100A6, GADD45B	S100A6, GADD45B
NGUYEN_NOTCH1_TARGETS_DN	0.0883797	0.673163	0.792169	1.43677	53	2	EEF1A1, GADD45B	EEF1A1, GADD45B
OHGUCHI_LIVER_HNF4A_TARGETS_UP	0.0883797	0.673163	0.792169	1.43677	53	2	GSN, GADD45B	GSN, GADD45B
WP_GLUCOCORTICOID_RECEPTOR_PATHWAY	0.0883797	0.673163	0.792169	1.43677	53	2	CCL2, GADD45B	CCL2, GADD45B
KIM_MYCN_AMPLIFICATION_TARGETS_DN	0.0993691	0.702258	0.670695	1.43477	62	3	DCN, MIR22HG, FCGRT	DCN, MIR22HG, FCGRT
SANSOM_APC_TARGETS_DN	0.106383	0.702258	0.451744	1.43452	74	8	TGFBI, PLTP, TYROBP, MGST2, SIRT2, C1QC	TGFBI, PLTP, TYROBP, MGST2, SIRT2, C1QC
REACTOME_HEDGEHOG_OFF_STATE	0.109281	0.705701	0.512711	1.43318	72	6	TUBA1B, PSMB7, RBX1, TUBA1C	TUBA1B, PSMB7, RBX1, TUBA1C
REACTOME_SIGNALING_BY_HEDGEHOG	0.109281	0.705701	0.512711	1.43318	72	6	TUBA1B, PSMB7, RBX1, TUBA1C	TUBA1B, PSMB7, RBX1, TUBA1C
PID_AP1_PATHWAY	0.106383	0.702258	0.450944	1.43198	74	8	CCL2, JUNB, EGR1, PLAU	CCL2, JUNB, EGR1, PLAU
WONG_MITOCHONDRIA_GENE_MODULE	0.0886571	0.673163	0.368606	1.42933	67	13	TSPO, PRDX5, HINT2, TOMM7, NDUFB5, COX5B, NDUFA4, NDUFS6, MRPL27, NME4	TSPO, PRDX5, HINT2, TOMM7, NDUFB5, COX5B, NDUFA4, NDUFS6, MRPL27, NME4
YAO_TEMPORAL_RESPONSE_TO_PROGESTERONE_CLUSTER_7	0.0932897	0.692664	0.787467	1.42825	56	2	EIF4A1	EIF4A1
BLANCO_MELO_HUMAN_PARAINFLUENZA_VIRUS_3_INFECTION_A594_CELLS_UP	0.108397	0.703668	0.550152	1.42794	70	5	CCL3, IL1B, CD68, EGR1, PLAUR	CCL3, IL1B, CD68, EGR1, PLAUR
BILBAN_B_CLL_LPL_DN	0.102603	0.702258	0.589576	1.42713	66	4	EIF4A1, IER3, JUNB	EIF4A1, IER3, JUNB
BHATI_G2M_ARREST_BY_2METHOXYESTRADIOL_DN	0.110778	0.705701	0.510334	1.42653	73	6	RPL31, RPL36A, DCN, RPL12	RPL31, RPL36A, DCN, RPL12
MARIADASON_RESPONSE_TO_BUTYRATE_SULINDAC_6	0.0949264	0.698726	0.786166	1.42589	57	2	EIF4A1	EIF4A1
WP_EGFR_TYROSINE_KINASE_INHIBITOR_RESISTANCE	0.0949264	0.698726	0.786145	1.42585	57	2	GAS6, RPS6	GAS6, RPS6
WP_KIT_RECEPTOR_SIGNALING_PATHWAY	0.0949264	0.698726	0.786145	1.42585	57	2	JUNB, RPS6	JUNB, RPS6
JIANG_AGING_HYPOTHALAMUS_UP	0.104135	0.702258	0.587879	1.42302	67	4	CSF1R, NDUFB5, RPS12, AKR1A1	CSF1R, NDUFB5, RPS12, AKR1A1
ALONSO_METASTASIS_UP	0.0922078	0.686066	0.347683	1.4213	70	15	LUM, RPS10, PRDX5, PMP22, CDKN1A, VKORC1, NPC2, CTSB, EMP1, GGH, DCK, MDH1, GNG12	LUM, RPS10, PRDX5, PMP22, CDKN1A, VKORC1, NPC2, CTSB, EMP1, GGH, DCK, MDH1, GNG12
WP_ANTIVIRAL_AND_ANTIINFLAMMATORY_EFFECTS_OF_NRF2_ON_SARSCOV2_PATHWAY	0.11145	0.706767	0.547112	1.42005	72	5	CCL2, NFKBIA, IL1B, TNF, HMOX1	CCL2, NFKBIA, IL1B, TNF, HMOX1
LIANG_HEMATOPOIESIS_STEM_CELL_NUMBER_SMALL_VS_HUGE_DN	0.104135	0.702258	0.585574	1.41745	67	4	S100A4, S100A6, GADD45B	S100A4, S100A6, GADD45B
LEE_LIVER_CANCER_ACOX1_UP	0.102524	0.702258	0.662529	1.4173	64	3	ANXA2, RPL12	ANXA2, RPL12
LEE_LIVER_CANCER_MYC_TGFA_UP	0.102524	0.702258	0.662529	1.4173	64	3	ANXA2, RPL12	ANXA2, RPL12
HOLLEMAN_VINCRISTINE_RESISTANCE_ALL_DN	0.109489	0.705701	0.47267	1.41674	74	7	RPL31, RPLP2, RPL23A, RPL12	RPL31, RPLP2, RPL23A, RPL12
BERENJENO_TRANSFORMED_BY_RHOA_FOREVER_DN	0.102524	0.702258	0.662203	1.4166	64	3	MGP, IER3	MGP, IER3
AFFAR_YY1_TARGETS_UP	0.102524	0.702258	0.661631	1.41538	64	3	CLU, PLTP, CDKN1A	CLU, PLTP, CDKN1A
KASLER_HDAC7_TARGETS_2_DN	0.102524	0.702258	0.661631	1.41538	64	3	NFKBIA, GADD45B, CDKN1A	NFKBIA, GADD45B, CDKN1A
LAU_APOPTOSIS_CDKN2A_UP	0.102524	0.702258	0.661631	1.41538	64	3	CLU, NFKBIA, CDKN1A	CLU, NFKBIA, CDKN1A
MANN_RESPONSE_TO_AMIFOSTINE_UP	0.102524	0.702258	0.661631	1.41538	64	3	S100A4, NEDD8, CDKN1A	S100A4, NEDD8, CDKN1A
MCBRYAN_PUBERTAL_BREAST_3_4WK_DN	0.102524	0.702258	0.661631	1.41538	64	3	RPL36A, RPS10, CDKN1A	RPL36A, RPS10, CDKN1A
REACTOME_CELL_CYCLE_CHECKPOINTS	0.102524	0.702258	0.661631	1.41538	64	3	PSMB7, RPA3, CDKN1A	PSMB7, RPA3, CDKN1A
REACTOME_CELLULAR_RESPONSE_TO_HEAT_STRESS	0.104135	0.702258	0.584528	1.41491	67	4	HSPB1, EEF1A1, RPA3	HSPB1, EEF1A1, RPA3
REACTOME_HSF1_ACTIVATION	0.104135	0.702258	0.584528	1.41491	67	4	HSPB1, EEF1A1, RPA3	HSPB1, EEF1A1, RPA3
PUJANA_BREAST_CANCER_LIT_INT_NETWORK	0.114504	0.712968	0.544073	1.41217	74	5	NFKBIA, RPA3, JUNB, MAP2K3, CDK4	NFKBIA, RPA3, JUNB, MAP2K3, CDK4
REACTOME_S_PHASE	0.114504	0.712968	0.544073	1.41217	74	5	PSMB7, RBX1, RPA3, CDKN1A, CDK4	PSMB7, RBX1, RPA3, CDKN1A, CDK4
GERY_CEBP_TARGETS	0.107843	0.702258	0.4226	1.41149	76	9	DCN, CLU, JUNB, GADD45B, CD68, PLAUR, HMOX1, BAIAP2	DCN, CLU, JUNB, GADD45B, CD68, PLAUR, HMOX1, BAIAP2
DAZARD_UV_RESPONSE_CLUSTER_G28	0.114504	0.712968	0.543451	1.41055	74	5	IER3, ANXA2, GADD45B, PHLDA2	IER3, ANXA2, GADD45B, PHLDA2
GEISS_RESPONSE_TO_DSRNA_UP	0.104135	0.702258	0.582561	1.41015	67	4	CCL2, NFKBIA, TNFAIP2	CCL2, NFKBIA, TNFAIP2
REACTOME_CARGO_RECOGNITION_FOR_CLATHRIN_MEDIATED_ENDOCYTOSIS	0.114504	0.712968	0.542763	1.40877	74	5	AP2M1, VAMP8, AP2S1, NEDD8	AP2M1, VAMP8, AP2S1, NEDD8
REACTOME_CLATHRIN_MEDIATED_ENDOCYTOSIS	0.114504	0.712968	0.542763	1.40877	74	5	AP2M1, VAMP8, AP2S1, NEDD8	AP2M1, VAMP8, AP2S1, NEDD8
LIU_PROSTATE_CANCER_DN	0.101737	0.702258	0.307269	1.40863	81	20	CFD, S100A4, ANXA2, PDLIM1, HSPB1, S100A6, GAS6, CLU, LGALS1, PMP22, PLAU, CSRP1	CFD, S100A4, ANXA2, PDLIM1, HSPB1, S100A6, GAS6, CLU, LGALS1, PMP22, PLAU, CSRP1
VALK_AML_CLUSTER_9	0.105666	0.702258	0.581818	1.40835	68	4	TGFBI, VSIG4, TPPP3, CD59	TGFBI, VSIG4, TPPP3, CD59
REACTOME_RESPIRATORY_ELECTRON_TRANSPORT	0.0952381	0.699771	0.406372	1.40803	69	10	NDUFB5, COX5B, NDUFAF3, NDUFA4, COX16, NDUFS6, NDUFS3	NDUFB5, COX5B, NDUFAF3, NDUFA4, COX16, NDUFS6, NDUFS3
DITTMER_PTHLH_TARGETS_UP	0.115269	0.716653	0.502793	1.40545	76	6	AP2M1, RBX1, VAMP8, AP2S1, PLAU	AP2M1, RBX1, VAMP8, AP2S1, PLAU
CHARAFE_BREAST_CANCER_LUMINAL_VS_BASAL_UP	0.105666	0.702258	0.580415	1.40496	68	4	CFD, SERF2, DDAH2	CFD, SERF2, DDAH2
REACTOME_INTEGRIN_CELL_SURFACE_INTERACTIONS	0.121113	0.72631	0.774096	1.404	73	2	LUM, COMP	LUM, COMP
ROPERO_HDAC2_TARGETS	0.121113	0.72631	0.774096	1.404	73	2	TNFAIP2, COMP	TNFAIP2, COMP
WP_16P112_PROXIMAL_DELETION_SYNDROME	0.11041	0.705701	0.655589	1.40245	69	3	ALDOA, TMEM219, MAP2K3	ALDOA, TMEM219, MAP2K3
WP_TRANSLATION_INHIBITORS_IN_CHRONICALLY_ACTIVATED_PDGFRA_CELLS	0.11041	0.705701	0.655589	1.40245	69	3	EIF4A1, RPS6, MAP2K3	EIF4A1, RPS6, MAP2K3
BLUM_RESPONSE_TO_SALIRASIB_DN	0.100391	0.702258	0.360673	1.39857	76	13	HSPB1, CCL2, CRIP2, RBX1, RPA3, JUNB	HSPB1, CCL2, CRIP2, RBX1, RPA3, JUNB
HOEBEKE_LYMPHOID_STEM_CELL_UP	0.111792	0.707843	0.577309	1.39744	72	4	EIF4A1, TNFAIP2, HNRNPA1	EIF4A1, TNFAIP2, HNRNPA1
LIAN_LIPA_TARGETS_3M	0.110821	0.705701	0.351578	1.39693	84	14	TNFAIP2, MS4A7, CD68, FCER1G, C1QC, HMOX1, MS4A6A, CTSB, CXCL3, MAFB, C1QA, FCGR2A	TNFAIP2, MS4A7, CD68, FCER1G, C1QC, HMOX1, MS4A6A, CTSB, CXCL3, MAFB, C1QA, FCGR2A
LIAN_LIPA_TARGETS_6M	0.110821	0.705701	0.351578	1.39693	84	14	TNFAIP2, MS4A7, CD68, FCER1G, C1QC, HMOX1, MS4A6A, CTSB, CXCL3, MAFB, C1QA, FCGR2A	TNFAIP2, MS4A7, CD68, FCER1G, C1QC, HMOX1, MS4A6A, CTSB, CXCL3, MAFB, C1QA, FCGR2A
KAAB_FAILED_HEART_VENTRICLE_DN	0.119084	0.72631	0.537994	1.39639	77	5	SERPINB1, F13A1, CD68, FCER1G, NQO2	SERPINB1, F13A1, CD68, FCER1G, NQO2
DANG_REGULATED_BY_MYC_DN	0.102372	0.702258	0.292644	1.39076	81	23	MGP, IER3, HSPB1, TMSB4X, TSPO, FTL, ANXA4, SERPINB1, PMP22, FCGRT, CDKN1A, RPS12, NPC2, PLAUR, HMOX1, RAB10, CTSB, AQP1, ID3, ADM	MGP, IER3, HSPB1, TMSB4X, TSPO, FTL, ANXA4, SERPINB1, PMP22, FCGRT, CDKN1A, RPS12, NPC2, PLAUR, HMOX1, RAB10, CTSB, AQP1, ID3, ADM
MOOTHA_PGC	0.101781	0.702258	0.315056	1.39002	79	18	PSMB7, RPA3, MANF, VAMP8, DBI, NDUFB5, COX5B, MAP2K3, SLC25A5, TWF2, MRPL34, EIF3L, NDUFS3, RAB31, ACOT7	PSMB7, RPA3, MANF, VAMP8, DBI, NDUFB5, COX5B, MAP2K3, SLC25A5, TWF2, MRPL34, EIF3L, NDUFS3, RAB31, ACOT7
PID_PRL_SIGNALING_EVENTS_PATHWAY	0.113565	0.712968	0.649547	1.38953	71	3	TUBA1B, CDKN1A, EGR1	TUBA1B, CDKN1A, EGR1
REACTOME_PTEN_REGULATION	0.113565	0.712968	0.649547	1.38953	71	3	PSMB7, LAMTOR4, EGR1	PSMB7, LAMTOR4, EGR1
POMEROY_MEDULLOBLASTOMA_PROGNOSIS_DN	0.122511	0.729758	0.572727	1.38635	79	4	RPL27A, RPS10, RPS25, NME4	RPL27A, RPS10, RPS25, NME4
AMUNDSON_RESPONSE_TO_ARSENITE	0.120567	0.72631	0.435857	1.38407	84	8	RPL27, GRN, JUNB, PLTP, PFDN5	RPL27, GRN, JUNB, PLTP, PFDN5
PID_AVB3_OPN_PATHWAY	0.121451	0.72631	0.646526	1.38306	76	3	GSN, NFKBIA, PLAU	GSN, NFKBIA, PLAU
SUH_COEXPRESSED_WITH_ID1_AND_ID2_UP	0.121451	0.72631	0.646526	1.38306	76	3	S100A6, GADD45B, PLAU	S100A6, GADD45B, PLAU
WIERENGA_STAT5A_TARGETS_GROUP2	0.127246	0.730851	0.494654	1.3827	84	6	CCL3, CCL2, GADD45B, CD83, PLAU	CCL3, CCL2, GADD45B, CD83, PLAU
NAKAYAMA_SOFT_TISSUE_TUMORS_PCA1_UP	0.126115	0.730851	0.320549	1.37862	98	17	LUM, S100A4, CCL2, S100A6, DCN, CSF1R, VSIG4, PLTP, F13A1, AIF1, HSPA6, C1QA, FCGR2A, TMEM176B	LUM, S100A4, CCL2, S100A6, DCN, CSF1R, VSIG4, PLTP, F13A1, AIF1, HSPA6, C1QA, FCGR2A, TMEM176B
BENPORATH_MYC_TARGETS_WITH_EBOX	0.127389	0.730851	0.319773	1.37528	99	17	RPL13A, RPL27A, EIF4A1, RPL36A, RPL23A, JUNB, HNRNPA1, RPS6, DBI	RPL13A, RPL27A, EIF4A1, RPL36A, RPL23A, JUNB, HNRNPA1, RPS6, DBI
RODWELL_AGING_KIDNEY_UP	0.115826	0.717945	0.24149	1.37408	100	40	RPL13A, RPL27, RPLP2, LUM, ARPC1B, RPS10, ANXA2, CCL2, TGFBI, GRN, ZFAS1, TNFAIP2, CSF1R, RPL12, COMP, TYROBP, MS4A7, FAU	RPL13A, RPL27, RPLP2, LUM, ARPC1B, RPS10, ANXA2, CCL2, TGFBI, GRN, ZFAS1, TNFAIP2, CSF1R, RPL12, COMP, TYROBP, MS4A7, FAU
CAIRO_HEPATOBLASTOMA_CLASSES_DN	0.123404	0.730851	0.432515	1.37346	86	8	DCN, GAS6, NFKBIA, ANXA4, EGR1, CD59, ADIRF, RCAN1	DCN, GAS6, NFKBIA, ANXA4, EGR1, CD59, ADIRF, RCAN1
CHICAS_RB1_TARGETS_CONFLUENT	0.123077	0.730851	0.259832	1.37344	103	32	S100A4, TUBA1B, ANXA2, PDLIM1, HSPB1, GSN, TSPO, S100A6, DCN, GAS6, CLU	S100A4, TUBA1B, ANXA2, PDLIM1, HSPB1, GSN, TSPO, S100A6, DCN, GAS6, CLU
LEE_LIVER_CANCER_MYC_UP	0.128637	0.730851	0.567034	1.37257	83	4	RPL13A, RPLP2, RPL12	RPL13A, RPLP2, RPL12
REACTOME_RRNA_MODIFICATION_IN_THE_NUCLEUS_AND_CYTOSOL	0.14239	0.737505	0.756024	1.37122	86	2	RPS6, RPS9	RPS6, RPS9
BOYLAN_MULTIPLE_MYELOMA_D_CLUSTER_DN	0.130915	0.730851	0.640483	1.37014	82	3	GSN, LGALS1, CSRP1	GSN, LGALS1, CSRP1
SEKI_INFLAMMATORY_RESPONSE_LPS_UP	0.131752	0.730851	0.365306	1.3684	99	12	IER3, CCL3, CCL2, NFKBIA, TNFAIP2, GADD45B	IER3, CCL3, CCL2, NFKBIA, TNFAIP2, GADD45B
AFFAR_YY1_TARGETS_DN	0.112925	0.712968	0.394657	1.36744	82	10	LUM, EEF1A1, CCL2, TGFBI	LUM, EEF1A1, CCL2, TGFBI
WP_ELECTRON_TRANSPORT_CHAIN_OXPHOS_SYSTEM_IN_MITOCHONDRIA	0.135819	0.734384	0.376705	1.36742	101	11	NDUFB5, SLC25A6, COX5B, NDUFA4, SLC25A5, NDUFS6, NDUFS3	NDUFB5, SLC25A6, COX5B, NDUFA4, SLC25A5, NDUFS6, NDUFS3
REACTOME_RESPIRATORY_ELECTRON_TRANSPORT_ATP_SYNTHESIS_BY_CHEMIOSMOTIC_COUPLING_AND_HEAT_PRODUCTION_BY_UNCOUPLING_PROTEINS	0.135819	0.734384	0.376625	1.36713	101	11	NDUFB5, COX5B, NDUFAF3, NDUFA4, COX16, NDUFS6, NDUFS3	NDUFB5, COX5B, NDUFAF3, NDUFA4, COX16, NDUFS6, NDUFS3
ZHONG_SECRETOME_OF_LUNG_CANCER_AND_FIBROBLAST	0.135819	0.734384	0.376365	1.36619	101	11	ALDOA, CST3, CLU, ANXA4, BGN, CD9, NPC2, CTSB, CTSZ	ALDOA, CST3, CLU, ANXA4, BGN, CD9, NPC2, CTSB, CTSZ
REACTOME_ECM_PROTEOGLYCANS	0.131298	0.730851	0.526202	1.36578	85	5	LUM, DCN, COMP, BGN	LUM, DCN, COMP, BGN
LINDGREN_BLADDER_CANCER_CLUSTER_1_UP	0.134069	0.734384	0.638228	1.36531	84	3	RPL27A, RPL15	RPL27A, RPL15
SANA_RESPONSE_TO_IFNG_DN	0.135878	0.734384	0.525836	1.36483	88	5	RPS3A, LGALS1, NDUFA4, RPLP0, DAB2	RPS3A, LGALS1, NDUFA4, RPLP0, DAB2
BIOCARTA_IL1R_PATHWAY	0.136294	0.734384	0.563636	1.36434	88	4	NFKBIA, IL1B, MAP2K3, TNF	NFKBIA, IL1B, MAP2K3, TNF
BIOCARTA_NTHI_PATHWAY	0.136294	0.734384	0.563636	1.36434	88	4	NFKBIA, IL1B, MAP2K3, TNF	NFKBIA, IL1B, MAP2K3, TNF
WP_COVID19_ADVERSE_OUTCOME_PATHWAY	0.136294	0.734384	0.563636	1.36434	88	4	CCL3, CCL2, IL1B, TNF	CCL3, CCL2, IL1B, TNF
WP_NOCGMPPKG_MEDIATED_NEUROPROTECTION	0.136294	0.734384	0.563636	1.36434	88	4	TSPO, NFKBIA, IL1B, TNF	TSPO, NFKBIA, IL1B, TNF
WP_PHOTODYNAMIC_THERAPYINDUCED_AP1_SURVIVAL_SIGNALING	0.136294	0.734384	0.563636	1.36434	88	4	JUNB, CDKN1A, MAP2K3, TNF	JUNB, CDKN1A, MAP2K3, TNF
WP_SIGNAL_TRANSDUCTION_THROUGH_IL1R	0.136294	0.734384	0.563636	1.36434	88	4	NFKBIA, IL1B, MAP2K3, TNF	NFKBIA, IL1B, MAP2K3, TNF
WP_TNFALPHA_SIGNALING_PATHWAY	0.136294	0.734384	0.563636	1.36434	88	4	CCL2, NFKBIA, MAP2K3, TNF	CCL2, NFKBIA, MAP2K3, TNF
HOFMANN_MYELODYSPLASTIC_SYNDROM_LOW_RISK_DN	0.135647	0.734384	0.637483	1.36372	85	3	IER3, ANXA2	IER3, ANXA2
REACTOME_AUTOPHAGY	0.129078	0.730851	0.429324	1.36332	90	8	TUBA1B, EEF1A1, TOMM7, TUBA1C, LAMTOR4, CHMP2B, RNASE1	TUBA1B, EEF1A1, TOMM7, TUBA1C, LAMTOR4, CHMP2B, RNASE1
BILD_E2F3_ONCOGENIC_SIGNATURE	0.143066	0.739921	0.454621	1.36265	97	7	EIF4A1, RPS6, IL1B, CD83, RPL17	EIF4A1, RPS6, IL1B, CD83, RPL17
REACTOME_EPH_EPHRIN_MEDIATED_REPULSION_OF_CELLS	0.152209	0.747811	0.75	1.36029	92	2	AP2M1, AP2S1	AP2M1, AP2S1
REACTOME_NEF_MEDIATED_CD4_DOWN_REGULATION	0.152209	0.747811	0.75	1.36029	92	2	AP2M1, AP2S1	AP2M1, AP2S1
REACTOME_NEF_MEDIATED_CD8_DOWN_REGULATION	0.152209	0.747811	0.75	1.36029	92	2	AP2M1, AP2S1	AP2M1, AP2S1
REACTOME_RETROGRADE_NEUROTROPHIN_SIGNALLING	0.152209	0.747811	0.75	1.36029	92	2	AP2M1, AP2S1	AP2M1, AP2S1
REACTOME_TRAFFICKING_OF_AMPA_RECEPTORS	0.152209	0.747811	0.75	1.36029	92	2	AP2M1, AP2S1	AP2M1, AP2S1
REACTOME_TRAFFICKING_OF_GLUR2_CONTAINING_AMPA_RECEPTORS	0.152209	0.747811	0.75	1.36029	92	2	AP2M1, AP2S1	AP2M1, AP2S1
REACTOME_VLDLR_INTERNALISATION_AND_DEGRADATION	0.152209	0.747811	0.75	1.36029	92	2	AP2M1, AP2S1	AP2M1, AP2S1
REACTOME_WNT5A_DEPENDENT_INTERNALIZATION_OF_FZD2_FZD5_AND_ROR2	0.152209	0.747811	0.75	1.36029	92	2	AP2M1, AP2S1	AP2M1, AP2S1
REACTOME_WNT5A_DEPENDENT_INTERNALIZATION_OF_FZD4	0.152209	0.747811	0.75	1.36029	92	2	AP2M1, AP2S1	AP2M1, AP2S1
WP_GABA_RECEPTOR_SIGNALING	0.152209	0.747811	0.75	1.36029	92	2	AP2M1, AP2S1	AP2M1, AP2S1
WP_SYNAPTIC_VESICLE_PATHWAY	0.152209	0.747811	0.75	1.36029	92	2	AP2M1, AP2S1	AP2M1, AP2S1
CHEMELLO_SOLEUS_VS_EDL_MYOFIBERS_UP	0.138801	0.73603	0.635719	1.35995	87	3	PDLIM1, HSPB1	PDLIM1, HSPB1
GESERICK_TERT_TARGETS_DN	0.14242	0.737505	0.561487	1.35914	92	4	IER3, JUNB, GADD45B, NR4A1	IER3, JUNB, GADD45B, NR4A1
ACEVEDO_LIVER_TUMOR_VS_NORMAL_ADJACENT_TISSUE_DN	0.139814	0.73603	0.374195	1.35831	104	11	IER3, VAMP8, BGN, CD68, EGR1, STAB1, VKORC1	IER3, VAMP8, BGN, CD68, EGR1, STAB1, VKORC1
BERENJENO_TRANSFORMED_BY_RHOA_DN	0.13597	0.734384	0.291081	1.35721	109	21	MGP, LUM, GSN, GRN, DCN, GAS6, ANXA4, PLTP, PMP22, CSRP1, SIRT2, VKORC1, NPC2, PLD3	MGP, LUM, GSN, GRN, DCN, GAS6, ANXA4, PLTP, PMP22, CSRP1, SIRT2, VKORC1, NPC2, PLD3
TIAN_TNF_SIGNALING_NOT_VIA_NFKB	0.143951	0.742636	0.560606	1.35701	93	4	IER3, JUNB, EGR1, NR4A1	IER3, JUNB, EGR1, NR4A1
WP_NUCLEAR_RECEPTORS_METAPATHWAY	0.132484	0.733019	0.315516	1.35697	103	17	CCL2, FTL, JUNB, GADD45B, PLTP, IL1B, DBI, EGR1, MGST2, TNF, HMOX1, CDK4	CCL2, FTL, JUNB, GADD45B, PLTP, IL1B, DBI, EGR1, MGST2, TNF, HMOX1, CDK4
PID_ERBB1_DOWNSTREAM_PATHWAY	0.141985	0.737505	0.522796	1.35694	92	5	ARPC1B, RPS6, EGR1, MEF2C, BAIAP2	ARPC1B, RPS6, EGR1, MEF2C, BAIAP2
TAKAO_RESPONSE_TO_UVB_RADIATION_DN	0.143533	0.741408	0.63396	1.35618	90	3	ARPC1B, ANXA2	ARPC1B, ANXA2
BILD_HRAS_ONCOGENIC_SIGNATURE	0.131443	0.730851	0.324643	1.35608	101	16	IER3, S100A6, JUNB, KDM6B, SERPINB1, IL1B, PHLDA2, EGR1, PLAUR, CXCL3, MDH1, ACOT7, CXCL1	IER3, S100A6, JUNB, KDM6B, SERPINB1, IL1B, PHLDA2, EGR1, PLAUR, CXCL3, MDH1, ACOT7, CXCL1
JECHLINGER_EPITHELIAL_TO_MESENCHYMAL_TRANSITION_UP	0.137725	0.73603	0.484756	1.35503	91	6	CCL2, DCN, PMP22, CD68, DAB2, CTSZ	CCL2, DCN, PMP22, CD68, DAB2, CTSZ
BOUDOUKHA_BOUND_BY_IGF2BP2	0.133333	0.734384	0.42638	1.35398	93	8	RPL36A, RPS10, S100A6, VAMP8, FAU, RPLP0, RAB31, GNG12	RPL36A, RPS10, S100A6, VAMP8, FAU, RPLP0, RAB31, GNG12
MCBRYAN_PUBERTAL_BREAST_6_7WK_DN	0.155483	0.747811	0.746123	1.35326	94	2	RPS10	RPS10
ANASTASSIOU_MULTICANCER_INVASIVENESS_SIGNATURE	0.134752	0.734384	0.426088	1.35305	94	8	LUM, DCN, COMP, LGALS1, BGN, PLAU	LUM, DCN, COMP, LGALS1, BGN, PLAU
DAZARD_UV_RESPONSE_CLUSTER_G2	0.137725	0.73603	0.483922	1.3527	91	6	IER3, JUNB, PHLDA2, CSRP1, CXCL3	IER3, JUNB, PHLDA2, CSRP1, CXCL3
GARCIA_TARGETS_OF_FLI1_AND_DAX1_DN	0.157119	0.748616	0.744779	1.35082	95	2	RPS10	RPS10
TOOKER_GEMCITABINE_RESISTANCE_UP	0.145038	0.746787	0.519757	1.34905	94	5	RPL15, PFDN5, SLC25A6, MEF2C, ADIRF	RPL15, PFDN5, SLC25A6, MEF2C, ADIRF
KEGG_ENDOCYTOSIS	0.134752	0.734384	0.424414	1.34773	94	8	AP2M1, CSF1R, AP2S1, CHMP2B, DAB2, HSPA6, RAB31	AP2M1, CSF1R, AP2S1, CHMP2B, DAB2, HSPA6, RAB31
GLASS_IGF2BP1_CLIP_TARGETS_KNOCKDOWN_DN	0.158756	0.752176	0.74245	1.3466	96	2	TUBA1B	TUBA1B
WP_COMPLEMENT_SYSTEM_IN_NEURONAL_DEVELOPMENT_AND_PLASTICITY	0.137725	0.73603	0.481707	1.34651	91	6	CFD, GAS6, CLU, C1QC, CD59, C1QA	CFD, GAS6, CLU, C1QC, CD59, C1QA
KIM_WT1_TARGETS_DN	0.142292	0.737505	0.359176	1.34544	107	12	LUM, SERF2, GADD45B, MANF, RPS9, RPS25, NDUFA4	LUM, SERF2, GADD45B, MANF, RPS9, RPS25, NDUFA4
HOUNKPE_HOUSEKEEPING_GENES	0.130864	0.730851	0.277735	1.34504	105	24	EIF4A1, U2AF1, RPL15, AP2M1, PRDX5, PSMB7, RPL4, TMEM219, RBX1, HNRNPA1	EIF4A1, U2AF1, RPL15, AP2M1, PRDX5, PSMB7, RPL4, TMEM219, RBX1, HNRNPA1
WP_LEPTIN_SIGNALING_PATHWAY	0.162029	0.757457	0.740964	1.3439	98	2	RPS6, IL1B	RPS6, IL1B
HOFFMANN_LARGE_TO_SMALL_PRE_BII_LYMPHOCYTE_UP	0.159124	0.752856	0.447494	1.34129	108	7	TUBA1B, GSN, CRIP2	TUBA1B, GSN, CRIP2
AKL_HTLV1_INFECTION_UP	0.163666	0.757457	0.737952	1.33844	99	2	VAMP8, LGALS1	VAMP8, LGALS1
ZHONG_SECRETOME_OF_LUNG_CANCER_AND_ENDOTHELIUM	0.151145	0.747811	0.515599	1.33826	98	5	ALDOA, CLU, TUBA1C, BGN	ALDOA, CLU, TUBA1C, BGN
HAHTOLA_MYCOSIS_FUNGOIDES_CD4_UP	0.141457	0.737505	0.4	1.336	100	9	IER3, CCL3, IL1B, CDKN1A, EGR1, PLAUR, CXCL3, CXCL1, ADM	IER3, CCL3, IL1B, CDKN1A, EGR1, PLAUR, CXCL3, CXCL1, ADM
KINSEY_TARGETS_OF_EWSR1_FLII_FUSION_DN	0.131043	0.730851	0.302523	1.33473	102	18	MGP, IER3, CST3, GSN, TMSB4X, GRN, PLAU, NPC2, CD59, MEF2C, DAB2, BAIAP2	MGP, IER3, CST3, GSN, TMSB4X, GRN, PLAU, NPC2, CD59, MEF2C, DAB2, BAIAP2
TOMIDA_METASTASIS_UP	0.156202	0.747811	0.550698	1.33302	101	4	IER3, TMSB4X	IER3, TMSB4X
SANA_TNF_SIGNALING_DN	0.162044	0.757457	0.443425	1.32909	110	7	TMSB4X, CRIP2, RPS3A, CLU, BGN, C1orf43, KCTD12	TMSB4X, CRIP2, RPS3A, CLU, BGN, C1orf43, KCTD12
PID_INTEGRIN1_PATHWAY	0.159265	0.752856	0.548485	1.32767	103	4	TGFBI, F13A1, PLAU, PLAUR	TGFBI, F13A1, PLAU, PLAUR
REACTOME_PLATELET_ACTIVATION_SIGNALING_AND_AGGREGATION	0.146023	0.747811	0.342325	1.32743	111	13	ALDOA, CFD, TMSB4X, GAS6, CLU, MANF, F13A1, FCER1G, CD9	ALDOA, CFD, TMSB4X, GAS6, CLU, MANF, F13A1, FCER1G, CD9
ACEVEDO_NORMAL_TISSUE_ADJACENT_TO_LIVER_TUMOR_DN	0.147327	0.747811	0.334022	1.32717	112	14	EIF4A1, OAZ1, PRDX5, PSMB7, RPL12, MANF, COX5B, RPS25, CTSB, AGPAT2, EMP1, CAMK1, SH2B3	EIF4A1, OAZ1, PRDX5, PSMB7, RPL12, MANF, COX5B, RPS25, CTSB, AGPAT2, EMP1, CAMK1, SH2B3
LEI_MYB_TARGETS	0.13865	0.73603	0.270458	1.3256	112	25	LUM, ANXA2, HSPB1, CCL2, TGFBI, CRIP2, GRN, CLU, HNRNPA1, IL1B, CDKN1A, CD59, COMMD4, HMOX1, CDK4, DAB2, BAIAP2, HSPA6	LUM, ANXA2, HSPB1, CCL2, TGFBI, CRIP2, GRN, CLU, HNRNPA1, IL1B, CDKN1A, CD59, COMMD4, HMOX1, CDK4, DAB2, BAIAP2, HSPA6
SAKAI_CHRONIC_HEPATITIS_VS_LIVER_CANCER_DN	0.171849	0.757457	0.730508	1.32494	104	2	CLU, JUND	CLU	JUND
LUI_TARGETS_OF_PAX8_PPARG_FUSION	0.156151	0.747811	0.619335	1.3249	98	3	RPL21, RPL17, RPS12	RPL21, RPL17, RPS12
LUI_THYROID_CANCER_CLUSTER_3	0.156151	0.747811	0.619335	1.3249	98	3	RPL21, RPL17, RPS12	RPL21, RPL17, RPS12
VANHARANTA_UTERINE_FIBROID_WITH_7Q_DELETION_UP	0.171849	0.757457	0.730384	1.32471	104	2	U2AF1	U2AF1
LINDGREN_BLADDER_CANCER_CLUSTER_3_UP	0.150198	0.747811	0.353428	1.32391	113	12	ANXA4, RPA3, DBI, SIRT2, HMOX1, NQO2, DAB2, GGH, PRDX4, RCAN1, RNASEH2A	ANXA4, RPA3, DBI, SIRT2, HMOX1, NQO2, DAB2, GGH, PRDX4, RCAN1, RNASEH2A
HELLER_HDAC_TARGETS_UP	0.150649	0.747811	0.323736	1.3234	115	15	S100A4, GSN, CRIP2, GRN, FTL, JUNB, DDAH2, CDKN1A, CD9, PLD3, MEF2C	S100A4, GSN, CRIP2, GRN, FTL, JUNB, DDAH2, CDKN1A, CD9, PLD3, MEF2C
GRAHAM_CML_QUIESCENT_VS_NORMAL_QUIESCENT_UP	0.157729	0.748616	0.61831	1.32271	99	3	PDLIM1, CCL3	PDLIM1, CCL3
SCHRAETS_MLL_TARGETS_DN	0.157729	0.748616	0.618281	1.32264	99	3	MGP, TGFBI	MGP, TGFBI
BIOCARTA_P27_PATHWAY	0.171849	0.757457	0.728916	1.32205	104	2	RBX1, NEDD8	RBX1, NEDD8
PID_P53_REGULATION_PATHWAY	0.171849	0.757457	0.728916	1.32205	104	2	RPL23, NEDD8	RPL23, NEDD8
REACTOME_UCH_PROTEINASES	0.171849	0.757457	0.728916	1.32205	104	2	PSMB7, NEDD8	PSMB7, NEDD8
BILANGES_RAPAMYCIN_SENSITIVE_VIA_TSC1_AND_TSC2	0.148204	0.747811	0.472918	1.32194	98	6	RPL31, RPL36A, HNRNPA1, BGN, SLC25A5	RPL31, RPL36A, HNRNPA1, BGN, SLC25A5
VANOEVELEN_MYOGENESIS_SIN3A_TARGETS	0.168453	0.757457	0.545455	1.32033	109	4	ARPC1B, FTL, RPS9, HMOX1	ARPC1B, FTL, RPS9, HMOX1
STARK_PREFRONTAL_CORTEX_22Q11_DELETION_DN	0.161408	0.757457	0.266876	1.32033	132	26	ALDOA, RPL36A, RPL8, RPL15, AP2M1, SERF2, S100A6, RPL4, FKBP2, PFDN5, COX5B, NDUFAF3, SLC25A5, SIRT2, AKR1A1, NDUFS6, SRP9, EIF3L, NDUFS3, ELOF1	ALDOA, RPL36A, RPL8, RPL15, AP2M1, SERF2, S100A6, RPL4, FKBP2, PFDN5, COX5B, NDUFAF3, SLC25A5, SIRT2, AKR1A1, NDUFS6, SRP9, EIF3L, NDUFS3, ELOF1
WP_APOPTOSISRELATED_NETWORK_DUE_TO_ALTERED_NOTCH3_IN_OVARIAN_CANCER	0.148204	0.747811	0.472147	1.31979	98	6	IER3, HSPB1, CDKN1A, TNF	IER3, HSPB1, CDKN1A, TNF
BROWNE_HCMV_INFECTION_2HR_UP	0.161832	0.757457	0.507599	1.3175	105	5	CFD, NFKBIA, EGR1, NR4A1, CXCL3	CFD, NFKBIA, EGR1, NR4A1, CXCL3
LIU_PROSTATE_CANCER_UP	0.164038	0.757457	0.615456	1.3166	103	3	EIF4A1, CCL3, AKR1A1	EIF4A1, CCL3, AKR1A1
TONKS_TARGETS_OF_RUNX1_RUNX1T1_FUSION_HSC_UP	0.146939	0.747811	0.379912	1.31635	107	10	ANXA2, HSPB1, GSN, MIR22HG, DDAH2, HMOX1, DAB2, TMEM176B, EMP1	ANXA2, HSPB1, GSN, MIR22HG, DDAH2, HMOX1, DAB2, TMEM176B, EMP1
LEE_AGING_MUSCLE_UP	0.173486	0.757457	0.725522	1.3159	105	2	HSPB1	HSPB1
KEGG_CELL_CYCLE	0.171516	0.757457	0.542424	1.313	111	4	RBX1, GADD45B, CDKN1A, CDK4	RBX1, GADD45B, CDKN1A, CDK4
PID_NFAT_TFPATHWAY	0.171516	0.757457	0.542424	1.313	111	4	JUNB, EGR1, TNF, CDK4	JUNB, EGR1, TNF, CDK4
REACTOME_MITOTIC_G1_PHASE_AND_G1_S_TRANSITION	0.171516	0.757457	0.542424	1.313	111	4	PSMB7, RPA3, CDKN1A, CDK4	PSMB7, RPA3, CDKN1A, CDK4
WP_CELL_CYCLE	0.171516	0.757457	0.542424	1.313	111	4	RBX1, GADD45B, CDKN1A, CDK4	RBX1, GADD45B, CDKN1A, CDK4
WP_SMALL_CELL_LUNG_CANCER	0.171516	0.757457	0.542424	1.313	111	4	NFKBIA, GADD45B, CDKN1A, CDK4	NFKBIA, GADD45B, CDKN1A, CDK4
BOYAULT_LIVER_CANCER_SUBCLASS_G1_UP	0.165615	0.757457	0.613293	1.31197	104	3	MGP, RPL17, RPLP0	MGP, RPL17, RPLP0
ACEVEDO_NORMAL_TISSUE_ADJACENT_TO_LIVER_TUMOR_UP	0.163121	0.757457	0.413106	1.31183	114	8	RPL27A, RPL7, RPL23, RPS3A	RPL27A, RPL7, RPL23, RPS3A
KOBAYASHI_EGFR_SIGNALING_6HR_DN	0.175123	0.761711	0.722892	1.31112	106	2	IER3, PHLDA2	IER3, PHLDA2
MULLIGHAN_NPM1_MUTATED_SIGNATURE_2_DN	0.171516	0.757457	0.541418	1.31056	111	4	ALDOA, GAS6, UXT	ALDOA, GAS6, UXT
BALLIF_DEVELOPMENTAL_DISABILITY_P16_P12_DELETION	0.0139721	0.446456	0.996997	1.30575	6	1	ALDOA	ALDOA
CREIGHTON_AKT1_SIGNALING_VIA_MTOR_DN	0.0139721	0.446456	0.996997	1.30575	6	1	ALDOA	ALDOA
KEGG_FRUCTOSE_AND_MANNOSE_METABOLISM	0.0139721	0.446456	0.996997	1.30575	6	1	ALDOA	ALDOA
KEGG_PENTOSE_PHOSPHATE_PATHWAY	0.0139721	0.446456	0.996997	1.30575	6	1	ALDOA	ALDOA
KIM_HYPOXIA	0.0139721	0.446456	0.996997	1.30575	6	1	ALDOA	ALDOA
MOOTHA_GLYCOLYSIS	0.0139721	0.446456	0.996997	1.30575	6	1	ALDOA	ALDOA
REACTOME_GLYCOLYSIS	0.0139721	0.446456	0.996997	1.30575	6	1	ALDOA	ALDOA
WANG_ADIPOGENIC_GENES_REPRESSED_BY_SIRT1	0.0139721	0.446456	0.996997	1.30575	6	1	ALDOA	ALDOA
WP_AEROBIC_GLYCOLYSIS	0.0139721	0.446456	0.996997	1.30575	6	1	ALDOA	ALDOA
WP_CORI_CYCLE	0.0139721	0.446456	0.996997	1.30575	6	1	ALDOA	ALDOA
NAKAMURA_TUMOR_ZONE_PERIPHERAL_VS_CENTRAL_DN	0.154626	0.747811	0.2915	1.30528	121	19	RPL31, EIF4A1, LUM, RPL15, EEF1A1, TNFAIP2, JUNB, SERPINB1	RPL31, EIF4A1, LUM, RPL15, EEF1A1, TNFAIP2, JUNB, SERPINB1
REACTOME_INTRACELLULAR_SIGNALING_BY_SECOND_MESSENGERS	0.175182	0.761711	0.434506	1.30235	119	7	IER3, PSMB7, LAMTOR4, CDKN1A, EGR1, NR4A1	IER3, PSMB7, LAMTOR4, CDKN1A, EGR1, NR4A1
BYSTROEM_CORRELATED_WITH_IL5_UP	0.183767	0.776384	0.537618	1.30136	119	4	RPL41, VAMP8, RPS12	RPL41, VAMP8, RPS12
LANDIS_ERBB2_BREAST_TUMORS_324_UP	0.165957	0.757457	0.409604	1.30071	116	8	IER3, CSRP1, CD9, CHMP2B, NR4A1, RAB10, DCK	IER3, CSRP1, CD9, CHMP2B, NR4A1, RAB10, DCK
SMIRNOV_RESPONSE_TO_IR_2HR_UP	0.175573	0.7618	0.500755	1.29973	114	5	IER3, CCL3, CD83, CDKN1A	IER3, CCL3, CD83, CDKN1A
BYSTRYKH_HEMATOPOIESIS_STEM_CELL_AND_BRAIN_QTL_TRANS	0.188216	0.780749	0.715793	1.29825	114	2	PDLIM1	PDLIM1
FONTAINE_FOLLICULAR_THYROID_ADENOMA_UP	0.188216	0.780749	0.715793	1.29825	114	2	PDLIM1	PDLIM1
WNT_SIGNALING	0.0199601	0.503098	0.990991	1.29788	9	1	RPL13A	RPL13A
ZHONG_RESPONSE_TO_AZACITIDINE_AND_TSA_DN	0.0199601	0.503098	0.990991	1.29788	9	1	RPL13A	RPL13A
REACTOME_TP53_REGULATES_METABOLIC_GENES	0.175182	0.761711	0.432908	1.29756	119	7	PRDX5, LAMTOR4, COX5B, NDUFA4, COX16	PRDX5, LAMTOR4, COX5B, NDUFA4, COX16
REACTOME_EPH_EPHRIN_SIGNALING	0.185299	0.776384	0.535859	1.29711	120	4	ARPC1B, AP2M1, AP2S1	ARPC1B, AP2M1, AP2S1
BAKKER_FOXO3_TARGETS_DN	0.177099	0.766005	0.499301	1.29596	115	5	MGP, CFD	MGP, CFD
SERVITJA_LIVER_HNF1A_TARGETS_UP	0.157823	0.748616	0.373892	1.29549	115	10	ANXA2, CCL2, GADD45B, SERPINB1, PLTP, LGALS1, MGST2	ANXA2, CCL2, GADD45B, SERPINB1, PLTP, LGALS1, MGST2
WILLERT_WNT_SIGNALING	0.0259481	0.557204	0.987988	1.29395	12	1	RPL27A	RPL27A
WESTON_VEGFA_TARGETS	0.165266	0.757457	0.386978	1.29251	117	9	MGP, CCL2, RBX1, BGN, CD9, NR4A1, GGH, CXCL1	MGP, CCL2, RBX1, BGN, CD9, NR4A1, GGH, CXCL1
WESTON_VEGFA_TARGETS_3HR	0.165266	0.757457	0.386978	1.29251	117	9	MGP, CCL2, RBX1, BGN, CD9, NR4A1, GGH, CXCL1	MGP, CCL2, RBX1, BGN, CD9, NR4A1, GGH, CXCL1
HUMMERICH_SKIN_CANCER_PROGRESSION_UP	0.179562	0.770192	0.431193	1.29242	122	7	S100A6, JUNB, GADD45B, SERPINB1, CDKN1A, HMOX1, RCAN1	S100A6, JUNB, GADD45B, SERPINB1, CDKN1A, HMOX1, RCAN1
WANG_SMARCE1_TARGETS_UP	0.167776	0.757457	0.355808	1.29157	125	11	MGP, LUM, GSN, TGFBI, DCN	MGP, LUM, GSN, TGFBI, DCN
KAYO_AGING_MUSCLE_UP	0.167776	0.757457	0.355792	1.29151	125	11	RPL36A, PDLIM1, CCL2, GRN, CD83, CDKN1A, AIF1	RPL36A, PDLIM1, CCL2, GRN, CD83, CDKN1A, AIF1
NABA_MATRISOME_ASSOCIATED	0.160494	0.756929	0.266601	1.29112	129	24	S100A4, CST3, ANXA2, CCL3, CCL2, S100A6, ANXA4, SERPINB1, IL1B, LGALS1, F13A1, PLAU, C1QC, TNF, CTSB, CXCL3, CTSZ, C1QA	S100A4, CST3, ANXA2, CCL3, CCL2, S100A6, ANXA4, SERPINB1, IL1B, LGALS1, F13A1, PLAU, C1QC, TNF, CTSB, CXCL3, CTSZ, C1QA
AGUIRRE_PANCREATIC_CANCER_COPY_NUMBER_UP	0.167776	0.757457	0.35519	1.28933	125	11	RPL13A, RPL27, ARPC1B, GRN, RPS9, AP2S1, SIRT2, NDUFS6, LRRC59	RPL13A, RPL27, ARPC1B, GRN, RPS9, AP2S1, SIRT2, NDUFS6, LRRC59
KARLSSON_TGFB1_TARGETS_DN	0.17601	0.76218	0.324474	1.28923	134	14	CST3, GSN, GRN, DCN, VAMP8, DBI, NPC2, DAB2, CTSB, CTSZ, TMEM176B, ID3	CST3, GSN, GRN, DCN, VAMP8, DBI, NPC2, DAB2, CTSB, CTSZ, TMEM176B, ID3
MAGRANGEAS_MULTIPLE_MYELOMA_IGG_VS_IGA_DN	0.188361	0.780749	0.532533	1.28905	122	4	PSMB7, CSF1R, IL1B	PSMB7, CSF1R, IL1B
PROVENZANI_METASTASIS_DN	0.169468	0.757457	0.38573	1.28834	120	9	HSPB1, FTL, CLU, TNFAIP2, AP2S1	HSPB1, FTL, CLU, TNFAIP2, AP2S1
GOZGIT_ESR1_TARGETS_DN	0.181818	0.776384	0.314789	1.28683	139	15	GSN, TMSB4X, TGFBI, S100A6, TMEM219, CLU	GSN, TMSB4X, TGFBI, S100A6, TMEM219, CLU
DIRMEIER_LMP1_RESPONSE_LATE_DN	0.188361	0.780749	0.531476	1.2865	122	4	RPS11, FAU, RPLP0	RPS11, FAU, RPLP0
BERTUCCI_INVASIVE_CARCINOMA_DUCTAL_VS_LOBULAR_DN	0.0399202	0.656046	0.981982	1.28609	19	1	RPL31	RPL31
HAHTOLA_MYCOSIS_FUNGOIDES_DN	0.0399202	0.656046	0.981982	1.28609	19	1	RPL31	RPL31
BLANCO_MELO_BRONCHIAL_EPITHELIAL_CELLS_INFLUENZA_A_INFECTION_UP	0.178626	0.766975	0.495441	1.28594	116	5	CD83, NBEAL1, TNF, MAFB, HSPA6	CD83, NBEAL1, TNF, MAFB, HSPA6
KAYO_CALORIE_RESTRICTION_MUSCLE_UP	0.178626	0.766975	0.495441	1.28594	116	5	LUM, S100A4, AP2S1, PLAU, HSPA6	LUM, S100A4, AP2S1, PLAU, HSPA6
PHONG_TNF_TARGETS_UP	0.167776	0.757457	0.354244	1.28589	125	11	IER3, NFKBIA, TNFAIP2, JUNB, CD83, EGR1, PLAU	IER3, NFKBIA, TNFAIP2, JUNB, CD83, EGR1, PLAU
THUM_SYSTOLIC_HEART_FAILURE_UP	0.166667	0.757457	0.265243	1.28454	134	24	GSN, FOLR2, ANXA4, GADD45B, VSIG4, VAMP8, TYROBP, F13A1, AIF1, FCER1G, C1QC, RNASE1, MS4A6A, CTSB, C1QA, ADM, LY96, LAIR1, MSR1, LST1, MPEG1	GSN, FOLR2, ANXA4, GADD45B, VSIG4, VAMP8, TYROBP, F13A1, AIF1, FCER1G, C1QC, RNASE1, MS4A6A, CTSB, C1QA, ADM, LY96, LAIR1, MSR1, LST1, MPEG1
MEBARKI_HCC_PROGENITOR_WNT_UP_BLOCKED_BY_FZD8CRD	0.189893	0.783522	0.530299	1.28365	123	4	LUM, DCN	LUM, DCN
WP_MITOCHONDRIAL_COMPLEX_IV_ASSEMBLY	0.189893	0.783522	0.530285	1.28361	123	4	COX5B, NDUFA4, COX16	COX5B, NDUFA4, COX16
APPIERTO_RESPONSE_TO_FENRETINIDE_UP	0.0518962	0.664067	0.978979	1.28215	25	1	MGP	MGP
KUNINGER_IGF1_VS_PDGFB_TARGETS_DN	0.0518962	0.664067	0.978979	1.28215	25	1	MGP	MGP
MASRI_RESISTANCE_TO_TAMOXIFEN_AND_AROMATASE_INHIBITORS_UP	0.0518962	0.664067	0.978979	1.28215	25	1	MGP	MGP
PEDERSEN_METASTASIS_BY_ERBB2_ISOFORM_6	0.0518962	0.664067	0.978979	1.28215	25	1	MGP	MGP
TSENG_ADIPOGENIC_POTENTIAL_UP	0.0518962	0.664067	0.978979	1.28215	25	1	MGP	MGP
TURASHVILI_BREAST_LOBULAR_CARCINOMA_VS_DUCTAL_NORMAL_DN	0.0518962	0.664067	0.978979	1.28215	25	1	MGP	MGP
WP_NOTCH1_REGULATION_OF_ENDOTHELIAL_CELL_CALCIFICATION	0.0518962	0.664067	0.978979	1.28215	25	1	MGP	MGP
WP_MALIGNANT_PLEURAL_MESOTHELIOMA	0.17551	0.7618	0.369905	1.28168	128	10	CCL2, CSF1R, RPS6, IL1B, CDKN1A, MAP2K3, PLAU	CCL2, CSF1R, RPS6, IL1B, CDKN1A, MAP2K3, PLAU
BRIDEAU_IMPRINTED_GENES	0.178233	0.766888	0.598895	1.28117	112	3	DCN, PHLDA2	DCN, PHLDA2
DALESSIO_TSA_RESPONSE	0.191424	0.78669	0.529166	1.2809	124	4	CLU, GADD45B, LGALS1	CLU, GADD45B, LGALS1
GRAHAM_CML_DIVIDING_VS_NORMAL_QUIESCENT_UP	0.171771	0.757457	0.352592	1.27989	128	11	PDLIM1, CCL2, RPA3, PMP22, LRRC59, RAB31, GGH, PRDX4, ACOT7, RNASEH2A	PDLIM1, CCL2, RPA3, PMP22, LRRC59, RAB31, GGH, PRDX4, ACOT7, RNASEH2A
JINESH_BLEBBISHIELD_TO_IMMUNE_CELL_FUSION_PBSHMS_UP	0.172596	0.757457	0.341329	1.27858	130	12	ANXA2, GSN, GADD45B, EGR1, VKORC1, CD59, HMOX1, CTSZ, PLA2G2A, ADM, ASPH	ANXA2, GSN, GADD45B, EGR1, VKORC1, CD59, HMOX1, CTSZ, PLA2G2A, ADM, ASPH
WANG_PROSTATE_CANCER_ANDROGEN_INDEPENDENT	0.181679	0.776384	0.492501	1.27831	118	5	RPLP2, TOMM7, DBI, BAIAP2	RPLP2, TOMM7, DBI, BAIAP2
WONG_EMBRYONIC_STEM_CELL_CORE	0.185714	0.776384	0.312694	1.27827	142	15	RPL27A, EIF4A1, U2AF1, RPA3, HNRNPA1, COX5B, RPS12, SLC25A5, NME4, CDK4, EIF3L	RPL27A, EIF4A1, U2AF1, RPA3, HNRNPA1, COX5B, RPS12, SLC25A5, NME4, CDK4, EIF3L
BIOCARTA_EIF_PATHWAY	0.0578842	0.664067	0.975976	1.27822	28	1	EIF4A1	EIF4A1
BIOCARTA_EIF4_PATHWAY	0.0578842	0.664067	0.975976	1.27822	28	1	EIF4A1	EIF4A1
BIOCARTA_IRES_PATHWAY	0.0578842	0.664067	0.975976	1.27822	28	1	EIF4A1	EIF4A1
BIOCARTA_MTOR_PATHWAY	0.0578842	0.664067	0.975976	1.27822	28	1	EIF4A1	EIF4A1
CHEOK_RESPONSE_TO_MERCAPTOPURINE_UP	0.0578842	0.664067	0.975976	1.27822	28	1	EIF4A1	EIF4A1
KYNG_DNA_DAMAGE_BY_UV	0.0578842	0.664067	0.975976	1.27822	28	1	EIF4A1	EIF4A1
PID_MTOR_4PATHWAY	0.0578842	0.664067	0.975976	1.27822	28	1	EIF4A1	EIF4A1
REACTOME_ANTIVIRAL_MECHANISM_BY_IFN_STIMULATED_GENES	0.0578842	0.664067	0.975976	1.27822	28	1	EIF4A1	EIF4A1
REACTOME_DEADENYLATION_OF_MRNA	0.0578842	0.664067	0.975976	1.27822	28	1	EIF4A1	EIF4A1
SCHLOSSER_SERUM_RESPONSE_AUGMENTED_BY_MYC	0.0578842	0.664067	0.975976	1.27822	28	1	EIF4A1	EIF4A1
MOOTHA_VOXPHOS	0.183206	0.776384	0.492401	1.27805	119	5	NDUFB5, COX5B, NDUFA4, NDUFS6, NDUFS3	NDUFB5, COX5B, NDUFA4, NDUFS6, NDUFS3
YAGI_AML_WITH_T_9_11_TRANSLOCATION	0.183206	0.776384	0.492401	1.27805	119	5	LUM, VAMP8, NDUFS6, MEF2C, NDUFS3	LUM, VAMP8, NDUFS6, MEF2C, NDUFS3
ZHANG_RESPONSE_TO_CANTHARIDIN_DN	0.183206	0.776384	0.492401	1.27805	119	5	RPL15, RPL4, SLC25A6, CDK4, NDUFS3	RPL15, RPL4, SLC25A6, CDK4, NDUFS3
CHIARADONNA_NEOPLASTIC_TRANSFORMATION_KRAS_CDC25_UP	0.178144	0.766888	0.457019	1.2775	118	6	TMSB4X, TSPO, TGFBI, CDKN1A, CD9	TMSB4X, TSPO, TGFBI, CDKN1A, CD9
REACTOME_REGULATION_OF_MRNA_STABILITY_BY_PROTEINS_THAT_BIND_AU_RICH_ELEMENTS	0.194487	0.788574	0.527053	1.27579	126	4	HSPB1, PSMB7	HSPB1, PSMB7
REACTOME_CELL_CYCLE	0.181226	0.776384	0.321047	1.27562	138	14	TUBA1B, PSMB7, RBX1, RPA3, TUBA1C, CDKN1A, SIRT2, CHMP2B, CDK4	TUBA1B, PSMB7, RBX1, RPA3, TUBA1C, CDKN1A, SIRT2, CHMP2B, CDK4
MIKKELSEN_MEF_HCP_WITH_H3_UNMETHYLATED	0.201309	0.788574	0.702094	1.2734	122	2	GSN	GSN
DELASERNA_MYOD_TARGETS_UP	0.189274	0.782537	0.595166	1.27319	119	3	CDKN1A, FCER1G, VKORC1	CDKN1A, FCER1G, VKORC1
CHIBA_RESPONSE_TO_TSA_UP	0.194487	0.788574	0.525225	1.27136	126	4	LUM, JUNB, CD9	LUM, JUNB, CD9
YAO_TEMPORAL_RESPONSE_TO_PROGESTERONE_CLUSTER_17	0.187755	0.780749	0.366784	1.27087	137	10	SERF2, PSMB7, FKBP1A, NDUFS6, TWF2, CDK4, MRPL34, NDUFS3	SERF2, PSMB7, FKBP1A, NDUFS6, TWF2, CDK4, MRPL34, NDUFS3
BIOCARTA_ALTERNATIVE_PATHWAY	0.0658683	0.664067	0.96997	1.27035	32	1	CFD	CFD
FUJIWARA_PARK2_HEPATOCYTE_PROLIFERATION_DN	0.0658683	0.664067	0.96997	1.27035	32	1	CFD	CFD
HUMMERICH_BENIGN_SKIN_TUMOR_DN	0.0658683	0.664067	0.96997	1.27035	32	1	CFD	CFD
HUMMERICH_MALIGNANT_SKIN_TUMOR_DN	0.0658683	0.664067	0.96997	1.27035	32	1	CFD	CFD
LI_ADIPOGENESIS_BY_ACTIVATED_PPARG	0.0658683	0.664067	0.96997	1.27035	32	1	CFD	CFD
LIU_CDX2_TARGETS_UP	0.0658683	0.664067	0.96997	1.27035	32	1	CFD	CFD
NAKAMURA_ALVEOLAR_EPITHELIUM	0.0658683	0.664067	0.96997	1.27035	32	1	CFD	CFD
REACTOME_ALTERNATIVE_COMPLEMENT_ACTIVATION	0.0658683	0.664067	0.96997	1.27035	32	1	CFD	CFD
SCHUETZ_BREAST_CANCER_DUCTAL_INVASIVE_DN	0.0658683	0.664067	0.96997	1.27035	32	1	CFD	CFD
VALK_AML_WITH_EVI1	0.0658683	0.664067	0.96997	1.27035	32	1	CFD	CFD
WANG_CLASSIC_ADIPOGENIC_TARGETS_OF_PPARG	0.0658683	0.664067	0.96997	1.27035	32	1	CFD	CFD
WP_ACQUIRED_PARTIAL_LIPODYSTROPHY_BARRAQUERSIMONS_SYNDROME	0.0658683	0.664067	0.96997	1.27035	32	1	CFD	CFD
HAMAI_APOPTOSIS_VIA_TRAIL_DN	0.188321	0.780749	0.423596	1.26966	128	7	CFD, SERPINB1, PLTP, PHLDA2, DDAH2, PLAUR	CFD, SERPINB1, PLTP, PHLDA2, DDAH2, PLAUR
WILLIAMS_ESR2_TARGETS_DN	0.190852	0.785121	0.593243	1.26908	120	3	RPL21, S100A6	RPL21, S100A6
EPPERT_PROGENITOR	0.207856	0.788574	0.698795	1.26742	126	2	PDLIM1, PMP22	PDLIM1, PMP22
GERHOLD_ADIPOGENESIS_UP	0.207856	0.788574	0.698795	1.26742	126	2	CFD, PMP22	CFD, PMP22
GERHOLD_RESPONSE_TO_TZD_DN	0.207856	0.788574	0.698795	1.26742	126	2	CFD, PMP22	CFD, PMP22
LEI_HOXC8_TARGETS_UP	0.207856	0.788574	0.698795	1.26742	126	2	CCL2, PMP22	CCL2, PMP22
NAKAMURA_METASTASIS_MODEL_DN	0.207856	0.788574	0.698795	1.26742	126	2	SERPINB1, PMP22	SERPINB1, PMP22
WP_INTRACELLULAR_TRAFFICKING_PROTEINS_INVOLVED_IN_CMT_NEUROPATHY	0.207856	0.788574	0.698795	1.26742	126	2	HSPB1, PMP22	HSPB1, PMP22
YORDY_RECIPROCAL_REGULATION_BY_ETS1_AND_SP100_DN	0.207856	0.788574	0.698795	1.26742	126	2	CFD, PMP22	CFD, PMP22
MAYBURD_RESPONSE_TO_L663536_DN	0.207856	0.788574	0.698703	1.26725	126	2	RPL15	RPL15
COLIN_PILOCYTIC_ASTROCYTOMA_VS_GLIOBLASTOMA_DN	0.195584	0.788574	0.592145	1.26673	123	3	ANXA2, TGFBI, NPC2	ANXA2, TGFBI, NPC2
REACTOME_LDL_CLEARANCE	0.195584	0.788574	0.592145	1.26673	123	3	AP2M1, AP2S1, NPC2	AP2M1, AP2S1, NPC2
REACTOME_PLASMA_LIPOPROTEIN_CLEARANCE	0.195584	0.788574	0.592145	1.26673	123	3	AP2M1, AP2S1, NPC2	AP2M1, AP2S1, NPC2
DISTECHE_ESCAPED_FROM_X_INACTIVATION	0.207856	0.788574	0.698247	1.26643	126	2	TMSB4X	TMSB4X
YOSHIMURA_MAPK8_TARGETS_DN	0.184397	0.776384	0.398773	1.26631	129	8	ALDOA, CST3, DBI, PMP22, F13A1, RPS12, EMP1, ADM	ALDOA, CST3, DBI, PMP22, F13A1, RPS12, EMP1, ADM
TARTE_PLASMA_CELL_VS_PLASMABLAST_UP	0.182249	0.776384	0.239368	1.26527	153	32	OAZ1, CST3, HSPB1, RPL23A, RPS11, GRN, FTL, RPL37A, CLU, NFKBIA, TNFAIP2, NFIC, FCGRT, EGR1, MGST2, FCER1G, RPLP0, CD9, NR4A1, RNASE1, DAB2	OAZ1, CST3, HSPB1, RPL23A, RPS11, GRN, FTL, RPL37A, CLU, NFKBIA, TNFAIP2, NFIC, FCGRT, EGR1, MGST2, FCER1G, RPLP0, CD9, NR4A1, RNASE1, DAB2
WANG_SMARCE1_TARGETS_DN	0.19708	0.788574	0.422018	1.26493	134	7	SERF2, TMEM14B, NDUFAF3, CD9, CXCL3, DCK, CXCL1	SERF2, TMEM14B, NDUFAF3, CD9, CXCL3, DCK, CXCL1
REACTOME_BETA_CATENIN_INDEPENDENT_WNT_SIGNALING	0.19755	0.788574	0.522381	1.26448	128	4	AP2M1, PSMB7, AP2S1	AP2M1, PSMB7, AP2S1
VANDESLUIS_COMMD1_TARGETS_GROUP_3_DN	0.195584	0.788574	0.590388	1.26297	123	3	TMSB4X, TGFBI	TMSB4X, TGFBI
LANDIS_ERBB2_BREAST_TUMORS_65_DN	0.0758483	0.665768	0.963964	1.26249	37	1	LUM	LUM
LIEN_BREAST_CARCINOMA_METAPLASTIC	0.0758483	0.665768	0.963964	1.26249	37	1	LUM	LUM
REACTOME_DEFECTIVE_B4GALT1_CAUSES_B4GALT1_CDG_CDG_2D	0.0758483	0.665768	0.963964	1.26249	37	1	LUM	LUM
REACTOME_DEFECTIVE_CHST6_CAUSES_MCDC1	0.0758483	0.665768	0.963964	1.26249	37	1	LUM	LUM
REACTOME_DEFECTIVE_ST3GAL3_CAUSES_MCT12_AND_EIEE15	0.0758483	0.665768	0.963964	1.26249	37	1	LUM	LUM
REACTOME_KERATAN_SULFATE_DEGRADATION	0.0758483	0.665768	0.963964	1.26249	37	1	LUM	LUM
TURASHVILI_BREAST_DUCTAL_CARCINOMA_VS_DUCTAL_NORMAL_UP	0.0758483	0.665768	0.963964	1.26249	37	1	LUM	LUM
VERNOCHET_ADIPOGENESIS	0.0758483	0.665768	0.963964	1.26249	37	1	LUM	LUM
WP_INTERACTIONS_OF_NATURAL_KILLER_CELLS_IN_PANCREATIC_CANCER	0.195584	0.788574	0.589801	1.26172	123	3	CCL3, CCL2, TNF	CCL3, CCL2, TNF
DARWICHE_SKIN_TUMOR_PROMOTER_UP	0.202144	0.788574	0.521212	1.26165	131	4	FTL, RPS3A, COX5B, BAIAP2	FTL, RPS3A, COX5B, BAIAP2
MARTINEZ_RESPONSE_TO_TRABECTEDIN_UP	0.185629	0.776384	0.451254	1.26139	123	6	JUNB, GADD45B, FKBP1A, VKORC1, CXCL3	JUNB, GADD45B, FKBP1A, VKORC1, CXCL3
REACTOME_REGULATION_OF_INSULIN_LIKE_GROWTH_FACTOR_IGF_TRANSPORT_AND_UPTAKE_BY_INSULIN_LIKE_GROWTH_FACTOR_BINDING_PROTEINS_IGFBPS	0.203675	0.788574	0.520335	1.25953	132	4	CST3, GAS6, LGALS1	CST3, GAS6, LGALS1
HARRIS_HYPOXIA	0.2	0.788574	0.419529	1.25746	136	7	ALDOA, CCL2, FTL, CDKN1A, PLAUR, HMOX1	ALDOA, CCL2, FTL, CDKN1A, PLAUR, HMOX1
INGRAM_SHH_TARGETS_DN	0.196947	0.788574	0.484283	1.25698	128	5	TGFBI, GAS6, CLU, TPPP3	TGFBI, GAS6, CLU, TPPP3
MCBRYAN_TERMINAL_END_BUD_DN	0.209493	0.788574	0.692956	1.25683	127	2	GSN	GSN
REACTOME_A_TETRASACCHARIDE_LINKER_SEQUENCE_IS_REQUIRED_FOR_GAG_SYNTHESIS	0.217676	0.788574	0.692771	1.25649	132	2	DCN, BGN	DCN, BGN
REACTOME_CHONDROITIN_SULFATE_BIOSYNTHESIS	0.217676	0.788574	0.692771	1.25649	132	2	DCN, BGN	DCN, BGN
REACTOME_CHONDROITIN_SULFATE_DERMATAN_SULFATE_METABOLISM	0.217676	0.788574	0.692771	1.25649	132	2	DCN, BGN	DCN, BGN
REACTOME_CS_DS_DEGRADATION	0.217676	0.788574	0.692771	1.25649	132	2	DCN, BGN	DCN, BGN
REACTOME_DEFECTIVE_B4GALT7_CAUSES_EDS_PROGEROID_TYPE	0.217676	0.788574	0.692771	1.25649	132	2	DCN, BGN	DCN, BGN
REACTOME_DEFECTIVE_CHST14_CAUSES_EDS_MUSCULOCONTRACTURAL_TYPE	0.217676	0.788574	0.692771	1.25649	132	2	DCN, BGN	DCN, BGN
REACTOME_DEFECTIVE_CHST3_CAUSES_SEDCJD	0.217676	0.788574	0.692771	1.25649	132	2	DCN, BGN	DCN, BGN
REACTOME_DEFECTIVE_CHSY1_CAUSES_TPBS	0.217676	0.788574	0.692771	1.25649	132	2	DCN, BGN	DCN, BGN
REACTOME_DERMATAN_SULFATE_BIOSYNTHESIS	0.217676	0.788574	0.692771	1.25649	132	2	DCN, BGN	DCN, BGN
REACTOME_HEPARAN_SULFATE_HEPARIN_HS_GAG_METABOLISM	0.217676	0.788574	0.692771	1.25649	132	2	DCN, BGN	DCN, BGN
TURASHVILI_BREAST_LOBULAR_CARCINOMA_VS_LOBULAR_NORMAL_DN	0.217676	0.788574	0.692771	1.25649	132	2	COMP, BGN	COMP, BGN
REACTOME_INTERLEUKIN_1_FAMILY_SIGNALING	0.188623	0.780749	0.449343	1.25604	125	6	PSMB7, RBX1, NFKBIA, IL1B	PSMB7, RBX1, NFKBIA, IL1B
WANG_LSD1_TARGETS_UP	0.203675	0.788574	0.518345	1.25471	132	4	MGP, GAS6, LGALS1	MGP, GAS6, LGALS1
ROYLANCE_BREAST_CANCER_16Q_COPY_NUMBER_UP	0.0798403	0.670046	0.957958	1.25462	39	1	OAZ1	OAZ1
WP_NUCLEOTIDE_METABOLISM	0.0798403	0.670046	0.957958	1.25462	39	1	OAZ1	OAZ1
LINDVALL_IMMORTALIZED_BY_TERT_UP	0.198473	0.788574	0.483283	1.25438	129	5	LUM, ARPC1B, CD9, ADIRF, CTSZ	LUM, ARPC1B, CD9, ADIRF, CTSZ
SENESE_HDAC2_TARGETS_DN	0.188652	0.780749	0.394854	1.25386	132	8	LUM, S100A4, PDLIM1, CLU	LUM, S100A4, PDLIM1, CLU
SESTO_RESPONSE_TO_UV_C7	0.198738	0.788574	0.586103	1.25381	125	3	GSN, LGALS1, AKR1A1	GSN, LGALS1, AKR1A1
FLECHNER_BIOPSY_KIDNEY_TRANSPLANT_REJECTED_VS_OK_UP	0.192358	0.786827	0.334712	1.2538	145	12	CFD, S100A4, ARPC1B, VSIG4, TYROBP, AIF1, FCER1G	CFD, S100A4, ARPC1B, VSIG4, TYROBP, AIF1, FCER1G
HOSHIDA_LIVER_CANCER_SUBCLASS_S3	0.191877	0.786827	0.375272	1.25341	136	9	NFKBIA, FKBP2, NFIC, COX5B, MGST2, PLA2G2A, GGH	NFKBIA, FKBP2, NFIC, COX5B, MGST2, PLA2G2A, GGH
POMEROY_MEDULLOBLASTOMA_PROGNOSIS_UP	0.217676	0.788574	0.690898	1.2531	132	2	TMSB4X	TMSB4X
REACTOME_THE_ROLE_OF_GTSE1_IN_G2_M_PROGRESSION_AFTER_G2_CHECKPOINT	0.198473	0.788574	0.482771	1.25305	129	5	TUBA1B, PSMB7, TUBA1C, CDKN1A	TUBA1B, PSMB7, TUBA1C, CDKN1A
MALONEY_RESPONSE_TO_17AAG_UP	0.225859	0.788574	0.689759	1.25103	137	2	PLTP, SLC25A6	PLTP, SLC25A6
CHEBOTAEV_GR_TARGETS_DN	0.0858283	0.670046	0.954955	1.25069	42	1	S100A4	S100A4
GOUYER_TATI_TARGETS_DN	0.0858283	0.670046	0.954955	1.25069	42	1	S100A4	S100A4
KRISHNAN_FURIN_TARGETS_UP	0.0858283	0.670046	0.954955	1.25069	42	1	S100A4	S100A4
LE_SKI_TARGETS_UP	0.0858283	0.670046	0.954955	1.25069	42	1	S100A4	S100A4
LIANG_SILENCED_BY_METHYLATION_2	0.0858283	0.670046	0.954955	1.25069	42	1	S100A4	S100A4
LINDGREN_BLADDER_CANCER_CLUSTER_2A_UP	0.0858283	0.670046	0.954955	1.25069	42	1	S100A4	S100A4
TERAMOTO_OPN_TARGETS_CLUSTER_4	0.0858283	0.670046	0.954955	1.25069	42	1	S100A4	S100A4
WP_HAIR_FOLLICLE_DEVELOPMENT_CYTODIFFERENTIATION_PART_3_OF_3	0.0858283	0.670046	0.954955	1.25069	42	1	S100A4	S100A4
HONMA_DOCETAXEL_RESISTANCE	0.198738	0.788574	0.584414	1.25019	125	3	TUBA1B, RPL38	TUBA1B, RPL38
YAO_TEMPORAL_RESPONSE_TO_PROGESTERONE_CLUSTER_6	0.198473	0.788574	0.481609	1.25004	129	5	CFD, CRIP2	CFD, CRIP2
REACTOME_MEMBRANE_TRAFFICKING	0.186312	0.778092	0.278839	1.24859	146	19	TUBA1B, AP2M1, FTL, TRAPPC1, VAMP8, AP2S1, TUBA1C, NEDD8, CD59, CHMP2B, DAB2, RAB10, AP1B1, CTSZ, RAB31	TUBA1B, AP2M1, FTL, TRAPPC1, VAMP8, AP2S1, TUBA1C, NEDD8, CD59, CHMP2B, DAB2, RAB10, AP1B1, CTSZ, RAB31
JOHANSSON_BRAIN_CANCER_EARLY_VS_LATE_DN	0.199102	0.788574	0.446394	1.2478	132	6	CST3, DCN, CLU	CST3, DCN, CLU
HOLLEMAN_ASPARAGINASE_RESISTANCE_B_ALL_UP	0.212864	0.788574	0.515152	1.24698	138	4	RPL13A, RPL4, RPLP0, EIF3L	RPL13A, RPL4, RPLP0, EIF3L
LEE_SP4_THYMOCYTE	0.0978044	0.702258	0.951952	1.24676	48	1	IER3	IER3
STEIN_ESRRA_TARGETS_RESPONSIVE_TO_ESTROGEN_UP	0.0978044	0.702258	0.951952	1.24676	48	1	IER3	IER3
GRAHAM_CML_QUIESCENT_VS_NORMAL_DIVIDING_UP	0.212864	0.788574	0.515028	1.24668	138	4	CCL3, GADD45B, IL1B	CCL3, GADD45B, IL1B
HECKER_IFNB1_TARGETS	0.206107	0.788574	0.480243	1.24649	134	5	CCL2, CLU, EGR1, C1QC, C1QA	CCL2, CLU, EGR1, C1QC, C1QA
REACTOME_COMPLEMENT_CASCADE	0.206107	0.788574	0.480243	1.24649	134	5	CFD, CLU, C1QC, CD59, C1QA	CFD, CLU, C1QC, CD59, C1QA
BYSTRYKH_HEMATOPOIESIS_STEM_CELL_QTL_TRANS	0.200782	0.788574	0.313673	1.24632	153	14	IER3, CCL3, CCL2, PSMB7, HNRNPA1, DDAH2, CD68, CSRP1	IER3, CCL3, CCL2, PSMB7, HNRNPA1, DDAH2, CD68, CSRP1
REACTOME_CLEC7A_DECTIN_1_SIGNALING	0.212864	0.788574	0.514546	1.24552	138	4	PSMB7, NFKBIA, IL1B	PSMB7, NFKBIA, IL1B
CASTELLANO_NRAS_TARGETS_UP	0.203593	0.788574	0.445494	1.24528	135	6	MGP, CRIP2, ANXA4, PLTP	MGP, CRIP2, ANXA4, PLTP
HOLLERN_EMT_BREAST_TUMOR_UP	0.195739	0.788574	0.343056	1.24528	146	11	S100A4, DCN, FOLR2, CSF1R, VSIG4, F13A1, FCGRT	S100A4, DCN, FOLR2, CSF1R, VSIG4, F13A1, FCGRT
GAVIN_FOXP3_TARGETS_CLUSTER_T7	0.203593	0.788574	0.445122	1.24424	135	6	OAZ1, FTL, RPS9, LGALS1, EIF3L, MDH1	OAZ1, FTL, RPS9, LGALS1, EIF3L, MDH1
AUNG_GASTRIC_CANCER	0.103792	0.702258	0.948949	1.24282	51	1	RPL8	RPL8
DOUGLAS_BMI1_TARGETS_DN	0.20916	0.788574	0.478429	1.24178	136	5	CLU, ZDHHC12, RPS12	CLU, ZDHHC12, RPS12
MULLIGHAN_MLL_SIGNATURE_1_DN	0.203593	0.788574	0.443993	1.24109	135	6	RPL13A, RPL31	RPL13A, RPL31
HIRSCH_CELLULAR_TRANSFORMATION_SIGNATURE_UP	0.197071	0.788574	0.341818	1.24078	147	11	GRN, JUNB, SERPINB1, IL1B, CD68, PLAU, PLAUR, CTSB, CXCL3, LY96, ARHGEF2	GRN, JUNB, SERPINB1, IL1B, CD68, PLAU, PLAUR, CTSB, CXCL3, LY96, ARHGEF2
MOHANKUMAR_HOXA1_TARGETS_UP	0.202721	0.788574	0.357899	1.24008	148	10	IER3, ARPC1B, EEF1A1, CLU, TUBA1C	IER3, ARPC1B, EEF1A1, CLU, TUBA1C
KAPOSI_LIVER_CANCER_MET_UP	0.107784	0.702258	0.945946	1.23889	53	1	ARPC1B	ARPC1B
KYNG_ENVIRONMENTAL_STRESS_RESPONSE_NOT_BY_GAMMA_IN_WS	0.107784	0.702258	0.945946	1.23889	53	1	ARPC1B	ARPC1B
KYNG_ENVIRONMENTAL_STRESS_RESPONSE_NOT_BY_UV_IN_WS	0.107784	0.702258	0.945946	1.23889	53	1	ARPC1B	ARPC1B
NIKOLSKY_BREAST_CANCER_7Q21_Q22_AMPLICON	0.107784	0.702258	0.945946	1.23889	53	1	ARPC1B	ARPC1B
OZANNE_AP1_TARGETS_UP	0.107784	0.702258	0.945946	1.23889	53	1	ARPC1B	ARPC1B
ZHAN_MULTIPLE_MYELOMA_MF_UP	0.107784	0.702258	0.945946	1.23889	53	1	ARPC1B	ARPC1B
MCDOWELL_ACUTE_LUNG_INJURY_UP	0.21374	0.788574	0.477204	1.2386	139	5	TGFBI, NFKBIA, CDKN1A, NR4A1, FCGR2A	TGFBI, NFKBIA, CDKN1A, NR4A1, FCGR2A
WU_SILENCED_BY_METHYLATION_IN_BLADDER_CANCER	0.217458	0.788574	0.511476	1.23808	141	4	MIR22HG, FCGRT, NR4A1	MIR22HG, FCGRT, NR4A1
BIOCARTA_BARRESTIN_PATHWAY	0.232406	0.788574	0.681369	1.23581	141	2	AP2M1	AP2M1
CHAUHAN_RESPONSE_TO_METHOXYESTRADIOL_DN	0.216883	0.788574	0.302204	1.23538	166	15	PDLIM1, CCL3, TMSB4X, EEF1A1, RPL12, LGALS1, SLC25A6, NPC2, NME4, MDH1, ADM, TUBB2A	PDLIM1, CCL3, TMSB4X, EEF1A1, RPL12, LGALS1, SLC25A6, NPC2, NME4, MDH1, ADM, TUBB2A
GRASEMANN_RETINOBLASTOMA_WITH_6P_AMPLIFICATION	0.115768	0.717945	0.942943	1.23496	57	1	RPS10	RPS10
CHUNG_BLISTER_CYTOTOXICITY_DN	0.237316	0.791724	0.680723	1.23464	144	2	PDLIM1, FKBP1A	PDLIM1, FKBP1A
REACTOME_TGF_BETA_RECEPTOR_SIGNALING_ACTIVATES_SMADS	0.237316	0.791724	0.680723	1.23464	144	2	NEDD8, FKBP1A	NEDD8, FKBP1A
WIERENGA_STAT5A_TARGETS_UP	0.211213	0.788574	0.310726	1.23461	161	14	CCL3, CCL2, GADD45B, CD83, EGR1, PLAU, DAB2, HSPA6, CTSZ, FCGR2A, EMP1, ADM, PTGER2	CCL3, CCL2, GADD45B, CD83, EGR1, PLAU, DAB2, HSPA6, CTSZ, FCGR2A, EMP1, ADM, PTGER2
REACTOME_SEPARATION_OF_SISTER_CHROMATIDS	0.220521	0.788574	0.509984	1.23447	143	4	TUBA1B, PSMB7, TUBA1C	TUBA1B, PSMB7, TUBA1C
YAO_TEMPORAL_RESPONSE_TO_PROGESTERONE_CLUSTER_15	0.220521	0.788574	0.509887	1.23424	143	4	LUM, GRN, CD59	LUM, GRN, CD59
PID_IL12_2PATHWAY	0.214072	0.788574	0.441213	1.23332	142	6	CCL3, GADD45B, IL1B, MAP2K3	CCL3, GADD45B, IL1B, MAP2K3
PUJANA_CHEK2_PCC_NETWORK	0.217557	0.788574	0.279483	1.23307	170	18	RPL27, TUBA1B, RPL23, U2AF1, RPL4, RPA3, RPS6, DBI	RPL27, TUBA1B, RPL23, U2AF1, RPL4, RPA3, RPS6, DBI
CHEN_LVAD_SUPPORT_OF_FAILING_HEART_UP	0.214072	0.788574	0.440995	1.23271	142	6	CLU, NFKBIA, GADD45B, CDKN1A	CLU, NFKBIA, GADD45B, CDKN1A
CHEN_LVAD_SUPPORT_OF_FAILING_HEART_DN	0.223583	0.788574	0.509091	1.23231	145	4	CCL2, TGFBI, PLAU, CTSB	CCL2, TGFBI, PLAU, CTSB
MULLIGAN_NTF3_SIGNALING_VIA_INSR_AND_IGF1R_UP	0.237316	0.791724	0.6792	1.23188	144	2	CCL2	CCL2
CHANDRAN_METASTASIS_TOP50_UP	0.117764	0.724758	0.93994	1.23102	58	1	TUBA1B	TUBA1B
MEINHOLD_OVARIAN_CANCER_LOW_GRADE_DN	0.117764	0.724758	0.93994	1.23102	58	1	TUBA1B	TUBA1B
MODY_HIPPOCAMPUS_NEONATAL	0.117764	0.724758	0.93994	1.23102	58	1	TUBA1B	TUBA1B
SHEPARD_BMYB_MORPHOLINO_UP	0.201418	0.788574	0.387652	1.231	141	8	ANXA2, HSPB1, PHLDA2, BGN, TPPP3	ANXA2, HSPB1, PHLDA2, BGN, TPPP3
MISSIAGLIA_REGULATED_BY_METHYLATION_UP	0.220779	0.788574	0.301124	1.23097	169	15	GSN, PRDX5, GRN, TNFAIP2, IL1B, MIR22HG, CDKN1A, MAP2K3, CD9, PLAUR, CTSB	GSN, PRDX5, GRN, TNFAIP2, IL1B, MIR22HG, CDKN1A, MAP2K3, CD9, PLAUR, CTSB
KOKKINAKIS_METHIONINE_DEPRIVATION_96HR_DN	0.219847	0.788574	0.474164	1.23071	143	5	NFKBIA, IL1B, PLAU, MGST2, PMVK	NFKBIA, IL1B, PLAU, MGST2, PMVK
CHARAFE_BREAST_CANCER_BASAL_VS_MESENCHYMAL_UP	0.238953	0.793348	0.677711	1.22918	145	2	GSN, COX5B	GSN, COX5B
REACTOME_SELECTIVE_AUTOPHAGY	0.225115	0.788574	0.507652	1.22883	146	4	TUBA1B, TOMM7, TUBA1C	TUBA1B, TOMM7, TUBA1C
WP_THYROID_STIMULATING_HORMONE_TSH_SIGNALING_PATHWAY	0.221374	0.788574	0.473162	1.22811	144	5	RPS6, MAP2K3, EGR1, CDK4	RPS6, MAP2K3, EGR1, CDK4
MIDORIKAWA_AMPLIFIED_IN_LIVER_CANCER	0.121756	0.72631	0.936937	1.22709	60	1	RPL23	RPL23
REACTOME_CELLULAR_SENESCENCE	0.221374	0.788574	0.472449	1.22626	144	5	KDM6B, CDKN1A, MAP2K3, CDK4	KDM6B, CDKN1A, MAP2K3, CDK4
MEBARKI_HCC_PROGENITOR_WNT_UP	0.208683	0.788574	0.367022	1.22586	148	9	LUM, TGFBI, DCN, CSF1R	LUM, TGFBI, DCN, CSF1R
LANDIS_ERBB2_BREAST_TUMORS_324_DN	0.205674	0.788574	0.386029	1.22584	144	8	LUM, TGFBI, S100A6, GAS6	LUM, TGFBI, S100A6, GAS6
DELPUECH_FOXO3_TARGETS_UP	0.208683	0.788574	0.366608	1.22447	148	9	GSN, CLU, PHLDA2, CD9, CD59, PLAUR, CTSB, EMP1	GSN, CLU, PHLDA2, CD9, CD59, PLAUR, CTSB, EMP1
GRUETZMANN_PANCREATIC_CANCER_DN	0.229465	0.788574	0.315688	1.22413	175	13	RPS10, CLU, ANXA4, FKBP2, RPS9, RPL17, SLC25A5, RNASE1, AP1B1, PRDX4, ETV5	RPS10, CLU, ANXA4, FKBP2, RPS9, RPL17, SLC25A5, RNASE1, AP1B1, PRDX4, ETV5
REACTOME_MAPK6_MAPK4_SIGNALING	0.214511	0.788574	0.571797	1.2232	135	3	HSPB1, PSMB7	HSPB1, PSMB7
CHANG_POU5F1_TARGETS_DN	0.131737	0.730851	0.933934	1.22316	65	1	CST3	CST3
RAO_BOUND_BY_SALL4	0.131737	0.730851	0.933934	1.22316	65	1	CST3	CST3
WINNEPENNINCKX_MELANOMA_METASTASIS_DN	0.131737	0.730851	0.933934	1.22316	65	1	CST3	CST3
MORI_LARGE_PRE_BII_LYMPHOCYTE_DN	0.224427	0.788574	0.470738	1.22182	146	5	SERPINB1, CD83	SERPINB1, CD83
DIAZ_CHRONIC_MYELOGENOUS_LEUKEMIA_DN	0.22987	0.788574	0.298411	1.21988	176	15	RPL23A, EEF1A1, TGFBI, RPS11, CSF1R, RPL41, GADD45B	RPL23A, EEF1A1, TGFBI, RPS11, CSF1R, RPL41, GADD45B
PARK_TRETINOIN_RESPONSE_AND_PML_RARA_FUSION	0.23124	0.788574	0.503709	1.21928	150	4	IER3, TNFAIP2	IER3, TNFAIP2
BIOCARTA_SM_PATHWAY	0.141717	0.737505	0.930931	1.21922	70	1	U2AF1	U2AF1
REACTOME_RNA_POLYMERASE_II_TRANSCRIPTION_TERMINATION	0.141717	0.737505	0.930931	1.21922	70	1	U2AF1	U2AF1
REACTOME_TRANSPORT_OF_MATURE_TRANSCRIPT_TO_CYTOPLASM	0.141717	0.737505	0.930931	1.21922	70	1	U2AF1	U2AF1
LEIN_ASTROCYTE_MARKERS	0.221898	0.788574	0.406728	1.21909	151	7	CST3, GSN, CLU, DBI, STAB1, C1QA, ID3	CST3, GSN, CLU, DBI, STAB1, C1QA, ID3
WELCSH_BRCA1_TARGETS_DN	0.232772	0.788574	0.50303	1.21764	151	4	U2AF1, MANF, CDK4, AGPAT2	U2AF1, MANF, CDK4, AGPAT2
REACTOME_L1CAM_INTERACTIONS	0.229042	0.788574	0.435475	1.21728	152	6	TUBA1B, AP2M1, AP2S1, TUBA1C	TUBA1B, AP2M1, AP2S1, TUBA1C
CHEMNITZ_RESPONSE_TO_PROSTAGLANDIN_E2_UP	0.229042	0.788574	0.435384	1.21702	152	6	RPL8, RPS9, AP2S1	RPL8, RPS9, AP2S1
WP_ALZHEIMERS_DISEASE	0.212885	0.788574	0.364067	1.21599	151	9	TUBA1B, PSMB7, IL1B, TUBA1C, SLC25A6, SLC25A5, TNF	TUBA1B, PSMB7, IL1B, TUBA1C, SLC25A6, SLC25A5, TNF
WP_ALZHEIMERS_DISEASE_AND_MIRNA_EFFECTS	0.212885	0.788574	0.364067	1.21599	151	9	TUBA1B, PSMB7, IL1B, TUBA1C, SLC25A6, SLC25A5, TNF	TUBA1B, PSMB7, IL1B, TUBA1C, SLC25A6, SLC25A5, TNF
ROY_WOUND_BLOOD_VESSEL_UP	0.232772	0.788574	0.501922	1.21496	151	4	LUM, S100A4, PLAU, RAB31	LUM, S100A4, PLAU, RAB31
VILIMAS_NOTCH1_TARGETS_UP	0.229008	0.788574	0.468062	1.21488	149	5	NFKBIA, JUNB, CD83, EGR1	NFKBIA, JUNB, CD83, EGR1
HUTTMANN_B_CLL_POOR_SURVIVAL_UP	0.223979	0.788574	0.323984	1.21361	169	12	CCL3, TSPO, GRN, TYROBP, CDKN1A, FCER1G, CD9, COMMD4	CCL3, TSPO, GRN, TYROBP, CDKN1A, FCER1G, CD9, COMMD4
NAKAJIMA_MAST_CELL	0.235835	0.790977	0.50117	1.21314	153	4	CCL2, CLU, PHLDA2	CCL2, CLU, PHLDA2
CADWELL_ATG16L1_TARGETS_UP	0.252046	0.808745	0.668675	1.21279	153	2	CFD, FCGRT	CFD, FCGRT
DORSAM_HOXA9_TARGETS_DN	0.252046	0.808745	0.668675	1.21279	153	2	JUNB, FCGRT	JUNB, FCGRT
BARRIER_COLON_CANCER_RECURRENCE_UP	0.155689	0.747811	0.924925	1.21136	77	1	ANXA2	ANXA2
NGO_MALIGNANT_GLIOMA_1P_LOH	0.155689	0.747811	0.924925	1.21136	77	1	ANXA2	ANXA2
NUTT_GBM_VS_AO_GLIOMA_UP	0.155689	0.747811	0.924925	1.21136	77	1	ANXA2	ANXA2
WP_METABOLIC_PATHWAY_OF_LDL_HDL_AND_TG_INCLUDING_DISEASES	0.155689	0.747811	0.924925	1.21136	77	1	ANXA2	ANXA2
XU_RESPONSE_TO_TRETINOIN_DN	0.155689	0.747811	0.924925	1.21136	77	1	ANXA2	ANXA2
ZHAN_MULTIPLE_MYELOMA_CD2_DN	0.155689	0.747811	0.924925	1.21136	77	1	ANXA2	ANXA2
ZHAN_VARIABLE_EARLY_DIFFERENTIATION_GENES_UP	0.155689	0.747811	0.924925	1.21136	77	1	ANXA2	ANXA2
NIKOLSKY_BREAST_CANCER_17Q21_Q25_AMPLICON	0.237366	0.791724	0.5	1.2103	154	4	RPL38, MRPL27, BAIAP2, LRRC59	RPL38, MRPL27, BAIAP2, LRRC59
WP_BRAINDERIVED_NEUROTROPHIC_FACTOR_BDNF_SIGNALING_PATHWAY	0.230539	0.788574	0.432927	1.21016	153	6	NFKBIA, RPS6, EGR1, MEF2C, CYFIP1, CAMK1	NFKBIA, RPS6, EGR1, MEF2C, CYFIP1, CAMK1
GROSS_HYPOXIA_VIA_ELK3_UP	0.241199	0.797293	0.311967	1.20971	184	13	TUBA1B, CRIP2, NFIC, DBI, TUBA1C, PMP22, MAP2K3, STAB1	TUBA1B, CRIP2, NFIC, DBI, TUBA1C, PMP22, MAP2K3, STAB1
FOROUTAN_INTEGRATED_TGFB_EMT_UP	0.227737	0.788574	0.403031	1.20801	155	7	LUM, TGFBI, JUNB, GADD45B	LUM, TGFBI, JUNB, GADD45B
EBAUER_TARGETS_OF_PAX3_FOXO1_FUSION_UP	0.221289	0.788574	0.361633	1.20786	157	9	DCN, TNFAIP2, GADD45B, SERPINB1, MIR22HG	DCN, TNFAIP2, GADD45B, SERPINB1, MIR22HG
BLALOCK_ALZHEIMERS_DISEASE_UP	0.252772	0.808745	0.197584	1.20546	227	50	RPL13A, RPL31, RPLP2, S100A4, ARPC1B, ANXA2, EEF1A1, TSPO, RPL4, FTL, DCN, RPL37A, CLU, NFKBIA, HNRNPA1, GADD45B, NFIC, PHLDA2, BGN, MAP2K3, SIRT2, NME4, HMOX1, CTSB, AGPAT2, MAFB, AP1B1, EMP1, RAB31, AQP1, GNG12, ID3, GGPS1, RNASEH2A, FADS1, CLEC7A, HES1, CD86	RPL13A, RPL31, RPLP2, S100A4, ARPC1B, ANXA2, EEF1A1, TSPO, RPL4, FTL, DCN, RPL37A, CLU, NFKBIA, HNRNPA1, GADD45B, NFIC, PHLDA2, BGN, MAP2K3, SIRT2, NME4, HMOX1, CTSB, AGPAT2, MAFB, AP1B1, EMP1, RAB31, AQP1, GNG12, ID3, GGPS1, RNASEH2A, FADS1, CLEC7A, HES1, CD86
WP_PROSTAGLANDIN_SYNTHESIS_AND_REGULATION	0.233588	0.788574	0.463942	1.20418	152	5	ANXA2, S100A6, ANXA4	ANXA2, S100A6, ANXA4
TONKS_TARGETS_OF_RUNX1_RUNX1T1_FUSION_ERYTHROCYTE_DN	0.171657	0.757457	0.918919	1.20349	85	1	PDLIM1	PDLIM1
ZHANG_ANTIVIRAL_RESPONSE_TO_RIBAVIRIN_UP	0.171657	0.757457	0.918919	1.20349	85	1	PDLIM1	PDLIM1
BIOCARTA_HIVNEF_PATHWAY	0.233438	0.788574	0.561934	1.2021	147	3	GSN, NFKBIA, TNF	GSN, NFKBIA, TNF
BIOCARTA_MSP_PATHWAY	0.233438	0.788574	0.561934	1.2021	147	3	CCL2, IL1B, TNF	CCL2, IL1B, TNF
BIOCARTA_STRESS_PATHWAY	0.233438	0.788574	0.561934	1.2021	147	3	NFKBIA, MAP2K3, TNF	NFKBIA, MAP2K3, TNF
DUTTA_APOPTOSIS_VIA_NFKB	0.233438	0.788574	0.561934	1.2021	147	3	IER3, GADD45B, TNF	IER3, GADD45B, TNF
KEGG_APOPTOSIS	0.233438	0.788574	0.561934	1.2021	147	3	NFKBIA, IL1B, TNF	NFKBIA, IL1B, TNF
PID_HDAC_CLASSI_PATHWAY	0.233438	0.788574	0.561934	1.2021	147	3	NFKBIA, SIRT2, TNF	NFKBIA, SIRT2, TNF
WP_MIRNAS_INVOLVEMENT_IN_THE_IMMUNE_RESPONSE_IN_SEPSIS	0.233438	0.788574	0.561934	1.2021	147	3	CCL3, NFKBIA, TNF	CCL3, NFKBIA, TNF
WP_TNFRELATED_WEAK_INDUCER_OF_APOPTOSIS_TWEAK_SIGNALING_PATHWAY	0.233438	0.788574	0.561934	1.2021	147	3	CCL2, NFKBIA, TNF	CCL2, NFKBIA, TNF
WP_VITAMIN_D_IN_INFLAMMATORY_DISEASES	0.233438	0.788574	0.561934	1.2021	147	3	NFKBIA, MAP2K3, TNF	NFKBIA, MAP2K3, TNF
RICKMAN_METASTASIS_DN	0.223702	0.788574	0.330826	1.20088	167	11	PDLIM1, TSPO, S100A6, ZDHHC12, TRAPPC1, CDKN1A, FCER1G	PDLIM1, TSPO, S100A6, ZDHHC12, TRAPPC1, CDKN1A, FCER1G
REACTOME_HEMOSTASIS	0.23221	0.788574	0.252594	1.20042	185	23	ALDOA, CFD, TUBA1B, ANXA2, TMSB4X, GAS6, CLU, MANF, TUBA1C, F13A1, PLAU, FCER1G, CD9	ALDOA, CFD, TUBA1B, ANXA2, TMSB4X, GAS6, CLU, MANF, TUBA1C, F13A1, PLAU, FCER1G, CD9
REACTOME_APOPTOSIS	0.233438	0.788574	0.561143	1.20041	147	3	GSN, PSMB7	GSN, PSMB7
REACTOME_DISEASES_OF_SIGNAL_TRANSDUCTION_BY_GROWTH_FACTOR_RECEPTORS_AND_SECOND_MESSENGERS	0.228291	0.788574	0.359393	1.20038	162	9	PSMB7, RBX1, JUNB, RPS6, FKBP1A, CDKN1A, NR4A1	PSMB7, RBX1, JUNB, RPS6, FKBP1A, CDKN1A, NR4A1
KYNG_ENVIRONMENTAL_STRESS_RESPONSE_UP	0.240429	0.795383	0.495818	1.20018	156	4	OAZ1, ARPC1B	OAZ1, ARPC1B
MARTORIATI_MDM4_TARGETS_NEUROEPITHELIUM_UP	0.238024	0.791724	0.429324	1.20008	158	6	ALDOA, RPL27A	ALDOA, RPL27A
AIYAR_COBRA1_TARGETS_DN	0.173653	0.757457	0.915916	1.19956	86	1	HSPB1	HSPB1
BIOCARTA_P38MAPK_PATHWAY	0.173653	0.757457	0.915916	1.19956	86	1	HSPB1	HSPB1
HANN_RESISTANCE_TO_BCL2_INHIBITOR_DN	0.173653	0.757457	0.915916	1.19956	86	1	HSPB1	HSPB1
MIKHAYLOVA_OXIDATIVE_STRESS_RESPONSE_VIA_VHL_DN	0.173653	0.757457	0.915916	1.19956	86	1	HSPB1	HSPB1
PID_P38_MK2_PATHWAY	0.173653	0.757457	0.915916	1.19956	86	1	HSPB1	HSPB1
STREICHER_LSM1_TARGETS_UP	0.173653	0.757457	0.915916	1.19956	86	1	HSPB1	HSPB1
TIMOFEEVA_GROWTH_STRESS_VIA_STAT1_DN	0.173653	0.757457	0.915916	1.19956	86	1	HSPB1	HSPB1
TONKS_TARGETS_OF_RUNX1_RUNX1T1_FUSION_SUSTAINED_IN_MONOCYTE_UP	0.173653	0.757457	0.915916	1.19956	86	1	HSPB1	HSPB1
VALK_AML_WITH_CEBPA	0.173653	0.757457	0.915916	1.19956	86	1	HSPB1	HSPB1
WP_ATM_SIGNALING_IN_DEVELOPMENT_AND_DISEASE	0.173653	0.757457	0.915916	1.19956	86	1	HSPB1	HSPB1
WP_EXTRACELLULAR_VESICLES_IN_THE_CROSSTALK_OF_CARDIAC_CELLS	0.173653	0.757457	0.915916	1.19956	86	1	HSPB1	HSPB1
WP_P38_MAPK_SIGNALING_PATHWAY	0.173653	0.757457	0.915916	1.19956	86	1	HSPB1	HSPB1
KOYAMA_SEMA3B_TARGETS_UP	0.239521	0.794292	0.429122	1.19952	159	6	RPS10, TMSB4X, TGFBI	RPS10, TMSB4X, TGFBI
REACTOME_COMPLEX_I_BIOGENESIS	0.236641	0.791724	0.462103	1.19941	154	5	NDUFB5, NDUFAF3, NDUFS6, NDUFS3	NDUFB5, NDUFAF3, NDUFS6, NDUFS3
CROMER_METASTASIS_DN	0.238168	0.791724	0.462006	1.19916	155	5	ALDOA, PHLDA2, BAIAP2, ADIRF, RAB31	ALDOA, PHLDA2, BAIAP2, ADIRF, RAB31
REACTOME_COOPERATION_OF_PREFOLDIN_AND_TRIC_CCT_IN_ACTIN_AND_TUBULIN_FOLDING	0.240429	0.795383	0.495181	1.19864	156	4	TUBA1B, TUBA1C, PFDN5	TUBA1B, TUBA1C, PFDN5
CHOI_ATL_STAGE_PREDICTOR	0.233438	0.788574	0.560222	1.19844	147	3	TSPO, FTL	TSPO, FTL
DAZARD_RESPONSE_TO_UV_SCC_UP	0.237956	0.791724	0.399836	1.19844	162	7	ANXA2, IL1B, MIR22HG, TNF, CXCL3, CXCL1	ANXA2, IL1B, MIR22HG, TNF, CXCL3, CXCL1
LINDGREN_BLADDER_CANCER_WITH_LOH_IN_CHR9Q	0.255319	0.810368	0.660731	1.19838	155	2	PSMB7	PSMB7
ACEVEDO_METHYLATED_IN_LIVER_CANCER_DN	0.239789	0.794543	0.319876	1.19822	181	12	CST3, CRTAC1, IL1B, DBI, F13A1, PLAU, TNF, FCGR2A, FUNDC2, CD86, LST1, SMIM19	CST3, CRTAC1, IL1B, DBI, F13A1, PLAU, TNF, FCGR2A, FUNDC2, CD86, LST1, SMIM19
REACTOME_TCR_SIGNALING	0.24196	0.79785	0.494777	1.19766	157	4	PSMB7, NFKBIA	PSMB7, NFKBIA
BIOCARTA_ATM_PATHWAY	0.261866	0.810368	0.659639	1.1964	159	2	NFKBIA, CDKN1A	NFKBIA, CDKN1A
BIOCARTA_EPONFKB_PATHWAY	0.261866	0.810368	0.659639	1.1964	159	2	NFKBIA, CDKN1A	NFKBIA, CDKN1A
FUJII_YBX1_TARGETS_UP	0.261866	0.810368	0.659639	1.1964	159	2	S100A6, CDKN1A	S100A6, CDKN1A
KANG_FLUOROURACIL_RESISTANCE_UP	0.261866	0.810368	0.659639	1.1964	159	2	CLU, CDKN1A	CLU, CDKN1A
KAUFFMANN_DNA_REPAIR_GENES	0.261866	0.810368	0.659639	1.1964	159	2	RPA3, CDKN1A	RPA3, CDKN1A
KEGG_PROSTATE_CANCER	0.261866	0.810368	0.659639	1.1964	159	2	NFKBIA, CDKN1A	NFKBIA, CDKN1A
MEISSNER_NPC_HCP_WITH_H3K4ME3_AND_H3K27ME3	0.261866	0.810368	0.659639	1.1964	159	2	PLTP, CDKN1A	PLTP, CDKN1A
MIKKELSEN_NPC_HCP_WITH_H3K4ME3_AND_H3K27ME3	0.261866	0.810368	0.659639	1.1964	159	2	PLTP, CDKN1A	PLTP, CDKN1A
MURATA_VIRULENCE_OF_H_PILORI	0.261866	0.810368	0.659639	1.1964	159	2	GAS6, CDKN1A	GAS6, CDKN1A
ONGUSAHA_TP53_TARGETS	0.261866	0.810368	0.659639	1.1964	159	2	PLTP, CDKN1A	PLTP, CDKN1A
ONO_FOXP3_TARGETS_DN	0.261866	0.810368	0.659639	1.1964	159	2	HNRNPA1, CDKN1A	HNRNPA1, CDKN1A
REACTOME_G1_S_DNA_DAMAGE_CHECKPOINTS	0.261866	0.810368	0.659639	1.1964	159	2	PSMB7, CDKN1A	PSMB7, CDKN1A
TSAI_DNAJB4_TARGETS_UP	0.261866	0.810368	0.659639	1.1964	159	2	SERPINB1, CDKN1A	SERPINB1, CDKN1A
WP_ATM_SIGNALING_PATHWAY	0.261866	0.810368	0.659639	1.1964	159	2	NFKBIA, CDKN1A	NFKBIA, CDKN1A
WP_CHROMOSOMAL_AND_MICROSATELLITE_INSTABILITY_IN_COLORECTAL_CANCER	0.261866	0.810368	0.659639	1.1964	159	2	GADD45B, CDKN1A	GADD45B, CDKN1A
WP_ENDOMETRIAL_CANCER	0.261866	0.810368	0.659639	1.1964	159	2	GADD45B, CDKN1A	GADD45B, CDKN1A
WP_MIRNA_REGULATION_OF_PROSTATE_CANCER_SIGNALING_PATHWAYS	0.261866	0.810368	0.659639	1.1964	159	2	NFKBIA, CDKN1A	NFKBIA, CDKN1A
DELLA_RESPONSE_TO_TSA_AND_BUTYRATE	0.23817	0.791724	0.558912	1.19564	150	3	HSPB1, CDKN1A, NR4A1	HSPB1, CDKN1A, NR4A1
JECHLINGER_EPITHELIAL_TO_MESENCHYMAL_TRANSITION_DN	0.23817	0.791724	0.558912	1.19564	150	3	VAMP8, EGR1, NR4A1	VAMP8, EGR1, NR4A1
PID_REG_GR_PATHWAY	0.23817	0.791724	0.558912	1.19564	150	3	CDKN1A, EGR1, NR4A1	CDKN1A, EGR1, NR4A1
BIOCARTA_ERYTH_PATHWAY	0.185629	0.776384	0.912913	1.19563	92	1	CCL3	CCL3
FUNG_IL2_SIGNALING_2	0.185629	0.776384	0.912913	1.19563	92	1	CCL3	CCL3
FUNG_IL2_TARGETS_WITH_STAT5_BINDING_SITES_T1	0.185629	0.776384	0.912913	1.19563	92	1	CCL3	CCL3
PARK_HSC_MARKERS	0.185629	0.776384	0.912913	1.19563	92	1	CCL3	CCL3
SHIN_B_CELL_LYMPHOMA_CLUSTER_1	0.185629	0.776384	0.912913	1.19563	92	1	CCL3	CCL3
WP_NETWORK_MAP_OF_SARSCOV2_SIGNALING_PATHWAY	0.245111	0.798098	0.300814	1.19522	187	14	CCL3, GSN, CCL2, JUNB, RPS6, IL1B, EGR1, TNF, CTSB, CXCL3, CTSZ, CXCL1	CCL3, GSN, CCL2, JUNB, RPS6, IL1B, EGR1, TNF, CTSB, CXCL3, CTSZ, CXCL1
BANDRES_RESPONSE_TO_CARMUSTIN_MGMT_48HR_DN	0.242336	0.79785	0.398633	1.19483	165	7	IER3, GRN, FTL, FKBP1A, CD68, BAIAP2	IER3, GRN, FTL, FKBP1A, CD68, BAIAP2
ZHAN_MULTIPLE_MYELOMA_HP_DN	0.249617	0.805734	0.493144	1.19371	162	4	S100A4, CST3	S100A4, CST3
WANG_TARGETS_OF_MLL_CBP_FUSION_UP	0.195609	0.788574	0.90991	1.19169	97	1	RPL23A	RPL23A
WANG_TNF_TARGETS	0.266776	0.814617	0.656627	1.19094	162	2	NFKBIA, CD68	NFKBIA, CD68
MARTINEZ_RB1_AND_TP53_TARGETS_UP	0.244694	0.798098	0.250592	1.19091	195	23	CFD, LUM, IER3, TSPO, TGFBI, CSF1R, SERPINB1, LGALS1, TYROBP, CDKN1A, CD59, NR4A1, MS4A6A, CTSB, RAB31, AQP1	CFD, LUM, IER3, TSPO, TGFBI, CSF1R, SERPINB1, LGALS1, TYROBP, CDKN1A, CD59, NR4A1, MS4A6A, CTSB, RAB31, AQP1
REACTOME_GLYCOSAMINOGLYCAN_METABOLISM	0.251149	0.808745	0.491216	1.18904	163	4	LUM, DCN, BGN	LUM, DCN, BGN
REACTOME_RHOD_GTPASE_CYCLE	0.266776	0.814617	0.655265	1.18847	162	2	HINT2	HINT2
WP_MITOCHONDRIAL_COMPLEX_I_ASSEMBLY_MODEL_OXPHOS_SYSTEM	0.25268	0.808745	0.490909	1.1883	164	4	NDUFB5, NDUFAF3, NDUFS6, NDUFS3	NDUFB5, NDUFAF3, NDUFS6, NDUFS3
VANHARANTA_UTERINE_FIBROID_DN	0.244275	0.798098	0.457701	1.18798	159	5	PDLIM1, GADD45B, EGR1, ADIRF	PDLIM1, GADD45B, EGR1, ADIRF
HELLER_SILENCED_BY_METHYLATION_UP	0.246898	0.80009	0.259133	1.18796	198	20	S100A4, IER3, S100A6, CLU, TNFAIP2, VAMP8, PHLDA2, MIR22HG, DDAH2, CDKN1A	S100A4, IER3, S100A6, CLU, TNFAIP2, VAMP8, PHLDA2, MIR22HG, DDAH2, CDKN1A
BIOCARTA_ECM_PATHWAY	0.205589	0.788574	0.906907	1.18776	102	1	GSN	GSN
PID_NCADHERIN_PATHWAY	0.205589	0.788574	0.906907	1.18776	102	1	GSN	GSN
REACTOME_APOPTOTIC_CLEAVAGE_OF_CELLULAR_PROTEINS	0.205589	0.788574	0.906907	1.18776	102	1	GSN	GSN
REACTOME_APOPTOTIC_EXECUTION_PHASE	0.205589	0.788574	0.906907	1.18776	102	1	GSN	GSN
REACTOME_CASPASE_MEDIATED_CLEAVAGE_OF_CYTOSKELETAL_PROTEINS	0.205589	0.788574	0.906907	1.18776	102	1	GSN	GSN
BIOCARTA_TOLL_PATHWAY	0.271686	0.814617	0.653614	1.18548	165	2	NFKBIA, MAP2K3	NFKBIA, MAP2K3
JAZAERI_BREAST_CANCER_BRCA1_VS_BRCA2_UP	0.271686	0.814617	0.653614	1.18548	165	2	IL1B, MAP2K3	IL1B, MAP2K3
PID_P38_MKK3_6PATHWAY	0.271686	0.814617	0.653614	1.18548	165	2	GADD45B, MAP2K3	GADD45B, MAP2K3
WP_HOSTPATHOGEN_INTERACTION_OF_HUMAN_CORONAVIRUSES_MAPK_SIGNALING	0.271686	0.814617	0.653614	1.18548	165	2	JUNB, MAP2K3	JUNB, MAP2K3
WP_INTERLEUKIN1_IL1_STRUCTURAL_PATHWAY	0.271686	0.814617	0.653614	1.18548	165	2	NFKBIA, MAP2K3	NFKBIA, MAP2K3
RUTELLA_RESPONSE_TO_HGF_VS_CSF2RB_AND_IL4_DN	0.261598	0.810368	0.283526	1.18433	202	16	ANXA2, HSPB1, GAS6, HNRNPA1, GADD45B, TUBA1C, CD83, CDKN1A, CSRP1, CD59, MS4A6A	ANXA2, HSPB1, GAS6, HNRNPA1, GADD45B, TUBA1C, CD83, CDKN1A, CSRP1, CD59, MS4A6A
WAMUNYOKOLI_OVARIAN_CANCER_LMP_UP	0.24539	0.798098	0.372893	1.18413	172	8	IER3, S100A6, SERPINB1, DBI	IER3, S100A6, SERPINB1, DBI
FRASOR_TAMOXIFEN_RESPONSE_DN	0.215569	0.788574	0.903904	1.18383	107	1	TMSB4X	TMSB4X
WP_GENES_TARGETED_BY_MIRNAS_IN_ADIPOCYTES	0.215569	0.788574	0.903904	1.18383	107	1	TMSB4X	TMSB4X
NUYTTEN_EZH2_TARGETS_UP	0.254902	0.810105	0.216248	1.1826	220	35	LUM, S100A4, ANXA2, TGFBI, GAS6, NFKBIA, ANXA4, JUNB, TMEM14C, IL1B, PHLDA2, CD83, MIR22HG, FKBP1A, CDKN1A, EGR1, CD59, HMOX1, BAIAP2, CTSB, ABL2, RCAN1, CXCL1, ADM, LGMN, TUBB2A, CLEC7A	LUM, S100A4, ANXA2, TGFBI, GAS6, NFKBIA, ANXA4, JUNB, TMEM14C, IL1B, PHLDA2, CD83, MIR22HG, FKBP1A, CDKN1A, EGR1, CD59, HMOX1, BAIAP2, CTSB, ABL2, RCAN1, CXCL1, ADM, LGMN, TUBB2A, CLEC7A
WP_PROTEASOME_DEGRADATION	0.271686	0.814617	0.651787	1.18216	165	2	PSMB7	PSMB7
HOFMANN_MYELODYSPLASTIC_SYNDROM_RISK_UP	0.250789	0.808745	0.552427	1.18177	158	3	IER3, CD9	IER3, CD9
KEGG_COMPLEMENT_AND_COAGULATION_CASCADES	0.248227	0.801874	0.371788	1.18062	174	8	CFD, F13A1, PLAU, C1QC, CD59, PLAUR, C1QA	CFD, F13A1, PLAU, C1QC, CD59, PLAUR, C1QA
CHEN_HOXA5_TARGETS_9HR_UP	0.254491	0.809423	0.422253	1.18032	169	6	NFKBIA, JUNB, GADD45B, EGR1	NFKBIA, JUNB, GADD45B, EGR1
BROWNE_HCMV_INFECTION_30MIN_DN	0.223553	0.788574	0.900901	1.17989	111	1	EEF1A1	EEF1A1
JAZAG_TGFB1_SIGNALING_DN	0.223553	0.788574	0.900901	1.17989	111	1	EEF1A1	EEF1A1
REACTOME_PROTEIN_METHYLATION	0.223553	0.788574	0.900901	1.17989	111	1	EEF1A1	EEF1A1
VANHARANTA_UTERINE_FIBROID_WITH_7Q_DELETION_DN	0.223553	0.788574	0.900901	1.17989	111	1	EEF1A1	EEF1A1
WIERENGA_PML_INTERACTOME	0.223553	0.788574	0.900901	1.17989	111	1	EEF1A1	EEF1A1
KEGG_HEMATOPOIETIC_CELL_LINEAGE	0.254491	0.809423	0.42208	1.17984	169	6	CSF1R, IL1B, CD9, CD59, TNF	CSF1R, IL1B, CD9, CD59, TNF
REACTOME_DISEASES_OF_METABOLISM	0.260337	0.810368	0.486589	1.17784	169	4	LUM, DCN, BGN	LUM, DCN, BGN
REACTOME_VESICLE_MEDIATED_TRANSPORT	0.245983	0.799008	0.252262	1.17621	198	21	TUBA1B, AP2M1, FTL, TRAPPC1, VAMP8, AP2S1, TUBA1C, NEDD8, STAB1, CD59, CHMP2B, DAB2, RAB10, AP1B1, CTSZ, RAB31	TUBA1B, AP2M1, FTL, TRAPPC1, VAMP8, AP2S1, TUBA1C, NEDD8, STAB1, CD59, CHMP2B, DAB2, RAB10, AP1B1, CTSZ, RAB31
BANDRES_RESPONSE_TO_CARMUSTIN_MGMT_48HR_UP	0.231537	0.788574	0.897898	1.17596	115	1	CCL2	CCL2
BIOCARTA_CCR5_PATHWAY	0.231537	0.788574	0.897898	1.17596	115	1	CCL2	CCL2
DAVICIONI_PAX_FOXO1_SIGNATURE_IN_ARMS_DN	0.231537	0.788574	0.897898	1.17596	115	1	CCL2	CCL2
MA_MYELOID_DIFFERENTIATION_DN	0.231537	0.788574	0.897898	1.17596	115	1	CCL2	CCL2
MARTIN_NFKB_TARGETS_UP	0.231537	0.788574	0.897898	1.17596	115	1	CCL2	CCL2
NAM_FXYD5_TARGETS_DN	0.231537	0.788574	0.897898	1.17596	115	1	CCL2	CCL2
PID_GMCSF_PATHWAY	0.231537	0.788574	0.897898	1.17596	115	1	CCL2	CCL2
VANTVEER_BREAST_CANCER_BRCA1_UP	0.231537	0.788574	0.897898	1.17596	115	1	CCL2	CCL2
WORSCHECH_TUMOR_EVASION_AND_TOLEROGENICITY_UP	0.231537	0.788574	0.897898	1.17596	115	1	CCL2	CCL2
WOTTON_RUNX_TARGETS_UP	0.231537	0.788574	0.897898	1.17596	115	1	CCL2	CCL2
XU_HGF_TARGETS_REPRESSED_BY_AKT1_UP	0.231537	0.788574	0.897898	1.17596	115	1	CCL2	CCL2
BILANGES_SERUM_SENSITIVE_VIA_TSC1	0.271686	0.814617	0.64759	1.17455	165	2	JUNB, EGR1	JUNB, EGR1
CHASSOT_SKIN_WOUND	0.271686	0.814617	0.64759	1.17455	165	2	JUNB, EGR1	JUNB, EGR1
CHEN_HOXA5_TARGETS_6HR_UP	0.271686	0.814617	0.64759	1.17455	165	2	GADD45B, EGR1	GADD45B, EGR1
FOURNIER_ACINAR_DEVELOPMENT_EARLY_UP	0.271686	0.814617	0.64759	1.17455	165	2	GSN, EGR1	GSN, EGR1
HERNANDEZ_ABERRANT_MITOSIS_BY_DOCETACEL_2NM_DN	0.271686	0.814617	0.64759	1.17455	165	2	LUM, EGR1	LUM, EGR1
HUANG_GATA2_TARGETS_DN	0.271686	0.814617	0.64759	1.17455	165	2	CLU, EGR1	CLU, EGR1
REACTOME_REGULATION_OF_PTEN_GENE_TRANSCRIPTION	0.271686	0.814617	0.64759	1.17455	165	2	LAMTOR4, EGR1	LAMTOR4, EGR1
WENG_POR_TARGETS_GLOBAL_DN	0.271686	0.814617	0.64759	1.17455	165	2	GRN, EGR1	GRN, EGR1
FOSTER_KDM1A_TARGETS_DN	0.266462	0.814617	0.484848	1.17363	173	4	AP2M1, CRIP2, BAIAP2, AP1B1	AP2M1, CRIP2, BAIAP2, AP1B1
BIOCARTA_NDKDYNAMIN_PATHWAY	0.243513	0.798098	0.894895	1.17203	121	1	AP2M1	AP2M1
PID_ARF_3PATHWAY	0.243513	0.798098	0.894895	1.17203	121	1	AP2M1	AP2M1
RAMPON_ENRICHED_LEARNING_ENVIRONMENT_EARLY_UP	0.243513	0.798098	0.894895	1.17203	121	1	AP2M1	AP2M1
RATTENBACHER_BOUND_BY_CELF1	0.254422	0.809423	0.338228	1.17192	186	10	GSN, GRN, JUNB, CSF1R, TUBA1C, CD9, HMOX1	GSN, GRN, JUNB, CSF1R, TUBA1C, CD9, HMOX1
LINDGREN_BLADDER_CANCER_CLUSTER_1_DN	0.273196	0.814617	0.280388	1.17122	211	16	MGP, S100A4, LGALS1, DBI, PMP22, NR4A1, HMOX1, DAB2, AP1B1, CAMK1, ACOT7, CXCL1, RNASEH2A	MGP, S100A4, LGALS1, DBI, PMP22, NR4A1, HMOX1, DAB2, AP1B1, CAMK1, ACOT7, CXCL1, RNASEH2A
IBRAHIM_NRF1_UP	0.254422	0.809423	0.337929	1.17088	186	10	ALDOA, FTL, HNRNPA1, MANF, HMOX1, NQO2, LRRC59	ALDOA, FTL, HNRNPA1, MANF, HMOX1, NQO2, LRRC59
WP_FERROPTOSIS	0.258675	0.810368	0.546946	1.17004	163	3	HSPB1, FTL, HMOX1	HSPB1, FTL, HMOX1
PID_INTEGRIN3_PATHWAY	0.260252	0.810368	0.546828	1.16979	164	3	TGFBI, PLAU, PLAUR	TGFBI, PLAU, PLAUR
XU_HGF_SIGNALING_NOT_VIA_AKT1_6HR	0.260252	0.810368	0.546828	1.16979	164	3	PHLDA2, PLAU, PLAUR	PHLDA2, PLAU, PLAUR
ZHAN_V1_LATE_DIFFERENTIATION_GENES_UP	0.271057	0.814617	0.483096	1.16939	176	4	S100A4, CST3, FCGRT	S100A4, CST3, FCGRT
KIM_PTEN_TARGETS_UP	0.281506	0.824124	0.644578	1.16909	171	2	CDKN1A, PLAU	CDKN1A, PLAU
SAGIV_CD24_TARGETS_DN	0.281506	0.824124	0.644578	1.16909	171	2	CDKN1A, PLAU	CDKN1A, PLAU
WP_DNA_DAMAGE_RESPONSE_ONLY_ATM_DEPENDENT	0.281506	0.824124	0.644578	1.16909	171	2	CDKN1A, PLAU	CDKN1A, PLAU
YIH_RESPONSE_TO_ARSENITE_C5	0.281506	0.824124	0.644578	1.16909	171	2	CCL2, PLAU	CCL2, PLAU
REACTOME_NEURONAL_SYSTEM	0.258156	0.810368	0.368098	1.1689	181	8	TUBA1B, AP2M1, AP2S1, TUBA1C, CAMK1, GNG12, EPB41L2, TUBB2A	TUBA1B, AP2M1, AP2S1, TUBA1C, CAMK1, GNG12, EPB41L2, TUBB2A
WANG_CISPLATIN_RESPONSE_AND_XPC_UP	0.285528	0.82767	0.301333	1.16847	218	13	MGP, RPA3, MANF, DBI, MGST2, CD9, NPC2, DCK, RNASEH2A, FADS1, HES1	MGP, RPA3, MANF, DBI, MGST2, CD9, NPC2, DCK, RNASEH2A, FADS1, HES1
ACOSTA_PROLIFERATION_INDEPENDENT_MYC_TARGETS_UP	0.245509	0.798098	0.891892	1.1681	122	1	TSPO	TSPO
BERENJENO_ROCK_SIGNALING_NOT_VIA_RHOA_UP	0.245509	0.798098	0.891892	1.1681	122	1	TSPO	TSPO
GALLUZZI_PREVENT_MITOCHONDIAL_PERMEABILIZATION	0.245509	0.798098	0.891892	1.1681	122	1	TSPO	TSPO
REACTOME_METABOLISM_OF_STEROID_HORMONES	0.245509	0.798098	0.891892	1.1681	122	1	TSPO	TSPO
REACTOME_PREGNENOLONE_BIOSYNTHESIS	0.245509	0.798098	0.891892	1.1681	122	1	TSPO	TSPO
BLANCO_MELO_COVID19_SARS_COV_2_LOW_MOI_INFECTION_A594_ACE2_EXPRESSING_CELLS_UP	0.269883	0.814617	0.293641	1.16673	206	14	IER3, CCL2, NFKBIA, JUNB, KDM6B, CD83, EGR1, TNF, NR4A1, CXCL3	IER3, CCL2, NFKBIA, JUNB, KDM6B, CD83, EGR1, TNF, NR4A1, CXCL3
ZAMORA_NOS2_TARGETS_DN	0.274119	0.815076	0.481818	1.16629	178	4	EEF1A1, FTL, AP1B1, CTSZ	EEF1A1, FTL, AP1B1, CTSZ
ONKEN_UVEAL_MELANOMA_DN	0.282716	0.826493	0.240774	1.16604	228	24	RPL31, RPL23, RPL15, AP2M1, RPS9, VAMP8, NDUFB5, CD83, PMP22, SLC25A6, NDUFAF3, CHMP2B, DAB2, EIF3L, AGPAT2	RPL31, RPL23, RPL15, AP2M1, RPS9, VAMP8, NDUFB5, CD83, PMP22, SLC25A6, NDUFAF3, CHMP2B, DAB2, EIF3L, AGPAT2
DEMAGALHAES_AGING_UP	0.258156	0.810368	0.367121	1.1658	181	8	S100A4, S100A6, CLU, NPC2, C1QC, C1QA, FCGR2A	S100A4, S100A6, CLU, NPC2, C1QC, C1QA, FCGR2A
FERNANDEZ_BOUND_BY_MYC	0.289439	0.829096	0.300421	1.16494	221	13	RPL13A, RPL27A, EIF4A1, JUNB, HNRNPA1, RPS6	RPL13A, RPL27A, EIF4A1, JUNB, HNRNPA1, RPS6
PASINI_SUZ12_TARGETS_DN	0.279639	0.823926	0.278819	1.16467	216	16	IER3, ANXA2, GSN, S100A6, LGALS1, PMP22, CDKN1A, CSRP1	IER3, ANXA2, GSN, S100A6, LGALS1, PMP22, CDKN1A, CSRP1
DODD_NASOPHARYNGEAL_CARCINOMA_DN	0.247619	0.800538	0.226804	1.16461	207	29	RPL31, U2AF1, CCL3, CCL2, RPL37A, ZFAS1, HNRNPA1, LGALS1, TYROBP, PMP22, BGN, FKBP1A, PLAU, FCER1G, RPLP0	RPL31, U2AF1, CCL3, CCL2, RPL37A, ZFAS1, HNRNPA1, LGALS1, TYROBP, PMP22, BGN, FKBP1A, PLAU, FCER1G, RPLP0
OSADA_ASCL1_TARGETS_DN	0.251497	0.808745	0.888889	1.16416	125	1	TGFBI	TGFBI
BOGNI_TREATMENT_RELATED_MYELOID_LEUKEMIA_UP	0.284779	0.82767	0.641566	1.16362	173	2	SLC25A6, RPL17	SLC25A6, RPL17
CHUANG_OXIDATIVE_STRESS_RESPONSE_UP	0.263407	0.812089	0.543807	1.16333	166	3	RPL38, EGR1, HMOX1	RPL38, EGR1, HMOX1
JEPSEN_SMRT_TARGETS	0.263407	0.812089	0.543807	1.16333	166	3	KDM6B, EGR1, HMOX1	KDM6B, EGR1, HMOX1
REACTOME_REGULATION_OF_HMOX1_EXPRESSION_AND_ACTIVITY	0.263407	0.812089	0.543807	1.16333	166	3	PSMB7, RBX1, HMOX1	PSMB7, RBX1, HMOX1
WENG_POR_DOSAGE	0.263407	0.812089	0.543807	1.16333	166	3	GADD45B, LGALS1, HMOX1	GADD45B, LGALS1, HMOX1
LEE_AGING_CEREBELLUM_UP	0.260993	0.810368	0.365457	1.16051	183	8	CD68, C1QC, NR4A1, HMOX1, CDK4, CTSZ, C1QA	CD68, C1QC, NR4A1, HMOX1, CDK4, CTSZ, C1QA
BROWNE_HCMV_INFECTION_24HR_DN	0.266106	0.814617	0.3471	1.15932	189	9	OAZ1, S100A4, GAS6, ANXA4	OAZ1, S100A4, GAS6, ANXA4
KEGG_PRION_DISEASES	0.278714	0.821787	0.478788	1.15896	181	4	IL1B, EGR1, C1QC, C1QA	IL1B, EGR1, C1QC, C1QA
WP_OXIDATIVE_DAMAGE_RESPONSE	0.278714	0.821787	0.478788	1.15896	181	4	CDKN1A, C1QC, TNF, C1QA	CDKN1A, C1QC, TNF, C1QA
BROWN_MYELOID_CELL_DEVELOPMENT_DN	0.272871	0.814617	0.540785	1.15686	172	3	RPL23, ZFAS1, CDK4	RPL23, ZFAS1, CDK4
KEGG_CHRONIC_MYELOID_LEUKEMIA	0.272871	0.814617	0.540785	1.15686	172	3	NFKBIA, CDKN1A, CDK4	NFKBIA, CDKN1A, CDK4
NUNODA_RESPONSE_TO_DASATINIB_IMATINIB_UP	0.272871	0.814617	0.540785	1.15686	172	3	NFKBIA, GADD45B, CDK4	NFKBIA, GADD45B, CDK4
RASHI_RESPONSE_TO_IONIZING_RADIATION_1	0.272871	0.814617	0.540785	1.15686	172	3	IER3, EGR1, CDK4	IER3, EGR1, CDK4
REACTOME_CYCLIN_A_CDK2_ASSOCIATED_EVENTS_AT_S_PHASE_ENTRY	0.272871	0.814617	0.540785	1.15686	172	3	PSMB7, CDKN1A, CDK4	PSMB7, CDKN1A, CDK4
REACTOME_OXIDATIVE_STRESS_INDUCED_SENESCENCE	0.272871	0.814617	0.540785	1.15686	172	3	KDM6B, MAP2K3, CDK4	KDM6B, MAP2K3, CDK4
REACTOME_SCF_SKP2_MEDIATED_DEGRADATION_OF_P27_P21	0.272871	0.814617	0.540785	1.15686	172	3	PSMB7, CDKN1A, CDK4	PSMB7, CDKN1A, CDK4
WP_G1_TO_S_CELL_CYCLE_CONTROL	0.272871	0.814617	0.540785	1.15686	172	3	RPA3, CDKN1A, CDK4	RPA3, CDKN1A, CDK4
WP_GLIOBLASTOMA_SIGNALING_PATHWAYS	0.272871	0.814617	0.540785	1.15686	172	3	CDKN1A, MAP2K3, CDK4	CDKN1A, MAP2K3, CDK4
WP_NONSMALL_CELL_LUNG_CANCER	0.272871	0.814617	0.540785	1.15686	172	3	GADD45B, CDKN1A, CDK4	GADD45B, CDKN1A, CDK4
WP_PPARALPHA_PATHWAY	0.272871	0.814617	0.540785	1.15686	172	3	PLTP, DBI, CDK4	PLTP, DBI, CDK4
KOBAYASHI_EGFR_SIGNALING_24HR_UP	0.270958	0.814617	0.41364	1.15624	180	6	GSN, GRN, ANXA4	GSN, GRN, ANXA4
WANG_LMO4_TARGETS_DN	0.280245	0.824124	0.477064	1.15479	182	4	RPL23, U2AF1, PMP22	RPL23, U2AF1, PMP22
HERNANDEZ_MITOTIC_ARREST_BY_DOCETAXEL_2_UP	0.270922	0.814617	0.363433	1.15409	190	8	LUM, ARPC1B, CD68, PLAU	LUM, ARPC1B, CD68, PLAU
SHEPARD_CRASH_AND_BURN_MUTANT_UP	0.281752	0.824259	0.384694	1.15305	192	7	JUNB, GADD45B, MANF, PHLDA2, EGR1	JUNB, GADD45B, MANF, PHLDA2, EGR1
LUCAS_HNF4A_TARGETS_UP	0.294599	0.829096	0.635542	1.1527	179	2	DDAH2, MGST2	DDAH2, MGST2
TERAMOTO_OPN_TARGETS_CLUSTER_7	0.269461	0.814617	0.87988	1.15236	134	1	S100A6	S100A6
WP_GASTRIC_CANCER_NETWORK_2	0.269461	0.814617	0.87988	1.15236	134	1	S100A6	S100A6
IVANOVA_HEMATOPOIESIS_INTERMEDIATE_PROGENITOR	0.274809	0.815076	0.443769	1.15182	179	5	ALDOA, DBI, NPC2, CTSZ, MDH1	ALDOA, DBI, NPC2, CTSZ, MDH1
PID_INTEGRIN2_PATHWAY	0.286371	0.828365	0.475758	1.15162	186	4	TGFBI, PLAU, PLAUR, FCGR2A	TGFBI, PLAU, PLAUR, FCGR2A
WP_TGFBETA_SIGNALING_PATHWAY	0.270308	0.814617	0.344617	1.15103	192	9	RBX1, JUNB, CDKN1A, MAP2K3, MEF2C, DAB2	RBX1, JUNB, CDKN1A, MAP2K3, MEF2C, DAB2
PID_AURORA_A_PATHWAY	0.283912	0.827224	0.537599	1.15005	179	3	OAZ1, NFKBIA	OAZ1, NFKBIA
PID_CD8_TCR_DOWNSTREAM_PATHWAY	0.286371	0.828365	0.47505	1.14991	186	4	JUNB, EGR1, TNF	JUNB, EGR1, TNF
WOO_LIVER_CANCER_RECURRENCE_UP	0.27668	0.817544	0.30697	1.14988	209	12	ALDOA, MGP, CCL2, S100A6, PMP22, PLAU, PLAUR, MEF2C, DAB2	ALDOA, MGP, CCL2, S100A6, PMP22, PLAU, PLAUR, MEF2C, DAB2
SHAFFER_IRF4_TARGETS_IN_PLASMA_CELL_VS_MATURE_B_LYMPHOCYTE	0.274809	0.815076	0.442951	1.1497	179	5	HSPB1, CCL3, NR4A1, AGPAT2	HSPB1, CCL3, NR4A1, AGPAT2
ALCALAY_AML_BY_NPM1_LOCALIZATION_UP	0.286371	0.828365	0.474663	1.14897	186	4	LUM, CLU, F13A1	LUM, CLU, F13A1
KUMAR_TARGETS_OF_MLL_AF9_FUSION	0.305195	0.829096	0.280771	1.14777	234	15	MGP, PDLIM1, HINT2, CD83, DDAH2, CD9, C1QC, MEF2C, CTSB, RAB31, DCK, GNG12	MGP, PDLIM1, HINT2, CD83, DDAH2, CD9, C1QC, MEF2C, CTSB, RAB31, DCK, GNG12
REACTOME_POST_TRANSLATIONAL_PROTEIN_MODIFICATION	0.301703	0.829096	0.230112	1.1475	247	27	TUBA1B, CST3, EEF1A1, PSMB7, GAS6, FOLR2, RBX1, NFKBIA, TRAPPC1, LGALS1, TUBA1C, NEDD8	TUBA1B, CST3, EEF1A1, PSMB7, GAS6, FOLR2, RBX1, NFKBIA, TRAPPC1, LGALS1, TUBA1C, NEDD8
FARMER_BREAST_CANCER_APOCRINE_VS_LUMINAL	0.278014	0.820899	0.360415	1.1445	195	8	PDLIM1, CLU, DBI, DDAH2, AKR1A1, ACOT7, ADM	PDLIM1, CLU, DBI, DDAH2, AKR1A1, ACOT7, ADM
KAMIKUBO_MYELOID_MN1_NETWORK	0.281437	0.824124	0.873874	1.1445	140	1	CRIP2	CRIP2
MARCHINI_TRABECTEDIN_RESISTANCE_UP	0.281437	0.824124	0.873874	1.1445	140	1	CRIP2	CRIP2
REACTOME_BIOLOGICAL_OXIDATIONS	0.290221	0.829096	0.534743	1.14394	183	3	MGST2, AKR1A1, NQO2	MGST2, AKR1A1, NQO2
DIAZ_CHRONIC_MYELOGENOUS_LEUKEMIA_UP	0.294479	0.829096	0.233261	1.14328	239	25	RPL31, AP2M1, S100A6, ANXA4, PLTP, IL1B, NDUFB5, PMP22, MGST2, CD59, NQO2, FCGR2A, RAB31, GGH, MDH1, PRDX4, ACOT7, RNF130, ACAT1, FADS1	RPL31, AP2M1, S100A6, ANXA4, PLTP, IL1B, NDUFB5, PMP22, MGST2, CD59, NQO2, FCGR2A, RAB31, GGH, MDH1, PRDX4, ACOT7, RNF130, ACAT1, FADS1
BIOCARTA_KERATINOCYTE_PATHWAY	0.290965	0.829096	0.471717	1.14184	189	4	NFKBIA, MAP2K3, TNF	NFKBIA, MAP2K3, TNF
GEISS_RESPONSE_TO_DSRNA_DN	0.301146	0.829096	0.629518	1.14177	183	2	PLAU, STAB1	PLAU, STAB1
WP_OREXIN_RECEPTOR_PATHWAY	0.284953	0.82767	0.314371	1.14115	213	11	JUNB, GADD45B, MANF, IL1B, CDKN1A, EGR1, TNF, NR4A1	JUNB, GADD45B, MANF, IL1B, CDKN1A, EGR1, TNF, NR4A1
REACTOME_DETOXIFICATION_OF_REACTIVE_OXYGEN_SPECIES	0.291417	0.829096	0.870871	1.14056	145	1	PRDX5	PRDX5
NADLER_OBESITY_UP	0.293351	0.829096	0.286939	1.1401	224	14	GRN, CSF1R, PLTP, NEDD8, BGN, CD68, FCER1G, PLD3, CTSB, CTSZ, FCGR2A	GRN, CSF1R, PLTP, NEDD8, BGN, CD68, FCER1G, PLD3, CTSB, CTSZ, FCGR2A
LEE_LIVER_CANCER_CIPROFIBRATE_UP	0.293375	0.829096	0.532583	1.13932	185	3	PLTP, CDKN1A	PLTP, CDKN1A
LAIHO_COLORECTAL_CANCER_SERRATED_DN	0.302782	0.829096	0.628129	1.13925	184	2	RPL37A, SRRM2	RPL37A	SRRM2
GINESTIER_BREAST_CANCER_20Q13_AMPLIFICATION_UP	0.283969	0.827224	0.438751	1.1388	185	5	CFD, HSPB1	CFD, HSPB1
INGRAM_SHH_TARGETS_UP	0.280851	0.824124	0.358513	1.13846	197	8	MGP, FTL, DCN, PLTP, PMP22	MGP, FTL, DCN, PLTP, PMP22
WP_BURN_WOUND_HEALING	0.293878	0.829096	0.328371	1.13777	215	10	CCL2, S100A6, DCN, NFKBIA, IL1B, F13A1	CCL2, S100A6, DCN, NFKBIA, IL1B, F13A1
KEGG_FC_EPSILON_RI_SIGNALING_PATHWAY	0.292496	0.829096	0.469697	1.13695	190	4	MAP2K3, FCER1G, TNF, PLA2G2A	MAP2K3, FCER1G, TNF, PLA2G2A
GREGORY_SYNTHETIC_LETHAL_WITH_IMATINIB	0.285496	0.82767	0.437975	1.13678	186	5	RPL21, RPL36A	RPL21, RPL36A
WATANABE_RECTAL_CANCER_RADIOTHERAPY_RESPONSIVE_DN	0.285496	0.82767	0.437918	1.13664	186	5	RPS20, LUM	RPS20, LUM
BIOCARTA_PEPI_PATHWAY	0.297405	0.829096	0.867868	1.13663	148	1	GRN	GRN
NOJIMA_SFRP2_TARGETS_DN	0.297405	0.829096	0.867868	1.13663	148	1	GRN	GRN
SCHLINGEMANN_SKIN_CARCINOGENESIS_TPA_DN	0.297405	0.829096	0.867868	1.13663	148	1	GRN	GRN
TARTE_PLASMA_CELL_VS_B_LYMPHOCYTE_UP	0.28855	0.829096	0.43769	1.13604	188	5	GAS6, FKBP2, MANF, PLD3, PRDX4	GAS6, FKBP2, MANF, PLD3, PRDX4
SENGUPTA_EBNA1_ANTICORRELATED	0.294953	0.829096	0.530692	1.13527	186	3	GADD45B, MAP2K3	GADD45B, MAP2K3
WP_OXIDATIVE_PHOSPHORYLATION	0.29491	0.829096	0.406037	1.13499	196	6	NDUFB5, NDUFA4, NDUFS6, NDUFS3	NDUFB5, NDUFA4, NDUFS6, NDUFS3
WANG_LSD1_TARGETS_DN	0.29653	0.829096	0.529767	1.13329	187	3	JUNB, EGR1	JUNB, EGR1
SMID_BREAST_CANCER_BASAL_DN	0.303781	0.829096	0.284714	1.13126	232	14	CFD, CST3, HSPB1, CRIP2, DCN, COMP, F13A1, TPPP3	CFD, CST3, HSPB1, CRIP2, DCN, COMP, F13A1, TPPP3
KEGG_REGULATION_OF_ACTIN_CYTOSKELETON	0.29927	0.829096	0.377277	1.13082	204	7	ARPC1B, GSN, TMSB4X	ARPC1B, GSN, TMSB4X
FRASOR_RESPONSE_TO_ESTRADIOL_DN	0.304416	0.829096	0.528608	1.13081	192	3	IER3, CLU, ADIRF	IER3, CLU, ADIRF
REACTOME_MITOTIC_METAPHASE_AND_ANAPHASE	0.29927	0.829096	0.377103	1.1303	204	7	TUBA1B, PSMB7, TUBA1C, SIRT2, CHMP2B	TUBA1B, PSMB7, TUBA1C, SIRT2, CHMP2B
SESTO_RESPONSE_TO_UV_C6	0.295559	0.829096	0.466918	1.13023	192	4	TGFBI, HNRNPA1	TGFBI, HNRNPA1
HELLEBREKERS_SILENCED_DURING_TUMOR_ANGIOGENESIS	0.292199	0.829096	0.355654	1.12938	205	8	IER3, CLU, CDKN1A, NPC2, CTSB, CXCL1, ADM	IER3, CLU, CDKN1A, NPC2, CTSB, CXCL1, ADM
REACTOME_INNATE_IMMUNE_SYSTEM	0.319869	0.838552	0.176657	1.12925	292	61	ALDOA, CFD, ARPC1B, CST3, ANXA2, GSN, EEF1A1, GRN, PSMB7, FTL, CLU, NFKBIA, SERPINB1, TRAPPC1, VAMP8, IL1B, TYROBP, CD68, MAP2K3, PLAU, FCER1G, NPC2, C1QC, CD59, PLD3, PLAUR, HMOX1, MEF2C, BAIAP2, RAB10, CTSB, AGPAT2, HSPA6, CTSZ, C1QA, FCGR2A, PLA2G2A, RAB31, GGH, PRDX4, CYFIP1, CXCL1	ALDOA, CFD, ARPC1B, CST3, ANXA2, GSN, EEF1A1, GRN, PSMB7, FTL, CLU, NFKBIA, SERPINB1, TRAPPC1, VAMP8, IL1B, TYROBP, CD68, MAP2K3, PLAU, FCER1G, NPC2, C1QC, CD59, PLD3, PLAUR, HMOX1, MEF2C, BAIAP2, RAB10, CTSB, AGPAT2, HSPA6, CTSZ, C1QA, FCGR2A, PLA2G2A, RAB31, GGH, PRDX4, CYFIP1, CXCL1
BIOCARTA_PROTEASOME_PATHWAY	0.311377	0.829096	0.861862	1.12877	155	1	PSMB7	PSMB7
KEGG_PROTEASOME	0.311377	0.829096	0.861862	1.12877	155	1	PSMB7	PSMB7
LEE_CALORIE_RESTRICTION_MUSCLE_UP	0.311377	0.829096	0.861862	1.12877	155	1	PSMB7	PSMB7
REACTOME_ABC_FAMILY_PROTEINS_MEDIATED_TRANSPORT	0.311377	0.829096	0.861862	1.12877	155	1	PSMB7	PSMB7
REACTOME_ABC_TRANSPORTER_DISORDERS	0.311377	0.829096	0.861862	1.12877	155	1	PSMB7	PSMB7
REACTOME_APC_C_CDH1_MEDIATED_DEGRADATION_OF_CDC20_AND_OTHER_APC_C_CDH1_TARGETED_PROTEINS_IN_LATE_MITOSIS_EARLY_G1	0.311377	0.829096	0.861862	1.12877	155	1	PSMB7	PSMB7
REACTOME_APC_C_MEDIATED_DEGRADATION_OF_CELL_CYCLE_PROTEINS	0.311377	0.829096	0.861862	1.12877	155	1	PSMB7	PSMB7
REACTOME_ASYMMETRIC_LOCALIZATION_OF_PCP_PROTEINS	0.311377	0.829096	0.861862	1.12877	155	1	PSMB7	PSMB7
REACTOME_CDT1_ASSOCIATION_WITH_THE_CDC6_ORC_ORIGIN_COMPLEX	0.311377	0.829096	0.861862	1.12877	155	1	PSMB7	PSMB7
REACTOME_CROSS_PRESENTATION_OF_SOLUBLE_EXOGENOUS_ANTIGENS_ENDOSOMES	0.311377	0.829096	0.861862	1.12877	155	1	PSMB7	PSMB7
REACTOME_DECTIN_1_MEDIATED_NONCANONICAL_NF_KB_SIGNALING	0.311377	0.829096	0.861862	1.12877	155	1	PSMB7	PSMB7
REACTOME_DEFECTIVE_CFTR_CAUSES_CYSTIC_FIBROSIS	0.311377	0.829096	0.861862	1.12877	155	1	PSMB7	PSMB7
REACTOME_DEGRADATION_OF_AXIN	0.311377	0.829096	0.861862	1.12877	155	1	PSMB7	PSMB7
REACTOME_DISORDERS_OF_TRANSMEMBRANE_TRANSPORTERS	0.311377	0.829096	0.861862	1.12877	155	1	PSMB7	PSMB7
REACTOME_HEDGEHOG_LIGAND_BIOGENESIS	0.311377	0.829096	0.861862	1.12877	155	1	PSMB7	PSMB7
REACTOME_REGULATION_OF_PTEN_STABILITY_AND_ACTIVITY	0.311377	0.829096	0.861862	1.12877	155	1	PSMB7	PSMB7
REACTOME_REGULATION_OF_RUNX3_EXPRESSION_AND_ACTIVITY	0.311377	0.829096	0.861862	1.12877	155	1	PSMB7	PSMB7
REACTOME_RUNX1_REGULATES_TRANSCRIPTION_OF_GENES_INVOLVED_IN_DIFFERENTIATION_OF_HSCS	0.311377	0.829096	0.861862	1.12877	155	1	PSMB7	PSMB7
REACTOME_STABILIZATION_OF_P53	0.311377	0.829096	0.861862	1.12877	155	1	PSMB7	PSMB7
REACTOME_SIGNALING_BY_NOTCH	0.304416	0.829096	0.527492	1.12842	192	3	PSMB7, RBX1	PSMB7, RBX1
REACTOME_SIGNALING_BY_NOTCH4	0.304416	0.829096	0.527492	1.12842	192	3	PSMB7, RBX1	PSMB7, RBX1
SASAKI_ADULT_T_CELL_LEUKEMIA	0.299401	0.829096	0.403499	1.1279	199	6	ARPC1B, ANXA2	ARPC1B, ANXA2
LEIN_CHOROID_PLEXUS_MARKERS	0.292717	0.829096	0.337666	1.12781	208	9	MGP, LUM, TGFBI, PLTP, F13A1	MGP, LUM, TGFBI, PLTP, F13A1
MALONEY_RESPONSE_TO_17AAG_DN	0.292199	0.829096	0.355103	1.12763	205	8	RPL27A, EIF4A1, TMSB4X, HNRNPA1	RPL27A, EIF4A1, TMSB4X, HNRNPA1
WILCOX_RESPONSE_TO_PROGESTERONE_DN	0.304416	0.829096	0.527092	1.12757	192	3	MGP, PLAU	MGP, PLAU
WP_THERMOGENESIS	0.304416	0.829096	0.527056	1.12749	192	3	RPS6, MAP2K3	RPS6, MAP2K3
NAKAJIMA_EOSINOPHIL	0.303216	0.829096	0.465707	1.12729	197	4	CFD, CCL3	CFD, CCL3
ZHU_CMV_24_HR_UP	0.30219	0.829096	0.375899	1.12669	206	7	EIF4A1, NFKBIA, MANF, EGR1, NR4A1	EIF4A1, NFKBIA, MANF, EGR1, NR4A1
PETROVA_ENDOTHELIUM_LYMPHATIC_VS_BLOOD_UP	0.303216	0.829096	0.465421	1.1266	197	4	MGP, PDLIM1, MEF2C, RAB31	MGP, PDLIM1, MEF2C, RAB31
HELLER_HDAC_TARGETS_SILENCED_BY_METHYLATION_UP	0.317961	0.838279	0.227565	1.12584	261	26	RPS20, S100A4, IER3, GSN, CRIP2, GRN, FTL, PHLDA2, MIR22HG, DDAH2, CDKN1A, EGR1, CD9, NR4A1, MEF2C, BAIAP2, MAFB, KCTD12, ACOT7, TUBB2A, HES1	RPS20, S100A4, IER3, GSN, CRIP2, GRN, FTL, PHLDA2, MIR22HG, DDAH2, CDKN1A, EGR1, CD9, NR4A1, MEF2C, BAIAP2, MAFB, KCTD12, ACOT7, TUBB2A, HES1
REACTOME_CELL_SURFACE_INTERACTIONS_AT_THE_VASCULAR_WALL	0.315876	0.835712	0.620482	1.12538	192	2	GAS6, FCER1G	GAS6, FCER1G
XU_HGF_TARGETS_REPRESSED_BY_AKT1_DN	0.315876	0.835712	0.620482	1.12538	192	2	RPL38, FCER1G	RPL38, FCER1G
MAGRANGEAS_MULTIPLE_MYELOMA_IGLL_VS_IGLK_DN	0.315369	0.835445	0.858859	1.12483	157	1	RPL4	RPL4
PID_MAPK_TRK_PATHWAY	0.310726	0.829096	0.52568	1.12455	196	3	MAP2K3, EGR1, MEF2C	MAP2K3, EGR1, MEF2C
PID_RB_1PATHWAY	0.310726	0.829096	0.52568	1.12455	196	3	CDKN1A, CDK4, MEF2C	CDKN1A, CDK4, MEF2C
TSENG_IRS1_TARGETS_UP	0.310726	0.829096	0.52568	1.12455	196	3	MGP, TNFAIP2, MEF2C	MGP, TNFAIP2, MEF2C
WP_ENDOCHONDRAL_OSSIFICATION	0.310726	0.829096	0.52568	1.12455	196	3	MGP, PLAU, MEF2C	MGP, PLAU, MEF2C
WP_ENDOCHONDRAL_OSSIFICATION_WITH_SKELETAL_DYSPLASIAS	0.310726	0.829096	0.52568	1.12455	196	3	MGP, PLAU, MEF2C	MGP, PLAU, MEF2C
WP_MECP2_AND_ASSOCIATED_RETT_SYNDROME	0.310726	0.829096	0.52568	1.12455	196	3	RPS6, CSRP1, MEF2C	RPS6, CSRP1, MEF2C
PID_BCR_5PATHWAY	0.317035	0.837703	0.525496	1.12415	200	3	NFKBIA, ETS1, PTPRC	NFKBIA	ETS1, PTPRC
FEVR_CTNNB1_TARGETS_UP	0.310429	0.829096	0.229208	1.12342	252	25	ANXA2, GSN, TGFBI, S100A6, CLU, JUNB, CSF1R, GADD45B, SERPINB1, LGALS1, PMP22, CDKN1A, RPL17	ANXA2, GSN, TGFBI, S100A6, CLU, JUNB, CSF1R, GADD45B, SERPINB1, LGALS1, PMP22, CDKN1A, RPL17
HOFFMANN_PRE_BI_TO_LARGE_PRE_BII_LYMPHOCYTE_DN	0.30781	0.829096	0.463636	1.12228	200	4	ANXA2, MGST2, CD9, EMP1	ANXA2, MGST2, CD9, EMP1
KORKOLA_TERATOMA	0.30781	0.829096	0.463636	1.12228	200	4	MGP, DCN, EGR1, EMP1	MGP, DCN, EGR1, EMP1
TONKS_TARGETS_OF_RUNX1_RUNX1T1_FUSION_SUSTAINDED_IN_ERYTHROCYTE_UP	0.30781	0.829096	0.463636	1.12228	200	4	ANXA2, HSPB1, TMEM176B, EMP1	ANXA2, HSPB1, TMEM176B, EMP1
LEE_AGING_NEOCORTEX_UP	0.305322	0.829096	0.335825	1.12166	217	9	JUNB, CD68, CD9, C1QC, NR4A1, CTSZ, C1QA	JUNB, CD68, CD9, C1QC, NR4A1, CTSZ, C1QA
MIKKELSEN_IPS_HCP_WITH_H3_UNMETHYLATED	0.325349	0.840123	0.855856	1.1209	162	1	FTL	FTL
MISHRA_CARCINOMA_ASSOCIATED_FIBROBLAST_DN	0.325349	0.840123	0.855856	1.1209	162	1	FTL	FTL
SCIAN_INVERSED_TARGETS_OF_TP53_AND_TP73_UP	0.325349	0.840123	0.855856	1.1209	162	1	FTL	FTL
WELCH_GATA1_TARGETS	0.325349	0.840123	0.855856	1.1209	162	1	FTL	FTL
WP_NEURODEGENERATION_WITH_BRAIN_IRON_ACCUMULATION_NBIA_SUBTYPES_PATHWAY	0.325349	0.840123	0.855856	1.1209	162	1	FTL	FTL
NABA_SECRETED_FACTORS	0.311565	0.829096	0.323441	1.12069	228	10	S100A4, CCL3, CCL2, S100A6	S100A4, CCL3, CCL2, S100A6
ICHIBA_GRAFT_VERSUS_HOST_DISEASE_35D_UP	0.329517	0.843596	0.25399	1.1206	258	18	S100A4, TMSB4X, CCL2, S100A6, GRN, CSF1R, TYROBP, CD68, AIF1, C1QC, PLD3	S100A4, TMSB4X, CCL2, S100A6, GRN, CSF1R, TYROBP, CD68, AIF1, C1QC, PLD3
RODWELL_AGING_KIDNEY_NO_BLOOD_UP	0.320876	0.838714	0.268214	1.12037	248	16	RPL27, LUM, RPS10, ANXA2, CCL2, ZFAS1, RPL12	RPL27, LUM, RPS10, ANXA2, CCL2, ZFAS1, RPL12
RAO_BOUND_BY_SALL4_ISOFORM_B	0.302128	0.829096	0.352761	1.1202	212	8	RPS20, PDLIM1, RPS12, NQO2, RCAN1, FUNDC2, ETV5, HES1	RPS20, PDLIM1, RPS12, NQO2, RCAN1, FUNDC2, ETV5, HES1
REACTOME_GENE_AND_PROTEIN_EXPRESSION_BY_JAK_STAT_SIGNALING_AFTER_INTERLEUKIN_12_STIMULATION	0.320189	0.838552	0.523555	1.12	202	3	ANXA2, RPLP0	ANXA2, RPLP0
REACTOME_INTERLEUKIN_12_FAMILY_SIGNALING	0.320189	0.838552	0.523555	1.12	202	3	ANXA2, RPLP0	ANXA2, RPLP0
REACTOME_INTERLEUKIN_12_SIGNALING	0.320189	0.838552	0.523555	1.12	202	3	ANXA2, RPLP0	ANXA2, RPLP0
KEGG_OXIDATIVE_PHOSPHORYLATION	0.306723	0.829096	0.335149	1.1194	218	9	NDUFB5, COX5B, NDUFA4, NDUFS6, NDUFS3	NDUFB5, COX5B, NDUFA4, NDUFS6, NDUFS3
ABBUD_LIF_SIGNALING_2_UP	0.323344	0.840123	0.522659	1.11808	204	3	DCN, JUNB, DAB2	DCN, JUNB, DAB2
YAO_TEMPORAL_RESPONSE_TO_PROGESTERONE_CLUSTER_9	0.303892	0.829096	0.399915	1.11788	202	6	RPL36A, VAMP8, TYROBP, CD83	RPL36A, VAMP8, TYROBP, CD83
TOMLINS_PROSTATE_CANCER_DN	0.305344	0.829096	0.430638	1.11774	199	5	GSN, CLU, PMP22	GSN, CLU, PMP22
MORI_IMMATURE_B_LYMPHOCYTE_DN	0.304965	0.829096	0.351855	1.11732	214	8	TUBA1B, GSN, LGALS1, CDKN1A, DCK, PRDX4	TUBA1B, GSN, LGALS1, CDKN1A, DCK, PRDX4
NADERI_BREAST_CANCER_PROGNOSIS_DN	0.329341	0.843596	0.852853	1.11697	164	1	DCN	DCN
RUAN_RESPONSE_TO_TNF_UP	0.329341	0.843596	0.852853	1.11697	164	1	DCN	DCN
TURASHVILI_BREAST_NORMAL_DUCTAL_VS_LOBULAR_DN	0.329341	0.843596	0.852853	1.11697	164	1	DCN	DCN
WEST_ADRENOCORTICAL_TUMOR_MARKERS_DN	0.329341	0.843596	0.852853	1.11697	164	1	DCN	DCN
WP_BMP2WNT4FOXO1_PATHWAY_IN_PRIMARY_ENDOMETRIAL_STROMAL_CELL_DIFFERENTIATION	0.329341	0.843596	0.852853	1.11697	164	1	DCN	DCN
WP_FRAGILE_X_SYNDROME	0.315328	0.835445	0.372578	1.11674	215	7	EIF4A1, EEF1A1, AP2M1, AP2S1	EIF4A1, EEF1A1, AP2M1, AP2S1
HUANG_GATA2_TARGETS_UP	0.335878	0.843596	0.252977	1.11613	263	18	CST3, ANXA2, GSN, TSPO, PRDX5, RPS6, LGALS1, TYROBP, CDKN1A, MGST2, FCGR2A, RAB31, KCTD12, RNF130	CST3, ANXA2, GSN, TSPO, PRDX5, RPS6, LGALS1, TYROBP, CDKN1A, MGST2, FCGR2A, RAB31, KCTD12, RNF130
REACTOME_INTERACTIONS_OF_VPR_WITH_HOST_CELLULAR_PROTEINS	0.325696	0.840123	0.614458	1.11446	198	2	SLC25A6, SLC25A5	SLC25A6, SLC25A5
REACTOME_TRANSPORT_OF_NUCLEOSIDES_AND_FREE_PURINE_AND_PYRIMIDINE_BASES_ACROSS_THE_PLASMA_MEMBRANE	0.325696	0.840123	0.614458	1.11446	198	2	SLC25A6, SLC25A5	SLC25A6, SLC25A5
BLANCO_MELO_COVID19_SARS_COV_2_INFECTION_A594_ACE2_EXPRESSING_CELLS_UP	0.324742	0.840123	0.266604	1.11365	251	16	IER3, CCL2, NFKBIA, KDM6B, CD83, EGR1, TNF, NR4A1, ADIRF, CXCL3, ABL2, CXCL1	IER3, CCL2, NFKBIA, KDM6B, CD83, EGR1, TNF, NR4A1, ADIRF, CXCL3, ABL2, CXCL1
WU_CELL_MIGRATION	0.33116	0.843596	0.287061	1.11313	253	13	S100A4, TGFBI, S100A6, CLU, TNFAIP2	S100A4, TGFBI, S100A6, CLU, TNFAIP2
ACEVEDO_LIVER_CANCER_WITH_H3K9ME3_DN	0.335329	0.843596	0.84985	1.11303	167	1	TMEM219	TMEM219
REACTOME_TP53_REGULATES_TRANSCRIPTION_OF_CELL_DEATH_GENES	0.335329	0.843596	0.84985	1.11303	167	1	TMEM219	TMEM219
REACTOME_TP53_REGULATES_TRANSCRIPTION_OF_DEATH_RECEPTORS_AND_LIGANDS	0.335329	0.843596	0.84985	1.11303	167	1	TMEM219	TMEM219
MARTORIATI_MDM4_TARGETS_FETAL_LIVER_DN	0.308921	0.829096	0.306615	1.113	231	11	ARPC1B, DCN, HNRNPA1, CSF1R, HMOX1, RAB10, LRRC59	ARPC1B, DCN, HNRNPA1, CSF1R, HMOX1, RAB10, LRRC59
REACTOME_SIGNALING_BY_TGF_BETA_RECEPTOR_COMPLEX	0.316998	0.837703	0.459462	1.11218	206	4	JUNB, NEDD8, FKBP1A	JUNB, NEDD8, FKBP1A
WINNEPENNINCKX_MELANOMA_METASTASIS_UP	0.325696	0.840123	0.612937	1.1117	198	2	RPA3, ASPM	RPA3	ASPM
HUANG_FOXA2_TARGETS_DN	0.310638	0.829096	0.349425	1.1096	218	8	S100A4, TGFBI, CRIP2, CDKN1A, PLAUR, CTSB	S100A4, TGFBI, CRIP2, CDKN1A, PLAUR, CTSB
YANG_BCL3_TARGETS_UP	0.306983	0.829096	0.296142	1.10932	232	12	CCL2, TGFBI, SERPINB1, NDUFB5, CD68, NDUFS6, TNF, NR4A1	CCL2, TGFBI, SERPINB1, NDUFB5, CD68, NDUFS6, TNF, NR4A1
BILD_MYC_ONCOGENIC_SIGNATURE	0.32517	0.840123	0.320114	1.10916	238	10	TNFAIP2, SERPINB1, DDAH2, PLAU, CDK4, HSPA6, EMP1, ABL2	TNFAIP2, SERPINB1, DDAH2, PLAU, CDK4, HSPA6, EMP1, ABL2
LINDGREN_BLADDER_CANCER_CLUSTER_3_DN	0.322628	0.840123	0.370031	1.1091	220	7	PRDX5, ZFAS1, RPS25, RPS12, NME4, EPB41L2, LGMN	PRDX5, ZFAS1, RPS25, RPS12, NME4, EPB41L2, LGMN
ELLWOOD_MYC_TARGETS_UP	0.343313	0.850452	0.846847	1.1091	171	1	RPL37A	RPL37A
WALLACE_PROSTATE_CANCER_RACE_DN	0.343313	0.850452	0.846847	1.1091	171	1	RPL37A	RPL37A
WEIGEL_OXIDATIVE_STRESS_BY_HNE_AND_TBH	0.325696	0.840123	0.611467	1.10903	198	2	CLU, ETS1	CLU	ETS1
TSUNODA_CISPLATIN_RESISTANCE_DN	0.33123	0.843596	0.518116	1.10837	209	3	FOLR2, CLU, CTSB	FOLR2, CLU, CTSB
SHAFFER_IRF4_TARGETS_IN_MYELOMA_VS_MATURE_B_LYMPHOCYTE	0.314504	0.834224	0.426962	1.1082	205	5	HSPB1, CCL3	HSPB1, CCL3
MIYAGAWA_TARGETS_OF_EWSR1_ETS_FUSIONS_DN	0.322628	0.840123	0.369708	1.10813	220	7	LUM, CCL3, CCL2	LUM, CCL3, CCL2
FARMER_BREAST_CANCER_BASAL_VS_LULMINAL	0.320359	0.838552	0.396341	1.10789	213	6	HSPB1, CCL2, COX16, ADIRF, PRDX4, ADM	HSPB1, CCL2, COX16, ADIRF, PRDX4, ADM
KANG_CISPLATIN_RESISTANCE_UP	0.339117	0.843596	0.516616	1.10516	214	3	GRN, CDKN1A, ADIRF	GRN, CDKN1A, ADIRF
MARIADASON_RESPONSE_TO_CURCUMIN_SULINDAC_7	0.339117	0.843596	0.516616	1.10516	214	3	RPL41, BGN, ADIRF	RPL41, BGN, ADIRF
REACTOME_TRANSCRIPTIONAL_REGULATION_OF_WHITE_ADIPOCYTE_DIFFERENTIATION	0.339117	0.843596	0.516616	1.10516	214	3	TNF, CDK4, ADIRF	TNF, CDK4, ADIRF
SANCHEZ_MDM2_TARGETS	0.339117	0.843596	0.516616	1.10516	214	3	FCGRT, CDKN1A, ADIRF	FCGRT, CDKN1A, ADIRF
SMID_BREAST_CANCER_LUMINAL_A_UP	0.339117	0.843596	0.516616	1.10516	214	3	CFD, F13A1, ADIRF	CFD, F13A1, ADIRF
TONKS_TARGETS_OF_RUNX1_RUNX1T1_FUSION_HSC_DN	0.33116	0.843596	0.278022	1.10466	253	14	S100A4, PDLIM1, CCL2, TGFBI, LGALS1, TYROBP, PMP22, STAB1	S100A4, PDLIM1, CCL2, TGFBI, LGALS1, TYROBP, PMP22, STAB1
MULLIGHAN_NPM1_SIGNATURE_3_DN	0.320359	0.838552	0.39501	1.10417	213	6	HSPB1, RPL4, TPPP3, UXT	HSPB1, RPL4, TPPP3, UXT
GOBERT_OLIGODENDROCYTE_DIFFERENTIATION_UP	0.333333	0.843596	0.318568	1.1038	244	10	S100A4, ANXA2, PDLIM1	S100A4, ANXA2, PDLIM1
SEIDEN_ONCOGENESIS_BY_MET	0.333879	0.843596	0.608119	1.10296	203	2	ANXA4, MBNL1	ANXA4	MBNL1
LINDSTEDT_DENDRITIC_CELL_MATURATION_B	0.320611	0.838552	0.42488	1.10279	209	5	NFKBIA, TNFAIP2, CD83	NFKBIA, TNFAIP2, CD83
AMIT_EGF_RESPONSE_120_HELA	0.323353	0.840123	0.394511	1.10277	215	6	KDM6B, CDKN1A, MAP2K3, PLAUR, CXCL1	KDM6B, CDKN1A, MAP2K3, PLAUR, CXCL1
BLANCO_MELO_COVID19_SARS_COV_2_POS_PATIENT_LUNG_TISSUE_DN	0.361277	0.850452	0.840841	1.10123	180	1	GAS6	GAS6
MARIADASON_REGULATED_BY_HISTONE_ACETYLATION_DN	0.361277	0.850452	0.840841	1.10123	180	1	GAS6	GAS6
REACTOME_GAMMA_CARBOXYLATION_HYPUSINE_FORMATION_AND_ARYLSULFATASE_ACTIVATION	0.361277	0.850452	0.840841	1.10123	180	1	GAS6	GAS6
REACTOME_GAMMA_CARBOXYLATION_TRANSPORT_AND_AMINO_TERMINAL_CLEAVAGE_OF_PROTEINS	0.361277	0.850452	0.840841	1.10123	180	1	GAS6	GAS6
REACTOME_REMOVAL_OF_AMINOTERMINAL_PROPEPTIDES_FROM_GAMMA_CARBOXYLATED_PROTEINS	0.361277	0.850452	0.840841	1.10123	180	1	GAS6	GAS6
SUZUKI_AMPLIFIED_IN_ORAL_CANCER	0.361277	0.850452	0.840841	1.10123	180	1	GAS6	GAS6
MARTORIATI_MDM4_TARGETS_FETAL_LIVER_UP	0.320567	0.838552	0.346433	1.1001	225	8	IER3, PLTP, CDKN1A, RPS12, NME4	IER3, PLTP, CDKN1A, RPS12, NME4
REACTOME_NEUROTRANSMITTER_RECEPTORS_AND_POSTSYNAPTIC_SIGNAL_TRANSMISSION	0.334307	0.843596	0.366972	1.09994	228	7	TUBA1B, AP2M1, AP2S1, TUBA1C, CAMK1, GNG12, TUBB2A	TUBA1B, AP2M1, AP2S1, TUBA1C, CAMK1, GNG12, TUBB2A
REACTOME_TRANSMISSION_ACROSS_CHEMICAL_SYNAPSES	0.334307	0.843596	0.366972	1.09994	228	7	TUBA1B, AP2M1, AP2S1, TUBA1C, CAMK1, GNG12, TUBB2A	TUBA1B, AP2M1, AP2S1, TUBA1C, CAMK1, GNG12, TUBB2A
ACEVEDO_LIVER_TUMOR_VS_NORMAL_ADJACENT_TISSUE_UP	0.350365	0.850452	0.220562	1.09988	287	27	RPL15, RPS13, RPL23A, GRN, RPA3, TMEM14C, SERPINB1, TUBA1C, NEDD8, NDUFB5, RPS25, DDAH2, RPLP0, CD9, CD59, TWF2	RPL15, RPS13, RPL23A, GRN, RPA3, TMEM14C, SERPINB1, TUBA1C, NEDD8, NDUFB5, RPS25, DDAH2, RPLP0, CD9, CD59, TWF2
MCBRYAN_PUBERTAL_BREAST_5_6WK_UP	0.350158	0.850452	0.513511	1.09852	221	3	CLU, TMEM14C	CLU, TMEM14C
LI_WILMS_TUMOR_VS_FETAL_KIDNEY_1_UP	0.32493	0.840123	0.328867	1.09842	231	9	TSPO, CLU, ANXA4, PMP22, PLAU, DAB2, KCTD12, GNG12	TSPO, CLU, ANXA4, PMP22, PLAU, DAB2, KCTD12, GNG12
GOTZMANN_EPITHELIAL_TO_MESENCHYMAL_TRANSITION_UP	0.326347	0.841278	0.392864	1.09817	217	6	CCL2, CLU, GADD45B	CCL2, CLU, GADD45B
HAN_JNK_SINGALING_DN	0.338789	0.843596	0.605422	1.09807	206	2	PLTP, CD9	PLTP, CD9
MURAKAMI_UV_RESPONSE_6HR_UP	0.338789	0.843596	0.605422	1.09807	206	2	CDKN1A, CD9	CDKN1A, CD9
PID_A6B1_A6B4_INTEGRIN_PATHWAY	0.338789	0.843596	0.605422	1.09807	206	2	PMP22, CD9	PMP22, CD9
REACTOME_UPTAKE_AND_ACTIONS_OF_BACTERIAL_TOXINS	0.338789	0.843596	0.605422	1.09807	206	2	MAP2K3, CD9	MAP2K3, CD9
BROWN_MYELOID_CELL_DEVELOPMENT_UP	0.346008	0.850452	0.245194	1.09794	272	19	GSN, TGFBI, S100A6, GRN, ANXA4, JUNB, IL1B, TYROBP, CD68, EGR1, TNF, PLAUR, DAB2, FCGR2A	GSN, TGFBI, S100A6, GRN, ANXA4, JUNB, IL1B, TYROBP, CD68, EGR1, TNF, PLAUR, DAB2, FCGR2A
VART_KSHV_INFECTION_ANGIOGENIC_MARKERS_UP	0.330226	0.843596	0.302445	1.09786	247	11	TNFAIP2, IL1B, PLAU, STAB1, TNF, PLAUR, HMOX1, CXCL3	TNFAIP2, IL1B, PLAU, STAB1, TNF, PLAUR, HMOX1, CXCL3
RIGGI_EWING_SARCOMA_PROGENITOR_DN	0.323404	0.840123	0.344696	1.09459	227	8	LUM, DCN, CLU	LUM, DCN, CLU
REACTOME_METABOLISM_OF_FOLATE_AND_PTERINES	0.365269	0.850452	0.834835	1.09337	182	1	FOLR2	FOLR2
DASU_IL6_SIGNALING_UP	0.329341	0.843596	0.390554	1.09171	219	6	IER3, CCL2, GAS6	IER3, CCL2, GAS6
HADDAD_T_LYMPHOCYTE_AND_NK_PROGENITOR_DN	0.334221	0.843596	0.300701	1.09153	250	11	CFD, CCL3, CSF1R, LGALS1, TYROBP, F13A1, TNF, MS4A6A, RAB31	CFD, CCL3, CSF1R, LGALS1, TYROBP, F13A1, TNF, MS4A6A, RAB31
WARTERS_RESPONSE_TO_IR_SKIN	0.335375	0.843596	0.450909	1.09147	218	4	TGFBI, COMP, CDKN1A	TGFBI, COMP, CDKN1A
BLANCO_MELO_COVID19_SARS_COV_2_INFECTION_A594_ACE2_EXPRESSING_CELLS_RUXOLITINIB_UP	0.358247	0.850452	0.261287	1.09144	277	16	IER3, CCL2, NFKBIA, KDM6B, CD83, EGR1, TNF, ADIRF, CXCL3, ABL2, CXCL1, ADM, HES1	IER3, CCL2, NFKBIA, KDM6B, CD83, EGR1, TNF, ADIRF, CXCL3, ABL2, CXCL1, ADM, HES1
FLECHNER_PBL_KIDNEY_TRANSPLANT_OK_VS_DONOR_DN	0.335375	0.843596	0.450793	1.09119	218	4	GADD45B, IL1B, MIR22HG	GADD45B, IL1B, MIR22HG
TSENG_ADIPOGENIC_POTENTIAL_DN	0.335375	0.843596	0.45044	1.09034	218	4	CST3, TGFBI	CST3, TGFBI
ALCALA_APOPTOSIS	0.336826	0.843596	0.389989	1.09013	224	6	EEF1A1, SLC25A6, RPLP0	EEF1A1, SLC25A6, RPLP0
REACTOME_M_PHASE	0.329078	0.843596	0.343239	1.08996	231	8	TUBA1B, PSMB7, TUBA1C, SIRT2, CHMP2B	TUBA1B, PSMB7, TUBA1C, SIRT2, CHMP2B
COLLIS_PRKDC_REGULATORS	0.371257	0.850452	0.831832	1.08944	185	1	CLU	CLU
LIU_VAV3_PROSTATE_CARCINOGENESIS_DN	0.371257	0.850452	0.831832	1.08944	185	1	CLU	CLU
NAISHIRO_CTNNB1_TARGETS_WITH_LEF1_MOTIF	0.371257	0.850452	0.831832	1.08944	185	1	CLU	CLU
REACTOME_TERMINAL_PATHWAY_OF_COMPLEMENT	0.371257	0.850452	0.831832	1.08944	185	1	CLU	CLU
RICKMAN_HEAD_AND_NECK_CANCER_D	0.371257	0.850452	0.831832	1.08944	185	1	CLU	CLU
SEITZ_NEOPLASTIC_TRANSFORMATION_BY_8P_DELETION_UP	0.371257	0.850452	0.831832	1.08944	185	1	CLU	CLU
VALK_AML_CLUSTER_2	0.371257	0.850452	0.831832	1.08944	185	1	CLU	CLU
WANG_THOC1_TARGETS_DN	0.371257	0.850452	0.831832	1.08944	185	1	CLU	CLU
GRAHAM_CML_QUIESCENT_VS_CML_DIVIDING_UP	0.332824	0.843596	0.419453	1.08871	217	5	CCL3, IL1B, CXCL3, EMP1, CXCL1	CCL3, IL1B, CXCL3, EMP1, CXCL1
TIAN_TNF_SIGNALING_VIA_NFKB	0.332824	0.843596	0.419453	1.08871	217	5	NFKBIA, TNFAIP2, CD83, CXCL3, CXCL1	NFKBIA, TNFAIP2, CD83, CXCL3, CXCL1
WP_SARSCOV2_INNATE_IMMUNITY_EVASION_AND_CELLSPECIFIC_IMMUNE_RESPONSE	0.332824	0.843596	0.419453	1.08871	217	5	CCL3, CCL2, TNF, CXCL3, CXCL1	CCL3, CCL2, TNF, CXCL3, CXCL1
BLANCO_MELO_INFLUENZA_A_INFECTION_A594_CELLS_DN	0.332824	0.843596	0.419446	1.08869	217	5	RPL8, RPS10, FKBP2	RPL8, RPS10, FKBP2
BENPORATH_CYCLING_GENES	0.345502	0.850452	0.273918	1.08836	264	14	RPL13A, RPL27A, CFD, GAS6, NFIC, FKBP1A, RPS25	RPL13A, RPL27A, CFD, GAS6, NFIC, FKBP1A, RPS25
KIM_WT1_TARGETS_UP	0.363868	0.850452	0.2465	1.08755	285	18	IER3, CCL2, NFKBIA, JUNB, KDM6B, PHLDA2, CD83, MAP2K3, EGR1, NR4A1, PLAUR, BAIAP2	IER3, CCL2, NFKBIA, JUNB, KDM6B, PHLDA2, CD83, MAP2K3, EGR1, NR4A1, PLAUR, BAIAP2
GRADE_COLON_AND_RECTAL_CANCER_UP	0.35102	0.850452	0.31386	1.08749	257	10	EIF4A1, TGFBI, PSMB7, HNRNPA1, PLAU, NQO2, CTSB, PRDX4	EIF4A1, TGFBI, PSMB7, HNRNPA1, PLAU, NQO2, CTSB, PRDX4
KAYO_AGING_MUSCLE_DN	0.336907	0.843596	0.449215	1.08738	219	4	RPL31, TMSB4X, RPS25, MDH1	RPL31, TMSB4X, RPS25, MDH1
KEGG_SPLICEOSOME	0.336907	0.843596	0.449165	1.08725	219	4	U2AF1, HNRNPA1, HSPA6	U2AF1, HNRNPA1, HSPA6
MIKKELSEN_MEF_LCP_WITH_H3K4ME3	0.336907	0.843596	0.448997	1.08685	219	4	LUM, CCL2	LUM, CCL2
LIU_BREAST_CANCER	0.369085	0.850452	0.507553	1.08577	233	3	HNRNPA1, FAU, CTSB	HNRNPA1, FAU, CTSB
PID_MYC_REPRESS_PATHWAY	0.339969	0.845207	0.448473	1.08558	221	4	CLU, LGALS1, CDKN1A	CLU, LGALS1, CDKN1A
BIOCARTA_ERAD_PATHWAY	0.377246	0.850452	0.828829	1.0855	188	1	RBX1	RBX1
KEGG_OOCYTE_MEIOSIS	0.377246	0.850452	0.828829	1.0855	188	1	RBX1	RBX1
KEGG_UBIQUITIN_MEDIATED_PROTEOLYSIS	0.377246	0.850452	0.828829	1.0855	188	1	RBX1	RBX1
KEGG_WNT_SIGNALING_PATHWAY	0.377246	0.850452	0.828829	1.0855	188	1	RBX1	RBX1
PID_HIF1A_PATHWAY	0.377246	0.850452	0.828829	1.0855	188	1	RBX1	RBX1
REACTOME_DNA_DAMAGE_RECOGNITION_IN_GG_NER	0.377246	0.850452	0.828829	1.0855	188	1	RBX1	RBX1
REACTOME_FBXW7_MUTANTS_AND_NOTCH1_IN_CANCER	0.377246	0.850452	0.828829	1.0855	188	1	RBX1	RBX1
REACTOME_FORMATION_OF_TC_NER_PRE_INCISION_COMPLEX	0.377246	0.850452	0.828829	1.0855	188	1	RBX1	RBX1
REACTOME_PROLACTIN_RECEPTOR_SIGNALING	0.377246	0.850452	0.828829	1.0855	188	1	RBX1	RBX1
REACTOME_REGULATION_OF_BACH1_ACTIVITY	0.377246	0.850452	0.828829	1.0855	188	1	RBX1	RBX1
WP_DUAL_HIJACK_MODEL_OF_VIF_IN_HIV_INFECTION	0.377246	0.850452	0.828829	1.0855	188	1	RBX1	RBX1
WP_HIJACK_OF_UBIQUITINATION_BY_SARSCOV2	0.377246	0.850452	0.828829	1.0855	188	1	RBX1	RBX1
KAMMINGA_EZH2_TARGETS	0.346972	0.850452	0.598448	1.08542	211	2	RPA3, MKI67	RPA3	MKI67
LU_AGING_BRAIN_UP	0.336134	0.843596	0.324581	1.08411	239	9	GSN, NFKBIA, PMP22, CSRP1, RNASE1, ADIRF, GNG12, FADS1	GSN, NFKBIA, PMP22, CSRP1, RNASE1, ADIRF, GNG12, FADS1
MARKEY_RB1_CHRONIC_LOF_UP	0.357664	0.850452	0.360856	1.0816	244	7	PLTP, CDKN1A, EGR1, NME4, AQP1, PRDX4, FADS1	PLTP, CDKN1A, EGR1, NME4, AQP1, PRDX4, FADS1
KEGG_PATHWAYS_IN_CANCER	0.357664	0.850452	0.36081	1.08146	244	7	RBX1, NFKBIA, CSF1R, CDKN1A, CDK4	RBX1, NFKBIA, CSF1R, CDKN1A, CDK4
ROSS_ACUTE_MYELOID_LEUKEMIA_CBF	0.343032	0.850452	0.446393	1.08054	223	4	CRIP2, JUNB	CRIP2, JUNB
WINZEN_DEGRADED_VIA_KHSRP	0.376972	0.850452	0.504532	1.07931	238	3	TNF, PLAUR, CXCL3	TNF, PLAUR, CXCL3
WP_RETINOBLASTOMA_GENE_IN_CANCER	0.349158	0.850452	0.445455	1.07827	227	4	RPA3, CDKN1A, CDK4, DCK	RPA3, CDKN1A, CDK4, DCK
BIOCARTA_41BB_PATHWAY	0.397206	0.850452	0.822823	1.07764	198	1	NFKBIA	NFKBIA
BIOCARTA_AKT_PATHWAY	0.397206	0.850452	0.822823	1.07764	198	1	NFKBIA	NFKBIA
BIOCARTA_CD40_PATHWAY	0.397206	0.850452	0.822823	1.07764	198	1	NFKBIA	NFKBIA
BIOCARTA_DEATH_PATHWAY	0.397206	0.850452	0.822823	1.07764	198	1	NFKBIA	NFKBIA
BIOCARTA_PKC_PATHWAY	0.397206	0.850452	0.822823	1.07764	198	1	NFKBIA	NFKBIA
BIOCARTA_RNA_PATHWAY	0.397206	0.850452	0.822823	1.07764	198	1	NFKBIA	NFKBIA
BIOCARTA_TCR_PATHWAY	0.397206	0.850452	0.822823	1.07764	198	1	NFKBIA	NFKBIA
BIOCARTA_TNFR2_PATHWAY	0.397206	0.850452	0.822823	1.07764	198	1	NFKBIA	NFKBIA
BIOCARTA_VIP_PATHWAY	0.397206	0.850452	0.822823	1.07764	198	1	NFKBIA	NFKBIA
GILMORE_CORE_NFKB_PATHWAY	0.397206	0.850452	0.822823	1.07764	198	1	NFKBIA	NFKBIA
HUMMEL_BURKITTS_LYMPHOMA_DN	0.397206	0.850452	0.822823	1.07764	198	1	NFKBIA	NFKBIA
KEGG_B_CELL_RECEPTOR_SIGNALING_PATHWAY	0.397206	0.850452	0.822823	1.07764	198	1	NFKBIA	NFKBIA
PID_CD40_PATHWAY	0.397206	0.850452	0.822823	1.07764	198	1	NFKBIA	NFKBIA
PID_NFKAPPAB_ATYPICAL_PATHWAY	0.397206	0.850452	0.822823	1.07764	198	1	NFKBIA	NFKBIA
REACTOME_DDX58_IFIH1_MEDIATED_INDUCTION_OF_INTERFERON_ALPHA_BETA	0.397206	0.850452	0.822823	1.07764	198	1	NFKBIA	NFKBIA
REACTOME_IKBA_VARIANT_LEADS_TO_EDA_ID	0.397206	0.850452	0.822823	1.07764	198	1	NFKBIA	NFKBIA
REACTOME_NF_KB_IS_ACTIVATED_AND_SIGNALS_SURVIVAL	0.397206	0.850452	0.822823	1.07764	198	1	NFKBIA	NFKBIA
REACTOME_P75NTR_SIGNALS_VIA_NF_KB	0.397206	0.850452	0.822823	1.07764	198	1	NFKBIA	NFKBIA
REACTOME_RIP_MEDIATED_NFKB_ACTIVATION_VIA_ZBP1	0.397206	0.850452	0.822823	1.07764	198	1	NFKBIA	NFKBIA
REACTOME_SUMOYLATION	0.397206	0.850452	0.822823	1.07764	198	1	NFKBIA	NFKBIA
REACTOME_SUMOYLATION_OF_IMMUNE_RESPONSE_PROTEINS	0.397206	0.850452	0.822823	1.07764	198	1	NFKBIA	NFKBIA
REACTOME_TAK1_ACTIVATES_NFKB_BY_PHOSPHORYLATION_AND_ACTIVATION_OF_IKKS_COMPLEX	0.397206	0.850452	0.822823	1.07764	198	1	NFKBIA	NFKBIA
REACTOME_TRAF6_MEDIATED_NF_KB_ACTIVATION	0.397206	0.850452	0.822823	1.07764	198	1	NFKBIA	NFKBIA
REACTOME_ZBP1_DAI_MEDIATED_INDUCTION_OF_TYPE_I_IFNS	0.397206	0.850452	0.822823	1.07764	198	1	NFKBIA	NFKBIA
SCHEIDEREIT_IKK_TARGETS	0.397206	0.850452	0.822823	1.07764	198	1	NFKBIA	NFKBIA
SIG_CD40PATHWAYMAP	0.397206	0.850452	0.822823	1.07764	198	1	NFKBIA	NFKBIA
WP_APOPTOSIS_MODULATION_AND_SIGNALING	0.397206	0.850452	0.822823	1.07764	198	1	NFKBIA	NFKBIA
WP_CANONICAL_NFKB_PATHWAY	0.397206	0.850452	0.822823	1.07764	198	1	NFKBIA	NFKBIA
WP_HOSTPATHOGEN_INTERACTION_OF_HUMAN_CORONAVIRUSES_INTERFERON_INDUCTION	0.397206	0.850452	0.822823	1.07764	198	1	NFKBIA	NFKBIA
WP_IL4_SIGNALING_PATHWAY	0.397206	0.850452	0.822823	1.07764	198	1	NFKBIA	NFKBIA
WP_INITIATION_OF_TRANSCRIPTION_AND_TRANSLATION_ELONGATION_AT_THE_HIV1_LTR	0.397206	0.850452	0.822823	1.07764	198	1	NFKBIA	NFKBIA
WP_MAPK_AND_NFKB_SIGNALING_PATHWAYS_INHIBITED_BY_YERSINIA_YOPJ	0.397206	0.850452	0.822823	1.07764	198	1	NFKBIA	NFKBIA
WP_NEUROINFLAMMATION	0.397206	0.850452	0.822823	1.07764	198	1	NFKBIA	NFKBIA
WP_QUERCETIN_AND_NFKB_AP1_INDUCED_APOPTOSIS	0.397206	0.850452	0.822823	1.07764	198	1	NFKBIA	NFKBIA
WP_SUPRESSION_OF_HMGB1_MEDIATED_INFLAMMATION_BY_THBD	0.397206	0.850452	0.822823	1.07764	198	1	NFKBIA	NFKBIA
WP_T_CELL_RECEPTOR_AND_COSTIMULATORY_SIGNALING	0.397206	0.850452	0.822823	1.07764	198	1	NFKBIA	NFKBIA
ONKEN_UVEAL_MELANOMA_UP	0.367347	0.850452	0.18746	1.07695	323	41	IER3, PDLIM1, S100A6, RPL37A, ANXA4, TNFAIP2, HNRNPA1, PLTP, LGALS1, PHLDA2, TYROBP, FKBP1A, CDKN1A, MAP2K3, EGR1, RPL17, MGST2, FCER1G, NME4, BAIAP2, CTSB, C1QA, EMP1, RAB31, KCTD12, PRDX4, RCAN1, LY96, ASPH, FADS1	IER3, PDLIM1, S100A6, RPL37A, ANXA4, TNFAIP2, HNRNPA1, PLTP, LGALS1, PHLDA2, TYROBP, FKBP1A, CDKN1A, MAP2K3, EGR1, RPL17, MGST2, FCER1G, NME4, BAIAP2, CTSB, C1QA, EMP1, RAB31, KCTD12, PRDX4, RCAN1, LY96, ASPH, FADS1
ZWANG_EGF_INTERVAL_DN	0.363265	0.850452	0.310528	1.07595	266	10	EIF4A1, JUNB, RPL12, NDUFAF3, PLAU	EIF4A1, JUNB, RPL12, NDUFAF3, PLAU
HUPER_BREAST_BASAL_VS_LUMINAL_DN	0.351882	0.850452	0.593146	1.0758	214	2	TNFAIP2, IL32	TNFAIP2	IL32
MARKEY_RB1_CHRONIC_LOF_DN	0.383439	0.850452	0.25014	1.0758	300	17	CCL3, CCL2, DCN, CSF1R, TYROBP, STAB1, C1QC, CD59, PLD3, HMOX1, MS4A6A, C1QA	CCL3, CCL2, DCN, CSF1R, TYROBP, STAB1, C1QC, CD59, PLD3, HMOX1, MS4A6A, C1QA
ACEVEDO_LIVER_CANCER_UP	0.376728	0.850452	0.191643	1.07569	326	38	RPL13A, RPL7, MGP, RPL23, HSPB1, RPL23A, GRN, RBX1, RPA3, TMEM14C, SERPINB1, NEDD8, NDUFB5, MS4A7, TMEM14B, RPL17, CD9, CHMP2B, TWF2, RNASE1, NQO2, LRRC59, MAFB	RPL13A, RPL7, MGP, RPL23, HSPB1, RPL23A, GRN, RBX1, RPA3, TMEM14C, SERPINB1, NEDD8, NDUFB5, MS4A7, TMEM14B, RPL17, CD9, CHMP2B, TWF2, RNASE1, NQO2, LRRC59, MAFB
REACTOME_POTENTIAL_THERAPEUTICS_FOR_SARS	0.342814	0.850452	0.384764	1.07553	228	6	AP2M1, RBX1, AP2S1, FKBP1A	AP2M1, RBX1, AP2S1, FKBP1A
PANGAS_TUMOR_SUPPRESSION_BY_SMAD1_AND_SMAD5_UP	0.351541	0.850452	0.321977	1.07541	250	9	GSN, TMSB4X, TGFBI	GSN, TMSB4X, TGFBI
YAMAZAKI_TCEB3_TARGETS_UP	0.351541	0.850452	0.321926	1.07524	250	9	CST3, ANXA2, CLU, VAMP8, NR4A1, CTSZ, LGMN	CST3, ANXA2, CLU, VAMP8, NR4A1, CTSZ, LGMN
BREDEMEYER_RAG_SIGNALING_VIA_ATM_NOT_VIA_NFKB_UP	0.397206	0.850452	0.81982	1.0737	198	1	ANXA4	ANXA4
GRANDVAUX_IRF3_TARGETS_DN	0.397206	0.850452	0.81982	1.0737	198	1	ANXA4	ANXA4
SAMOLS_TARGETS_OF_KHSV_MIRNAS_DN	0.397206	0.850452	0.81982	1.0737	198	1	ANXA4	ANXA4
REACTOME_SIGNALING_BY_INTERLEUKINS	0.373786	0.850452	0.217022	1.07368	307	26	ANXA2, CCL3, CCL2, PSMB7, RBX1, NFKBIA, JUNB, CSF1R, IL1B, F13A1, CDKN1A, MAP2K3, RPLP0, TNF, HMOX1, MEF2C	ANXA2, CCL3, CCL2, PSMB7, RBX1, NFKBIA, JUNB, CSF1R, IL1B, F13A1, CDKN1A, MAP2K3, RPLP0, TNF, HMOX1, MEF2C
GENTILE_UV_RESPONSE_CLUSTER_D7	0.353519	0.850452	0.591851	1.07345	215	2	PMP22, JUND	PMP22	JUND
REACTOME_REGULATION_OF_HSF1_MEDIATED_HEAT_SHOCK_RESPONSE	0.380126	0.850452	0.501726	1.0733	240	3	HSPB1, RPA3, HSPA6	HSPB1, RPA3, HSPA6
DORSAM_HOXA9_TARGETS_UP	0.381703	0.850452	0.501249	1.07228	241	3	RPL27A	RPL27A
KEGG_ALZHEIMERS_DISEASE	0.348868	0.850452	0.295248	1.07174	261	11	IL1B, NDUFB5, COX5B, NDUFA4, NDUFS6, TNF, NDUFS3	IL1B, NDUFB5, COX5B, NDUFA4, NDUFS6, TNF, NDUFS3
LENAOUR_DENDRITIC_CELL_MATURATION_UP	0.346099	0.850452	0.337423	1.07149	243	8	GAS6, CD83, F13A1, CD59, RNASE1, FCGR2A, ACOT7, CD86	GAS6, CD83, F13A1, CD59, RNASE1, FCGR2A, ACOT7, CD86
BOQUEST_STEM_CELL_CULTURED_VS_FRESH_UP	0.355952	0.850452	0.20864	1.07134	298	29	MGP, CCL3, GSN, CCL2, DCN, NFKBIA, JUNB, GADD45B, COMP, AP2S1, PLTP, CD83	MGP, CCL3, GSN, CCL2, DCN, NFKBIA, JUNB, GADD45B, COMP, AP2S1, PLTP, CD83
BRUNO_HEMATOPOIESIS	0.367883	0.850452	0.357407	1.07126	251	7	ANXA2, CCL3, S100A6, FKBP1A, CD9	ANXA2, CCL3, S100A6, FKBP1A, CD9
TORCHIA_TARGETS_OF_EWSR1_FLI1_FUSION_DN	0.382952	0.850452	0.24261	1.07039	300	18	ARPC1B, PDLIM1, LGALS1, TYROBP, F13A1, FKBP1A, NQO2, MEF2C, AGPAT2, GGH, KCTD12, ACOT7, GNG12, EPB41L2, LST1	ARPC1B, PDLIM1, LGALS1, TYROBP, F13A1, FKBP1A, NQO2, MEF2C, AGPAT2, GGH, KCTD12, ACOT7, GNG12, EPB41L2, LST1
WANG_HCP_PROSTATE_CANCER	0.356792	0.850452	0.589772	1.06968	217	2	GADD45B, NAMPT	GADD45B	NAMPT
REACTOME_OTHER_SEMAPHORIN_INTERACTIONS	0.358429	0.850452	0.589368	1.06895	218	2	TYROBP, PTPRC	TYROBP	PTPRC
BOYAULT_LIVER_CANCER_SUBCLASS_G3_UP	0.391167	0.850452	0.498489	1.06638	247	3	RPL8, PHLDA2, LRRC59	RPL8, PHLDA2, LRRC59
DAWSON_METHYLATED_IN_LYMPHOMA_TCL1	0.42515	0.850452	0.813814	1.06584	212	1	TNFAIP2	TNFAIP2
KENNY_CTNNB1_TARGETS_UP	0.42515	0.850452	0.813814	1.06584	212	1	TNFAIP2	TNFAIP2
LIM_MAMMARY_LUMINAL_PROGENITOR_UP	0.42515	0.850452	0.813814	1.06584	212	1	TNFAIP2	TNFAIP2
OLSSON_E2F3_TARGETS_UP	0.42515	0.850452	0.813814	1.06584	212	1	TNFAIP2	TNFAIP2
URS_ADIPOCYTE_DIFFERENTIATION_UP	0.42515	0.850452	0.813814	1.06584	212	1	TNFAIP2	TNFAIP2
WP_COMPLEMENT_AND_COAGULATION_CASCADES	0.376642	0.850452	0.35556	1.06573	257	7	CFD, CLU, PLAU, C1QC, PLAUR, C1QA	CFD, CLU, PLAU, C1QC, PLAUR, C1QA
GRAESSMANN_APOPTOSIS_BY_DOXORUBICIN_UP	0.36185	0.850452	0.19695	1.06569	312	34	PDLIM1, GSN, CCL2, CRIP2, JUNB, COMP, PHLDA2, CDKN1A, CD68, MAP2K3, EGR1, NPC2, NR4A1, TWF2, HMOX1, DAB2, BAIAP2, CTSB, CXCL3, MAFB, AQP1, MDH1, KCTD12, RCAN1	PDLIM1, GSN, CCL2, CRIP2, JUNB, COMP, PHLDA2, CDKN1A, CD68, MAP2K3, EGR1, NPC2, NR4A1, TWF2, HMOX1, DAB2, BAIAP2, CTSB, CXCL3, MAFB, AQP1, MDH1, KCTD12, RCAN1
WP_HIPPOMERLIN_SIGNALING_DYSREGULATION	0.391167	0.850452	0.49753	1.06433	247	3	RBX1, CSF1R	RBX1, CSF1R
SENGUPTA_NASOPHARYNGEAL_CARCINOMA_UP	0.358779	0.850452	0.409654	1.06327	234	5	CCL2, NFKBIA, PLAU, FCGR2A	CCL2, NFKBIA, PLAU, FCGR2A
SCHLOSSER_SERUM_RESPONSE_DN	0.379221	0.850452	0.259867	1.06232	291	15	HNRNPA1, TOMM7, SLC25A5, CD9, SRP9, CHMP2B, FCGR2A, DCK, MDH1, CXCL1, LY96	HNRNPA1, TOMM7, SLC25A5, CD9, SRP9, CHMP2B, FCGR2A, DCK, MDH1, CXCL1, LY96
REACTOME_DEADENYLATION_DEPENDENT_MRNA_DECAY	0.391167	0.850452	0.496435	1.06199	247	3	EIF4A1	EIF4A1
KAUFFMANN_MELANOMA_RELAPSE_UP	0.431138	0.850452	0.810811	1.06191	215	1	RPA3	RPA3
KEGG_HOMOLOGOUS_RECOMBINATION	0.431138	0.850452	0.810811	1.06191	215	1	RPA3	RPA3
KEGG_MISMATCH_REPAIR	0.431138	0.850452	0.810811	1.06191	215	1	RPA3	RPA3
LOPES_METHYLATED_IN_COLON_CANCER_DN	0.431138	0.850452	0.810811	1.06191	215	1	RPA3	RPA3
REACTOME_ACTIVATION_OF_ATR_IN_RESPONSE_TO_REPLICATION_STRESS	0.431138	0.850452	0.810811	1.06191	215	1	RPA3	RPA3
REACTOME_ACTIVATION_OF_THE_PRE_REPLICATIVE_COMPLEX	0.431138	0.850452	0.810811	1.06191	215	1	RPA3	RPA3
REACTOME_BASE_EXCISION_REPAIR	0.431138	0.850452	0.810811	1.06191	215	1	RPA3	RPA3
REACTOME_CHROMOSOME_MAINTENANCE	0.431138	0.850452	0.810811	1.06191	215	1	RPA3	RPA3
REACTOME_DNA_DOUBLE_STRAND_BREAK_REPAIR	0.431138	0.850452	0.810811	1.06191	215	1	RPA3	RPA3
REACTOME_DNA_STRAND_ELONGATION	0.431138	0.850452	0.810811	1.06191	215	1	RPA3	RPA3
REACTOME_EXTENSION_OF_TELOMERES	0.431138	0.850452	0.810811	1.06191	215	1	RPA3	RPA3
REACTOME_FANCONI_ANEMIA_PATHWAY	0.431138	0.850452	0.810811	1.06191	215	1	RPA3	RPA3
REACTOME_G2_M_DNA_DAMAGE_CHECKPOINT	0.431138	0.850452	0.810811	1.06191	215	1	RPA3	RPA3
REACTOME_GAP_FILLING_DNA_REPAIR_SYNTHESIS_AND_LIGATION_IN_GG_NER	0.431138	0.850452	0.810811	1.06191	215	1	RPA3	RPA3
REACTOME_HDR_THROUGH_HOMOLOGOUS_RECOMBINATION_HRR	0.431138	0.850452	0.810811	1.06191	215	1	RPA3	RPA3
REACTOME_HDR_THROUGH_SINGLE_STRAND_ANNEALING_SSA	0.431138	0.850452	0.810811	1.06191	215	1	RPA3	RPA3
REACTOME_HOMOLOGOUS_DNA_PAIRING_AND_STRAND_EXCHANGE	0.431138	0.850452	0.810811	1.06191	215	1	RPA3	RPA3
REACTOME_HOMOLOGY_DIRECTED_REPAIR	0.431138	0.850452	0.810811	1.06191	215	1	RPA3	RPA3
REACTOME_LAGGING_STRAND_SYNTHESIS	0.431138	0.850452	0.810811	1.06191	215	1	RPA3	RPA3
REACTOME_MISMATCH_REPAIR	0.431138	0.850452	0.810811	1.06191	215	1	RPA3	RPA3
REACTOME_PCNA_DEPENDENT_LONG_PATCH_BASE_EXCISION_REPAIR	0.431138	0.850452	0.810811	1.06191	215	1	RPA3	RPA3
REACTOME_PROCESSING_OF_DNA_DOUBLE_STRAND_BREAK_ENDS	0.431138	0.850452	0.810811	1.06191	215	1	RPA3	RPA3
REACTOME_PROCESSIVE_SYNTHESIS_ON_THE_C_STRAND_OF_THE_TELOMERE	0.431138	0.850452	0.810811	1.06191	215	1	RPA3	RPA3
REACTOME_PROCESSIVE_SYNTHESIS_ON_THE_LAGGING_STRAND	0.431138	0.850452	0.810811	1.06191	215	1	RPA3	RPA3
REACTOME_REGULATION_OF_TP53_ACTIVITY	0.431138	0.850452	0.810811	1.06191	215	1	RPA3	RPA3
REACTOME_REGULATION_OF_TP53_ACTIVITY_THROUGH_PHOSPHORYLATION	0.431138	0.850452	0.810811	1.06191	215	1	RPA3	RPA3
REACTOME_RESOLUTION_OF_ABASIC_SITES_AP_SITES	0.431138	0.850452	0.810811	1.06191	215	1	RPA3	RPA3
REACTOME_RESOLUTION_OF_AP_SITES_VIA_THE_MULTIPLE_NUCLEOTIDE_PATCH_REPLACEMENT_PATHWAY	0.431138	0.850452	0.810811	1.06191	215	1	RPA3	RPA3
REACTOME_TELOMERE_C_STRAND_LAGGING_STRAND_SYNTHESIS	0.431138	0.850452	0.810811	1.06191	215	1	RPA3	RPA3
REACTOME_TELOMERE_MAINTENANCE	0.431138	0.850452	0.810811	1.06191	215	1	RPA3	RPA3
REACTOME_TERMINATION_OF_TRANSLESION_DNA_SYNTHESIS	0.431138	0.850452	0.810811	1.06191	215	1	RPA3	RPA3
REACTOME_TRANSLESION_SYNTHESIS_BY_POLH	0.431138	0.850452	0.810811	1.06191	215	1	RPA3	RPA3
REACTOME_TRANSLESION_SYNTHESIS_BY_POLK	0.431138	0.850452	0.810811	1.06191	215	1	RPA3	RPA3
REACTOME_TRANSLESION_SYNTHESIS_BY_Y_FAMILY_DNA_POLYMERASES_BYPASSES_LESIONS_ON_DNA_TEMPLATE	0.431138	0.850452	0.810811	1.06191	215	1	RPA3	RPA3
REN_BOUND_BY_E2F	0.431138	0.850452	0.810811	1.06191	215	1	RPA3	RPA3
WP_DNA_MISMATCH_REPAIR	0.431138	0.850452	0.810811	1.06191	215	1	RPA3	RPA3
WP_DNA_REPLICATION	0.431138	0.850452	0.810811	1.06191	215	1	RPA3	RPA3
KOINUMA_TARGETS_OF_SMAD2_OR_SMAD3	0.373964	0.850452	0.202502	1.06139	315	31	IER3, ANXA2, PDLIM1, CCL2, TGFBI, CLU, ANXA4, JUNB, FKBP2, PHLDA2, FKBP1A, CDKN1A, MAP2K3, PLAU	IER3, ANXA2, PDLIM1, CCL2, TGFBI, CLU, ANXA4, JUNB, FKBP2, PHLDA2, FKBP1A, CDKN1A, MAP2K3, PLAU
PURBEY_TARGETS_OF_CTBP1_NOT_SATB1_UP	0.366947	0.850452	0.317625	1.06087	261	9	OAZ1, IER3, CST3	OAZ1, IER3, CST3
MCBRYAN_PUBERTAL_TGFB1_TARGETS_UP	0.3794	0.850452	0.266996	1.06086	290	14	RPL27A, IER3, GSN, S100A6, CLU, NFIC, CDKN1A, MEF2C, TNS1, ACAT1, EPB41L2, HES1	RPL27A, IER3, GSN, S100A6, CLU, NFIC, CDKN1A, MEF2C, TNS1, ACAT1, EPB41L2, HES1
ENGELMANN_CANCER_PROGENITORS_DN	0.397476	0.850452	0.495468	1.05992	251	3	GSN, GADD45B, MAFB	GSN, GADD45B, MAFB
GROSS_HYPOXIA_VIA_ELK3_ONLY_DN	0.397476	0.850452	0.495468	1.05992	251	3	S100A4, NFIC, MAFB	S100A4, NFIC, MAFB
BURTON_ADIPOGENESIS_PEAK_AT_0HR	0.36294	0.850452	0.437851	1.05987	236	4	MGP, SERF2	MGP, SERF2
REACTOME_GLUTATHIONE_CONJUGATION	0.366612	0.850452	0.584337	1.05983	223	2	MGST2, AKR1A1	MGST2, AKR1A1
REACTOME_PHASE_II_CONJUGATION_OF_COMPOUNDS	0.366612	0.850452	0.584337	1.05983	223	2	MGST2, AKR1A1	MGST2, AKR1A1
WP_METAPATHWAY_BIOTRANSFORMATION_PHASE_I_AND_II	0.366612	0.850452	0.584337	1.05983	223	2	MGST2, AKR1A1	MGST2, AKR1A1
HENDRICKS_SMARCA4_TARGETS_UP	0.35479	0.850452	0.379119	1.05975	236	6	CCL2, LGALS1, CDKN1A, CTSB	CCL2, LGALS1, CDKN1A, CTSB
WP_SUDDEN_INFANT_DEATH_SYNDROME_SIDS_SUSCEPTIBILITY_PATHWAYS	0.357784	0.850452	0.37862	1.05835	238	6	ALDOA, IL1B, EGR1, TNF, MEF2C	ALDOA, IL1B, EGR1, TNF, MEF2C
BROWNE_HCMV_INFECTION_10HR_UP	0.437126	0.850452	0.807808	1.05797	218	1	JUNB	JUNB
BROWNE_HCMV_INFECTION_30MIN_UP	0.437126	0.850452	0.807808	1.05797	218	1	JUNB	JUNB
CARD_MIR302A_TARGETS	0.437126	0.850452	0.807808	1.05797	218	1	JUNB	JUNB
CEBALLOS_TARGETS_OF_TP53_AND_MYC_UP	0.437126	0.850452	0.807808	1.05797	218	1	JUNB	JUNB
HE_PTEN_TARGETS_DN	0.437126	0.850452	0.807808	1.05797	218	1	JUNB	JUNB
HEIDENBLAD_AMPLICON_12P11_12_DN	0.437126	0.850452	0.807808	1.05797	218	1	JUNB	JUNB
SCHLINGEMANN_SKIN_CARCINOGENESIS_TPA_UP	0.437126	0.850452	0.807808	1.05797	218	1	JUNB	JUNB
MARSON_FOXP3_TARGETS_DN	0.369885	0.850452	0.581966	1.05552	225	2	GADD45B, BTG1	GADD45B	BTG1
CROONQUIST_NRAS_VS_STROMAL_STIMULATION_DN	0.388321	0.850452	0.351648	1.054	265	7	IER3, TGFBI, NFKBIA	IER3, TGFBI, NFKBIA
STARK_PREFRONTAL_CORTEX_22Q11_DELETION_UP	0.370597	0.850452	0.435215	1.05348	241	4	NFIC, MIR22HG, MEF2C	NFIC, MIR22HG, MEF2C
HWANG_PROSTATE_CANCER_MARKERS	0.405363	0.850452	0.492447	1.05346	256	3	CLU, LGALS1, HSPA6	CLU, LGALS1, HSPA6
WINTER_HYPOXIA_UP	0.370597	0.850452	0.435144	1.05331	241	4	ALDOA, PSMB7, PLAU	ALDOA, PSMB7, PLAU
BUCKANOVICH_T_LYMPHOCYTE_HOMING_ON_TUMOR_DN	0.371522	0.850452	0.580531	1.05292	226	2	ALDOA	ALDOA
TAKEDA_TARGETS_OF_NUP98_HOXA9_FUSION_10D_DN	0.409379	0.850452	0.234921	1.05193	322	19	CCL3, TGFBI, F13A1, STAB1, CD9, C1QC, CD59, RNASE1, DAB2, CTSB, CXCL3, C1QA, EMP1, CXCL1, ID3, LGMN, RAPH1, ME1, SLCO2B1	CCL3, TGFBI, F13A1, STAB1, CD9, C1QC, CD59, RNASE1, DAB2, CTSB, CXCL3, C1QA, EMP1, CXCL1, ID3, LGMN, RAPH1, ME1, SLCO2B1
TSENG_IRS1_TARGETS_DN	0.391241	0.850452	0.350706	1.05118	267	7	CST3, TGFBI, CRIP2	CST3, TGFBI, CRIP2
REACTOME_NEDDYLATION	0.369466	0.850452	0.40483	1.05075	241	5	PSMB7, RBX1, NEDD8, COMMD4	PSMB7, RBX1, NEDD8, COMMD4
WEST_ADRENOCORTICAL_TUMOR_UP	0.367589	0.850452	0.28011	1.04926	278	12	OAZ1, TUBA1B, PSMB7, ANXA4, TUBA1C	OAZ1, TUBA1B, PSMB7, ANXA4, TUBA1C
KEGG_TGF_BETA_SIGNALING_PATHWAY	0.369466	0.850452	0.404255	1.04926	241	5	DCN, RBX1, COMP, TNF, ID3	DCN, RBX1, COMP, TNF, ID3
VANASSE_BCL2_TARGETS_DN	0.376723	0.850452	0.433333	1.04893	245	4	ANXA4, F13A1, CD9, CYFIP1	ANXA4, F13A1, CD9, CYFIP1
GAZDA_DIAMOND_BLACKFAN_ANEMIA_MYELOID_DN	0.378069	0.850452	0.578313	1.0489	230	2	COX5B, CD59	COX5B, CD59
MACLACHLAN_BRCA1_TARGETS_DN	0.378069	0.850452	0.578313	1.0489	230	2	CD9, CD59	CD9, CD59
ZHU_CMV_ALL_UP	0.385816	0.850452	0.330128	1.04833	271	8	EIF4A1, NFKBIA, MANF, EGR1, NR4A1, LGMN, TUBB2A	EIF4A1, NFKBIA, MANF, EGR1, NR4A1, LGMN, TUBB2A
MILI_PSEUDOPODIA_HAPTOTAXIS_DN	0.414449	0.850452	0.233745	1.04667	326	19	RPS10, CST3, CCL2, GRN, RPL12, FKBP2, MANF, RPS9	RPS10, CST3, CCL2, GRN, RPL12, FKBP2, MANF, RPS9
BROWNE_HCMV_INFECTION_20HR_DN	0.378254	0.850452	0.432289	1.0464	246	4	ANXA2, PMP22, ADIRF	ANXA2, PMP22, ADIRF
BONCI_TARGETS_OF_MIR15A_AND_MIR16_1	0.449102	0.850452	0.798799	1.04617	224	1	HNRNPA1	HNRNPA1
REACTOME_FGFR2_ALTERNATIVE_SPLICING	0.449102	0.850452	0.798799	1.04617	224	1	HNRNPA1	HNRNPA1
REACTOME_SIGNALING_BY_FGFR	0.449102	0.850452	0.798799	1.04617	224	1	HNRNPA1	HNRNPA1
REACTOME_SIGNALING_BY_FGFR2	0.449102	0.850452	0.798799	1.04617	224	1	HNRNPA1	HNRNPA1
VANTVEER_BREAST_CANCER_ESR1_UP	0.449102	0.850452	0.798799	1.04617	224	1	HNRNPA1	HNRNPA1
COULOUARN_TEMPORAL_TGFB1_SIGNATURE_DN	0.414826	0.850452	0.488664	1.04536	262	3	NFKBIA, GADD45B	NFKBIA, GADD45B
MONNIER_POSTRADIATION_TUMOR_ESCAPE_DN	0.407643	0.850452	0.242956	1.04491	319	17	RPL15, GSN, TMSB4X, TSPO, GRN, CLU, PLTP, NDUFAF3, EGR1	RPL15, GSN, TMSB4X, TSPO, GRN, CLU, PLTP, NDUFAF3, EGR1
KIM_LIVER_CANCER_POOR_SURVIVAL_UP	0.382979	0.850452	0.575954	1.04462	233	2	ALDOA	ALDOA
LEIN_MEDULLA_MARKERS	0.375573	0.850452	0.402156	1.04381	245	5	ANXA2, SERPINB1, PMP22, CD59	ANXA2, SERPINB1, PMP22, CD59
WP_HIPPO_SIGNALING_REGULATION_PATHWAYS	0.384615	0.850452	0.574821	1.04257	234	2	CSF1R, GNAS	CSF1R	GNAS
BIOCARTA_CBL_PATHWAY	0.461078	0.850452	0.795796	1.04224	230	1	CSF1R	CSF1R
FERRANDO_TAL1_NEIGHBORS	0.461078	0.850452	0.795796	1.04224	230	1	CSF1R	CSF1R
PID_AVB3_INTEGRIN_PATHWAY	0.461078	0.850452	0.795796	1.04224	230	1	CSF1R	CSF1R
PID_TCPTP_PATHWAY	0.461078	0.850452	0.795796	1.04224	230	1	CSF1R	CSF1R
REACTOME_TRANSCRIPTIONAL_REGULATION_BY_VENTX	0.461078	0.850452	0.795796	1.04224	230	1	CSF1R	CSF1R
WP_IMATINIB_AND_CHRONIC_MYELOID_LEUKEMIA	0.461078	0.850452	0.795796	1.04224	230	1	CSF1R	CSF1R
WP_PLURIPOTENT_STEM_CELL_DIFFERENTIATION_PATHWAY	0.461078	0.850452	0.795796	1.04224	230	1	CSF1R	CSF1R
CHIARADONNA_NEOPLASTIC_TRANSFORMATION_CDC25_DN	0.401565	0.850452	0.268532	1.04128	307	13	TSPO, ANXA4, NFIC, PLTP, CSRP1, CD9, DAB2, BAIAP2, AQP1, ACOT7, ADM, ARHGEF2	TSPO, ANXA4, NFIC, PLTP, CSRP1, CD9, DAB2, BAIAP2, AQP1, ACOT7, ADM, ARHGEF2
CHIANG_LIVER_CANCER_SUBCLASS_PROLIFERATION_UP	0.416404	0.850452	0.48659	1.04093	263	3	ZFAS1, MKI67, ASPM	ZFAS1	MKI67, ASPM
WP_THYMIC_STROMAL_LYMPHOPOIETIN_TSLP_SIGNALING_PATHWAY	0.417981	0.850452	0.486088	1.03985	264	3	NFKBIA, RPS6	NFKBIA, RPS6
GAUSSMANN_MLL_AF4_FUSION_TARGETS_A_DN	0.417981	0.850452	0.486065	1.0398	264	3	PHLDA2, CD59	PHLDA2, CD59
WP_GLYCOLYSIS_AND_GLUCONEOGENESIS	0.386252	0.850452	0.573283	1.03978	235	2	ALDOA, MDH1	ALDOA, MDH1
CHIBA_RESPONSE_TO_TSA	0.382848	0.850452	0.429551	1.03977	249	4	GRN, CLU, CDKN1A	GRN, CLU, CDKN1A
ENK_UV_RESPONSE_EPIDERMIS_DN	0.389286	0.850452	0.202445	1.03953	326	29	RPL31, CFD, S100A4, HSPB1, GSN, TGFBI, GAS6, DBI, CD83, PMP22, TPPP3, MAP2K3, EGR1, PLAU, PLAUR, EMP1, DCK, RCAN1, ID3, ADM, ACAT1, GNA15	RPL31, CFD, S100A4, HSPB1, GSN, TGFBI, GAS6, DBI, CD83, PMP22, TPPP3, MAP2K3, EGR1, PLAU, PLAUR, EMP1, DCK, RCAN1, ID3, ADM, ACAT1, GNA15
BIOCARTA_ETS_PATHWAY	0.387889	0.850452	0.572959	1.03919	236	2	CSF1R, ETS1	CSF1R	ETS1
POMEROY_MEDULLOBLASTOMA_DESMOPLASIC_VS_CLASSIC_UP	0.387889	0.850452	0.572874	1.03904	236	2	ALDOA, ABL2	ALDOA, ABL2
LIU_COMMON_CANCER_GENES	0.461078	0.850452	0.792793	1.03831	230	1	RPL41	RPL41
WP_PROLACTIN_SIGNALING_PATHWAY	0.417981	0.850452	0.484964	1.03745	264	3	NFKBIA, RPS6	NFKBIA, RPS6
PETROVA_ENDOTHELIUM_LYMPHATIC_VS_BLOOD_DN	0.422392	0.850452	0.234703	1.03551	331	18	IER3, CCL2, TGFBI, CLU, PLTP, BGN, CDKN1A, PLAU, CD59, HMOX1, RNASE1	IER3, CCL2, TGFBI, CLU, PLTP, BGN, CDKN1A, PLAU, CD59, HMOX1, RNASE1
AMIT_EGF_RESPONSE_20_HELA	0.467066	0.852241	0.78979	1.03437	233	1	GADD45B	GADD45B
DAZARD_UV_RESPONSE_CLUSTER_G4	0.467066	0.852241	0.78979	1.03437	233	1	GADD45B	GADD45B
MATTIOLI_MGUS_VS_MULTIPLE_MYELOMA	0.467066	0.852241	0.78979	1.03437	233	1	GADD45B	GADD45B
SHIN_B_CELL_LYMPHOMA_CLUSTER_2	0.467066	0.852241	0.78979	1.03437	233	1	GADD45B	GADD45B
WP_MICRORNAS_IN_CARDIOMYOCYTE_HYPERTROPHY	0.392037	0.850452	0.427273	1.03426	255	4	MAP2K3, TNF, PLA2G2A, RCAN1	MAP2K3, TNF, PLA2G2A, RCAN1
MANNE_COVID19_NONICU_VS_HEALTHY_DONOR_PLATELETS_DN	0.393893	0.850452	0.398176	1.03348	257	5	TGFBI, MS4A7, TPPP3, KCTD12, TNS1	TGFBI, MS4A7, TPPP3, KCTD12, TNS1
MCLACHLAN_DENTAL_CARIES_UP	0.40578	0.850452	0.190976	1.03337	350	34	MGP, CFD, IER3, ARPC1B, CCL3, CCL2, CSF1R, VAMP8, IL1B, TYROBP, F13A1, PLAU, STAB1, FCER1G, PLAUR, RNASE1, MS4A6A, CTSB, C1QA, FCGR2A, RAB31, CXCL1, ADM, LY96, CLEC7A, MSR1	MGP, CFD, IER3, ARPC1B, CCL3, CCL2, CSF1R, VAMP8, IL1B, TYROBP, F13A1, PLAU, STAB1, FCER1G, PLAUR, RNASE1, MS4A6A, CTSB, C1QA, FCGR2A, RAB31, CXCL1, ADM, LY96, CLEC7A, MSR1
REACTOME_HIV_INFECTION	0.40213	0.850452	0.284608	1.03311	301	11	AP2M1, PSMB7, RBX1, AP2S1, SLC25A6, SLC25A5, CHMP2B, AP1B1	AP2M1, PSMB7, RBX1, AP2S1, SLC25A6, SLC25A5, CHMP2B, AP1B1
BRUINS_UVC_RESPONSE_VIA_TP53_GROUP_B	0.425216	0.850452	0.221484	1.0327	343	21	MGP, S100A4, TMSB4X, S100A6, CRIP2, DDAH2, MAP2K3, RPS12, CD59, NR4A1, PLD3, PLAUR, RNASE1	MGP, S100A4, TMSB4X, S100A6, CRIP2, DDAH2, MAP2K3, RPS12, CD59, NR4A1, PLD3, PLAUR, RNASE1
SCHLOSSER_MYC_AND_SERUM_RESPONSE_SYNERGY	0.396072	0.850452	0.569277	1.03251	241	2	EIF4A1, NME4	EIF4A1, NME4
BORCZUK_MALIGNANT_MESOTHELIOMA_UP	0.415906	0.850452	0.266225	1.03233	318	13	LUM, ANXA2, PSMB7, AP2S1, DBI, FKBP1A, PLD3, CDK4, DCK, PRDX4	LUM, ANXA2, PSMB7, AP2S1, DBI, FKBP1A, PLD3, CDK4, DCK, PRDX4
FORTSCHEGGER_PHF8_TARGETS_DN	0.436725	0.850452	0.224699	1.0301	351	20	RPL27A, S100A4, S100A6, VAMP8, LGALS1, CD9, CD59, BAIAP2, MAFB, HSPA6, EMP1, RAB31, AQP1, ABL2	RPL27A, S100A4, S100A6, VAMP8, LGALS1, CD9, CD59, BAIAP2, MAFB, HSPA6, EMP1, RAB31, AQP1, ABL2
KEGG_MAPK_SIGNALING_PATHWAY	0.418514	0.850452	0.265555	1.02974	320	13	HSPB1, GADD45B, IL1B, MAP2K3, TNF, NR4A1, MEF2C, HSPA6, PLA2G2A, GNG12	HSPB1, GADD45B, IL1B, MAP2K3, TNF, NR4A1, MEF2C, HSPA6, PLA2G2A, GNG12
SERVITJA_ISLET_HNF1A_TARGETS_UP	0.418514	0.850452	0.265475	1.02943	320	13	ANXA2, CCL2, TNFAIP2, SERPINB1, LGALS1, PMP22, BGN	ANXA2, CCL2, TNFAIP2, SERPINB1, LGALS1, PMP22, BGN
AMIT_EGF_RESPONSE_60_MCF10A	0.396631	0.850452	0.425085	1.02896	258	4	IER3, JUNB, EGR1	IER3, JUNB, EGR1
DESERT_STEM_CELL_HEPATOCELLULAR_CARCINOMA_SUBCLASS_UP	0.396574	0.850452	0.274621	1.0287	300	12	ALDOA, RPLP2, RPL8, S100A6, TUBA1C, PHLDA2	ALDOA, RPLP2, RPL8, S100A6, TUBA1C, PHLDA2
REACTOME_COPII_MEDIATED_VESICLE_TRANSPORT	0.429022	0.850452	0.480363	1.0276	271	3	TRAPPC1, CD59, CTSZ	TRAPPC1, CD59, CTSZ
KEGG_MTOR_SIGNALING_PATHWAY	0.477046	0.852241	0.783784	1.02651	238	1	RPS6	RPS6
PID_IL2_PI3K_PATHWAY	0.477046	0.852241	0.783784	1.02651	238	1	RPS6	RPS6
PIONTEK_PKD1_TARGETS_DN	0.477046	0.852241	0.783784	1.02651	238	1	RPS6	RPS6
WP_FOLLICLE_STIMULATING_HORMONE_FSH_SIGNALING_PATHWAY	0.477046	0.852241	0.783784	1.02651	238	1	RPS6	RPS6
WP_HEREDITARY_LEIOMYOMATOSIS_AND_RENAL_CELL_CARCINOMA_PATHWAY	0.477046	0.852241	0.783784	1.02651	238	1	RPS6	RPS6
WP_IL2_SIGNALING_PATHWAY	0.477046	0.852241	0.783784	1.02651	238	1	RPS6	RPS6
WP_IL5_SIGNALING_PATHWAY	0.477046	0.852241	0.783784	1.02651	238	1	RPS6	RPS6
WP_INSULIN_SIGNALING_IN_ADIPOCYTES_DIABETIC_CONDITION	0.477046	0.852241	0.783784	1.02651	238	1	RPS6	RPS6
WP_INSULIN_SIGNALING_IN_ADIPOCYTES_NORMAL_CONDITION	0.477046	0.852241	0.783784	1.02651	238	1	RPS6	RPS6
WP_INTERLEUKIN11_SIGNALING_PATHWAY	0.477046	0.852241	0.783784	1.02651	238	1	RPS6	RPS6
WP_THYROID_HORMONES_PRODUCTION_AND_PERIPHERAL_DOWNSTREAM_SIGNALING_EFFECTS	0.477046	0.852241	0.783784	1.02651	238	1	RPS6	RPS6
BOYLAN_MULTIPLE_MYELOMA_C_D_UP	0.404192	0.850452	0.366967	1.02578	269	6	RPL23, PDLIM1, ZFAS1, CDKN1A	RPL23, PDLIM1, ZFAS1, CDKN1A
NAGASHIMA_NRG1_SIGNALING_UP	0.439433	0.850452	0.24541	1.02512	340	16	IER3, JUNB, GADD45B, KDM6B, PHLDA2, MIR22HG, MAP2K3, EGR1, NR4A1, PLAUR, ID3, ADM, TUBB2A, HES1	IER3, JUNB, GADD45B, KDM6B, PHLDA2, MIR22HG, MAP2K3, EGR1, NR4A1, PLAUR, ID3, ADM, TUBB2A, HES1
ROSS_LEUKEMIA_WITH_MLL_FUSIONS	0.40458	0.850452	0.394815	1.02476	264	5	LGALS1, PLD3, DAB2	LGALS1, PLD3, DAB2
WANG_TUMOR_INVASIVENESS_DN	0.421277	0.850452	0.322703	1.02475	296	8	CCL3, EEF1A1, ANXA4	CCL3, EEF1A1, ANXA4
LOCKWOOD_AMPLIFIED_IN_LUNG_CANCER	0.423129	0.850452	0.295481	1.02381	310	10	AP2M1, S100A6, NFKBIA, NDUFB5, NDUFS6, CDK4, MAFB, PMVK	AP2M1, S100A6, NFKBIA, NDUFB5, NDUFS6, CDK4, MAFB, PMVK
REACTOME_PROTEIN_FOLDING	0.41018	0.850452	0.365854	1.02267	273	6	TUBA1B, TUBA1C, PFDN5, GNG12, GNA15, TUBB2A	TUBA1B, TUBA1C, PFDN5, GNG12, GNA15, TUBB2A
IRITANI_MAD1_TARGETS_DN	0.477046	0.852241	0.780781	1.02258	238	1	RPL12	RPL12
RIZKI_TUMOR_INVASIVENESS_2D_DN	0.477046	0.852241	0.780781	1.02258	238	1	RPL12	RPL12
BIOCARTA_COMP_PATHWAY	0.433754	0.850452	0.477341	1.02114	274	3	CFD, C1QC, C1QA	CFD, C1QC, C1QA
REACTOME_INITIAL_TRIGGERING_OF_COMPLEMENT	0.433754	0.850452	0.477341	1.02114	274	3	CFD, C1QC, C1QA	CFD, C1QC, C1QA
WP_COMPLEMENT_ACTIVATION	0.433754	0.850452	0.477341	1.02114	274	3	CFD, C1QC, C1QA	CFD, C1QC, C1QA
KUROZUMI_RESPONSE_TO_ONCOCYTIC_VIRUS	0.407634	0.850452	0.393194	1.02055	266	5	CCL3, CCL2, IL1B, TNF	CCL3, CCL2, IL1B, TNF
BOYLAN_MULTIPLE_MYELOMA_C_DN	0.436909	0.850452	0.476985	1.02038	276	3	SERPINB1, NFIC	SERPINB1, NFIC
BROCKE_APOPTOSIS_REVERSED_BY_IL6	0.426099	0.850452	0.281092	1.02035	319	11	CCL2, GAS6, JUNB, GADD45B	CCL2, GAS6, JUNB, GADD45B
HINATA_NFKB_TARGETS_FIBROBLAST_UP	0.431293	0.850452	0.294435	1.02018	316	10	IER3, NFKBIA, TNFAIP2, IL1B, CD83, CD9, CXCL3, CXCL1	IER3, NFKBIA, TNFAIP2, IL1B, CD83, CD9, CXCL3, CXCL1
ZHANG_RESPONSE_TO_CANTHARIDIN_UP	0.407529	0.850452	0.561801	1.01895	248	2	NFIC, NAMPT	NFIC	NAMPT
CUI_GLUCOSE_DEPRIVATION	0.487026	0.86012	0.777778	1.01864	243	1	FKBP2	FKBP2
ELLWOOD_MYC_TARGETS_DN	0.487026	0.86012	0.777778	1.01864	243	1	FKBP2	FKBP2
YAO_TEMPORAL_RESPONSE_TO_PROGESTERONE_CLUSTER_10	0.487026	0.86012	0.777778	1.01864	243	1	FKBP2	FKBP2
BIOCARTA_CDMAC_PATHWAY	0.409165	0.850452	0.560241	1.01612	249	2	NFKBIA, TNF	NFKBIA, TNF
BIOCARTA_HSP27_PATHWAY	0.409165	0.850452	0.560241	1.01612	249	2	HSPB1, TNF	HSPB1, TNF
BIOCARTA_NFKB_PATHWAY	0.409165	0.850452	0.560241	1.01612	249	2	NFKBIA, TNF	NFKBIA, TNF
BIOCARTA_RELA_PATHWAY	0.409165	0.850452	0.560241	1.01612	249	2	NFKBIA, TNF	NFKBIA, TNF
GOUYER_TATI_TARGETS_UP	0.409165	0.850452	0.560241	1.01612	249	2	CCL2, TNF	CCL2, TNF
KEGG_ADIPOCYTOKINE_SIGNALING_PATHWAY	0.409165	0.850452	0.560241	1.01612	249	2	NFKBIA, TNF	NFKBIA, TNF
KEGG_AMYOTROPHIC_LATERAL_SCLEROSIS_ALS	0.409165	0.850452	0.560241	1.01612	249	2	MAP2K3, TNF	MAP2K3, TNF
KEGG_ASTHMA	0.409165	0.850452	0.560241	1.01612	249	2	FCER1G, TNF	FCER1G, TNF
MARKS_HDAC_TARGETS_DN	0.409165	0.850452	0.560241	1.01612	249	2	IL1B, TNF	IL1B, TNF
NUNODA_RESPONSE_TO_DASATINIB_IMATINIB_DN	0.409165	0.850452	0.560241	1.01612	249	2	CDKN1A, TNF	CDKN1A, TNF
PID_CASPASE_PATHWAY	0.409165	0.850452	0.560241	1.01612	249	2	GSN, TNF	GSN, TNF
PID_CERAMIDE_PATHWAY	0.409165	0.850452	0.560241	1.01612	249	2	NFKBIA, TNF	NFKBIA, TNF
PID_HIV_NEF_PATHWAY	0.409165	0.850452	0.560241	1.01612	249	2	NFKBIA, TNF	NFKBIA, TNF
PID_NFKAPPAB_CANONICAL_PATHWAY	0.409165	0.850452	0.560241	1.01612	249	2	NFKBIA, TNF	NFKBIA, TNF
PID_TNF_PATHWAY	0.409165	0.850452	0.560241	1.01612	249	2	MAP2K3, TNF	MAP2K3, TNF
REACTOME_TNFR2_NON_CANONICAL_NF_KB_PATHWAY	0.409165	0.850452	0.560241	1.01612	249	2	PSMB7, TNF	PSMB7, TNF
SA_MMP_CYTOKINE_CONNECTION	0.409165	0.850452	0.560241	1.01612	249	2	IL1B, TNF	IL1B, TNF
SATO_SILENCED_BY_METHYLATION_IN_PANCREATIC_CANCER_2	0.409165	0.850452	0.560241	1.01612	249	2	CDKN1A, TNF	CDKN1A, TNF
WP_ALTERED_GLYCOSYLATION_OF_MUC1_IN_TUMOR_MICROENVIRONMENT	0.409165	0.850452	0.560241	1.01612	249	2	NFKBIA, TNF	NFKBIA, TNF
WP_AMYOTROPHIC_LATERAL_SCLEROSIS_ALS	0.409165	0.850452	0.560241	1.01612	249	2	CST3, TNF	CST3, TNF
WP_APOPTOSIS	0.409165	0.850452	0.560241	1.01612	249	2	NFKBIA, TNF	NFKBIA, TNF
WP_ARYL_HYDROCARBON_RECEPTOR_PATHWAY_WP2586	0.409165	0.850452	0.560241	1.01612	249	2	CDKN1A, TNF	CDKN1A, TNF
WP_EBSTEINBARR_VIRUS_LMP1_SIGNALING	0.409165	0.850452	0.560241	1.01612	249	2	NFKBIA, TNF	NFKBIA, TNF
WP_KYNURENINE_PATHWAY_AND_LINKS_TO_CELL_SENESCENCE	0.409165	0.850452	0.560241	1.01612	249	2	CDKN1A, TNF	CDKN1A, TNF
WP_MONOAMINE_TRANSPORT	0.409165	0.850452	0.560241	1.01612	249	2	IL1B, TNF	IL1B, TNF
WP_NANOPARTICLE_TRIGGERED_REGULATED_NECROSIS	0.409165	0.850452	0.560241	1.01612	249	2	FTL, TNF	FTL, TNF
WP_NETRINUNC5B_SIGNALING_PATHWAY	0.409165	0.850452	0.560241	1.01612	249	2	CCL2, TNF	CCL2, TNF
WP_PHOTODYNAMIC_THERAPYINDUCED_NFKB_SURVIVAL_SIGNALING	0.409165	0.850452	0.560241	1.01612	249	2	IL1B, TNF	IL1B, TNF
WP_RESISTIN_AS_A_REGULATOR_OF_INFLAMMATION	0.409165	0.850452	0.560241	1.01612	249	2	NFKBIA, TNF	NFKBIA, TNF
WP_TLR4_SIGNALING_AND_TOLERANCE	0.409165	0.850452	0.560241	1.01612	249	2	NFKBIA, TNF	NFKBIA, TNF
ONDER_CDH1_TARGETS_2_UP	0.430093	0.850452	0.279909	1.01606	322	11	CRIP2, FTL, DCN, GADD45B, PMP22, BGN, HMOX1, DAB2	CRIP2, FTL, DCN, GADD45B, PMP22, BGN, HMOX1, DAB2
SCHAEFFER_PROSTATE_DEVELOPMENT_AND_CANCER_BOX4_DN	0.499002	0.871193	0.774775	1.01471	249	1	MANF	MANF
WP_STING_PATHWAY_IN_KAWASAKILIKE_DISEASE_AND_COVID19	0.438486	0.850452	0.47432	1.01468	277	3	NFKBIA, IL1B, FCGR2A	NFKBIA, IL1B, FCGR2A
NOJIMA_SFRP2_TARGETS_UP	0.416539	0.850452	0.418694	1.01349	271	4	CLU, GADD45B, HSPA6	CLU, GADD45B, HSPA6
RAMALHO_STEMNESS_DN	0.429197	0.850452	0.338053	1.01325	293	7	GSN, CSF1R, TYROBP, CD68, CTSB	GSN, CSF1R, TYROBP, CD68, CTSB
MASSARWEH_TAMOXIFEN_RESISTANCE_UP	0.413702	0.850452	0.270471	1.01316	313	12	IER3, PMP22, MIR22HG, BAIAP2, ADIRF, EMP1, RCAN1, ACAT1, EPB41L2, ASPH, SGMS2	IER3, PMP22, MIR22HG, BAIAP2, ADIRF, EMP1, RCAN1, ACAT1, EPB41L2, ASPH, SGMS2
MOREAUX_B_LYMPHOCYTE_MATURATION_BY_TACI_UP	0.416539	0.850452	0.418182	1.01225	271	4	RPL37A, MAP2K3, PLAUR, CXCL1	RPL37A, MAP2K3, PLAUR, CXCL1
ZWANG_TRANSIENTLY_UP_BY_2ND_EGF_PULSE_ONLY	0.44586	0.850452	0.235349	1.01219	349	17	RPL21, CCL3, CSF1R, TYROBP, MS4A7, CD83, TPPP3, DAB2, HSPA6, NIFK, TUBB2A, TCEAL3, MSR1, LST1, RAPH1	RPL21, CCL3, CSF1R, TYROBP, MS4A7, CD83, TPPP3, DAB2, HSPA6, NIFK, TUBB2A, TCEAL3, MSR1, LST1, RAPH1
KEGG_ECM_RECEPTOR_INTERACTION	0.512974	0.875428	0.771772	1.01078	256	1	COMP	COMP
LY_AGING_MIDDLE_UP	0.512974	0.875428	0.771772	1.01078	256	1	COMP	COMP
LY_AGING_OLD_UP	0.512974	0.875428	0.771772	1.01078	256	1	COMP	COMP
RICKMAN_HEAD_AND_NECK_CANCER_B	0.512974	0.875428	0.771772	1.01078	256	1	COMP	COMP
SMID_BREAST_CANCER_RELAPSE_IN_LUNG_DN	0.512974	0.875428	0.771772	1.01078	256	1	COMP	COMP
TRAYNOR_RETT_SYNDROM_DN	0.512974	0.875428	0.771772	1.01078	256	1	COMP	COMP
WP_MED_AND_PSEUDOACHONDROPLASIA_GENES	0.512974	0.875428	0.771772	1.01078	256	1	COMP	COMP
DORN_ADENOVIRUS_INFECTION_12HR_UP	0.415712	0.850452	0.557229	1.01066	253	2	JUNB, NR4A1	JUNB, NR4A1
PID_RXR_VDR_PATHWAY	0.415712	0.850452	0.557229	1.01066	253	2	TNF, NR4A1	TNF, NR4A1
REACTOME_CONSTITUTIVE_SIGNALING_BY_AKT1_E17K_IN_CANCER	0.415712	0.850452	0.557229	1.01066	253	2	CDKN1A, NR4A1	CDKN1A, NR4A1
WP_FIBRIN_COMPLEMENT_RECEPTOR_3_SIGNALING_PATHWAY	0.421374	0.850452	0.389058	1.00982	275	5	CCL2, TYROBP, TNF, CXCL3, LY96	CCL2, TYROBP, TNF, CXCL3, LY96
LEE_DIFFERENTIATING_T_LYMPHOCYTE	0.424427	0.850452	0.388763	1.00905	277	5	EIF4A1, AIF1	EIF4A1, AIF1
BLANCO_MELO_MERS_COV_INFECTION_MCR5_CELLS_DN	0.444795	0.850452	0.471632	1.00893	281	3	CFD	CFD
SMID_BREAST_CANCER_NORMAL_LIKE_UP	0.451204	0.850452	0.22514	1.00814	355	19	CCL2, DCN, FOLR2, CLU, PLTP, F13A1, AIF1, MS4A6A, MEF2C, PLA2G2A, AQP1, KCTD12, ID3, LY96, LST1, HHEX	CCL2, DCN, FOLR2, CLU, PLTP, F13A1, AIF1, MS4A6A, MEF2C, PLA2G2A, AQP1, KCTD12, ID3, LY96, LST1, HHEX
DELYS_THYROID_CANCER_UP	0.435714	0.850452	0.196144	1.00717	365	29	S100A4, IER3, ANXA2, PDLIM1, TSPO, CSF1R, COMP, VAMP8, LGALS1, PHLDA2, CDKN1A, PLAU, NPC2, PLD3, HMOX1, MS4A6A, CTSB, C1QA, FCGR2A, ACOT7, ETV5, ADM, MSR1, LST1, NMB	S100A4, IER3, ANXA2, PDLIM1, TSPO, CSF1R, COMP, VAMP8, LGALS1, PHLDA2, CDKN1A, PLAU, NPC2, PLD3, HMOX1, MS4A6A, CTSB, C1QA, FCGR2A, ACOT7, ETV5, ADM, MSR1, LST1, NMB
RODRIGUES_THYROID_CARCINOMA_ANAPLASTIC_UP	0.45232	0.850452	0.241082	1.00704	350	16	EIF4A1, IER3, ANXA2	EIF4A1, IER3, ANXA2
MARTINEZ_RB1_TARGETS_UP	0.463625	0.852241	0.212899	1.00697	375	22	CFD, LUM, IER3, RPL23, TSPO, JUNB, VAMP8, LGALS1, CDKN1A, CD59, NR4A1, CTSB, RAB31, AQP1	CFD, LUM, IER3, RPL23, TSPO, JUNB, VAMP8, LGALS1, CDKN1A, CD59, NR4A1, CTSB, RAB31, AQP1
REACTOME_HDMS_DEMETHYLATE_HISTONES	0.518962	0.881419	0.768769	1.00684	259	1	KDM6B	KDM6B
WP_PATHWAYS_AFFECTED_IN_ADENOID_CYSTIC_CARCINOMA	0.518962	0.881419	0.768769	1.00684	259	1	KDM6B	KDM6B
REACTOME_HOST_INTERACTIONS_OF_HIV_FACTORS	0.447619	0.850452	0.290192	1.00548	328	10	AP2M1, PSMB7, RBX1, AP2S1, SLC25A6, SLC25A5	AP2M1, PSMB7, RBX1, AP2S1, SLC25A6, SLC25A5
REACTOME_SENSORY_PERCEPTION	0.422259	0.850452	0.554217	1.0052	257	2	GSN, TWF2	GSN, TWF2
REACTOME_SENSORY_PROCESSING_OF_SOUND	0.422259	0.850452	0.554217	1.0052	257	2	GSN, TWF2	GSN, TWF2
REACTOME_SENSORY_PROCESSING_OF_SOUND_BY_OUTER_HAIR_CELLS_OF_THE_COCHLEA	0.422259	0.850452	0.554217	1.0052	257	2	GSN, TWF2	GSN, TWF2
WP_FOLATE_METABOLISM	0.427481	0.850452	0.387211	1.00502	279	5	CCL2, FOLR2, IL1B, TNF	CCL2, FOLR2, IL1B, TNF
HAHTOLA_CTCL_CUTANEOUS	0.425532	0.850452	0.553786	1.00441	259	2	RPL31	RPL31
CHIANG_LIVER_CANCER_SUBCLASS_POLYSOMY7_DN	0.522954	0.881419	0.765766	1.00291	261	1	SERPINB1	SERPINB1
CLAUS_PGR_POSITIVE_MENINGIOMA_UP	0.522954	0.881419	0.765766	1.00291	261	1	SERPINB1	SERPINB1
PARK_OSTEOBLAST_DIFFERENTIATION_BY_PHENYLAMIL_DN	0.522954	0.881419	0.765766	1.00291	261	1	SERPINB1	SERPINB1
TAVOR_CEBPA_TARGETS_DN	0.522954	0.881419	0.765766	1.00291	261	1	SERPINB1	SERPINB1
VECCHI_GASTRIC_CANCER_ADVANCED_VS_EARLY_DN	0.522954	0.881419	0.765766	1.00291	261	1	SERPINB1	SERPINB1
BORCZUK_MALIGNANT_MESOTHELIOMA_DN	0.449527	0.850452	0.468278	1.00175	284	3	CCL2, FKBP2, PLA2G2A	CCL2, FKBP2, PLA2G2A
NAKAYAMA_SOFT_TISSUE_TUMORS_PCA2_DN	0.449527	0.850452	0.468278	1.00175	284	3	CFD, ADIRF, PLA2G2A	CFD, ADIRF, PLA2G2A
WP_CARDIAC_HYPERTROPHIC_RESPONSE	0.449527	0.850452	0.468278	1.00175	284	3	MAP2K3, TNF, PLA2G2A	MAP2K3, TNF, PLA2G2A
GINESTIER_BREAST_CANCER_20Q13_AMPLIFICATION_DN	0.449527	0.850452	0.468189	1.00156	284	3	TNFAIP2, MKI67, SET	TNFAIP2	MKI67, SET
ITO_PTTG1_TARGETS_DN	0.430442	0.850452	0.551891	1.00098	262	2	EIF4A1	EIF4A1
HAN_SATB1_TARGETS_UP	0.458763	0.850452	0.239562	1.00069	355	16	CCL2, TSPO, TGFBI, PSMB7, RBX1, IL1B, PMP22, FKBP1A	CCL2, TSPO, TGFBI, PSMB7, RBX1, IL1B, PMP22, FKBP1A
REACTOME_KERATAN_SULFATE_BIOSYNTHESIS	0.430442	0.850452	0.551672	1.00058	262	2	LUM	LUM
REACTOME_KERATAN_SULFATE_KERATIN_METABOLISM	0.430442	0.850452	0.551672	1.00058	262	2	LUM	LUM
DACOSTA_UV_RESPONSE_VIA_ERCC3_TTD_UP	0.435352	0.850452	0.551205	0.999733	265	2	FKBP2, PLD3	FKBP2, PLD3
FOSTER_TOLERANT_MACROPHAGE_UP	0.451095	0.850452	0.333443	0.999435	308	7	TSPO, TGFBI, PRDX5, MS4A6A, RAB10, ID3, MSR1	TSPO, TGFBI, PRDX5, MS4A6A, RAB10, ID3, MSR1
GAUSSMANN_MLL_AF4_FUSION_TARGETS_C_UP	0.432061	0.850452	0.384931	0.999106	282	5	RPS20, MIR22HG, PLAU, PLD3	RPS20, MIR22HG, PLAU, PLD3
ROSS_AML_WITH_PML_RARA_FUSION	0.430322	0.850452	0.412584	0.998706	280	4	CFD, MANF, STAB1	CFD, MANF, STAB1
WANG_MLL_TARGETS	0.443978	0.850452	0.298856	0.998182	316	9	MGP, TGFBI, DAB2, CXCL3, MAFB, KCTD12, RNF130, ADM	MGP, TGFBI, DAB2, CXCL3, MAFB, KCTD12, RNF130, ADM
RUAN_RESPONSE_TO_TNF_TROGLITAZONE_DN	0.435352	0.850452	0.550112	0.997751	265	2	CFD	CFD
DUTERTRE_ESTRADIOL_RESPONSE_24HR_DN	0.476427	0.852241	0.217621	0.997652	383	20	ANXA2, PDLIM1, TGFBI, JUNB, KDM6B, SERPINB1, CDKN1A, EGR1, CSRP1, NBEAL1, DAB2, RCAN1, ID3, EPB41L2, HES1, SGMS2	ANXA2, PDLIM1, TGFBI, JUNB, KDM6B, SERPINB1, CDKN1A, EGR1, CSRP1, NBEAL1, DAB2, RCAN1, ID3, EPB41L2, HES1, SGMS2
VERHAAK_AML_WITH_NPM1_MUTATED_UP	0.477189	0.852241	0.210736	0.996734	386	22	IER3, CCL3, S100A6, CLU, NFKBIA, TNFAIP2, IL1B, TNF, PLAUR, HMOX1, CXCL3, MAFB, C1QA, FCGR2A, TMEM176B, CAMK1	IER3, CCL3, S100A6, CLU, NFKBIA, TNFAIP2, IL1B, TNF, PLAUR, HMOX1, CXCL3, MAFB, C1QA, FCGR2A, TMEM176B, CAMK1
EPPERT_HSC_R	0.435352	0.850452	0.549304	0.996284	265	2	RPL31	RPL31
VALK_AML_CLUSTER_10	0.436989	0.850452	0.548766	0.995309	266	2	CFD	CFD
BOQUEST_STEM_CELL_CULTURED_VS_FRESH_DN	0.457413	0.850452	0.465257	0.995289	289	3	CFD, TPPP3, TMEM176B	CFD, TPPP3, TMEM176B
MASSARWEH_TAMOXIFEN_RESISTANCE_DN	0.456934	0.850452	0.332045	0.995247	312	7	MGP, PDLIM1	MGP, PDLIM1
VECCHI_GASTRIC_CANCER_EARLY_UP	0.461538	0.850452	0.250449	0.99511	353	14	RPL8, HSPB1, S100A6, GRN, RPA3	RPL8, HSPB1, S100A6, GRN, RPA3
HEIDENBLAD_AMPLICON_12P11_12_UP	0.436989	0.850452	0.548412	0.994668	266	2	MGP	MGP
BROWNE_HCMV_INFECTION_48HR_DN	0.468057	0.852241	0.256253	0.993666	358	13	RPL23, ANXA2, TGFBI, FOLR2	RPL23, ANXA2, TGFBI, FOLR2
WP_VITAMIN_DSENSITIVE_CALCIUM_SIGNALING_IN_DEPRESSION	0.438625	0.850452	0.547856	0.993658	267	2	KDM6B, ATP2B4	KDM6B	ATP2B4
RUTELLA_RESPONSE_TO_HGF_DN	0.464968	0.852241	0.230907	0.993088	364	17	CFD, GAS6, HNRNPA1, GADD45B, CD83, CDKN1A, EGR1, AIF1, MS4A6A, MEF2C, MAFB	CFD, GAS6, HNRNPA1, GADD45B, CD83, CDKN1A, EGR1, AIF1, MS4A6A, MEF2C, MAFB
MCCABE_BOUND_BY_HOXC6	0.44958	0.850452	0.297271	0.992889	320	9	RPL27A, RPS11, DCN, CRTAC1	RPL27A, RPS11, DCN, CRTAC1
BHATI_G2M_ARREST_BY_2METHOXYESTRADIOL_UP	0.442748	0.850452	0.382076	0.991696	289	5	IER3, MIR22HG, EGR1	IER3, MIR22HG, EGR1
HAHTOLA_MYCOSIS_FUNGOIDES_SKIN_UP	0.456738	0.850452	0.312177	0.991324	321	8	RPL23, GSN, HNRNPA1	RPL23, GSN, HNRNPA1
SWEET_LUNG_CANCER_KRAS_UP	0.47795	0.852492	0.190915	0.989912	400	30	ALDOA, RPL8, TGFBI, PRDX5, CLU, ANXA4, FKBP2, MANF, VAMP8, PHLDA2, TYROBP, CDKN1A, CD68, CD9, NPC2, C1QC	ALDOA, RPL8, TGFBI, PRDX5, CLU, ANXA4, FKBP2, MANF, VAMP8, PHLDA2, TYROBP, CDKN1A, CD68, CD9, NPC2, C1QC
TURASHVILI_BREAST_LOBULAR_CARCINOMA_VS_DUCTAL_NORMAL_UP	0.447167	0.850452	0.40891	0.989811	291	4	COMP, BGN, HSPA6	COMP, BGN, HSPA6
DURAND_STROMA_S_UP	0.456583	0.850452	0.296285	0.989596	325	9	TGFBI, CRIP2, SERPINB1, LAMTOR4, PMP22	TGFBI, CRIP2, SERPINB1, LAMTOR4, PMP22
ALONSO_METASTASIS_EMT_UP	0.460568	0.850452	0.462236	0.988827	291	3	LUM, CTSB, EMP1	LUM, CTSB, EMP1
CROMER_TUMORIGENESIS_DN	0.460568	0.850452	0.462236	0.988827	291	3	CLU, PLA2G2A, EMP1	CLU, PLA2G2A, EMP1
GUENTHER_GROWTH_SPHERICAL_VS_ADHERENT_DN	0.443535	0.850452	0.545181	0.988807	270	2	CD59, PLAUR	CD59, PLAUR
LEE_LIVER_CANCER_HEPATOBLAST	0.443535	0.850452	0.545181	0.988807	270	2	NR4A1, PLAUR	NR4A1, PLAUR
MEBARKI_HCC_PROGENITOR_WNT_UP_CTNNB1_INDEPENDENT	0.443535	0.850452	0.545181	0.988807	270	2	TGFBI, PLAUR	TGFBI, PLAUR
PEDERSEN_TARGETS_OF_611CTF_ISOFORM_OF_ERBB2	0.443535	0.850452	0.545181	0.988807	270	2	CD59, PLAUR	CD59, PLAUR
PID_FGF_PATHWAY	0.443535	0.850452	0.545181	0.988807	270	2	PLAU, PLAUR	PLAU, PLAUR
PID_INTEGRIN5_PATHWAY	0.443535	0.850452	0.545181	0.988807	270	2	PLAU, PLAUR	PLAU, PLAUR
ZIRN_TRETINOIN_RESPONSE_UP	0.443535	0.850452	0.545181	0.988807	270	2	CCL2, PLAUR	CCL2, PLAUR
NABA_ECM_AFFILIATED	0.462575	0.851601	0.353659	0.988578	308	6	ANXA2, ANXA4, LGALS1, C1QC, C1QA, CLEC7A	ANXA2, ANXA4, LGALS1, C1QC, C1QA, CLEC7A
BIDUS_METASTASIS_DN	0.464234	0.852241	0.329478	0.987551	317	7	CLU, F13A1, STAB1, MS4A6A, DAB2, AQP1	CLU, F13A1, STAB1, MS4A6A, DAB2, AQP1
MATZUK_SPERMATOZOA	0.451761	0.850452	0.406679	0.98441	294	4	PLTP, CD59	PLTP, CD59
HAN_SATB1_TARGETS_DN	0.475515	0.852241	0.235437	0.983457	368	16	S100A4, GSN, CCL2, TGFBI, CLU, IL1B, PLAU, PLD3, CTSB, EMP1, CXCL1, TNS1, LGMN	S100A4, GSN, CCL2, TGFBI, CLU, IL1B, PLAU, PLD3, CTSB, EMP1, CXCL1, TNS1, LGMN
ABRAHAM_ALPC_VS_MULTIPLE_MYELOMA_UP	0.448445	0.850452	0.542169	0.983343	273	2	DCN, HMOX1	DCN, HMOX1
BIOCARTA_IL10_PATHWAY	0.448445	0.850452	0.542169	0.983343	273	2	TNF, HMOX1	TNF, HMOX1
MELLMAN_TUT1_TARGETS_DN	0.448445	0.850452	0.542169	0.983343	273	2	AKR1A1, HMOX1	AKR1A1, HMOX1
ONGUSAHA_BRCA1_TARGETS_UP	0.448445	0.850452	0.542169	0.983343	273	2	TGFBI, HMOX1	TGFBI, HMOX1
WP_NRF2ARE_REGULATION	0.448445	0.850452	0.542169	0.983343	273	2	RBX1, HMOX1	RBX1, HMOX1
WP_OVERVIEW_OF_NANOPARTICLE_EFFECTS	0.448445	0.850452	0.542169	0.983343	273	2	TNF, HMOX1	TNF, HMOX1
WP_OXIDATIVE_STRESS_RESPONSE	0.448445	0.850452	0.542169	0.983343	273	2	JUNB, HMOX1	JUNB, HMOX1
XU_HGF_SIGNALING_NOT_VIA_AKT1_48HR_UP	0.448445	0.850452	0.542169	0.983343	273	2	PLAU, HMOX1	PLAU, HMOX1
HERNANDEZ_MITOTIC_ARREST_BY_DOCETAXEL_1_UP	0.558882	0.892532	0.750751	0.983245	279	1	VAMP8	VAMP8
KEGG_SNARE_INTERACTIONS_IN_VESICULAR_TRANSPORT	0.558882	0.892532	0.750751	0.983245	279	1	VAMP8	VAMP8
MOROSETTI_FACIOSCAPULOHUMERAL_MUSCULAR_DISTROPHY_DN	0.558882	0.892532	0.750751	0.983245	279	1	VAMP8	VAMP8
SHIN_B_CELL_LYMPHOMA_CLUSTER_8	0.456355	0.850452	0.405901	0.982528	297	4	NFKBIA, TYROBP, MAFB	NFKBIA, TYROBP, MAFB
FAELT_B_CLL_WITH_VH3_21_DN	0.471609	0.852241	0.459215	0.982364	298	3	TSPO, NPC2, RAB31	TSPO, NPC2, RAB31
REACTOME_RAB_GEFS_EXCHANGE_GTP_FOR_GDP_ON_RABS	0.471609	0.852241	0.459215	0.982364	298	3	TRAPPC1, RAB10, RAB31	TRAPPC1, RAB10, RAB31
REACTOME_RAB_REGULATION_OF_TRAFFICKING	0.471609	0.852241	0.459215	0.982364	298	3	TRAPPC1, RAB10, RAB31	TRAPPC1, RAB10, RAB31
MORI_PRE_BI_LYMPHOCYTE_UP	0.466387	0.852241	0.293846	0.981447	332	9	TUBA1B, DBI, CDKN1A, MGST2, FCER1G, EMP1, PRDX4	TUBA1B, DBI, CDKN1A, MGST2, FCER1G, EMP1, PRDX4
ADDYA_ERYTHROID_DIFFERENTIATION_BY_HEMIN	0.471557	0.852241	0.350579	0.97997	314	6	IER3, EGR1, MEF2C, FCGR2A, ETV5	IER3, EGR1, MEF2C, FCGR2A, ETV5
HOSHIDA_LIVER_CANCER_LATE_RECURRENCE_UP	0.448445	0.850452	0.540271	0.979902	273	2	LUM	LUM
REACTOME_FCERI_MEDIATED_NF_KB_ACTIVATION	0.460949	0.850452	0.404709	0.979642	300	4	PSMB7, NFKBIA, FCER1G	PSMB7, NFKBIA, FCER1G
GAUSSMANN_MLL_AF4_FUSION_TARGETS_A_UP	0.472993	0.852241	0.326756	0.979393	323	7	RPL15, CCL2, TNFAIP2	RPL15, CCL2, TNFAIP2
PELLICCIOTTA_HDAC_IN_ANTIGEN_PRESENTATION_UP	0.474763	0.852241	0.457353	0.978381	300	3	PSMB7, TRAPPC1	PSMB7, TRAPPC1
BIOCARTA_CELLCYCLE_PATHWAY	0.456628	0.850452	0.539157	0.97788	278	2	CDKN1A, CDK4	CDKN1A, CDK4
BIOCARTA_G1_PATHWAY	0.456628	0.850452	0.539157	0.97788	278	2	CDKN1A, CDK4	CDKN1A, CDK4
BIOCARTA_P53_PATHWAY	0.456628	0.850452	0.539157	0.97788	278	2	CDKN1A, CDK4	CDKN1A, CDK4
CAIRO_HEPATOBLASTOMA_UP	0.456628	0.850452	0.539157	0.97788	278	2	HSPB1, CDK4	HSPB1, CDK4
KEGG_BLADDER_CANCER	0.456628	0.850452	0.539157	0.97788	278	2	CDKN1A, CDK4	CDKN1A, CDK4
KEGG_GLIOMA	0.456628	0.850452	0.539157	0.97788	278	2	CDKN1A, CDK4	CDKN1A, CDK4
KEGG_MELANOMA	0.456628	0.850452	0.539157	0.97788	278	2	CDKN1A, CDK4	CDKN1A, CDK4
KEGG_SMALL_CELL_LUNG_CANCER	0.456628	0.850452	0.539157	0.97788	278	2	NFKBIA, CDK4	NFKBIA, CDK4
MACLACHLAN_BRCA1_TARGETS_UP	0.456628	0.850452	0.539157	0.97788	278	2	CDKN1A, CDK4	CDKN1A, CDK4
MATZUK_CENTRAL_FOR_FEMALE_FERTILITY	0.456628	0.850452	0.539157	0.97788	278	2	EGR1, CDK4	EGR1, CDK4
MATZUK_LUTEAL_GENES	0.456628	0.850452	0.539157	0.97788	278	2	EGR1, CDK4	EGR1, CDK4
PID_MYC_ACTIV_PATHWAY	0.456628	0.850452	0.539157	0.97788	278	2	EIF4A1, CDK4	EIF4A1, CDK4
REACTOME_ABERRANT_REGULATION_OF_MITOTIC_G1_S_TRANSITION_IN_CANCER_DUE_TO_RB1_DEFECTS	0.456628	0.850452	0.539157	0.97788	278	2	CDKN1A, CDK4	CDKN1A, CDK4
REACTOME_CHROMATIN_MODIFYING_ENZYMES	0.456628	0.850452	0.539157	0.97788	278	2	KDM6B, CDK4	KDM6B, CDK4
REACTOME_CYCLIN_D_ASSOCIATED_EVENTS_IN_G1	0.456628	0.850452	0.539157	0.97788	278	2	CDKN1A, CDK4	CDKN1A, CDK4
REACTOME_DISEASES_OF_MITOTIC_CELL_CYCLE	0.456628	0.850452	0.539157	0.97788	278	2	CDKN1A, CDK4	CDKN1A, CDK4
REACTOME_SENESCENCE_ASSOCIATED_SECRETORY_PHENOTYPE_SASP	0.456628	0.850452	0.539157	0.97788	278	2	CDKN1A, CDK4	CDKN1A, CDK4
SA_G1_AND_S_PHASES	0.456628	0.850452	0.539157	0.97788	278	2	CDKN1A, CDK4	CDKN1A, CDK4
SHIN_B_CELL_LYMPHOMA_CLUSTER_5	0.456628	0.850452	0.539157	0.97788	278	2	TNF, CDK4	TNF, CDK4
WP_BLADDER_CANCER	0.456628	0.850452	0.539157	0.97788	278	2	CDKN1A, CDK4	CDKN1A, CDK4
WP_INTEGRATED_CANCER_PATHWAY	0.456628	0.850452	0.539157	0.97788	278	2	CDKN1A, CDK4	CDKN1A, CDK4
RUIZ_TNC_TARGETS_UP	0.468708	0.852241	0.269373	0.977811	351	11	GSN, GRN, CLU, ANXA4	GSN, GRN, CLU, ANXA4
YAGI_AML_WITH_11Q23_REARRANGED	0.482803	0.858177	0.227314	0.977634	378	17	LUM, LGALS1, COX5B, DDAH2, CD68, NDUFS6, TWF2, PLAUR, MEF2C, ADIRF, NDUFS3, CAMK1	LUM, LGALS1, COX5B, DDAH2, CD68, NDUFS6, TWF2, PLAUR, MEF2C, ADIRF, NDUFS3, CAMK1
SANSOM_APC_TARGETS_REQUIRE_MYC	0.471557	0.852241	0.34953	0.977039	314	6	RPL31, RPS13	RPL31, RPS13
CHIANG_LIVER_CANCER_SUBCLASS_CTNNB1_DN	0.479433	0.853771	0.307655	0.976963	337	8	LUM, PLTP, PMP22, BGN, EGR1	LUM, PLTP, PMP22, BGN, EGR1
QI_HYPOXIA	0.471557	0.852241	0.349471	0.976873	314	6	ALDOA, IER3	ALDOA, IER3
GRADE_COLON_AND_RECTAL_CANCER_DN	0.456628	0.850452	0.538001	0.975784	278	2	CFD	CFD
CROMER_TUMORIGENESIS_UP	0.471557	0.852241	0.349016	0.975601	314	6	LUM, CCL3, IL1B, PLAU	LUM, CCL3, IL1B, PLAU
REACTOME_MITOPHAGY	0.568862	0.897647	0.744745	0.97538	284	1	TOMM7	TOMM7
REACTOME_PINK1_PRKN_MEDIATED_MITOPHAGY	0.568862	0.897647	0.744745	0.97538	284	1	TOMM7	TOMM7
BASSO_B_LYMPHOCYTE_NETWORK	0.464122	0.852241	0.375759	0.975299	303	5	S100A4, PSMB7, LGALS1	S100A4, PSMB7, LGALS1
IWANAGA_CARCINOGENESIS_BY_KRAS_DN	0.456628	0.850452	0.53714	0.974223	278	2	CFD	CFD
AMIT_SERUM_RESPONSE_40_MCF10A	0.478832	0.853696	0.325025	0.974206	327	7	DCN, EGR1, NR4A1, CXCL3, ADM, LGMN	DCN, EGR1, NR4A1, CXCL3, ADM, LGMN
ZHU_SKIL_TARGETS_UP	0.471557	0.852241	0.348458	0.97404	314	6	DCN, JUNB, CDKN1A, PLAU	DCN, JUNB, CDKN1A, PLAU
FRIDMAN_SENESCENCE_UP	0.471557	0.852241	0.34841	0.973906	314	6	GSN, TNFAIP2, CDKN1A, MAP2K3	GSN, TNFAIP2, CDKN1A, MAP2K3
REACTOME_SIGNALING_BY_RECEPTOR_TYROSINE_KINASES	0.491525	0.861915	0.244863	0.972915	376	14	HSPB1, AP2M1, JUNB, HNRNPA1, AP2S1, EGR1, MEF2C, BAIAP2, CYFIP1, ID3, SH2B3	HSPB1, AP2M1, JUNB, HNRNPA1, AP2S1, EGR1, MEF2C, BAIAP2, CYFIP1, ID3, SH2B3
RHODES_UNDIFFERENTIATED_CANCER	0.476048	0.852241	0.347894	0.972465	317	6	PSMB7, GAS6, RPA3	PSMB7, GAS6, RPA3
REACTOME_CHAPERONE_MEDIATED_AUTOPHAGY	0.461538	0.850452	0.536145	0.972417	281	2	EEF1A1, RNASE1	EEF1A1, RNASE1
REACTOME_LATE_ENDOSOMAL_MICROAUTOPHAGY	0.461538	0.850452	0.536145	0.972417	281	2	CHMP2B, RNASE1	CHMP2B, RNASE1
HASLINGER_B_CLL_WITH_17P13_DELETION	0.461538	0.850452	0.53614	0.972409	281	2	EIF4A1, PRDX4	EIF4A1, PRDX4
FEVR_CTNNB1_TARGETS_DN	0.462451	0.851601	0.25948	0.971984	350	12	EIF4A1, PSMB7, RPL12, SLC25A5, EIF3L, AQP1, DCK, PRDX4	EIF4A1, PSMB7, RPL12, SLC25A5, EIF3L, AQP1, DCK, PRDX4
SANA_TNF_SIGNALING_UP	0.486525	0.86012	0.306055	0.971884	342	8	CCL2, NFKBIA, TNFAIP2	CCL2, NFKBIA, TNFAIP2
LUI_THYROID_CANCER_CLUSTER_4	0.570858	0.897647	0.741742	0.971447	285	1	PLTP	PLTP
MCMURRAY_TP53_HRAS_COOPERATION_RESPONSE_DN	0.570858	0.897647	0.741742	0.971447	285	1	PLTP	PLTP
REACTOME_HDL_REMODELING	0.570858	0.897647	0.741742	0.971447	285	1	PLTP	PLTP
REACTOME_PLASMA_LIPOPROTEIN_REMODELING	0.570858	0.897647	0.741742	0.971447	285	1	PLTP	PLTP
WP_FAMILIAL_HYPERLIPIDEMIA_TYPE_1	0.570858	0.897647	0.741742	0.971447	285	1	PLTP	PLTP
WP_FAMILIAL_HYPERLIPIDEMIA_TYPE_2	0.570858	0.897647	0.741742	0.971447	285	1	PLTP	PLTP
WP_FAMILIAL_HYPERLIPIDEMIA_TYPE_3	0.570858	0.897647	0.741742	0.971447	285	1	PLTP	PLTP
WP_FAMILIAL_HYPERLIPIDEMIA_TYPE_4	0.570858	0.897647	0.741742	0.971447	285	1	PLTP	PLTP
WP_FAMILIAL_HYPERLIPIDEMIA_TYPE_5	0.570858	0.897647	0.741742	0.971447	285	1	PLTP	PLTP
WP_STATIN_INHIBITION_OF_CHOLESTEROL_PRODUCTION	0.570858	0.897647	0.741742	0.971447	285	1	PLTP	PLTP
LINDGREN_BLADDER_CANCER_HIGH_RECURRENCE	0.479042	0.853701	0.347401	0.971085	319	6	MGP, LGALS1, CSRP1, NR4A1	MGP, LGALS1, CSRP1, NR4A1
GROSS_HIF1A_TARGETS_DN	0.464812	0.852241	0.535206	0.970715	283	2	RPL27	RPL27
GRAHAM_CML_DIVIDING_VS_NORMAL_QUIESCENT_DN	0.483193	0.858501	0.290407	0.969962	344	9	RPL31, IL1B, MIR22HG, CD59, CXCL3, EMP1, CXCL1	RPL31, IL1B, MIR22HG, CD59, CXCL3, EMP1, CXCL1
FIGUEROA_AML_METHYLATION_CLUSTER_6_UP	0.464812	0.852241	0.534337	0.96914	283	2	TRAPPC1, MT2A	TRAPPC1	MT2A
SWEET_LUNG_CANCER_KRAS_DN	0.495706	0.868011	0.197579	0.968395	403	25	MGP, CFD, PDLIM1, GSN, DCN, NFKBIA, HNRNPA1, GADD45B, PLTP, IL1B, PMP22	MGP, CFD, PDLIM1, GSN, DCN, NFKBIA, HNRNPA1, GADD45B, PLTP, IL1B, PMP22
WP_GASTRIN_SIGNALING_PATHWAY	0.49078	0.861915	0.3049	0.968213	345	8	ANXA2, NFKBIA, RPS6, CDKN1A, EGR1, MEF2C	ANXA2, NFKBIA, RPS6, CDKN1A, EGR1, MEF2C
BLANCO_MELO_INFLUENZA_A_INFECTION_A594_CELLS_UP	0.483533	0.858734	0.346155	0.967604	322	6	CCL2, EGR1, SRP9, PLAUR, HSPA6	CCL2, EGR1, SRP9, PLAUR, HSPA6
BIOCARTA_IL5_PATHWAY	0.57485	0.898231	0.738739	0.967514	287	1	IL1B	IL1B
HUPER_BREAST_BASAL_VS_LUMINAL_UP	0.57485	0.898231	0.738739	0.967514	287	1	IL1B	IL1B
PID_IFNG_PATHWAY	0.57485	0.898231	0.738739	0.967514	287	1	IL1B	IL1B
PID_IL1_PATHWAY	0.57485	0.898231	0.738739	0.967514	287	1	IL1B	IL1B
REACTOME_CLEC7A_INFLAMMASOME_PATHWAY	0.57485	0.898231	0.738739	0.967514	287	1	IL1B	IL1B
SALVADOR_MARTIN_PEDIATRIC_TBD_ANTI_TNF_THERAPY_NONRESPONDER_POST_TREATMENT_UP	0.57485	0.898231	0.738739	0.967514	287	1	IL1B	IL1B
WP_ACTIVATION_OF_NLRP3_INFLAMMASOME_BY_SARSCOV2	0.57485	0.898231	0.738739	0.967514	287	1	IL1B	IL1B
WP_HEMATOPOIETIC_STEM_CELL_DIFFERENTIATION	0.57485	0.898231	0.738739	0.967514	287	1	IL1B	IL1B
WP_SEROTONIN_TRANSPORTER_ACTIVITY	0.57485	0.898231	0.738739	0.967514	287	1	IL1B	IL1B
WP_UNFOLDED_PROTEIN_RESPONSE	0.57485	0.898231	0.738739	0.967514	287	1	IL1B	IL1B
AIYAR_COBRA1_TARGETS_UP	0.468085	0.852241	0.533212	0.967098	285	2	MGP, CTSB	MGP, CTSB
FIGUEROA_AML_METHYLATION_CLUSTER_1_DN	0.469722	0.852241	0.533133	0.966954	286	2	CD68, NQO2	CD68, NQO2
WP_PHOTODYNAMIC_THERAPYINDUCED_NFE2L2_NRF2_SURVIVAL_SIGNALING	0.469722	0.852241	0.533133	0.966954	286	2	HMOX1, NQO2	HMOX1, NQO2
YAMASHITA_LIVER_CANCER_STEM_CELL_DN	0.469722	0.852241	0.533133	0.966954	286	2	GADD45B, NQO2	GADD45B, NQO2
PID_E2F_PATHWAY	0.477795	0.852492	0.398291	0.964106	311	4	CDKN1A, PLAU, UXT	CDKN1A, PLAU, UXT
NEMETH_INFLAMMATORY_RESPONSE_LPS_UP	0.491597	0.861915	0.288515	0.963643	350	9	IER3, CCL3, NFKBIA, CDKN1A, TNF, DAB2	IER3, CCL3, NFKBIA, CDKN1A, TNF, DAB2
GARCIA_TARGETS_OF_FLI1_AND_DAX1_UP	0.582834	0.904875	0.735736	0.963581	291	1	LGALS1	LGALS1
LUI_THYROID_CANCER_CLUSTER_5	0.582834	0.904875	0.735736	0.963581	291	1	LGALS1	LGALS1
TORCHIA_TARGETS_OF_EWSR1_FLI1_FUSION_TOP20_DN	0.582834	0.904875	0.735736	0.963581	291	1	LGALS1	LGALS1
ZHAN_V2_LATE_DIFFERENTIATION_GENES	0.582834	0.904875	0.735736	0.963581	291	1	LGALS1	LGALS1
KEGG_FC_GAMMA_R_MEDIATED_PHAGOCYTOSIS	0.486527	0.86012	0.344514	0.963015	324	6	ARPC1B, GSN	ARPC1B, GSN
CAVARD_LIVER_CANCER_MALIGNANT_VS_BENIGN	0.501577	0.871317	0.450151	0.962975	317	3	RPL13A, SLC25A5, GGH	RPL13A, SLC25A5, GGH
TIEN_INTESTINE_PROBIOTICS_2HR_DN	0.501577	0.871317	0.450151	0.962975	317	3	CLU, DAB2, GGH	CLU, DAB2, GGH
WP_HEAD_AND_NECK_SQUAMOUS_CELL_CARCINOMA	0.477863	0.852492	0.370786	0.962391	312	5	RPS6, FKBP1A, CDKN1A, CDK4	RPS6, FKBP1A, CDKN1A, CDK4
KLEIN_PRIMARY_EFFUSION_LYMPHOMA_UP	0.469722	0.852241	0.530403	0.962003	286	2	EIF4A1, AGPAT2	EIF4A1, AGPAT2
HOFFMANN_IMMATURE_TO_MATURE_B_LYMPHOCYTE_UP	0.476268	0.852241	0.53012	0.961491	290	2	FCGRT, MS4A6A	FCGRT, MS4A6A
FLECHNER_BIOPSY_KIDNEY_TRANSPLANT_REJECTED_VS_OK_DN	0.506443	0.872854	0.230118	0.961238	392	16	HSPB1, FKBP2, NDUFB5, CD9, AKR1A1, NQO2, DAB2, AQP1, GGH, MDH1, RCAN1, ACAT1, TUBB2A	HSPB1, FKBP2, NDUFB5, CD9, AKR1A1, NQO2, DAB2, AQP1, GGH, MDH1, RCAN1, ACAT1, TUBB2A
MANNE_COVID19_ICU_VS_HEALTHY_DONOR_PLATELETS_DN	0.482389	0.857812	0.39697	0.960908	314	4	TGFBI, MS4A7, DCK, TNS1	TGFBI, MS4A7, DCK, TNS1
TAKEDA_TARGETS_OF_NUP98_HOXA9_FUSION_16D_DN	0.482389	0.857812	0.39697	0.960908	314	4	PLTP, CD59, CXCL1, TNS1	PLTP, CD59, CXCL1, TNS1
WP_NUCLEOTIDEBINDING_OLIGOMERIZATION_DOMAIN_NOD_PATHWAY	0.501577	0.871317	0.448787	0.960057	317	3	NFKBIA, IL1B	NFKBIA, IL1B
FU_INTERACT_WITH_ALKBH8	0.588822	0.909987	0.732733	0.959648	294	1	DBI	DBI
WP_FATTY_ACID_TRANSPORTERS	0.588822	0.909987	0.732733	0.959648	294	1	DBI	DBI
ELVIDGE_HYPOXIA_UP	0.50068	0.871317	0.276828	0.959178	367	10	S100A4, TGFBI, S100A6, GADD45B, EGR1, CD59, PLAUR, ADM, ASPH	S100A4, TGFBI, S100A6, GADD45B, EGR1, CD59, PLAUR, ADM, ASPH
MOOTHA_MITOCHONDRIA	0.505867	0.872854	0.241333	0.958887	387	14	TSPO, NDUFB5, COX5B, NDUFA4, SLC25A5, NDUFS6, NME4, MRPL34, NDUFS3, PLA2G2A	TSPO, NDUFB5, COX5B, NDUFA4, SLC25A5, NDUFS6, NME4, MRPL34, NDUFS3, PLA2G2A
REACTOME_INTERLEUKIN_4_AND_INTERLEUKIN_13_SIGNALING	0.502041	0.871317	0.276185	0.956948	368	10	CCL2, JUNB, IL1B, F13A1, CDKN1A, TNF, HMOX1	CCL2, JUNB, IL1B, F13A1, CDKN1A, TNF, HMOX1
WP_ACUTE_VIRAL_MYOCARDITIS	0.503155	0.871796	0.44713	0.956512	318	3	AIF1, TNF, ABL2	AIF1, TNF, ABL2
BLANCO_MELO_COVID19_SARS_COV_2_INFECTION_A594_CELLS_UP	0.506309	0.872854	0.446909	0.95604	320	3	ZFAS1, IL1B	ZFAS1, IL1B
DELACROIX_RAR_TARGETS_UP	0.489362	0.860926	0.527108	0.956028	298	2	JUNB, MRPL34	JUNB, MRPL34
REACTOME_MITOCHONDRIAL_TRANSLATION	0.489362	0.860926	0.527108	0.956028	298	2	MRPL27, MRPL34	MRPL27, MRPL34
VALK_AML_CLUSTER_4	0.489362	0.860926	0.527006	0.955843	298	2	CFD, CYFIP1	CFD, CYFIP1
STAMBOLSKY_BOUND_BY_MUTATED_TP53	0.596806	0.91643	0.72973	0.955715	298	1	TUBA1C	TUBA1C
WP_PLATELETMEDIATED_INTERACTIONS_WITH_VASCULAR_AND_CIRCULATING_CELLS	0.506309	0.872854	0.446535	0.955239	320	3	CCL2, IL1B	CCL2, IL1B
SESTO_RESPONSE_TO_UV_C0	0.502994	0.871796	0.341478	0.954531	335	6	NFKBIA, NDUFA4, HMOX1, CXCL1, ADM	NFKBIA, NDUFA4, HMOX1, CXCL1, ADM
SCHAEFFER_PROSTATE_DEVELOPMENT_6HR_DN	0.520619	0.881419	0.228464	0.954329	403	16	EIF4A1, SERF2, GRN, MANF, KDM6B, CSRP1, NDUFA4	EIF4A1, SERF2, GRN, MANF, KDM6B, CSRP1, NDUFA4
HATADA_METHYLATED_IN_LUNG_CANCER_UP	0.507801	0.87324	0.300482	0.954186	357	8	PDLIM1, TGFBI, PLTP, TPPP3, NME4, ADIRF	PDLIM1, TGFBI, PLTP, TPPP3, NME4, ADIRF
DEBIASI_APOPTOSIS_BY_REOVIRUS_INFECTION_UP	0.491577	0.861915	0.393939	0.953573	320	4	NFKBIA, RCAN1, CXCL1, ADM	NFKBIA, RCAN1, CXCL1, ADM
GAUSSMANN_MLL_AF4_FUSION_TARGETS_E_UP	0.491577	0.861915	0.393939	0.953573	320	4	TGFBI, CLU, KCTD12, ADM	TGFBI, CLU, KCTD12, ADM
CREIGHTON_AKT1_SIGNALING_VIA_MTOR_UP	0.600798	0.917219	0.726727	0.951782	300	1	NEDD8	NEDD8
PID_ERB_GENOMIC_PATHWAY	0.600798	0.917219	0.726727	0.951782	300	1	NEDD8	NEDD8
TOMLINS_METASTASIS_UP	0.600798	0.917219	0.726727	0.951782	300	1	NEDD8	NEDD8
WP_EGFEGFR_SIGNALING_PATHWAY	0.505988	0.872854	0.340357	0.951398	337	6	AP2M1, AP2S1, NEDD8	AP2M1, AP2S1, NEDD8
WIELAND_UP_BY_HBV_INFECTION	0.512057	0.875428	0.299361	0.950624	360	8	VSIG4, TYROBP, CD83, FCER1G, CTSB, RAB31	VSIG4, TYROBP, CD83, FCER1G, CTSB, RAB31
PARK_HSC_AND_MULTIPOTENT_PROGENITORS	0.489362	0.860926	0.524096	0.950565	298	2	SERF2, MEF2C	SERF2, MEF2C
PID_P38_ALPHA_BETA_DOWNSTREAM_PATHWAY	0.489362	0.860926	0.524096	0.950565	298	2	HSPB1, MEF2C	HSPB1, MEF2C
REACTOME_INTERLEUKIN_17_SIGNALING	0.489362	0.860926	0.524096	0.950565	298	2	MAP2K3, MEF2C	MAP2K3, MEF2C
FOROUTAN_TGFB_EMT_UP	0.506122	0.872854	0.2743	0.950419	371	10	LUM, TGFBI, JUNB, GADD45B, CD59, PLAUR, HMOX1	LUM, TGFBI, JUNB, GADD45B, CD59, PLAUR, HMOX1
BROWNE_HCMV_INFECTION_18HR_DN	0.497703	0.870781	0.392203	0.949369	324	4	ANXA2, GAS6	ANXA2, GAS6
QI_PLASMACYTOMA_UP	0.527389	0.884776	0.220676	0.949084	413	17	CCL3, TMSB4X, CLU, NFKBIA, TNFAIP2, CSF1R	CCL3, TMSB4X, CLU, NFKBIA, TNFAIP2, CSF1R
THEILGAARD_NEUTROPHIL_AT_SKIN_WOUND_DN	0.509778	0.875428	0.244603	0.948491	390	13	OAZ1, ARPC1B, TUBA1B	OAZ1, ARPC1B, TUBA1B
LINDGREN_BLADDER_CANCER_CLUSTER_2B	0.519903	0.881419	0.187783	0.947847	430	28	MGP, LUM, GSN, CCL2, FOLR2, NFKBIA, GADD45B, LGALS1, PMP22, EGR1, CSRP1, AIF1, NR4A1, PLAUR, DAB2, MAFB, AQP1, TNS1, SH2B3, EPB41L2	MGP, LUM, GSN, CCL2, FOLR2, NFKBIA, GADD45B, LGALS1, PMP22, EGR1, CSRP1, AIF1, NR4A1, PLAUR, DAB2, MAFB, AQP1, TNS1, SH2B3, EPB41L2
ZHAN_MULTIPLE_MYELOMA_HP_UP	0.500766	0.871317	0.39137	0.947354	326	4	RPL13A, ZFAS1	RPL13A, ZFAS1
BURTON_ADIPOGENESIS_9	0.511565	0.875428	0.273294	0.946933	375	10	CCL2, GRN, DDAH2, CSRP1, SIRT2, NME4, CDK4, ID3, FADS1	CCL2, GRN, DDAH2, CSRP1, SIRT2, NME4, CDK4, ID3, FADS1
REACTOME_GAP_JUNCTION_TRAFFICKING_AND_REGULATION	0.487023	0.86012	0.364742	0.946703	318	5	TUBA1B, AP2M1, TUBA1C, DAB2, TUBB2A	TUBA1B, AP2M1, TUBA1C, DAB2, TUBB2A
YAO_TEMPORAL_RESPONSE_TO_PROGESTERONE_CLUSTER_11	0.487023	0.86012	0.364742	0.946703	318	5	MANF, LRRC59, ACOT7, NIFK, TUBB2A	MANF, LRRC59, ACOT7, NIFK, TUBB2A
BURTON_ADIPOGENESIS_8	0.510479	0.875428	0.338415	0.945967	340	6	PLTP, PLD3, EMP1, RAB31, PRDX4, CD276	PLTP, PLD3, EMP1, RAB31, PRDX4, CD276
LI_WILMS_TUMOR_VS_FETAL_KIDNEY_2_DN	0.502455	0.871317	0.521084	0.945102	306	2	PMP22, DAB2	PMP22, DAB2
PID_TGFBR_PATHWAY	0.502455	0.871317	0.521084	0.945102	306	2	FKBP1A, DAB2	FKBP1A, DAB2
REACTOME_GAP_JUNCTION_DEGRADATION	0.502455	0.871317	0.521084	0.945102	306	2	AP2M1, DAB2	AP2M1, DAB2
PARK_TRETINOIN_RESPONSE_AND_RARA_PLZF_FUSION	0.502455	0.871317	0.520726	0.944452	306	2	IER3	IER3
REACTOME_NUCLEAR_ENVELOPE_NE_REASSEMBLY	0.517964	0.881419	0.337738	0.944077	345	6	TUBA1B, TUBA1C, SIRT2, CHMP2B	TUBA1B, TUBA1C, SIRT2, CHMP2B
LEE_METASTASIS_AND_ALTERNATIVE_SPLICING_DN	0.612774	0.922464	0.720721	0.943916	306	1	PHLDA2	PHLDA2
SHIRAISHI_PLZF_TARGETS_UP	0.612774	0.922464	0.720721	0.943916	306	1	PHLDA2	PHLDA2
SU_PLACENTA	0.612774	0.922464	0.720721	0.943916	306	1	PHLDA2	PHLDA2
VETTER_TARGETS_OF_PRKCA_AND_ETS1_DN	0.612774	0.922464	0.720721	0.943916	306	1	PHLDA2	PHLDA2
WAMUNYOKOLI_OVARIAN_CANCER_GRADES_1_2_UP	0.612774	0.922464	0.720721	0.943916	306	1	PHLDA2	PHLDA2
MODY_HIPPOCAMPUS_POSTNATAL	0.522082	0.881419	0.441088	0.943586	330	3	ALDOA, EGR1, MDH1	ALDOA, EGR1, MDH1
REACTOME_IRON_UPTAKE_AND_TRANSPORT	0.49771	0.870781	0.363506	0.943497	325	5	FTL, NEDD8, MCOLN1, HMOX1	FTL, NEDD8, MCOLN1, HMOX1
RUTELLA_RESPONSE_TO_CSF2RB_AND_IL4_UP	0.544994	0.892382	0.210321	0.941779	429	19	ANXA2, HSPB1, GAS6, GADD45B, TUBA1C, CD83, CDKN1A, CSRP1, CD9, CD59, GGH, MDH1, EPB41L2, FADS1, CD86, ME1, FSCN1, SERPINE1	ANXA2, HSPB1, GAS6, GADD45B, TUBA1C, CD83, CDKN1A, CSRP1, CD9, CD59, GGH, MDH1, EPB41L2, FADS1, CD86, ME1, FSCN1, SERPINE1
MILI_PSEUDOPODIA_CHEMOTAXIS_DN	0.535032	0.892382	0.218701	0.940589	419	17	RPS10, GRN, RBX1, RPL41, RPL12, KDM6B, CD9, PLD3, BAIAP2, CTSB, AQP1, EPB41L2, LGMN	RPS10, GRN, RBX1, RPL41, RPL12, KDM6B, CD9, PLD3, BAIAP2, CTSB, AQP1, EPB41L2, LGMN
LEE_METASTASIS_AND_ALTERNATIVE_SPLICING_UP	0.526814	0.884493	0.439416	0.94001	333	3	MGP, LGALS1, CAMK1	MGP, LGALS1, CAMK1
WP_CELLULAR_PROTEOSTASIS	0.61477	0.922464	0.717718	0.939983	307	1	PFDN5	PFDN5
BIOCARTA_RHO_PATHWAY	0.507365	0.872854	0.518072	0.939639	309	2	GSN, BAIAP2	GSN, BAIAP2
OUYANG_PROSTATE_CANCER_PROGRESSION_DN	0.507365	0.872854	0.518072	0.939639	309	2	MAP2K3, BAIAP2	MAP2K3, BAIAP2
QUINTENS_EMBRYONIC_BRAIN_RESPONSE_TO_IR	0.507365	0.872854	0.518072	0.939639	309	2	CDKN1A, BAIAP2	CDKN1A, BAIAP2
MA_MYELOID_DIFFERENTIATION_UP	0.520674	0.881419	0.38818	0.939633	339	4	EEF1A1, CDKN1A, C1QA	EEF1A1, CDKN1A, C1QA
MULLIGHAN_MLL_SIGNATURE_1_UP	0.547529	0.892382	0.209814	0.939512	431	19	OAZ1, S100A4, ARPC1B, S100A6, GRN	OAZ1, S100A4, ARPC1B, S100A6, GRN
DAVIES_MULTIPLE_MYELOMA_VS_MGUS_DN	0.522205	0.881419	0.387879	0.938903	340	4	TMSB4X, FCER1G, NPC2, LY96	TMSB4X, FCER1G, NPC2, LY96
REACTOME_MYD88_INDEPENDENT_TLR4_CASCADE	0.522205	0.881419	0.387879	0.938903	340	4	NFKBIA, MAP2K3, MEF2C, LY96	NFKBIA, MAP2K3, MEF2C, LY96
REACTOME_TOLL_LIKE_RECEPTOR_9_TLR9_CASCADE	0.522205	0.881419	0.387879	0.938903	340	4	NFKBIA, MAP2K3, MEF2C, LY96	NFKBIA, MAP2K3, MEF2C, LY96
HOFFMANN_LARGE_TO_SMALL_PRE_BII_LYMPHOCYTE_DN	0.507365	0.872854	0.517632	0.938842	309	2	IER3	IER3
TOOKER_GEMCITABINE_RESISTANCE_DN	0.523952	0.882243	0.335496	0.937808	349	6	HSPB1, CLU, LGALS1	HSPB1, CLU, LGALS1
CHESLER_BRAIN_HIGHEST_EXPRESSION	0.531546	0.889578	0.438066	0.937123	336	3	FTL, CSRP1, KCTD12	FTL, CSRP1, KCTD12
GOLDRATH_IMMUNE_MEMORY	0.531546	0.889578	0.438066	0.937123	336	3	FCGRT, VKORC1, KCTD12	FCGRT, VKORC1, KCTD12
BLALOCK_ALZHEIMERS_DISEASE_DN	0.544048	0.892382	0.182388	0.936536	456	29	RPL31, RPL15, AP2M1, RPL38, RBX1, AP2S1, NEDD8, NDUFB5, SLC25A6, COX5B, NDUFA4, FCER1G, SLC25A5, CD59, MEF2C, NDUFS3, MDH1, PRDX4, ACOT7, ACAT1, TUBB2A, ASPH	RPL31, RPL15, AP2M1, RPL38, RBX1, AP2S1, NEDD8, NDUFB5, SLC25A6, COX5B, NDUFA4, FCER1G, SLC25A5, CD59, MEF2C, NDUFS3, MDH1, PRDX4, ACOT7, ACAT1, TUBB2A, ASPH
KEGG_RIG_I_LIKE_RECEPTOR_SIGNALING_PATHWAY	0.533123	0.891123	0.437575	0.936072	337	3	NFKBIA, TNF	NFKBIA, TNF
WP_NOVEL_INTRACELLULAR_COMPONENTS_OF_RIGILIKE_RECEPTOR_RLR_PATHWAY	0.533123	0.891123	0.437575	0.936072	337	3	NFKBIA, TNF	NFKBIA, TNF
REACTOME_CELL_CELL_COMMUNICATION	0.61477	0.922464	0.714715	0.93605	307	1	TYROBP	TYROBP
REACTOME_DAP12_INTERACTIONS	0.61477	0.922464	0.714715	0.93605	307	1	TYROBP	TYROBP
REACTOME_DAP12_SIGNALING	0.61477	0.922464	0.714715	0.93605	307	1	TYROBP	TYROBP
REACTOME_SIGNAL_REGULATORY_PROTEIN_FAMILY_INTERACTIONS	0.61477	0.922464	0.714715	0.93605	307	1	TYROBP	TYROBP
AMIT_EGF_RESPONSE_40_HELA	0.531437	0.889578	0.334802	0.935869	354	6	IER3, JUNB, EGR1, NR4A1	IER3, JUNB, EGR1, NR4A1
FERRANDO_T_ALL_WITH_MLL_ENL_FUSION_DN	0.507365	0.872854	0.515926	0.935747	309	2	S100A4	S100A4
WU_ALZHEIMER_DISEASE_DN	0.515548	0.87798	0.51506	0.934176	314	2	RPL37A, ADIRF	RPL37A, ADIRF
DING_LUNG_CANCER_EXPRESSION_BY_COPY_NUMBER	0.61477	0.922464	0.711712	0.932117	307	1	NDUFB5	NDUFB5
JAERVINEN_AMPLIFIED_IN_LARYNGEAL_CANCER	0.61477	0.922464	0.711712	0.932117	307	1	NDUFB5	NDUFB5
LIU_SOX4_TARGETS_DN	0.534431	0.892234	0.333411	0.931981	356	6	GRN, AP2S1, DBI, RAB31, ASPH	GRN, AP2S1, DBI, RAB31, ASPH
REACTOME_NR1H2_AND_NR1H3_MEDIATED_SIGNALING	0.518822	0.881419	0.513146	0.930705	316	2	PLTP, ARL4C	PLTP	ARL4C
REACTOME_NR1H3_NR1H2_REGULATE_GENE_EXPRESSION_LINKED_TO_CHOLESTEROL_TRANSPORT_AND_EFFLUX	0.518822	0.881419	0.513146	0.930705	316	2	PLTP, ARL4C	PLTP	ARL4C
DELASERNA_MYOD_TARGETS_DN	0.537855	0.892382	0.435045	0.93066	340	3	TGFBI, BAIAP2, PRDX4	TGFBI, BAIAP2, PRDX4
HOUSTIS_ROS	0.537855	0.892382	0.435045	0.93066	340	3	FTL, HMOX1, PRDX4	FTL, HMOX1, PRDX4
STARK_HYPPOCAMPUS_22Q11_DELETION_UP	0.520458	0.881419	0.512744	0.929975	317	2	MIR22HG, HNRNPU	MIR22HG	HNRNPU
BURTON_ADIPOGENESIS_1	0.541009	0.892382	0.434592	0.92969	342	3	IER3, ID3, ARL4C	IER3, ID3	ARL4C
KEGG_PATHOGENIC_ESCHERICHIA_COLI_INFECTION	0.537425	0.892382	0.332317	0.928923	358	6	ARPC1B, TUBA1B, TUBA1C, LY96, TUBB2A, ARHGEF2	ARPC1B, TUBA1B, TUBA1C, LY96, TUBB2A, ARHGEF2
WP_PATHOGENIC_ESCHERICHIA_COLI_INFECTION	0.537425	0.892382	0.332317	0.928923	358	6	ARPC1B, TUBA1B, TUBA1C, LY96, TUBB2A, ARHGEF2	ARPC1B, TUBA1B, TUBA1C, LY96, TUBB2A, ARHGEF2
REACTOME_SARS_COV_INFECTIONS	0.538686	0.892382	0.309911	0.928904	368	7	AP2M1, RBX1, AP2S1, FKBP1A, CHMP2B	AP2M1, RBX1, AP2S1, FKBP1A, CHMP2B
KYNG_NORMAL_AGING_UP	0.527005	0.884493	0.512048	0.928713	321	2	PLD3, EIF3L	PLD3, EIF3L
KYNG_WERNER_SYNDROM_UP	0.527005	0.884493	0.512048	0.928713	321	2	PLD3, EIF3L	PLD3, EIF3L
REACTOME_ENERGY_DEPENDENT_REGULATION_OF_MTOR_BY_LKB1_AMPK	0.632735	0.932587	0.708709	0.928184	316	1	LAMTOR4	LAMTOR4
MORI_SMALL_PRE_BII_LYMPHOCYTE_DN	0.533333	0.891123	0.267788	0.927854	391	10	LUM, TUBA1B, CRIP2, CDKN1A, VKORC1, MEF2C	LUM, TUBA1B, CRIP2, CDKN1A, VKORC1, MEF2C
REACTOME_TRANSCRIPTIONAL_REGULATION_BY_RUNX2	0.523664	0.882118	0.357444	0.927762	342	5	PSMB7, RBX1, CDKN1A, CDK4, HES1	PSMB7, RBX1, CDKN1A, CDK4, HES1
MITSIADES_RESPONSE_TO_APLIDIN_UP	0.545103	0.892382	0.221985	0.927267	422	16	CCL3, NFKBIA, GADD45B, COMP, KDM6B, MIR22HG, MAP2K3	CCL3, NFKBIA, GADD45B, COMP, KDM6B, MIR22HG, MAP2K3
KYNG_DNA_DAMAGE_DN	0.543066	0.892382	0.308834	0.925676	371	7	OAZ1, ARPC1B	OAZ1, ARPC1B
REACTOME_NEGATIVE_REGULATION_OF_THE_PI3K_AKT_NETWORK	0.528642	0.886518	0.510259	0.925468	322	2	IER3	IER3
VANTVEER_BREAST_CANCER_METASTASIS_UP	0.636727	0.932587	0.705706	0.924251	318	1	MS4A7	MS4A7
REACTOME_RHO_GTPASES_ACTIVATE_WASPS_AND_WAVES	0.550473	0.892382	0.432024	0.924197	348	3	ARPC1B, BAIAP2, CYFIP1	ARPC1B, BAIAP2, CYFIP1
PLASARI_TGFB1_TARGETS_1HR_UP	0.540419	0.892382	0.330565	0.924024	360	6	IER3, JUNB, GADD45B	IER3, JUNB, GADD45B
WP_MICROGLIA_PATHOGEN_PHAGOCYTOSIS_PATHWAY	0.540419	0.892382	0.330442	0.92368	360	6	ARPC1B, TYROBP, FCER1G, C1QC, C1QA	ARPC1B, TYROBP, FCER1G, C1QC, C1QA
PID_HDAC_CLASSIII_PATHWAY	0.548239	0.892382	0.381028	0.922319	357	4	TUBA1B, CDKN1A, SIRT2	TUBA1B, CDKN1A, SIRT2
SESTO_RESPONSE_TO_UV_C1	0.548239	0.892382	0.380724	0.921585	357	4	CDKN1A, MAP2K3, EMP1	CDKN1A, MAP2K3, EMP1
REACTOME_ACTIVATION_OF_AMPK_DOWNSTREAM_OF_NMDARS	0.553628	0.892382	0.430577	0.921102	350	3	TUBA1B, TUBA1C	TUBA1B, TUBA1C
REACTOME_AGGREPHAGY	0.553628	0.892382	0.430577	0.921102	350	3	TUBA1B, TUBA1C	TUBA1B, TUBA1C
REACTOME_ASSEMBLY_AND_CELL_SURFACE_PRESENTATION_OF_NMDA_RECEPTORS	0.553628	0.892382	0.430577	0.921102	350	3	TUBA1B, TUBA1C	TUBA1B, TUBA1C
REACTOME_CARBOXYTERMINAL_POST_TRANSLATIONAL_MODIFICATIONS_OF_TUBULIN	0.553628	0.892382	0.430577	0.921102	350	3	TUBA1B, TUBA1C	TUBA1B, TUBA1C
REACTOME_COPI_INDEPENDENT_GOLGI_TO_ER_RETROGRADE_TRAFFIC	0.553628	0.892382	0.430577	0.921102	350	3	TUBA1B, TUBA1C	TUBA1B, TUBA1C
REACTOME_FORMATION_OF_TUBULIN_FOLDING_INTERMEDIATES_BY_CCT_TRIC	0.553628	0.892382	0.430577	0.921102	350	3	TUBA1B, TUBA1C	TUBA1B, TUBA1C
REACTOME_GAP_JUNCTION_ASSEMBLY	0.553628	0.892382	0.430577	0.921102	350	3	TUBA1B, TUBA1C	TUBA1B, TUBA1C
REACTOME_HCMV_EARLY_EVENTS	0.553628	0.892382	0.430577	0.921102	350	3	TUBA1B, TUBA1C	TUBA1B, TUBA1C
REACTOME_HSP90_CHAPERONE_CYCLE_FOR_STEROID_HORMONE_RECEPTORS_SHR_IN_THE_PRESENCE_OF_LIGAND	0.553628	0.892382	0.430577	0.921102	350	3	TUBA1B, TUBA1C	TUBA1B, TUBA1C
REACTOME_INTRAFLAGELLAR_TRANSPORT	0.553628	0.892382	0.430577	0.921102	350	3	TUBA1B, TUBA1C	TUBA1B, TUBA1C
REACTOME_KINESINS	0.553628	0.892382	0.430577	0.921102	350	3	TUBA1B, TUBA1C	TUBA1B, TUBA1C
REACTOME_MITOTIC_PROMETAPHASE	0.553628	0.892382	0.430577	0.921102	350	3	TUBA1B, TUBA1C	TUBA1B, TUBA1C
REACTOME_POST_CHAPERONIN_TUBULIN_FOLDING_PATHWAY	0.553628	0.892382	0.430577	0.921102	350	3	TUBA1B, TUBA1C	TUBA1B, TUBA1C
REACTOME_RECRUITMENT_OF_NUMA_TO_MITOTIC_CENTROSOMES	0.553628	0.892382	0.430577	0.921102	350	3	TUBA1B, TUBA1C	TUBA1B, TUBA1C
REACTOME_RESOLUTION_OF_SISTER_CHROMATID_COHESION	0.553628	0.892382	0.430577	0.921102	350	3	TUBA1B, TUBA1C	TUBA1B, TUBA1C
REACTOME_RHO_GTPASES_ACTIVATE_IQGAPS	0.553628	0.892382	0.430577	0.921102	350	3	TUBA1B, TUBA1C	TUBA1B, TUBA1C
REACTOME_TRANSPORT_OF_CONNEXONS_TO_THE_PLASMA_MEMBRANE	0.553628	0.892382	0.430577	0.921102	350	3	TUBA1B, TUBA1C	TUBA1B, TUBA1C
ELVIDGE_HIF1A_TARGETS_DN	0.538462	0.892382	0.50785	0.921098	328	2	S100A4	S100A4
CHIARADONNA_NEOPLASTIC_TRANSFORMATION_CDC25_UP	0.54491	0.892382	0.32935	0.920628	363	6	MGP, CCL2	MGP, CCL2
JAZAERI_BREAST_CANCER_BRCA1_VS_BRCA2_DN	0.644711	0.932587	0.702703	0.920318	322	1	CD83	CD83
LEIN_MIDBRAIN_MARKERS	0.644711	0.932587	0.702703	0.920318	322	1	CD83	CD83
NIKOLSKY_BREAST_CANCER_6P24_P22_AMPLICON	0.644711	0.932587	0.702703	0.920318	322	1	CD83	CD83
REACTOME_EPHB_MEDIATED_FORWARD_SIGNALING	0.540098	0.892382	0.507406	0.920293	329	2	ARPC1B	ARPC1B
JIANG_AGING_CEREBRAL_CORTEX_DN	0.553628	0.892382	0.430162	0.920213	350	3	AP2M1, PLD3	AP2M1, PLD3
BRUINS_UVC_RESPONSE_LATE	0.589617	0.909987	0.197149	0.919235	476	21	TGFBI, PSMB7, FTL, RBX1, FKBP1A, NDUFAF3, CSRP1, NQO2, RAB10, NDUFS3, RAB31, DCK, RNASEH2A, ASPH, SGMS2, FSTL1, TMEM176A, ALOX5, PAK1	TGFBI, PSMB7, FTL, RBX1, FKBP1A, NDUFAF3, CSRP1, NQO2, RAB10, NDUFS3, RAB31, DCK, RNASEH2A, ASPH, SGMS2, FSTL1, TMEM176A, ALOX5, PAK1
KEGG_PPAR_SIGNALING_PATHWAY	0.556782	0.892382	0.42965	0.919119	352	3	PLTP, DBI	PLTP, DBI
WP_PPAR_SIGNALING_PATHWAY	0.556782	0.892382	0.42965	0.919119	352	3	PLTP, DBI	PLTP, DBI
REACTOME_EXTRACELLULAR_MATRIX_ORGANIZATION	0.548905	0.892382	0.306606	0.918997	375	7	LUM, DCN, COMP, BGN	LUM, DCN, COMP, BGN
BLALOCK_ALZHEIMERS_DISEASE_INCIPIENT_DN	0.548936	0.892382	0.289396	0.918982	386	8	RPL38, NEDD8, SLC25A6, FCER1G, CD59	RPL38, NEDD8, SLC25A6, FCER1G, CD59
GRAESSMANN_RESPONSE_TO_MC_AND_DOXORUBICIN_UP	0.568238	0.897647	0.200337	0.918414	457	20	PDLIM1, GSN, CRIP2, CDKN1A, CD68, NPC2, NR4A1, TWF2, HMOX1, DAB2, BAIAP2, CTSB, MAFB	PDLIM1, GSN, CRIP2, CDKN1A, CD68, NPC2, NR4A1, TWF2, HMOX1, DAB2, BAIAP2, CTSB, MAFB
REACTOME_METABOLISM_OF_CARBOHYDRATES	0.550355	0.892382	0.289129	0.918134	387	8	ALDOA, LUM, DCN	ALDOA, LUM, DCN
BOYAULT_LIVER_CANCER_SUBCLASS_G1_DN	0.541735	0.892382	0.506024	0.917787	330	2	VKORC1, CTSB	VKORC1, CTSB
MORI_PLASMA_CELL_UP	0.541735	0.892382	0.506024	0.917787	330	2	MANF, CTSB	MANF, CTSB
WANG_BARRETTS_ESOPHAGUS_DN	0.541735	0.892382	0.506024	0.917787	330	2	SERPINB1, CTSB	SERPINB1, CTSB
WP_NANOMATERIALINDUCED_INFLAMMASOME_ACTIVATION	0.541735	0.892382	0.506024	0.917787	330	2	IL1B, CTSB	IL1B, CTSB
FOROUTAN_PRODRANK_TGFB_EMT_DN	0.554364	0.892382	0.378433	0.916038	361	4	TNFAIP2, SERPINB1, CD9	TNFAIP2, SERPINB1, CD9
YAO_TEMPORAL_RESPONSE_TO_PROGESTERONE_CLUSTER_5	0.548282	0.892382	0.504329	0.914713	334	2	IER3	IER3
WP_SLEEP_REGULATION	0.548282	0.892382	0.503671	0.913519	334	2	CST3	CST3
GARY_CD5_TARGETS_DN	0.546565	0.892382	0.351547	0.912455	357	5	SERF2, MANF	SERF2, MANF
LEE_AGING_MUSCLE_DN	0.650699	0.932587	0.696697	0.912452	325	1	PMP22	PMP22
REACTOME_EGR2_AND_SOX10_MEDIATED_INITIATION_OF_SCHWANN_CELL_MYELINATION	0.650699	0.932587	0.696697	0.912452	325	1	PMP22	PMP22
PARENT_MTOR_SIGNALING_DN	0.554828	0.892382	0.503012	0.912324	338	2	RPL12, CXCL3	RPL12, CXCL3
SOUCEK_MYC_TARGETS	0.554828	0.892382	0.503012	0.912324	338	2	CCL2, CXCL3	CCL2, CXCL3
WANG_ESOPHAGUS_CANCER_PROGRESSION_UP	0.554828	0.892382	0.503012	0.912324	338	2	PLAUR, CXCL3	PLAUR, CXCL3
WP_PROSTAGLANDIN_SIGNALING	0.552395	0.892382	0.32622	0.911878	368	6	CCL3, CCL2, IL1B, TNF, CXCL1, PTGER2	CCL3, CCL2, IL1B, TNF, CXCL1, PTGER2
ABE_VEGFA_TARGETS_2HR	0.566246	0.895914	0.425982	0.911272	358	3	CDKN1A, NR4A1, RCAN1	CDKN1A, NR4A1, RCAN1
ABE_VEGFA_TARGETS_30MIN	0.566246	0.895914	0.425982	0.911272	358	3	EGR1, NR4A1, RCAN1	EGR1, NR4A1, RCAN1
KAYO_CALORIE_RESTRICTION_MUSCLE_DN	0.566246	0.895914	0.425982	0.911272	358	3	DBI, MDH1, RCAN1	DBI, MDH1, RCAN1
PID_NFAT_3PATHWAY	0.566246	0.895914	0.425982	0.911272	358	3	FKBP1A, NR4A1, RCAN1	FKBP1A, NR4A1, RCAN1
PID_TCR_CALCIUM_PATHWAY	0.566246	0.895914	0.425982	0.911272	358	3	JUNB, FKBP1A, RCAN1	JUNB, FKBP1A, RCAN1
THUM_MIR21_TARGETS_HEART_DISEASE_UP	0.566246	0.895914	0.425982	0.911272	358	3	LUM, BGN, RCAN1	LUM, BGN, RCAN1
PATIL_LIVER_CANCER	0.563233	0.895352	0.229153	0.910495	431	14	RPS20, ALDOA, ANXA2, GRN, F13A1, C1orf43, CDK4, ABL2, DCK, FADS1, SLC39A1, PAK1, AP1S1	RPS20, ALDOA, ANXA2, GRN, F13A1, C1orf43, CDK4, ABL2, DCK, FADS1, SLC39A1, PAK1, AP1S1
REACTOME_SIGNALING_BY_NUCLEAR_RECEPTORS	0.554198	0.892382	0.350496	0.909727	362	5	HSPB1, PLTP	HSPB1, PLTP
LEE_AGING_NEOCORTEX_DN	0.570978	0.897647	0.425203	0.909606	361	3	PSMB7, NEDD8	PSMB7, NEDD8
GROSS_ELK3_TARGETS_UP	0.556465	0.892382	0.501328	0.909269	339	2	TUBA1B	TUBA1B
EHRLICH_ICF_SYNDROM_UP	0.664671	0.932587	0.693694	0.908519	332	1	F13A1	F13A1
PID_INTEGRIN_A9B1_PATHWAY	0.664671	0.932587	0.693694	0.908519	332	1	F13A1	F13A1
REACTOME_COMMON_PATHWAY_OF_FIBRIN_CLOT_FORMATION	0.664671	0.932587	0.693694	0.908519	332	1	F13A1	F13A1
REACTOME_FORMATION_OF_FIBRIN_CLOT_CLOTTING_CASCADE	0.664671	0.932587	0.693694	0.908519	332	1	F13A1	F13A1
STOSSI_RESPONSE_TO_ESTRADIOL	0.664671	0.932587	0.693694	0.908519	332	1	F13A1	F13A1
WP_COVID19_THROMBOSIS_AND_ANTICOAGULATION	0.664671	0.932587	0.693694	0.908519	332	1	F13A1	F13A1
BOSCO_TH1_CYTOTOXIC_MODULE	0.557252	0.892382	0.34968	0.907609	364	5	GAS6, F13A1, STAB1	GAS6, F13A1, STAB1
KAAB_HEART_ATRIUM_VS_VENTRICLE_UP	0.553928	0.892382	0.249928	0.907228	415	11	EEF1A1, GRN, COMP, CSRP1, AKR1A1, PLA2G2A, ETV5, ADM, TUBB2A	EEF1A1, GRN, COMP, CSRP1, AKR1A1, PLA2G2A, ETV5, ADM, TUBB2A
REACTOME_RHOH_GTPASE_CYCLE	0.556465	0.892382	0.500009	0.906878	339	2	TUBA1B	TUBA1B
BOYAULT_LIVER_CANCER_SUBCLASS_G56_DN	0.561375	0.893431	0.5	0.906861	342	2	IER3, AGPAT2	IER3, AGPAT2
KEGG_GLYCEROLIPID_METABOLISM	0.561375	0.893431	0.5	0.906861	342	2	AKR1A1, AGPAT2	AKR1A1, AGPAT2
REACTOME_ESR_MEDIATED_SIGNALING	0.574132	0.898231	0.423882	0.90678	363	3	HSPB1, GNG12, JUND	HSPB1, GNG12	JUND
SARRIO_EPITHELIAL_MESENCHYMAL_TRANSITION_DN	0.55863	0.892532	0.2417	0.905384	423	12	S100A4, CCL3, CLU, NFKBIA, EGR1, CD9, CXCL3, MAFB, CXCL1	S100A4, CCL3, CLU, NFKBIA, EGR1, CD9, CXCL3, MAFB, CXCL1
CLASPER_LYMPHATIC_VESSELS_DURING_METASTASIS_DN	0.674651	0.932587	0.690691	0.904586	337	1	BGN	BGN
JAEGER_METASTASIS_UP	0.674651	0.932587	0.690691	0.904586	337	1	BGN	BGN
BRUINS_UVC_RESPONSE_EARLY_LATE	0.575182	0.898409	0.301243	0.902924	393	7	RPS20, RPLP0, NME4, PMVK, ETV5	RPS20, RPLP0, NME4, PMVK, ETV5
WP_FOCAL_ADHESION_PI3KAKTMTORSIGNALING_PATHWAY	0.578102	0.901944	0.300806	0.901613	395	7	CSF1R, RPS6, COMP, CDKN1A, RAB10, GNG12	CSF1R, RPS6, COMP, CDKN1A, RAB10, GNG12
SHIPP_DLBCL_VS_FOLLICULAR_LYMPHOMA_UP	0.585174	0.9067	0.42111	0.900851	370	3	ALDOA	ALDOA
BIOCARTA_ETC_PATHWAY	0.680639	0.932587	0.687688	0.900653	340	1	SLC25A6	SLC25A6
WALLACE_PROSTATE_CANCER_UP	0.680639	0.932587	0.687688	0.900653	340	1	SLC25A6	SLC25A6
CHEN_METABOLIC_SYNDROM_NETWORK	0.591444	0.912058	0.132662	0.900452	552	76	LUM, ARPC1B, ANXA2, CCL3, GSN, TMSB4X, CCL2, AP2M1, S100A6, GRN, ANXA4, TNFAIP2, CSF1R, GADD45B, VAMP8, PLTP, LGALS1, TYROBP, MS4A7, CD83, PMP22, F13A1, BGN, FKBP1A, DDAH2, CD68, AIF1, STAB1, FCER1G, CD9, NPC2, C1QC, AKR1A1, TNF, TWF2, PLD3, PLAUR, MS4A6A, CTSB, CXCL3, MAFB, FCGR2A, RAB31, ABL2, DCK, CYFIP1, GNG12, EPB41L2, LGMN, TUBB2A, RAB34, CLEC7A, LAIR1, CD276, CD86, MSR1, PTGER2	LUM, ARPC1B, ANXA2, CCL3, GSN, TMSB4X, CCL2, AP2M1, S100A6, GRN, ANXA4, TNFAIP2, CSF1R, GADD45B, VAMP8, PLTP, LGALS1, TYROBP, MS4A7, CD83, PMP22, F13A1, BGN, FKBP1A, DDAH2, CD68, AIF1, STAB1, FCER1G, CD9, NPC2, C1QC, AKR1A1, TNF, TWF2, PLD3, PLAUR, MS4A6A, CTSB, CXCL3, MAFB, FCGR2A, RAB31, ABL2, DCK, CYFIP1, GNG12, EPB41L2, LGMN, TUBB2A, RAB34, CLEC7A, LAIR1, CD276, CD86, MSR1, PTGER2
GRYDER_PAX3FOXO1_ENHANCERS_IN_TADS	0.609394	0.922464	0.19307	0.900215	492	21	OAZ1, RPL23A, GRN, FAU, PMP22, CSRP1, CD9, COX16, SRP9, C1orf43, BAIAP2, NDUFS3, AP1B1, GNG12, ETV5	OAZ1, RPL23A, GRN, FAU, PMP22, CSRP1, CD9, COX16, SRP9, C1orf43, BAIAP2, NDUFS3, AP1B1, GNG12, ETV5
DARWICHE_SQUAMOUS_CELL_CARCINOMA_UP	0.566412	0.895914	0.346786	0.900097	370	5	FTL, IL1B, COX5B, BAIAP2	FTL, IL1B, COX5B, BAIAP2
ZHANG_PROLIFERATING_VS_QUIESCENT	0.586751	0.908049	0.420192	0.898886	371	3	HSPB1, PLAUR	HSPB1, PLAUR
WP_PRIMARY_FOCAL_SEGMENTAL_GLOMERULOSCLEROSIS_FSGS	0.586751	0.908049	0.420081	0.898648	371	3	CDKN1A, PLAUR	CDKN1A, PLAUR
LEE_CALORIE_RESTRICTION_NEOCORTEX_DN	0.594637	0.913906	0.41994	0.898346	376	3	EIF4A1, CDK4, GNG12	EIF4A1, CDK4, GNG12
FURUKAWA_DUSP6_TARGETS_PCI35_DN	0.577741	0.901723	0.494698	0.897245	352	2	PHLDA2, ETS1	PHLDA2	ETS1
ONDER_CDH1_TARGETS_3_DN	0.570992	0.897647	0.345584	0.896978	373	5	SERPINB1, IL1B, CXCL3, CXCL1	SERPINB1, IL1B, CXCL3, CXCL1
REACTOME_ANTIGEN_PROCESSING_UBIQUITINATION_PROTEASOME_DEGRADATION	0.597243	0.916544	0.370262	0.896261	389	4	PSMB7, RBX1	PSMB7, RBX1
KANG_GLIS3_TARGETS	0.579378	0.903593	0.493976	0.895935	353	2	SRP9, MAFB	SRP9, MAFB
KYNG_ENVIRONMENTAL_STRESS_RESPONSE_NOT_BY_4NQO_IN_WS	0.584288	0.906108	0.493312	0.89473	356	2	ARPC1B, PRDX4	ARPC1B, PRDX4
OUYANG_PROSTATE_CANCER_MARKERS	0.574046	0.898231	0.34463	0.894502	375	5	CLU, CDKN1A, CTSB	CLU, CDKN1A, CTSB
KEGG_GAP_JUNCTION	0.601838	0.917436	0.369212	0.893717	392	4	TUBA1B, TUBA1C	TUBA1B, TUBA1C
BURTON_ADIPOGENESIS_6	0.586861	0.908049	0.297879	0.892839	401	7	CFD, LUM, NDUFB5, COX5B	CFD, LUM, NDUFB5, COX5B
PEDERSEN_METASTASIS_BY_ERBB2_ISOFORM_3	0.682635	0.932587	0.681682	0.892787	341	1	MIR22HG	MIR22HG
STARK_BRAIN_22Q11_DELETION	0.682635	0.932587	0.681682	0.892787	341	1	MIR22HG	MIR22HG
MULLIGHAN_NPM1_MUTATED_SIGNATURE_1_DN	0.577099	0.901062	0.343866	0.892519	377	5	HSPB1, TPPP3, UXT, RNF130	HSPB1, TPPP3, UXT, RNF130
SABATES_COLORECTAL_ADENOMA_UP	0.602524	0.917436	0.416918	0.891883	381	3	TGFBI, CXCL3, CXCL1	TGFBI, CXCL3, CXCL1
WP_CYTOKINES_AND_INFLAMMATORY_RESPONSE	0.602524	0.917436	0.416918	0.891883	381	3	IL1B, TNF, CXCL1	IL1B, TNF, CXCL1
WP_OLIGODENDROCYTE_SPECIFICATION_AND_DIFFERENTIATION_LEADING_TO_MYELIN_COMPONENTS_FOR_CNS	0.602524	0.917436	0.416918	0.891883	381	3	IL1B, TNF, CXCL1	IL1B, TNF, CXCL1
WU_HBX_TARGETS_2_UP	0.602524	0.917436	0.416918	0.891883	381	3	MAP2K3, SLC25A5, CXCL1	MAP2K3, SLC25A5, CXCL1
ZHENG_IL22_SIGNALING_UP	0.602524	0.917436	0.416918	0.891883	381	3	CFD, MS4A6A, CXCL1	CFD, MS4A6A, CXCL1
MARTINEZ_TP53_TARGETS_UP	0.593009	0.913105	0.187613	0.891608	474	23	CFD, LUM, IER3, TGFBI, SERPINB1, LGALS1, TYROBP, RPS25, CDKN1A, CD59, NR4A1, MS4A6A, RAB31, AQP1, ASPH, TCEAL3, MSR1	CFD, LUM, IER3, TGFBI, SERPINB1, LGALS1, TYROBP, RPS25, CDKN1A, CD59, NR4A1, MS4A6A, RAB31, AQP1, ASPH, TCEAL3, MSR1
KANNAN_TP53_TARGETS_DN	0.604101	0.917842	0.416732	0.891483	382	3	EIF4A1, PMP22	EIF4A1, PMP22
JINESH_BLEBBISHIELD_VS_LIVE_CONTROL_DN	0.6	0.917219	0.207062	0.890533	470	17	RPL13A, RPL15, ANXA2, RPL23A, SERPINB1, RPS9, CHMP2B, CTSB, GNG12, CXCL1, DUSP23, LGMN, RAB34	RPL13A, RPL15, ANXA2, RPL23A, SERPINB1, RPS9, CHMP2B, CTSB, GNG12, CXCL1, DUSP23, LGMN, RAB34
AMIT_EGF_RESPONSE_480_MCF10A	0.584288	0.906108	0.490964	0.890472	356	2	PHLDA2, ARL4C	PHLDA2	ARL4C
REACTOME_ATTENUATION_PHASE	0.592471	0.91296	0.490964	0.890472	361	2	HSPB1, HSPA6	HSPB1, HSPA6
REACTOME_HSF1_DEPENDENT_TRANSACTIVATION	0.592471	0.91296	0.490964	0.890472	361	2	HSPB1, HSPA6	HSPB1, HSPA6
HOLLEMAN_VINCRISTINE_RESISTANCE_ALL_UP	0.694611	0.932587	0.678679	0.888854	347	1	FKBP1A	FKBP1A
PID_ALK1_PATHWAY	0.694611	0.932587	0.678679	0.888854	347	1	FKBP1A	FKBP1A
PID_ALK2_PATHWAY	0.694611	0.932587	0.678679	0.888854	347	1	FKBP1A	FKBP1A
REACTOME_CALCINEURIN_ACTIVATES_NFAT	0.694611	0.932587	0.678679	0.888854	347	1	FKBP1A	FKBP1A
REACTOME_SIGNALING_BY_TGF_BETA_RECEPTOR_COMPLEX_IN_CANCER	0.694611	0.932587	0.678679	0.888854	347	1	FKBP1A	FKBP1A
REACTOME_TGF_BETA_RECEPTOR_SIGNALING_IN_EMT_EPITHELIAL_TO_MESENCHYMAL_TRANSITION	0.694611	0.932587	0.678679	0.888854	347	1	FKBP1A	FKBP1A
WP_TARGET_OF_RAPAMYCIN_TOR_SIGNALING	0.694611	0.932587	0.678679	0.888854	347	1	FKBP1A	FKBP1A
WU_ALZHEIMER_DISEASE_UP	0.694611	0.932587	0.678679	0.888854	347	1	FKBP1A	FKBP1A
ZHAN_MULTIPLE_MYELOMA_SUBGROUPS	0.694611	0.932587	0.678679	0.888854	347	1	FKBP1A	FKBP1A
BLALOCK_ALZHEIMERS_DISEASE_INCIPIENT_UP	0.594524	0.913906	0.223683	0.888762	455	14	S100A4, ARPC1B, DCN, CLU, NFIC, BGN	S100A4, ARPC1B, DCN, CLU, NFIC, BGN
PETRETTO_CARDIAC_HYPERTROPHY	0.611026	0.922464	0.367001	0.888365	398	4	ANXA4, TUBA1C	ANXA4, TUBA1C
REACTOME_METABOLISM_OF_STEROIDS	0.611026	0.922464	0.366667	0.887557	398	4	TSPO, PMVK, GGPS1, LGMN	TSPO, PMVK, GGPS1, LGMN
XU_CREBBP_TARGETS_UP	0.611026	0.922464	0.366667	0.887557	398	4	S100A6, NME4, HMOX1, LGMN	S100A6, NME4, HMOX1, LGMN
ELVIDGE_HYPOXIA_BY_DMOG_UP	0.59944	0.917219	0.265679	0.887372	427	9	S100A4, TGFBI, S100A6, EGR1, CD59, PLAUR, ADM, ASPH	S100A4, TGFBI, S100A6, EGR1, CD59, PLAUR, ADM, ASPH
WP_REGULATION_OF_ACTIN_CYTOSKELETON	0.580153	0.903694	0.341828	0.88723	379	5	GSN, TMSB4X	GSN, TMSB4X
KARLSSON_TGFB1_TARGETS_UP	0.580153	0.903694	0.341626	0.886704	379	5	ANXA2, MIR22HG, SLC25A5	ANXA2, MIR22HG, SLC25A5
REACTOME_GLUCONEOGENESIS	0.604101	0.917842	0.41446	0.886623	382	3	ALDOA	ALDOA
REACTOME_GLUCOSE_METABOLISM	0.604101	0.917842	0.41446	0.886623	382	3	ALDOA	ALDOA
LINDSTEDT_DENDRITIC_CELL_MATURATION_D	0.585329	0.9067	0.317073	0.886311	390	6	TGFBI, F13A1, FCGRT, DAB2, RAB31, LST1	TGFBI, F13A1, FCGRT, DAB2, RAB31, LST1
GROSS_HYPOXIA_VIA_HIF1A_DN	0.614089	0.922464	0.365994	0.885928	400	4	PRDX5, NFKBIA	PRDX5, NFKBIA
MATSUDA_NATURAL_KILLER_DIFFERENTIATION	0.602548	0.917436	0.205903	0.885548	472	17	ALDOA, SERPINB1, IL1B, FKBP1A, COX5B, CSRP1, PLAUR, CDK4, MS4A6A, MEF2C, CXCL3, KCTD12, ID3, MPEG1, FSTL1, PAK1	ALDOA, SERPINB1, IL1B, FKBP1A, COX5B, CSRP1, PLAUR, CDK4, MS4A6A, MEF2C, CXCL3, KCTD12, ID3, MPEG1, FSTL1, PAK1
REACTOME_C_TYPE_LECTIN_RECEPTORS_CLRS	0.58982	0.909987	0.316314	0.884189	393	6	PSMB7, NFKBIA, IL1B, FCER1G	PSMB7, NFKBIA, IL1B, FCER1G
ZHU_CMV_24_HR_DN	0.58982	0.909987	0.31587	0.882948	393	6	CFD, FTL, NFIC	CFD, FTL, NFIC
ZHU_CMV_ALL_DN	0.58982	0.909987	0.31587	0.882948	393	6	CFD, FTL, NFIC	CFD, FTL, NFIC
MARSON_BOUND_BY_FOXP3_STIMULATED	0.613018	0.922464	0.16817	0.881448	517	31	OAZ1, IER3, ARPC1B, SERF2, S100A6, JUNB, HNRNPA1, GADD45B, FKBP1A, NDUFAF3, NDUFS6, C1orf43, CDK4, MS4A6A, MRPL34, PMVK, ADM, LY96, SH2B3, EPB41L2, ASPH	OAZ1, IER3, ARPC1B, SERF2, S100A6, JUNB, HNRNPA1, GADD45B, FKBP1A, NDUFAF3, NDUFS6, C1orf43, CDK4, MS4A6A, MRPL34, PMVK, ADM, LY96, SH2B3, EPB41L2, ASPH
UDAYAKUMAR_MED1_TARGETS_DN	0.58988	0.909987	0.242574	0.880532	442	11	GSN, TNFAIP2, JUNB, GADD45B, CDKN1A, HMOX1, RCAN1, ADM	GSN, TNFAIP2, JUNB, GADD45B, CDKN1A, HMOX1, RCAN1, ADM
LEE_LIVER_CANCER_E2F1_UP	0.621746	0.92588	0.363636	0.880221	405	4	ANXA2, TMEM176B, GGH, TUBB2A	ANXA2, TMEM176B, GGH, TUBB2A
REACTOME_ACTIVATION_OF_NMDA_RECEPTORS_AND_POSTSYNAPTIC_EVENTS	0.621746	0.92588	0.363636	0.880221	405	4	TUBA1B, TUBA1C, CAMK1, TUBB2A	TUBA1B, TUBA1C, CAMK1, TUBB2A
REACTOME_FACTORS_INVOLVED_IN_MEGAKARYOCYTE_DEVELOPMENT_AND_PLATELET_PRODUCTION	0.621746	0.92588	0.363636	0.880221	405	4	TUBA1B, TUBA1C, SH2B3, TUBB2A	TUBA1B, TUBA1C, SH2B3, TUBB2A
REACTOME_HCMV_INFECTION	0.621746	0.92588	0.363636	0.880221	405	4	TUBA1B, TUBA1C, CHMP2B, TUBB2A	TUBA1B, TUBA1C, CHMP2B, TUBB2A
REACTOME_SEALING_OF_THE_NUCLEAR_ENVELOPE_NE_BY_ESCRT_III	0.621746	0.92588	0.363636	0.880221	405	4	TUBA1B, TUBA1C, CHMP2B, TUBB2A	TUBA1B, TUBA1C, CHMP2B, TUBB2A
REACTOME_ER_TO_GOLGI_ANTEROGRADE_TRANSPORT	0.594161	0.913854	0.293578	0.879948	406	7	TUBA1B, TRAPPC1, TUBA1C, CD59, CTSZ, TUBB2A, COPG1	TUBA1B, TRAPPC1, TUBA1C, CD59, CTSZ, TUBB2A, COPG1
REACTOME_TRANSPORT_TO_THE_GOLGI_AND_SUBSEQUENT_MODIFICATION	0.594161	0.913854	0.293578	0.879948	406	7	TUBA1B, TRAPPC1, TUBA1C, CD59, CTSZ, TUBB2A, COPG1	TUBA1B, TRAPPC1, TUBA1C, CD59, CTSZ, TUBB2A, COPG1
MARSON_BOUND_BY_E2F4_UNSTIMULATED	0.613445	0.922464	0.263313	0.879467	437	9	RPS20, RPL4, RPS3A	RPS20, RPL4, RPS3A
KEGG_GLYCOLYSIS_GLUCONEOGENESIS	0.61041	0.922464	0.41	0.877083	386	3	ALDOA	ALDOA
BROWNE_HCMV_INFECTION_18HR_UP	0.593893	0.913854	0.337801	0.876777	388	5	NFKBIA, CD83, HSPA6, ETV5	NFKBIA, CD83, HSPA6, ETV5
VART_KSHV_INFECTION_ANGIOGENIC_MARKERS_DN	0.596947	0.91643	0.337354	0.875617	390	5	CCL2, STAB1, CXCL1, ID3	CCL2, STAB1, CXCL1, ID3
RICKMAN_TUMOR_DIFFERENTIATED_WELL_VS_POORLY_UP	0.602721	0.917436	0.252656	0.875425	442	10	RPL23, SLC25A6, RPL17, EIF3L, MDH1, ETV5	RPL23, SLC25A6, RPL17, EIF3L, MDH1, ETV5
CUI_TCF21_TARGETS_2_DN	0.633714	0.932587	0.195444	0.875166	499	19	GSN, NFKBIA, ANXA4, MIR22HG, NBEAL1, CD59, MEF2C, CXCL3, MAFB, KCTD12, RCAN1, ADM, SH2B3, TUBB2A, HHEX, SSBP2	GSN, NFKBIA, ANXA4, MIR22HG, NBEAL1, CD59, MEF2C, CXCL3, MAFB, KCTD12, RCAN1, ADM, SH2B3, TUBB2A, HHEX, SSBP2
MOOTHA_GLUCONEOGENESIS	0.611987	0.922464	0.408744	0.874395	387	3	ALDOA	ALDOA
MAGRANGEAS_MULTIPLE_MYELOMA_IGG_VS_IGA_UP	0.623568	0.927588	0.481928	0.874083	380	2	CST3, AP1B1	CST3, AP1B1
PID_HNF3A_PATHWAY	0.623568	0.927588	0.481928	0.874083	380	2	NFIC, AP1B1	NFIC, AP1B1
CHARAFE_BREAST_CANCER_LUMINAL_VS_MESENCHYMAL_UP	0.598473	0.917219	0.33658	0.873609	391	5	SERF2, CRIP2, C1orf43, ADIRF	SERF2, CRIP2, C1orf43, ADIRF
CHIANG_LIVER_CANCER_SUBCLASS_POLYSOMY7_UP	0.720559	0.932587	0.666667	0.873122	360	1	FCGRT	FCGRT
VALK_AML_CLUSTER_3	0.720559	0.932587	0.666667	0.873122	360	1	FCGRT	FCGRT
GROSS_HYPOXIA_VIA_ELK3_AND_HIF1A_UP	0.625532	0.930174	0.274816	0.872681	440	8	ANXA2, PRDX5, NFKBIA	ANXA2, PRDX5, NFKBIA
IVANOVA_HEMATOPOIESIS_EARLY_PROGENITOR	0.603426	0.917842	0.232967	0.872671	457	12	RPS20, CRTAC1, MANF, CSRP1, CDK4, LRRC59, ABL2, MDH1, RNF130, GNA15	RPS20, CRTAC1, MANF, CSRP1, CDK4, LRRC59, ABL2, MDH1, RNF130, GNA15
YAO_TEMPORAL_RESPONSE_TO_PROGESTERONE_CLUSTER_1	0.6	0.917219	0.336211	0.872651	392	5	TGFBI, GADD45B, NR4A1, ID3	TGFBI, GADD45B, NR4A1, ID3
VIETOR_IFRD1_TARGETS	0.613565	0.922464	0.407855	0.872494	388	3	TOMM7, CTSZ, FUNDC2	TOMM7, CTSZ, FUNDC2
CASORELLI_ACUTE_PROMYELOCYTIC_LEUKEMIA_UP	0.62695	0.930605	0.27473	0.872411	441	8	CFD, NFKBIA, TOMM7, STAB1	CFD, NFKBIA, TOMM7, STAB1
TURASHVILI_BREAST_DUCTAL_CARCINOMA_VS_DUCTAL_NORMAL_DN	0.62695	0.930605	0.274721	0.872379	441	8	MGP, CFD	MGP, CFD
LIU_NASOPHARYNGEAL_CARCINOMA	0.638591	0.932587	0.360339	0.872241	416	4	LGALS1, CD59	LGALS1, CD59
WP_NAD_METABOLISM_IN_ONCOGENEINDUCED_SENESCENCE_AND_MITOCHONDRIAL_DYSFUNCTIONASSOCIATED_SENESCENCE	0.640123	0.932587	0.359552	0.870334	417	4	IL1B, SIRT2, MDH1	IL1B, SIRT2, MDH1
ZHENG_GLIOBLASTOMA_PLASTICITY_UP	0.600299	0.917219	0.311204	0.869904	400	6	IER3, CLU, ACOT7, ETV5, ASPH	IER3, CLU, ACOT7, ETV5, ASPH
IKEDA_MIR1_TARGETS_UP	0.626841	0.930605	0.479567	0.869801	382	2	PMP22, DDX3X	PMP22	DDX3X
BLANCO_MELO_RESPIRATORY_SYNCYTIAL_VIRUS_INFECTION_A594_CELLS_DN	0.730539	0.932587	0.663664	0.869189	365	1	TPPP3	TPPP3
SMID_BREAST_CANCER_LUMINAL_B_UP	0.730539	0.932587	0.663664	0.869189	365	1	TPPP3	TPPP3
SMID_BREAST_CANCER_RELAPSE_IN_PLEURA_UP	0.730539	0.932587	0.663664	0.869189	365	1	TPPP3	TPPP3
VANDESLUIS_COMMD1_TARGETS_GROUP_4_DN	0.730539	0.932587	0.663664	0.869189	365	1	TPPP3	TPPP3
REACTOME_CARGO_CONCENTRATION_IN_THE_ER	0.630115	0.932587	0.478916	0.86862	384	2	CD59, CTSZ	CD59, CTSZ
SCHRAETS_MLL_TARGETS_UP	0.630115	0.932587	0.478916	0.86862	384	2	DCN, CTSZ	DCN, CTSZ
GRAESSMANN_APOPTOSIS_BY_SERUM_DEPRIVATION_UP	0.641318	0.932587	0.193714	0.867417	505	19	HSPB1, CCL2, HNRNPA1, GADD45B, PHLDA2, PFDN5, BGN, EGR1, CD59, CXCL3, AQP1, KCTD12, PRDX4, NIFK, FSTL1, IFNGR2, TLR2, ZNF503	HSPB1, CCL2, HNRNPA1, GADD45B, PHLDA2, PFDN5, BGN, EGR1, CD59, CXCL3, AQP1, KCTD12, PRDX4, NIFK, FSTL1, IFNGR2, TLR2, ZNF503
JAZAG_TGFB1_SIGNALING_UP	0.630115	0.932587	0.477646	0.866317	384	2	PMP22, HLA-A	PMP22	HLA-A
WP_MALE_INFERTILITY	0.630915	0.932587	0.404834	0.866031	399	3	CLU, TNF, ETV5	CLU, TNF, ETV5
YAO_TEMPORAL_RESPONSE_TO_PROGESTERONE_CLUSTER_16	0.644717	0.932587	0.357576	0.865551	420	4	BGN, NME4, DAB2, FADS1	BGN, NME4, DAB2, FADS1
BEIER_GLIOMA_STEM_CELL_DN	0.732535	0.932587	0.660661	0.865256	366	1	DDAH2	DDAH2
WP_NITRIC_OXIDE_METABOLISM_IN_CYSTIC_FIBROSIS	0.732535	0.932587	0.660661	0.865256	366	1	DDAH2	DDAH2
SMITH_TERT_TARGETS_DN	0.644717	0.932587	0.357369	0.86505	420	4	GSN, ANXA4, NME4	GSN, ANXA4, NME4
LEE_TARGETS_OF_PTCH1_AND_SUFU_UP	0.630115	0.932587	0.476671	0.864549	384	2	RPL23, C1QA	RPL23, C1QA
WP_ALLOGRAFT_REJECTION	0.610219	0.922464	0.288327	0.864209	417	7	TUBA1B, IL1B, C1QC, TNF, C1QA, CD86	TUBA1B, IL1B, C1QC, TNF, C1QA, CD86
KONG_E2F3_TARGETS	0.644717	0.932587	0.357008	0.864177	420	4	RPL12, F13A1, DCK	RPL12, F13A1, DCK
GAURNIER_PSMD4_TARGETS	0.610219	0.922464	0.288173	0.863747	417	7	CCL3, CCL2, TNF, CXCL3, CXCL1, CD86	CCL3, CCL2, TNF, CXCL3, CXCL1, CD86
WP_TCELL_RECEPTOR_TCR_SIGNALING_PATHWAY	0.618321	0.923783	0.332675	0.863473	404	5	NFKBIA, IL1B, CD83	NFKBIA, IL1B, CD83
CHARAFE_BREAST_CANCER_LUMINAL_VS_MESENCHYMAL_DN	0.648883	0.932587	0.188289	0.863183	522	20	EIF4A1, ANXA2, TGFBI, SERPINB1, PMP22, PLAU, DAB2, RAB31, KCTD12, GNG12, ETV5, SH2B3, EPB41L2, RAB34, FSTL1, IFNGR2, FSCN1, SERPINE1	EIF4A1, ANXA2, TGFBI, SERPINB1, PMP22, PLAU, DAB2, RAB31, KCTD12, GNG12, ETV5, SH2B3, EPB41L2, RAB34, FSTL1, IFNGR2, FSCN1, SERPINE1
BIOCARTA_CLASSIC_PATHWAY	0.630115	0.932587	0.475904	0.863157	384	2	C1QC, C1QA	C1QC, C1QA
REACTOME_CREATION_OF_C4_AND_C2_ACTIVATORS	0.630115	0.932587	0.475904	0.863157	384	2	C1QC, C1QA	C1QC, C1QA
BURTON_ADIPOGENESIS_3	0.647779	0.932587	0.356065	0.861894	422	4	GAS6, AQP1, DCK	GAS6, AQP1, DCK
HELLER_SILENCED_BY_METHYLATION_DN	0.621374	0.92588	0.33199	0.861694	406	5	PLTP, HMOX1, HSPA6, EPB41L2	PLTP, HMOX1, HSPA6, EPB41L2
MANNE_COVID19_COMBINED_COHORT_VS_HEALTHY_DONOR_PLATELETS_DN	0.614599	0.922464	0.287462	0.861616	420	7	TGFBI, MS4A7, TPPP3, NR4A1, KCTD12, TNS1, MPEG1	TGFBI, MS4A7, TPPP3, NR4A1, KCTD12, TNS1, MPEG1
BIOCARTA_CALCINEURIN_PATHWAY	0.740519	0.932587	0.657658	0.861323	370	1	CDKN1A	CDKN1A
BIOCARTA_G2_PATHWAY	0.740519	0.932587	0.657658	0.861323	370	1	CDKN1A	CDKN1A
BIOCARTA_P53HYPOXIA_PATHWAY	0.740519	0.932587	0.657658	0.861323	370	1	CDKN1A	CDKN1A
BRACHAT_RESPONSE_TO_CAMPTOTHECIN_UP	0.740519	0.932587	0.657658	0.861323	370	1	CDKN1A	CDKN1A
BRACHAT_RESPONSE_TO_CISPLATIN	0.740519	0.932587	0.657658	0.861323	370	1	CDKN1A	CDKN1A
BRACHAT_RESPONSE_TO_METHOTREXATE_UP	0.740519	0.932587	0.657658	0.861323	370	1	CDKN1A	CDKN1A
CHANG_IMMORTALIZED_BY_HPV31_DN	0.740519	0.932587	0.657658	0.861323	370	1	CDKN1A	CDKN1A
CHEMNITZ_RESPONSE_TO_PROSTAGLANDIN_E2_DN	0.740519	0.932587	0.657658	0.861323	370	1	CDKN1A	CDKN1A
COLLER_MYC_TARGETS_DN	0.740519	0.932587	0.657658	0.861323	370	1	CDKN1A	CDKN1A
GENTILE_UV_LOW_DOSE_UP	0.740519	0.932587	0.657658	0.861323	370	1	CDKN1A	CDKN1A
HE_PTEN_TARGETS_UP	0.740519	0.932587	0.657658	0.861323	370	1	CDKN1A	CDKN1A
HERNANDEZ_ABERRANT_MITOSIS_BY_DOCETACEL_4NM_UP	0.740519	0.932587	0.657658	0.861323	370	1	CDKN1A	CDKN1A
IBRAHIM_NRF3_DOWN	0.740519	0.932587	0.657658	0.861323	370	1	CDKN1A	CDKN1A
KANNAN_TP53_TARGETS_UP	0.740519	0.932587	0.657658	0.861323	370	1	CDKN1A	CDKN1A
KOMMAGANI_TP63_GAMMA_TARGETS	0.740519	0.932587	0.657658	0.861323	370	1	CDKN1A	CDKN1A
MEINHOLD_OVARIAN_CANCER_LOW_GRADE_UP	0.740519	0.932587	0.657658	0.861323	370	1	CDKN1A	CDKN1A
PID_NOTCH_PATHWAY	0.740519	0.932587	0.657658	0.861323	370	1	CDKN1A	CDKN1A
PID_PI3KCI_AKT_PATHWAY	0.740519	0.932587	0.657658	0.861323	370	1	CDKN1A	CDKN1A
PID_TAP63_PATHWAY	0.740519	0.932587	0.657658	0.861323	370	1	CDKN1A	CDKN1A
REACTOME_AKT_PHOSPHORYLATES_TARGETS_IN_THE_CYTOSOL	0.740519	0.932587	0.657658	0.861323	370	1	CDKN1A	CDKN1A
REACTOME_DNA_DAMAGE_TELOMERE_STRESS_INDUCED_SENESCENCE	0.740519	0.932587	0.657658	0.861323	370	1	CDKN1A	CDKN1A
REACTOME_FLT3_SIGNALING_IN_DISEASE	0.740519	0.932587	0.657658	0.861323	370	1	CDKN1A	CDKN1A
REACTOME_FORMATION_OF_SENESCENCE_ASSOCIATED_HETEROCHROMATIN_FOCI_SAHF	0.740519	0.932587	0.657658	0.861323	370	1	CDKN1A	CDKN1A
REACTOME_RUNX3_REGULATES_CDKN1A_TRANSCRIPTION	0.740519	0.932587	0.657658	0.861323	370	1	CDKN1A	CDKN1A
REACTOME_SIGNALING_BY_FLT3_FUSION_PROTEINS	0.740519	0.932587	0.657658	0.861323	370	1	CDKN1A	CDKN1A
REACTOME_SIGNALING_BY_FLT3_ITD_AND_TKD_MUTANTS	0.740519	0.932587	0.657658	0.861323	370	1	CDKN1A	CDKN1A
REACTOME_STAT5_ACTIVATION_DOWNSTREAM_OF_FLT3_ITD_MUTANTS	0.740519	0.932587	0.657658	0.861323	370	1	CDKN1A	CDKN1A
REACTOME_TFAP2_AP_2_FAMILY_REGULATES_TRANSCRIPTION_OF_CELL_CYCLE_FACTORS	0.740519	0.932587	0.657658	0.861323	370	1	CDKN1A	CDKN1A
REACTOME_TP53_REGULATES_TRANSCRIPTION_OF_CELL_CYCLE_GENES	0.740519	0.932587	0.657658	0.861323	370	1	CDKN1A	CDKN1A
REACTOME_TP53_REGULATES_TRANSCRIPTION_OF_GENES_INVOLVED_IN_G1_CELL_CYCLE_ARREST	0.740519	0.932587	0.657658	0.861323	370	1	CDKN1A	CDKN1A
REACTOME_TRANSCRIPTIONAL_REGULATION_BY_THE_AP_2_TFAP2_FAMILY_OF_TRANSCRIPTION_FACTORS	0.740519	0.932587	0.657658	0.861323	370	1	CDKN1A	CDKN1A
REICHERT_G1S_REGULATORS_AS_PI3K_TARGETS	0.740519	0.932587	0.657658	0.861323	370	1	CDKN1A	CDKN1A
SA_G2_AND_M_PHASES	0.740519	0.932587	0.657658	0.861323	370	1	CDKN1A	CDKN1A
SA_TRKA_RECEPTOR	0.740519	0.932587	0.657658	0.861323	370	1	CDKN1A	CDKN1A
SCHAVOLT_TARGETS_OF_TP53_AND_TP63	0.740519	0.932587	0.657658	0.861323	370	1	CDKN1A	CDKN1A
SCIAN_CELL_CYCLE_TARGETS_OF_TP53_AND_TP73_UP	0.740519	0.932587	0.657658	0.861323	370	1	CDKN1A	CDKN1A
SEITZ_NEOPLASTIC_TRANSFORMATION_BY_8P_DELETION_DN	0.740519	0.932587	0.657658	0.861323	370	1	CDKN1A	CDKN1A
WHITESIDE_CISPLATIN_RESISTANCE_UP	0.740519	0.932587	0.657658	0.861323	370	1	CDKN1A	CDKN1A
WHITFIELD_CELL_CYCLE_LITERATURE	0.740519	0.932587	0.657658	0.861323	370	1	CDKN1A	CDKN1A
WP_AMPACTIVATED_PROTEIN_KINASE_AMPK_SIGNALING	0.740519	0.932587	0.657658	0.861323	370	1	CDKN1A	CDKN1A
WP_FGF23_SIGNALING_IN_HYPOPHOSPHATEMIC_RICKETS_AND_RELATED_DISORDERS	0.740519	0.932587	0.657658	0.861323	370	1	CDKN1A	CDKN1A
WP_FGFR3_SIGNALING_IN_CHONDROCYTE_PROLIFERATION_AND_TERMINAL_DIFFERENTIATION	0.740519	0.932587	0.657658	0.861323	370	1	CDKN1A	CDKN1A
WP_GALANIN_RECEPTOR_PATHWAY	0.740519	0.932587	0.657658	0.861323	370	1	CDKN1A	CDKN1A
WP_HEPATITIS_C_AND_HEPATOCELLULAR_CARCINOMA	0.740519	0.932587	0.657658	0.861323	370	1	CDKN1A	CDKN1A
WP_LNCRNAMEDIATED_MECHANISMS_OF_THERAPEUTIC_RESISTANCE	0.740519	0.932587	0.657658	0.861323	370	1	CDKN1A	CDKN1A
WP_MIR517_RELATIONSHIP_WITH_ARCN1_AND_USP1	0.740519	0.932587	0.657658	0.861323	370	1	CDKN1A	CDKN1A
WP_MIRNAS_INVOLVED_IN_DNA_DAMAGE_RESPONSE	0.740519	0.932587	0.657658	0.861323	370	1	CDKN1A	CDKN1A
WP_TP53_NETWORK	0.740519	0.932587	0.657658	0.861323	370	1	CDKN1A	CDKN1A
ZERBINI_RESPONSE_TO_SULINDAC_DN	0.740519	0.932587	0.657658	0.861323	370	1	CDKN1A	CDKN1A
ZHAN_MULTIPLE_MYELOMA_UP	0.740519	0.932587	0.657658	0.861323	370	1	CDKN1A	CDKN1A
VERNELL_RETINOBLASTOMA_PATHWAY_UP	0.649311	0.932587	0.35535	0.860164	423	4	CDKN1A, EGR1, DCK	CDKN1A, EGR1, DCK
KUWANO_RNA_STABILIZED_BY_NO	0.640379	0.932587	0.401813	0.859568	405	3	GADD45B, HMOX1, ID3	GADD45B, HMOX1, ID3
WEINMANN_ADAPTATION_TO_HYPOXIA_DN	0.640379	0.932587	0.401813	0.859568	405	3	IER3, PLAUR, ID3	IER3, PLAUR, ID3
WP_LNCRNA_IN_CANONICAL_WNT_SIGNALING_AND_COLORECTAL_CANCER	0.638298	0.932587	0.472923	0.857752	389	2	PLAU, HNRNPU	PLAU	HNRNPU
REACTOME_ROLE_OF_PHOSPHOLIPIDS_IN_PHAGOCYTOSIS	0.639935	0.932587	0.472892	0.857694	390	2	PLD3, FCGR2A	PLD3, FCGR2A
REACTOME_MITOCHONDRIAL_PROTEIN_IMPORT	0.643533	0.932587	0.400168	0.856049	407	3	TOMM7, SLC25A6	TOMM7, SLC25A6
SCHLESINGER_METHYLATED_DE_NOVO_IN_CANCER	0.643208	0.932587	0.471939	0.855966	392	2	PMP22, GNAS	PMP22	GNAS
ZWANG_CLASS_3_TRANSIENTLY_INDUCED_BY_EGF	0.632732	0.932587	0.204646	0.854837	490	16	IER3, CRIP2, JUNB, KDM6B, IL1B, NR4A1, PLAUR, EMP1, RCAN1, CXCL1, ADM, HES1, SGMS2, SIK1, SERPINE1	IER3, CRIP2, JUNB, KDM6B, IL1B, NR4A1, PLAUR, EMP1, RCAN1, CXCL1, ADM, HES1, SGMS2, SIK1, SERPINE1
SENESE_HDAC1_TARGETS_UP	0.632732	0.932587	0.204625	0.85475	490	16	RPL27A, CCL3, CCL2, NFKBIA	RPL27A, CCL3, CCL2, NFKBIA
BIOCARTA_GATA3_PATHWAY	0.744511	0.932587	0.651652	0.853457	372	1	MAP2K3	MAP2K3
BIOCARTA_HCMV_PATHWAY	0.744511	0.932587	0.651652	0.853457	372	1	MAP2K3	MAP2K3
PID_CXCR3_PATHWAY	0.744511	0.932587	0.651652	0.853457	372	1	MAP2K3	MAP2K3
PID_P38_GAMMA_DELTA_PATHWAY	0.744511	0.932587	0.651652	0.853457	372	1	MAP2K3	MAP2K3
PID_RHOA_PATHWAY	0.744511	0.932587	0.651652	0.853457	372	1	MAP2K3	MAP2K3
PID_VEGFR1_2_PATHWAY	0.744511	0.932587	0.651652	0.853457	372	1	MAP2K3	MAP2K3
REACTOME_ACTIVATED_TAK1_MEDIATES_P38_MAPK_ACTIVATION	0.744511	0.932587	0.651652	0.853457	372	1	MAP2K3	MAP2K3
REACTOME_UPTAKE_AND_FUNCTION_OF_ANTHRAX_TOXINS	0.744511	0.932587	0.651652	0.853457	372	1	MAP2K3	MAP2K3
STONER_ESOPHAGEAL_CARCINOGENESIS_UP	0.744511	0.932587	0.651652	0.853457	372	1	MAP2K3	MAP2K3
WP_4HYDROXYTAMOXIFEN_DEXAMETHASONE_AND_RETINOIC_ACIDS_REGULATION_OF_P27_EXPRESSION	0.744511	0.932587	0.651652	0.853457	372	1	MAP2K3	MAP2K3
WP_EMBRYONIC_STEM_CELL_PLURIPOTENCY_PATHWAYS	0.744511	0.932587	0.651652	0.853457	372	1	MAP2K3	MAP2K3
WP_MAPK_CASCADE	0.744511	0.932587	0.651652	0.853457	372	1	MAP2K3	MAP2K3
WP_PHYSIOLOGICAL_AND_PATHOLOGICAL_HYPERTROPHY_OF_THE_HEART	0.744511	0.932587	0.651652	0.853457	372	1	MAP2K3	MAP2K3
WP_SEROTONIN_HTR1_GROUP_AND_FOS_PATHWAY	0.744511	0.932587	0.651652	0.853457	372	1	MAP2K3	MAP2K3
WU_HBX_TARGETS_1_DN	0.744511	0.932587	0.651652	0.853457	372	1	MAP2K3	MAP2K3
LENAOUR_DENDRITIC_CELL_MATURATION_DN	0.653944	0.932587	0.193387	0.85322	513	18	S100A4, IER3, NFKBIA, CSF1R, IL1B, STAB1, FCER1G, TNF, PLAUR, CXCL3, FCGR2A, EMP1, LGMN, LST1, NMB, ME1	S100A4, IER3, NFKBIA, CSF1R, IL1B, STAB1, FCER1G, TNF, PLAUR, CXCL3, FCGR2A, EMP1, LGMN, LST1, NMB, ME1
DACOSTA_LOW_DOSE_UV_RESPONSE_VIA_ERCC3_XPCS_DN	0.646688	0.932587	0.398829	0.853185	409	3	EIF4A1, MIR22HG	EIF4A1, MIR22HG
CHEN_LIVER_METABOLISM_QTL_CIS	0.648265	0.932587	0.398792	0.853105	410	3	DBI, FCER1G, DUSP23	DBI, FCER1G, DUSP23
JAIN_NFKB_SIGNALING	0.653028	0.932587	0.46988	0.852231	398	2	PLAU, PMVK	PLAU, PMVK
KEGG_PEROXISOME	0.653028	0.932587	0.46988	0.852231	398	2	PRDX5, PMVK	PRDX5, PMVK
LEE_LIVER_CANCER_DENA_UP	0.653028	0.932587	0.46987	0.852214	398	2	ANXA2	ANXA2
CROONQUIST_NRAS_SIGNALING_UP	0.630534	0.932587	0.328267	0.852033	412	5	CCL3, LGALS1, TUBB2A, CD86, MSR1	CCL3, LGALS1, TUBB2A, CD86, MSR1
ROSS_AML_WITH_CBFB_MYH11_FUSION	0.656968	0.932587	0.351515	0.850881	428	4	TGFBI, TNFAIP2, KCTD12, CLEC7A	TGFBI, TNFAIP2, KCTD12, CLEC7A
REACTOME_TRANSFERRIN_ENDOCYTOSIS_AND_RECYCLING	0.750499	0.932587	0.648649	0.849524	375	1	MCOLN1	MCOLN1
REACTOME_TRP_CHANNELS	0.750499	0.932587	0.648649	0.849524	375	1	MCOLN1	MCOLN1
WP_IRON_METABOLISM_IN_PLACENTA	0.750499	0.932587	0.648649	0.849524	375	1	MCOLN1	MCOLN1
TARTE_PLASMA_CELL_VS_B_LYMPHOCYTE_DN	0.648265	0.932587	0.397106	0.8495	410	3	SERPINB1, CD83	SERPINB1, CD83
CONCANNON_APOPTOSIS_BY_EPOXOMICIN_UP	0.640464	0.932587	0.203297	0.849203	496	16	ANXA2, HSPB1, CLU, PHLDA2, MIR22HG, CDKN1A, PLD3, HMOX1, NQO2, HSPA6	ANXA2, HSPB1, CLU, PHLDA2, MIR22HG, CDKN1A, PLD3, HMOX1, NQO2, HSPA6
REACTOME_SIGNALING_BY_NTRKS	0.66383	0.932587	0.267024	0.84794	467	8	AP2M1, JUNB, AP2S1, EGR1, MEF2C, ID3	AP2M1, JUNB, AP2S1, EGR1, MEF2C, ID3
XU_GH1_AUTOCRINE_TARGETS_UP	0.66383	0.932587	0.266871	0.847454	467	8	RPL8, LGALS1, SLC25A6, GGH, RCAN1, ID3, CLEC7A, CYBRD1	RPL8, LGALS1, SLC25A6, GGH, RCAN1, ID3, CLEC7A, CYBRD1
BLANCO_MELO_RESPIRATORY_SYNCYTIAL_VIRUS_INFECTION_A594_CELLS_UP	0.659033	0.932587	0.192057	0.847352	517	18	CCL3, CCL2, CRTAC1, IL1B, CD68, EGR1, PLAU, TNF, PLAUR, HSPA6, EMP1, CXCL1, SH2B3	CCL3, CCL2, CRTAC1, IL1B, CD68, EGR1, PLAU, TNF, PLAUR, HSPA6, EMP1, CXCL1, SH2B3
KEGG_VEGF_SIGNALING_PATHWAY	0.661211	0.932587	0.466867	0.846768	403	2	HSPB1, PLA2G2A	HSPB1, PLA2G2A
WANG_LMO4_TARGETS_UP	0.665248	0.932587	0.266617	0.846646	468	8	GRN, HNRNPA1, DBI, SLC25A6	GRN, HNRNPA1, DBI, SLC25A6
GROSS_HYPOXIA_VIA_ELK3_DN	0.651261	0.932587	0.253468	0.846586	464	9	CCL2, PRDX5, NFKBIA, EGR1, CXCL3, RCAN1, ADM	CCL2, PRDX5, NFKBIA, EGR1, CXCL3, RCAN1, ADM
BERENJENO_ROCK_SIGNALING_NOT_VIA_RHOA_DN	0.752495	0.932587	0.645646	0.845591	376	1	EGR1	EGR1
BIOCARTA_CDK5_PATHWAY	0.752495	0.932587	0.645646	0.845591	376	1	EGR1	EGR1
FRIDMAN_SENESCENCE_DN	0.752495	0.932587	0.645646	0.845591	376	1	EGR1	EGR1
HERNANDEZ_MITOTIC_ARREST_BY_DOCETAXEL_2_DN	0.752495	0.932587	0.645646	0.845591	376	1	EGR1	EGR1
HOLLEMAN_DAUNORUBICIN_B_ALL_UP	0.752495	0.932587	0.645646	0.845591	376	1	EGR1	EGR1
HUNSBERGER_EXERCISE_REGULATED_GENES	0.752495	0.932587	0.645646	0.845591	376	1	EGR1	EGR1
KYNG_DNA_DAMAGE_BY_4NQO_OR_GAMMA_RADIATION	0.752495	0.932587	0.645646	0.845591	376	1	EGR1	EGR1
LEIN_NEURON_MARKERS	0.752495	0.932587	0.645646	0.845591	376	1	EGR1	EGR1
MURAKAMI_UV_RESPONSE_1HR_DN	0.752495	0.932587	0.645646	0.845591	376	1	EGR1	EGR1
MURAKAMI_UV_RESPONSE_24HR	0.752495	0.932587	0.645646	0.845591	376	1	EGR1	EGR1
MURAKAMI_UV_RESPONSE_6HR_DN	0.752495	0.932587	0.645646	0.845591	376	1	EGR1	EGR1
PID_AR_TF_PATHWAY	0.752495	0.932587	0.645646	0.845591	376	1	EGR1	EGR1
PID_PI3K_PLC_TRK_PATHWAY	0.752495	0.932587	0.645646	0.845591	376	1	EGR1	EGR1
RIZ_ERYTHROID_DIFFERENTIATION_12HR	0.752495	0.932587	0.645646	0.845591	376	1	EGR1	EGR1
TERAO_AOX4_TARGETS_HG_DN	0.752495	0.932587	0.645646	0.845591	376	1	EGR1	EGR1
WP_LET7_INHIBITION_OF_ES_CELL_REPROGRAMMING	0.752495	0.932587	0.645646	0.845591	376	1	EGR1	EGR1
WP_PREIMPLANTATION_EMBRYO	0.752495	0.932587	0.645646	0.845591	376	1	EGR1	EGR1
YEMELYANOV_GR_TARGETS_DN	0.752495	0.932587	0.645646	0.845591	376	1	EGR1	EGR1
WP_BREAST_CANCER_PATHWAY	0.67075	0.932587	0.348485	0.843546	437	4	GADD45B, CDKN1A, CDK4, HES1	GADD45B, CDKN1A, CDK4, HES1
SPIELMAN_LYMPHOBLAST_EUROPEAN_VS_ASIAN_2FC_UP	0.669394	0.932587	0.464589	0.842635	408	2	HSPB1	HSPB1
BIOCARTA_NKT_PATHWAY	0.669394	0.932587	0.464292	0.842097	408	2	CCL3	CCL3
WP_SELECTIVE_EXPRESSION_OF_CHEMOKINE_RECEPTORS_DURING_TCELL_POLARIZATION	0.669394	0.932587	0.464292	0.842097	408	2	CCL3	CCL3
AGARWAL_AKT_PATHWAY_TARGETS	0.762475	0.934799	0.642643	0.841658	381	1	PLAU	PLAU
LI_PROSTATE_CANCER_EPIGENETIC	0.762475	0.934799	0.642643	0.841658	381	1	PLAU	PLAU
TSUNODA_CISPLATIN_RESISTANCE_UP	0.762475	0.934799	0.642643	0.841658	381	1	PLAU	PLAU
WP_NCRNAS_INVOLVED_IN_WNT_SIGNALING_IN_HEPATOCELLULAR_CARCINOMA	0.762475	0.934799	0.642643	0.841658	381	1	PLAU	PLAU
WP_OSTEOPONTIN_SIGNALING	0.762475	0.934799	0.642643	0.841658	381	1	PLAU	PLAU
WP_WNT_SIGNALING	0.762475	0.934799	0.642643	0.841658	381	1	PLAU	PLAU
WP_WNT_SIGNALING_PATHWAY_AND_PLURIPOTENCY	0.762475	0.934799	0.642643	0.841658	381	1	PLAU	PLAU
LEE_LIVER_CANCER_MYC_E2F1_UP	0.680851	0.932587	0.463855	0.841305	415	2	ANXA2, TMEM176B	ANXA2, TMEM176B
TONKS_TARGETS_OF_RUNX1_RUNX1T1_FUSION_SUSTAINED_IN_GRANULOCYTE_UP	0.680851	0.932587	0.463855	0.841305	415	2	HSPB1, TMEM176B	HSPB1, TMEM176B
LI_INDUCED_T_TO_NATURAL_KILLER_DN	0.680851	0.932587	0.463482	0.840627	415	2	BGN, ETS1	BGN	ETS1
REACTOME_ATF4_ACTIVATES_GENES_IN_RESPONSE_TO_ENDOPLASMIC_RETICULUM_STRESS	0.682488	0.932587	0.463314	0.840323	416	2	CCL2	CCL2
REACTOME_PERK_REGULATES_GENE_EXPRESSION	0.682488	0.932587	0.463314	0.840323	416	2	CCL2	CCL2
REACTOME_UNFOLDED_PROTEIN_RESPONSE_UPR	0.682488	0.932587	0.463314	0.840323	416	2	CCL2	CCL2
BUFFA_HYPOXIA_METAGENE	0.665615	0.932587	0.392749	0.840179	421	3	TUBA1C, ACOT7, ADM	TUBA1C, ACOT7, ADM
DAUER_STAT3_TARGETS_UP	0.665615	0.932587	0.392749	0.840179	421	3	CCL2, CTSB, ADM	CCL2, CTSB, ADM
MCBRYAN_PUBERTAL_TGFB1_TARGETS_DN	0.665615	0.932587	0.392749	0.840179	421	3	TNFAIP2, CD9, ADM	TNFAIP2, CD9, ADM
SATO_SILENCED_BY_DEACETYLATION_IN_PANCREATIC_CANCER	0.665615	0.932587	0.392749	0.840179	421	3	GADD45B, HMOX1, ADM	GADD45B, HMOX1, ADM
ZAMORA_NOS2_TARGETS_UP	0.665615	0.932587	0.392749	0.840179	421	3	CSRP1, HMOX1, ADM	CSRP1, HMOX1, ADM
HASLINGER_B_CLL_WITH_11Q23_DELETION	0.682488	0.932587	0.462904	0.83958	416	2	GSN	GSN
SENESE_HDAC2_TARGETS_UP	0.679939	0.932587	0.346686	0.839191	443	4	RPL27A, PLAU, ASPH	RPL27A, PLAU, ASPH
KRIEG_HYPOXIA_NOT_VIA_KDM3A	0.654639	0.932587	0.200739	0.838516	507	16	ALDOA, IER3, GSN, NFKBIA, LGALS1, PMP22	ALDOA, IER3, GSN, NFKBIA, LGALS1, PMP22
WP_MAPK_SIGNALING_PATHWAY	0.645806	0.932587	0.230865	0.83803	484	11	HSPB1, IL1B, MAP2K3, TNF, NR4A1, MEF2C, HSPA6, GNG12	HSPB1, IL1B, MAP2K3, TNF, NR4A1, MEF2C, HSPA6, GNG12
ALONSO_METASTASIS_NEURAL_UP	0.687398	0.932587	0.460843	0.835842	419	2	PMP22, EMP1	PMP22, EMP1
BROWNE_HCMV_INFECTION_10HR_DN	0.687398	0.932587	0.460843	0.835842	419	2	EEF1A1, EMP1	EEF1A1, EMP1
GARGALOVIC_RESPONSE_TO_OXIDIZED_PHOSPHOLIPIDS_TURQUOISE_UP	0.687398	0.932587	0.460843	0.835842	419	2	EGR1, EMP1	EGR1, EMP1
KRASNOSELSKAYA_ILF3_TARGETS_UP	0.687398	0.932587	0.460843	0.835842	419	2	PLAU, EMP1	PLAU, EMP1
SIMBULAN_UV_RESPONSE_NORMAL_DN	0.687398	0.932587	0.460843	0.835842	419	2	GADD45B, EMP1	GADD45B, EMP1
CAIRO_LIVER_DEVELOPMENT_DN	0.651095	0.932587	0.278297	0.834146	445	7	GSN, CD68, HMOX1, C1QA, AQP1	GSN, CD68, HMOX1, C1QA, AQP1
KANG_IMMORTALIZED_BY_TERT_DN	0.659542	0.932587	0.320096	0.830823	431	5	CCL2, PMP22, NR4A1, MAFB	CCL2, PMP22, NR4A1, MAFB
RICKMAN_TUMOR_DIFFERENTIATED_WELL_VS_MODERATELY_DN	0.692308	0.932587	0.457831	0.830379	422	2	CDKN1A, RAB31	CDKN1A, RAB31
ANDERSEN_LIVER_CANCER_KRT19_DN	0.778443	0.942311	0.633634	0.829859	389	1	MGST2	MGST2
KEGG_GLUTATHIONE_METABOLISM	0.778443	0.942311	0.633634	0.829859	389	1	MGST2	MGST2
REACTOME_AFLATOXIN_ACTIVATION_AND_DETOXIFICATION	0.778443	0.942311	0.633634	0.829859	389	1	MGST2	MGST2
WP_B_CELL_RECEPTOR_SIGNALING_PATHWAY	0.690658	0.932587	0.342156	0.828226	450	4	NFKBIA, MEF2C, ETS1, PTPRC	NFKBIA, MEF2C	ETS1, PTPRC
PID_ERBB1_RECEPTOR_PROXIMAL_PATHWAY	0.695581	0.932587	0.455764	0.82663	424	2	GSN	GSN
LOPEZ_MBD_TARGETS	0.694348	0.932587	0.151039	0.825991	601	35	ALDOA, RPL31, EIF4A1, PSMB7, RBX1, NFKBIA, ANXA4, JUNB, CSF1R, GADD45B, TOMM7, CDKN1A, RPLP0, NPC2, C1QC, NR4A1, NQO2, RAB10, AGPAT2, NDUFS3, RAB31	ALDOA, RPL31, EIF4A1, PSMB7, RBX1, NFKBIA, ANXA4, JUNB, CSF1R, GADD45B, TOMM7, CDKN1A, RPLP0, NPC2, C1QC, NR4A1, NQO2, RAB10, AGPAT2, NDUFS3, RAB31
PURBEY_TARGETS_OF_CTBP1_NOT_SATB1_DN	0.667176	0.932587	0.318218	0.82595	436	5	TSPO, CRIP2	TSPO, CRIP2
GRAHAM_CML_QUIESCENT_VS_NORMAL_DIVIDING_DN	0.782435	0.94324	0.630631	0.825926	391	1	AIF1	AIF1
HADDAD_T_LYMPHOCYTE_AND_NK_PROGENITOR_UP	0.700491	0.932587	0.454725	0.824745	427	2	HSPB1, ID3	HSPB1, ID3
PAPASPYRIDONOS_UNSTABLE_ATEROSCLEROTIC_PLAQUE_DN	0.700491	0.932587	0.454725	0.824745	427	2	HSPB1, TNS1	HSPB1, TNS1
WP_ARYL_HYDROCARBON_RECEPTOR_PATHWAY_WP2873	0.668702	0.932587	0.317688	0.824574	437	5	JUNB, IL1B, TNF, HES1	JUNB, IL1B, TNF, HES1
PHONG_TNF_RESPONSE_NOT_VIA_P38	0.695929	0.932587	0.186853	0.82439	546	18	NFKBIA, TNFAIP2, MANF, PHLDA2, CD83, MAP2K3, PLAU, PLAUR, MEF2C, EMP1, RCAN1, TUBB2A, HES1	NFKBIA, TNFAIP2, MANF, PHLDA2, CD83, MAP2K3, PLAU, PLAUR, MEF2C, EMP1, RCAN1, TUBB2A, HES1
RICKMAN_METASTASIS_UP	0.693721	0.932587	0.340515	0.824255	452	4	MGP	MGP
PID_ATF2_PATHWAY	0.668702	0.932587	0.317525	0.82415	437	5	JUNB, PLAU, CDK4, HES1	JUNB, PLAU, CDK4, HES1
SHAFFER_IRF4_TARGETS_IN_ACTIVATED_B_LYMPHOCYTE	0.700491	0.932587	0.454317	0.824005	427	2	CCL3	CCL3
PID_ANTHRAX_PATHWAY	0.693721	0.932587	0.340124	0.823307	452	4	IL1B, MAP2K3, TNF	IL1B, MAP2K3, TNF
NABA_ECM_REGULATORS	0.692199	0.932587	0.259193	0.823071	487	8	CST3, SERPINB1, F13A1, PLAU, CTSB, CTSZ	CST3, SERPINB1, F13A1, PLAU, CTSB, CTSZ
REACTOME_EXTRA_NUCLEAR_ESTROGEN_SIGNALING	0.700491	0.932587	0.453465	0.822459	427	2	HSPB1, GNG12	HSPB1, GNG12
TERAMOTO_OPN_TARGETS_CLUSTER_5	0.784431	0.94324	0.627628	0.821993	392	1	STAB1	STAB1
IVANOVA_HEMATOPOIESIS_STEM_CELL	0.672993	0.932587	0.274137	0.821678	460	7	RBX1, NFKBIA, EGR1, NR4A1, EMP1	RBX1, NFKBIA, EGR1, NR4A1, EMP1
WP_VITAMIN_B12_METABOLISM	0.696784	0.932587	0.339053	0.820714	454	4	CCL2, IL1B, TNF	CCL2, IL1B, TNF
MUELLER_COMMON_TARGETS_OF_AML_FUSIONS_DN	0.700491	0.932587	0.452014	0.819827	427	2	CCL2	CCL2
SENESE_HDAC1_AND_HDAC2_TARGETS_DN	0.663625	0.932587	0.21134	0.819509	508	13	LUM, S100A4, PDLIM1, CLU	LUM, S100A4, PDLIM1, CLU
YAGI_AML_WITH_T_8_21_TRANSLOCATION	0.694789	0.932587	0.178683	0.819147	559	20	CFD, S100A4, U2AF1, TNFAIP2, PLTP, LGALS1, DDAH2, CD68, AIF1, AGPAT2, AP1B1, FCGR2A	CFD, S100A4, U2AF1, TNFAIP2, PLTP, LGALS1, DDAH2, CD68, AIF1, AGPAT2, AP1B1, FCGR2A
ZHANG_TARGETS_OF_EWSR1_FLI1_FUSION	0.695035	0.932587	0.257669	0.818231	489	8	CRIP2, FCGRT, CSRP1, LY96, SH2B3, FADS1, HES1, ME1	CRIP2, FCGRT, CSRP1, LY96, SH2B3, FADS1, HES1, ME1
INGA_TP53_TARGETS	0.692429	0.932587	0.382473	0.818196	438	3	IER3, CDKN1A	IER3, CDKN1A
BROWNE_HCMV_INFECTION_24HR_UP	0.680916	0.932587	0.315138	0.817954	445	5	NFKBIA, CD83, FKBP1A	NFKBIA, CD83, FKBP1A
VANDESLUIS_COMMD1_TARGETS_GROUP_3_UP	0.695035	0.932587	0.257475	0.817615	489	8	ALDOA, IER3	ALDOA, IER3
BEGUM_TARGETS_OF_PAX3_FOXO1_FUSION_DN	0.698315	0.932587	0.337607	0.817215	455	4	CFD, GADD45B	CFD, GADD45B
AUJLA_IL22_AND_IL17A_SIGNALING	0.707038	0.932587	0.450092	0.816342	431	2	CCL3, CXCL1	CCL3, CXCL1
REACTOME_SIGNALING_BY_TGFB_FAMILY_MEMBERS	0.680916	0.932587	0.314217	0.815565	445	5	JUNB, NEDD8, FKBP1A	JUNB, NEDD8, FKBP1A
RAMALHO_STEMNESS_UP	0.698738	0.932587	0.380665	0.814328	442	3	CDKN1A, MRPL34, NIFK	CDKN1A, MRPL34, NIFK
REACTOME_TRANSCRIPTIONAL_REGULATION_BY_E2F6	0.792415	0.947863	0.621622	0.814127	396	1	UXT	UXT
KYNG_WERNER_SYNDROM_AND_NORMAL_AGING_UP	0.710311	0.932587	0.448795	0.81399	433	2	RPS6, GGH	RPS6, GGH
WP_ADIPOGENESIS	0.684354	0.932587	0.234833	0.813669	502	10	CFD, GADD45B, CDKN1A, TNF, MEF2C, AGPAT2, ID3	CFD, GADD45B, CDKN1A, TNF, MEF2C, AGPAT2, ID3
WP_MEASLES_VIRUS_INFECTION	0.682443	0.932587	0.313365	0.813352	446	5	NFKBIA, IL1B, CDK4, HSPA6	NFKBIA, IL1B, CDK4, HSPA6
PILON_KLF1_TARGETS_UP	0.687898	0.932587	0.188909	0.81246	539	17	LUM, DCN, CLU, IL1B, PMP22, BGN, CD59, HMOX1, DAB2, C1QA, ASPH, MSR1, SNCA, FSTL1, ME1	LUM, DCN, CLU, IL1B, PMP22, BGN, CD59, HMOX1, DAB2, C1QA, ASPH, MSR1, SNCA, FSTL1, ME1
WP_CORTICOTROPINRELEASING_HORMONE_SIGNALING_PATHWAY	0.687126	0.932587	0.290293	0.811452	458	6	NFKBIA, JUNB	NFKBIA, JUNB
[truncated: 2,123 more rows]

## Sheet: C3
pathway	pval	padj	ES	NES	nMoreExtreme	size	leadingEdge	leadingEdge_UP	leadingEdge_DOWN
SETD7_TARGET_GENES	0.00120482	0.228821	0.610064	3.10692	0	28	ALDOA, RPL13A, RPL27A, EIF4A1, RPLP2, OAZ1, ARPC1B, RPS10, RPL15, TMSB4X, EEF1A1, RPS11, PRDX5, RPL4, RPS3A, ZFAS1, NFKBIA, HNRNPA1, RPS6, RPS9	ALDOA, RPL13A, RPL27A, EIF4A1, RPLP2, OAZ1, ARPC1B, RPS10, RPL15, TMSB4X, EEF1A1, RPS11, PRDX5, RPL4, RPS3A, ZFAS1, NFKBIA, HNRNPA1, RPS6, RPS9
SNRNP70_TARGET_GENES	0.00116414	0.228821	0.499984	2.81652	0	37	RPL13A, RPL27A, EIF4A1, RPL27, RPLP2, RPL36A, OAZ1, RPL8, ARPC1B, RPS10, RPL15, RPS13, RPL23A, EEF1A1, RPL38, RPL9, ZFAS1, ANXA4, HNRNPA1, RPL41, RPS6, RPL12, RPS9, SLC25A6, DDAH2, CDKN1A, CD68, RPL17	RPL13A, RPL27A, EIF4A1, RPL27, RPLP2, RPL36A, OAZ1, RPL8, ARPC1B, RPS10, RPL15, RPS13, RPL23A, EEF1A1, RPL38, RPL9, ZFAS1, ANXA4, HNRNPA1, RPL41, RPS6, RPL12, RPS9, SLC25A6, DDAH2, CDKN1A, CD68, RPL17
GTF2A2_TARGET_GENES	0.00115875	0.228821	0.470981	2.71579	0	39	RPS20, OAZ1, IER3, RPL8, TUBA1B, RPL15, ANXA2, TMSB4X, EEF1A1, RPL38, RPL4, FTL, RPL37A, RPS3A, JUNB, HNRNPA1, GADD45B, RPS6, RPL12, RPS9, TUBA1C, SLC25A6, TMEM14B, CDKN1A, EGR1, CSRP1, RPS12, RPLP0, COX16	RPS20, OAZ1, IER3, RPL8, TUBA1B, RPL15, ANXA2, TMSB4X, EEF1A1, RPL38, RPL4, FTL, RPL37A, RPS3A, JUNB, HNRNPA1, GADD45B, RPS6, RPL12, RPS9, TUBA1C, SLC25A6, TMEM14B, CDKN1A, EGR1, CSRP1, RPS12, RPLP0, COX16
GTF2E2_TARGET_GENES	0.00121212	0.228821	0.548859	2.68014	0	25	RPS20, EIF4A1, RPL36A, OAZ1, TUBA1B, EEF1A1, RPL38, RPL4, FTL, JUNB, RPL41, GADD45B, RPS6, RPL12, RPS9, TUBA1C, EGR1, RPL17, RPS12, RPLP0, AKR1A1, MRPL27	RPS20, EIF4A1, RPL36A, OAZ1, TUBA1B, EEF1A1, RPL38, RPL4, FTL, JUNB, RPL41, GADD45B, RPS6, RPL12, RPS9, TUBA1C, EGR1, RPL17, RPS12, RPLP0, AKR1A1, MRPL27
TAF9B_TARGET_GENES	0.00124533	0.228821	0.560454	2.54812	0	20	RPL13A, RPL7, RPL31, RPL27, RPL23A, EEF1A1, RPL38, RPL4, FTL, RPL37A, RBX1, RPL41, RPS6, RPL12	RPL13A, RPL7, RPL31, RPL27, RPL23A, EEF1A1, RPL38, RPL4, FTL, RPL37A, RBX1, RPL41, RPS6, RPL12
SUPT20H_TARGET_GENES	0.00120337	0.228821	0.490235	2.46294	0	27	RPL31, EIF4A1, RPLP2, RPL23, RPS13, RPL23A, EEF1A1, AP2M1, RPS11, PSMB7, RPL9, ZFAS1, HNRNPA1, RPS6, RPL12, NFIC, AP2S1, NDUFB5, FAU, RPL17, SIRT2, COX16	RPL31, EIF4A1, RPLP2, RPL23, RPS13, RPL23A, EEF1A1, AP2M1, RPS11, PSMB7, RPL9, ZFAS1, HNRNPA1, RPS6, RPL12, NFIC, AP2S1, NDUFB5, FAU, RPL17, SIRT2, COX16
LHX2_TARGET_GENES	0.00128866	0.228821	0.565372	2.45704	0	18	RPL13A, RPLP2, RPL8, RPL23, ANXA2, RPS13, EEF1A1, ZFAS1, RPS6, RPS9, VAMP8, NEDD8, NDUFB5, MIR22HG, RPLP0, SIRT2	RPL13A, RPLP2, RPL8, RPL23, ANXA2, RPS13, EEF1A1, ZFAS1, RPS6, RPS9, VAMP8, NEDD8, NDUFB5, MIR22HG, RPLP0, SIRT2
ZFHX3_TARGET_GENES	0.00112867	0.228821	0.401754	2.43092	0	47	ALDOA, RPL13A, RPL27A, RPLP2, RPL8, RPL23, RPS13, RPL23A, EEF1A1, PRDX5, RPL4, CLU, ZFAS1, RPA3, HNRNPA1, RPS6, SERPINB1, NFIC, TOMM7, DBI, PFDN5, TMEM14B, MIR22HG, RPS25, DDAH2, EGR1, MGST2, NDUFA4, RPS12, SLC25A5, RPLP0, NPC2, NDUFS6	ALDOA, RPL13A, RPL27A, RPLP2, RPL8, RPL23, RPS13, RPL23A, EEF1A1, PRDX5, RPL4, CLU, ZFAS1, RPA3, HNRNPA1, RPS6, SERPINB1, NFIC, TOMM7, DBI, PFDN5, TMEM14B, MIR22HG, RPS25, DDAH2, EGR1, MGST2, NDUFA4, RPS12, SLC25A5, RPLP0, NPC2, NDUFS6
SUPT16H_TARGET_GENES	0.00112486	0.228821	0.386277	2.41402	0	53	ALDOA, RPL21, RPL13A, RPL27A, RPL31, EIF4A1, IER3, RPL8, ANXA2, HSPB1, TMSB4X, EEF1A1, TGFBI, CRIP2, GRN, FTL, GAS6, RPL9, ZFAS1, TNFAIP2, JUNB, HNRNPA1, NFIC, ZDHHC12, TRAPPC1, LGALS1, LAMTOR4, F13A1, MIR22HG, CD68, PLAU, RPL17	ALDOA, RPL21, RPL13A, RPL27A, RPL31, EIF4A1, IER3, RPL8, ANXA2, HSPB1, TMSB4X, EEF1A1, TGFBI, CRIP2, GRN, FTL, GAS6, RPL9, ZFAS1, TNFAIP2, JUNB, HNRNPA1, NFIC, ZDHHC12, TRAPPC1, LGALS1, LAMTOR4, F13A1, MIR22HG, CD68, PLAU, RPL17
TEAD2_TARGET_GENES	0.00120482	0.228821	0.46713	2.37899	0	28	RPL13A, RPL27A, RPL31, EIF4A1, RPL27, RPLP2, TUBA1B, EEF1A1, SERF2, S100A6, RPS11, RPL4, TMEM219, RPS3A, ZFAS1, FKBP2, VAMP8, FAU, NDUFA4, RPLP0, NBEAL1, AKR1A1, MRPL27	RPL13A, RPL27A, RPL31, EIF4A1, RPL27, RPLP2, TUBA1B, EEF1A1, SERF2, S100A6, RPS11, RPL4, TMEM219, RPS3A, ZFAS1, FKBP2, VAMP8, FAU, NDUFA4, RPLP0, NBEAL1, AKR1A1, MRPL27
NCOA4_TARGET_GENES	0.00241255	0.228821	0.47426	2.3393	1	26	RPS20, RPL27A, RPL8, RPL15, ANXA2, FTL, JUNB, GADD45B, RPS6, ZDHHC12, RPS9, TUBA1C, MIR22HG, COX5B, RPS25, EGR1, RPS12, RPLP0, COX16	RPS20, RPL27A, RPL8, RPL15, ANXA2, FTL, JUNB, GADD45B, RPS6, ZDHHC12, RPS9, TUBA1C, MIR22HG, COX5B, RPS25, EGR1, RPS12, RPLP0, COX16
PSMB5_TARGET_GENES	0.00241255	0.228821	0.457921	2.2587	1	26	RPS20, ALDOA, RPL13A, IER3, TUBA1B, TMSB4X, EEF1A1, S100A6, FTL, ZFAS1, JUNB, RPL12, RPS9, LGALS1, TUBA1C, PHLDA2, FAU, NDUFAF3, RPS12, RPLP0	RPS20, ALDOA, RPL13A, IER3, TUBA1B, TMSB4X, EEF1A1, S100A6, FTL, ZFAS1, JUNB, RPL12, RPS9, LGALS1, TUBA1C, PHLDA2, FAU, NDUFAF3, RPS12, RPLP0
ELF2_TARGET_GENES	0.00242424	0.228821	0.457831	2.23564	1	25	RPL13A, RPL27A, RPL27, RPLP2, TUBA1B, RPL23, RPL15, RPL38, RPS11, ANXA4, RPA3, NFIC, ZDHHC12, LAMTOR4, FKBP1A, RPS25, UXT, SIRT2, COX16, MRPL27, C1orf43	RPL13A, RPL27A, RPL27, RPLP2, TUBA1B, RPL23, RPL15, RPL38, RPS11, ANXA4, RPA3, NFIC, ZDHHC12, LAMTOR4, FKBP1A, RPS25, UXT, SIRT2, COX16, MRPL27, C1orf43
CHAF1B_TARGET_GENES	0.00232829	0.228821	0.392258	2.20967	1	37	RPS20, RPL13A, CFD, RPL36A, OAZ1, IER3, TUBA1B, TMSB4X, EEF1A1, FTL, ZFAS1, NFKBIA, JUNB, GADD45B, RPL12, SERPINB1, TUBA1C, PHLDA2, NDUFAF3, CDKN1A, CD68, EGR1, NDUFA4, RPS12, NME4, PLAUR, MRPL34, BAIAP2, LRRC59, HSPA6	RPS20, RPL13A, CFD, RPL36A, OAZ1, IER3, TUBA1B, TMSB4X, EEF1A1, FTL, ZFAS1, NFKBIA, JUNB, GADD45B, RPL12, SERPINB1, TUBA1C, PHLDA2, NDUFAF3, CDKN1A, CD68, EGR1, NDUFA4, RPS12, NME4, PLAUR, MRPL34, BAIAP2, LRRC59, HSPA6
ADA2_TARGET_GENES	0.00252525	0.228821	0.492631	2.1989	1	19	RPS20, RPL27A, RPL7, RPL31, RPL27, RPL8, RPS10, ANXA2, EEF1A1, RPS3A, RPL9	RPS20, RPL27A, RPL7, RPL31, RPL27, RPL8, RPS10, ANXA2, EEF1A1, RPS3A, RPL9
SETX_TARGET_GENES	0.00234192	0.228821	0.381364	2.17186	1	38	ALDOA, RPL13A, RPL27, RPL8, RPS10, RPL23, HSPB1, RPL23A, RPL38, GRN, FTL, CLU, HNRNPA1, RPS6, AP2S1, PFDN5, NDUFB5, LAMTOR4, FKBP1A, CD68, MAP2K3, MCOLN1, RPLP0, SIRT2, VKORC1, COMMD4, PLD3, C1orf43	ALDOA, RPL13A, RPL27, RPL8, RPS10, RPL23, HSPB1, RPL23A, RPL38, GRN, FTL, CLU, HNRNPA1, RPS6, AP2S1, PFDN5, NDUFB5, LAMTOR4, FKBP1A, CD68, MAP2K3, MCOLN1, RPLP0, SIRT2, VKORC1, COMMD4, PLD3, C1orf43
SETD1A_TARGET_GENES	0.00363636	0.254199	0.431175	2.10547	2	25	RPL21, RPL27A, RPL7, EIF4A1, RPL27, RPLP2, S100A4, RPS10, RPS13, RPL41, ZDHHC12, FAU, TMEM14B, RPL17, UXT, RPS12, SIRT2, COX16, NDUFS6, PLD3, HMOX1, CTSB	RPL21, RPL27A, RPL7, EIF4A1, RPL27, RPLP2, S100A4, RPS10, RPS13, RPL41, ZDHHC12, FAU, TMEM14B, RPL17, UXT, RPS12, SIRT2, COX16, NDUFS6, PLD3, HMOX1, CTSB
IRF5_TARGET_GENES	0.00264201	0.228821	0.52135	2.1022	1	15	RPL21, RPL27A, RPL7, RPS10, RPL23A, RPS11, RPL4, RPS6, RPL12, RPS9, RPL17, NDUFA4, RPS12	RPL21, RPL27A, RPL7, RPS10, RPL23A, RPS11, RPL4, RPS6, RPL12, RPS9, RPL17, NDUFA4, RPS12
ZNF134_TARGET_GENES	0.003861	0.257634	0.488754	2.08677	2	17	ALDOA, TGFBI, TNFAIP2, RPS6, TUBA1C, MIR22HG, CDKN1A, SIRT2, COX16, AKR1A1, MRPL27, SRP9, NR4A1, PLAUR, CDK4, DAB2	ALDOA, TGFBI, TNFAIP2, RPS6, TUBA1C, MIR22HG, CDKN1A, SIRT2, COX16, AKR1A1, MRPL27, SRP9, NR4A1, PLAUR, CDK4, DAB2
KAT2A_TARGET_GENES	0.00595948	0.353182	0.381008	2.06384	4	34	RPS20, ALDOA, RPL13A, RPL31, EIF4A1, IER3, RPL8, RPS13, RPL38, RPL9, ZFAS1, RPA3, JUNB, RPL41, VAMP8, TOMM7, TUBA1C, NDUFAF3, MCOLN1, RPL17, RPS12, NDUFS6, C1orf43, CDK4, AGPAT2, HSPA6, NDUFS3	RPS20, ALDOA, RPL13A, RPL31, EIF4A1, IER3, RPL8, RPS13, RPL38, RPL9, ZFAS1, RPA3, JUNB, RPL41, VAMP8, TOMM7, TUBA1C, NDUFAF3, MCOLN1, RPL17, RPS12, NDUFS6, C1orf43, CDK4, AGPAT2, HSPA6, NDUFS3
MGGAAGTG_GABP_B	0.003861	0.257634	0.477093	2.03698	2	17	EIF4A1, RPL27, ARPC1B, RPS11, PRDX5, PSMB7, JUNB, RPL41, RPS6, VAMP8, NEDD8	EIF4A1, RPL27, ARPC1B, RPS11, PRDX5, PSMB7, JUNB, RPL41, RPS6, VAMP8, NEDD8
POU2AF1_TARGET_GENES	0.00265957	0.228821	0.527089	2.03456	1	13	ALDOA, RPL27, IER3, TMSB4X, SERF2, PRDX5, ZFAS1, CSF1R, VAMP8	ALDOA, RPL27, IER3, TMSB4X, SERF2, PRDX5, ZFAS1, CSF1R, VAMP8
HOXC6_TARGET_GENES	0.00361011	0.254199	0.404204	2.03072	2	27	RPL31, IER3, RPL8, RPL23A, S100A6, RPS11, PSMB7, ZFAS1, ANXA4, ZDHHC12, RPS9, TOMM7, MIR22HG, MCOLN1, EGR1, NBEAL1, COMMD4, C1orf43, CDK4, MEF2C, EIF3L, CXCL3, NDUFS3	RPL31, IER3, RPL8, RPL23A, S100A6, RPS11, PSMB7, ZFAS1, ANXA4, ZDHHC12, RPS9, TOMM7, MIR22HG, MCOLN1, EGR1, NBEAL1, COMMD4, C1orf43, CDK4, MEF2C, EIF3L, CXCL3, NDUFS3
PAX6_TARGET_GENES	0.00269542	0.228821	0.540241	2.02603	1	12	RPL27A, ANXA2, RPL23A, EEF1A1, CLU, GADD45B, FKBP1A, DDAH2, CD68, RPS12, VKORC1	RPL27A, ANXA2, RPL23A, EEF1A1, CLU, GADD45B, FKBP1A, DDAH2, CD68, RPS12, VKORC1
NPM1_TARGET_GENES	0.00699301	0.376668	0.568442	1.9672	4	10	RPS20, RPL27A, S100A6, RPS11, RPL37A, RPS3A, RPL12, PFDN5	RPS20, RPL27A, S100A6, RPS11, RPL37A, RPS3A, RPL12, PFDN5
ZSCAN5DP_TARGET_GENES	0.00715137	0.376668	0.368353	1.93886	5	31	RPL31, TUBA1B, RPL23, PDLIM1, RPL38, SERF2, GADD45B, KDM6B, ZDHHC12, RPS9, AP2S1, PLTP, LGALS1, DBI, TUBA1C, CDKN1A, MCOLN1, CSRP1, RPS12, COMMD4, PLD3, HMOX1, CDK4, MRPL34	RPL31, TUBA1B, RPL23, PDLIM1, RPL38, SERF2, GADD45B, KDM6B, ZDHHC12, RPS9, AP2S1, PLTP, LGALS1, DBI, TUBA1C, CDKN1A, MCOLN1, CSRP1, RPS12, COMMD4, PLD3, HMOX1, CDK4, MRPL34
ZNF350_TARGET_GENES	0.00695249	0.376668	0.334716	1.93005	5	39	RPS20, ALDOA, RPL27, RPL23, RPS11, PRDX5, GRN, HINT2, PSMB7, FTL, ANXA4, HNRNPA1, RPS6, ZDHHC12, AP2S1, LGALS1, TUBA1C, LAMTOR4, CD83, MIR22HG, NDUFAF3, SIRT2, COX16, VKORC1, NPC2, COMMD4	RPS20, ALDOA, RPL27, RPL23, RPS11, PRDX5, GRN, HINT2, PSMB7, FTL, ANXA4, HNRNPA1, RPS6, ZDHHC12, AP2S1, LGALS1, TUBA1C, LAMTOR4, CD83, MIR22HG, NDUFAF3, SIRT2, COX16, VKORC1, NPC2, COMMD4
NFRKB_TARGET_GENES	0.00339751	0.249377	0.315901	1.92293	2	48	RPS20, ALDOA, RPL21, RPL13A, RPL7, OAZ1, RPL8, RPS10, ANXA2, RPS13, RPL23A, RPL38, RPS11, RPL4, RPS3A, RPL9, ZFAS1, HNRNPA1, RPL41, RPS6, MANF, PFDN5, NDUFB5, RPL17, MGST2, COX16, AKR1A1, COMMD4, MRPL27, SRP9, C1orf43, MEF2C, EIF3L, NDUFS3, GGH, ABL2, MDH1	RPS20, ALDOA, RPL21, RPL13A, RPL7, OAZ1, RPL8, RPS10, ANXA2, RPS13, RPL23A, RPL38, RPS11, RPL4, RPS3A, RPL9, ZFAS1, HNRNPA1, RPL41, RPS6, MANF, PFDN5, NDUFB5, RPL17, MGST2, COX16, AKR1A1, COMMD4, MRPL27, SRP9, C1orf43, MEF2C, EIF3L, NDUFS3, GGH, ABL2, MDH1
ZSCAN2_TARGET_GENES	0.00505051	0.329517	0.427946	1.91018	3	19	RPL21, RPL7, MGP, RPL36A, RPS10, RPL23, TGFBI, RPL37A, PFDN5, MIR22HG, FKBP1A, MGST2, NDUFA4, RPS12, VKORC1	RPL21, RPL7, MGP, RPL36A, RPS10, RPL23, TGFBI, RPL37A, PFDN5, MIR22HG, FKBP1A, MGST2, NDUFA4, RPS12, VKORC1
BARHL1_TARGET_GENES	0.00526316	0.335927	0.460899	1.90953	3	16	RPS20, RPL31, EIF4A1, ANXA2, RPS13, SERF2, ZFAS1, RPA3, DBI, FAU, COX5B, RPLP0, MRPL27	RPS20, RPL31, EIF4A1, ANXA2, RPS13, SERF2, ZFAS1, RPA3, DBI, FAU, COX5B, RPLP0, MRPL27
FOXE1_TARGET_GENES	0.0060241	0.353182	0.373493	1.90212	4	28	RPL27A, RPL7, RPL31, RPL15, RPL38, RPL4, RPL9, HNRNPA1, RPL41, GADD45B, RPS6, RPL12, RPS9, AP2S1, NDUFAF3, RPL17, NDUFA4, RPS12, RPLP0, AKR1A1, C1orf43, MAFB, NDUFS3	RPL27A, RPL7, RPL31, RPL15, RPL38, RPL4, RPL9, HNRNPA1, RPL41, GADD45B, RPS6, RPL12, RPS9, AP2S1, NDUFAF3, RPL17, NDUFA4, RPS12, RPLP0, AKR1A1, C1orf43, MAFB, NDUFS3
ARNT2_TARGET_GENES	0.00796813	0.376668	0.48138	1.90075	5	14	EIF4A1, S100A6, PSMB7, RPS3A, FKBP2, TRAPPC1, FAU, RPLP0, PLD3, C1orf43, HMOX1, LRRC59, NDUFS3	EIF4A1, S100A6, PSMB7, RPS3A, FKBP2, TRAPPC1, FAU, RPLP0, PLD3, C1orf43, HMOX1, LRRC59, NDUFS3
ZZZ3_TARGET_GENES	0.00977654	0.376668	0.569541	1.90008	6	9	RPS20, RPL27, RPL8, RPL37A, RPS3A, RPL41	RPS20, RPL27, RPL8, RPL37A, RPS3A, RPL41
AP1_Q6_01	0.00921659	0.376668	0.729483	1.89844	5	5	ALDOA, RPL23A, DCN, TUBA1C, PHLDA2	ALDOA, RPL23A, DCN, TUBA1C, PHLDA2
HOXA10_TARGET_GENES	0.00849858	0.376668	0.597509	1.89619	5	8	RPL8, TUBA1B, ANXA2, PSMB7, RPL4, ZDHHC12, FAU	RPL8, TUBA1B, ANXA2, PSMB7, RPL4, ZDHHC12, FAU
MIR548S	0.00993377	0.376668	0.888218	1.88249	5	3	RPL15, EEF1A1, SERF2	RPL15, EEF1A1, SERF2
HOXA2_TARGET_GENES	0.00848485	0.376668	0.384637	1.87823	6	25	RPS20, RPL27, RPL36A, TUBA1B, ANXA2, EEF1A1, SERF2, PRDX5, RPL37A, RPS3A, HNRNPA1, SERPINB1, TOMM7, FKBP1A, NDUFA4, UXT, COX16, COMMD4	RPS20, RPL27, RPL36A, TUBA1B, ANXA2, EEF1A1, SERF2, PRDX5, RPL37A, RPS3A, HNRNPA1, SERPINB1, TOMM7, FKBP1A, NDUFA4, UXT, COX16, COMMD4
NRF2_01	0.013245	0.401983	0.876133	1.85688	7	3	RPL27, RPS10, PRDX5	RPL27, RPS10, PRDX5
AP1_01	0.0120482	0.399293	0.667683	1.85139	7	6	RPS20, ALDOA, EEF1A1, PHLDA2, MIR22HG, CDKN1A	RPS20, ALDOA, EEF1A1, PHLDA2, MIR22HG, CDKN1A
ZNF581_TARGET_GENES	0.0139665	0.401983	0.550769	1.83746	9	9	RPL27A, RPL31, RPL15, PRDX5, RPL4, VAMP8, RPS12, NBEAL1, CDK4	RPL27A, RPL31, RPL15, PRDX5, RPL4, VAMP8, RPS12, NBEAL1, CDK4
CEBPZ_TARGET_GENES	0.0121212	0.399293	0.372914	1.82098	9	25	RPS20, RPL13A, EIF4A1, RPL38, GRN, HINT2, PSMB7, RPL9, HNRNPA1, MANF, ZDHHC12, LAMTOR4, MIR22HG, FCGRT, MCOLN1, RPLP0, COX16, SRP9	RPS20, RPL13A, EIF4A1, RPL38, GRN, HINT2, PSMB7, RPL9, HNRNPA1, MANF, ZDHHC12, LAMTOR4, MIR22HG, FCGRT, MCOLN1, RPLP0, COX16, SRP9
ZNF711_TARGET_GENES	0.0144578	0.401983	0.351955	1.79243	11	28	RPL21, RPL27A, RPLP2, RPL23A, EEF1A1, RPS11, PSMB7, RPL37A, RPL9, ZFAS1, ANXA4, RPS6, RPL12	RPL21, RPL27A, RPLP2, RPL23A, EEF1A1, RPS11, PSMB7, RPL37A, RPL9, ZFAS1, ANXA4, RPS6, RPL12
UBN1_TARGET_GENES	0.00896861	0.376668	0.283365	1.79222	7	55	RPL7, MGP, RPL27, RPL36A, S100A4, TUBA1B, RPL15, ANXA2, RPS13, RPL23A, GSN, RPS11, HINT2, FTL, RPS3A, CLU, ZFAS1, NFKBIA, TNFAIP2, RPA3, JUNB	RPL7, MGP, RPL27, RPL36A, S100A4, TUBA1B, RPL15, ANXA2, RPS13, RPL23A, GSN, RPS11, HINT2, FTL, RPS3A, CLU, ZFAS1, NFKBIA, TNFAIP2, RPA3, JUNB
TASOR_TARGET_GENES	0.0184332	0.44115	0.684613	1.78167	11	5	RPL23A, NFKBIA, VAMP8, TOMM7	RPL23A, NFKBIA, VAMP8, TOMM7
ZMYND11_TARGET_GENES	0.0215232	0.44115	0.83866	1.77746	12	3	OAZ1, RPL8	OAZ1, RPL8
NKX2_2_TARGET_GENES	0.0144578	0.401983	0.347566	1.77008	11	28	RPL21, RPL27A, RPLP2, AP2M1, SERF2, PSMB7, TMEM219, ANXA4, HNRNPA1, RPL41, RPS6, FKBP2, AP2S1, TOMM7, MCOLN1, MGST2, UXT, RPS12	RPL21, RPL27A, RPLP2, AP2M1, SERF2, PSMB7, TMEM219, ANXA4, HNRNPA1, RPL41, RPS6, FKBP2, AP2S1, TOMM7, MCOLN1, MGST2, UXT, RPS12
FOXR2_TARGET_GENES	0.0172872	0.433473	0.45671	1.7629	12	13	EIF4A1, RPL27, RPLP2, RPL8, EEF1A1, PRDX5, RPS6, FKBP1A, RPS25	EIF4A1, RPL27, RPLP2, RPL8, EEF1A1, PRDX5, RPS6, FKBP1A, RPS25
TEL2_Q6	0.0237741	0.44115	0.58946	1.75372	15	7	CCL2, JUNB, TRAPPC1, VAMP8, NEDD8, SLC25A5	CCL2, JUNB, TRAPPC1, VAMP8, NEDD8, SLC25A5
PHF2_TARGET_GENES	0.0226757	0.44115	0.290968	1.75259	19	46	RPS20, EIF4A1, RPL27, RPL36A, OAZ1, RPL8, RPS10, RPL23, TSPO, PSMB7, RPL37A, NFKBIA, HNRNPA1, GADD45B, MANF, DBI, LAMTOR4, FAU, TMEM14B, FKBP1A, COX5B, RPS25, RPL17, CSRP1, MGST2	RPS20, EIF4A1, RPL27, RPL36A, OAZ1, RPL8, RPS10, RPL23, TSPO, PSMB7, RPL37A, NFKBIA, HNRNPA1, GADD45B, MANF, DBI, LAMTOR4, FAU, TMEM14B, FKBP1A, COX5B, RPS25, RPL17, CSRP1, MGST2
ZNF250_TARGET_GENES	0.0212766	0.44115	0.448844	1.73253	15	13	RPL27, PDLIM1, SERF2, RPS11, ZFAS1, RPS6, RPL12, RPL17, RPLP0, COX16, MRPL27	RPL27, PDLIM1, SERF2, RPS11, ZFAS1, RPS6, RPL12, RPL17, RPLP0, COX16, MRPL27
NFE2_01	0.0215054	0.44115	0.665653	1.73233	13	5	ALDOA, TUBA1C, PHLDA2, MIR22HG, CDKN1A	ALDOA, TUBA1C, PHLDA2, MIR22HG, CDKN1A
PGM3_TARGET_GENES	0.0195804	0.44115	0.499216	1.72763	13	10	RPS20, EIF4A1, RPL8, TMEM219, HNRNPA1, GADD45B, NDUFAF3, RPLP0	RPS20, EIF4A1, RPL8, TMEM219, HNRNPA1, GADD45B, NDUFAF3, RPLP0
CREB3L2_TARGET_GENES	0.0243506	0.44115	0.725778	1.72258	14	4	RPL27, RPL8, TUBA1B	RPL27, RPL8, TUBA1B
MIR504_3P	0.0298013	0.44115	0.803145	1.70219	17	3	MGP, SERF2	MGP, SERF2
KAT5_TARGET_GENES	0.0219072	0.44115	0.390188	1.69571	16	18	RPS20, RPL27, RPLP2, RPL23A, EEF1A1, RPL37A, JUNB, RPS6, SLC25A6, MIR22HG, COX16, C1orf43, MRPL34	RPS20, RPL27, RPLP2, RPL23A, EEF1A1, RPL37A, JUNB, RPS6, SLC25A6, MIR22HG, COX16, C1orf43, MRPL34
BANP_TARGET_GENES	0.0199253	0.44115	0.372507	1.69361	15	20	RPL27A, RPL23A, RPS11, RPL4, RPS3A, RPA3, RPS6, RPL12, NFIC, TRAPPC1, RPS9	RPL27A, RPL23A, RPS11, RPL4, RPS3A, RPA3, RPS6, RPL12, NFIC, TRAPPC1, RPS9
ZNF746_TARGET_GENES	0.0298013	0.44115	0.797768	1.69079	17	3	ALDOA	ALDOA
HES4_TARGET_GENES	0.0332005	0.450294	0.427144	1.6866	24	14	RPS20, RPLP2, EEF1A1, RPL4, RPS3A, RPL9, TMEM14C, RPS9, MIR22HG, NDUFS6, C1orf43, CDK4	RPS20, RPLP2, EEF1A1, RPL4, RPS3A, RPL9, TMEM14C, RPS9, MIR22HG, NDUFS6, C1orf43, CDK4
STAT5B_01	0.0326895	0.448487	0.565522	1.6825	21	7	PDLIM1, CCL2, AP2M1, CLU, NFKBIA	PDLIM1, CCL2, AP2M1, CLU, NFKBIA
MIR1248	0.031457	0.442783	0.788791	1.67177	18	3	MGP, EEF1A1	MGP, EEF1A1
MIR4651	0.0341753	0.456519	0.559633	1.66498	22	7	EEF1A1, NFIC, CDKN1A, CSRP1, NME4, NR4A1, PLD3	EEF1A1, NFIC, CDKN1A, CSRP1, NME4, NR4A1, PLD3
KDM7A_TARGET_GENES	0.0334101	0.450294	0.283656	1.66314	28	42	RPS20, RPL27A, EIF4A1, RPL8, RPL15, ANXA2, HSPB1, RPL23A, SERF2, CRIP2, ZFAS1, ANXA4, HNRNPA1, KDM6B, PLTP, DBI, TUBA1C, SLC25A6, COX5B, NDUFAF3, FCGRT	RPS20, RPL27A, EIF4A1, RPL8, RPL15, ANXA2, HSPB1, RPL23A, SERF2, CRIP2, ZFAS1, ANXA4, HNRNPA1, KDM6B, PLTP, DBI, TUBA1C, SLC25A6, COX5B, NDUFAF3, FCGRT
ETS_Q4	0.0321229	0.442783	0.496101	1.65508	22	9	ARPC1B, CCL2, JUNB, RPL41, NEDD8, NDUFA4, UXT	ARPC1B, CCL2, JUNB, RPL41, NEDD8, NDUFA4, UXT
NUP153_TARGET_GENES	0.0312862	0.442783	0.279653	1.65393	26	44	RPS20, ALDOA, RPL27, OAZ1, RPS10, RPL15, EEF1A1, AP2M1, RPL38, GRN, PSMB7, TMEM14C, RPL41, GADD45B, SERPINB1, AP2S1, TOMM7, PFDN5, LAMTOR4, TMEM14B, NDUFAF3, UXT, RPS12, RPLP0, SIRT2, MRPL27, SRP9, CDK4, BAIAP2, RAB10	RPS20, ALDOA, RPL27, OAZ1, RPS10, RPL15, EEF1A1, AP2M1, RPL38, GRN, PSMB7, TMEM14C, RPL41, GADD45B, SERPINB1, AP2S1, TOMM7, PFDN5, LAMTOR4, TMEM14B, NDUFAF3, UXT, RPS12, RPLP0, SIRT2, MRPL27, SRP9, CDK4, BAIAP2, RAB10
YGTCCTTGR_UNKNOWN	0.0331126	0.450294	0.779456	1.65198	19	3	ALDOA, GAS6, MANF	ALDOA, GAS6, MANF
NKX2_3_TARGET_GENES	0.0363881	0.456519	0.440429	1.65171	26	12	RPL15, RPA3, AP2S1, TOMM7, COX5B, MAP2K3, CD9, NBEAL1, CHMP2B, NQO2	RPL15, RPA3, AP2S1, TOMM7, COX5B, MAP2K3, CD9, NBEAL1, CHMP2B, NQO2
MORC2_TARGET_GENES	0.0355505	0.456519	0.278817	1.64926	30	43	RPS20, RPL7, RPL31, EIF4A1, OAZ1, IER3, RPL8, TUBA1B, ANXA2, RPL23A, TMSB4X, EEF1A1, JUNB, HNRNPA1, SERPINB1, RPS9, VAMP8, TOMM7, TUBA1C	RPS20, RPL7, RPL31, EIF4A1, OAZ1, IER3, RPL8, TUBA1B, ANXA2, RPL23A, TMSB4X, EEF1A1, JUNB, HNRNPA1, SERPINB1, RPS9, VAMP8, TOMM7, TUBA1C
SAFB2_TARGET_GENES	0.0317041	0.442783	0.40784	1.6445	23	15	RPL31, RPS13, FTL, JUNB, TMEM14C, NFIC, VAMP8, DDAH2, NPC2, NQO2, MRPL34, MAFB	RPL31, RPS13, FTL, JUNB, TMEM14C, NFIC, VAMP8, DDAH2, NPC2, NQO2, MRPL34, MAFB
HMBOX1_TARGET_GENES	0.0242424	0.44115	0.3367	1.64414	19	25	RPL27A, RPL23, ANXA2, RPL23A, RPS3A, RPS6, RPL12, RPS9, VAMP8, AP2S1, TMEM14B, CD68, PLAU, RPL17, COX16, VKORC1, MEF2C, DAB2, BAIAP2	RPL27A, RPL23, ANXA2, RPL23A, RPS3A, RPS6, RPL12, RPS9, VAMP8, AP2S1, TMEM14B, CD68, PLAU, RPL17, COX16, VKORC1, MEF2C, DAB2, BAIAP2
DLX4_TARGET_GENES	0.0315657	0.442783	0.367571	1.64069	24	19	RPL23, RPS13, GRN, PSMB7, RPL9, RPL41, RPS9, TOMM7, NEDD8, FAU, MIR22HG, NDUFA4, COX16, COMMD4, MEF2C, NDUFS3, MDH1	RPL23, RPS13, GRN, PSMB7, RPL9, RPL41, RPS9, TOMM7, NEDD8, FAU, MIR22HG, NDUFA4, COX16, COMMD4, MEF2C, NDUFS3, MDH1
TBX3_TARGET_GENES	0.0369863	0.456519	0.452012	1.63533	26	11	ALDOA, RPL27, RPL38, RBX1, CD68, RPL17, PLD3, C1orf43, CDK4, RAB10, MDH1	ALDOA, RPL27, RPL38, RBX1, CD68, RPL17, PLD3, C1orf43, CDK4, RAB10, MDH1
HMGB2_TARGET_GENES	0.0377095	0.460911	0.489901	1.63439	26	9	RPL21, MGP, ANXA2, RPL9, HNRNPA1, NDUFA4, RPS12	RPL21, MGP, ANXA2, RPL9, HNRNPA1, NDUFA4, RPS12
SCGGAAGY_ELK1_02	0.0405244	0.475919	0.303189	1.63147	33	33	ALDOA, RPL31, EIF4A1, RPL27, RPLP2, PDLIM1, PRDX5, PSMB7, RPL37A, RPS3A, RPS6, TRAPPC1, AP2S1, NEDD8, COX5B, NDUFAF3, RPS25, EGR1, UXT, SLC25A5, SIRT2	ALDOA, RPL31, EIF4A1, RPL27, RPLP2, PDLIM1, PRDX5, PSMB7, RPL37A, RPS3A, RPS6, TRAPPC1, AP2S1, NEDD8, COX5B, NDUFAF3, RPS25, EGR1, UXT, SLC25A5, SIRT2
MIR548AO_5P_MIR548AX	0.0268456	0.44115	0.906627	1.62747	15	2	MGP, TMSB4X	MGP, TMSB4X
HOXC11_TARGET_GENES	0.0302013	0.44115	0.903614	1.62206	17	2	RPL7, EEF1A1	RPL7, EEF1A1
HMG20B_TARGET_GENES	0.0454016	0.492133	0.287651	1.6204	38	37	RPS20, ALDOA, RPL27, OAZ1, IER3, RPL15, ANXA2, PDLIM1, EEF1A1, TGFBI, GRN, HINT2, NFKBIA, ANXA4, RPL41	RPS20, ALDOA, RPL27, OAZ1, IER3, RPL15, ANXA2, PDLIM1, EEF1A1, TGFBI, GRN, HINT2, NFKBIA, ANXA4, RPL41
MIR4504	0.0422078	0.478893	0.682184	1.61911	25	4	EEF1A1, CLU, TRAPPC1	EEF1A1, CLU, TRAPPC1
TBX1_TARGET_GENES	0.0460894	0.492755	0.485247	1.61886	32	9	EIF4A1, RPL23, TGFBI, RPS3A, ZFAS1, PFDN5, RPS25	EIF4A1, RPL23, TGFBI, RPS3A, ZFAS1, PFDN5, RPS25
CIC_TARGET_GENES	0.0461538	0.492755	0.467761	1.61877	32	10	RPS20, RPL21, RPL31, RPLP2	RPS20, RPL21, RPL31, RPLP2
DLX6_TARGET_GENES	0.0381579	0.460911	0.390074	1.61609	28	16	RPL27A, SERF2, RPL41, NEDD8, PHLDA2, SLC25A6, MIR22HG, CSRP1, NDUFA4, RPS12, MRPL27, CDK4	RPL27A, SERF2, RPL41, NEDD8, PHLDA2, SLC25A6, MIR22HG, CSRP1, NDUFA4, RPS12, MRPL27, CDK4
AP4_Q6_01	0.0445765	0.48653	0.543189	1.61606	29	7	RPA3, CSF1R, LGALS1, MIR22HG, NDUFAF3, TPPP3	RPA3, CSF1R, LGALS1, MIR22HG, NDUFAF3, TPPP3
BARX2_TARGET_GENES	0.0524434	0.520182	0.304316	1.6018	43	31	ALDOA, RPL13A, EIF4A1, RPS10, RPL23A, HINT2, PSMB7, HNRNPA1, RPL41, MANF, RPS9, TOMM7, LAMTOR4, MIR22HG, RPS25, RPLP0, SIRT2, COX16	ALDOA, RPL13A, EIF4A1, RPS10, RPL23A, HINT2, PSMB7, HNRNPA1, RPL41, MANF, RPS9, TOMM7, LAMTOR4, MIR22HG, RPS25, RPLP0, SIRT2, COX16
SNIP1_TARGET_GENES	0.0366162	0.456519	0.357893	1.59749	28	19	RPS20, RPL31, RPL36A, ANXA2, GSN, PSMB7, RPL37A, RPS3A, RPS9, PFDN5, MIR22HG, EGR1	RPS20, RPL31, RPL36A, ANXA2, GSN, PSMB7, RPL37A, RPS3A, RPS9, PFDN5, MIR22HG, EGR1
MIR627_3P	0.0520059	0.519795	0.535013	1.59173	34	7	MGP, LUM, RPL15	MGP, LUM, RPL15
ZNF7_TARGET_GENES	0.0366162	0.456519	0.355866	1.58844	28	19	RPL13A, RPL27, RPLP2, EEF1A1, TGFBI, FTL, TMEM219, ZFAS1, TMEM14C	RPL13A, RPL27, RPLP2, EEF1A1, TGFBI, FTL, TMEM219, ZFAS1, TMEM14C
SNAI1_TARGET_GENES	0.0530726	0.522792	0.475316	1.58573	37	9	RPS20, ZFAS1, NFKBIA, RPS6	RPS20, ZFAS1, NFKBIA, RPS6
MSX1_TARGET_GENES	0.0520059	0.519795	0.53211	1.58309	34	7	RPL21, RPS11, RPL4, RPS6, RPS9, RPL17, MEF2C	RPL21, RPS11, RPL4, RPS6, RPS9, RPL17, MEF2C
GCANCTGNY_MYOD_Q6	0.0489691	0.500952	0.362085	1.57358	37	18	EEF1A1, SERF2, CRIP2, RPL4, RPA3, CSF1R, LGALS1, MIR22HG, NDUFAF3, NDUFA4, SLC25A5, NBEAL1	EEF1A1, SERF2, CRIP2, RPL4, RPA3, CSF1R, LGALS1, MIR22HG, NDUFAF3, NDUFA4, SLC25A5, NBEAL1
NFE2L1_TARGET_GENES	0.0503356	0.513143	0.250064	1.57218	44	54	ALDOA, RPL21, RPL27A, RPS13, GSN, EEF1A1, CCL2, TGFBI, RPS11, PRDX5, PSMB7, RPL37A, CLU, RBX1, HNRNPA1, GADD45B, RPS6, RPL12, MANF, RPS9, NEDD8, NDUFB5, FAU, PMP22, NDUFAF3, MAP2K3, NDUFA4, RPS12, CD59, NR4A1, PLD3, NQO2, MEF2C, EIF3L	ALDOA, RPL21, RPL27A, RPS13, GSN, EEF1A1, CCL2, TGFBI, RPS11, PRDX5, PSMB7, RPL37A, CLU, RBX1, HNRNPA1, GADD45B, RPS6, RPL12, MANF, RPS9, NEDD8, NDUFB5, FAU, PMP22, NDUFAF3, MAP2K3, NDUFA4, RPS12, CD59, NR4A1, PLD3, NQO2, MEF2C, EIF3L
GLI3_TARGET_GENES	0.0488771	0.500952	0.389762	1.57161	36	15	RPS20, RPL13A, RPL27A, IER3, ANXA2, EEF1A1	RPS20, RPL13A, RPL27A, IER3, ANXA2, EEF1A1
UBP1_TARGET_GENES	0.0521437	0.519795	0.270397	1.56877	44	40	RPS20, ALDOA, RPL27, OAZ1, TUBA1B, RPL23, ANXA2, GSN, RPL38, PRDX5, RPL37A, GADD45B, MANF, ZDHHC12, RPS9, FAU, MIR22HG, RPS12, RPLP0, AKR1A1, MRPL27, SRP9, CHMP2B, MRPL34, MEF2C, LRRC59, NDUFS3, PMVK	RPS20, ALDOA, RPL27, OAZ1, TUBA1B, RPL23, ANXA2, GSN, RPL38, PRDX5, RPL37A, GADD45B, MANF, ZDHHC12, RPS9, FAU, MIR22HG, RPS12, RPLP0, AKR1A1, MRPL27, SRP9, CHMP2B, MRPL34, MEF2C, LRRC59, NDUFS3, PMVK
GGCAGCT_MIR22	0.0460829	0.492755	0.601176	1.56453	29	5	FTL, CSF1R, LGALS1, CDKN1A	FTL, CSF1R, LGALS1, CDKN1A
MIR608	0.060241	0.537401	0.564024	1.56396	39	6	EEF1A1, NFIC, CDKN1A, CSRP1, NME4, NR4A1	EEF1A1, NFIC, CDKN1A, CSRP1, NME4, NR4A1
HOXA1_TARGET_GENES	0.0489691	0.500952	0.358939	1.55991	37	18	RPL21, RPL23, RPL15, EEF1A1, PSMB7, RPS6, ZDHHC12, FAU, MAP2K3, MGST2, UXT, SIRT2, NR4A1, LRRC59, NDUFS3	RPL21, RPL23, RPL15, EEF1A1, PSMB7, RPS6, ZDHHC12, FAU, MAP2K3, MGST2, UXT, SIRT2, NR4A1, LRRC59, NDUFS3
P53_02	0.0522273	0.519795	0.595864	1.55071	33	5	PRDX5, GADD45B, CDKN1A, CD68	PRDX5, GADD45B, CDKN1A, CD68
GGCNKCCATNK_UNKNOWN	0.0486577	0.500952	0.861446	1.54636	28	2	EIF4A1, RPL4	EIF4A1, RPL4
ZNF660_TARGET_GENES	0.0539474	0.522792	0.373037	1.54551	40	16	RPS20, ALDOA, RPL27, TGFBI, RPL38, PSMB7, RPA3, RPL41	RPS20, ALDOA, RPL27, TGFBI, RPL38, PSMB7, RPA3, RPL41
ACACTCC_MIR122A	0.0486577	0.500952	0.860818	1.54523	28	2	ALDOA	ALDOA
TP73_TARGET_GENES	0.0535492	0.522792	0.338573	1.53933	42	20	RPL31, RPL27, RPLP2, EEF1A1, GADD45B, MANF, RPS9, AP2S1, NDUFB5, LAMTOR4, FAU, CDKN1A, RPS12, C1orf43, RAB10, EMP1, RCAN1	RPL31, RPL27, RPLP2, EEF1A1, GADD45B, MANF, RPS9, AP2S1, NDUFB5, LAMTOR4, FAU, CDKN1A, RPS12, C1orf43, RAB10, EMP1, RCAN1
IRX2_TARGET_GENES	0.0708215	0.572729	0.484663	1.53807	49	8	ANXA2, SERF2, RPS11, ZFAS1, HNRNPA1, SRP9, CHMP2B, C1QA	ANXA2, SERF2, RPS11, ZFAS1, HNRNPA1, SRP9, CHMP2B, C1QA
OCT1_Q6	0.0629139	0.544883	0.724432	1.53536	37	3	ANXA2, MANF	ANXA2, MANF
DIDO1_TARGET_GENES	0.0512195	0.519187	0.318216	1.53224	41	24	RPS20, ANXA2, PSMB7, RPL4, RPS3A, RPL9, RPA3, NDUFB5, TMEM14B, RPS25, RPLP0, COX16, COMMD4, MRPL27, PLD3, C1orf43, LRRC59, NDUFS3, MDH1, RCAN1	RPS20, ANXA2, PSMB7, RPL4, RPS3A, RPL9, RPA3, NDUFB5, TMEM14B, RPS25, RPLP0, COX16, COMMD4, MRPL27, PLD3, C1orf43, LRRC59, NDUFS3, MDH1, RCAN1
PER1_TARGET_GENES	0.0698052	0.5693	0.645455	1.53194	42	4	RPL21, EEF1A1, RPL12, RPL17	RPL21, EEF1A1, RPL12, RPL17
ISL1_TARGET_GENES	0.0565789	0.53657	0.369346	1.53022	42	16	RPL21, MGP, RPL27, ANXA2, RPL4, RPL37A, ZFAS1, RPL41, TUBA1C	RPL21, MGP, RPL27, ANXA2, RPL4, RPL37A, ZFAS1, RPL41, TUBA1C
ZNF8_TARGET_GENES	0.0647292	0.555687	0.379079	1.52853	48	15	RPL21, RPL27, RPL36A, RPL38, TMEM219, RPS3A, RPL12, NFIC, CSRP1, AKR1A1, COMMD4	RPL21, RPL27, RPL36A, RPL38, TMEM219, RPS3A, RPL12, NFIC, CSRP1, AKR1A1, COMMD4
DACH1_TARGET_GENES	0.0568182	0.53657	0.342438	1.5285	44	19	RPL21, EEF1A1, RPA3, CSF1R, COMP, KDM6B, LGALS1, MIR22HG, MCOLN1, NDUFA4, RPS12, NBEAL1, MRPL34, MEF2C, BAIAP2	RPL21, EEF1A1, RPA3, CSF1R, COMP, KDM6B, LGALS1, MIR22HG, MCOLN1, NDUFA4, RPS12, NBEAL1, MRPL34, MEF2C, BAIAP2
ID2_TARGET_GENES	0.0583127	0.536696	0.328375	1.51921	46	21	EIF4A1, RPLP2, TUBA1B, RPS13, EEF1A1, SERF2, TMEM14C, MAP2K3, RPS12, NBEAL1, MRPL27, PLD3, C1orf43, CDK4, EIF3L, ELOF1, CYFIP1, GGPS1	EIF4A1, RPLP2, TUBA1B, RPS13, EEF1A1, SERF2, TMEM14C, MAP2K3, RPS12, NBEAL1, MRPL27, PLD3, C1orf43, CDK4, EIF3L, ELOF1, CYFIP1, GGPS1
RAX2_TARGET_GENES	0.0762987	0.594199	0.637121	1.51216	46	4	RPL27A, HINT2, RPL4	RPL27A, HINT2, RPL4
MIR4705	0.0695364	0.568688	0.71098	1.50685	41	3	RPL31, MGP	RPL31, MGP
KDM5D_TARGET_GENES	0.0739857	0.585504	0.28166	1.50055	61	32	RPS20, ALDOA, RPL31, IER3, RPS13, PDLIM1, HSPB1, TSPO, TGFBI, RPS11, GRN	RPS20, ALDOA, RPL31, IER3, RPS13, PDLIM1, HSPB1, TSPO, TGFBI, RPS11, GRN
MIR1_3P	0.072238	0.577904	0.472492	1.49945	50	8	ANXA2, TMSB4X, CCL2, ANXA4	ANXA2, TMSB4X, CCL2, ANXA4
MIR206	0.072238	0.577904	0.472492	1.49945	50	8	ANXA2, TMSB4X, CCL2, ANXA4	ANXA2, TMSB4X, CCL2, ANXA4
SMAD_Q6	0.0783133	0.594934	0.540503	1.49874	51	6	RPL7, HNRNPA1, MIR22HG, CD68	RPL7, HNRNPA1, MIR22HG, CD68
TTANWNANTGGM_UNKNOWN	0.0604027	0.537401	0.834337	1.4977	35	2	RPL27A, CLU	RPL27A, CLU
ZNF10_TARGET_GENES	0.0643939	0.555687	0.335455	1.49733	50	19	ALDOA, RPL27, RPL15, EEF1A1, HINT2, RPA3, RPS6, TUBA1C, PLAU, SIRT2, NR4A1, DAB2, PMVK, MDH1, RCAN1, ETV5, SH2B3	ALDOA, RPL27, RPL15, EEF1A1, HINT2, RPA3, RPS6, TUBA1C, PLAU, SIRT2, NR4A1, DAB2, PMVK, MDH1, RCAN1, ETV5, SH2B3
JDP2_TARGET_GENES	0.0811124	0.596904	0.250572	1.48194	69	44	RPL13A, RPL27, OAZ1, RPL8, RPL23, EEF1A1, AP2M1, RPL38, TMEM219, RPL37A, RPS3A, RPL9, RPA3, TRAPPC1, DBI, FAU, TMEM14B, MIR22HG, NDUFAF3, MAP2K3, MCOLN1	RPL13A, RPL27, OAZ1, RPL8, RPL23, EEF1A1, AP2M1, RPL38, TMEM219, RPL37A, RPS3A, RPL9, RPA3, TRAPPC1, DBI, FAU, TMEM14B, MIR22HG, NDUFAF3, MAP2K3, MCOLN1
SOX3_TARGET_GENES	0.0825175	0.596904	0.42762	1.47986	58	10	RPL15, ANXA2, EEF1A1, RPS11, AP2S1, TUBA1C, RPL17	RPL15, ANXA2, EEF1A1, RPS11, AP2S1, TUBA1C, RPL17
SALL4_TARGET_GENES	0.0816568	0.596904	0.269159	1.47911	68	35	RPL27A, EIF4A1, RPL27, RPL8, TUBA1B, RPL15, EEF1A1, AP2M1, RPS11, RPL4, RBX1, TMEM14C, HNRNPA1	RPL27A, EIF4A1, RPL27, RPL8, TUBA1B, RPL15, EEF1A1, AP2M1, RPS11, RPL4, RBX1, TMEM14C, HNRNPA1
RRAGTTGT_UNKNOWN	0.0829493	0.596904	0.563437	1.46632	53	5	RPL7, RPL31, CRTAC1	RPL7, RPL31, CRTAC1
MIR302A_5P	0.0927152	0.596904	0.691768	1.46613	55	3	OAZ1	OAZ1
MIR10525_3P	0.0838926	0.596904	0.816265	1.46526	49	2	ANXA4, TNFAIP2	ANXA4, TNFAIP2
AEBP2_TARGET_GENES	0.0733591	0.583692	0.342766	1.46346	56	17	EIF4A1, RPL23A, EEF1A1, SERF2, TMEM219, RPS6, RPS12, RPLP0, SIRT2	EIF4A1, RPL23A, EEF1A1, SERF2, TMEM219, RPS6, RPS12, RPLP0, SIRT2
MAPK3_TARGET_GENES	0.0875576	0.596904	0.56231	1.46338	56	5	RPL13A, RPL8, EEF1A1, CD68, NR4A1	RPL13A, RPL8, EEF1A1, CD68, NR4A1
TAAWWATAG_RSRFC4_Q2	0.0875576	0.596904	0.56231	1.46338	56	5	ALDOA, PDLIM1, PRDX5, CDKN1A, NR4A1	ALDOA, PDLIM1, PRDX5, CDKN1A, NR4A1
TET1_TARGET_GENES	0.0746461	0.587563	0.341358	1.45745	57	17	EIF4A1, RPL27, RPL23A, RPS3A, ANXA4, RPS6, RPL12, RPS9, TOMM7, NDUFA4, MRPL27, PLD3, DAB2, AP1B1	EIF4A1, RPL27, RPL23A, RPS3A, ANXA4, RPS6, RPL12, RPS9, TOMM7, NDUFA4, MRPL27, PLD3, DAB2, AP1B1
ZBTB12_TARGET_GENES	0.0810489	0.596904	0.276014	1.45283	67	31	EIF4A1, RPL36A, RPL23A, RPS11, HINT2, PSMB7, TMEM219, RPL37A, ZFAS1, HNRNPA1, LGALS1, NDUFAF3, MCOLN1, EGR1, RPS12, NBEAL1, PLAUR, MEF2C, RAB10, HSPA6, NDUFS3	EIF4A1, RPL36A, RPL23A, RPS11, HINT2, PSMB7, TMEM219, RPL37A, ZFAS1, HNRNPA1, LGALS1, NDUFAF3, MCOLN1, EGR1, RPS12, NBEAL1, PLAUR, MEF2C, RAB10, HSPA6, NDUFS3
FOXJ2_02	0.0890937	0.596904	0.556968	1.44948	57	5	CCL2, AP2M1, NDUFB5	CCL2, AP2M1, NDUFB5
MIR6841_5P	0.0939597	0.596904	0.806223	1.44723	55	2	RPL31	RPL31
GUCY1B1_TARGET_GENES	0.0871863	0.596904	0.358764	1.44662	65	15	RPL23, GRN, RPS3A, CLU, GADD45B, VAMP8, TOMM7, PMP22, MCOLN1, PLD3, CDK4, HSPA6, EMP1	RPL23, GRN, RPS3A, CLU, GADD45B, VAMP8, TOMM7, PMP22, MCOLN1, PLD3, CDK4, HSPA6, EMP1
MIR613	0.0936107	0.596904	0.484015	1.44001	62	7	ANXA2, TMSB4X, CCL2	ANXA2, TMSB4X, CCL2
NPAT_TARGET_GENES	0.102349	0.596904	0.801205	1.43822	60	2	RPL27, HNRNPA1	RPL27, HNRNPA1
ELF1_Q6	0.0965825	0.596904	0.48318	1.43752	64	7	TYROBP, RPL17, AIF1, STAB1, FCER1G, C1orf43, C1QA	TYROBP, RPL17, AIF1, STAB1, FCER1G, C1orf43, C1QA
MIR4685_5P	0.101382	0.596904	0.55143	1.43507	65	5	RPL13A, SERF2, RPL41, MS4A7	RPL13A, SERF2, RPL41, MS4A7
HNF6_Q6	0.0965825	0.596904	0.481994	1.43399	64	7	CCL2, PRDX5, CD68, TNF, MEF2C, DAB2	CCL2, PRDX5, CD68, TNF, MEF2C, DAB2
CEBPB_02	0.0980684	0.596904	0.481094	1.43131	65	7	EIF4A1, CCL3, NFKBIA, RPA3	EIF4A1, CCL3, NFKBIA, RPA3
CIITA_TARGET_GENES	0.090566	0.596904	0.308199	1.43124	71	22	RPL13A, EEF1A1, RPS11, PSMB7, RPL12, KDM6B, NDUFB5, MIR22HG, EGR1, SIRT2, CDK4, MEF2C, LRRC59, NDUFS3, ABL2, RCAN1	RPL13A, EEF1A1, RPS11, PSMB7, RPL12, KDM6B, NDUFB5, MIR22HG, EGR1, SIRT2, CDK4, MEF2C, LRRC59, NDUFS3, ABL2, RCAN1
ATF6_TARGET_GENES	0.090566	0.596904	0.307794	1.42936	71	22	RPL27A, RPL31, RPS10, TUBA1B, SERF2, PRDX5, RPS3A, HNRNPA1, KDM6B, ZDHHC12, RPS9	RPL27A, RPL31, RPS10, TUBA1B, SERF2, PRDX5, RPS3A, HNRNPA1, KDM6B, ZDHHC12, RPS9
MIR634	0.102649	0.596904	0.673156	1.42669	61	3	OAZ1, ARPC1B	OAZ1, ARPC1B
ZA_UNIPROT_Q9UM89_UNREVIEWED_TARGET_GENES	0.102649	0.596904	0.671277	1.42271	61	3	EEF1A1, HNRNPU, JUND	EEF1A1	HNRNPU, JUND
HJURP_TARGET_GENES	0.10906	0.596904	0.792169	1.422	64	2	EEF1A1, GADD45B	EEF1A1, GADD45B
FOXO4_TARGET_GENES	0.103497	0.596904	0.410868	1.42188	73	10	RPS13, SERF2, RPS3A, RPS6, FKBP2, MANF	RPS13, SERF2, RPS3A, RPS6, FKBP2, MANF
CETS1P54_01	0.100567	0.596904	0.447927	1.42149	70	8	RPLP2, TUBA1B, TRAPPC1, NEDD8, TNF, MEF2C, AP1B1	RPLP2, TUBA1B, TRAPPC1, NEDD8, TNF, MEF2C, AP1B1
AP1FJ_Q2	0.106984	0.596904	0.477707	1.42124	71	7	RPL23, GSN, EEF1A1, DCN, TUBA1C	RPL23, GSN, EEF1A1, DCN, TUBA1C
GATAAGR_GATA_C	0.110599	0.596904	0.545154	1.41874	71	5	ALDOA, RPL13A	ALDOA, RPL13A
MIR1179	0.10596	0.596904	0.668968	1.41781	63	3	ALDOA, RPL15	ALDOA, RPL15
MYBL1_TARGET_GENES	0.113671	0.603506	0.544073	1.41592	73	5	ALDOA, SERF2, RPA3, RPLP0, CDK4	ALDOA, SERF2, RPA3, RPLP0, CDK4
NR1I2_TARGET_GENES	0.104816	0.596904	0.445028	1.41229	73	8	RPL8, ANXA2, EEF1A1, PSMB7, TOMM7, SIRT2, PLAUR	RPL8, ANXA2, EEF1A1, PSMB7, TOMM7, SIRT2, PLAUR
CP2_02	0.111732	0.596904	0.421939	1.40766	79	9	JUNB, RPL41, FKBP2, NDUFAF3, TPPP3, DDAH2, NBEAL1, RAB10	JUNB, RPL41, FKBP2, NDUFAF3, TPPP3, DDAH2, NBEAL1, RAB10
ATF5_TARGET_GENES	0.114685	0.607791	0.405834	1.40446	81	10	ALDOA, RPL21, RPL23, RPA3, TMEM14B, RPS12, COMMD4, MEF2C	ALDOA, RPL21, RPL23, RPA3, TMEM14B, RPS12, COMMD4, MEF2C
ATGTCAC_MIR489	0.11755	0.616056	0.662425	1.40394	70	3	EIF4A1	EIF4A1
E2F5_TARGET_GENES	0.103448	0.596904	0.29487	1.39622	83	23	RPS20, ALDOA, RPL13A, OAZ1, RPS13, RPL23A, AP2M1	RPS20, ALDOA, RPL13A, OAZ1, RPS13, RPL23A, AP2M1
MIR5681A	0.124172	0.619189	0.65861	1.39586	74	3	PMP22, F13A1, CD68	PMP22, F13A1, CD68
AP1_Q4	0.11898	0.616095	0.439792	1.39567	83	8	RPL27A, GSN, EEF1A1, RPA3, TUBA1C, CDKN1A	RPL27A, GSN, EEF1A1, RPA3, TUBA1C, CDKN1A
OCT1_05	0.124161	0.619189	0.777108	1.39497	73	2	DCN, MANF	DCN, MANF
PITX1_TARGET_GENES	0.115922	0.612134	0.417689	1.39348	82	9	ALDOA, EEF1A1, TMEM14C, HNRNPA1, MAP2K3, RPS12, RPLP0, RAB10	ALDOA, EEF1A1, TMEM14C, HNRNPA1, MAP2K3, RPS12, RPLP0, RAB10
ZNF579_TARGET_GENES	0.120112	0.619189	0.416821	1.39058	85	9	IER3, GRN, TMEM219, ANXA4, TUBA1C	IER3, GRN, TMEM219, ANXA4, TUBA1C
ATF1_Q6	0.118976	0.616095	0.500429	1.38762	78	6	EIF4A1, RPL23A, RPL4	EIF4A1, RPL23A, RPL4
DYRK1A_TARGET_GENES	0.132005	0.619189	0.305187	1.38754	105	20	RPL27A, RPL23, CST3, RPS11, RPL4, RPS3A, RPA3, RPS6, RPL12, RPS9	RPL27A, RPL23, CST3, RPS11, RPL4, RPS3A, RPA3, RPS6, RPL12, RPS9
GGCNNMSMYNTTG_UNKNOWN	0.127496	0.619189	0.532581	1.38601	82	5	EIF4A1, EEF1A1, AP2M1	EIF4A1, EEF1A1, AP2M1
SRPK1_TARGET_GENES	0.121988	0.619189	0.499008	1.38368	80	6	RPL27A, RPS11, RPS6, RPL12, RPL17	RPL27A, RPS11, RPS6, RPL12, RPL17
E2F2_TARGET_GENES	0.109785	0.596904	0.264069	1.3781	91	30	RPL21, ANXA2, TMSB4X, TMEM219, TMEM14C, RPS6, MANF, NFIC, RPS9, AP2S1, RPS25, MCOLN1, RPS12, RPLP0, SIRT2, COX16, COMMD4, MRPL27, C1orf43, RAB10, NDUFS3	RPL21, ANXA2, TMSB4X, TMEM219, TMEM14C, RPS6, MANF, NFIC, RPS9, AP2S1, RPS25, MCOLN1, RPS12, RPLP0, SIRT2, COX16, COMMD4, MRPL27, C1orf43, RAB10, NDUFS3
ZNF2_TARGET_GENES	0.11889	0.616095	0.341371	1.37648	89	15	ALDOA, RPL15, GRN, TMEM219, ZFAS1, RPL41, RPS9, FKBP1A, COX16, MRPL27	ALDOA, RPL15, GRN, TMEM219, ZFAS1, RPL41, RPS9, FKBP1A, COX16, MRPL27
NGFIC_01	0.130568	0.619189	0.528875	1.37637	84	5	TUBA1B, FKBP2, EGR1, SLC25A5, MEF2C	TUBA1B, FKBP2, EGR1, SLC25A5, MEF2C
TGACCTTG_SF1_Q6	0.130568	0.619189	0.528875	1.37637	84	5	ALDOA, NDUFB5, COX5B, TPPP3, MEF2C	ALDOA, NDUFB5, COX5B, TPPP3, MEF2C
T3R_Q6	0.125	0.619189	0.579895	1.37633	76	4	JUNB, MANF, TPPP3	JUNB, MANF, TPPP3
BACH1_01	0.131285	0.619189	0.412072	1.37474	93	9	RPS20, ALDOA, RPL23A, EEF1A1	RPS20, ALDOA, RPL23A, EEF1A1
MIR660_3P	0.14094	0.619189	0.76506	1.37334	83	2	RPS3A, NFIC	RPS3A, NFIC
MIR6885_5P	0.14094	0.619189	0.76506	1.37334	83	2	JUNB, NFIC	JUNB, NFIC
MIR92A_2_5P	0.14094	0.619189	0.76506	1.37334	83	2	SERF2, NFIC	SERF2, NFIC
ZSCAN29_TARGET_GENES	0.121669	0.619189	0.234792	1.36936	104	41	RPL27, RPS10, ANXA2, RPS13, HSPB1, RPL23A, TMSB4X, EEF1A1, CRIP2, FTL, RPS3A, ANXA4, TMEM14C, AP2S1, TMEM14B, NDUFAF3, RPS25, NDUFA4, RPLP0, COX16, VKORC1, NDUFS6, NR4A1, CTSB, NDUFS3, CTSZ	RPL27, RPS10, ANXA2, RPS13, HSPB1, RPL23A, TMSB4X, EEF1A1, CRIP2, FTL, RPS3A, ANXA4, TMEM14C, AP2S1, TMEM14B, NDUFAF3, RPS25, NDUFA4, RPLP0, COX16, VKORC1, NDUFS6, NR4A1, CTSB, NDUFS3, CTSZ
MIR889_5P	0.14094	0.619189	0.762362	1.3685	83	2	RPL36A	RPL36A
STAT5A_01	0.130758	0.619189	0.459875	1.36819	87	7	PDLIM1, CCL2, GRN, AP2S1, MAP2K3, AKR1A1	PDLIM1, CCL2, GRN, AP2S1, MAP2K3, AKR1A1
ARHGAP35_TARGET_GENES	0.139073	0.619189	0.643505	1.36384	83	3	RPS6, RPL12, RPL17	RPS6, RPL12, RPL17
YY1_Q6	0.13474	0.619189	0.57249	1.35876	82	4	EIF4A1, EEF1A1	EIF4A1, EEF1A1
MIR3606_5P	0.14404	0.619189	0.640483	1.35744	86	3	DCN, PLAU, CSRP1	DCN, PLAU, CSRP1
HOXC13_TARGET_GENES	0.149329	0.631398	0.756024	1.35712	88	2	RPL4, RPS9	RPL4, RPS9
BRCA2_TARGET_GENES	0.131167	0.619189	0.269453	1.35373	108	27	EIF4A1, S100A4, RPL23A, EEF1A1, RPL38, HINT2, TMEM219, RPA3, RPS6, RPL12, LGALS1, NDUFB5, DDAH2, SIRT2, CD9, AKR1A1	EIF4A1, S100A4, RPL23A, EEF1A1, RPL38, HINT2, TMEM219, RPA3, RPS6, RPL12, LGALS1, NDUFB5, DDAH2, SIRT2, CD9, AKR1A1
YTAATTAA_LHX3_01	0.145695	0.619189	0.638681	1.35362	87	3	IER3, VAMP8	IER3, VAMP8
TTCYNRGAA_STAT5B_01	0.141259	0.619189	0.390704	1.3521	100	10	PDLIM1, CCL2, AP2M1, CLU, AP2S1, MIR22HG, MAP2K3	PDLIM1, CCL2, AP2M1, CLU, AP2S1, MIR22HG, MAP2K3
CTGCAGY_UNKNOWN	0.135638	0.619189	0.348972	1.34703	101	13	TUBA1B, CRIP2, NFKBIA, JUNB, LGALS1, TPPP3, EGR1, NDUFA4	TUBA1B, CRIP2, NFKBIA, JUNB, LGALS1, TPPP3, EGR1, NDUFA4
MMEF2_Q6	0.139673	0.619189	0.452453	1.3461	93	7	PDLIM1, HSPB1, JUNB, MANF	PDLIM1, HSPB1, JUNB, MANF
RFX7_TARGET_GENES	0.12938	0.619189	0.358841	1.34574	95	12	SERF2, RPL4, ZFAS1, RPA3, RPL41, NEDD8, LAMTOR4	SERF2, RPL4, ZFAS1, RPA3, RPL41, NEDD8, LAMTOR4
GLI1_TARGET_GENES	0.148045	0.627214	0.401556	1.33966	105	9	EIF4A1, DCN, RPA3, HNRNPA1, PMP22, F13A1	EIF4A1, DCN, RPA3, HNRNPA1, PMP22, F13A1
KLF7_TARGET_GENES	0.141818	0.619189	0.273856	1.33727	116	25	RPS20, ALDOA, RPL27, RPLP2, S100A4, RPL38, RPL37A, RPL41, LGALS1, TUBA1C, PMP22, SLC25A6, CD9, COX16, MRPL27, CDK4, LRRC59, NDUFS3	RPS20, ALDOA, RPL27, RPLP2, S100A4, RPL38, RPL37A, RPL41, LGALS1, TUBA1C, PMP22, SLC25A6, CD9, COX16, MRPL27, CDK4, LRRC59, NDUFS3
GATA2_01	0.150538	0.631398	0.512598	1.33401	97	5	RPL8, TUBA1B, FKBP2	RPL8, TUBA1B, FKBP2
ZNF532_TARGET_GENES	0.160596	0.64326	0.628399	1.33183	96	3	RPL21, RPL17, NDUFA4	RPL21, RPL17, NDUFA4
CMYB_01	0.152108	0.632596	0.479117	1.32852	100	6	RPL4, MANF, NEDD8, NDUFAF3	RPL4, MANF, NEDD8, NDUFAF3
ZNF318_TARGET_GENES	0.140244	0.619189	0.275866	1.32832	114	24	RPL31, RPL27, RPL23, EEF1A1, RPL38, RPL4, RPL37A, RPS3A, RPL41, GADD45B, RPS9	RPL31, RPL27, RPL23, EEF1A1, RPL38, RPL4, RPL37A, RPS3A, RPL41, GADD45B, RPS9
TCF1P_Q6	0.163907	0.649436	0.625378	1.32543	98	3	CDKN1A, CD68, UXT	CDKN1A, CD68, UXT
MIR1287_5P	0.00994036	0.376668	1	1.32412	4	1	RPS20	RPS20
MIR4684_5P	0.00994036	0.376668	1	1.32412	4	1	RPS20	RPS20
RBL1_TARGET_GENES	0.00994036	0.376668	1	1.32412	4	1	RPS20	RPS20
MIR5010_3P	0.156682	0.635385	0.508543	1.32346	101	5	RPL27A, EIF4A1	RPL27A, EIF4A1
SOX11_TARGET_GENES	0.172819	0.672939	0.736297	1.32171	102	2	RPL23	RPL23
FOXG1_TARGET_GENES	0.143836	0.619189	0.365043	1.32068	104	11	ALDOA, TUBA1B, HNRNPA1, SERPINB1, NDUFB5, FAU, MIR22HG	ALDOA, TUBA1B, HNRNPA1, SERPINB1, NDUFB5, FAU, MIR22HG
MIR548AV_3P	0.15512	0.632596	0.47612	1.32021	102	6	RPL36A, EEF1A1	RPL36A, EEF1A1
ZNF404_TARGET_GENES	0.0159046	0.406051	0.996997	1.32014	7	1	ALDOA	ALDOA
ZNF510_TARGET_GENES	0.0159046	0.406051	0.996997	1.32014	7	1	ALDOA	ALDOA
NKX2_5_TARGET_GENES	0.136038	0.619189	0.247691	1.31958	113	32	ALDOA, RPL21, RPL7, RPL27, RPL15, PDLIM1, HSPB1, RPL23A, RPS11, TNFAIP2, AP2S1, MIR22HG, RPL17, NDUFA4, RPS12, RPLP0, SIRT2, COX16, MRPL27	ALDOA, RPL21, RPL7, RPL27, RPL15, PDLIM1, HSPB1, RPL23A, RPS11, TNFAIP2, AP2S1, MIR22HG, RPL17, NDUFA4, RPS12, RPLP0, SIRT2, COX16, MRPL27
SIX1_TARGET_GENES	0.162826	0.646899	0.506207	1.31738	105	5	RPL38, CRIP2, FKBP2, FKBP1A	RPL38, CRIP2, FKBP2, FKBP1A
MCM2_TARGET_GENES	0.177852	0.682203	0.731928	1.31387	105	2	AP2S1, TUBA1C	AP2S1, TUBA1C
ZNF202_TARGET_GENES	0.177852	0.682203	0.731928	1.31387	105	2	ALDOA, TUBA1C	ALDOA, TUBA1C
ETS1_B	0.158133	0.638486	0.473348	1.31253	104	6	JUNB, NEDD8, MIR22HG	JUNB, NEDD8, MIR22HG
MIR219B_5P	0.177852	0.682203	0.728868	1.30837	105	2	PDLIM1	PDLIM1
ZBED5_TARGET_GENES	0.145585	0.619189	0.250457	1.30706	121	30	RPS20, ALDOA, RPL13A, RPL31, ZFAS1, ANXA4, TMEM14C, RPS9, TUBA1C, RPLP0, COX16, NBEAL1, NPC2, COMMD4, NR4A1, BAIAP2, CTSB, LRRC59, NDUFS3, AP1B1, RNF130, ID3, ACAT1, TUBB2A, ASPH, HES1	RPS20, ALDOA, RPL13A, RPL31, ZFAS1, ANXA4, TMEM14C, RPS9, TUBA1C, RPLP0, COX16, NBEAL1, NPC2, COMMD4, NR4A1, BAIAP2, CTSB, LRRC59, NDUFS3, AP1B1, RNF130, ID3, ACAT1, TUBB2A, ASPH, HES1
EPC1_TARGET_GENES	0.178808	0.682203	0.61609	1.30574	107	3	EIF4A1, RPL23A	EIF4A1, RPL23A
KMT2D_TARGET_GENES	0.166023	0.655167	0.305636	1.30493	128	17	EIF4A1, EEF1A1, TGFBI, RPL37A, NFKBIA, RPA3, DBI, CD83, SLC25A6	EIF4A1, EEF1A1, TGFBI, RPL37A, NFKBIA, RPA3, DBI, CD83, SLC25A6
GGCKCATGS_UNKNOWN	0.0516899	0.519795	0.984985	1.30424	25	1	RPL7	RPL7
TFEB_TARGET_GENES	0.152348	0.632596	0.217983	1.30322	132	45	RPL27, TUBA1B, TGFBI, SERF2, S100A6, PRDX5, GRN, FTL, ANXA4, RPS9, LAMTOR4, F13A1, FKBP1A, FCGRT, CD68, MCOLN1, PLAU, MGST2, STAB1, COMMD4, PLD3, C1orf43, HMOX1, CDK4, MEF2C, DAB2, CTSB, MAFB, RAB31, ABL2, DCK, ACOT7, TNS1, LY96	RPL27, TUBA1B, TGFBI, SERF2, S100A6, PRDX5, GRN, FTL, ANXA4, RPS9, LAMTOR4, F13A1, FKBP1A, FCGRT, CD68, MCOLN1, PLAU, MGST2, STAB1, COMMD4, PLD3, C1orf43, HMOX1, CDK4, MEF2C, DAB2, CTSB, MAFB, RAB31, ABL2, DCK, ACOT7, TNS1, LY96
MIR3176	0.177852	0.682203	0.725914	1.30307	105	2	CST3	CST3
MIR3922_3P	0.177852	0.682203	0.725914	1.30307	105	2	CST3	CST3
ZNF563_TARGET_GENES	0.162238	0.646899	0.375849	1.30069	115	10	TRAPPC1, VAMP8, PFDN5, PMP22, TMEM14B, NDUFAF3, NR4A1, PLD3	TRAPPC1, VAMP8, PFDN5, PMP22, TMEM14B, NDUFAF3, NR4A1, PLD3
MIR212_3P	0.0576541	0.53657	0.981982	1.30026	28	1	RPL31	RPL31
MIR4714_5P	0.0576541	0.53657	0.981982	1.30026	28	1	RPL31	RPL31
MIR4772_5P	0.0576541	0.53657	0.981982	1.30026	28	1	RPL31	RPL31
METTL14_TARGET_GENES	0.175115	0.680077	0.499566	1.3001	113	5	EEF1A1, TGFBI	EEF1A1, TGFBI
CCANNAGRKGGC_UNKNOWN	0.183775	0.682203	0.613293	1.29981	110	3	RPL38, GRN, RPLP0	RPL38, GRN, RPLP0
AP2_Q3	0.176651	0.682203	0.49848	1.29727	114	5	EIF4A1, CRTAC1, RPL41, STAB1, MAFB	EIF4A1, CRTAC1, RPL41, STAB1, MAFB
MIR6775_3P	0.183775	0.682203	0.612063	1.29721	110	3	VSIG4, IL1B	VSIG4, IL1B
MIR28_3P	0.0656064	0.55832	0.978979	1.29628	32	1	MGP	MGP
MIR6798_5P	0.0656064	0.55832	0.978979	1.29628	32	1	MGP	MGP
MZF1_TARGET_GENES	0.163384	0.648235	0.224331	1.29355	140	39	ALDOA, RPL27A, EIF4A1, OAZ1, ANXA2, RPS13, RPL23A, TGFBI, SERF2, TMEM219, RPL9, ANXA4, KDM6B, DBI, TUBA1C, COX5B, CD68, NDUFA4, RPS12, NBEAL1, NDUFS6, MRPL27, PLAUR, DAB2	ALDOA, RPL27A, EIF4A1, OAZ1, ANXA2, RPS13, RPL23A, TGFBI, SERF2, TMEM219, RPL9, ANXA4, KDM6B, DBI, TUBA1C, COX5B, CD68, NDUFA4, RPS12, NBEAL1, NDUFS6, MRPL27, PLAUR, DAB2
STAT3_02	0.178187	0.682203	0.496886	1.29312	115	5	CRTAC1, MIR22HG, EGR1, NR4A1	CRTAC1, MIR22HG, EGR1, NR4A1
MIR3152_5P	0.0715706	0.575702	0.975976	1.29231	35	1	EIF4A1	EIF4A1
MIR580_3P	0.182886	0.682203	0.717988	1.28884	108	2	HSPB1	HSPB1
AP1_Q2_01	0.171687	0.672254	0.462405	1.28218	113	6	RPS20, RPL23A, EEF1A1	RPS20, RPL23A, EEF1A1
CEBP_Q2	0.184136	0.682203	0.404022	1.28216	129	8	EIF4A1, CLU, NFKBIA, FKBP2, MIR22HG, FCER1G	EIF4A1, CLU, NFKBIA, FKBP2, MIR22HG, FCER1G
MIR557	0.0974155	0.596904	0.963964	1.2764	48	1	LUM	LUM
MIR6878_3P	0.0974155	0.596904	0.963964	1.2764	48	1	LUM	LUM
ZNF680_TARGET_GENES	0.192819	0.688509	0.330256	1.27478	144	13	ALDOA, RPL27, TUBA1B, ZFAS1, LGALS1, LAMTOR4, UXT, COX16, VKORC1	ALDOA, RPL27, TUBA1B, ZFAS1, LGALS1, LAMTOR4, UXT, COX16, VKORC1
FEV_TARGET_GENES	0.168019	0.662151	0.218294	1.27315	144	41	RPL13A, RPL7, ANXA2, PRDX5, HINT2, RPL4, ZFAS1, ANXA4, JUNB, TMEM14C, RPL41, RPS6, MANF, RPS9, DBI, TUBA1C, NDUFB5, CDKN1A, SIRT2, NBEAL1, NPC2, NDUFS6, COMMD4, PLD3	RPL13A, RPL7, ANXA2, PRDX5, HINT2, RPL4, ZFAS1, ANXA4, JUNB, TMEM14C, RPL41, RPS6, MANF, RPS9, DBI, TUBA1C, NDUFB5, CDKN1A, SIRT2, NBEAL1, NPC2, NDUFS6, COMMD4, PLD3
MIR1246	0.10338	0.596904	0.960961	1.27243	51	1	RPL36A	RPL36A
MIR6503_3P	0.10338	0.596904	0.960961	1.27243	51	1	RPL36A	RPL36A
MIR6867_3P	0.10338	0.596904	0.960961	1.27243	51	1	RPL36A	RPL36A
MIR5187_3P	0.109344	0.596904	0.957958	1.26845	54	1	OAZ1	OAZ1
CREB3L4_TARGET_GENES	0.179302	0.682203	0.252236	1.26723	148	27	RPS20, RPL21, RPL7, RPL27, IER3, RPL15, EEF1A1, PSMB7	RPS20, RPL21, RPL7, RPL27, IER3, RPL15, EEF1A1, PSMB7
BACH2_01	0.177955	0.682203	0.320257	1.26455	133	14	RPS20, ALDOA, RPL23A, EEF1A1, GADD45B, TUBA1C, PHLDA2, CDKN1A, RPLP0, NR4A1	RPS20, ALDOA, RPL23A, EEF1A1, GADD45B, TUBA1C, PHLDA2, CDKN1A, RPLP0, NR4A1
MIR3190_5P	0.180723	0.682203	0.455465	1.26294	119	6	PRDX5, PHLDA2, PLAU, CD59	PRDX5, PHLDA2, PLAU, CD59
CCCNNNNNNAAGWT_UNKNOWN	0.121272	0.619189	0.951952	1.2605	60	1	IER3	IER3
YTCCCRNNAGGY_UNKNOWN	0.121272	0.619189	0.951952	1.2605	60	1	IER3	IER3
TCTCTCC_MIR185	0.200331	0.701876	0.593809	1.25852	120	3	ANXA2, SERF2	ANXA2, SERF2
MIR3926	0.181818	0.682203	0.529498	1.25672	111	4	RPL15, EEF1A1	RPL15, EEF1A1
MIR6740_5P	0.209732	0.711569	0.698795	1.25439	124	2	RPA3, PMP22	RPA3, PMP22
CACBINDINGPROTEIN_Q6	0.199693	0.700476	0.481991	1.25436	129	5	EEF1A1, DCN, TPPP3, C1orf43	EEF1A1, DCN, TPPP3, C1orf43
CDC5_01	0.209732	0.711569	0.698247	1.25341	124	2	TMSB4X	TMSB4X
MIR502_5P	0.131213	0.619189	0.945946	1.25254	65	1	ARPC1B	ARPC1B
LHX9_TARGET_GENES	0.189696	0.685894	0.219932	1.25251	161	38	ALDOA, MGP, ANXA2, HSPB1, RPL23A, GSN, EEF1A1, PSMB7, TUBA1C, PFDN5, MIR22HG, CD68, RPL17, COX16, COMMD4, MEF2C, CTSB, ABL2, DCK, MDH1, RCAN1, LUCAT1, ETV5, ID3, DUSP23, ADM, EPB41L2, ASPH, FADS1, SGMS2	ALDOA, MGP, ANXA2, HSPB1, RPL23A, GSN, EEF1A1, PSMB7, TUBA1C, PFDN5, MIR22HG, CD68, RPL17, COX16, COMMD4, MEF2C, CTSB, ABL2, DCK, MDH1, RCAN1, LUCAT1, ETV5, ID3, DUSP23, ADM, EPB41L2, ASPH, FADS1, SGMS2
SRF_C	0.185241	0.682203	0.451514	1.25198	122	6	JUNB, MIR22HG, EGR1, NR4A1	JUNB, MIR22HG, EGR1, NR4A1
HBZ_TARGET_GENES	0.207071	0.710233	0.279608	1.24805	163	19	ALDOA, CCL3, GSN, CLU, HNRNPA1, CSF1R, NDUFB5, CD83, FKBP1A, MAP2K3	ALDOA, CCL3, GSN, CLU, HNRNPA1, CSF1R, NDUFB5, CD83, FKBP1A, MAP2K3
MIR5683	0.201229	0.704181	0.478949	1.24644	130	5	RPL15, GAS6, CD59, MEF2C	RPL15, GAS6, CD59, MEF2C
MIR4717_3P	0.137177	0.619189	0.93994	1.24459	68	1	TUBA1B	TUBA1B
MIR4802_3P	0.137177	0.619189	0.93994	1.24459	68	1	TUBA1B	TUBA1B
RRCCGTTA_UNKNOWN	0.137177	0.619189	0.93994	1.24459	68	1	TUBA1B	TUBA1B
ZBTB49_TARGET_GENES	0.137177	0.619189	0.93994	1.24459	68	1	TUBA1B	TUBA1B
ZNF407_TARGET_GENES	0.198556	0.698156	0.247625	1.24407	164	27	ALDOA, ARPC1B, RPL38, SERF2, KDM6B, VAMP8, NDUFB5, RPS25, MCOLN1, RPS12, COMMD4, MRPL27, PLD3, CDK4, CTSB, HSPA6, NDUFS3, PMVK	ALDOA, ARPC1B, RPL38, SERF2, KDM6B, VAMP8, NDUFB5, RPS25, MCOLN1, RPS12, COMMD4, MRPL27, PLD3, CDK4, CTSB, HSPA6, NDUFS3, PMVK
FOXD2_TARGET_GENES	0.185799	0.682203	0.226382	1.24404	156	35	RPL23A, TSPO, PRDX5, PSMB7, TMEM219, ZFAS1, NFKBIA, ANXA4, MANF, KDM6B, TRAPPC1, AP2S1, DBI, LAMTOR4, SLC25A6, COX5B, MCOLN1, RPLP0, CD9	RPL23A, TSPO, PRDX5, PSMB7, TMEM219, ZFAS1, NFKBIA, ANXA4, MANF, KDM6B, TRAPPC1, AP2S1, DBI, LAMTOR4, SLC25A6, COX5B, MCOLN1, RPLP0, CD9
OCT1_03	0.209632	0.711569	0.391439	1.24223	147	8	DCN, NFKBIA, RPA3, MS4A7, RPLP0, MEF2C, RCAN1	DCN, NFKBIA, RPA3, MS4A7, RPLP0, MEF2C, RCAN1
MCM3_TARGET_GENES	0.191558	0.688509	0.523346	1.24212	117	4	RPL13A, RPS11	RPL13A, RPS11
ZNF529_TARGET_GENES	0.224832	0.716901	0.689759	1.23817	133	2	ALDOA, SLC25A6	ALDOA, SLC25A6
MIR3074_3P	0.141153	0.619189	0.933934	1.23664	70	1	CST3	CST3
MIR4308	0.141153	0.619189	0.933934	1.23664	70	1	CST3	CST3
MIR8060	0.141153	0.619189	0.933934	1.23664	70	1	CST3	CST3
ZID_01	0.22351	0.716901	0.583023	1.23566	134	3	AP2M1, FAU	AP2M1, FAU
ZIC1_01	0.206993	0.710233	0.357046	1.23562	147	10	S100A4, PRDX5, ZDHHC12, PMP22, MIR22HG	S100A4, PRDX5, ZDHHC12, PMP22, MIR22HG
LXR_Q3	0.201807	0.705095	0.443664	1.23022	133	6	NFKBIA, FKBP2, C1QC, CHMP2B, MAFB	NFKBIA, FKBP2, C1QC, CHMP2B, MAFB
MIR138_1_3P	0.153082	0.632596	0.927928	1.22869	76	1	RPL15	RPL15
MIR3158_5P	0.153082	0.632596	0.927928	1.22869	76	1	RPL15	RPL15
MIR371A_5P	0.153082	0.632596	0.927928	1.22869	76	1	RPL15	RPL15
MIR6513_5P	0.153082	0.632596	0.927928	1.22869	76	1	RPL15	RPL15
MIR6799_5P	0.153082	0.632596	0.927928	1.22869	76	1	RPL15	RPL15
MIR29B_2_5P	0.230132	0.718752	0.579685	1.22859	138	3	TGFBI, PMP22	TGFBI, PMP22
ATF6_01	0.225806	0.716901	0.47094	1.2256	146	5	EIF4A1, EGR1, NR4A1, LRRC59	EIF4A1, EGR1, NR4A1, LRRC59
MIR6071	0.228188	0.718752	0.68253	1.22519	135	2	SERF2	SERF2
NKX2_8_TARGET_GENES	0.159046	0.638794	0.924925	1.22471	79	1	ANXA2	ANXA2
SYNCRIP_TARGET_GENES	0.159046	0.638794	0.924925	1.22471	79	1	ANXA2	ANXA2
HHEX_TARGET_GENES	0.219394	0.713334	0.250735	1.22437	180	25	RPL13A, RPL27A, RPL27, RPL8, RPL23, RPL23A, TGFBI, NFKBIA, ZDHHC12, MGST2, RPLP0, SIRT2, NBEAL1, RAB31, MDH1, RCAN1, RNF130, LUCAT1, LGMN, FADS1, ARHGEF2, TMED1	RPL13A, RPL27A, RPL27, RPL8, RPL23, RPL23A, TGFBI, NFKBIA, ZDHHC12, MGST2, RPLP0, SIRT2, NBEAL1, RAB31, MDH1, RCAN1, RNF130, LUCAT1, LGMN, FADS1, ARHGEF2, TMED1
MIR5196_5P	0.227343	0.718491	0.470379	1.22414	147	5	AP2M1, TNF, CDK4, RNASE1	AP2M1, TNF, CDK4, RNASE1
ATAAGCT_MIR21	0.228188	0.718752	0.681739	1.22377	135	2	TGFBI	TGFBI
ZNF704_TARGET_GENES	0.231788	0.718752	0.577039	1.22298	139	3	MIR22HG, FKBP1A, COMMD4	MIR22HG, FKBP1A, COMMD4
SKIL_TARGET_GENES	0.220764	0.715125	0.234051	1.22145	184	30	RPL21, RPL27, HSPB1, PRDX5, TMEM219, RPS3A, NFKBIA, RPL41, MANF, SERPINB1, NFIC, AP2S1	RPL21, RPL27, HSPB1, PRDX5, TMEM219, RPS3A, NFKBIA, RPL41, MANF, SERPINB1, NFIC, AP2S1
IRX3_TARGET_GENES	0.159046	0.638794	0.921922	1.22073	79	1	RPS13	RPS13
MYB_Q5_01	0.22734	0.718491	0.408795	1.21622	152	7	ALDOA, RPL4, MANF, NEDD8	ALDOA, RPL4, MANF, NEDD8
DBP_TARGET_GENES	0.244737	0.722158	0.293423	1.21567	185	16	ALDOA, RPL27, RPS13, SERF2, ZFAS1, HNRNPA1, RPL12	ALDOA, RPL27, RPS13, SERF2, ZFAS1, HNRNPA1, RPL12
TCF11MAFG_01	0.215909	0.713334	0.512121	1.21548	132	4	ALDOA, TUBA1C, MIR22HG, RAB10	ALDOA, TUBA1C, MIR22HG, RAB10
ZF5_B	0.215909	0.713334	0.512121	1.21548	132	4	JUNB, CRTAC1, NDUFA4, RAB10	JUNB, CRTAC1, NDUFA4, RAB10
MEF2C_TARGET_GENES	0.246053	0.722832	0.292928	1.21362	186	16	RPS20, RPL27, HSPB1, GSN, RPL38, NFKBIA	RPS20, RPL27, HSPB1, GSN, RPL38, NFKBIA
MIR335_5P	0.231788	0.718752	0.572333	1.213	139	3	SERF2, F13A1	SERF2, F13A1
GATA_C	0.231788	0.718752	0.57104	1.21026	139	3	RPL13A, DCN	RPL13A, DCN
E2F_03	0.239227	0.718752	0.406728	1.21007	160	7	RPS20, HNRNPA1, LGALS1, CDKN1A, UXT, DCK, ID3	RPS20, HNRNPA1, LGALS1, CDKN1A, UXT, DCK, ID3
MXD1_TARGET_GENES	0.225649	0.716901	0.507976	1.20564	138	4	EEF1A1, RPL37A	EEF1A1, RPL37A
MAF_Q6	0.239631	0.718752	0.463181	1.20541	155	5	ALDOA, AP2M1, MIR22HG, AIF1	ALDOA, AP2M1, MIR22HG, AIF1
UBE2I_TARGET_GENES	0.236577	0.718752	0.67134	1.20511	140	2	RPL38	RPL38
TCF4_Q5	0.196819	0.697058	0.90991	1.20483	98	1	RPL23A	RPL23A
ZFP3_TARGET_GENES	0.225649	0.716901	0.507512	1.20454	138	4	SERPINB1, ZDHHC12, PHLDA2	SERPINB1, ZDHHC12, PHLDA2
MIR181A_2_3P	0.238411	0.718752	0.568279	1.20441	143	3	EEF1A1	EEF1A1
MIR4672	0.241167	0.718752	0.462006	1.20235	156	5	ARPC1B, HNRNPA1, PMP22, LRRC59, RAB31	ARPC1B, HNRNPA1, PMP22, LRRC59, RAB31
ZNF514_TARGET_GENES	0.202783	0.706254	0.906907	1.20085	101	1	GSN	GSN
P53_DECAMER_Q2	0.243377	0.719251	0.564955	1.19737	146	3	CDKN1A, C1QC, CHMP2B	CDKN1A, C1QC, CHMP2B
MIR3194_5P	0.210736	0.711569	0.903904	1.19688	105	1	TMSB4X	TMSB4X
TGASTMAGC_NFE2_01	0.232143	0.718752	0.504276	1.19686	142	4	ALDOA, TUBA1C, PHLDA2	ALDOA, TUBA1C, PHLDA2
EN1_01	0.238255	0.718752	0.665889	1.19532	141	2	RPL38	RPL38
CAATGCA_MIR33	0.2167	0.713334	0.900901	1.1929	108	1	EEF1A1	EEF1A1
MTHFD1_TARGET_GENES	0.2167	0.713334	0.900901	1.1929	108	1	EEF1A1	EEF1A1
RBMX_TARGET_GENES	0.2167	0.713334	0.900901	1.1929	108	1	EEF1A1	EEF1A1
SIGMAR1_TARGET_GENES	0.2167	0.713334	0.900901	1.1929	108	1	EEF1A1	EEF1A1
TAXCREB_02	0.2167	0.713334	0.900901	1.1929	108	1	EEF1A1	EEF1A1
YBX1_TARGET_GENES	0.2167	0.713334	0.900901	1.1929	108	1	EEF1A1	EEF1A1
CDX2_Q5	0.241883	0.719251	0.502167	1.19185	148	4	RPL38, PRDX5, CHMP2B	RPL38, PRDX5, CHMP2B
GGTGAAG_MIR412	0.246689	0.722832	0.561677	1.19042	148	3	TMSB4X, FKBP1A	TMSB4X, FKBP1A
ZNF507_TARGET_GENES	0.261842	0.744931	0.287265	1.19015	198	16	EIF4A1, SERF2, GRN, MCOLN1, COMMD4, MRPL27, PLD3, C1orf43, HMOX1, CDK4	EIF4A1, SERF2, GRN, MCOLN1, COMMD4, MRPL27, PLD3, C1orf43, HMOX1, CDK4
MDM2_TARGET_GENES	0.246689	0.722832	0.561449	1.18994	148	3	IER3, FTL	IER3, FTL
MIR203A_5P	0.218688	0.713334	0.897898	1.18892	109	1	CCL2	CCL2
MIR6783_5P	0.218688	0.713334	0.897898	1.18892	109	1	CCL2	CCL2
STAT3_01	0.218688	0.713334	0.897898	1.18892	109	1	CCL2	CCL2
PAX3_B	0.243506	0.719251	0.5	1.18671	149	4	RPL27A, JUNB, NR4A1, LRRC59	RPL27A, JUNB, NR4A1, LRRC59
MIR6837_5P	0.243506	0.719251	0.499433	1.18536	149	4	SERF2, RPL41, MS4A7	SERF2, RPL41, MS4A7
MIR186_3P	0.218688	0.713334	0.894895	1.18495	109	1	AP2M1	AP2M1
MIR3654	0.218688	0.713334	0.894895	1.18495	109	1	AP2M1	AP2M1
GCGNNANTTCC_UNKNOWN	0.253356	0.738599	0.659639	1.1841	150	2	EIF4A1, CDKN1A	EIF4A1, CDKN1A
MIR4722_5P	0.259036	0.739815	0.426829	1.18354	171	6	EEF1A1, DCN, MEF2C, BAIAP2, MAFB, ACOT7	EEF1A1, DCN, MEF2C, BAIAP2, MAFB, ACOT7
MIR519A_2_5P_MIR520B_5P	0.24513	0.722415	0.497634	1.18109	150	4	RPS20, RPL15	RPS20, RPL15
HOXD1_TARGET_GENES	0.224652	0.716901	0.891892	1.18097	112	1	TSPO	TSPO
LXR_DR4_Q3	0.251623	0.735091	0.49697	1.17952	154	4	FKBP2, CHMP2B, MEF2C, MAFB	FKBP2, CHMP2B, MEF2C, MAFB
MIR4471	0.251623	0.735091	0.49697	1.17952	154	4	RPS3A, TNFAIP2, CSRP1, MAFB	RPS3A, TNFAIP2, CSRP1, MAFB
ZIM3_TARGET_GENES	0.270619	0.753115	0.271269	1.17891	209	18	ANXA2, RPL38, RPL4, CSF1R, RPL12, NEDD8, NDUFAF3, PLAU, SIRT2, CD59, PLD3	ANXA2, RPL38, RPL4, CSF1R, RPL12, NEDD8, NDUFAF3, PLAU, SIRT2, CD59, PLD3
POU1F1_Q6	0.260067	0.741318	0.656627	1.1787	154	2	PRDX5, CD68	PRDX5, CD68
PRMT5_TARGET_GENES	0.260067	0.741318	0.656627	1.1787	154	2	DDAH2, CD68	DDAH2, CD68
MIR21_5P	0.230616	0.718752	0.888889	1.17699	115	1	TGFBI	TGFBI
MIR590_5P	0.230616	0.718752	0.888889	1.17699	115	1	TGFBI	TGFBI
SIPA1_TARGET_GENES	0.230616	0.718752	0.888889	1.17699	115	1	TGFBI	TGFBI
MIR6730_5P	0.256623	0.738599	0.555266	1.17683	154	3	RPL15, RPS3A	RPL15, RPS3A
ELF5_TARGET_GENES	0.264873	0.748816	0.370653	1.17626	186	8	RPL36A, TUBA1C, PFDN5, COX5B, COX16, MEF2C	RPL36A, TUBA1C, PFDN5, COX5B, COX16, MEF2C
MIR4469	0.266779	0.748816	0.653614	1.17329	158	2	RPA3, MAP2K3	RPA3, MAP2K3
MIR4640_5P	0.266779	0.748816	0.653614	1.17329	158	2	BGN, MAP2K3	BGN, MAP2K3
GGAANCGGAANY_UNKNOWN	0.238569	0.718752	0.885886	1.17302	119	1	RPL38	RPL38
HOXB4_TARGET_GENES	0.272953	0.754604	0.252984	1.17042	219	21	RPS20, EIF4A1, RPL27, RPL9, TMEM14C, ZDHHC12, FAU, SLC25A6, NDUFAF3, MCOLN1, RPL17, VKORC1, PLD3	RPS20, EIF4A1, RPL27, RPL9, TMEM14C, ZDHHC12, FAU, SLC25A6, NDUFAF3, MCOLN1, RPL17, VKORC1, PLD3
ZNF30_TARGET_GENES	0.264174	0.748662	0.237231	1.17015	218	26	ALDOA, RPL27, RPL23, RPS13, TGFBI, RPL38, ZFAS1, HNRNPA1, RPS6, AP2S1, CD68, PLAU, SIRT2, COX16	ALDOA, RPL27, RPL23, RPS13, TGFBI, RPL38, ZFAS1, HNRNPA1, RPS6, AP2S1, CD68, PLAU, SIRT2, COX16
ZBTB7B_TARGET_GENES	0.250597	0.733551	0.219579	1.16981	209	32	ALDOA, RPL13A, EIF4A1, RPL27, RPL8, PSMB7, RPL4, RPA3, FKBP2, TOMM7, DBI, PFDN5, FAU, CD68, AKR1A1, MRPL27, CDK4, NQO2, MEF2C	ALDOA, RPL13A, EIF4A1, RPL27, RPL8, PSMB7, RPL4, RPA3, FKBP2, TOMM7, DBI, PFDN5, FAU, CD68, AKR1A1, MRPL27, CDK4, NQO2, MEF2C
MYB_Q3	0.26257	0.746278	0.350644	1.16981	187	9	ALDOA, RPL4, NEDD8, MIR22HG, CD68	ALDOA, RPL4, NEDD8, MIR22HG, CD68
CAGGTCC_MIR492	0.240557	0.718752	0.882883	1.16904	120	1	SERF2	SERF2
MIR1911_5P	0.240557	0.718752	0.882883	1.16904	120	1	SERF2	SERF2
MIR323B_5P	0.240557	0.718752	0.882883	1.16904	120	1	SERF2	SERF2
MIR384	0.240557	0.718752	0.882883	1.16904	120	1	SERF2	SERF2
MIR410_5P	0.240557	0.718752	0.882883	1.16904	120	1	SERF2	SERF2
MIR4771	0.240557	0.718752	0.882883	1.16904	120	1	SERF2	SERF2
MIR494_5P	0.240557	0.718752	0.882883	1.16904	120	1	SERF2	SERF2
MIR6765_3P	0.263245	0.746751	0.549849	1.16535	158	3	AP2M1, NFIC, C1orf43	AP2M1, NFIC, C1orf43
IRF1_01	0.268456	0.749941	0.64826	1.16368	159	2	PRDX5	PRDX5
IRF2_01	0.268456	0.749941	0.64826	1.16368	159	2	PRDX5	PRDX5
MIR593_5P	0.268456	0.749941	0.64759	1.16248	159	2	SERF2, EGR1	SERF2, EGR1
OLF1_01	0.268456	0.749941	0.64759	1.16248	159	2	GAS6, EGR1	GAS6, EGR1
SRF_01	0.268456	0.749941	0.64759	1.16248	159	2	JUNB, EGR1	JUNB, EGR1
STAT_01	0.262937	0.746599	0.335773	1.162	187	10	PDLIM1, CCL2, AP2M1, CLU, MIR22HG, MAP2K3, RAB10, ETV5, ASPH	PDLIM1, CCL2, AP2M1, CLU, MIR22HG, MAP2K3, RAB10, ETV5, ASPH
CREL_01	0.265734	0.748816	0.334887	1.15894	189	10	IER3, RPL23A, NFKBIA, CSF1R, GADD45B	IER3, RPL23A, NFKBIA, CSF1R, GADD45B
MIR6832_3P	0.281106	0.766321	0.445065	1.15826	182	5	HNRNPA1, MCOLN1, C1orf43, RAB10	HNRNPA1, MCOLN1, C1orf43, RAB10
GGCCAGT_MIR193A_MIR193B	0.270134	0.75248	0.644578	1.15707	160	2	AP2M1, PLAU	AP2M1, PLAU
MIR3908	0.270134	0.75248	0.644372	1.1567	160	2	DCN	DCN
NCX_01	0.270134	0.75248	0.643229	1.15465	160	2	RPL4	RPL4
NR1H4_TARGET_GENES	0.27933	0.762895	0.345141	1.15145	199	9	HSPB1, TGFBI, CRIP2, NFKBIA, NDUFAF3, VKORC1, NQO2	HSPB1, TGFBI, CRIP2, NFKBIA, NDUFAF3, VKORC1, NQO2
RPA1_TARGET_GENES	0.274354	0.756719	0.867868	1.14916	137	1	GRN	GRN
MIR513C_5P	0.288786	0.772201	0.440729	1.14698	187	5	NDUFA4, COMMD4, ZNF90, ABL2, KCTD12	NDUFA4, COMMD4, ZNF90, ABL2, KCTD12
MIR514B_5P	0.288786	0.772201	0.440729	1.14698	187	5	NDUFA4, COMMD4, ZNF90, ABL2, KCTD12	NDUFA4, COMMD4, ZNF90, ABL2, KCTD12
MIR4271	0.288786	0.772201	0.440523	1.14644	187	5	RPL15, SERF2, FKBP1A, FCER1G	RPL15, SERF2, FKBP1A, FCER1G
MIR4725_3P	0.288786	0.772201	0.440523	1.14644	187	5	RPL15, SERF2, FKBP1A, FCER1G	RPL15, SERF2, FKBP1A, FCER1G
MIR6780B_5P	0.288786	0.772201	0.440523	1.14644	187	5	RPL15, SERF2, FKBP1A, FCER1G	RPL15, SERF2, FKBP1A, FCER1G
ZMYM2_TARGET_GENES	0.276846	0.756815	0.638554	1.14625	164	2	RPS6, CSRP1	RPS6, CSRP1
MAFG_TARGET_GENES	0.282887	0.769746	0.203459	1.14613	242	37	ALDOA, RPL13A, TUBA1B, TMSB4X, PRDX5, ZFAS1, MANF, LAMTOR4, TMEM14B, MIR22HG, FCGRT, COX16, NBEAL1, C1QC, CD59, PLD3, C1orf43, MEF2C, DAB2, BAIAP2, RAB31, RNF130, LUCAT1, ETV5, TNS1, LY96, ACAT1	ALDOA, RPL13A, TUBA1B, TMSB4X, PRDX5, ZFAS1, MANF, LAMTOR4, TMEM14B, MIR22HG, FCGRT, COX16, NBEAL1, C1QC, CD59, PLD3, C1orf43, MEF2C, DAB2, BAIAP2, RAB31, RNF130, LUCAT1, ETV5, TNS1, LY96, ACAT1
ZNF34_TARGET_GENES	0.291859	0.778997	0.438066	1.14005	189	5	RPL27, GADD45B, FKBP1A, COX16	RPL27, GADD45B, FKBP1A, COX16
ZNF223_TARGET_GENES	0.30411	0.793548	0.314865	1.13915	221	11	TMEM14C, KDM6B, TMEM14B, AKR1A1, PLD3, RAB10, CAMK1, RCAN1, ACOT7	TMEM14C, KDM6B, TMEM14B, AKR1A1, PLD3, RAB10, CAMK1, RCAN1, ACOT7
CAGNWMCNNNGAC_UNKNOWN	0.28827	0.772201	0.858859	1.13723	144	1	RPL4	RPL4
CCAWNWWNNNGGC_UNKNOWN	0.28827	0.772201	0.858859	1.13723	144	1	RPL4	RPL4
FOXF1_TARGET_GENES	0.28827	0.772201	0.858859	1.13723	144	1	RPL4	RPL4
AP1_Q2	0.305723	0.793636	0.408537	1.13281	202	6	GSN, DCN, TUBA1C, C1orf43, BAIAP2, ETV5	GSN, DCN, TUBA1C, C1orf43, BAIAP2, ETV5
MIR3064_3P	0.293046	0.779458	0.534066	1.1319	176	3	MGP, EGR1	MGP, EGR1
MIR374B_3P	0.302187	0.793468	0.852853	1.12928	151	1	DCN	DCN
MIR5006_5P	0.302187	0.793468	0.852853	1.12928	151	1	DCN	DCN
MIR623	0.302187	0.793468	0.852853	1.12928	151	1	DCN	DCN
MIR6806_5P	0.302187	0.793468	0.852853	1.12928	151	1	DCN	DCN
GR_01	0.294702	0.780549	0.532765	1.12914	177	3	RBX1, CDKN1A	RBX1, CDKN1A
MIR518A_3P_MIR518B_MIR518C_3P_MIR518D_3P_MIR518F_3P_MIR526A_3P	0.288591	0.772201	0.626506	1.12463	171	2	EGR1, NDUFA4	EGR1, NDUFA4
NKX61_01	0.288591	0.772201	0.626506	1.12463	171	2	RPA3, NDUFA4	RPA3, NDUFA4
TGANNYRGCA_TCF11MAFG_01	0.308442	0.797872	0.472944	1.12249	189	4	RPL23, TUBA1C, MIR22HG	RPL23, TUBA1C, MIR22HG
CDC73_TARGET_GENES	0.31383	0.80677	0.290715	1.12216	235	13	RPL27A, RPL31, GRN, ZFAS1, AP2S1, CD68, SRP9, MEF2C, NDUFS3	RPL27A, RPL31, GRN, ZFAS1, AP2S1, CD68, SRP9, MEF2C, NDUFS3
HES2_TARGET_GENES	0.293163	0.779458	0.193078	1.12018	252	40	EIF4A1, CFD, OAZ1, ANXA2, PDLIM1, GSN, TMSB4X, TGFBI, S100A6, FTL, NFKBIA, TMEM14C, NFIC, DBI, TUBA1C	EIF4A1, CFD, OAZ1, ANXA2, PDLIM1, GSN, TMSB4X, TGFBI, S100A6, FTL, NFKBIA, TMEM14C, NFIC, DBI, TUBA1C
WRNIP1_TARGET_GENES	0.32134	0.81629	0.241978	1.1195	258	21	ALDOA, RPL13A, EIF4A1, RPL38, ZFAS1, RPL41, RPS9, TUBA1C	ALDOA, RPL13A, EIF4A1, RPL38, ZFAS1, RPL41, RPS9, TUBA1C
GKCGCNNNNNNNTGAYG_UNKNOWN	0.293624	0.779458	0.623494	1.11922	174	2	FAU, UXT	FAU, UXT
MIR1292_5P	0.324056	0.818759	0.843844	1.11735	162	1	RPS3A	RPS3A
MIR345_5P	0.324056	0.818759	0.843844	1.11735	162	1	RPS3A	RPS3A
MIR4330	0.324056	0.818759	0.843844	1.11735	162	1	RPS3A	RPS3A
MIR6813_3P	0.293624	0.779458	0.620799	1.11438	174	2	CLU, DDX3X	CLU	DDX3X
TGACATY_UNKNOWN	0.324022	0.818759	0.333971	1.11418	231	9	ALDOA, CD68, C1orf43, MEF2C, ELOF1, MDH1	ALDOA, CD68, C1orf43, MEF2C, ELOF1, MDH1
MIR448	0.301325	0.793468	0.52568	1.11413	181	3	TMSB4X, NFIC, MEF2C	TMSB4X, NFIC, MEF2C
SETBP1_TARGET_GENES	0.301325	0.793468	0.52568	1.11413	181	3	VAMP8, TOMM7, MEF2C	VAMP8, TOMM7, MEF2C
CEBPB_01	0.318059	0.812332	0.296565	1.11219	235	12	ALDOA, EIF4A1, DCN, IL1B, MIR22HG, MAP2K3, TNF, PRDX4, RCAN1	ALDOA, EIF4A1, DCN, IL1B, MIR22HG, MAP2K3, TNF, PRDX4, RCAN1
MYOD_Q6_01	0.321429	0.81629	0.468558	1.11209	197	4	MIR22HG, NDUFAF3, NR4A1	MIR22HG, NDUFAF3, NR4A1
MIR6780A_5P	0.319508	0.813668	0.427064	1.11141	207	5	RPL15, NFIC, TMEM14B	RPL15, NFIC, TMEM14B
ZNF490_TARGET_GENES	0.319407	0.813668	0.296139	1.11059	236	12	RPL27, RPL38, GRN, VAMP8, LGALS1, MIR22HG, RPS25	RPL27, RPL38, GRN, VAMP8, LGALS1, MIR22HG, RPS25
CAGCTTT_MIR320	0.304636	0.793548	0.522659	1.10772	183	3	FTL, FKBP1A, DAB2	FTL, FKBP1A, DAB2
ZNF577_TARGET_GENES	0.332893	0.827459	0.274014	1.10488	251	15	ALDOA, RPLP2, TUBA1B, GSN, GRN	ALDOA, RPLP2, TUBA1B, GSN, GRN
ZNF597_TARGET_GENES	0.344654	0.827459	0.237887	1.10472	273	22	RPS10, NFKBIA, HNRNPA1, RPS6, LGALS1, LAMTOR4, CD83, MAP2K3, PLAU, SIRT2, TNF, PLD3, MEF2C, BAIAP2, CTSZ	RPS10, NFKBIA, HNRNPA1, RPS6, LGALS1, LAMTOR4, CD83, MAP2K3, PLAU, SIRT2, TNF, PLD3, MEF2C, BAIAP2, CTSZ
ACATTCC_MIR1_MIR206	0.340361	0.827459	0.398397	1.1047	225	6	ANXA2, ANXA4	ANXA2, ANXA4
ZNF184_TARGET_GENES	0.354415	0.831121	0.207212	1.10393	296	32	RPS20, RPL27A, ANXA2, RPS11, RPA3, RPS6, RPL12, TRAPPC1, RPS9, TUBA1C, SLC25A6, NDUFAF3, CD68, RPL17, RPS12, CD59, NME4, HMOX1, BAIAP2, AQP1, RCAN1, ACOT7	RPS20, RPL27A, ANXA2, RPS11, RPA3, RPS6, RPL12, TRAPPC1, RPS9, TUBA1C, SLC25A6, NDUFAF3, CD68, RPL17, RPS12, CD59, NME4, HMOX1, BAIAP2, AQP1, RCAN1, ACOT7
MIR4433A_3P	0.312081	0.805157	0.614458	1.103	185	2	EEF1A1, SLC25A5	EEF1A1, SLC25A5
WHN_B	0.332838	0.827459	0.370279	1.10163	223	7	EIF4A1, JUNB, RPL41, PMP22	EIF4A1, JUNB, RPL41, PMP22
MIR4501	0.33996	0.827459	0.831832	1.10144	170	1	CLU	CLU
MIR193A_3P_MIR193B_3P	0.319536	0.813668	0.519173	1.10034	192	3	AP2M1, PLAU	AP2M1, PLAU
GACTGTT_MIR212_MIR132	0.312081	0.805157	0.612584	1.09964	185	2	FKBP2, HNRNPU	FKBP2	HNRNPU
RCGCANGCGY_NRF1_Q6	0.343629	0.827459	0.257528	1.09953	266	17	RPL7, TUBA1B, HNRNPA1, FKBP2, ZDHHC12, TRAPPC1, TOMM7	RPL7, TUBA1B, HNRNPA1, FKBP2, ZDHHC12, TRAPPC1, TOMM7
NRF2_Q4	0.347892	0.827459	0.396485	1.09939	230	6	ALDOA, TUBA1C, PHLDA2, MIR22HG	ALDOA, TUBA1C, PHLDA2, MIR22HG
GR_Q6	0.334416	0.827459	0.462923	1.09871	205	4	MIR22HG, CDKN1A, C1orf43	MIR22HG, CDKN1A, C1orf43
HOXD11_TARGET_GENES	0.315436	0.808133	0.611446	1.09759	187	2	LAMTOR4, RPLP0	LAMTOR4, RPLP0
GTGTCAA_MIR514	0.351889	0.830179	0.828829	1.09747	176	1	RBX1	RBX1
MIR514A_3P_MIR514B_3P	0.351889	0.830179	0.828829	1.09747	176	1	RBX1	RBX1
FXR1_TARGET_GENES	0.358247	0.831895	0.252496	1.09732	277	18	ALDOA, AP2M1, RPS6, FKBP2, NFIC, PFDN5, TMEM14B, DDAH2, NDUFA4, CD9, COX16, CTSB, HSPA6, DCK	ALDOA, AP2M1, RPS6, FKBP2, NFIC, PFDN5, TMEM14B, DDAH2, NDUFA4, CD9, COX16, CTSB, HSPA6, DCK
MIR587	0.331797	0.827459	0.421113	1.09592	215	5	GAS6, MS4A7, MS4A6A, ZNF90	GAS6, MS4A7, MS4A6A, ZNF90
E2F_02	0.340267	0.827459	0.367475	1.09329	228	7	RPS20, EIF4A1	RPS20, EIF4A1
E2F1DP1_01	0.340267	0.827459	0.367475	1.09329	228	7	RPS20, EIF4A1	RPS20, EIF4A1
E2F1DP2_01	0.340267	0.827459	0.367475	1.09329	228	7	RPS20, EIF4A1	RPS20, EIF4A1
E2F4DP1_01	0.340267	0.827459	0.367475	1.09329	228	7	RPS20, EIF4A1	RPS20, EIF4A1
E2F4DP2_01	0.340267	0.827459	0.367475	1.09329	228	7	RPS20, EIF4A1	RPS20, EIF4A1
SMN1_SMN2_TARGET_GENES	0.35101	0.829763	0.244545	1.09155	277	19	S100A4, PDLIM1, SERF2, RPS11, TMEM219, ANXA4, TMEM14C	S100A4, PDLIM1, SERF2, RPS11, TMEM219, ANXA4, TMEM14C
BARX1_TARGET_GENES	0.348193	0.827459	0.214318	1.09147	288	28	ALDOA, RPL13A, RPL27, TUBA1B, RPL23, RPS6, FKBP2, ZDHHC12, TUBA1C, FAU, RPS25, CDKN1A, NDUFA4, AKR1A1, MRPL27, NDUFS3, EMP1, ELOF1, ADM, GGPS1, SH2B3, FADS1, TMED1, COPG1	ALDOA, RPL13A, RPL27, TUBA1B, RPL23, RPS6, FKBP2, ZDHHC12, TUBA1C, FAU, RPS25, CDKN1A, NDUFA4, AKR1A1, MRPL27, NDUFS3, EMP1, ELOF1, ADM, GGPS1, SH2B3, FADS1, TMED1, COPG1
USF_02	0.344725	0.827459	0.366627	1.09076	231	7	GRN, HNRNPA1, MANF, MRPL27, C1orf43	GRN, HNRNPA1, MANF, MRPL27, C1orf43
MIR376B_5P_MIR376C_5P	0.361829	0.831895	0.822823	1.08951	181	1	NFKBIA	NFKBIA
MIR3911	0.361829	0.831895	0.822823	1.08951	181	1	NFKBIA	NFKBIA
GGCNRNWCTTYS_UNKNOWN	0.334437	0.827459	0.513595	1.08851	201	3	EIF4A1, RPL41, EIF3L	EIF4A1, RPL41, EIF3L
ZNF610_TARGET_GENES	0.353448	0.830179	0.229575	1.08705	286	23	RPL7, RPL27, IER3, RPS3A, NFKBIA, JUNB, TMEM14C, RPS6, EGR1, RPS12, COX16, PLD3, C1orf43, CDK4, NQO2	RPL7, RPL27, IER3, RPS3A, NFKBIA, JUNB, TMEM14C, RPS6, EGR1, RPS12, COX16, PLD3, C1orf43, CDK4, NQO2
MIR615_5P	0.336093	0.827459	0.512462	1.08611	202	3	GRN, CSRP1	GRN, CSRP1
MIR154_3P	0.361829	0.831895	0.81982	1.08554	181	1	ANXA4	ANXA4
MIR487A_3P	0.361829	0.831895	0.81982	1.08554	181	1	ANXA4	ANXA4
MIR5583_3P	0.361829	0.831895	0.81982	1.08554	181	1	ANXA4	ANXA4
MIR6800_5P	0.361829	0.831895	0.81982	1.08554	181	1	ANXA4	ANXA4
MIR877_3P	0.339404	0.827459	0.511554	1.08419	204	3	ALDOA	ALDOA
MIR1343_5P	0.348694	0.827459	0.416413	1.08369	226	5	GRN, NFIC, CDKN1A, TNF, RNF130	GRN, NFIC, CDKN1A, TNF, RNF130
MIR548AN	0.355126	0.831423	0.364023	1.08302	238	7	EGR1, NME4, FCGR2A, KCTD12, FUNDC2, ETV5	EGR1, NME4, FCGR2A, KCTD12, FUNDC2, ETV5
FREAC7_01	0.342715	0.827459	0.510529	1.08202	206	3	IER3, JUNB	IER3, JUNB
ZF5_01	0.361644	0.831895	0.298835	1.08115	263	11	EIF4A1, JUNB, RPL41, GADD45B, FKBP2	EIF4A1, JUNB, RPL41, GADD45B, FKBP2
COBLL1_TARGET_GENES	0.353896	0.830567	0.455343	1.08072	217	4	PDLIM1, RPS3A, MIR22HG	PDLIM1, RPS3A, MIR22HG
ZNF257_TARGET_GENES	0.346853	0.827459	0.312077	1.08	247	10	S100A4, RPL15, HINT2, KDM6B, DBI	S100A4, RPL15, HINT2, KDM6B, DBI
HDGF_TARGET_GENES	0.346853	0.827459	0.312023	1.07981	247	10	ANXA2, PLTP, FAU, MCOLN1, C1orf43, RAB10, AP1B1	ANXA2, PLTP, FAU, MCOLN1, C1orf43, RAB10, AP1B1
MIR182_5P	0.353352	0.830179	0.323077	1.07784	252	9	NFIC, F13A1, CD59, CHMP2B, MEF2C, RAB10, TNS1, ARHGEF2, SLC39A1	NFIC, F13A1, CD59, CHMP2B, MEF2C, RAB10, TNS1, ARHGEF2, SLC39A1
MIR619_3P	0.383698	0.83697	0.813814	1.07759	192	1	TNFAIP2	TNFAIP2
CGTSACG_PAX3_B	0.359584	0.831895	0.362188	1.07756	241	7	MIR22HG, CDKN1A, EGR1, NR4A1, C1orf43	MIR22HG, CDKN1A, EGR1, NR4A1, C1orf43
P300_01	0.352448	0.830179	0.310711	1.07527	251	10	GSN, NFKBIA, JUNB, NDUFAF3, DDAH2, C1orf43, EMP1	GSN, NFKBIA, JUNB, NDUFAF3, DDAH2, C1orf43, EMP1
PPARGC1A_TARGET_GENES	0.35596	0.831423	0.506855	1.07423	214	3	SLC25A6, MGST2	SLC25A6, MGST2
CREBP1_01	0.376506	0.83697	0.387195	1.07364	249	6	RPL23, CRTAC1, MIR22HG, MAP2K3, ETV5, SH2B3	RPL23, CRTAC1, MIR22HG, MAP2K3, ETV5, SH2B3
MIR636	0.393638	0.842408	0.810811	1.07361	197	1	RPA3	RPA3
MIR7705	0.393638	0.842408	0.810811	1.07361	197	1	RPA3	RPA3
YAATNRNNNYNATT_UNKNOWN	0.393638	0.842408	0.810811	1.07361	197	1	RPA3	RPA3
NFMUE1_Q6	0.358766	0.831895	0.452217	1.0733	220	4	EEF1A1, HNRNPA1	EEF1A1, HNRNPA1
MIR4747_5P	0.358766	0.831895	0.451939	1.07264	220	4	AP2M1, TNF, CDK4	AP2M1, TNF, CDK4
TCANNTGAY_SREBP1_01	0.369272	0.833881	0.285896	1.07218	273	12	LUM, GRN, MCOLN1, MRPL27, CHMP2B, NR4A1, C1orf43, HMOX1	LUM, GRN, MCOLN1, MRPL27, CHMP2B, NR4A1, C1orf43, HMOX1
TTTTGAG_MIR373	0.356375	0.83173	0.411852	1.07182	231	5	EIF4A1, EEF1A1	EIF4A1, EEF1A1
EGFR_TARGET_GENES	0.395626	0.845385	0.807808	1.06963	198	1	JUNB	JUNB
ZNF784_TARGET_GENES	0.371105	0.835555	0.336916	1.0692	261	8	RPL8, RPL38, GADD45B, COX16, SRP9, NDUFS3, MDH1	RPL8, RPL38, GADD45B, COX16, SRP9, NDUFS3, MDH1
CACTGCC_MIR34A_MIR34C_MIR449	0.359447	0.831895	0.410541	1.06841	233	5	ALDOA, CSF1R, AP2S1	ALDOA, CSF1R, AP2S1
GTGACGY_E4F1_Q6	0.368687	0.833881	0.239026	1.06691	291	19	RPL13A, JUNB, RPL41, TRAPPC1, FAU, MIR22HG, CDKN1A, EGR1, NR4A1, C1orf43, LRRC59	RPL13A, JUNB, RPL41, TRAPPC1, FAU, MIR22HG, CDKN1A, EGR1, NR4A1, C1orf43, LRRC59
HNF3B_01	0.37013	0.833999	0.448485	1.06444	227	4	IER3, TNF, BAIAP2, ABL2	IER3, TNF, BAIAP2, ABL2
ZBTB44_TARGET_GENES	0.378187	0.83697	0.334399	1.06121	266	8	ALDOA, RPL27, TMEM14C	ALDOA, RPL27, TMEM14C
NFKAPPAB65_01	0.378187	0.83697	0.334356	1.06107	266	8	IER3, NFKBIA, CSF1R, GADD45B, SIRT2, SH2B3, CD86, ARHGEF2	IER3, NFKBIA, CSF1R, GADD45B, SIRT2, SH2B3, CD86, ARHGEF2
MIR548N	0.375698	0.83697	0.317516	1.05928	268	9	OAZ1, MEF2C, MAFB, EMP1, RAB31, GNG12	OAZ1, MEF2C, MAFB, EMP1, RAB31, GNG12
GACAGGG_MIR339	0.417495	0.857466	0.798799	1.0577	209	1	HNRNPA1	HNRNPA1
MIR342_5P	0.417495	0.857466	0.798799	1.0577	209	1	HNRNPA1	HNRNPA1
MIR3620_3P	0.417495	0.857466	0.798799	1.0577	209	1	HNRNPA1	HNRNPA1
MIR4664_5P	0.417495	0.857466	0.798799	1.0577	209	1	HNRNPA1	HNRNPA1
MIR4723_5P	0.377483	0.83697	0.498489	1.0565	227	3	AP2M1, NFIC, LRRC59	AP2M1, NFIC, LRRC59
MIR5698	0.377483	0.83697	0.498489	1.0565	227	3	AP2M1, NFIC, LRRC59	AP2M1, NFIC, LRRC59
MIR6870_5P	0.377483	0.83697	0.498489	1.0565	227	3	AP2M1, NFIC, LRRC59	AP2M1, NFIC, LRRC59
MIR7111_5P	0.377483	0.83697	0.498489	1.0565	227	3	AP2M1, NFIC, LRRC59	AP2M1, NFIC, LRRC59
SP1_Q6	0.376623	0.83697	0.44419	1.05425	231	4	RPL7, MIR22HG, DDAH2	RPL7, MIR22HG, DDAH2
ARNT_01	0.384844	0.83697	0.354168	1.0537	258	7	RPL13A, HNRNPA1, MANF	RPL13A, HNRNPA1, MANF
EWSR1_TARGET_GENES	0.386842	0.83697	0.254305	1.0536	293	16	RPL27A, AP2M1, HNRNPA1, GADD45B, NFIC, FKBP1A, CD68, MCOLN1, COX16	RPL27A, AP2M1, HNRNPA1, GADD45B, NFIC, FKBP1A, CD68, MCOLN1, COX16
MYCMAX_02	0.355705	0.831423	0.585504	1.05103	211	2	HNRNPA1, MBNL1	HNRNPA1	MBNL1
MIR329_5P	0.385762	0.83697	0.495468	1.0501	232	3	PMP22, RAB10, MAFB	PMP22, RAB10, MAFB
MIR8059	0.385762	0.83697	0.495468	1.0501	232	3	TNFAIP2, CSRP1, MAFB	TNFAIP2, CSRP1, MAFB
TAATAAT_MIR126	0.385762	0.83697	0.495468	1.0501	232	3	TGFBI, NDUFAF3, MAFB	TGFBI, NDUFAF3, MAFB
MIR4433A_5P	0.423459	0.860777	0.792793	1.04975	212	1	RPL41	RPL41
WCTCNATGGY_UNKNOWN	0.423459	0.860777	0.792793	1.04975	212	1	RPL41	RPL41
YGACNNYACAR_UNKNOWN	0.423459	0.860777	0.792793	1.04975	212	1	RPL41	RPL41
ZNF140_TARGET_GENES	0.393659	0.842408	0.260271	1.04947	297	15	ALDOA, RPL27, S100A4, ANXA2	ALDOA, RPL27, S100A4, ANXA2
MIR1284	0.390935	0.842408	0.330489	1.0488	275	8	EIF4A1, PDLIM1, FKBP1A, MEF2C, RAB10, ETV5, EPB41L2	EIF4A1, PDLIM1, FKBP1A, MEF2C, RAB10, ETV5, EPB41L2
NCOA2_TARGET_GENES	0.392279	0.842408	0.230589	1.04838	314	20	RPL21, RPL7, GSN, EEF1A1, SLC25A6, RPL17, NDUFA4, RPS12, MEF2C, BAIAP2, C1QA, RAB31, RCAN1, ACAT1, ARHGEF2, TMED1	RPL21, RPL7, GSN, EEF1A1, SLC25A6, RPL17, NDUFA4, RPS12, MEF2C, BAIAP2, C1QA, RAB31, RCAN1, ACAT1, ARHGEF2, TMED1
FOXJ2_01	0.408133	0.857466	0.377419	1.04653	270	6	IER3, CD68, TNF, C1orf43, MEF2C	IER3, CD68, TNF, C1orf43, MEF2C
CEBP_C	0.408133	0.857466	0.377269	1.04611	270	6	ALDOA, DCN, NFKBIA	ALDOA, DCN, NFKBIA
LCORL_TARGET_GENES	0.398943	0.851233	0.259067	1.04462	301	15	PDLIM1, HSPB1, RPL37A, NFIC, LGALS1, COX16, MRPL27, PLD3, CTSB, MDH1, CAMK1, TNS1	PDLIM1, HSPB1, RPL37A, NFIC, LGALS1, COX16, MRPL27, PLD3, CTSB, MDH1, CAMK1, TNS1
MIR1303	0.392857	0.842408	0.439394	1.04287	241	4	MGP, SIRT2, DCK, KCTD12	MGP, SIRT2, DCK, KCTD12
MIR4456	0.437376	0.874751	0.786787	1.0418	219	1	VSIG4	VSIG4
SUMO1_TARGET_GENES	0.402965	0.857323	0.277558	1.04091	298	12	RPS20, RPL21, RPL38, PSMB7	RPS20, RPL21, RPL38, PSMB7
MIR1245B_3P	0.397727	0.849256	0.438514	1.04078	244	4	PMP22, SLC25A5, MEF2C	PMP22, SLC25A5, MEF2C
ZNF623_TARGET_GENES	0.400974	0.854945	0.436885	1.03691	246	4	RPL38, NFIC, MCOLN1	RPL38, NFIC, MCOLN1
TCTGATC_MIR383	0.385906	0.83697	0.577033	1.03582	229	2	HNRNPA1, ANKRD11	HNRNPA1	ANKRD11
GREB1_TARGET_GENES	0.407223	0.857466	0.2278	1.0357	326	20	RPL27A, MGP, S100A4, GSN, TGFBI, NFKBIA, HNRNPA1	RPL27A, MGP, S100A4, GSN, TGFBI, NFKBIA, HNRNPA1
ZNF433_TARGET_GENES	0.387584	0.837958	0.576574	1.035	230	2	ALDOA	ALDOA
LEF1_Q6	0.402458	0.856864	0.397378	1.03416	261	5	RPL23A, CRIP2	RPL23A, CRIP2
SVIL_TARGET_GENES	0.441352	0.878515	0.780781	1.03385	221	1	RPL12	RPL12
MIR3136_5P	0.404221	0.857466	0.435463	1.03354	248	4	CD83, SLC25A5, DAB2	CD83, SLC25A5, DAB2
RYAAAKNNNNNNTTGW_UNKNOWN	0.410596	0.857466	0.487558	1.03333	247	3	ANXA2, MANF	ANXA2, MANF
GCCATNTTG_YY1_Q6	0.402266	0.856864	0.325593	1.03327	283	8	EIF4A1, HNRNPA1, MANF	EIF4A1, HNRNPA1, MANF
MIR3074_5P	0.392617	0.842408	0.575301	1.03271	233	2	NDUFA4, COMMD4	NDUFA4, COMMD4
ZNF560_TARGET_GENES	0.392617	0.842408	0.574924	1.03203	233	2	ALDOA	ALDOA
MIR34A_5P	0.392617	0.842408	0.574718	1.03166	233	2	ALDOA, RCAN1	ALDOA, RCAN1
MIR449A	0.392617	0.842408	0.574718	1.03166	233	2	ALDOA, RCAN1	ALDOA, RCAN1
MIR6851_5P	0.412252	0.857466	0.486715	1.03155	248	3	EIF4A1, NFIC	EIF4A1, NFIC
CTR9_TARGET_GENES	0.404221	0.857466	0.434564	1.0314	248	4	RPL9, RPL41, LRRC59	RPL9, RPL41, LRRC59
TBPL1_TARGET_GENES	0.421687	0.860777	0.371482	1.03007	279	6	EEF1A1, S100A6, SLC25A6	EEF1A1, S100A6, SLC25A6
ARP1_01	0.410138	0.857466	0.395222	1.02855	266	5	ALDOA, MIR22HG, AP1B1, EMP1	ALDOA, MIR22HG, AP1B1, EMP1
MIR4495	0.414747	0.857466	0.395137	1.02832	269	5	EIF4A1, SERPINB1, PMP22, MEF2C, ADM	EIF4A1, SERPINB1, PMP22, MEF2C, ADM
TERF2_TARGET_GENES	0.461233	0.882349	0.774775	1.02589	231	1	MANF	MANF
ZNF236_TARGET_GENES	0.41159	0.857466	0.34476	1.0257	276	7	RPL21, PSMB7, RPL4	RPL21, PSMB7, RPL4
FOXH1_TARGET_GENES	0.420485	0.86031	0.273311	1.02498	311	12	ANXA2, TMSB4X, AP2M1, RPS11	ANXA2, TMSB4X, AP2M1, RPS11
YTTCCNNNGGAMR_UNKNOWN	0.427152	0.866104	0.483384	1.02448	257	3	RPL41, NDUFAF3, AP1B1	RPL41, NDUFAF3, AP1B1
MIR33A_3P	0.437086	0.874751	0.480796	1.019	263	3	LUM	LUM
MIR216B_3P	0.477137	0.887686	0.768769	1.01794	239	1	KDM6B	KDM6B
MIR3199	0.477137	0.887686	0.768769	1.01794	239	1	KDM6B	KDM6B
MIR367_5P	0.477137	0.887686	0.768769	1.01794	239	1	KDM6B	KDM6B
MIR4323	0.477137	0.887686	0.768769	1.01794	239	1	KDM6B	KDM6B
MIR4745_5P	0.477137	0.887686	0.768769	1.01794	239	1	KDM6B	KDM6B
MIR8052	0.477137	0.887686	0.768769	1.01794	239	1	KDM6B	KDM6B
ZNF197_TARGET_GENES	0.431267	0.872038	0.271197	1.01705	319	12	OAZ1, AP2S1, TMEM14B, PLAU, NDUFA4, MEF2C, DCK, MDH1, RNF130, LUCAT1	OAZ1, AP2S1, TMEM14B, PLAU, NDUFA4, MEF2C, DCK, MDH1, RNF130, LUCAT1
AACATTC_MIR4093P	0.430108	0.870894	0.390247	1.0156	279	5	ANXA2, ANXA4, CHMP2B, KCTD12	ANXA2, ANXA4, CHMP2B, KCTD12
TTANTCA_UNKNOWN	0.438144	0.875692	0.233519	1.01485	339	18	RPL27A, RPA3, CRTAC1, PMP22, MIR22HG, CD68, MAP2K3, FCER1G, BAIAP2, EMP1, ABL2, PRDX4, RCAN1	RPL27A, RPA3, CRTAC1, PMP22, MIR22HG, CD68, MAP2K3, FCER1G, BAIAP2, EMP1, ABL2, PRDX4, RCAN1
TST1_01	0.431818	0.872552	0.427273	1.0141	265	4	TMSB4X, PRDX5, C1orf43, RCAN1	TMSB4X, PRDX5, C1orf43, RCAN1
MIR328_3P	0.487078	0.887686	0.765766	1.01396	244	1	SERPINB1	SERPINB1
MIR510_5P	0.487078	0.887686	0.765766	1.01396	244	1	SERPINB1	SERPINB1
MIR6822_3P	0.487078	0.887686	0.765766	1.01396	244	1	SERPINB1	SERPINB1
MIR6851_3P	0.487078	0.887686	0.765766	1.01396	244	1	SERPINB1	SERPINB1
MAZR_01	0.423513	0.860777	0.319228	1.01307	298	8	JUNB, FKBP2, LGALS1, MIR22HG, DDAH2	JUNB, FKBP2, LGALS1, MIR22HG, DDAH2
MIR132_3P	0.407718	0.857466	0.563857	1.01217	242	2	RPL31	RPL31
MEIS1_01	0.430906	0.87191	0.340022	1.01161	289	7	AP2M1, HINT2, RBX1	AP2M1, HINT2, RBX1
CTGRYYYNATT_UNKNOWN	0.409396	0.857466	0.563253	1.01108	243	2	RPL27A, CHMP2B	RPL27A, CHMP2B
MIR507	0.409396	0.857466	0.563253	1.01108	243	2	LUM, CHMP2B	LUM, CHMP2B
MIR410_3P	0.435065	0.874751	0.425722	1.01042	267	4	MGP	MGP
MIR1237_5P_MIR4488	0.49503	0.887686	0.762763	1.00999	248	1	NFIC	NFIC
MIR1271_3P	0.49503	0.887686	0.762763	1.00999	248	1	NFIC	NFIC
MIR296_5P	0.49503	0.887686	0.762763	1.00999	248	1	NFIC	NFIC
MIR3184_5P	0.49503	0.887686	0.762763	1.00999	248	1	NFIC	NFIC
MIR328_5P	0.49503	0.887686	0.762763	1.00999	248	1	NFIC	NFIC
MIR4447	0.49503	0.887686	0.762763	1.00999	248	1	NFIC	NFIC
MIR4472	0.49503	0.887686	0.762763	1.00999	248	1	NFIC	NFIC
MIR4498	0.49503	0.887686	0.762763	1.00999	248	1	NFIC	NFIC
MIR4697_5P	0.49503	0.887686	0.762763	1.00999	248	1	NFIC	NFIC
MIR5001_5P	0.49503	0.887686	0.762763	1.00999	248	1	NFIC	NFIC
MIR517A_3P_MIR517B_3P_MIR517C_3P	0.49503	0.887686	0.762763	1.00999	248	1	NFIC	NFIC
MIR550A_3_5P_MIR550A_5P	0.49503	0.887686	0.762763	1.00999	248	1	NFIC	NFIC
MIR6751_5P	0.49503	0.887686	0.762763	1.00999	248	1	NFIC	NFIC
MIR6803_5P	0.49503	0.887686	0.762763	1.00999	248	1	NFIC	NFIC
MIR7109_5P	0.49503	0.887686	0.762763	1.00999	248	1	NFIC	NFIC
MIR762	0.49503	0.887686	0.762763	1.00999	248	1	NFIC	NFIC
BPTF_TARGET_GENES	0.440559	0.877532	0.291297	1.00809	314	10	EIF4A1, HSPB1, RPL4, DBI, NDUFB5	EIF4A1, HSPB1, RPL4, DBI, NDUFB5
MIR6882_5P	0.451613	0.882349	0.387314	1.00796	293	5	NFKBIA, PMP22, MEF2C, AQP1	NFKBIA, PMP22, MEF2C, AQP1
HNF4_01_B	0.436688	0.874751	0.424242	1.00691	268	4	MIR22HG, NR4A1, AP1B1, ACOT7	MIR22HG, NR4A1, AP1B1, ACOT7
MIR1236_5P	0.411074	0.857466	0.560241	1.00568	244	2	EIF4A1, TNF	EIF4A1, TNF
AGGGCCA_MIR328	0.417785	0.857466	0.559954	1.00516	248	2	VSIG4, ARL4C	VSIG4	ARL4C
MIR3689D	0.417785	0.857466	0.559879	1.00503	248	2	EIF4A1	EIF4A1
MIR4755_5P	0.457757	0.882349	0.386018	1.00459	297	5	DCN, MCOLN1, RAB10, GNG12, SH2B3	DCN, MCOLN1, RAB10, GNG12, SH2B3
MIR5006_3P	0.457757	0.882349	0.386018	1.00459	297	5	DCN, MCOLN1, RAB10, GNG12, SH2B3	DCN, MCOLN1, RAB10, GNG12, SH2B3
NFKAPPAB_01	0.457757	0.882349	0.386018	1.00459	297	5	GADD45B, CD83, PLAU, TNF, SH2B3	GADD45B, CD83, PLAU, TNF, SH2B3
TTAYRTAA_E4BP4_01	0.457757	0.882349	0.386018	1.00459	297	5	CRTAC1, MIR22HG, MAP2K3, ETV5, SH2B3	CRTAC1, MIR22HG, MAP2K3, ETV5, SH2B3
GATGKMRGCG_UNKNOWN	0.417785	0.857466	0.559579	1.00449	248	2	RPL27	RPL27
ZNF558_TARGET_GENES	0.439093	0.876412	0.316357	1.00395	309	8	ALDOA, RPL27	ALDOA, RPL27
ZNF260_TARGET_GENES	0.453911	0.882349	0.300845	1.00367	324	9	RPS20, RPL27, RPL38, NDUFAF3, COX16, NDUFS3, MDH1, GGPS1	RPS20, RPL27, RPL38, NDUFAF3, COX16, NDUFS3, MDH1, GGPS1
PRKDC_TARGET_GENES	0.439575	0.876412	0.254109	1.00336	330	14	EIF4A1, HNRNPA1, GADD45B, ZDHHC12, DBI, MIR22HG, MAP2K3, RPLP0	EIF4A1, HNRNPA1, GADD45B, ZDHHC12, DBI, MIR22HG, MAP2K3, RPLP0
MIR3120_3P	0.457757	0.882349	0.38541	1.00301	297	5	RBX1, RPA3	RBX1, RPA3
ACTGAAA_MIR30A3P_MIR30E3P	0.443182	0.880403	0.422327	1.00236	272	4	EGR1, MEF2C, RAB10	EGR1, MEF2C, RAB10
MIR100_3P	0.450331	0.881448	0.472794	1.00204	271	3	RBX1, SERPINB1	RBX1, SERPINB1
MIR4693_3P	0.512922	0.894685	0.756757	1.00204	257	1	TRAPPC1	TRAPPC1
MED25_TARGET_GENES	0.450331	0.881448	0.472266	1.00092	271	3	PLAU, COX16	PLAU, COX16
ZIC2_01	0.446429	0.880403	0.420724	0.998555	274	4	EIF4A1	EIF4A1
MIR95_5P	0.459497	0.882349	0.299244	0.998327	328	9	EIF4A1, OAZ1, JUNB, STAB1, LRRC59, CAMK1, CXCL1, ARHGEF2	EIF4A1, OAZ1, JUNB, STAB1, LRRC59, CAMK1, CXCL1, ARHGEF2
TOX4_TARGET_GENES	0.516899	0.896405	0.753754	0.998059	259	1	RPS9	RPS9
WGTTNNNNNAAA_UNKNOWN	0.458221	0.882349	0.265841	0.996968	339	12	MGP, IER3, DCN, MANF, TPPP3, CDKN1A	MGP, IER3, DCN, MANF, TPPP3, CDKN1A
TTGCWCAAY_CEBPB_02	0.432886	0.874108	0.55453	0.995424	257	2	EIF4A1	EIF4A1
MIR1291	0.463902	0.882349	0.382452	0.995312	301	5	VSIG4, IL1B, HMOX1, AQP1	VSIG4, IL1B, HMOX1, AQP1
MIR670_3P	0.448052	0.880403	0.41912	0.994747	275	4	EIF4A1, KDM6B	EIF4A1, KDM6B
GRE_C	0.448052	0.880403	0.41874	0.993846	275	4	EGR1, MEF2C, RAB10	EGR1, MEF2C, RAB10
ZNF549_TARGET_GENES	0.458741	0.882349	0.287004	0.993231	327	10	RPL27, S100A4, GRN, MIR22HG, COX16, VKORC1, PLD3	RPL27, S100A4, GRN, MIR22HG, COX16, VKORC1, PLD3
MYOD_01	0.46988	0.884371	0.357234	0.990559	311	6	MIR22HG, DDAH2, EGR1, C1QC	MIR22HG, DDAH2, EGR1, C1QC
HEB_Q6	0.474398	0.887686	0.356596	0.988788	314	6	RPL4, PMP22, MIR22HG, TPPP3	RPL4, PMP22, MIR22HG, TPPP3
MIR615_3P	0.532803	0.902527	0.744745	0.98613	267	1	TOMM7	TOMM7
MIR939_5P	0.461039	0.882349	0.415152	0.985329	283	4	GRN, CDKN1A, TNF, RNF130	GRN, CDKN1A, TNF, RNF130
MIR4455	0.468543	0.884371	0.464455	0.984368	282	3	RPL23A, NFIC	RPL23A, NFIC
MIR4477A	0.456376	0.882349	0.548193	0.984049	271	2	RPL15, C1orf43	RPL15, C1orf43
TAANNYSGCG_UNKNOWN	0.456376	0.882349	0.548193	0.984049	271	2	NFKBIA, C1orf43	NFKBIA, C1orf43
WYAAANNRNNNGCG_UNKNOWN	0.456376	0.882349	0.548193	0.984049	271	2	NR4A1, C1orf43	NR4A1, C1orf43
MIR7158_5P	0.456376	0.882349	0.548095	0.983873	271	2	CFD	CFD
YATTNATC_UNKNOWN	0.468543	0.884371	0.463919	0.98323	282	3	FOLR2, MANF, KCTD12	FOLR2, MANF, KCTD12
MIR7515	0.470199	0.884371	0.463788	0.982954	283	3	RPL36A	RPL36A
MIR299_3P	0.538767	0.902527	0.741742	0.982154	270	1	PLTP	PLTP
MIR4293	0.458054	0.882349	0.546886	0.981703	272	2	RPL36A	RPL36A
HNF1_Q6	0.462662	0.882349	0.413471	0.981341	284	4	PDLIM1, EGR1, CXCL3	PDLIM1, EGR1, CXCL3
PAX4_01	0.478455	0.887686	0.329654	0.980764	321	7	EIF4A1, NFKBIA, MIR22HG, AP1B1, ETV5, HES1	EIF4A1, NFKBIA, MIR22HG, AP1B1, ETV5, HES1
CAGGTA_AREB6_01	0.462151	0.882349	0.248362	0.980668	347	14	IER3, TGFBI, MANF, VAMP8, DBI, NEDD8	IER3, TGFBI, MANF, VAMP8, DBI, NEDD8
MYCMAX_01	0.470199	0.884371	0.462534	0.980295	283	3	HNRNPA1, MANF, PRDX4	HNRNPA1, MANF, PRDX4
MIR6728_5P	0.458054	0.882349	0.545923	0.979974	272	2	RPL27A, ADIRF	RPL27A, ADIRF
FREAC4_01	0.470199	0.884371	0.462236	0.979663	283	3	CDKN1A, NR4A1, EMP1	CDKN1A, NR4A1, EMP1
MIR16_2_3P	0.461409	0.882349	0.545181	0.978642	274	2	NBEAL1, PLAUR	NBEAL1, PLAUR
MIR195_3P	0.461409	0.882349	0.545181	0.978642	274	2	NBEAL1, PLAUR	NBEAL1, PLAUR
ZFP28_TARGET_GENES	0.461409	0.882349	0.545181	0.978642	274	2	MGP, PLAUR	MGP, PLAUR
CUX1_TARGET_GENES	0.458904	0.882349	0.270455	0.978475	334	11	RPL23A, TGFBI, RPS11, RPL41, COX16, MEF2C, C1QA, PMVK	RPL23A, TGFBI, RPS11, RPL41, COX16, MEF2C, C1QA, PMVK
AAGGGAT_MIR188	0.469156	0.884371	0.412231	0.978398	288	4	EIF4A1, MEF2C, MAFB	EIF4A1, MEF2C, MAFB
MIR3147	0.544732	0.9046	0.738739	0.978178	273	1	IL1B	IL1B
MIR4313	0.544732	0.9046	0.738739	0.978178	273	1	IL1B	IL1B
GGGYGTGNY_UNKNOWN	0.478764	0.887686	0.229011	0.977776	371	17	ANXA2, FKBP2, LGALS1, DBI, PMP22, MIR22HG, FKBP1A, NDUFAF3, DDAH2	ANXA2, FKBP2, LGALS1, DBI, PMP22, MIR22HG, FKBP1A, NDUFAF3, DDAH2
ZNF101_TARGET_GENES	0.481928	0.887686	0.352583	0.977663	319	6	RPL13A, RPL38, TOMM7, SIRT2, NDUFS3	RPL13A, RPL38, TOMM7, SIRT2, NDUFS3
FAC1_01	0.476821	0.887686	0.460992	0.977027	287	3	JUNB, GNAS, NAMPT	JUNB	GNAS, NAMPT
INSM2_TARGET_GENES	0.484433	0.887686	0.214849	0.976816	388	20	ALDOA, RPL27, IER3, AP2M1, RPS3A, HNRNPA1, MCOLN1, COX16, COMMD4, MRPL27, MEF2C, NDUFS3, MDH1, RCAN1, ETV5, ARHGEF2, TMED1, SSBP2, PAK1	ALDOA, RPL27, IER3, AP2M1, RPS3A, HNRNPA1, MCOLN1, COX16, COMMD4, MRPL27, MEF2C, NDUFS3, MDH1, RCAN1, ETV5, ARHGEF2, TMED1, SSBP2, PAK1
ZNF329_TARGET_GENES	0.478947	0.887686	0.235629	0.976222	363	16	RPS20, RPL27, CFD, ZDHHC12, FCGRT, RPS12, COX16, PLD3, MAFB, NDUFS3, RCAN1, GGPS1, HES1, SNCA, POLR3K	RPS20, RPL27, CFD, ZDHHC12, FCGRT, RPS12, COX16, PLD3, MAFB, NDUFS3, RCAN1, GGPS1, HES1, SNCA, POLR3K
RSRFC4_01	0.481928	0.887686	0.351947	0.975897	319	6	S100A4, PDLIM1, NR4A1, MEF2C	S100A4, PDLIM1, NR4A1, MEF2C
MIR3123	0.484398	0.887686	0.327582	0.974598	325	7	MGP, GAS6, EMP1, ABL2, GNG12, EPB41L2	MGP, GAS6, EMP1, ABL2, GNG12, EPB41L2
ZNF146_TARGET_GENES	0.49066	0.887686	0.214359	0.97459	393	20	RPS20, ALDOA, RPL27, ANXA2, RPL4, RPL37A	RPS20, ALDOA, RPL27, ANXA2, RPL4, RPL37A
MIR8057	0.468121	0.884371	0.542838	0.974436	278	2	SERPINB1, ANKRD11	SERPINB1	ANKRD11
MIR5586_3P	0.469799	0.884371	0.542741	0.974263	279	2	LUM	LUM
MIR5003_5P	0.469799	0.884371	0.542169	0.973235	279	2	NDUFA4, HMOX1	NDUFA4, HMOX1
MIR576_5P	0.483766	0.887686	0.409749	0.972506	297	4	LUM	LUM
FOXD3_TARGET_GENES	0.479866	0.887686	0.541439	0.971925	285	2	SERPINB1, SRRM2	SERPINB1	SRRM2
CEBP_Q2_01	0.487952	0.887686	0.349862	0.970118	323	6	CCL3, DCN, MAP2K3, ETV5, ID3	CCL3, DCN, MAP2K3, ETV5, ID3
MIR3928_3P	0.479866	0.887686	0.540271	0.969829	285	2	LUM	LUM
MIR3175	0.487013	0.887686	0.40807	0.968522	299	4	NFIC, C1QC, LRRC59	NFIC, C1QC, LRRC59
AR_01	0.487952	0.887686	0.349201	0.968285	323	6	PMP22, CDKN1A, C1orf43, RAB10, ETV5	PMP22, CDKN1A, C1orf43, RAB10, ETV5
TFCP2_TARGET_GENES	0.483221	0.887686	0.539157	0.967828	287	2	RPS12, CDK4	RPS12, CDK4
MIR7702	0.483221	0.887686	0.538945	0.967449	287	2	MGP, KCTD12	MGP, KCTD12
HLF_01	0.484899	0.887686	0.538636	0.966893	288	2	EIF4A1	EIF4A1
CBFA2T2_TARGET_GENES	0.495944	0.887686	0.167593	0.966384	427	39	RPL13A, S100A4, RPL23, SERF2, GRN, HINT2, RBX1, NDUFB5, LAMTOR4, TMEM14B, FKBP1A, MCOLN1, NDUFA4, AKR1A1, COMMD4, MRPL27, PLD3, C1orf43, CDK4, MEF2C, DAB2, CTSB, AP1B1, AQP1, RCAN1, LUCAT1, TNS1, SH2B3	RPL13A, S100A4, RPL23, SERF2, GRN, HINT2, RBX1, NDUFB5, LAMTOR4, TMEM14B, FKBP1A, MCOLN1, NDUFA4, AKR1A1, COMMD4, MRPL27, PLD3, C1orf43, CDK4, MEF2C, DAB2, CTSB, AP1B1, AQP1, RCAN1, LUCAT1, TNS1, SH2B3
MIR4433B_3P	0.562624	0.923305	0.72973	0.966249	282	1	TUBA1C	TUBA1C
MIR6752_3P	0.486755	0.887686	0.455184	0.964717	293	3	TNFAIP2, KDM6B, AQP1	TNFAIP2, KDM6B, AQP1
TCCATTKW_UNKNOWN	0.491883	0.887686	0.406061	0.963753	302	4	EIF4A1, CLU, NR4A1, ETV5	EIF4A1, CLU, NR4A1, ETV5
GATTGGY_NFY_Q6_01	0.501263	0.891505	0.215715	0.962863	396	19	JUNB, HNRNPA1, TRAPPC1, RPS9, DBI, TUBA1C, MIR22HG, NDUFAF3, MAP2K3	JUNB, HNRNPA1, TRAPPC1, RPS9, DBI, TUBA1C, MIR22HG, NDUFAF3, MAP2K3
TGIF_01	0.497771	0.888452	0.323557	0.962623	334	7	RPL4, RBX1, VAMP8	RPL4, RBX1, VAMP8
TMTCGCGANR_UNKNOWN	0.509985	0.894685	0.369514	0.96164	331	5	RPS6, RPL12, RPL17, PRDX4	RPS6, RPL12, RPL17, PRDX4
MIR892C_5P	0.511521	0.894685	0.368816	0.959825	332	5	EIF4A1, RPL23A	EIF4A1, RPL23A
CTTTAAR_UNKNOWN	0.513648	0.894685	0.207362	0.95935	413	21	RPL7, HINT2, RBX1, IL1B, NEDD8, PHLDA2, PMP22, MIR22HG, RPLP0, C1orf43, MEF2C, EMP1, RCAN1, ETV5, SGMS2, TMED1, MAMDC2	RPL7, HINT2, RBX1, IL1B, NEDD8, PHLDA2, PMP22, MIR22HG, RPLP0, C1orf43, MEF2C, EMP1, RCAN1, ETV5, SGMS2, TMED1, MAMDC2
ZNF768_TARGET_GENES	0.515513	0.894685	0.183704	0.958702	431	30	ALDOA, RPL27, S100A4, RPL38, GRN, RPL37A, ZDHHC12, TYROBP, CD83, TMEM14B, MAP2K3, MCOLN1, CD9, COX16, NR4A1, C1orf43, MRPL34	ALDOA, RPL27, S100A4, RPL38, GRN, RPL37A, ZDHHC12, TYROBP, CD83, TMEM14B, MAP2K3, MCOLN1, CD9, COX16, NR4A1, C1orf43, MRPL34
MIR4682	0.491722	0.887686	0.452177	0.958344	296	3	IER3	IER3
E2F_Q3	0.496753	0.887686	0.40303	0.956561	305	4	HNRNPA1, UXT, DCK, ID3	HNRNPA1, UXT, DCK, ID3
E2F_Q3_01	0.496753	0.887686	0.40303	0.956561	305	4	HNRNPA1, UXT, DCK, ID3	HNRNPA1, UXT, DCK, ID3
E2F_Q4_01	0.496753	0.887686	0.40303	0.956561	305	4	HNRNPA1, UXT, DCK, ID3	HNRNPA1, UXT, DCK, ID3
E2F_Q6_01	0.496753	0.887686	0.40303	0.956561	305	4	HNRNPA1, CDKN1A, DCK, ID3	HNRNPA1, CDKN1A, DCK, ID3
E2F1_Q4_01	0.496753	0.887686	0.40303	0.956561	305	4	HNRNPA1, UXT, DCK, ID3	HNRNPA1, UXT, DCK, ID3
TFIIA_Q6	0.496753	0.887686	0.40303	0.956561	305	4	MIR22HG, EGR1, NR4A1, ID3	MIR22HG, EGR1, NR4A1, ID3
ATGCTGG_MIR338	0.501623	0.891505	0.402897	0.956244	308	4	FKBP1A, PLD3, MAFB	FKBP1A, PLD3, MAFB
MIR4650_3P	0.580517	0.929016	0.720721	0.95432	291	1	PHLDA2	PHLDA2
MIR6740_3P	0.501623	0.891505	0.401955	0.954009	308	4	EIF4A1, HNRNPA1, CD9	EIF4A1, HNRNPA1, CD9
CHAMP1_TARGET_GENES	0.506711	0.894685	0.53012	0.951608	301	2	COX16, MS4A6A	COX16, MS4A6A
MIR541_5P	0.506711	0.894685	0.529951	0.951303	301	2	LUM	LUM
MIR6756_5P	0.508117	0.894685	0.40042	0.950364	312	4	NFIC, FKBP1A, FCER1G	NFIC, FKBP1A, FCER1G
MIR6766_5P	0.508117	0.894685	0.40042	0.950364	312	4	NFIC, FKBP1A, FCER1G	NFIC, FKBP1A, FCER1G
ETS2_B	0.515602	0.894685	0.319287	0.949921	346	7	NEDD8, TYROBP, MIR22HG, EGR1	NEDD8, TYROBP, MIR22HG, EGR1
MIR6730_3P	0.508389	0.894685	0.52866	0.948985	302	2	LUM	LUM
PPARG_01	0.508389	0.894685	0.528203	0.948165	302	2	RPL27, AP1B1	RPL27, AP1B1
MIR2115_3P	0.520737	0.898815	0.363971	0.947216	338	5	PMP22, COX16, DAB2	PMP22, COX16, DAB2
RACTNNRTTTNC_UNKNOWN	0.510067	0.894685	0.527108	0.946201	303	2	TGFBI, MRPL34	TGFBI, MRPL34
ZNF165_TARGET_GENES	0.520737	0.898815	0.363522	0.946048	338	5	CST3, ZFAS1, RAB10, RCAN1	CST3, ZFAS1, RAB10, RCAN1
PBX1_01	0.523031	0.899601	0.317799	0.945492	351	7	RPA3, JUNB, CD68	RPA3, JUNB, CD68
TGANTCA_AP1_C	0.530393	0.902527	0.174508	0.945273	444	34	RPS20, ALDOA, RPL23A, EEF1A1, AP2M1, CSF1R, GADD45B, LGALS1, TUBA1C, PHLDA2, PMP22, TMEM14B, MIR22HG, CDKN1A, CD68, PLAU	RPS20, ALDOA, RPL23A, EEF1A1, AP2M1, CSF1R, GADD45B, LGALS1, TUBA1C, PHLDA2, PMP22, TMEM14B, MIR22HG, CDKN1A, CD68, PLAU
MIR363_5P	0.511745	0.894685	0.526024	0.944255	304	2	S100A4	S100A4
MIR6745	0.511745	0.894685	0.526024	0.944255	304	2	S100A4	S100A4
ZNF282_TARGET_GENES	0.526775	0.902527	0.207569	0.943718	422	20	ARPC1B, ANXA2, RPS11, RPS6, RPL12, NFIC, CD68, PLAU, RPL17, NR4A1, AGPAT2, CTSZ, RNF130, NIFK, TUBB2A, PTGER2	ARPC1B, ANXA2, RPS11, RPS6, RPL12, NFIC, CD68, PLAU, RPL17, NR4A1, AGPAT2, CTSZ, RNF130, NIFK, TUBB2A, PTGER2
GTAAGAT_MIR200A	0.518212	0.897266	0.444856	0.942829	312	3	TMSB4X, NR4A1	TMSB4X, NR4A1
MIR4749_3P	0.594433	0.929016	0.711712	0.942391	298	1	NDUFB5	NDUFB5
MIR4804_3P	0.594433	0.929016	0.711712	0.942391	298	1	NDUFB5	NDUFB5
MIR6728_3P	0.513423	0.894685	0.524896	0.942229	305	2	PLTP, TMPO	PLTP	TMPO
ZSCAN5C_TARGET_GENES	0.518212	0.897266	0.444572	0.942227	312	3	ZDHHC12, MRPL27	ZDHHC12, MRPL27
MIR6887_3P	0.530844	0.902527	0.39697	0.942176	326	4	ARPC1B, JUNB, AQP1, TNS1	ARPC1B, JUNB, AQP1, TNS1
MIR204_5P	0.53149	0.902527	0.361702	0.941311	345	5	MCOLN1, RAB10, CAMK1, ACAT1, ASPH	MCOLN1, RAB10, CAMK1, ACAT1, ASPH
MIR211_5P	0.53149	0.902527	0.361702	0.941311	345	5	MCOLN1, RAB10, CAMK1, ACAT1, ASPH	MCOLN1, RAB10, CAMK1, ACAT1, ASPH
ATATGCA_MIR448	0.515101	0.894685	0.524096	0.940794	306	2	TMSB4X, MEF2C	TMSB4X, MEF2C
GCATTTG_MIR105	0.515101	0.894685	0.524096	0.940794	306	2	F13A1, MEF2C	F13A1, MEF2C
MIR18A_3P	0.515101	0.894685	0.524096	0.940794	306	2	SERF2, MEF2C	SERF2, MEF2C
MIR1909_5P	0.515101	0.894685	0.524096	0.940794	306	2	SERF2, MEF2C	SERF2, MEF2C
MIR659_3P	0.515101	0.894685	0.524096	0.940794	306	2	PMP22, MEF2C	PMP22, MEF2C
NKX25_01	0.515101	0.894685	0.524096	0.940794	306	2	CRTAC1, MEF2C	CRTAC1, MEF2C
MIR4279	0.518456	0.897266	0.523884	0.940412	308	2	OAZ1	OAZ1
AHRR_TARGET_GENES	0.533251	0.902527	0.198438	0.939608	432	23	EIF4A1, RPS10, TUBA1B, EEF1A1, ZFAS1, TMEM14B, CDKN1A, RPS12, SLC25A5, COX16, HSPA6, GGH, MDH1, GNG12, ID3, HES1, POLR3K, SSBP2	EIF4A1, RPS10, TUBA1B, EEF1A1, ZFAS1, TMEM14B, CDKN1A, RPS12, SLC25A5, COX16, HSPA6, GGH, MDH1, GNG12, ID3, HES1, POLR3K, SSBP2
ER_Q6	0.527933	0.902527	0.281502	0.939138	377	9	ALDOA, NFKBIA, PMP22, F13A1, MRPL27	ALDOA, NFKBIA, PMP22, F13A1, MRPL27
ACTAYRNNNCCCR_UNKNOWN	0.518617	0.897266	0.243175	0.93865	389	13	RPL7, RPL15, AP2M1, RPS11, AP2S1, SIRT2, VKORC1, MRPL34, MDH1, RNASEH2A, LGMN	RPL7, RPL15, AP2M1, RPS11, AP2S1, SIRT2, VKORC1, MRPL34, MDH1, RNASEH2A, LGMN
MIR3162_5P	0.604374	0.929966	0.708709	0.938414	303	1	LAMTOR4	LAMTOR4
ACAWYAAAG_UNKNOWN	0.519868	0.89837	0.442531	0.9379	313	3	TMSB4X, CHMP2B	TMSB4X, CHMP2B
NR0B1_TARGET_GENES	0.519578	0.89837	0.337572	0.936039	344	6	TNFAIP2, SERPINB1, MAP2K3, NR4A1	TNFAIP2, SERPINB1, MAP2K3, NR4A1
MIR5689	0.528523	0.902527	0.521084	0.935387	314	2	MEF2C, DAB2	MEF2C, DAB2
MIR380_3P	0.60835	0.929966	0.705706	0.934438	305	1	MS4A7	MS4A7
MIR574_5P	0.60835	0.929966	0.705706	0.934438	305	1	MS4A7	MS4A7
MIR3616_5P	0.533557	0.902527	0.519845	0.933162	317	2	RPL36A	RPL36A
MIR379_3P_MIR411_3P	0.533557	0.902527	0.519845	0.933162	317	2	RPL36A	RPL36A
MIR573	0.533557	0.902527	0.519845	0.933162	317	2	RPL36A	RPL36A
GTCAACC_MIR3805P	0.61829	0.929966	0.702703	0.930462	310	1	CD83	CD83
MIR4278	0.61829	0.929966	0.702703	0.930462	310	1	CD83	CD83
TATCTGG_MIR488	0.61829	0.929966	0.702703	0.930462	310	1	CD83	CD83
ZNF766_TARGET_GENES	0.530686	0.902527	0.185181	0.93035	440	27	OAZ1, RPS10, ANXA2, RPS13, AP2M1, NFKBIA, AP2S1, SLC25A6, TMEM14B, PLAU, CSRP1, SIRT2, MEF2C, CTSB, DCK, MDH1, RCAN1, LUCAT1, TNS1, GGPS1	OAZ1, RPS10, ANXA2, RPS13, AP2M1, NFKBIA, AP2S1, SLC25A6, TMEM14B, PLAU, CSRP1, SIRT2, MEF2C, CTSB, DCK, MDH1, RCAN1, LUCAT1, TNS1, GGPS1
MYCMAX_03	0.541096	0.902527	0.257052	0.929987	394	11	RPL13A, HNRNPA1, MANF, MRPL27, C1orf43, HMOX1, LRRC59	RPL13A, HNRNPA1, MANF, MRPL27, C1orf43, HMOX1, LRRC59
MIR1304_5P	0.541946	0.902527	0.518072	0.92998	322	2	MEF2C, BAIAP2	MEF2C, BAIAP2
MIR744_3P	0.541946	0.902527	0.518072	0.92998	322	2	MEF2C, BAIAP2	MEF2C, BAIAP2
TTTGCAG_MIR518A2	0.541946	0.902527	0.518007	0.929863	322	2	NEDD8, SET	NEDD8	SET
MIR371B_5P	0.531627	0.902527	0.334938	0.928736	352	6	RPL15, EEF1A1, SERPINB1, NDUFA4	RPL15, EEF1A1, SERPINB1, NDUFA4
MIR373_5P	0.531627	0.902527	0.334938	0.928736	352	6	RPL15, EEF1A1, SERPINB1, NDUFA4	RPL15, EEF1A1, SERPINB1, NDUFA4
MIR616_5P	0.531627	0.902527	0.334938	0.928736	352	6	RPL15, EEF1A1, SERPINB1, NDUFA4	RPL15, EEF1A1, SERPINB1, NDUFA4
ZNF596_TARGET_GENES	0.551546	0.911278	0.2135	0.927846	427	18	ANXA2, RPL38, TMEM219, NFIC, LGALS1, C1orf43, MRPL34, MEF2C, RAB10, MAFB	ANXA2, RPL38, TMEM219, NFIC, LGALS1, C1orf43, MRPL34, MEF2C, RAB10, MAFB
MIR4307	0.552749	0.912751	0.311847	0.927786	371	7	LUM, GSN	LUM, GSN
MIR6721_5P	0.536424	0.902527	0.437522	0.927285	323	3	NFIC, TOMM7	NFIC, TOMM7
BDP1_TARGET_GENES	0.540503	0.902527	0.277759	0.926651	386	9	EIF4A1, RPS10, GRN, TOMM7	EIF4A1, RPS10, GRN, TOMM7
AP2ALPHA_01	0.538079	0.902527	0.436387	0.924878	324	3	CD83, MAFB	CD83, MAFB
AP2GAMMA_01	0.538079	0.902527	0.436387	0.924878	324	3	CD83, MAFB	CD83, MAFB
ZNF410_TARGET_GENES	0.53504	0.902527	0.246303	0.923696	396	12	GRN, TUBA1C, MAP2K3, MCOLN1, COMMD4, PLD3, CDK4, RCAN1, GNA15	GRN, TUBA1C, MAP2K3, MCOLN1, COMMD4, PLD3, CDK4, RCAN1, GNA15
MIR6830_5P	0.563312	0.923441	0.389056	0.923394	346	4	RPS20, DBI	RPS20, DBI
CTGYNNCTYTAA_UNKNOWN	0.61829	0.929966	0.696697	0.922509	310	1	PMP22	PMP22
MIR10524_5P	0.61829	0.929966	0.696697	0.922509	310	1	PMP22	PMP22
MIR1265	0.61829	0.929966	0.696697	0.922509	310	1	PMP22	PMP22
MIR136_5P	0.61829	0.929966	0.696697	0.922509	310	1	PMP22	PMP22
MIR3174	0.61829	0.929966	0.696697	0.922509	310	1	PMP22	PMP22
MIR4317	0.61829	0.929966	0.696697	0.922509	310	1	PMP22	PMP22
MIR4790_3P	0.61829	0.929966	0.696697	0.922509	310	1	PMP22	PMP22
MIR5087	0.61829	0.929966	0.696697	0.922509	310	1	PMP22	PMP22
MIR5088_5P	0.61829	0.929966	0.696697	0.922509	310	1	PMP22	PMP22
PTF1BETA_Q6	0.61829	0.929966	0.696697	0.922509	310	1	PMP22	PMP22
XBP1_01	0.539735	0.902527	0.435045	0.922036	325	3	MANF, LRRC59, PRDX4	MANF, LRRC59, PRDX4
ZSCAN21_TARGET_GENES	0.556657	0.917656	0.290355	0.921439	392	8	RPL27, ANXA2, ZFAS1	RPL27, ANXA2, ZFAS1
MIR3682_3P	0.628231	0.932079	0.693694	0.918533	315	1	F13A1	F13A1
MIR556_5P	0.628231	0.932079	0.693694	0.918533	315	1	F13A1	F13A1
SRF_Q5_01	0.543675	0.904273	0.330825	0.917331	360	6	JUNB, EGR1, CSRP1	JUNB, EGR1, CSRP1
MIR4736	0.543675	0.904273	0.330773	0.917185	360	6	EEF1A1, TPPP3, MEF2C, LRRC59, SH2B3	EEF1A1, TPPP3, MEF2C, LRRC59, SH2B3
SREBP_Q3	0.572065	0.928895	0.307762	0.915631	384	7	LUM, GRN, NDUFAF3, RAB10, ETV5	LUM, GRN, NDUFAF3, RAB10, ETV5
MIR2115_5P	0.572148	0.928895	0.509036	0.913759	340	2	MRPL34, RAB10	MRPL34, RAB10
MIR409_3P	0.572148	0.928895	0.509036	0.913759	340	2	NPC2, RAB10	NPC2, RAB10
MIR4274	0.572148	0.928895	0.509036	0.913759	340	2	TPPP3, RAB10	TPPP3, RAB10
MIR4424	0.572148	0.928895	0.509036	0.913759	340	2	MS4A6A, RAB10	MS4A6A, RAB10
MIR4717_5P	0.572148	0.928895	0.509036	0.913759	340	2	FKBP1A, RAB10	FKBP1A, RAB10
MIR583	0.572148	0.928895	0.509036	0.913759	340	2	NEDD8, RAB10	NEDD8, RAB10
NRF1_Q6	0.572148	0.928895	0.509036	0.913759	340	2	TRAPPC1, RAB10	TRAPPC1, RAB10
TTGCCAA_MIR182	0.572148	0.928895	0.509036	0.913759	340	2	MEF2C, RAB10	MEF2C, RAB10
E4BP4_01	0.574675	0.929016	0.384848	0.913407	353	4	MIR22HG, MAP2K3, ETV5, SH2B3	MIR22HG, MAP2K3, ETV5, SH2B3
MIR30A_3P	0.549699	0.911278	0.329268	0.913013	364	6	IL1B, EGR1, NBEAL1, GGH, SGMS2, MSR1	IL1B, EGR1, NBEAL1, GGH, SGMS2, MSR1
MIR30D_3P	0.549699	0.911278	0.329268	0.913013	364	6	IL1B, EGR1, NBEAL1, GGH, SGMS2, MSR1	IL1B, EGR1, NBEAL1, GGH, SGMS2, MSR1
MIR30E_3P	0.549699	0.911278	0.329268	0.913013	364	6	IL1B, EGR1, NBEAL1, GGH, SGMS2, MSR1	IL1B, EGR1, NBEAL1, GGH, SGMS2, MSR1
MIR142_3P	0.551325	0.911278	0.43078	0.912996	332	3	IER3, ZNF90	IER3, ZNF90
MIR1273H_5P	0.551325	0.911278	0.430695	0.912816	332	3	RPL15	RPL15
MIR30B_3P	0.551325	0.911278	0.430695	0.912816	332	3	RPL15	RPL15
MIR3689A_3P_MIR3689B_3P_MIR3689C	0.551325	0.911278	0.430695	0.912816	332	3	RPL15	RPL15
MIR6779_5P	0.551325	0.911278	0.430695	0.912816	332	3	RPL15	RPL15
AACYNNNNTTCCS_UNKNOWN	0.55914	0.921231	0.349544	0.909671	363	5	RPL23A, DDAH2, MRPL34, MDH1, HES1	RPL23A, DDAH2, MRPL34, MDH1, HES1
ZNF362_TARGET_GENES	0.56539	0.92633	0.225585	0.90961	427	15	RPS20, AP2M1, HINT2, RPS9, VAMP8, AP2S1, RPLP0, VKORC1, C1orf43, MDH1, RCAN1	RPS20, AP2M1, HINT2, RPS9, VAMP8, AP2S1, RPLP0, VKORC1, C1orf43, MDH1, RCAN1
MIR5193	0.579545	0.929016	0.38252	0.907881	356	4	NFIC, RPS9	NFIC, RPS9
CAVIN1_TARGET_GENES	0.66004	0.937293	0.684685	0.906604	331	1	TMEM14B	TMEM14B
MIR3678_5P	0.66004	0.937293	0.684685	0.906604	331	1	TMEM14B	TMEM14B
MIR4425	0.66004	0.937293	0.684685	0.906604	331	1	TMEM14B	TMEM14B
ZSCAN4_TARGET_GENES	0.583333	0.929016	0.202902	0.905672	461	19	ALDOA, ANXA2, DCN, COMP, NFIC, CDKN1A, MCOLN1, MGST2, COX16, HMOX1	ALDOA, ANXA2, DCN, COMP, NFIC, CDKN1A, MCOLN1, MGST2, COX16, HMOX1
CC2D1A_TARGET_GENES	0.57072	0.928895	0.195689	0.905344	459	21	RPS20, PSMB7, TUBA1C, TMEM14B, DDAH2, MAP2K3, UXT, COX16, NBEAL1, NME4, CTSB, NDUFS3, DCK, TNS1, HES1, ARHGEF2	RPS20, PSMB7, TUBA1C, TMEM14B, DDAH2, MAP2K3, UXT, COX16, NBEAL1, NME4, CTSB, NDUFS3, DCK, TNS1, HES1, ARHGEF2
SMAD4_Q6	0.574022	0.929016	0.271206	0.904787	410	9	EIF4A1, EEF1A1, AP2M1	EIF4A1, EEF1A1, AP2M1
MIR656_3P	0.577904	0.929016	0.284796	0.903795	407	8	JUNB, SERPINB1, PMP22, NR4A1, ABL2, TNS1, MSR1	JUNB, SERPINB1, PMP22, NR4A1, ABL2, TNS1, MSR1
YWATTWNNRGCT_UNKNOWN	0.559603	0.921477	0.42611	0.903098	337	3	NFKBIA, NR4A1	NFKBIA, NR4A1
CACCCBINDINGFACTOR_Q6	0.587671	0.929016	0.249589	0.902985	428	11	EEF1A1, FKBP2, PLTP, PMP22, CDKN1A, CDK4, ETV5, ID3, HES1	EEF1A1, FKBP2, PLTP, PMP22, CDKN1A, CDK4, ETV5, ID3, HES1
TGTYNNNNNRGCARM_UNKNOWN	0.561258	0.922134	0.425982	0.902827	338	3	MGP, CAMK1, RCAN1	MGP, CAMK1, RCAN1
FXR_Q3	0.66004	0.937293	0.681682	0.902627	331	1	MIR22HG	MIR22HG
WWTAAGGC_UNKNOWN	0.582792	0.929016	0.38026	0.902516	358	4	ALDOA	ALDOA
SYATTGTG_UNKNOWN	0.562914	0.923305	0.425532	0.901873	339	3	CLU, C1orf43	CLU, C1orf43
MIR3158_3P	0.66998	0.937293	0.678679	0.898651	336	1	FKBP1A	FKBP1A
MIR377_5P	0.66998	0.937293	0.678679	0.898651	336	1	FKBP1A	FKBP1A
MIR561_5P	0.66998	0.937293	0.678679	0.898651	336	1	FKBP1A	FKBP1A
MIR6086	0.66998	0.937293	0.678679	0.898651	336	1	FKBP1A	FKBP1A
MIR655_5P	0.66998	0.937293	0.678679	0.898651	336	1	FKBP1A	FKBP1A
MIR6802_3P	0.66998	0.937293	0.678679	0.898651	336	1	FKBP1A	FKBP1A
SRSF9_TARGET_GENES	0.578167	0.929016	0.239428	0.897913	428	12	DCN, HNRNPA1, RPL41, MANF, TMEM14B, LRRC59, ZNF90, EPB41L2, ASPH	DCN, HNRNPA1, RPL41, MANF, TMEM14B, LRRC59, ZNF90, EPB41L2, ASPH
PCGF6_TARGET_GENES	0.569536	0.928895	0.423226	0.896985	343	3	ALDOA	ALDOA
TTCNRGNNNNTTC_HSF_Q6	0.571192	0.928895	0.422961	0.896424	344	3	EIF4A1, PMP22, ACOT7	EIF4A1, PMP22, ACOT7
ZBED4_TARGET_GENES	0.600671	0.929016	0.499346	0.896364	357	2	IER3, EMP1	IER3, EMP1
STTTCRNTTT_IRF_Q6	0.589286	0.929016	0.37681	0.894329	362	4	RPL23	RPL23
ZNF213_TARGET_GENES	0.6	0.929016	0.215522	0.892917	455	16	RPL27, RPL15, GRN, RPA3, GADD45B, RPL12	RPL27, RPL15, GRN, RPA3, GADD45B, RPL12
PIT1_Q6	0.578313	0.929016	0.32179	0.892276	383	6	EIF4A1, JUNB, MANF	EIF4A1, JUNB, MANF
MIR103B	0.604027	0.929966	0.496988	0.892132	359	2	TGFBI, LRRC59	TGFBI, LRRC59
AP1_Q4_01	0.59589	0.929016	0.246585	0.892118	434	11	ALDOA, AP2M1, CSF1R, PHLDA2, CDKN1A, CD68	ALDOA, AP2M1, CSF1R, PHLDA2, CDKN1A, CD68
GATA1_01	0.592868	0.929016	0.299694	0.891628	398	7	PRDX5, CLU, NDUFAF3, RAB10, RCAN1, SNCA, HHEX	PRDX5, CLU, NDUFAF3, RAB10, RCAN1, SNCA, HHEX
ZNF426_TARGET_GENES	0.599026	0.929016	0.37526	0.89065	368	4	ALDOA	ALDOA
ZNF322_TARGET_GENES	0.59596	0.929016	0.199402	0.890051	471	19	ARPC1B, GRN, RPA3, FAU, RPS25, AKR1A1, NDUFS6, PLD3, CDK4, MAFB, GGH, MDH1, RCAN1, RAB34, SLC39A1, NMB	ARPC1B, GRN, RPA3, FAU, RPS25, AKR1A1, NDUFS6, PLD3, CDK4, MAFB, GGH, MDH1, RCAN1, RAB34, SLC39A1, NMB
ZNF528_TARGET_GENES	0.592777	0.929016	0.195721	0.88985	475	20	LUM, SERF2, PLTP, NDUFB5, MCOLN1, COX16, COMMD4, MRPL27, NR4A1, PLD3, C1orf43, BAIAP2	LUM, SERF2, PLTP, NDUFB5, MCOLN1, COX16, COMMD4, MRPL27, NR4A1, PLD3, C1orf43, BAIAP2
MIR187_5P	0.60906	0.929966	0.494892	0.88837	362	2	NDUFB5, MKI67	NDUFB5	MKI67
HNF3_Q6	0.589862	0.929016	0.341295	0.888202	383	5	PRDX5, CDKN1A, NR4A1, MEF2C, ARHGEF2	PRDX5, CDKN1A, NR4A1, MEF2C, ARHGEF2
MIR224_3P	0.610738	0.929966	0.493976	0.886725	363	2	MEF2C, MAFB	MEF2C, MAFB
MIR522_3P	0.610738	0.929966	0.493976	0.886725	363	2	MEF2C, MAFB	MEF2C, MAFB
NFXL1_TARGET_GENES	0.601983	0.929733	0.279331	0.886454	424	8	ALDOA, NFIC, TUBA1C, SLC25A6	ALDOA, NFIC, TUBA1C, SLC25A6
GAGCCAG_MIR149	0.597542	0.929016	0.34001	0.88486	388	5	SERF2, HNRNPA1, CD59, BAIAP2	SERF2, HNRNPA1, CD59, BAIAP2
SP1_01	0.61526	0.929966	0.37271	0.884599	378	4	RPL7, NFKBIA	RPL7, NFKBIA
MIR624_5P	0.587748	0.929016	0.417133	0.884072	354	3	NFKBIA, RAB10	NFKBIA, RAB10
AUTS2_TARGET_GENES	0.606993	0.929966	0.254711	0.881476	433	10	TUBA1B, RPL4, RPL9	TUBA1B, RPL4, RPL9
ZNF37A_TARGET_GENES	0.587748	0.929016	0.415751	0.881144	354	3	ALDOA	ALDOA
MIR2276_3P	0.62013	0.930829	0.370447	0.879227	381	4	MGST2, MEF2C, RAB31	MGST2, MEF2C, RAB31
MIR6776_5P	0.695825	0.941001	0.663664	0.878769	349	1	TPPP3	TPPP3
MIR4766_3P	0.594371	0.929016	0.413897	0.877214	358	3	DCN, RAB31, RNF130	DCN, RAB31, RNF130
ICSBP_Q6	0.623377	0.932079	0.368981	0.875748	383	4	PRDX5, AIF1, EMP1	PRDX5, AIF1, EMP1
ZC3H11A_TARGET_GENES	0.61186	0.929966	0.233154	0.874383	453	12	RPS20, ALDOA	RPS20, ALDOA
MIR219A_1_3P	0.634228	0.933427	0.485591	0.871674	377	2	CD83, MBNL1	CD83	MBNL1
ZNF555_TARGET_GENES	0.600993	0.929016	0.411265	0.871635	362	3	ALDOA	ALDOA
ZNF697_TARGET_GENES	0.600993	0.929016	0.411265	0.871635	362	3	ALDOA	ALDOA
SP1_Q6_01	0.600993	0.929016	0.411188	0.871472	362	3	MIR22HG, C1orf43	MIR22HG, C1orf43
BRN2_01	0.628247	0.932079	0.367089	0.871256	386	4	EIF4A1, PHLDA2	EIF4A1, PHLDA2
MIR2277_3P	0.71173	0.941001	0.657658	0.870817	357	1	CDKN1A	CDKN1A
MIR6827_5P	0.71173	0.941001	0.657658	0.870817	357	1	CDKN1A	CDKN1A
ROAZ_01	0.71173	0.941001	0.657658	0.870817	357	1	CDKN1A	CDKN1A
SMAD3_Q6	0.71173	0.941001	0.657658	0.870817	357	1	CDKN1A	CDKN1A
TSHZ1_TARGET_GENES	0.609272	0.929966	0.410876	0.870811	367	3	ALDOA, NDUFS3, LUCAT1	ALDOA, NDUFS3, LUCAT1
MIR6773_3P	0.637584	0.933427	0.48494	0.870505	379	2	TGFBI, ZNF90	TGFBI, ZNF90
E2F_Q4	0.617512	0.929966	0.334108	0.869499	401	5	HNRNPA1, UXT, DCK, ID3	HNRNPA1, UXT, DCK, ID3
E2F_Q6	0.617512	0.929966	0.334108	0.869499	401	5	HNRNPA1, UXT, DCK, ID3	HNRNPA1, UXT, DCK, ID3
MIR3171	0.642617	0.933427	0.483454	0.867838	382	2	F13A1, SET	F13A1	SET
MIR6830_3P	0.609272	0.929966	0.40881	0.866432	367	3	NFIC, CD83	NFIC, CD83
MIR3665	0.642617	0.933427	0.481984	0.865198	382	2	F13A1, BTG1	F13A1	BTG1
MIR141_3P	0.627972	0.932079	0.249799	0.864475	448	10	GSN, TOMM7, FKBP1A, RAB10, ABL2, ACOT7, TNS1, ITPRIPL2, SIK1	GSN, TOMM7, FKBP1A, RAB10, ABL2, ACOT7, TNS1, ITPRIPL2, SIK1
MIR200A_3P	0.627972	0.932079	0.249799	0.864475	448	10	GSN, TOMM7, FKBP1A, RAB10, ABL2, ACOT7, TNS1, ITPRIPL2, SIK1	GSN, TOMM7, FKBP1A, RAB10, ABL2, ACOT7, TNS1, ITPRIPL2, SIK1
ZNF669_TARGET_GENES	0.633117	0.933427	0.36366	0.863118	389	4	RPL27, DBI, COMMD4	RPL27, DBI, COMMD4
MIR1302	0.719682	0.941034	0.651652	0.862864	361	1	MAP2K3	MAP2K3
AP1_Q6	0.624071	0.932079	0.289925	0.862563	419	7	ALDOA, DCN, PHLDA2, CDKN1A, CYFIP1, ETV5	ALDOA, DCN, PHLDA2, CDKN1A, CYFIP1, ETV5
YGCGYRCGC_UNKNOWN	0.62212	0.932079	0.331426	0.86252	404	5	PMP22, C1orf43, RAB10, ID3	PMP22, C1orf43, RAB10, ID3
TGGNNNNNNKCCAR_UNKNOWN	0.628032	0.932079	0.229973	0.862453	465	12	ALDOA, RPL23A, NFKBIA, TPPP3, MEF2C, LRRC59, CAMK1, GNG12, RAB34, ARHGEF2	ALDOA, RPL23A, NFKBIA, TPPP3, MEF2C, LRRC59, CAMK1, GNG12, RAB34, ARHGEF2
PBXIP1_TARGET_GENES	0.62212	0.932079	0.331307	0.86221	404	5	TMEM219, GAS6, CD68, CYFIP1, ARHGEF2	TMEM219, GAS6, CD68, CYFIP1, ARHGEF2
HOXB6_TARGET_GENES	0.625483	0.932079	0.201511	0.860364	485	17	RPL21, SERF2, S100A6, RPL9, MCOLN1, MRPL27, PLD3, C1orf43, CDK4, BAIAP2, RAB10, LGMN, FADS1, TMED1, SSBP2, AP1S1	RPL21, SERF2, S100A6, RPL9, MCOLN1, MRPL27, PLD3, C1orf43, CDK4, BAIAP2, RAB10, LGMN, FADS1, TMED1, SSBP2, AP1S1
ACACTGG_MIR199A_MIR199B	0.623656	0.932079	0.330396	0.859839	405	5	JUNB, RAB10, MAFB	JUNB, RAB10, MAFB
MIR4477B	0.623656	0.932079	0.330096	0.859058	405	5	LUM, SERF2	LUM, SERF2
MEIS1AHOXA9_01	0.657718	0.937293	0.478141	0.8583	391	2	PDLIM1	PDLIM1
HEN1_02	0.61755	0.929966	0.404834	0.858005	372	3	RBX1, NDUFA4, ETV5	RBX1, NDUFA4, ETV5
USF_C	0.637987	0.933427	0.361368	0.857678	392	4	RPL13A	RPL13A
MIR942_5P	0.628264	0.932079	0.329033	0.856293	408	5	PLTP, CD83, PLAUR, TNS1	PLTP, CD83, PLAUR, TNS1
CEBP_Q3	0.628264	0.932079	0.329022	0.856262	408	5	JUNB, MAP2K3, ETV5, ID3	JUNB, MAP2K3, ETV5, ID3
MIR1286	0.644481	0.933427	0.360606	0.85587	396	4	KDM6B, MAFB, ABL2, ASPH	KDM6B, MAFB, ABL2, ASPH
STAT_Q6	0.644481	0.933427	0.360606	0.85587	396	4	CLU, COX5B, ETV5, ASPH	CLU, COX5B, ETV5, ASPH
ZNF589_TARGET_GENES	0.633838	0.933427	0.191623	0.855326	501	19	RPL31, OAZ1, AP2S1, NDUFB5, SLC25A6, PLAU, NDUFA4, COX16, AKR1A1, MEF2C, CTSB, MDH1, LUCAT1, FADS1, TMED1	RPL31, OAZ1, AP2S1, NDUFB5, SLC25A6, PLAU, NDUFA4, COX16, AKR1A1, MEF2C, CTSB, MDH1, LUCAT1, FADS1, TMED1
MIR381_3P	0.63893	0.933427	0.287462	0.855235	429	7	NFKBIA, TMEM14C, MAP2K3, RAB10, HES1, RAPH1, MPEG1	NFKBIA, TMEM14C, MAP2K3, RAB10, HES1, RAPH1, MPEG1
AHR_01	0.737575	0.947106	0.645646	0.854911	370	1	EGR1	EGR1
CDP_01	0.737575	0.947106	0.645646	0.854911	370	1	EGR1	EGR1
CGGAARNGGCNG_UNKNOWN	0.737575	0.947106	0.645646	0.854911	370	1	EGR1	EGR1
EGR3_01	0.737575	0.947106	0.645646	0.854911	370	1	EGR1	EGR1
MIR3184_3P	0.737575	0.947106	0.645646	0.854911	370	1	EGR1	EGR1
MIR4514	0.737575	0.947106	0.645646	0.854911	370	1	EGR1	EGR1
MIR6748_3P	0.737575	0.947106	0.645646	0.854911	370	1	EGR1	EGR1
RGTTAMWNATT_HNF1_01	0.737575	0.947106	0.645646	0.854911	370	1	EGR1	EGR1
RYTAAWNNNTGAY_UNKNOWN	0.737575	0.947106	0.645646	0.854911	370	1	EGR1	EGR1
TTCCGTT_MIR191	0.737575	0.947106	0.645646	0.854911	370	1	EGR1	EGR1
MIR582_3P	0.667785	0.937293	0.475513	0.853583	397	2	U2AF1, FUNDC2	U2AF1, FUNDC2
MIR548AG	0.667785	0.937293	0.475095	0.852832	397	2	U2AF1, GNG12	U2AF1, GNG12
MIR548AI_MIR570_5P	0.667785	0.937293	0.475095	0.852832	397	2	U2AF1, GNG12	U2AF1, GNG12
MIR548BA	0.667785	0.937293	0.475095	0.852832	397	2	U2AF1, GNG12	U2AF1, GNG12
SPZ1_01	0.619205	0.929966	0.402345	0.852731	373	3	S100A4, F13A1	S100A4, F13A1
IRF1_Q6	0.63893	0.933427	0.286575	0.852597	429	7	RPL23, VAMP8, TYROBP	RPL23, VAMP8, TYROBP
GTGCCAT_MIR183	0.637048	0.933427	0.30745	0.852514	422	6	TMSB4X, EGR1, MEF2C	TMSB4X, EGR1, MEF2C
SF1_Q6	0.635945	0.933427	0.327488	0.852272	413	5	ALDOA, COX5B, TPPP3	ALDOA, COX5B, TPPP3
MIR4288	0.619205	0.929966	0.401945	0.851883	373	3	DCN, MEF2C	DCN, MEF2C
MIR6867_5P	0.628989	0.932683	0.220601	0.851516	472	13	LUM, RPL23A, DCN, RPS3A, NFIC, SLC25A6	LUM, RPL23A, DCN, RPS3A, NFIC, SLC25A6
MIR645	0.747515	0.94725	0.642643	0.850935	375	1	PLAU	PLAU
GLI4_TARGET_GENES	0.640464	0.933427	0.195773	0.850806	496	18	ALDOA, RPL15, RPL38, HNRNPA1, RPL41, NDUFAF3, COX16, COMMD4, SRP9, NDUFS3, RCAN1, ACOT7, GGPS1	ALDOA, RPL15, RPL38, HNRNPA1, RPL41, NDUFAF3, COX16, COMMD4, SRP9, NDUFS3, RCAN1, ACOT7, GGPS1
RAG1_TARGET_GENES	0.648817	0.934704	0.187032	0.850344	520	20	TMSB4X, EEF1A1, RPL38, NFKBIA, RPL41, GADD45B, NDUFA4, RPS12, COX16, SRP9	TMSB4X, EEF1A1, RPL38, NFKBIA, RPL41, GADD45B, NDUFA4, RPS12, COX16, SRP9
MIR4490	0.674497	0.937293	0.472892	0.848877	401	2	CHMP2B, FCGR2A	CHMP2B, FCGR2A
MIR7106_5P	0.640553	0.933427	0.326154	0.8488	416	5	RPL15, NFIC, TMEM14B, LRRC59	RPL15, NFIC, TMEM14B, LRRC59
ZNF85_TARGET_GENES	0.648725	0.934704	0.266996	0.84731	457	8	EIF4A1, HNRNPA1, COX16, MEF2C, NDUFS3, RCAN1	EIF4A1, HNRNPA1, COX16, MEF2C, NDUFS3, RCAN1
CDX1_TARGET_GENES	0.751491	0.94725	0.63964	0.846959	377	1	RPL17	RPL17
GGGNRMNNYCAT_UNKNOWN	0.751491	0.94725	0.63964	0.846959	377	1	RPL17	RPL17
MIR4698	0.641061	0.933427	0.253711	0.846422	458	9	RPS20, GSN, F13A1, MEF2C, EMP1, ASPH, MSR1	RPS20, GSN, F13A1, MEF2C, EMP1, ASPH, MSR1
HNF1_01	0.642089	0.933427	0.325129	0.846133	417	5	PDLIM1, EGR1, DAB2, TNS1	PDLIM1, EGR1, DAB2, TNS1
MIR6865_3P	0.63245	0.933427	0.398893	0.845413	381	3	KDM6B, F13A1	KDM6B, F13A1
MIR1264	0.677852	0.939718	0.470482	0.844552	403	2	CD83, SYNE2	CD83	SYNE2
LFA1_Q6	0.645251	0.933427	0.252755	0.843232	461	9	NFKBIA, ANXA4, FKBP2, NPC2, NR4A1, RAB31, ADM, HES1	NFKBIA, ANXA4, FKBP2, NPC2, NR4A1, RAB31, ADM, HES1
MIR3934_5P	0.755467	0.94725	0.636637	0.842982	379	1	CSRP1	CSRP1
MIR491_5P	0.755467	0.94725	0.636637	0.842982	379	1	CSRP1	CSRP1
MIR921	0.755467	0.94725	0.636637	0.842982	379	1	CSRP1	CSRP1
TCCCCAC_MIR491	0.755467	0.94725	0.636637	0.842982	379	1	CSRP1	CSRP1
SRF_Q4	0.652975	0.936892	0.265558	0.842745	460	8	JUNB, EGR1, CSRP1, CHMP2B, NR4A1	JUNB, EGR1, CSRP1, CHMP2B, NR4A1
ZNF391_TARGET_GENES	0.646277	0.933427	0.218069	0.841741	485	13	OAZ1, RPL15, AP2S1, TMEM14B, MCOLN1, UXT, COX16, NDUFS3, TNS1, SSBP2, PAK1, FSCN1, MND1	OAZ1, RPL15, AP2S1, TMEM14B, MCOLN1, UXT, COX16, NDUFS3, TNS1, SSBP2, PAK1, FSCN1, MND1
MIR4439	0.642384	0.933427	0.396172	0.839648	387	3	CD83, DAB2	CD83, DAB2
MIR3115	0.755467	0.94725	0.633634	0.839006	379	1	MGST2	MGST2
MIR625_5P	0.755467	0.94725	0.633634	0.839006	379	1	MGST2	MGST2
MIR4443	0.64404	0.933427	0.39577	0.838796	388	3	PMP22, FKBP1A, TNS1	PMP22, FKBP1A, TNS1
POU3F2_02	0.642089	0.933427	0.322299	0.838767	417	5	DCN, MEF2C, RCAN1, ADM	DCN, MEF2C, RCAN1, ADM
LET_7A_2_3P	0.645161	0.933427	0.321939	0.837829	419	5	NFKBIA, CD83, ZNF90, SH2B3	NFKBIA, CD83, ZNF90, SH2B3
LET_7G_3P	0.645161	0.933427	0.321939	0.837829	419	5	NFKBIA, CD83, ZNF90, SH2B3	NFKBIA, CD83, ZNF90, SH2B3
MIR6733_3P	0.650662	0.935526	0.395161	0.837505	392	3	PDLIM1	PDLIM1
ZBTB18_TARGET_GENES	0.672414	0.937293	0.176098	0.833832	545	23	RPL27, RPA3, TMEM14C, AP2S1, MIR22HG, FKBP1A, NDUFAF3, CDKN1A, NDUFA4, CD9, COX16, PLAUR, MRPL34, RCAN1, FUNDC2, GGPS1, RAB34, TMED1, SSBP2, ALOX5	RPL27, RPA3, TMEM14C, AP2S1, MIR22HG, FKBP1A, NDUFAF3, CDKN1A, NDUFA4, CD9, COX16, PLAUR, MRPL34, RCAN1, FUNDC2, GGPS1, RAB34, TMED1, SSBP2, ALOX5
YGCANTGCR_UNKNOWN	0.697987	0.941001	0.463439	0.831909	415	2	MIR22HG, DDX6	MIR22HG	DDX6
MIR5585_5P	0.699664	0.941001	0.462083	0.829475	416	2	SLC25A6, GNAS	SLC25A6	GNAS
RUVBL1_TARGET_GENES	0.65745	0.937293	0.318089	0.827811	427	5	EEF1A1, RPL41, RPS12, HSPA6	EEF1A1, RPL41, RPS12, HSPA6
MIR450A_1_3P	0.681818	0.939815	0.348764	0.827764	419	4	RPL15, RPA3	RPL15, RPA3
TATTATA_MIR374	0.683442	0.939815	0.348485	0.827101	420	4	FKBP1A, RAB10, ETV5, HES1	FKBP1A, RAB10, ETV5, HES1
MIR147B_3P	0.771372	0.954589	0.624625	0.827077	387	1	NDUFA4	NDUFA4
MIR210_3P	0.771372	0.954589	0.624625	0.827077	387	1	NDUFA4	NDUFA4
MIR503_5P	0.771372	0.954589	0.624625	0.827077	387	1	NDUFA4	NDUFA4
MIR6831_3P	0.771372	0.954589	0.624625	0.827077	387	1	NDUFA4	NDUFA4
H1_6_TARGET_GENES	0.675978	0.937935	0.247722	0.826441	483	9	EEF1A1, ANXA4, AP2S1, PMP22, SIRT2, HSPA6	EEF1A1, ANXA4, AP2S1, PMP22, SIRT2, HSPA6
MIR412_3P	0.704698	0.941001	0.460293	0.826261	419	2	FKBP1A, DDX6	FKBP1A	DDX6
IRF7_01	0.704698	0.941001	0.460128	0.825965	419	2	CCL3	CCL3
MIR6716_5P	0.680464	0.939718	0.388853	0.824135	410	3	RPL27A	RPL27A
MTF1_Q4	0.686688	0.940639	0.34713	0.823885	422	4	CRTAC1, EGR1, KCTD12	CRTAC1, EGR1, KCTD12
FOXP2_TARGET_GENES	0.690092	0.940639	0.140465	0.823578	598	42	RPL21, U2AF1, RPS13, AP2M1, TGFBI, RPS3A, ZFAS1, NFKBIA, FKBP2, KDM6B, SERPINB1, VAMP8, PMP22, MIR22HG, FKBP1A, NR4A1, HMOX1, NQO2, MEF2C, DAB2, FCGR2A, RAB31, ACOT7, ETV5, TNS1, SH2B3, CD276, RAPH1, PAK1, AP1S1, POLR3H, IFNGR2, FSCN1	RPL21, U2AF1, RPS13, AP2M1, TGFBI, RPS3A, ZFAS1, NFKBIA, FKBP2, KDM6B, SERPINB1, VAMP8, PMP22, MIR22HG, FKBP1A, NR4A1, HMOX1, NQO2, MEF2C, DAB2, FCGR2A, RAB31, ACOT7, ETV5, TNS1, SH2B3, CD276, RAPH1, PAK1, AP1S1, POLR3H, IFNGR2, FSCN1
PTTG1_TARGET_GENES	0.680464	0.939718	0.388355	0.82308	410	3	AP2S1, TMEM14B	AP2S1, TMEM14B
CTAWWWATA_RSRFC4_Q2	0.679521	0.939718	0.212668	0.820896	510	13	ALDOA, S100A4, HSPB1	ALDOA, S100A4, HSPB1
COREBINDINGFACTOR_Q6	0.678322	0.939718	0.237165	0.820753	484	10	CCL3, RPA3, CRTAC1, MIR22HG, FCER1G, NR4A1, EMP1	CCL3, RPA3, CRTAC1, MIR22HG, FCER1G, NR4A1, EMP1
LMO2COM_02	0.682961	0.939815	0.245785	0.819978	488	9	CLU, FKBP2, NR4A1, DAB2, AP1B1, ADM, SH2B3	CLU, FKBP2, NR4A1, DAB2, AP1B1, ADM, SH2B3
MIR6758_3P	0.680464	0.939718	0.386879	0.819952	410	3	RPL27A, ASPH, SGMS2	RPL27A, ASPH, SGMS2
MIR4694_5P	0.7833	0.956966	0.618619	0.819124	393	1	FCER1G	FCER1G
MIR5189_3P	0.7833	0.956966	0.618619	0.819124	393	1	FCER1G	FCER1G
MIR6511B_5P	0.7833	0.956966	0.618619	0.819124	393	1	FCER1G	FCER1G
MIR6811_5P	0.7833	0.956966	0.618619	0.819124	393	1	FCER1G	FCER1G
MIR7978	0.7833	0.956966	0.618619	0.819124	393	1	FCER1G	FCER1G
MEF2D_TARGET_GENES	0.685259	0.940639	0.207215	0.818197	515	14	RPL31, TUBA1B, HSPB1, AP2S1, TMEM14B, COX16, NR4A1, MEF2C, AQP1, ASPH, TMED1	RPL31, TUBA1B, HSPB1, AP2S1, TMEM14B, COX16, NR4A1, MEF2C, AQP1, ASPH, TMED1
MIR181A_5P_MIR181B_5P	0.683562	0.939815	0.22613	0.818112	498	11	DCN, FKBP1A, PLAU, CHMP2B, TNF, TNS1, SH2B3, ASPH, MAMDC2	DCN, FKBP1A, PLAU, CHMP2B, TNF, TNS1, SH2B3, ASPH, MAMDC2
MIR181C_5P	0.683562	0.939815	0.22613	0.818112	498	11	DCN, FKBP1A, PLAU, CHMP2B, TNF, TNS1, SH2B3, ASPH, MAMDC2	DCN, FKBP1A, PLAU, CHMP2B, TNF, TNS1, SH2B3, ASPH, MAMDC2
MIR181D_5P	0.683562	0.939815	0.22613	0.818112	498	11	DCN, FKBP1A, PLAU, CHMP2B, TNF, TNS1, SH2B3, ASPH, MAMDC2	DCN, FKBP1A, PLAU, CHMP2B, TNF, TNS1, SH2B3, ASPH, MAMDC2
MIR4262	0.683562	0.939815	0.22613	0.818112	498	11	DCN, FKBP1A, PLAU, CHMP2B, TNF, TNS1, SH2B3, ASPH, MAMDC2	DCN, FKBP1A, PLAU, CHMP2B, TNF, TNS1, SH2B3, ASPH, MAMDC2
MIR1976	0.68543	0.940639	0.385075	0.81613	413	3	HNRNPA1, RAB10	HNRNPA1, RAB10
MIR1301_3P_MIR5047	0.687086	0.940639	0.384691	0.815314	414	3	NFIC, RAB10	NFIC, RAB10
YRTCANNRCGC_UNKNOWN	0.713087	0.941001	0.453422	0.813929	424	2	MIR22HG, SRRM2	MIR22HG	SRRM2
GAGCTGG_MIR337	0.695364	0.941001	0.383686	0.813184	419	3	JUNB, ACOT7, SH2B3	JUNB, ACOT7, SH2B3
MIR4275	0.695364	0.941001	0.383686	0.813184	419	3	DCN, FCGR2A, SH2B3	DCN, FCGR2A, SH2B3
MIR4533	0.695364	0.941001	0.383686	0.813184	419	3	JUNB, NR4A1, SH2B3	JUNB, NR4A1, SH2B3
MIR9851_3P	0.695364	0.941001	0.383686	0.813184	419	3	SERF2, EGR1, SH2B3	SERF2, EGR1, SH2B3
MIR5587_5P	0.714765	0.941001	0.452508	0.812286	425	2	AP2M1	AP2M1
MIR519D_5P	0.793241	0.958323	0.612613	0.811172	398	1	SLC25A5	SLC25A5
MIR5588_3P	0.793241	0.958323	0.612613	0.811172	398	1	SLC25A5	SLC25A5
MYCMAX_B	0.793241	0.958323	0.612613	0.811172	398	1	SLC25A5	SLC25A5
[truncated: 2,024 more rows]

## Sheet: C4
pathway	pval	padj	ES	NES	nMoreExtreme	size	leadingEdge	leadingEdge_UP	leadingEdge_DOWN
[truncated: 620 more rows]

[truncated: 4 more sheets: C5, C6, C7, C8]
