# Supplementary material for: Glycosylation Regulation by TMEM230 in Aging and Autoimmunity
Source: Int J Mol Sci. 2025 Mar 7;26(6):2412. doi: 10.3390/ijms26062412 (PMC11942208; doi:10.3390/ijms26062412)
Supplement: Supplementary file 1 [file ijms-26-02412-s001.zip › OA_vs_RABULK_gsea_results.xlsx]

## Sheet: H
pathway	pval	padj	ES	NES	nMoreExtreme	size	leadingEdge	leadingEdge_UP	leadingEdge_DOWN
HALLMARK_OXIDATIVE_PHOSPHORYLATION	0.0010917	0.00432376	0.555119	6.37124	0	174	SLC25A6, MGST3, NDUFA4, COX7A2, GPX4, LDHA, CYB5R3, COX6B1, COX7C, ATP6V0E1, COX8A, NDUFB4, NDUFC2, ISCU, COX5B, UQCRQ, NDUFA1, COX4I1, MDH2, NDUFB7, SLC25A5, COX6A1, NDUFB6, VDAC2, ATP6V1F, ACADVL, ATP6V0B, NDUFS7, NDUFS4, SDHC, COX7A2L, POLR2F, NDUFB2, ATP6V1G1, SLC25A3, NDUFC1, NDUFAB1, NDUFS8, HSD17B10, MPC1, COX17, NDUFB5, NDUFV1, COX7B, CYC1, NDUFS3, UQCRH, NQO2, MDH1, NDUFV2, OAT, MRPL34, …	SLC25A6, MGST3, NDUFA4, COX7A2, GPX4, LDHA, CYB5R3, COX6B1, COX7C, ATP6V0E1, COX8A, NDUFB4, NDUFC2, ISCU, COX5B, UQCRQ, NDUFA1, COX4I1, MDH2, NDUFB7, SLC25A5, COX6A1, NDUFB6, VDAC2, ATP6V1F, ACADVL, ATP6V0B, NDUFS7, NDUFS4, SDHC, COX7A2L, POLR2F, NDUFB2, ATP6V1G1, SLC25A3, NDUFC1, NDUFAB1, NDUFS8, HSD17B10, MPC1, COX17, NDUFB5, NDUFV1, COX7B, CYC1, NDUFS3, UQCRH, NQO2, MDH1, NDUFV2, OAT, MRPL34, …
HALLMARK_MYC_TARGETS_V1	0.00109051	0.00432376	0.432894	5.04839	0	182	EIF4A1, U2AF1, RPS10, HNRNPA1, RPS5, LDHA, MRPL23, AP3S1, RPS6, ERH, SNRPD2, PSMB3, RPS3, TUFM, SNRPG, SLC25A3, NDUFAB1, EIF3D, RAN, PHB, YWHAQ, CCT7, PSMD8, CYC1, IMPDH2, RPL6, RPL14, PGK1, PRDX4, COX5A, RPLP0, ILF2, KPNA2, EIF4E, PPIA, PRDX3, NHP2, DUT, PSMA7, PSMA1, NME1, POLD2, HSPE1, PSMD3, UBE2E1, HDDC2, UBE2L3, SRSF2, MYC, CNBP, SSBP1, PSMB2, VDAC3, PSMA4, CLNS1A, SNRPB2, EIF4H, LSM7, RPL1…	EIF4A1, U2AF1, RPS10, HNRNPA1, RPS5, LDHA, MRPL23, AP3S1, RPS6, ERH, SNRPD2, PSMB3, RPS3, TUFM, SNRPG, SLC25A3, NDUFAB1, EIF3D, RAN, PHB, YWHAQ, CCT7, PSMD8, CYC1, IMPDH2, RPL6, RPL14, PGK1, PRDX4, COX5A, RPLP0, ILF2, KPNA2, EIF4E, PPIA, PRDX3, NHP2, DUT, PSMA7, PSMA1, NME1, POLD2, HSPE1, PSMD3, UBE2E1, HDDC2, UBE2L3, SRSF2, MYC, CNBP, SSBP1, PSMB2, VDAC3, PSMA4, CLNS1A, SNRPB2, EIF4H, LSM7, RPL1…
HALLMARK_EPITHELIAL_MESENCHYMAL_TRANSITION	0.0010846	0.00432376	0.326519	3.75296	0	170	COMP, LUM, MGP, PCOLCE2, DCN, ID2, FMOD, EMP3, LGALS1, BGN, CAPG, ECM1, NNMT, GEM, TGFBI, PDLIM4, PMP22, TNFRSF12A, PCOLCE, VIM, THY1, GADD45B, TNFRSF11B, EFEMP2, CRLF1, MYL9, MFAP5, COL6A2, PLAUR, PRRX1, ITGB5, ECM2, CD59, VCAN, ELN, NT5E, PFN2, COL1A2, CXCL1, SFRP4, LRP1, SFRP1, SGCB, SERPINE2, CADM1, INHBA, GLIPR1, EDIL3, PPIB, TAGLN, FSTL1, QSOX1, TPM2, HTRA1, PDGFRB, SDC4, FBLN2, NOTCH2, DAB…	COMP, LUM, MGP, PCOLCE2, DCN, ID2, FMOD, EMP3, LGALS1, BGN, CAPG, ECM1, NNMT, GEM, TGFBI, PDLIM4, PMP22, TNFRSF12A, PCOLCE, VIM, THY1, GADD45B, TNFRSF11B, EFEMP2, CRLF1, MYL9, MFAP5, COL6A2, PLAUR, PRRX1, ITGB5, ECM2, CD59, VCAN, ELN, NT5E, PFN2, COL1A2, CXCL1, SFRP4, LRP1, SFRP1, SGCB, SERPINE2, CADM1, INHBA, GLIPR1, EDIL3, PPIB, TAGLN
HALLMARK_FATTY_ACID_METABOLISM	0.00112867	0.00432376	0.340021	3.46607	0	118	ALDOA, LGALS1, LDHA, EPHX1, CBR3, MDH2, ACADVL, S100A10, SDHC, UGDH, HSD17B10, CBR1, PRDX6, GLUL, MDH1, ERP29, ECH1, MIF, SDHD, OSTC, IDH3G, ECHS1, UROD, GRHPR, CRAT, PCBD1, IDH3B, PSME1, HSD17B11, PTS, HADHB, DECR1, SUCLG1, ALDH3A2, PDHB, RDH11, ADSL, SMS, BLVRA, IDI1, UROS, ACAT2, SDHA, FH, SUCLA2, SUCLG2, UBE2L6, ACO2, ECI2, ACAA2, ACAA1, ACADM, MCEE, HMGCL, PDHA1, GABARAPL1, NCAPH2, ACADS, AP…	ALDOA, LGALS1, LDHA, EPHX1, CBR3, MDH2, ACADVL, S100A10, SDHC, UGDH, HSD17B10, CBR1, PRDX6, GLUL, MDH1, ERP29, ECH1, MIF, SDHD, OSTC, IDH3G, ECHS1, UROD, GRHPR, CRAT, PCBD1, IDH3B, PSME1, HSD17B11, PTS, HADHB, DECR1, SUCLG1, ALDH3A2, PDHB, RDH11, ADSL, SMS
HALLMARK_ADIPOGENESIS	0.00109769	0.00432376	0.300821	3.39717	0	163	ALDOA, SOD1, MGST3, GPX3, CD151, GPX4, COX8A, RAB34, UQCRQ, MDH2, NDUFB7, SSPN, COX6A1, UBC, SDHC, TALDO1, REEP5, NDUFAB1, HSPB8, GHITM, ANGPTL4, COX7B, CYC1, DHRS7, NDUFS3, SDHB, DNAJB9, ECH1, PRDX3, IDH3G, ECHS1, TOB1, SCP2, ETFB, CRAT, ALDH2, UQCRC1, TKT, RTN3, CAT, JAGN1, DECR1, DRAM2, PGM1, DNAJC15, SUCLG1, NDUFA5, UQCR10, PFKL, MTCH2, DDT, SLC1A5, FAH, PHYH, CDKN2C, SAMM50, ACO2, DHRS7B, AC…	ALDOA, SOD1, MGST3, GPX3, CD151, GPX4, COX8A, RAB34, UQCRQ, MDH2, NDUFB7, SSPN, COX6A1, UBC, SDHC, TALDO1, REEP5, NDUFAB1, HSPB8, GHITM, ANGPTL4, COX7B, CYC1, DHRS7, NDUFS3, SDHB, DNAJB9, ECH1, PRDX3, IDH3G, ECHS1, TOB1, SCP2, ETFB, CRAT, ALDH2, UQCRC1, TKT, RTN3, CAT, JAGN1, DECR1, DRAM2, PGM1, DNAJC15, SUCLG1, NDUFA5, UQCR10, PFKL
HALLMARK_REACTIVE_OXYGEN_SPECIES_PATHWAY	0.00137363	0.00457875	0.498405	3.30389	0	40	FTL, SOD1, GPX3, PRDX1, JUNB, GPX4, LAMTOR5, NDUFB4, PFKP, MGST1, LSP1, TXN, GLRX, PRDX6, PRDX2, EGLN2, PRDX4, NDUFA6, CAT, PRNP, STK25, ATOX1, NDUFS2, NQO1, HMOX2, G6PD, GLRX2	FTL, SOD1, GPX3, PRDX1, JUNB, GPX4, LAMTOR5, NDUFB4, PFKP, MGST1, LSP1, TXN, GLRX, PRDX6, PRDX2, EGLN2, PRDX4, NDUFA6, CAT, PRNP, STK25
HALLMARK_DNA_REPAIR	0.00112233	0.00432376	0.306353	3.2401	0	132	AK1, TMED2, GPX4, DAD1, POLD4, RBX1, TAF9, EDF1, POLR2J, POLR2F, MPC2, ADRM1, APRT, SUPT4H1, MPG, ARL6IP1, DGUOK, POLR2E, COX17, POLR2K, IMPDH2, VPS28, POLR2G, DUT, NME1, GUK1, BCAP31, ERCC1, TSG101, GTF2A2, NELFE, POLR2I, SDCBP, ITPA, POLR2C, NME3, EIF1B, MRPL40, POLR3GL, POLE4, SURF1, GTF2H5, TAF12, RPA3, POLR1D, PCNA, NME4, GTF2B, CETN2, CDA, SSRP1, NUDT9, POLR2H, NT5C, AK3, RPA2, TAF6	AK1, TMED2, GPX4, DAD1, POLD4, RBX1, TAF9, EDF1, POLR2J, POLR2F, MPC2, ADRM1, APRT, SUPT4H1, MPG, ARL6IP1, DGUOK, POLR2E, COX17, POLR2K, IMPDH2, VPS28, POLR2G, DUT, NME1, GUK1, BCAP31, ERCC1, TSG101, GTF2A2, NELFE, POLR2I, SDCBP, ITPA, POLR2C, NME3, EIF1B, MRPL40, POLR3GL, POLE4, SURF1, GTF2H5, TAF12, RPA3, POLR1D, PCNA
HALLMARK_XENOBIOTIC_METABOLISM	0.00112486	0.00432376	0.289226	3.03329	0	129	ID2, CDO1, DDAH2, COMT, AKR1C2, EPHX1, SERTAD1, UGDH, IGF1, CBR1, BLVRB, DHRS7, TNFRSF1A, ECH1, PGRMC1, TMEM176B, CYB5A, ALDH2, GSTO1, CAT, HMOX1, DHPS, PTS, TPST1, ADH5, SHMT2, PTGR1, ACP1, CES1, PTGES, SLC35B1, TMBIM6, DDT, CYP27A1, SLC1A5, NDRG2, AKR1C3, FAH, CDA, PMM1, BCAT1, PYCR1, NQO1, ASL, ACO2, AHCY, DCXR, SSR3, ACP2, FBLN1, NINJ1, RBP4, GABARAPL1, SAR1B, POR, GSTM4, PEMT, DHRS1, GSS, PG…	ID2, CDO1, DDAH2, COMT, AKR1C2, EPHX1, SERTAD1, UGDH, IGF1, CBR1, BLVRB, DHRS7, TNFRSF1A, ECH1, PGRMC1, TMEM176B, CYB5A, ALDH2, GSTO1, CAT, HMOX1, DHPS, PTS, TPST1, ADH5, SHMT2, PTGR1, ACP1, CES1, PTGES
HALLMARK_MTORC1_SIGNALING	0.0010846	0.00432376	0.252652	2.94811	0	180	ALDOA, CD9, GAPDH, NUPR1, TPI1, PRDX1, LDHA, PSMB5, ENO1, DDIT4, FKBP2, GLRX, XBP1, PGK1, RAB1A, PPIA, SEC11A, INSIG1, CDKN1A, HSPE1, GLA, SERP1, PSMC2, IGFBP5, SQSTM1, PSMA4, PDAP1, PGM1, SHMT2, RDH11, COPS5, CACYBP, PFKL, LGMN, PSMA3, PSMD13, MTHFD2, PSMC4, IFRD1, SLC1A5, SDF2L1, IDI1, EEF1E1, BCAT1, PSMG1, DDX39A, SLC9A3R1, ATP6V1D, PPP1R15A, CCT6A, MAP2K3, QDPR, PPA1, CALR, SQLE, DDIT3, TCEA1…	ALDOA, CD9, GAPDH, NUPR1, TPI1, PRDX1, LDHA, PSMB5, ENO1, DDIT4, FKBP2, GLRX, XBP1, PGK1, RAB1A, PPIA, SEC11A, INSIG1, CDKN1A, HSPE1, GLA, SERP1, PSMC2, IGFBP5, SQSTM1, PSMA4, PDAP1, PGM1, SHMT2, RDH11, COPS5, CACYBP, PFKL, LGMN, PSMA3, PSMD13, MTHFD2
HALLMARK_UNFOLDED_PROTEIN_RESPONSE	0.00117096	0.00432376	0.310289	2.94667	0	100	EIF4A1, EEF2, ATF4, HERPUD1, RPS14, CCL2, TUBB2A, DDIT4, YIF1A, CKS1B, SPCS1, EIF4A3, BANF1, XBP1, DNAJB9, EIF4E, NHP2, ATP6V0D1, SEC11A, LSM1, EIF4A2, SERP1, KDELR3, LSM4, MTHFD2, IMP3, SRPRB, DNAJC3, CNOT4, WIPI1, PDIA6, NOP56, PREB, CALR, DCP1A, KIF5B, ATF3, CXXC1, NPM1, POP4, EXOSC1, SLC30A5, ASNS, EXOSC4, BAG3, CEBPG, EXOSC5, EIF4EBP1, SDAD1, SLC1A4, RRP9, PAIP1, DKC1	EIF4A1, EEF2, ATF4, HERPUD1, RPS14, CCL2, TUBB2A, DDIT4, YIF1A, CKS1B, SPCS1, EIF4A3, BANF1, XBP1, DNAJB9, EIF4E, NHP2, ATP6V0D1, SEC11A, LSM1, EIF4A2, SERP1, KDELR3, LSM4, MTHFD2
HALLMARK_COAGULATION	0.00121065	0.00432376	0.334351	2.8958	0	79	CD9, COMP, CFD, CLU, ISCU, C1S, CTSK, CRIP2, CAPN2, CSRP1, SERPING1, PRSS23, DUSP14, CPQ, GSN, S100A13, C1R, ARF4, ANXA1, C2, SIRT2, LRP1, ANG, PEF1, LGMN, WDR1, HTRA1, CTSB, PLAU, TIMP3, CFI, FN1, CTSO, MMP14, C1QA, MMP2, TIMP1, GNG12, DPP4, RABIF, LAMP2, PROS1	CD9, COMP, CFD, CLU, ISCU, C1S, CTSK, CRIP2, CAPN2, CSRP1, SERPING1, PRSS23, DUSP14, CPQ, GSN, S100A13, C1R, ARF4, ANXA1, C2, SIRT2, LRP1, ANG, PEF1, LGMN, WDR1
HALLMARK_GLYCOLYSIS	0.00111235	0.00432376	0.251956	2.71981	0	141	ALDOA, PKM, SOD1, DCN, IER3, TPI1, LDHA, PFKP, MDH2, ENO1, SDC2, DDIT4, SDHC, TXN, TGFBI, AKR1A1, TALDO1, HAX1, GLRX, CHST12, ANGPTL4, PGAM1, MDH1, PGK1, FAM162A, PGLS, PPIA, MIF, PAM, P4HA2, GUSB, CYB5A, VCAN, KDELR3, UGP2, NT5E, TPST1, B3GAT3, ANG, RBCK1, QSOX1, CHPF, PSMC4, GALK1, B4GALT7, SOX9, CD44, AK3, NOL3, SLC16A3, CHPF2, GMPPA, FKBP4, PRPS1, EXT2, PLOD1, G6PD, B4GALT4, POLR3K, PC, COPB2…	ALDOA, PKM, SOD1, DCN, IER3, TPI1, LDHA, PFKP, MDH2, ENO1, SDC2, DDIT4, SDHC, TXN, TGFBI, AKR1A1, TALDO1, HAX1, GLRX, CHST12, ANGPTL4, PGAM1, MDH1, PGK1, FAM162A, PGLS, PPIA, MIF, PAM, P4HA2, GUSB, CYB5A, VCAN, KDELR3, UGP2, NT5E, TPST1, B3GAT3, ANG
HALLMARK_UV_RESPONSE_UP	0.00112994	0.00432376	0.263992	2.69774	0	119	ALDOA, GPX3, CDO1, JUNB, MRPL23, EPHX1, BSG, ATP6V1F, DNAJB1, NR4A1, MGAT1, PPT1, HSPA2, PDLIM3, NXF1, UROD, PSMC3, CXCL2, CYB5R1, AP2S1, SQSTM1, HMOX1, PDAP1, AMD1, STK25, TMBIM6, SLC25A4, BTG3, NFKBIA, CNP, KLHDC3, POLR2H, SIGMAR1, PTPRD, EIF5, MMP14, FKBP4, ACAA1, STARD3, RXRB, GRPEL1, CCND3, FGF18, IL6, ATF3, GGH, CYB5B, BTG2, ASNS, POLG2, YKT6, STIP1, CEBPG, POLE3, CDKN1C, PPP1R2, EIF2S3, CD…	ALDOA, GPX3, CDO1, JUNB, MRPL23, EPHX1, BSG, ATP6V1F, DNAJB1, NR4A1, MGAT1, PPT1, HSPA2, PDLIM3, NXF1, UROD, PSMC3, CXCL2, CYB5R1, AP2S1, SQSTM1, HMOX1, PDAP1, AMD1, STK25
HALLMARK_HYPOXIA	0.00110375	0.00432376	0.222285	2.45668	0	150	ALDOA, S100A4, DCN, GAPDH, IER3, ANXA2, TPI1, LDHA, BGN, PRDX5, PFKP, ENO1, SDC2, DDIT4, TGFBI, GLRX, ERRFI1, HEXA, ANGPTL4, TMEM45A, PGK1, FAM162A, HAS1, ADM, MIF, PAM, CDKN1A, MT1E, P4HA2, GRHPR, PLAUR, KDELR3, UGP2, ZFP36, HMOX1, PGM1, GAA, ACKR3, SELENBP1, NAGK, PFKL, GALK1, SRPX, JMJD6, SDC4, CP, ILVBL, BNIP3L, RBPJ	ALDOA, S100A4, DCN, GAPDH, IER3, ANXA2, TPI1, LDHA, BGN, PRDX5, PFKP, ENO1, SDC2, DDIT4, TGFBI, GLRX, ERRFI1, HEXA, ANGPTL4, TMEM45A, PGK1, FAM162A, HAS1, ADM, MIF, PAM, CDKN1A, MT1E, P4HA2, GRHPR, PLAUR, KDELR3, UGP2, ZFP36, HMOX1, PGM1, GAA, ACKR3, SELENBP1, NAGK, PFKL
HALLMARK_MYOGENESIS	0.00112108	0.00432376	0.236933	2.44005	0	121	AK1, GABARAPL2, GPX3, CRYAB, CFD, FHL1, CLU, LSP1, SSPN, COX7A1, FXYD1, IGF1, HSPB8, GADD45B, GSN, PDLIM7, CNN3, CDKN1A, COL6A2, TPD52L1, EIF4A2, ITGB5, CRAT, MYL6B, ATP6AP1, FDPS, PRNP, SIRT2, GAA, HSPB2, CKB, AEBP1, SGCA, PDE4DIP, TAGLN, IFRD1, TPM2, BIN1, FABP3, NQO1, OCEL1, HBEGF, SGCD, BAG1, CDH13, PFKM, MYO1C, SORBS3, EFS, COL1A1, FLII, PC, SMTN, HDAC5, TGFB1, KLF5, MAPRE3, SH2B1, PTGIS, AK…	AK1, GABARAPL2, GPX3, CRYAB, CFD, FHL1, CLU, LSP1, SSPN, COX7A1, FXYD1, IGF1, HSPB8, GADD45B, GSN, PDLIM7, CNN3, CDKN1A, COL6A2, TPD52L1, EIF4A2, ITGB5, CRAT, MYL6B, ATP6AP1, FDPS, PRNP, SIRT2, GAA, HSPB2, CKB, AEBP1, SGCA, PDE4DIP, TAGLN
HALLMARK_PEROXISOME	0.00242131	0.00756659	0.255232	2.21056	1	79	SOD1, PRDX1, TSPO, PRDX5, FIS1, HSD3B7, ITGB1BP1, ECH1, CRABP2, SLC35B2, MVP, GSTK1, ERCC1, SCP2, CRAT, CNBP, CAT, FDPS, HSD17B11, RDH11, CADM1, IDI1, SLC25A4, ECI2, ACAA1, DHRS3, HMGCL, PEX2, IDH2, CLN8, SEMA3C, ERCC3, IDH1, ACOT8, FADS1, CTBP1, HSD17B4, VPS4B, ISOC1, ALDH9A1, CLN6, PEX5, CDK7, GNPAT, RETSAT, SLC25A17, EPHX2, DHCR24, PEX14, ALDH1A1, LONP2, ABCD3	SOD1, PRDX1, TSPO, PRDX5, FIS1, HSD3B7, ITGB1BP1, ECH1, CRABP2, SLC35B2, MVP, GSTK1, ERCC1, SCP2, CRAT, CNBP, CAT, FDPS, HSD17B11, RDH11, CADM1
HALLMARK_APOPTOSIS	0.003367	0.00935279	0.197907	2.09313	2	132	LUM, SOD1, LGALS3, IGFBP6, DCN, HSPB1, IER3, GPX3, TSPO, GPX4, BGN, CLU, VDAC2, TNFRSF12A, GADD45B, GSN, PPT1, CDKN1A, BCAP31, LMNA, ANXA1, SQSTM1, HMOX1, CD14, MGMT, IL1B, TIMP2, HMGB2, ANKH, PDGFRB, BAX, DNAJC3, BTG3, TIMP3, DAP3, BNIP3L, CD44, PEA15, FEZ1, CCND1, RHOT2, MMP2, DDIT3, TNF, TIMP1, EBP, IL6, ATF3, SAT1, BTG2	LUM, SOD1, LGALS3, IGFBP6, DCN, HSPB1, IER3, GPX3, TSPO, GPX4, BGN, CLU, VDAC2, TNFRSF12A, GADD45B, GSN, PPT1, CDKN1A, BCAP31, LMNA, ANXA1, SQSTM1, HMOX1, CD14, MGMT, IL1B, TIMP2, HMGB2
HALLMARK_CHOLESTEROL_HOMEOSTASIS	0.00882724	0.020903	0.248339	1.94233	6	61	CD9, LGALS3, CLU, ACTG1, PMVK, S100A11, TNFRSF12A, ERRFI1, ANXA5, ECH1, GUSB, PLAUR, ETHE1, FDPS, STX5, LGMN, IDI1, ACAT2, GPX8, SQLE, FDFT1, ALDOC, EBP, ATF3, MVD, CXCL16, HSD17B7, ANTXR2, CTNNB1, PDK3, HMGCS1, LSS, TMEM97, FADS2, SCD, SC5D, DHCR7, MVK, NSDHL, FBXO6	CD9, LGALS3, CLU, ACTG1, PMVK, S100A11, TNFRSF12A, ERRFI1, ANXA5, ECH1, GUSB, PLAUR, ETHE1, FDPS, STX5, LGMN
HALLMARK_MYC_TARGETS_V2	0.011658	0.0224193	0.255408	1.86373	8	50	PHB, HSPE1, MYC, CDK4, NOP16, IMP4, NDUFAF4, PA2G4, GNL3, DCTPP1, NOP56, RABEPK, WDR74, NPM1, TBRG4, MPHOSPH10, FARSA, EXOSC5, NOP2, NOC4L, AIMP2, RRP9, PES1, MRTO4, BYSL, NIP7, TFB2M, LAS1L, PPAN, TMEM97, RCL1, MCM5, GRWD1, WDR43, UNG, IPO4, SORD, PRMT3, NOLC1	PHB, HSPE1, MYC, CDK4, NOP16, IMP4
HALLMARK_P53_PATHWAY	0.00770925	0.0192731	0.164683	1.85023	6	161	S100A4, AK1, IER3, NUPR1, HEXIM1, ISCU, EPHX1, SLC3A2, TAX1BP3, DDIT4, S100A10, CTSD, PROCR, RPS27L, FAM162A, HINT1, CDKN1A, TPD52L1, RGS16, TOB1, RPS12, HMOX1, RPL18, ZFP36L1, TPRKB, PCNA, LDHB, BAIAP2, BAX, PMM1, SERTAD3, EI24, PERP, MAPKAPK3, HBEGF, HDAC3, ZBTB16, EPS8L2, CGRRF1, CDH13, DCXR, PPP1R15A, FUCA1, CD82, IP6K2, DDIT3, NINJ1, CCND3, CCNG1, ATF3, SAT1, BTG2, VWA5A, TCN2, BLCAP, WRAP73…	S100A4, AK1, IER3, NUPR1, HEXIM1, ISCU, EPHX1, SLC3A2, TAX1BP3, DDIT4, S100A10, CTSD, PROCR, RPS27L, FAM162A, HINT1, CDKN1A, TPD52L1, RGS16, TOB1, RPS12, HMOX1, RPL18, ZFP36L1, TPRKB, PCNA
HALLMARK_PROTEIN_SECRETION	0.0143541	0.0265816	0.200266	1.76591	11	83	SOD1, TMED2, ERGIC3, COPE, CD63, AP3S1, AP2M1, SSPN, CLTA, PPT1, PAM, RER1, TSG101, GLA, AP2S1, ARF1, RAB2A, TMED10, SNX2, VAMP3, YIPF6, NAPA, CLN5, STX7, ATP6V1H, ANP32E, SCAMP3, RAB9A, TMX1, YKT6, LAMP2, BET1, M6PR, COPB2, USO1, ATP1A1, VAMP7, RAB5A, CAV2, EGFR	SOD1, TMED2, ERGIC3, COPE, CD63, AP3S1, AP2M1, SSPN, CLTA, PPT1, PAM, RER1, TSG101, GLA, AP2S1, ARF1, RAB2A, TMED10, SNX2
HALLMARK_PANCREAS_BETA_CELLS	0.0326264	0.0562525	0.419879	1.66644	19	12	SPCS1, SRP9, SEC11A, MAFB, SRP14, SRPRB	SPCS1, SRP9, SEC11A, MAFB, SRP14
HALLMARK_TNFA_SIGNALING_VIA_NFKB	0.0665939	0.0979322	0.135359	1.56093	60	176	ID2, IER3, JUNB, CCL2, TUBB2A, EIF1, TNFAIP6, GEM, GADD45B, NR4A1, CXCL3, CDKN1A, CCL4, GFPT2, CXCL2, PLAUR, PHLDA2, MYC, SQSTM1, ZFP36, TGIF1, ZC3H12A, CXCL1, TNFAIP2, ACKR3, INHBA, IL1B, RCAN1, TRIP10, SDC4, NFE2L2, EGR2, BTG3, LITAF, NFKBIA, PLAU, CD44, HBEGF, CLCF1, CCND1, TANK, PPP1R15A, MAP2K3, NR4A2, SGK1, SIK1, CD83, TNF, EHD1, TNC, NINJ1, MSC, IL6, ATF3, SAT1, BTG2	ID2, IER3, JUNB, CCL2, TUBB2A, EIF1, TNFAIP6, GEM, GADD45B, NR4A1, CXCL3, CDKN1A, CCL4, GFPT2, CXCL2, PLAUR, PHLDA2, MYC, SQSTM1, ZFP36, TGIF1, ZC3H12A, CXCL1, TNFAIP2, ACKR3, INHBA, IL1B
HALLMARK_COMPLEMENT	0.0850112	0.121445	0.140356	1.49866	75	135	LGALS3, CLU, C1S, PFN1, CTSD, ANXA5, CSRP1, SERPING1, CPQ, CD55, S100A13, CTSL, C1R, PLAUR, CD59, HSPA1A, CXCL1, C2, RHOG, LRP1, PPP4C, ANG, F5, LGMN, TIMP2, ATOX1, STX4, CALM3, CDA, CP, CTSB, FN1, CTSO, MMP14, C1QA, CDH13, MSRB1, EHD1, TIMP1, IL6, FCER1G, DPP4, RAF1, C1QC, IRF7, RABIF, LAMP2	LGALS3, CLU, C1S, PFN1, CTSD, ANXA5, CSRP1, SERPING1, CPQ, CD55, S100A13, CTSL, C1R, PLAUR, CD59, HSPA1A, CXCL1, C2, RHOG, LRP1, PPP4C, ANG, F5, LGMN, TIMP2
HALLMARK_ESTROGEN_RESPONSE_LATE	0.094533	0.131296	0.145347	1.47351	82	117	CD9, ID2, EMP2, UGDH, BLVRB, HSPB8, ARL3, PRSS23, XBP1, COX6C, RAB31, PDLIM3, TPD52L1, GLA, TOB1, ETFB, SLC29A1, ZFP36, DYNLT3, ALDH3A2, CKB, NBL1, PTGES, ABHD2, NXT1, BTG3, CD44, PERP, SLC9A3R1, MOCS2, BAG1, CCND1, DCXR, FKBP4, SGK1, ASS1, FDFT1	CD9, ID2, EMP2, UGDH, BLVRB, HSPB8, ARL3, PRSS23, XBP1, COX6C, RAB31, PDLIM3, TPD52L1, GLA, TOB1, ETFB, SLC29A1, ZFP36, DYNLT3, ALDH3A2, CKB, NBL1, PTGES
HALLMARK_HEME_METABOLISM	0.126949	0.162755	0.128678	1.38234	113	138	MGST3, BSG, RAD23A, LRP10, BLVRB, PRDX2, PGLS, P4HA2, TMEM9B, UROD, SDCBP, GYPC, ADIPOR1, CAT, BPGM, HEBP1, ARL2BP, SELENBP1, FBXO7, GDE1, PSMD9, HTRA2, MKRN1, BLVRA, UROS, HAGH, CTSB, BNIP3L, MAP2K3, TFDP2, TCEA1, TNS1, FBXO9, CCND3, NARF, UCP2, BTG2, ASNS, ISCA1, PIGQ, LAMP2, PC, SLC25A38, HTATIP2, ALAD, MPP1, HMBS, PPP2R5B, DCAF11, OPTN, EIF2AK1, MINPP1, CIR1, SLC10A3, ACP5, FECH, NFE2L1, DCAF…	MGST3, BSG, RAD23A, LRP10, BLVRB, PRDX2, PGLS, P4HA2, TMEM9B, UROD, SDCBP, GYPC, ADIPOR1, CAT, BPGM, HEBP1, ARL2BP, SELENBP1, FBXO7, GDE1, PSMD9, HTRA2
HALLMARK_E2F_TARGETS	0.136313	0.170391	0.123852	1.34564	121	146	CKS2, CKS1B, TUBB, RAN, PRDX4, KPNA2, DUT, NME1, POLD2, SNRPB, CDKN1A, RAD50, SRSF2, MYC, POLE4, KIF22, POP7, PHF5A, CDK4, RANBP1, RPA3, XRCC6, PCNA, HMGB2, MTHFD2, LUC7L3, PTTG1, RBBP7, SSRP1, CDKN2C, DDX39A, USP1, PA2G4, DCTPP1, EXOSC8, RPA2, NOP56, AK2, SMC3, PRPS1, SRSF1, TIPIN, UBE2S, ANP32E, NAA38, RPA1, CBX5, TBRG4, RFC1, TUBG1, ASF1A, MCM7, LYAR, EIF2S1, CHEK2	CKS2, CKS1B, TUBB, RAN, PRDX4, KPNA2, DUT, NME1, POLD2, SNRPB, CDKN1A, RAD50, SRSF2, MYC, POLE4, KIF22, POP7, PHF5A, CDK4, RANBP1, RPA3, XRCC6, PCNA, HMGB2, MTHFD2
HALLMARK_BILE_ACID_METABOLISM	0.16005	0.195182	0.160403	1.31733	128	70	SOD1, PRDX5, HSD3B7, SLC35B2, GSTK1, SCP2, SLC29A1, CAT, HSD17B11, CYP27A1, IDI1, PHYH, DIO2, PEX16, PFKM, IDH2, SLC22A18, PEX19, IDH1, OPTN, FADS1, HSD17B4, ISOC1, ALDH9A1, PEX7, SLC27A5, GNPAT, RETSAT, CROT, EFHC1, ABCA8, EPHX2, DHCR24, ALDH1A1, FADS2, LONP2, HACL1, ABCD3, AR, SLC23A2, RXRA, ABCA2, ACSL1, PEX13, FDXR, ABCA5, ABCA3, PEX11A, GCLM, PEX11G, ABCA6, PEX12, NUDT12, ABCD1, CYP46A1, PXM…	SOD1, PRDX5, HSD3B7, SLC35B2, GSTK1, SCP2, SLC29A1, CAT, HSD17B11
HALLMARK_TGF_BETA_SIGNALING	0.279352	0.317446	0.169469	1.16189	206	43	ID2, JUNB, ID3, RAB31, RHOA, PPP1CA, FKBP1A, TGIF1, ID1, LTBP2	ID2, JUNB, ID3, RAB31, RHOA, PPP1CA, FKBP1A, TGIF1, ID1, LTBP2
HALLMARK_PI3K_AKT_MTOR_SIGNALING	0.459233	0.510258	0.112178	1.00394	382	86	AP2M1, CSNK2B, PFN1, CFL1, PIN1, TNFRSF1A, EIF4E, CDKN1A, PPP1CA, ARPC3, UBE2N, ARF1, SQSTM1, CDK4, ATF1, ARHGDIA, AKT1S1, ECSIT	AP2M1, CSNK2B, PFN1, CFL1, PIN1, TNFRSF1A, EIF4E, CDKN1A, PPP1CA, ARPC3, UBE2N, ARF1, SQSTM1, CDK4, ATF1, ARHGDIA, AKT1S1
HALLMARK_NOTCH_SIGNALING	0.545455	0.579151	0.166442	0.910156	377	25	RBX1, PSENEN, APH1A, SKP1, NOTCH2, CCND1, FZD7, CUL1, HES1, FZD1, TCF7L2, PSEN2, PRKCA, KAT2A	RBX1, PSENEN, APH1A, SKP1
HALLMARK_WNT_BETA_CATENIN_SIGNALING	0.532594	0.578906	0.146571	0.899363	383	33	MYC, HDAC2, RBPJ, DVL2, NCSTN, CUL1, CCND2, HDAC5, WNT5B, HEY2, FZD1, CTNNB1, FZD8, PSEN2, TCF7, KAT2A, TP53, HDAC11, AXIN2, CSNK1E, GNAI1, MAML1, NCOR2, AXIN1, DLL1, ADAM17	MYC
HALLMARK_ANDROGEN_RESPONSE	0.938257	0.938257	0.0668637	0.579104	774	79	ADRM1, DBI, UAP1, DNAJB9, INSIG1, UBE2I, TMEM50A, MYL12A, XRCC6, SMS, ABHD2, ANKH, IDI1, PA2G4, RAB4A, SRP19, CCND1, SGK1, CCND3, VAPA, SAT1, ACSL3, TSC22D1, PGM3, CAMKK2, FADS1, SLC26A2, APPBP2, HMGCS1, MAF, TNFAIP8, UBE2J1, DHCR24, ARID5B, SCD, NCOA4, NGLY1, NKX3-1, PMEPA1, HPGD, AKAP12, XRCC5, SORD, CENPN, SRF, PTPN21, HOMER2, SEC24D, HERC3	ADRM1, DBI, UAP1, DNAJB9, INSIG1, UBE2I, TMEM50A, MYL12A, XRCC6, SMS
HALLMARK_INFLAMMATORY_RESPONSE	0.563107	0.579151	-0.0609306	-0.931726	57	141	NAMPT, HIF1A, KLF6, CALCRL, IL1R1, ATP2B1, IL7R, SELE, NFKB1, PDE4B, CCL5, TNFSF10, LDLR, ABCA1, MET, TNFRSF1B, TAPBP, ICAM1, BST2, ATP2A2, EREG, CD69, LYN, SCARF1, APLNR, EDN1, OSMR, EIF2AK2, IL4R, KIF1B, HAS2		NAMPT, HIF1A, KLF6, CALCRL
HALLMARK_APICAL_JUNCTION	0.567568	0.579151	-0.0638861	-0.949818	62	131	MYH9, VWF, PTPRC, GNAI2, ITGB1, AKT3, MSN, YWHAH, CTNND1, CD34, CLDN5, TJP1, ACTN4, B4GALT1, ITGA2, PTK2, ICAM1, MPZL2, PCDH1, ITGB4, EVL, HRAS, SKAP2, VCL, MAPK11, PIK3CB, CDH11, NF1, FBN1, PTEN, ITGA3, PLCG1, LAYN, VCAM1, CNN2, ICAM2, CX3CL1, SLIT2, TSC1, SHC1, RASA1, MDK, MAPK14, TAOK2, PBX2		MYH9, VWF
HALLMARK_ESTROGEN_RESPONSE_EARLY	0.19469	0.226384	-0.0802778	-1.18709	21	129	IL6ST, UGCG, NRIP1, GJA1, AFF1, BHLHE40, ELF1, MED13L, FLNB, IGFBP4, INHBB, MYOF, B4GALT1, MAST4, DLC1, KAZN, PODXL, RRP12, AREG, IGF1R, ELOVL5, JAK2, FARP1, TGM2, FOXC1, NAV2, RPS6KA2, PPIF, BCL2, PMAIP1, CHPT1, GAB2, TIAM1, MYBBP1A, FKBP5, STC2, KDM4B, SH3BP5, KCNK5, SIAH2, RBBP8, LRIG1, OPN3, MYBL1, KRT8, KRT18, INPP5F		IL6ST, UGCG, NRIP1
HALLMARK_SPERMATOGENESIS	0.168889	0.201058	-0.133977	-1.24291	37	53	BRAF, AGFG1, CSNK2A2, ACE, SHE, CHFR, IDE, SLC12A2, STRBP, PIAS2, CDK1, CLPB, MTOR, NEFH, SPATA6, POMC, CDKN3, MAP7, PGS1, TOPBP1, COIL, CCT6B, STAM2, EZH2, IFT88, PARP2, DBF4, SLC2A5, PHF7, RFC4, IP6K1, IL13RA2, JAM3, RAD17, MAST2, NPHP1, HSPA4L, MLLT10
HALLMARK_IL6_JAK_STAT3_SIGNALING	0.104265	0.140899	-0.131273	-1.34311	21	64	IL6ST, IL1R1, A2M, STAT1, ACVRL1, TNFRSF1B, IL3RA, STAT2, PTPN1, PTPN11, STAT3, OSMR, IL4R, CSF2RB, SOCS1, CBL, PTPN2, LTB, IL2RG, ITGA4		IL6ST
HALLMARK_ANGIOGENESIS	0.119741	0.157554	-0.223919	-1.40776	36	25	POSTN, NRP1, JAG1, SLCO2A1, STC1, VEGFA, PTK2, ITGAV, APP, JAG2, SPP1		POSTN, NRP1
HALLMARK_KRAS_SIGNALING_UP	0.0571429	0.0865801	-0.100582	-1.54051	5	140	ETS1, TNFAIP3, USP12, NRP1, PLVAP, IL7R, TFPI, DUSP6, IGFBP3, PRDM1, CXCR4, ITGBL1, IL33, TSPAN7, NIN, TNFRSF1B, STRN, ITGA2, TRIB1, YRDC, SPARCL1, LCP1, EREG, MPZL2, TSPAN13, TMEM158, ABCB1, PTBP2, MAP3K1, EPB41L3, CBL, ACE, DNMBP, BIRC3, IL2RG, IKZF1, BTBD3, SPP1, ST6GAL1, GPRC5B, SATB1, DCBLD2, ZNF639		ETS1, TNFAIP3, USP12, NRP1
HALLMARK_ALLOGRAFT_REJECTION	0.0555556	0.0865801	-0.10326	-1.54763	5	135	HLA-A, ETS1, B2M, HIF1A, HLA-E, CD74, SRGN, PTPRC, STAT1, HLA-DRA, EIF3A, CCL5, EIF3J, EIF4G3, F2R, INHBB, TAPBP, GALNT1, SOCS5, ICAM1, CD2, EREG, LYN, ST8SIA4, STAT4, JAK2, CD3D, CD3E, IL4R, SOCS1, LTB, IL2RG, IKBKB, GZMA, CD3G, FLNA, BCL10, IL15, CD7, HLA-DQA1, DYRK3, HCLS1, CTSS, ELF4, HLA-DOA, PRKCB, ABCE1, TLR3, HLA-DMA, TPD52, IRF4, GPR65, LCK, CRTAM		HLA-A, ETS1, B2M, HIF1A, HLA-E, CD74
HALLMARK_APICAL_SURFACE	0.0421053	0.0701754	-0.245231	-1.64009	11	29	ADAM10, ATP8B1, B4GALT1, SULF2, LYN, APP, IL2RG, EPHB4, DCBLD2, SCUBE1, CX3CL1, NCOA6, RTN4RL1, CROCC, NTNG1, BRCA1, MDGA1, FLOT2, AFAP1L2
HALLMARK_UV_RESPONSE_DN	0.0551181	0.0865801	-0.118637	-1.66417	6	115	DUSP1, NRP1, ATP2B1, TGFBR2, CDK13, GJA1, AKT3, BHLHE40, DYRK1A, PRDM2, TFPI, NFKB1, FYN, ATRX, LDLR, TJP1, MET, APBB2, SYNE1, LAMC1, PHF3, DLC1, SYNJ2, SCAF8, PTPRM, MAGI2, RBPMS, IGF1R, RASA2, COL11A1, HAS2, PRKCE, WDR37, ATXN1, SCHIP1, NEK7, ITGB3, PTEN, YTHDC1, PLCB4, ABCC1, ZMIZ1, ICA1, NIPBL, MTA1, MAPK14		DUSP1, NRP1
HALLMARK_KRAS_SIGNALING_DN	0.0177778	0.031746	-0.195444	-1.74968	3	48	IFI44L, MX1, IGFBP2, EDN1, SLC16A7, RSAD2, IDUA, MFSD6, ENTPD7, KMT2D, CLSTN3, MTHFR, SKIL, LFNG, TCF7L1, CDKAL1, SHOX2, YPEL1, STAG3, CPEB3, MAST3, PKP1, EFHD1, SLC29A3, BARD1, CPB1, KCNMB1, SYNPO, SLC25A23, LYPD3, FGGY, TGFB2, SPHK2, NUDT11, THRB, THNSL2, GPRC5C, CCDC106, COPZ2, CAMK1D, PTGFR, PDK2, GTF3C5, GAMT, BTG2, SGK1, NR4A2, ZBTB16
HALLMARK_IL2_STAT5_SIGNALING	0.00961538	0.020903	-0.127327	-2.00895	0	147	CD81, SLC2A3, KLF6, AHNAK, NRP1, ITGA6, NFIL3, BHLHE40, GBP4, MAFF, CDC42SE2, NFKBIZ, RORA, HUWE1, TNFSF10, PRKCH, BMPR2, TNFRSF1B, IL3RA, PNP, MYO1E, MAPKAPK2, IGF2R, SPRY4, RHOB, NDRG1, ITGAV, HK2, HIPK2, SELP, IGF1R, SWAP70, ODC1, ABCB1, TGM2, SH3BGRL2, IL4R, SOCS1, CST7, LTB, SHE, SPP1, UCK2, LRRC8C, BCL2, TNFRSF4, TIAM1, NCOA3, CTSZ, POU2F1, CD48, CKAP4, BATF3, LRIG1, IRF4, GPR65, CDCP1, IL1…		CD81, SLC2A3, KLF6, AHNAK, NRP1
HALLMARK_G2M_CHECKPOINT	0.00961538	0.020903	-0.140635	-2.14259	0	138	HNRNPU, SFPQ, HIF1A, MARCKS, SRSF10, GSPT1, NCL, HNRNPD, CUL3, SYNCRIP, PRPF4B, RASAL2, RAD23B, ATRX, SAP30, SS18, PURA, NUMA1, G3BP1, NUP98, CCNT1, SMARCC1, TOP1, NUP50, ODC1, PML, SLC38A1, LBR, LMNB1, XPO1, WRN, CTCF, TFDP1, TMPO, UPF1, RAD21, NASP, UCK2, E2F3, TRA2B, LIG3, CENPF, SLC12A2, YTHDC1, ABL1, BRCA2, EWSR1, PDS5B, TOP2A, KIF4A, MAPK14, PBK, HMGB3, BIRC5, RBL1, CDK1, NDC80, CHAF1A, STI…		HNRNPU, SFPQ, HIF1A, MARCKS, SRSF10, GSPT1, NCL
HALLMARK_HEDGEHOG_SIGNALING	0.00299401	0.00880592	-0.395165	-2.15778	0	19	MYH9, ETS2, NRP1, VEGFA, CDK6, PML, NF1, TLE1, HEY1, RASA1, LDB1, RTN1, UNC5C, OPHN1, VLDLR, TLE3		MYH9, ETS2, NRP1
HALLMARK_INTERFERON_ALPHA_RESPONSE	0.00588235	0.0154799	-0.215582	-2.45412	0	80	B2M, PARP14, CD74, IFI27, NCOA7, ADAR, GBP4, ELF1, IFI44L, MX1, LAP3, SAMD9, HLA-C, IFIH1, STAT2, BST2, EPSTI1, IFI44, NUB1, ISG15, PARP12, LPAR6, IFIT3, EIF2AK2, IL4R, CASP8, RSAD2, OASL, DDX60, IL15, SAMD9L, HELZ2, CMTR1, HERC6, SLC25A28, PARP9, TRIM25, IFIT2, MOV10, SELL, TRIM21, TDRD7, TRIM14		B2M, PARP14, CD74, IFI27
HALLMARK_INTERFERON_GAMMA_RESPONSE	0.011236	0.0224193	-0.221806	-3.57227	0	160	HLA-B, BTG1, HLA-A, NAMPT, B2M, HIF1A, PARP14, CD74, TNFAIP3, IFI27, ADAR, HLA-DRB1, STAT1, XAF1, GBP4, NFKB1, RNF213, APOL6, PDE4B, CCL5, TNFSF10, IFI44L, MX1, TAPBP, LAP3, ICAM1, PNP, IFIH1, UPP1, STAT2, PTPN1, BST2, LYSMD2, IL18BP, STAT3, CD69, EPSTI1, IFI44, ST8SIA4, SELP, OAS2, STAT4, PML, JAK2, ISG15, PARP12, IFIT3, NLRC5, EIF2AK2, IL4R, MX2, CSF2RB, SOCS1, CASP8, PELI1, CIITA, PTPN2, RSAD2…		HLA-B, BTG1, HLA-A, NAMPT, B2M, HIF1A, PARP14, CD74, TNFAIP3, IFI27
HALLMARK_MITOTIC_SPINDLE	0.011236	0.0224193	-0.244975	-3.94541	0	160	MYH9, AKAP13, MARCKS, DYNC1H1, SPTBN1, ARF6, ARHGAP29, SPTAN1, NEDD9, ARHGEF12, DOCK4, RASAL2, CDC42, FLNB, ARHGEF3, BCL2L11, ARFGEF1, CD2AP, NIN, ARHGEF7, ACTN4, NUMA1, DYNLL2, BCR, RAPGEF5, MYO1E, SOS1, TRIO, FGD6, LRPPRC, MYO9B, RALBP1, NCK2, LATS1, PCM1, FARP1, LMNB1, RASA2, DST, RABGAP1, ARHGEF11, KIF1B, PREX1, EPB41, RICTOR, VCL, CEP192, MID1, CLASP1, PXN, MAP3K11, FLNA, NF1, ECT2, ARAP3, H…		MYH9, AKAP13, MARCKS

## Sheet: C1
pathway	pval	padj	ES	NES	nMoreExtreme	size	leadingEdge	leadingEdge_UP	leadingEdge_DOWN
chr11q13	0.0010989	0.120382	0.217117	2.35713	0	154	GSTP1, TRMT112, ARL2, PRDX5, COX8A, POLD4, FAU, CFL1, RPS3, YIF1A, FKBP2, LAMTOR1, NDUFS8, BAD, BANF1, NDUFV1, EFEMP2, MRGPRF, DRAP1, AIP, PPP1CA, SPCS2, P4HA3, CAPN1, FIBP, CCDC85B, CORO1B, RNASEH2C, VPS51, RTN3, MRPL11, MRPL21, SCYL1, SF3B2, CDK2AP2, TMEM134, BRMS1, DNAJC4, KAT5, COA4, CCS, CTTN, TSKU, RHOD, RPS6KB2, MRPL48, CLCF1, CCND1, TCIRG1, NUDT22, C11orf24, ZFPL1, PGM2L1, TRPT1, EHD1, NA…	GSTP1, TRMT112, ARL2, PRDX5, COX8A, POLD4, FAU, CFL1, RPS3, YIF1A, FKBP2, LAMTOR1, NDUFS8, BAD, BANF1, NDUFV1, EFEMP2, MRGPRF, DRAP1, AIP, PPP1CA, SPCS2, P4HA3, CAPN1, FIBP, CCDC85B, CORO1B, RNASEH2C, VPS51, RTN3, MRPL11, MRPL21, SCYL1, SF3B2, CDK2AP2
chr11q12	0.00124533	0.120382	0.293619	2.30087	0	64	TMEM258, SLC3A2, TMEM179B, FTH1, SERPING1, TMEM109, POLR2G, UBXN1, NXF1, LRRN4CL, TMX2, TIMM10, B3GAT3, STX5, MRPL16, SSRP1, SLC43A3, BEST1, UBE2L6, SDHAF2, CYB561A3, PRPF19, GANAB, MED19, TMEM223, WDR74, TMEM216, EEF1G, MS4A6A, FADS1, TMEM138, CLP1, ROM1, HNRNPUL2, MS4A7, ZFP91, RAB3IL1, VPS37C, CPSF7, TTC9C, FADS2, CCDC86, MS4A4A, MPEG1, EML3, LPXN, DDB1, FADS3, FEN1, SLC43A1, TNKS1BP1	TMEM258, SLC3A2, TMEM179B, FTH1, SERPING1, TMEM109, POLR2G, UBXN1, NXF1, LRRN4CL, TMX2, TIMM10, B3GAT3, STX5
chr1q21	0.00115607	0.120382	0.241781	2.24839	0	97	S100A4, S100A6, JTB, RPS27, ECM1, S100A10, PMVK, SLC39A1, PSMD4, C1orf43, HAX1, S100A11, CKS1B, CTSK, APH1A, S100A13, ILF2, MRPS21, NBPF10, CERS2, ENSA, POLR3GL, ANKRD35, SELENBP1, PSMB4, SNAPIN, PDE4DIP, S100A3, RBM8A, C1orf56, MRPL9, PBXIP1, VPS72, S100A16, CHTOP, SF3B4, SLC27A3, ANP32E, ITGA10, ADAMTSL4, SCNM1, BOLA1, C1orf54, ADAM15, MTMR11, TUFT1, RAB13, CDC42SE1, THEM4	S100A4, S100A6, JTB, RPS27, ECM1, S100A10, PMVK, SLC39A1, PSMD4, C1orf43, HAX1, S100A11, CKS1B, CTSK, APH1A, S100A13, ILF2, MRPS21, NBPF10, CERS2, ENSA, POLR3GL, ANKRD35, SELENBP1, PSMB4, SNAPIN, PDE4DIP, S100A3
chr2p13	0.00256082	0.13869	0.304369	2.15825	1	48	ANXA4, AUP1, SNRPG, DGUOK, CCT7, NFU1, ANTXR1, TPRKB, NAGK, HTRA2, MTHFD2, BOLA3, PRADC1, PCYOX1, MCEE, MPHOSPH10, STAMBP, PCGF1, FAM136A, SFXN5, LOXL3, TEX261, SNRNP27, DOK1, GMCL1, DUSP11, RTKN, WDR54, INO80B, SPR, MXD1	ANXA4, AUP1, SNRPG, DGUOK, CCT7, NFU1, ANTXR1, TPRKB, NAGK, HTRA2, MTHFD2
chr2q35	0.00403226	0.145802	0.342191	2.08837	2	32	RPL37A, TMBIM1, ARPC2, PNKD, AAMP, IGFBP5, CHPF, CYP27A1, STK16, FN1, DNPEP, GMPPA, TNS1, ZFAND2B, ATIC, CTDSP1, DNAJB2, CNPPD1	RPL37A, TMBIM1, ARPC2, PNKD, AAMP, IGFBP5
chr7p13	0.00286944	0.13869	0.381664	1.98024	1	22	PPIA, POLD2, DBNL, TMED4, AEBP1, BLVRA, COA1, YKT6, UBE2D4, TBRG4, DDX56, SNHG15, OGDH, CCM2	PPIA, POLD2, DBNL, TMED4, AEBP1
chr6p21	0.00654308	0.189749	0.174521	1.96923	5	171	RPS10, RPL10A, IER3, DDAH2, CUTA, TNXB, CLIC1, CSNK2B, YIPF3, TUBB, PPP1R10, RNF5, BRD2, FLOT1, SLC39A7, SLC35B2, NEU1, CDKN1A, NELFE, MEA1, HSPA1B, DNPH1, SLC29A1, HSPA1A, BAG6, UQCC2, TREM1, C2, LSM2, MRPS18B, RING1, RPS18, MTCH1, PFDN6, GLO1, MRPL14, SNRPC, PHF1, WDR46, GNL1, RGL2, MRPL2, KLHDC3, RPL7L1, NFKBIL1, MRPS18A, PPP1R18, RXRB, CNPY3, TNF, SRSF3, MICA, C6orf89, POLR1C, CCND3, SAYSD1, …	RPS10, RPL10A, IER3, DDAH2, CUTA, TNXB, CLIC1, CSNK2B, YIPF3, TUBB, PPP1R10, RNF5, BRD2, FLOT1, SLC39A7, SLC35B2, NEU1, CDKN1A, NELFE, MEA1, HSPA1B, DNPH1, SLC29A1, HSPA1A, BAG6, UQCC2, TREM1, C2, LSM2, MRPS18B, RING1, RPS18, MTCH1, PFDN6, GLO1, MRPL14
chr16q13	0.00444444	0.145802	0.419311	1.96578	2	17	HERPUD1, MT1A, MT1X, MT1M, MT1E, ARL2BP, MT1F, MT2A, AMFR, RSPRY1, BBS2, MT1G, NUP93, NUDT21, OGFOD1	HERPUD1, MT1A, MT1X, MT1M, MT1E, ARL2BP
chr11p15	0.0103211	0.204706	0.192103	1.88645	8	114	RPL27A, RPLP2, RNH1, CD151, LDHA, MRPL23, RPS13, DKK3, EIF3F, LSP1, POLR2L, TALDO1, TSPAN4, ILK, CTSD, ADM, PSMA1, KCNQ1OT1, TMEM9B, TSG101, CHID1, C11orf58, PHLDA2, SMPD1, RHOG, NUCB2, SIGIRR, PNPLA2, PSMD13, TOLLIP, SERGEF, MRPL17, RIC8A, TSSC4, GALNT18, EPS8L2, ARFIP2, MOB2, AKIP1, TMEM80	RPL27A, RPLP2, RNH1, CD151, LDHA, MRPL23, RPS13, DKK3, EIF3F, LSP1, POLR2L, TALDO1, TSPAN4, ILK, CTSD, ADM, PSMA1, KCNQ1OT1, TMEM9B, TSG101, CHID1, C11orf58, PHLDA2, SMPD1, RHOG, NUCB2, SIGIRR, PNPLA2, PSMD13
chr17p11	0.0107095	0.204706	0.301014	1.85216	7	33	UBB, MFAP4, SPECC1, ALDH3A2, TMEM11, RASD1, COPS3, NCOR1, DHRS7B, MAP2K3, DRG2, PEMT, FLII, B9D1, FLCN, EPN2, TVP23B, PRPSAP2, LLGL1, ALKBH5, ATPAF2, MAPK7, TRPV2, TOM1L2, SHMT1	UBB, MFAP4, SPECC1, ALDH3A2, TMEM11, RASD1
chr19p13	0.010352	0.204706	0.137811	1.80309	9	280	OAZ1, COMP, EEF2, NDUFA11, JUNB, NDUFA13, GPX4, CFD, UBA52, COPE, BSG, RPL18A, UBL5, FKBP8, NDUFB7, RAD23A, NDUFS7, CIRBP, DNAJB1, TECR, RPS15, EIF3G, WDR83OS, PIN1, POLR2E, GADD45B, ANGPTL4, NFIC, PTPRS, PRDX2, CRLF1, PLIN3, MRPL34, PGLS, CAPS, ELOF1, C19orf53, TIMM13, GADD45GIP1, TMED1, PET100, BABAM1, KXD1, GPR108, CCDC124, RAB11B, DNASE2, STX10, ALKBH7, UBXN6, LSM4, LSM7, DHPS, HMG20B	OAZ1, COMP, EEF2, NDUFA11, JUNB, NDUFA13, GPX4, CFD, UBA52, COPE, BSG, RPL18A, UBL5, FKBP8, NDUFB7, RAD23A, NDUFS7, CIRBP, DNAJB1, TECR, RPS15, EIF3G, WDR83OS, PIN1, POLR2E, GADD45B, ANGPTL4, NFIC, PTPRS, PRDX2, CRLF1, PLIN3, MRPL34, PGLS, CAPS, ELOF1, C19orf53, TIMM13, GADD45GIP1, TMED1, PET100, BABAM1, KXD1, GPR108, CCDC124, RAB11B, DNASE2, STX10, ALKBH7, UBXN6, LSM4, LSM7, DHPS, HMG20B
chrXq28	0.0204342	0.298969	0.249845	1.75026	15	46	RPL10, BGN, IDH3G, BCAP31, FUNDC2, ATP6AP1, NAA10, SSR4, FAM3A, CETN2, VBP1, LAGE3, GDI1, DNASE1L1, IDS, CD99L2, G6PD, EMD, UBL4A, IKBKG, DKC1, MPP1, VAMP7, TMEM185A, SLC10A3	RPL10, BGN, IDH3G, BCAP31, FUNDC2, ATP6AP1, NAA10, SSR4, FAM3A
chr1q22	0.0258856	0.344321	0.287266	1.70283	18	30	KRTCAP2, THBS3, SSR2, LAMTOR2, LMNA, FDPS, PMF1, CCT3, DPM3, MTX1, DAP3, ARHGEF2, SCAMP3, GBA, RUSC1, SLC50A1, YY1AP1, SLC25A44, RIT1, FAM189B	KRTCAP2, THBS3, SSR2, LAMTOR2, LMNA, FDPS, PMF1
chrXq24	0.0325926	0.350069	0.361805	1.69619	21	17	NDUFA1, SLC25A5, PGRMC1, UBE2A, C1GALT1C1, NKAP, MCTS1, UPF3B, LAMP2, SLC25A43	NDUFA1, SLC25A5, PGRMC1, UBE2A, C1GALT1C1
chr9p13	0.0273082	0.344321	0.24813	1.68682	20	44	DCTN3, CLTA, STOML2, GLIPR2, HINT2, CCDC107, CHMP5, GRHPR, CREB3, IL11RA, TPM2, SIGMAR1, BAG1, NUDT2, UBAP1, EXOSC3, GALT, VCP, DCAF10, FAM214B, AQP3, TOMM5, DCAF12, RPP25L, RECK, PIGO, POLR1E, NPR2, TMEM8B, ZCCHC7, RGP1, TRMT10B	DCTN3, CLTA, STOML2, GLIPR2, HINT2, CCDC107, CHMP5, GRHPR, CREB3
chr2p23	0.0395913	0.377429	0.228587	1.61481	30	47	ATRAID, OST4, SNX17, MRPL33, LBH, HADHB, PTRHD1, MPV17, RAB10, HADHA, PREB, FAM228B, SLC35F6, TMEM214, EIF2B4, NRBP1, GPN1, TP53I3, CGREF1, MAPRE3, ITSN2, SLC4A1AP, SUPT7L, PPM1G, FKBP1B, UBXN2A, TRMT61B, WDR43, FNDC4, ADCY3, GTF3C2, AGBL5, CLIP4, YPEL5, SLC5A6, ZNF512, ASXL2, LCLAT1, CAD, IFT172, POMC, RBKS, ZNF513	ATRAID, OST4, SNX17, MRPL33, LBH, HADHB, PTRHD1
chr14q13	0.061747	0.392175	0.36082	1.60244	40	15	SPTSSA, NFKBIA, FAM177A1, EAPP, PPP2R3C, BAZ1A, MBIP, SRP54, SNX6, CFL2, BRMS1L	SPTSSA
chr7p11	0.0538721	0.392175	0.475146	1.59222	31	8	CHCHD2, SEC61G, SUMF2, CCT6A, EGFR, VOPP1, PSPH	CHCHD2, SEC61G, SUMF2
chr10q22	0.0460948	0.392175	0.216057	1.5867	35	54	PSAP, PLAC9, ANXA7, VDAC2, DDIT4, ANAPC16, ANXA11, KCNMA1, PCBD1, C10orf105, MRPS16, ZNF503, PLAU, SAR1A, TSPAN15, CHCHD1, ADK, PPA1, EIF5AL1, DDX50, COMTD1	PSAP, PLAC9, ANXA7, VDAC2, DDIT4, ANAPC16, ANXA11, KCNMA1, PCBD1, C10orf105, MRPS16
chr3p21	0.0468037	0.392175	0.162652	1.58232	40	110	NDUFAF3, SPCS1, MANF, TMA7, IMPDH2, RHOA, TEX264, IFRD2, ABHD14A, GLT8D1, UQCRC1, TKT, TWF2, TMEM115, SMIM4, RASSF1, ABHD14B, HYAL1, TUSC2, DALRD3, RPL29, EXOSC7, CCDC12, GNL3, MAPKAPK3, APEH, CYB561D2, PCBP4, TMEM42, SHISA5, LAMB2, DCP1A, ZDHHC3, IP6K2, P4HTM, KIF9, ELP6, DAG1, RRP9, NPRL2, KIAA1143, ABHD5, LRRC2, UBA7, ARIH2, TCTA, PRKAR2A, RFT1, HEMK1, WDR6, SCAP, PARP3, CLEC3B, SLC25A20, LZTF…	NDUFAF3, SPCS1, MANF, TMA7, IMPDH2, RHOA, TEX264, IFRD2, ABHD14A, GLT8D1, UQCRC1, TKT, TWF2
chr3q12	0.05613	0.392175	0.323713	1.55742	37	18	TMEM45A, PCNP, TFG, RPL24, COL8A1, CMSS1, NIT2, ABI3BP, FILIP1L, TRMT10C	TMEM45A, PCNP, TFG, RPL24
chr12q13	0.057047	0.392175	0.150958	1.55111	50	130	RPL41, IGFBP6, TUBA1B, HNRNPA1, MYL6, CD63, TUBA1A, BLOC1S1, PFDN5, NDUFA4L2, DCTN2, CNPY2, NR4A1, TUBA1C, RARG, TMEM106C, OS9, MYL6B, LIMA1, LRP1, SHMT2, ORMDL2, ATF1, COX14, NACA, TMBIM6, LETMD1, HOXC10, ARF3, COPZ1, PA2G4, NABP2, PRKAG1, PRR13, MCRS1, SPRYD3, METTL7A, DDIT3, ZNF385A, PFKM, FKBP11, NCKAP5L, CBX5, SMUG1, CERS5, SLC48A1, RAB5B, PTGES3	RPL41, IGFBP6, TUBA1B, HNRNPA1, MYL6, CD63, TUBA1A, BLOC1S1, PFDN5, NDUFA4L2, DCTN2, CNPY2, NR4A1, TUBA1C, RARG, TMEM106C, OS9, MYL6B, LIMA1, LRP1, SHMT2, ORMDL2, ATF1, COX14, NACA
chr3p25	0.0582278	0.392175	0.213827	1.53733	45	49	BRK1, ARPC4, LSM3, RPL32, TADA3, SEC13, EMC3, TMEM43, GALNT15, JAGN1, CAMK1, FBLN2, TIMP4, IL17RC, CRELD1, RAF1, HRH1, IQSEC1, CCDC174, RPUSD3, SLC6A6, FGD5-AS1, MRPS25, MTMR14, BTD, THUMPD3, OGG1, HACL1, HDAC11, CHCHD4, MKRN2, DPH3, TAMM41, PRRT3, METTL6, ATG7, PPARG, VGLL4, CAPN7, XPC, TSEN2	BRK1, ARPC4, LSM3, RPL32, TADA3, SEC13, EMC3, TMEM43, GALNT15, JAGN1
chr17q21	0.0551181	0.392175	0.150249	1.53104	48	126	RPL27, HEXIM1, EIF1, ARL4D, GRN, RAB5C, PHB, FKBP10, SLC25A39, NME1, PSMD3, LRRC59, TOB1, MRPL27, CDK5RAP3, SMARCE1, VAT1, COA3, SGCA, DLX4, SLC35B1, LUC7L3, NT5C3B, SNF8, CNP, IFI35, SPOP, TMEM101, SCRN2, VPS25, G6PC3, SPATA20, COASY, DLX3, COL1A1, MRPL10, KPNB1, MLX, NR1D1, ORMDL3, LSM12, GHDC, TUBG1, CBX1, TMUB2, ACLY, PDK2, HDAC5, BECN1, TUBG2, KANSL1-AS1, UTP18, NKIRAS2, THRA, COPZ2	RPL27, HEXIM1, EIF1, ARL4D, GRN, RAB5C, PHB, FKBP10, SLC25A39, NME1, PSMD3, LRRC59, TOB1, MRPL27, CDK5RAP3, SMARCE1, VAT1, COA3, SGCA, DLX4
chr19q13	0.0430328	0.389985	0.110787	1.52668	41	352	RPL13A, FTL, EMP3, RPS5, COX6B1, PLD3, FXYD5, EIF3K, RPS16, RPS9, TMEM147, RABAC1, AXL, FCGRT, SNRPD2, COX7A1, TBCB, FXYD1, SERTAD1, PSENEN, MYADM, ZNF428, BLVRB, CHMP2A, PSMD8, RCN3, RPS11, EGLN2, ECH1, HAS1, PDCD5, NR1H2, PEPD, NUCB1, PIH1D1, ERCC1, POLR2I, ERF, PLAUR, JOSD2, AP2S1, ETFB, NOSIP, ETHE1, PPP2R1A, RBM42, LTBP4, ZFP36, PLEKHA4, KDELR1, RPL18, PRPF31, SIRT2, TSEN34, CLPTM1, FBL, ISO…	RPL13A, FTL, EMP3, RPS5, COX6B1, PLD3, FXYD5, EIF3K, RPS16, RPS9, TMEM147, RABAC1, AXL, FCGRT, SNRPD2, COX7A1, TBCB, FXYD1, SERTAD1, PSENEN, MYADM, ZNF428, BLVRB, CHMP2A, PSMD8, RCN3, RPS11, EGLN2, ECH1, HAS1, PDCD5, NR1H2, PEPD, NUCB1, PIH1D1, ERCC1, POLR2I, ERF, PLAUR, JOSD2, AP2S1, ETFB, NOSIP, ETHE1, PPP2R1A, RBM42, LTBP4, ZFP36, PLEKHA4, KDELR1, RPL18, PRPF31, SIRT2, TSEN34, CLPTM1, FBL, ISO…
chr6q21	0.0626667	0.392175	0.244732	1.52523	46	34	GTF3C6, AMD1, SEC63, CD164, SNX3, FAM229B, HDAC2, RPF2, ATG5, SOBP, TUBE1, OSTM1, CDC40, TRAF3IP2, SLC16A10, SMPD2, MICAL1, FOXO3, FIG4, CEP57L1, PPIL6, PDSS2, SESN1, QRSL1, WASF1, AK9	GTF3C6, AMD1, SEC63, CD164, SNX3
chr15q24	0.081117	0.4598	0.231494	1.47809	60	36	ISLR, COX5A, ETFA, CD276, NPTN, SCAMP2, COMMD4, IMP3, CSPG4, UBL7, CLK3, STOML1, FAM219B, TSPAN3, SNUPN, MAN2C1, ADPGK, BBS4, RPP25, ULK3, NEO1, SCAPER, MPI, PPCDC, UBE2Q2, SNX33, EDC3, PTPN9, PSTPIP1	ISLR, COX5A, ETFA, CD276, NPTN
chr5q31	0.0908019	0.466533	0.16408	1.46003	76	87	HNRNPA0, NDFIP1, CYSTM1, UQCRQ, TGFBI, PDLIM4, CAMLG, UBE2D2, C5orf15, HINT1, RAD50, TXNDC15, P4HA2, UBE2B, NDUFA2, CD14, TAF7, SKP1, PFDN1, SRA1, VDAC1, HBEGF, HDAC3, SIL1, ZMAT2, ZCCHC10, YIPF5, C5orf24, SPOCK1, SAR1B, CDKN2AIPNL, PPP2CA, DDX46, PAIP2, CXXC5, IRF1, RNF14, CDKL3, SLC35A4, KIF3A, HSPA9, ETF1, PCDHB16, LEAP2, GNPDA1, WDR55, TCF7, ANKHD1	HNRNPA0, NDFIP1, CYSTM1, UQCRQ, TGFBI, PDLIM4, CAMLG, UBE2D2, C5orf15, HINT1, RAD50, TXNDC15, P4HA2, UBE2B, NDUFA2, CD14, TAF7, SKP1
chr8q23	0.0901771	0.466533	0.38635	1.45018	55	10	EIF3E, EBAG9, EMC2, ENY2, SYBU, OXR1, RSPO2	EIF3E
chr22q13	0.0936416	0.466533	0.150624	1.44365	80	107	ATF4, TSPO, LGALS1, CYB5R3, RPL3, RBX1, EIF3L, POLR2F, SMDT1, NDUFA6, RPS19BP1, TOMM22, LMF2, KDELR3, TOB2, PHF5A, XRCC6, A4GALT, ADSL, CBY1, CBX6, KIAA0930, ATXN10, PMM1, SGSM3, SAMM50, APOBEC3C, ACO2, POLR3H, FBLN1, CDC42EP1, NCAPH2, ODF3B, CRELD2, PACSIN2, NAGA, NOL12, DNAL4, ARSA, SUN2, PARVB, ALG12, PRR5, SYNGR1, TRABD, POLDIP3, GCAT, TEF, MCAT, SLC25A17, TMEM184B, RRP7A, RABL2B, DESI1, HDAC…	ATF4, TSPO, LGALS1, CYB5R3, RPL3, RBX1, EIF3L, POLR2F, SMDT1, NDUFA6, RPS19BP1, TOMM22, LMF2, KDELR3, TOB2, PHF5A, XRCC6, A4GALT, ADSL, CBY1, CBX6
chr10p15	0.106928	0.475288	0.324734	1.44218	70	15	AKR1C2, PFKP, AKR1C1, GDI2, AKR1C3, IDI1	AKR1C2, PFKP, AKR1C1, GDI2
chr12p12	0.107496	0.475288	0.262292	1.41903	75	24	MGP, MGST1, SSPN, RERG, STRAP, LDHB, DERA, BCAT1, CMAS	MGP, MGST1, SSPN, RERG, STRAP
chr4q25	0.117037	0.475288	0.301385	1.41293	78	17	OSTC, RPL34, PLA2G12A, CFI, LARP7, ANK2, PAPSS1, GAR1, HADH, TIFA	OSTC, RPL34
chr1q23	0.122919	0.475288	0.1892	1.38946	95	54	SDHC, UAP1, UFC1, CRABP2, MRPL24, IGSF8, DDR2, TAGLN2, NDUFS2, PEA15, PRCC, PFDN2, CADM3, DUSP23, FCER1G, DCAF8, NCSTN, GPATCH4, OLFML2B, DUSP12, HSD17B7, PEX19, ISG20L2, B4GALT3, NIT1, FCGR2A, PPOX, ATF6, FCGR2B, LINC01133	SDHC, UAP1, UFC1, CRABP2, MRPL24, IGSF8, DDR2, TAGLN2
chr16p11	0.133983	0.504611	0.173083	1.38832	109	67	ALDOA, NUPR1, HSD3B7, TUFM, TMEM219, VKORC1, MVP, TGFB1I1, KIF22, SEPHS2, PPP4C, CDIPT, PYCARD, STX4, SPNS1, BCKDK, CD2BP2, DCTPP1, INO80E, SRCAP, ORAI3, KAT8, PRR14, HIRIP3, PHKG2, SH2B1, ZNF688, PRRT2, RABEP2, ZNF668, MAPK3, MAZ, ZNF720, BCL7C, SULT1A1, ITGAM, RNF40, BOLA2B, ZNF747, ZNF689, CORO1A, ZNF768, SETD1A, KCTD13, ATXN2L, QPRT, ZNF764, FBXL19-AS1, MYLPF, ARMC5, ZNF48, ZNF629, LAT, C16or…	ALDOA, NUPR1, HSD3B7, TUFM, TMEM219, VKORC1, MVP, TGFB1I1, KIF22, SEPHS2, PPP4C, CDIPT, PYCARD
chr14q11	0.119636	0.475288	0.203758	1.38518	91	44	DAD1, PSMB5, LRP10, DHRS4L2, MRPL52, OXA1L, ANG, C14orf119, NDRG2, SLC22A17, MMP14, NGDN, CCNB1IP1, OSGEP, EFS, TOX4, APEX1, PCK2, PRMT5, METTL3, ARHGEF40, RBM23, SLC7A8, DHRS4, TTC5, HAUS4, RNASE6	DAD1, PSMB5, LRP10, DHRS4L2, MRPL52, OXA1L, ANG, C14orf119
chr1p34	0.133721	0.504611	0.148872	1.36985	114	94	PRDX1, ATP6V0B, AKR1A1, PPT1, NDUFS5, TRAPPC3, UROD, MRPS15, PSMB2, EBNA1BP2, ZC3H12A, LSM10, C1orf122, MEAF6, PPCS, CAP1, PPIE, ERI3, COL8A2, HYI, SMIM12, ZMPSTE24, DMAP1, MFSD2A, POMGNT1, MED8, ELOVL1, GNL2, THRAP3, PPIH, NFYC, C1orf216, SF3A3, RRAGC, C1orf50, EIF2B3, STK40, PTPRF, TMEM69, SLC2A1, C1orf109, DNALI1, DPH2, TMEM53, MUTYH, OSCP1, B4GALT2, ST3GAL3, LURAP1, LINC01137, MAST2, MYCBP, M…	PRDX1, ATP6V0B, AKR1A1, PPT1, NDUFS5, TRAPPC3, UROD, MRPS15, PSMB2, EBNA1BP2, ZC3H12A, LSM10, C1orf122, MEAF6, PPCS, CAP1
chr17q25	0.150402	0.551989	0.137196	1.34087	130	112	RPL38, ANAPC11, ACTG1, SUMO2, EIF4A3, P4HB, SRSF2, MRPS7, GAA, LGALS3BP, ARHGDIA, TIMP2, MRPL12, WBP2, GALK1, JMJD6, METTL23, BAIAP2, PYCR1, SLC38A10, NT5C, SLC9A3R1, OGFOD3, ARL16, SLC16A3, TEN1, GPS1, DCXR, MFSD11, CDC42EP4, EXOC7, NARF, FN3KRP, MIF4GD, RAB40B, CHMP6, SAP30BP, TNRC6C, OXLD1, UNK, WDR45B, SDK2, NAT9, ASPSCR1, CSNK1D, SRP68, ENDOV, GPRC5C, FAM104A, SPHK1, AFMID, GRB2, C1QTNF1, TB…	RPL38, ANAPC11, ACTG1, SUMO2, EIF4A3, P4HB, SRSF2, MRPS7, GAA, LGALS3BP, ARHGDIA, TIMP2, MRPL12
chr7q33	0.152108	0.551989	0.298998	1.32788	100	15	AKR1B1, FAM180A, BPGM, CHCHD3, CNOT4, PTN, CALD1, CREB3L2	AKR1B1, FAM180A, BPGM
chrXq22	0.174202	0.58342	0.207189	1.3229	130	36	RPL36A, MORF4L2, TSC22D3, GLA, TCEAL8, TCEAL4, TCEAL1, ARMCX1, TCEAL3, HNRNPH2, SRPX2, PRPS1, ARMCX3, ARMCX6, ARMCX2, BEX4, TSPAN6, TCEAL7, PSMD10, BEX5, TIMM8A, BTK, ATG4A, TRMT2B, ZMAT1, TBC1D8B, SLC25A53, CSTF2, GPRASP2, RBM41, ARMCX5, GPRASP1, MORC4, MID2, SYTL4	RPL36A, MORF4L2, TSC22D3, GLA, TCEAL8
chr16p13	0.183146	0.58342	0.128221	1.30875	162	127	VASN, EMP2, HCFC1R1, MPG, TNFRSF12A, NDUFB10, UBE2I, NME3, FLYWCH2, NTAN1, MRPL28, NUBP2, MRPS34, SPSB3, CARHSP1, THOC6, NME4, HAGH, RSL1D1, LITAF, RHOT2, MLST8, GNPTG, HMOX2, SNRNP25, MSRB1, C16orf91, NMRAL1, POLR3K, UBALD1, PIGQ, NUDT16L1, TRAP1, TRAF7, RPS2, CDIP1, NPRL3, PKD1, PDPK1, NUBP1, LMF1, BFAR, CLUAP1, TELO2, KCTD5, GFER, ALG1, RNPS1, GLIS2, TBL3, SNX29, RPUSD1, FAHD1, ROGDI, PPL, AMD…	VASN, EMP2, HCFC1R1, MPG, TNFRSF12A, NDUFB10, UBE2I, NME3, FLYWCH2, NTAN1, MRPL28, NUBP2, MRPS34, SPSB3
chr3q21	0.170439	0.58342	0.202096	1.30843	127	38	RAB7A, FAM162A, ITGB5, CNBP, SLC41A3, TPRA1, HMCES, MGLL, ABTB1, COPG1, ISY1, SNX4, RPN1, CHCHD6, RUVBL1, ZNF148, MBD4, SEC22A, ACAD9, SEC61A1, EEFSEC, CSTA, HEG1, OSBPL11, PODXL2, PLXNA1	RAB7A, FAM162A, ITGB5, CNBP
chr14q23	0.180837	0.58342	0.215417	1.29441	133	31	DHRS7, ACTR10, HSPA2, CHURC1, PSMA3, TIMM9, JKAMP, MNAT1, ATP6V1D, SIX1, MAX, SNAPC1, EIF2S1, L3HYPDH, ARID4A, MTHFD1, SLC38A6	DHRS7, ACTR10, HSPA2, CHURC1, PSMA3
chr2p11	0.171196	0.58342	0.224581	1.28077	125	27	CAPG, RNF181, KRCC1, CHMP3, SUCLG1, VAMP5, RPIA, VAMP8, TMEM150A, USP39, MAT2A, THNSL2, IMMT, TGOLN2, RETSAT, MRPL35, RNF103, ELMOD3, GGCX, PTCD3, C2orf68	CAPG, RNF181, KRCC1, CHMP3, SUCLG1
chr12p13	0.193817	0.585489	0.146003	1.27387	162	84	CD9, GAPDH, TPI1, MRPL51, C1S, C12orf57, MLF2, TNFRSF1A, MFAP5, C1R, PLBD1, NDUFA9, PHB2, HEBP1, COPS7A, GPRC5A, NINJ2, LRRC23, FKBP4, TULP3, USP5, EMG1, MAGOHB, GABARAPL1, ING4, NOP2, M6PR, CCND2, WNT5B, CD4, CLEC12A, DYRK4, TAPBPL, ENO2, C1RL, ADIPOR2, CDKN1B, LTBR, PEX5	CD9, GAPDH, TPI1, MRPL51, C1S, C12orf57, MLF2, TNFRSF1A, MFAP5, C1R, PLBD1, NDUFA9, PHB2, HEBP1
chr7q22	0.198565	0.593647	0.148897	1.27118	165	77	ARPC1B, LAMTOR4, FIS1, POLR2J, COPS6, PCOLCE, TRIP6, ARPC1A, ZNHIT1, BUD31, SYPL1, HBP1, PSMC2, POP7, PDAP1, CNPY4, MOSPD3, PMPCB, AP1S1, TSC22D4, TAF6, SRPK2, PLOD3	ARPC1B, LAMTOR4, FIS1, POLR2J, COPS6, PCOLCE, TRIP6, ARPC1A, ZNHIT1, BUD31, SYPL1, HBP1, PSMC2, POP7, PDAP1, CNPY4
chr6p25	0.19337	0.585489	0.226722	1.26745	139	26	TUBB2A, NQO2, TUBB2B, LYRM4, SERPINB6, SERPINB1, ECI2, DUSP22, GMDS, PSMG4, BPHL, FARS2, F13A1, PXDC1, FAM50B, SERPINB9	TUBB2A, NQO2, TUBB2B, LYRM4
chr8q22	0.209272	0.608447	0.193377	1.26497	157	39	SDC2, GEM, OSR2, POLR2K, CPQ, UQCRB, COX6C, ZNF706, RPL30, MTDH	SDC2, GEM, OSR2, POLR2K, CPQ, UQCRB, COX6C, ZNF706, RPL30, MTDH
chr19q12	0.182948	0.58342	0.458968	1.26333	102	5	UQCRFS1, POP4, PLEKHF1, C19orf12	UQCRFS1
chr14q12	0.209809	0.608447	0.212773	1.26126	153	30	NEDD8, NOVA1, PSME1, CHMP4A, TINF2, PSME2, GMPR2, SCFD1, DHRS1, SDR39U1, RABGGTA, MDP1, NFATC4, DCAF11, EMC9, NUBPL, STXBP6	NEDD8, NOVA1, PSME1, CHMP4A
chr20q11	0.245074	0.683379	0.153683	1.22502	198	66	ERGIC3, PROCR, DYNLRB1, EIF6, MYL9, ROMO1, MANBAL, SCAND1, HM13, ID1, MAP1LC3A, RPN2, CPNE1, RALY, DLGAP4, CHMP4B, EDEM2, AHCY, EIF2S2, COMMD7, GSS, CTNNBL1, MAPRE1, BLCAP, GGT7	ERGIC3, PROCR, DYNLRB1, EIF6, MYL9, ROMO1, MANBAL, SCAND1, HM13, ID1, MAP1LC3A, RPN2, CPNE1
chr15q23	0.226667	0.650825	0.257044	1.20506	152	17	PKM, RPLP1, HEXA, C15orf61, LARP6, ITGA11, ANP32A, CLN6, SPESP1, AAGAB, PARP6, MAP2K5, TLE3, LRRC49	PKM, RPLP1, HEXA, C15orf61
chr2q31	0.272727	0.733954	0.17699	1.17505	206	41	CYBRD1, METTL5, PRKRA, LINC01116, UBE2E3, GORASP2, FKBP7, SSB, NFE2L2, MTX2, DYNC1I2, OLA1, PPIG, HAT1, CIR1, ZNF385B, HOXD8, CWC22, SESTD1, GPR155, SLC25A12, OSBPL6, RBM45, METAP1D, WIPF1, METTL8, AGPS, HOXD-AS2, HOXD1, HOXD9	CYBRD1, METTL5, PRKRA, LINC01116, UBE2E3, GORASP2, FKBP7
chr3q24	0.267677	0.732323	0.347989	1.16612	158	8	GYG1, ZIC1, PLSCR4, AGTR1, HLTF, SLC9A9	GYG1
chr20p13	0.287025	0.733954	0.175318	1.16266	218	40	PSMF1, SNRPB, FKBP1A, DDRGK1, ITPA, IDH3B, PRNP, C20orf27, RBCK1, NSFL1C, MRPS26, RNF24, NOP56	PSMF1, SNRPB, FKBP1A, DDRGK1, ITPA, IDH3B, PRNP, C20orf27
chr7q11	0.292465	0.733954	0.158992	1.15836	228	52	HSPB1, MDH2, SBDS, GUSB, RHBDD2, ELN, EIF4H, TPST1, TMEM60, ASL, RSBN1L, TBL2, AUTS2, POR, YWHAG, FGL2, BCL7B, GTF2IRD1, NSUN5, DNAJC30, RFC2, TYW1, STYXL1, VKORC1L1, CRCP, ABHD11, PHTF2, LAT2, POMZP3, CLIP2, HIP1, GTF2IRD2B, NCF1, ERV3-1, DTX2, GTF2IRD2, LIMK1, CCDC146, ZNF680	HSPB1, MDH2, SBDS, GUSB, RHBDD2, ELN, EIF4H, TPST1, TMEM60
chr14q24	0.299625	0.733954	0.148405	1.15565	239	62	NPC2, COX16, ERH, SLIRP, AHSA1, TMED10, ZFP36L1, RDH11, LTBP2, VTI1B, PIGH, IFT43, SMOC1, ACYP1, TGFB3, GALNT16, SNW1, GSTZ1, ARG2, DLST, PSEN1, COQ6, TTC9, MED6, DNAL1, SLC39A9, ALDH6A1, FCF1, EIF2B2, ISCA2, ABCD4, SYNJ2BP, MLH3, PTGR2, SIPA1L1, ACOT2, VIPAS39, LIN52, ZFYVE1, POMT2, PNMA1, DCAF5, PGF, DCAF4, FAM161B, EXD2, ALKBH1, NEK9, ZFYVE26, CIPC, BATF, FLVCR2, VASH1, ZNF410, TTLL5, AREL1	NPC2, COX16, ERH, SLIRP, AHSA1, TMED10, ZFP36L1, RDH11, LTBP2, VTI1B, PIGH
chr11q23	0.309701	0.733954	0.147897	1.14503	248	61	REXO2, CRYAB, RPS25, NNMT, THY1, SDHD, FXYD6, TIMM8B, PTS, RBM7, DIXDC1, HSPB2, CADM1, TAGLN	REXO2, CRYAB, RPS25, NNMT, THY1, SDHD, FXYD6, TIMM8B, PTS, RBM7, DIXDC1, HSPB2, CADM1, TAGLN
chr4p14	0.313146	0.733954	0.235046	1.13083	211	18	UGDH, RPL9, SMIM14, FAM114A1	UGDH, RPL9, SMIM14, FAM114A1
chr5p12	0.307818	0.733954	0.314811	1.12233	188	9	FGF10, PAIP1, MRPS30, NNT-AS1, HMGCS1, FGF10-AS1, CCDC152, CCL28
chr17p13	0.332211	0.733954	0.111813	1.12187	295	120	EIF4A1, RPL26, PSMB6, VAMP2, TAX1BP3, ACADVL, PFN1, MIR22HG, TMEM256, CD68, SAT2, SERPINF1, ITGAE, SPAG7, RNF167, SLC25A11, TRAPPC1, STX8, EIF5A, TXNDC17, DERL2, RANGRF, EMC6, RPAIN, MPDU1, ELP5, TNFSF12, MYO1C, CYB5D2, MED31, NAA38, RPA1, DVL2, MED11, GLOD4, CXCL16, TMEM220, INPP5K, TIMM22, CRK, TMEM107, GAS7, PITPNA-AS1, PAFAH1B1, PHF23, KCTD11, UBE2G1, CAMTA2, RILP, C17orf49, ARRB2, ZBTB4, ABR…	EIF4A1, RPL26, PSMB6, VAMP2, TAX1BP3, ACADVL, PFN1, MIR22HG, TMEM256, CD68, SAT2, SERPINF1, ITGAE, SPAG7, RNF167, SLC25A11, TRAPPC1, STX8, EIF5A, TXNDC17
chr3q23	0.326718	0.733954	0.25916	1.1167	213	14	PCOLCE2, RNF7, MRPS22, TFDP2, COPB2, ATP1B3, SLC25A36	PCOLCE2, RNF7
chr6q23	0.317797	0.733954	0.210692	1.11599	224	23	AHI1, ENPP1, RPS12, TBPL1, EPB41L2, PERP, STX7, SGK1, IFNGR1, SLC2A12	AHI1, ENPP1, RPS12, TBPL1
chr3p22	0.341722	0.736685	0.170177	1.11321	257	39	HIGD1A, RPL14, RPSA, EIF1B, CSRNP1, GLB1, SEC22C, SS18L2, ACAA1, CMTM6, LRRFIP2, SLC25A38, PLCD1, SUSD5, CRTAP, CTNNB1, MLH1, DYNC1LI1, ZBTB47, CTDSPL, POMGNT2, ENTPD3-AS1	HIGD1A, RPL14, RPSA, EIF1B
chr6q13	0.320847	0.733954	0.30952	1.10346	196	9	EEF1A1, LMBRD1, SMAP1, SLC17A5	EEF1A1
chrXq26	0.320833	0.733954	0.199618	1.10063	230	25	FHL1, MAP7D3, RBMX, RBMX2, HPRT1, SMIM10, SLC25A14, AIFM1, HTATSF1, ENOX2, BCORL1, RAP2C, MMGT1, MOSPD1, SMARCA1, RAP2C-AS1, ZDHHC9, SLC9A6, ARHGEF6, ZNF75D, ZNF449, UTP14A, MBNL3, ZNF280C, ELF4	FHL1
chr11q14	0.358696	0.737326	0.190832	1.08831	263	27	NDUFC2, PRSS23, AAMDC, CLNS1A, TMEM126B, CCDC90B, PCF11, TMEM126A, RSF1, ALG8, SYTL2, PAK1, PRCP, ME3, NOX4, DLG2, NARS2, INTS4, EED	NDUFC2, PRSS23, AAMDC, CLNS1A, TMEM126B, CCDC90B
chr22q12	0.353228	0.737326	0.135461	1.08655	289	67	EIF3D, XBP1, HMOX1, TXN2, IFT27, MPST, FBXO7, UQCR10, RTCB, TIMP3, DRG1, TOM1, HSCB, ZMAT5, ASCC2, TCN2, SMTN, KREMEN1, PES1, SLC35E4, CHEK2, HMGXB4, TBC1D10A, GAS2L1, DUSP18, RBFOX2, RHBDD3, NF2, AP1B1, TPST2, NIPSNAP1, KCTD17, SEC14L2, RNF185, PIK3IP1, MCM5, THOC5, NCF4	EIF3D, XBP1, HMOX1, TXN2, IFT27, MPST, FBXO7, UQCR10
chr1p33	0.326194	0.733954	0.280478	1.08295	197	11	UQCRH, LRRC41, MKNK1, EFCAB14, MOB3C, CMPK1, BEND5, ATPAF1, TRABD2B, SPATA6, STIL	UQCRH
chr8p11	0.361035	0.737326	0.18246	1.08157	264	30	SMIM19, LSM1, VDAC3, SFRP1, TM2D2, GOLGA7, FNTA, TACC1, ZNF703, EIF4EBP1, RNF170, ADAM9, PLEKHA2, ASH2L, PLAT, BAG4, THAP1, HTRA4, BRF2	SMIM19, LSM1, VDAC3, SFRP1, TM2D2
chr4q33	0.367089	0.744445	0.47652	1.06244	202	3	NEK1, SH3RF1, CLCN3
chr1p35	0.402795	0.785254	0.14086	1.05994	316	57	EIF3I, TAF12, DNAJC8, ZCCHC17, PEF1, FABP3, IFI6, ZBTB8OS, RPA2, AK2, SNRNP40, YTHDF2, SESN2, SNHG12, RCC1, BSDC1, MECR, TMEM39B, TRNAU1AP, PPP1R8, FAM76A, SYNC, HDAC1, XKR8, TMEM234, AHDC1, THEMIS2, CCDC28B, SERINC2, KPNA6, TMEM54, LAPTM5, ZBTB8A, COL16A1, ZNF362, FGR, SDC3	EIF3I, TAF12, DNAJC8, ZCCHC17, PEF1
chr6p24	0.389956	0.77457	0.217087	1.04443	263	18	TMEM14C, TMEM14B, EEF1E1, SLC35B3, ADTRP, RIOK1, SSR1, SNRNP48, PAK1IP1	TMEM14C, TMEM14B
chr8q24	0.412811	0.786909	0.117659	1.03289	347	85	RPL8, EEF1D, GPAA1, NDUFB9, EIF3H, TNFRSF11B, CYC1, VPS28, COL14A1, MYC, ARC, LY6E, SLC52A2, MRPL13, SHARPIN, MAF1, PUF60, MED30, GSDMD, HSF1, TATDN1, DERL1, ST3GAL1, SQLE, COMMD5, EXOSC4, NSMCE2, C8orf33, C8orf76, PPP1R16A, CYHR1, SLC39A4	RPL8, EEF1D, GPAA1, NDUFB9, EIF3H, TNFRSF11B, CYC1, VPS28, COL14A1, MYC, ARC, LY6E, SLC52A2, MRPL13, SHARPIN, MAF1
chr4q24	0.395556	0.780348	0.22002	1.03148	266	17	BDH2, PPA2, CISD2, AIMP1, SLC9B2, DDIT4L, PPP3CA, SLC39A8, BANK1, MANBA, INTS12	BDH2, PPA2
chr7p14	0.407557	0.786909	0.171049	1.02781	301	31	AQP1, LSM5, MRPL32, SFRP4, FKBP9, INHBA, MPLKIP, EPDR1, GLI3, GGCT	AQP1, LSM5, MRPL32, SFRP4, FKBP9, INHBA
chr8q21	0.413102	0.786909	0.162041	1.02465	308	35	RPL7, CRISPLD1, TERF1, DECR1, MRPS28, CPNE3, LY96, ZFAND1, PEX2, LRRCC1, ZFHX4, ZC2HC1A, TMEM70, RIPK2, RDH10, SNX16, ZNF704, UBE2W, RUNX1T1, CA2, RMDN1, C8orf88	RPL7, CRISPLD1, TERF1, DECR1, MRPS28, CPNE3
chr5p15	0.452545	0.810111	0.175954	1.01742	328	28	PDCD6, NDUFS6, ZNF622, MED10, MRPL36, CCT5, ANKH, SDHA, SNHG18, CMBL, MIR4458HG, CCDC127, EXOC3, DAP	PDCD6, NDUFS6, ZNF622, MED10, MRPL36, CCT5
chr4q26	0.441077	0.804481	0.303423	1.01678	261	8	C4orf3, SNHG8, USP53, ARSJ, PDE5A, SYNPO2, SEC24D	C4orf3, SNHG8
chr16q22	0.429963	0.804448	0.12587	1.00962	352	67	TPPP3, ATP6V0D1, TMEM208, NUTF2, NQO1, NOB1, NOL3, ZFHX3, NAE1, VPS4A, CYB5B, NFATC3, CENPT, CHTF8, ACD, DDX19B, PSMB10, TRADD, COG4, CMTM3, PLA2G15, NIP7, SLC12A4, CES2, B3GNT9, C16orf86, PRMT7, COG8, E2F4, ENKD1, FHOD1, DDX28, ZNF821, VAC14, PLEKHG4, PSKH1, CBFB, IL34, LCAT, DYNC1LI2, WWP2, ZFP90, DHODH, CMTM4, TXNL4B, DUS2, HSF4, GFOD2, SLC7A6OS, ATXN1L, DDX19A	TPPP3, ATP6V0D1, TMEM208
chr12q22	0.433278	0.804481	0.259268	1.00105	262	11	NDUFA12, UBE2N, EEA1, CRADD, MRPL42, NTN4	NDUFA12, UBE2N
chr17q12	0.455939	0.810285	0.142294	0.996823	356	46	RPL19, CCL2, PSMB3, RPL23, CCL3, DUSP14, MIEN1, CCL4	RPL19, CCL2, PSMB3, RPL23, CCL3, DUSP14, MIEN1, CCL4
chr2p12	0.446619	0.809497	0.392802	0.981859	250	4	POLE4, MRPL19, GCFC2	POLE4
chr3q13	0.472074	0.824708	0.152789	0.975557	354	36	NDUFB4, COX17, CD47, IFT57, CCDC80, TIMMDC1, FSTL1, ATG3, BBX, TMEM39A, B4GALT4, GAP43, BOC, SLC35A5, POGLUT1, LRRC58, GTPBP8, ABHD10, ALCAM, EAF2, DZIP3, RABL3, IQCB1, C3orf52, CD86, NAA50	NDUFB4, COX17, CD47, IFT57, CCDC80, TIMMDC1
chr11q25	0.478873	0.826626	0.32691	0.970472	271	6	THYN1, ACAD8, JAM3, NCAPD3, VPS26B, SNX19	THYN1
chr11p11	0.49328	0.828686	0.158843	0.969409	366	32	NDUFS3, SLC39A13, PSMC3, MTCH2, PTPMT1, HSD17B12, ACP2, PEX16, CD82, EXT2, ALKBH3, SLC35C1, ARFGAP2, ARHGAP1, C11orf49	NDUFS3, SLC39A13, PSMC3
chr3p14	0.490642	0.828686	0.151427	0.957534	366	35	ARL6IP5, ARF4, PDHB, C3orf14, THOC7, ATXN7, SUCLG2, SLC25A26, CCDC66, RPP14, FRMD4B, PSMD6, APPL1, UBA3, PXK	ARL6IP5, ARF4, PDHB, C3orf14
chr20p12	0.504335	0.840559	0.190159	0.95412	348	20	TMEM230, DSTN, MKKS, SNRPB2, PCNA, ISM1, ESF1, TASP1, TMX4, TRMT6, KIF16B	TMEM230, DSTN, MKKS, SNRPB2, PCNA
chr2p25	0.510899	0.841823	0.160789	0.953109	374	30	ID2, ITGB1BP1, IAH1, YWHAQ, ADI1, RPS7, ACP1	ID2, ITGB1BP1, IAH1, YWHAQ, ADI1, RPS7, ACP1
chr10q24	0.494354	0.828686	0.124014	0.951775	393	60	CRTAC1, ARL3, PGAM1, CUEDC2, MRPL43, CALHM2, BLOC1S2, NPM3, AVPI1, KAZALD1, FBXL15, ACTR1A, DPCD, WBP1L, TCTN3, CUTC, HPS1, EXOSC1, MARVELD1, UBTD1, SFXN3	CRTAC1, ARL3, PGAM1, CUEDC2, MRPL43, CALHM2, BLOC1S2, NPM3, AVPI1, KAZALD1, FBXL15, ACTR1A
chrXp11	0.544696	0.857285	0.109766	0.943662	456	79	PLP2, UXT, MAGED2, ATP6AP2, NDUFB11, HSD17B10, WDR45, MAGEH1, WDR13, PRAF2, DYNLT3, PQBP1, MID1IP1, TSR2, SRPX, TIMM17B, FAM104B, UBA1, SLC35A2, TIMP1, EBP, MAOB, FUNDC1, ARAF, TFE3, NDP, MAGED1, USP11, GPKOW, SLC38A5, CCDC22, FTSJ1, SPIN2B, RBM10, IQSEC2, PORCN, RRAGB, RBM3, PIM2, NUDT11, TBC1D25, UBQLN2, HDAC6, PRICKLE3, ELK1, APEX2, MTRNR2L10, GRIPAP1, CDK16, KRBOX4	PLP2, UXT, MAGED2, ATP6AP2, NDUFB11, HSD17B10, WDR45, MAGEH1, WDR13, PRAF2, DYNLT3, PQBP1, MID1IP1
chr5q35	0.510404	0.841823	0.116207	0.941845	416	69	TMED9, ATP6V0E1, HIGD2A, RNF130, LMAN2, MGAT1, NHP2, PDLIM7, GFPT2, SQSTM1, NOP16, ERGIC1, PRELID1, RPL26L1, B4GALT7, DBN1, FGF18, PHYKPL, DDX41, NPM1, RMND5B, SLIT3, MSX2, KIAA1191, THOC3	TMED9, ATP6V0E1, HIGD2A, RNF130, LMAN2, MGAT1, NHP2, PDLIM7, GFPT2, SQSTM1, NOP16, ERGIC1
chr22q11	0.543837	0.857285	0.12926	0.936444	427	50	COMT, MIF, UBE2L3, DGCR6L, MRPL40, RANBP1, ATP6V1E1, SMARCB1, DDT, SDF2L1, THAP7, C22orf39, SNAP29, BCL2L13, SNRPD3, TRMT2A, CABIN1, TXNRD2, TANGO2, DGCR2, BID, GNB1L, YDJC, ZDHHC8, KLHL22, SLC2A11, GUCD1, LZTR1, SCARF2, CRKL, IL17RA, SLC25A1, SUSD2, PPIL2, USP18, HIRA, THAP7-AS1, ARVCF, PI4KA, MMP11	COMT, MIF, UBE2L3, DGCR6L, MRPL40, RANBP1, ATP6V1E1, SMARCB1
chr7q34	0.519941	0.851881	0.19382	0.93249	351	18	NDUFB2, GSTK1, SSBP1, MRPS33, MKRN1	NDUFB2, GSTK1, SSBP1, MRPS33
chr3q22	0.537634	0.857285	0.151682	0.9257	399	32	FAIM, MRPL3, SRPRB, SLC35G2, ANAPC13, NUDT16, CEP63, PPP2R3A, UBA5, PCCB, MRAS, TMEM108, STAG1, DBR1, NEK11, RAB6B, ARMC8, NPHP3, CEP70, ATP2C1, DZIP1L, NCK1, AMOTL2, ASTE1	FAIM, MRPL3
chr1q32	0.561064	0.857285	0.110411	0.916085	463	73	PRELP, FMOD, SNRPE, CSRP1, ZC3H11A, CD55, CYB5R1, ADIPOR1, SERTAD4-AS1, TMEM9, ZBED6, NUCKS1, SHISA4, TMEM183A, NSL1, SERTAD4, TIMM17A, EIF2D	PRELP, FMOD, SNRPE, CSRP1, ZC3H11A, CD55, CYB5R1, ADIPOR1, SERTAD4-AS1, TMEM9, ZBED6, NUCKS1
chr15q25	0.528075	0.857285	0.144791	0.915573	394	35	TMED3, MORF4L1, NMB, SEC11A, WDR61, PSMA4, ZFAND6, FAH, MRPS11, MTHFS, IDH3A, CTSH, C15orf40, MRPL46, ADAMTSL3, BCL2A1, ST20, ADAMTS7, IL16, MEX3B, HYKK, GOLGA6L4, HOMER2, KLHL25, ZNF592, WDR73, TM6SF1, ZSCAN2, ALPK3, DNAJA4	TMED3, MORF4L1, NMB, SEC11A, WDR61, PSMA4, ZFAND6
chr8q13	0.541478	0.857285	0.200704	0.908761	358	16	COPS5, MSC, TRAM1, LACTB2, RRS1, SULF1, ARMC1, MTFR1	COPS5
chrXp22	0.560549	0.857285	0.116598	0.907971	448	62	TMSB4X, SLC25A6, PRDX4, XG, CD99, SMS, RBBP7, AP1S2, ASMTL, CA5B, ACOT9, PDHA1, EIF1AX, SAT1, RAB9A, SH3KBP1, PRPS2, TXLNG, MXRA5, ARHGAP6, EIF2S3, PNPLA4, DHRSX, PDK3, HCCS, PIR, APOO, OFD1, GEMIN8	TMSB4X, SLC25A6, PRDX4, XG, CD99, SMS
chr1q42	0.574522	0.867768	0.121977	0.905037	450	55	EPHX1, SRP9, GUK1, DEGS1, MRPL55, CNIH4, ARF1, GGPS1, PYCR2, RAB4A, NTPCR, PARP1, TSNAX, C1orf198, KCNK1, C1orf35, ARV1, COA6, SNAP47, SIPA1L2, C1orf131, WNT9A, SPRTN, GNPAT, TOMM20, PSEN2	EPHX1, SRP9, GUK1, DEGS1, MRPL55, CNIH4, ARF1, GGPS1
chr2p15	0.578254	0.868879	0.233829	0.902835	350	11	MDH1, UGP2, COMMD1, CCT4	MDH1, UGP2
chr6q27	0.564103	0.857285	0.198407	0.898359	373	16	PSMB1, SFT2D1, MPC1, SMOC2	PSMB1, SFT2D1, MPC1, SMOC2
chr9q34	0.590034	0.873009	0.0900487	0.893884	520	117	AK1, TUBB4B, ST6GALNAC6, DPP7, EDF1, CERCAM, PHPT1, RPL7A, MRPL41, URM1, CRAT, SURF1, AGPAT2, GOLGA2, PTGES, SURF4, SWI5, MAN1B1, TMEM141, DPM2, FBXW5, ST6GALNAC4, SSNA1, TOR1A, COQ4, ASS1, SNHG7, PTRH1, SURF2, NTMT1, PHYHD1, ZDHHC12, FPGS, UCK1, C9orf78, MRPS2, DOLK, TRUB2, GTF3C5, CIZ1, MED27, BRD3, ANAPC2	AK1, TUBB4B, ST6GALNAC6, DPP7, EDF1, CERCAM, PHPT1, RPL7A, MRPL41, URM1, CRAT, SURF1, AGPAT2, GOLGA2, PTGES
chr2q14	0.6	0.876591	0.134076	0.877058	452	39	DBI, GYPC, CHCHD5, IL1B, BIN1, C2orf76, INSIG2, NIFK, TSN, ZC3H6, ERCC3, WDR33, IWS1, CBWD2, MARCO, RALB, STEAP3, CYP27C1, SLC35F5, NIFK-AS1, ZC3H8	DBI, GYPC, CHCHD5, IL1B
chr9q32	0.621387	0.896529	0.172022	0.863116	429	20	ATP6V1G1, CDC26, RGS3, SLC31A2, POLE3, ALAD, HDHD3, INIP, TNFSF15, SLC31A1, HSDL2, PRPF4, ZNF618, SNX30, FKBP15, COL27A1, ZFP37	ATP6V1G1, CDC26
chr4q27	0.624788	0.896973	0.266728	0.854216	367	7	ANXA5, NDNF, BBS7, MAD2L1, EXOSC9	ANXA5
chr8q12	0.634036	0.905766	0.190023	0.843913	420	15	RPS20, SDCBP, RAB2A, CHCHD7, GGH, TGS1, FAM110B	RPS20, SDCBP, RAB2A
chr14q31	0.675084	0.946562	0.247766	0.830268	400	8	DIO2, TTC8, SPATA7, PTPN21, FLRT2, GTF2A1, GALC, GPR65
chr8q11	0.678914	0.946562	0.20611	0.828868	424	12	UBE2V2, ATP6V1H, MRPL15, TCEA1, SNAI2
chr5q33	0.676862	0.946562	0.127882	0.824308	508	37	GPX3, RPS14, C1QTNF2, MRPL22, ANXA6, TTC1, ATOX1, PTTG1, SGCD, SLU7	GPX3, RPS14, C1QTNF2, MRPL22, ANXA6, TTC1
chr4q35	0.711864	0.967776	0.15199	0.805059	503	23	PDLIM3, UFSP2, SLC25A4, RWDD4, SORBS2, DCTD, ANKRD37, FRG1, CDKN2AIP, CASP3, IRF2, C4orf47, PRIMPOL, ACSL1, CCDC110, CYP4V2, ING2, LRP2BP	PDLIM3
chr16q11	0.701599	0.967776	0.29165	0.802777	394	5	VPS35, DNAJA2, C16orf87, ORC6, GPT2
chr15q22	0.706192	0.967776	0.118944	0.789678	535	41	ANXA2, RPL4, OAZ2, CILP, RPS27L, GTF2A2, PPIB, TIPIN, SNAPC5, SPG21, TPM1, RAB11A, SNX1, MTFMT, PARP16, SLTM, APH1B, MAP2K1, PLEKHO2, RASL12, RBPMS2, DPP8, DIS3L, TRIP4	ANXA2, RPL4, OAZ2, CILP, RPS27L, GTF2A2, PPIB
chr5q34	0.715302	0.967776	0.314886	0.787099	401	4	NUDCD2, CCNG1	NUDCD2
chr8p22	0.736422	0.967776	0.195509	0.786235	460	12	PDGFRL, ASAH1, PSD3, SLC7A2, CNOT7, VPS37A, MSR1	PDGFRL, ASAH1
chr3q27	0.736631	0.967776	0.123977	0.783957	550	35	AP2M1, DNAJB11, EIF4A2, PSMD2, PARL, MAGEF1, ALG3, POLR2H, MAP3K13, RPL39L, ETV5, CHRD, TMEM41A	AP2M1, DNAJB11, EIF4A2, PSMD2, PARL
chr6q25	0.730524	0.967776	0.111076	0.778132	571	46	PCMT1, MRPL18, DYNLT1, GTF2H5, GINM1, TCP1, ACAT2, FNDC1, TMEM242, KATNA1, PPIL4, TIAM2, SNX9, RAET1G, MTRF1L, PPP1R14C, RSPH3, ZBTB2, EZR, LRP11, TMEM181, CCDC170, ZDHHC14, RAET1E, ESR1, AKAP12, TFB1M, ULBP2, FBXO5	PCMT1, MRPL18, DYNLT1, GTF2H5
chr1q25	0.707572	0.967776	0.115838	0.777728	541	42	ANGPTL1, PRDX6, GLUL, C1orf21, RGS16, ARPC5, CACYBP, MRPS14, QSOX1	ANGPTL1, PRDX6, GLUL, C1orf21, RGS16, ARPC5, CACYBP, MRPS14
chr2p14	0.739065	0.967776	0.171331	0.775762	489	16	RAB1A, CNRIP1, C1D, SERTAD2, LGALSL, SLC1A4, PNO1, PLEK, AFTPH	RAB1A, CNRIP1
chr16q24	0.730013	0.967776	0.115966	0.769056	556	40	COX4I1, APRT, RPL13, TRAPPC2L, DEF8, CYBA, CHMP1A, CRISPLD2, GALNS, MAP1LC3B, MVD, TCF25, CDK10, CTU2, KIAA0513, IRF8, PIEZO1, ACSF3, SPATA33, SPATA2L, ZDHHC7, SLC7A5, EMC8, GAS8, KLHDC4, MBTPS1, VPS9D1, MTHFSD, USP10, RNF166, KLHL36	COX4I1, APRT, RPL13, TRAPPC2L
chrYp11	0.804223	0.981524	0.420588	0.762497	418	2	RPS4Y1, ZFY
chr1p13	0.753425	0.973068	0.0972623	0.762173	604	64	LAMTOR5, RHOC, GSTM3, RAP1A, PSMA5, DRAM2, CD58, RSBN1, OLFML3, TSPAN2, SLC16A4, BCAS2, GSTM5, GSTM4, CSF1, GPSM2, ATP1A1, PTGFRN, SLC16A1, AHCYL1, AMPD2, NGF, STXBP3, LRIF1, PIFO, WDR77, CLCC1, ST7L, WDR47, STRIP1, C1orf162, VANGL1, SORT1, SIKE1, TMEM167B, PHTF1, AP4B1, HENMT1, WNT2B, CEPT1, PRMT6, TAF13, CYB561D1, DCLRE1B, MAGI3, PTPN22, DDX20, KCND3, TTF2, NTNG1, ATXN7L2	LAMTOR5, RHOC, GSTM3, RAP1A, PSMA5, DRAM2, CD58
chr13q12	0.740498	0.967776	0.11458	0.759863	564	40	RPL21, SAP18, GTF3A, POLR1D, MPHOSPH8, MTIF3, CRYL1, POMP, MICU2, UBL3, ZMYM5, MEDAG, ALOX5AP, MTUS2, RASL11A, KATNAL1, LINC00545, TNFRSF19, IL17D, MIPEP, CDK8, SLC7A1, RNF6	RPL21, SAP18, GTF3A, POLR1D, MPHOSPH8
chr2q11	0.754967	0.973068	0.115468	0.75533	569	39	RPL31, COX5B, UNC50, ACTR1B, ARID5A, MRPS5, PDCL3, COA5, ANKRD36, FAHD2A, EIF5B, ANKRD39, TXNDC9, MITD1, FAHD2B, SEMA4C, CIAO1, RNF149	RPL31, COX5B, UNC50
chr2q23	0.766193	0.975021	0.181377	0.754377	484	13	TNFAIP6, ARL5A, MMADHC	TNFAIP6, ARL5A, MMADHC
chr1q31	0.770932	0.975021	0.179602	0.746996	487	13	PRG4, RGS2, GLRX2, C1orf53, CFH, PTGS2, CDC73, UCHL5, DENND1B	PRG4, RGS2
chr11p13	0.780347	0.975021	0.14714	0.738273	539	20	CD59, CAT, EIF3M, CD44, IMMP1L, COMMD9, APIP, CSTF3, RCN1, ABTB2, PDHX, FBXO3	CD59, CAT
chr7q31	0.783379	0.975021	0.124384	0.737313	574	30	FAM3C, DNAJB9, NDUFA5, IFRD1, CAPZA2, CPED1, IMMP2L, ING3, DLD, CAV2, ZNF277, THAP5, CAV1, LSMEM1	FAM3C, DNAJB9, NDUFA5
chr7p15	0.796196	0.981524	0.126652	0.72229	585	27	TOMM7, GPNMB, CYCS, HIBADH, MALSU1, IL6, CREB5, HOXA10, JAZF1, HOTAIRM1, HOXA7, KLHL7, HOXA9, CCDC126, TAX1BP1, CDCA7L, HOXA5, TRA2A, HOXA10-AS	TOMM7, GPNMB, CYCS, HIBADH
chr1p32	0.803476	0.981524	0.113934	0.72045	600	35	TMEM59, SCP2, MAGOH, HSPB11, MRPL37, TXNDC12, ECHDC2, CDKN2C, BTF3L4, PODN, LRRC42	TMEM59, SCP2, MAGOH, HSPB11
chr3q11	0.820034	0.981524	0.222781	0.713472	482	7	ARL13B, CLDND1, PROS1
chr15q12	0.940594	0.981524	0.526986	0.701735	474	1	ATP10A
chr17p12	0.831919	0.981524	0.219032	0.701467	489	7	PMP22, ZSWIM7, ELAC2, ARHGAP44, ADORA2B, ZNF286A, COX10	PMP22
chrXq12	0.830986	0.981524	0.236007	0.700616	471	6	YIPF6, VSIG4, LAS1L, AR
chr20p11	0.852778	0.981524	0.125188	0.690248	613	25	CST3, DTD1, NAA20, NXT1, RIN2, SNX5, APMAP, PYGB, SEC23B, ABHD12, ENTPD6, PET117	CST3, DTD1, NAA20
chr11p14	0.841751	0.981524	0.205661	0.689174	499	8	FIBIN, METTL15, CCDC34, ARL14EP, BDNF, LGR4, FANCF
chr9q33	0.828722	0.981524	0.103744	0.688765	628	41	ANGPTL2, PSMB7, RPL12, RPL35, GSN, NDUFA8, RABEPK, PPP6C, TNC, FBXW2, PTGS1, PDCL, SLC2A8, PHF19, CDK5RAP2, PBX3, RBM18, ZBTB43, TRAF1, GAPVD1, TRIM32, RAB14, PSMD5, LRSAM1, MAPKAP1, ARPC5L, GOLGA1, RALGPS1, SCAI, DENND1A, OLFML2A, MRRF, CNTRL, ZBTB34, ZBTB6, STRBP, TLR4, DAB2IP, RABGAP1, RC3H2	ANGPTL2, PSMB7, RPL12, RPL35, GSN, NDUFA8
chr2q21	0.861022	0.981524	0.171254	0.688694	538	12	CCDC115, IMP4, MZT2A, PLEKHB2, PTPN18, CCDC74A, UBXN4	CCDC115, IMP4
chr10p14	0.866557	0.981524	0.178347	0.688611	525	11	CDC123, CELF2, NUDT5, UPF2, KIN, ITIH5, TAF3	CDC123
chr14q21	0.868497	0.981524	0.134314	0.683059	600	21	RPL36AL, RPS29, FKBP3, KLHDC2, MGAT2, SEC23A, NEMF, C14orf28, TRAPPC6B, KLHL28, DNAAF2, LRR1, KLHDC1	RPL36AL, RPS29, FKBP3
chr1p12	0.872666	0.981524	0.209496	0.670926	513	7	NOTCH2, TBX15, PHGDH, MAN1A2, WARS2, GDAP2, ZNF697
chr15q15	0.853755	0.981524	0.100214	0.665324	647	41	MAP1A, SERF2, CCNDBP1, SRP14, PDIA3, CHP1, NDUFAF1, RTF1, TMEM87A, ZNF106, RMDN3, EIF2AK4, IVD, ZFYVE19, ADAL, HYPK, DNAJC17, MFAP1, TUBGCP4, GCHFR, CHST14, GPR176, UBR1, TTBK2, RPUSD2, KNSTRN, RPAP1, LCMT2, WDR76, TYRO3, ZSCAN29, PLCB2, BMF	MAP1A, SERF2, CCNDBP1, SRP14, PDIA3
chr16q23	0.877241	0.981524	0.112645	0.657371	635	29	GABARAPL2, HSBP1, GCSH, PSMD7, CDH13, TERF2IP, CMC2, OSGIN1, SYCE1L, MPHOSPH6, CFDP1, MAF, NUDT7, WWOX, TMEM170A, MON1B, CENPN, ADAT1	GABARAPL2, HSBP1
chr6q14	0.899576	0.981524	0.120908	0.654127	635	24	COX7A2, HMGN3, NT5E, SNX14, ELOVL4, PGM3, TPBG, PHIP, BCKDHB, TBX18, ME1, CYB5R4, RWDD2A, IBTK, LCA5, MYO6, UBE3D, IRAK1BP1, MRAP2	COX7A2, HMGN3, NT5E
chr3q25	0.882353	0.981524	0.103335	0.653429	659	35	RNF13, SERP1, PFN2, EIF2A, CP, MFSD1, SSR3, MLF1, RSRC1, SLC33A1, COMMD2, LXN, GMPS, RARRES1, MBNL1-AS1	RNF13, SERP1, PFN2
chr4q23	0.877104	0.981524	0.194311	0.651139	520	8	EIF4E, ADH5, LAMTOR3	EIF4E, ADH5
chr9p23	0.932821	0.981524	0.357733	0.648546	485	2	PTPRD
chr9q22	0.8722	0.981524	0.0975966	0.647949	661	41	ASPN, CKS2, SEC61B, OGN, NANS, ECM2	ASPN, CKS2, SEC61B, OGN, NANS, ECM2
chr1q24	0.908245	0.981524	0.096751	0.617756	682	36	DPT, MGST3, MPC2, PRRX1, F5, TMCO1, PIGC, DCAF6, KIFAP3, MPZL1, ATP1B1, NME7, SLC19A2, ALDH9A1, TIPRL, METTL13	DPT, MGST3, MPC2, PRRX1, F5, TMCO1
chr5q14	0.934404	0.981524	0.0960329	0.590897	697	33	COX7C, RPS23, TBCA, THBS4, VCAN, EDIL3, TMEM167A, SSBP2, LUCAT1, CETN3, WDR41, ATG10, ZCCHC9, SCAMP1, XRCC4, BHMT2, HAPLN1, HOMER1, MSH3, ARSB	COX7C, RPS23, TBCA, THBS4, VCAN, EDIL3
chr7p22	0.923372	0.981524	0.0833938	0.589121	722	47	ACTB, CHST12, KDELR2, C7orf50, NUDT1, PSMG3, FSCN1, ZDHHC4, FAM20C, CCZ1B, AIMP2, BRAT1, CCZ1, ZFAND2A, EIF2AK1, MAD1L1, SNX8, GPER1, AP5Z1, IQCE, PDGFA, COX19, PRKAR1B, PSMG3-AS1, RBAK-RBAKDN, DAGLB, CYTH3, FAM220A, C7orf26, C1GALT1, MICALL2, PMS2, FBXL18, RBAK, WIPI2, LFNG, GPR146, GNA12, ZNF12, TTYH3, INTS1, USP42, TNRC18, SUN1, SDK1	ACTB, CHST12, KDELR2, C7orf50
chr10q26	0.927573	0.981524	0.0792536	0.574163	729	50	OAT, RGS10, PRDX3, ECHS1, GLRX3, MGMT, FAM204A, HTRA1, UROS, BUB3, ZNF511, PLEKHA1	OAT, RGS10, PRDX3, ECHS1, GLRX3, MGMT, FAM204A
chr13q22	0.962109	0.986463	0.14772	0.570361	583	11	COMMD6, CLN5, UCHL3, KLF5, KLF12, KCTD12, LMO7, MYCBP2, TBC1D4, EDNRB, FBXL3	COMMD6
chr12q23	0.950585	0.986463	0.0832495	0.565944	730	44	ISCU, SLC25A3, IGF1, GLT8D2, ARL1, SNRPF	ISCU, SLC25A3, IGF1, GLT8D2, ARL1, SNRPF
chr9q31	0.964088	0.986463	0.0981939	0.548937	697	26	TXN, ERP44, PTGR1, CTNNAL1, LPAR1, NIPSNAP3A, MRPL50	TXN, ERP44, PTGR1, CTNNAL1
chr17q22	0.966054	0.986463	0.100564	0.544063	682	24	SUPT4H1, TMEM100, SCPEP1, COX11, MRPS23, SRSF1, HLF, RAD51C, SKA2, VEZF1, PCTP, TOM1L1, AKAP1, MKS1, MMD, CUEDC1, COIL, TRIM25, STXBP4, MSI2, MTMR4, C17orf67, DGKE	SUPT4H1, TMEM100, SCPEP1
chr10p13	0.959538	0.986463	0.106864	0.543458	663	21	VIM, PHYH, RSU1, HSPA14, VIM-AS1, PRPF18, CAMK1D, OPTN, RPP38	VIM
chr6p23	0.978873	0.993088	0.181685	0.539355	555	6	NOL7, CD83, MCUR1, SIRT5, RANBP9
chr3p24	0.989884	0.993088	0.0938765	0.477411	684	21	RPL15, UBE2E1, CMC1, UBE2E2, RBMS3, AZI2, RAB5A, THRB, NGLY1, NKIRAS1, OXSM, ZNF385D, NR1D2, TBC1D5	RPL15, UBE2E1
chr1p36	0.988069	0.993088	0.0395081	0.458183	910	191	PLA2G2A, ENO1, PARK7, ID3, CAPZB, SH3BGRL3, MXRA8, ERRFI1, SDHB, RER1, NUDC, CAMTA1, DDOST, RPL11, TMEM50A, AURKAIP1, PITHD1, WASF2, NBL1, AGTRAP, MRPL20, TMEM222, VAMP3, CDA, KLHL21, SYF2, RPL22, PDPN, MAD2L2, UBE2J2, HMGN2, TCEA3, MTFR1L, NBPF1, AKR7A2, C1QA, FUCA1, ZNF593, DHRS3, C1QB, HMGCL, UBXN11, PLOD1, CDK11A, MIIP, TARDBP	PLA2G2A, ENO1, PARK7, ID3, CAPZB, SH3BGRL3, MXRA8, ERRFI1, SDHB, RER1, NUDC, CAMTA1, DDOST, RPL11, TMEM50A, AURKAIP1, PITHD1, WASF2, NBL1, AGTRAP, MRPL20, TMEM222
chr20q13	0.990719	0.993088	0.0483142	0.453567	853	101	PPDPF, ZFAS1, PIGT, ADRM1, CTSA, PLTP, PSMA7, DPM1, OSER1, SNAI1, PFDN4, TPD52L2, SDC4, STMN3, IFT52, SLC35C2, RPS21, ARFRP1, SNX21, PKIG, VAPB, TP53RK, TSHZ2, STAU1, RNF114, UCKL1, DNTTIP1, CD40	PPDPF, ZFAS1, PIGT, ADRM1, CTSA, PLTP, PSMA7, DPM1, OSER1, SNAI1, PFDN4, TPD52L2
chr2q34	0.993088	0.993088	-0.172392	-0.539718	430	6	PIKFYVE, IKZF2, LANCL1, RPE
chr2q12	0.987745	0.993088	-0.149179	-0.541499	402	8	NCK2, GCC2, IL18R1, MFSD9
chr3p11	0.963554	0.986463	-0.207569	-0.58376	422	5	ZNF654, EPHA3, C3orf38
chr4p11	0.940909	0.981524	-0.240743	-0.604543	413	4	FRYL, SLAIN2, OCIAD2
chr7p21	0.93921	0.981524	-0.107257	-0.607769	308	19	THSD7A, TSPAN13, TWIST1, ICA1, SNX13, HDAC9, MACC1, AHR, ETV1, ANKMY2, BZW2, ITGB8, GLCCI1
chr4p12	0.936364	0.981524	-0.244255	-0.613361	411	4	GABRA4, NFXL1, GNPDA2, COMMD8
chr6q16	0.925258	0.981524	-0.161245	-0.618536	358	9	PNISR, ASCC3, HACE1, FBXL4, COQ3, TSTD3, UFL1, CCNC, NDUFAF4
chr1p31	0.940639	0.981524	-0.0716057	-0.629761	205	47	JAK1, SERBP1, PDE4B, IFI44L, IFI44, DNAJB4, ZRANB2, SRSF11, GIPC2, USP33, DOCK7, MIER1, LEPR, RAVER2, CACHD1, PRKACB, ROR1, SGIP1, SLC35D1, ALG6, CTH, AK4, LRRC40, ANKRD13C, EFCAB7, FUBP1, FPGT, HHLA3, ATG4C, DIRAS3, NEXN, TTLL7, CRYZ, PTGFR, WLS, GADD45A, ITGB3BP, GNG12, PIGK, ACADM, NFIA, USP1, TYW3, RABGGTB		JAK1
chr16q12	0.93871	0.981524	-0.109469	-0.636676	290	21	BRD7, N4BP1, CYLD, HEATR3, PHKB, NOD2, IRX5, RPGRIP1L, LPCAT2, IRX3, ZNF423, CRNDE, RBL2, LONP2, CNEP1R1, AKTIP, ADCY7, MMP2, CHD9, CES1, ITFG1	CHD9, CES1, ITFG1
chr13q21	0.917995	0.981524	-0.230746	-0.648941	402	5	PCDH17, DIS3
chr6p12	0.919355	0.981524	-0.116684	-0.66504	284	20	CD2AP, ZNF451, ELOVL5, COL21A1, DST, RCAN2
chr6p11	0.866944	0.981524	-0.363199	-0.667394	416	2	PRIM2, RAB23
chr11q24	0.913386	0.981524	-0.0894611	-0.673888	231	35	ETS1, CLMP, ESAM, ROBO4, FLI1, NRGN, MSANTD2, GRAMD1B, CRTAM, SORL1, PRDM10, ZNF202, ST14, HYLS1, UBASH3B, SIAE, FOXRED1, ROBO3, SENCR, FAM118B, SPA17, PUS3, NFRKB		ETS1
chr16q21	0.905199	0.981524	-0.128639	-0.677085	295	17	CDH5, CSNK2A2, CNOT1, CDH11, CX3CL1, CCDC113, SLC38A7, SETD6, DOK4, KIFC3, TK2, KATNB1, CIAPIN1, USB1, COQ9
chr2q36	0.880645	0.981524	-0.121276	-0.691212	272	20	AGFG1, TRIP12, CUL3, WDFY1
chr10q21	0.880645	0.981524	-0.12162	-0.693173	272	20	JMJD1C, HERC4, IPMK, RHOBTB1, MYPN, ANK3, CDK1, ZWINT, PBLD, CCAR1, REEP3, TFAM, ARID5B, FAM13C, HNRNPH3, BICC1, EGR2, UBE2D1, NRBF2, CISD1	CISD1	JMJD1C
chr4q12	0.836735	0.981524	-0.114116	-0.695176	245	23	IGFBP7, KDR, TMEM165, REST, CEP135, HOPX, SCFD2, PPAT, DCUN1D4, SPATA18, PAICS, EXOC1, USP46, CLOCK, AASDH, SRD5A3, FIP1L1, NOA1, LNX1, SRP72, CHIC2, PDGFRA, SGCB	SGCB
chr18q12	0.846608	0.981524	-0.137307	-0.698274	286	16	RNF125, GALNT1, ZSCAN30, PIK3C3, MOCOS, DTNA, ZNF397, KIAA1328, ELP2, C18orf21, MAPRE2, SETBP1, ZNF24
chr7q21	0.896552	0.981524	-0.0849314	-0.699474	207	43	BRI3, SAMD9, CDK6, GATAD1, MAGI2, ABCB1, STEAP4, CASD1, DMTF1, CACNA2D1, SAMD9L, TFPI2, RUNDC3B, LMTK2		BRI3
chr9q21	0.882845	0.981524	-0.0892656	-0.70832	210	40	ZFAND5, KLF9, HNRNPK, PTAR1, GNAQ, AGTPBP1, PGM5, TLE1, C9orf40, VPS13A, FRMD3, GNA14, RMI1, CBWD3, KIF27, ABHD17B, GKAP1, SMC5, CBWD5, PSAT1, PCSK5, C9orf85, C9orf64, NAA35		ZFAND5, KLF9
chr2q37	0.849315	0.981524	-0.0817155	-0.718674	185	47	LRRFIP1, ARL4C, NCL, DGKD, SH3BP4, CAB39, TRAF3IP1, INPP5D, SP100, SP140L, ING5, SP140, FARP2, PASK, MLPH, ANKMY1, PER2, HDAC4, USP40, EFHD1, IQCA1, DIS3L2, D2HGDH, SP110, ASB1, COPS7B, RAMP1, ARMC9, PTMA, COL6A3, HDLBP, PSMD1, THAP4, ILKAP, AGAP1, PDE6D, NGEF, ATG4B		LRRFIP1, ARL4C, NCL
chr4p13	0.81549	0.981524	-0.257828	-0.725106	357	5	APBB2, TMEM33, UCHL1, SLC30A9, LIMCH1
chr12q21	0.772388	0.975021	-0.10696	-0.746065	206	30	BTG1, RAB21, ATP2B1, DUSP6, ATXN7L3B, ZFC3H1, ZDHHC17, PAWR, TMTC2, MGAT4C, TRHDE, ACSS3, KITLG, POC1B, BBS10, PPP1R12A, METTL25, TMTC3, NAP1L1, CEP290, CSRP2, THAP2, PHLDA1		BTG1
chr2p24	0.804035	0.981524	-0.161025	-0.750281	278	14	RHOB, PUM2, TRIB2, GEN1, WDR35, KLHL29, SMC6, OSR1, SDC1, TTC32, KCNS3, HS1BP3
chrXp21	0.774487	0.975021	-0.270137	-0.759723	339	5	TAB3, PRRG1, DMD
chr3p12	0.761693	0.975021	-0.349999	-0.768135	341	3	VGLL3, ZNF717
chr6q22	0.741176	0.967776	-0.106295	-0.775868	188	33	NCOA7, GJA1, RSPO3, SERINC1, MAN1A1, TSPYL4, PTPRK, RNF217, MCM9, DCBLD1, TBC1D32, FAM184A, PKIB, KIAA0408, KPNA5, NUS1, ARHGAP18, HINT3, HSF2, SMPDL3A, LAMA2, ECHDC1, TRMT11, NT5DC1, DSE, TSPYL1, HEY2
chr17q11	0.776786	0.975021	-0.0823327	-0.784929	173	53	NUFIP2, TAOK1, CPD, SUPT6H, SUZ12, MYO18A, ZNF207, TNFAIP1, NF1, NLK, KSR1, LGALS9, FAM222B, PHF12, TRAF4, GIT1, SPAG5, SARM1, CRLF3, ANKRD13B, FLOT2, TEFM, BLMH, PIGS, C17orf75, LRRC37B, ABHD15, TLCD1, ADAP2, SSH2, NEK8, RHOT1, TMEM97, MYO1D, WSB1, UTP6, UNC119, ERAL1, EVI2A, TMEM199, RNF135, LYRM9
chr2p21	0.738095	0.967776	-0.129516	-0.788988	216	23	EPAS1, ZFP36L2, EML4, SOCS5, LRPPRC, RHOQ, PRKCE, TTC7A, MCFD2, ATP6V1E2, SIX3-AS1, PKDCC, MTA3, CAMKMT, PPM1B, PREPL		EPAS1, ZFP36L2
chr8p21	0.744186	0.967776	-0.0896697	-0.807195	159	50	STC1, ENTPD4, TNFRSF10B, LOXL2, TNFRSF10A, PTK2B, TNFRSF10D, CSGALNACT1, LZTS1, PBK, ZNF395, ADAM28, PIWIL2, GFRA2, PNMA2, FZD3, EXTL3, INTS9, DOCK5, EGR3, TRIM35, POLR3D, NUDT18, RHOBTB2, ELP3, HMBOX1, REEP4, CCAR2, EBF2, BIN3, NKX3-1, DOK2, SH2D4A, SLC25A37
chr4q21	0.647059	0.919839	-0.116224	-0.84834	164	33	CNOT6L, HNRNPD, AFF1, G3BP2, SEC31A, WDFY3, BMP2K, COQ2, LIN54, PRDM8, MAPK10, LINC01094, PTPN13, RASGEF1B, THAP6, SCD5, THAP9-AS1, HELQ, PAQR3, RCHY1, NUP54, FAM47E, LINC01088, HNRNPDL, MRPL1
chr9p22	0.682415	0.946891	-0.210785	-0.851751	259	10	PSIP1, ADAMTSL1, BNC2, CCDC171, NFIB, SNAPC3, PLIN2, CNTLN
chr5q21	0.659574	0.933057	-0.198718	-0.875224	247	12	PJA2, MAN2A1, ST8SIA4, PPIP5K2, GIN1, FER, NUDT12
chr4q34	0.603093	0.876591	-0.229639	-0.880896	233	9	SPCS3, VEGFC, SAP30		SPCS3
chr10q11	0.587156	0.873009	-0.167722	-0.882797	191	17	ERCC6, PRKG1, PARG, CSGALNACT2, ZNF33B, ALOX5, ZNF487, RASSF4, SGMS1, NCOA4, TIMM23, ZNF22, VSTM4, ARHGAP22
chr13q31	0.604545	0.876591	-0.352838	-0.886029	265	4	RBM26, GPC6
chr1p21	0.593443	0.873596	-0.150225	-0.897031	180	22	S1PR1, CDC14A, DPYD, PTBP2, COL11A1, PALMD, VCAM1, RNPC3, DBT, SLC35A3, AGL, TRMT13
chr12p11	0.564626	0.857285	-0.149405	-0.91015	165	23	ARNTL2, PPFIBP1, ITPR2, IPO8, DNM1L, TMTC1, FAR2, DDX11, CAPRIN2, AMN1, BICD1, DENND5B, KLHL42, TSPAN11, YARS2, STK38L, TM7SF3, FGFR1OP2, MRPS35, CCDC91, PTHLH, MED21
chr21q22	0.582857	0.871281	-0.0817723	-0.916822	101	73	ETS2, PAXBP1, DYRK1A, ABCG1, BACE2, UBE2G2, MX1, ERG, BRWD1, COL18A1, PDXK, ADARB1, DIP2A, TRAPPC10, MX2, ZBTB21, AGPAT3, URB1, EVA1C, PCNT, TIAM1, SON, SYNJ1, GART, DONSON, MCM3AP, RRP1B, SLC37A1, WDR4, PCBP3, C2CD2, SIM2		ETS2
chr1q41	0.557377	0.857285	-0.154094	-0.920137	169	22	TP53BP2, C1orf115, MIA3, CENPF, RAB3GAP2, KCTD3, MARK1, SUSD4, DISP1, TLR5, TAF1A, BROX, TGFB2, GPATCH2, HLX, BPNT1, DUSP10, IARS2, RRP15, LYPLAL1, AIDA
chr14q32	0.559006	0.857285	-0.0750923	-0.924366	89	84	DDX24, IFI27, DYNC1H1, MEG8, GLRX5, CDC42BPB, DICER1, HSP90AA1, SYNE3, BAG5, RCOR1, MARK3, CCDC85C, CCNK, EVL, PAPOLA, CCDC88C, ATG2B, JAG2, PPP1R13B, PPP2R5C, TRAF3, BTBD6, SLC25A29, MTA1, TDP1, TTC7B, GPR68, BRF1, ZNF839, VRK1, CYP46A1, AKT1, MEG9, PACS2, BEGAIN, CLMN, NRDE2, EFCAB11, NUDT14, PPP4R4, ITPK1, BTBD7, CEP170B, SNHG10, TECPR2, SETD3, HHIPL1, SERPINA1		DDX24, IFI27
chr11q21	0.544343	0.857285	-0.177552	-0.934538	177	17	MAML2, SESN3, PANX1, FAM76B, FUT4, ANKRD49, TAF1D, C11orf54, JRKL, CCDC82, ENDOD1, SLC36A4, CEP57, MED17, MTMR2, CWC15, SMCO4
chr11p12	0.550111	0.857285	-0.42655	-0.93614	246	3	TRAF6, TTC17, API5
chr7q36	0.534483	0.857285	-0.11415	-0.940109	123	43	GIMAP4, GIMAP7, RBM33, KMT2C, GIMAP6, NUB1, LMBR1, GIMAP8, UBE3C, GIMAP1, SMARCD3, LINC01003, ZNF746, AGAP3, NOS3, ZNF282, ZNF398, ZNF783, GIMAP2, RARRES2, EZH2, ACTR3B, GIMAP5, ZNF212, NOM1, REPIN1, PTPRN2
chr5q23	0.47619	0.826626	-0.157331	-0.958431	139	23	SEMA6A, LMNB1, CSNK1G3, LOX, SLC12A2, DMXL1, CHSY3, SRFBP1, C5orf63, SNCAIP, PRDM6, SNX24, PRRC1, MEGF10, LYRM7, TNFAIP8, ISOC1, COMMD10, HSD17B4
chr15q11	0.487472	0.828686	-0.344076	-0.967667	213	5	SNRPN, UBE3A, TUBGCP5, NDN
chr3p13	0.460784	0.810285	-0.267318	-0.970327	187	8	GXYLT2, EIF4E3, PDZRN3, EBLN2, FOXP1, SHQ1
chrXq21	0.489297	0.828686	-0.185349	-0.975577	159	17	ATRX, BRWD3, APOOL, DIAPH2, ATP7A, HDX, CHM, PABPC5, CYSLTR1, LPAR4
chr18q22	0.451031	0.810111	-0.254603	-0.976657	174	9	ZNF407, TSHZ1, SOCS6, ZADH2, CCDC102B
chr5q11	0.440729	0.804481	-0.175767	-0.995976	144	19	IL6ST, ITGA2, ITGA1, MAP3K1, ARL15, GZMA, PARP8, MIER3, FST, SLC38A9, PLK2, GPBP1		IL6ST
chr5q13	0.415162	0.786909	-0.146391	-1.00451	114	29	F2R, NSA2, FCHO2, PIK3R1, ARHGEF28, IQGAP2, POLK, NAIP, ZBED3, CCDC125, ANKRA2, POC5, CENPH, SMN1, GTF2H2C, CCNB1, GFM2, ENC1
chr3q28	0.461024	0.810285	-0.458299	-1.00582	206	3	CCDC50, IL1RAP
chr5q12	0.419355	0.789694	-0.173603	-1.00968	129	21	SREK1, MAST4, ELOVL7, PDE4D, KIF2A, ZSWIM6, IPO11, TRIM23, RNF180, ERCC8, NLN, SGTB, PPWD1, TRAPPC13, ADAMTS6, DIMT1, PART1, SMIM15, CWC27, SREK1IP1, NDUFAF2
chrXq11	0.44098	0.804481	-0.467088	-1.02511	197	3	SPIN4, ZC4H2, ARHGEF9
chrXq27	0.389522	0.77457	-0.364914	-1.02627	170	5	ATP11C, FMR1, CDR1, LINC00632, LDOC1
chr6q15	0.403458	0.785254	-0.222702	-1.03766	139	14	PNRC1, MDN1, ANKRD6, RNGTT, RRAGD, ORC3, SMIM8, RARS2, PM20D2, UBE2J1, LYRM2, MAP3K7, AKIRIN2, SLC35A1		PNRC1
chr1q44	0.355623	0.737326	-0.184349	-1.04461	116	19	HNRNPU, AKT3, AHCTF1, CNST, ZBTB18, ZNF124, PGBD2, SH3BP5L, EFCAB2, ZNF669, ZNF670, ZNF692, NLRP3, ZNF672		HNRNPU
chr17q24	0.374194	0.753584	-0.184542	-1.05179	115	20	PITPNC1, GNA13, BPTF, HELZ, KCNJ2, SMURF2, SLC16A6, LINC00511, ABCA6, PSMD12, NOL11, ABCA5, ARSG, AXIN2
chr6p22	0.354545	0.737326	-0.124048	-1.05187	77	45	HLA-A, HLA-E, HLA-F, JARID2, NUP153, ATXN1, E2F3, BTN3A1, HCG18, ZKSCAN8, KIF13A, GABBR1, BTN3A3, HMGN4, CDKAL1, HLA-G, ZSCAN9, GMPR, BTN2A1, RNF144B, TRIM39, PGBD1, CASC15, BTN3A2, TRIM26, HFE		HLA-A, HLA-E
chr5q32	0.33945	0.736685	-0.202418	-1.06542	110	17	AFAP1L1, HMGXB3, ABLIM3, TCERG1, GRPEL2, TIGD6, ARSI, TCOF1, CSNK1A1, ARHGEF37, PRELID2, DPYSL3, CSF1R, SLC26A2, ADRB2
chr4q31	0.348	0.737326	-0.139069	-1.06672	86	37	OTUD4, FBXW7, SMARCA5, TBC1D9, SMAD1, GAB1, IL15, MAML3, EDNRA, LRBA, ABCE1, SH3D19, DCLK2, SLC10A7, NR3C2, MMAA, TRIM2, TMEM154, TLR2, ELF2, ZNF827, ELMOD2, TMEM184C, SETD7, ARFIP1, ZNF330
chr4p15	0.360784	0.737326	-0.146264	-1.06761	91	33	BOD1L1, LDB2, LAP3, STIM2, LCORL, TAPT1, DCAF16, CCDC149, SEL1L3, SLIT2, LGI2, PPARGC1A, ZCCHC4, PI4K2B, HS3ST1, CPEB2, CD38, BST1, PACRGL, FBXL5, TBC1D19, C1QTNF7, SOD3, ANAPC4, CC2D2A
chr6q24	0.315254	0.733954	-0.172027	-1.08535	92	24	UTRN, SASH1, HEBP2, HIVEP2, HECA, STXBP5, SAMD5, SHPRH, NHSL1, EPM2A, REPS1, FBXO30, VTA1
chr12q12	0.342939	0.736685	-0.233572	-1.08831	118	14	SCAF11, ANO6, ARID2, GXYLT1, TWF1, TMEM117, LRRK2, PRICKLE1, PUS7L, IRAK4
chr16p12	0.326693	0.733954	-0.14062	-1.09513	81	38	SMG1, NPIPB5, GTF3C1, UBFD1, IL4R, NPIPB4, TNRC6A, USP31, XPO6, GPRC5B, ARHGAP17, GGA2, DCTN5, PRKCB, EEF2K, KNOP1, ERI2, IQCK, EARS2, CRYM, CDR2, THUMPD1, IGSF6, POLR3E, COG7, XYLT1		SMG1
chr2p16	0.329032	0.733954	-0.193032	-1.10018	101	20	SPTBN1, REL, PSME4, FBXO11, FOXN2, MSH6, CCDC88A, PAPOLG, CCDC85A, CHAC2, PPP1R21, VRK2, FANCL, STON1
chr2q33	0.296804	0.733954	-0.128084	-1.10032	64	46	SF3B1, BZW1, INO80D, BMPR2, CFLAR, ZDBF2, KLF7, HSPD1, NOP58, CASP8, CASP10, ANKRD44, FASTKD2, PGAP1		SF3B1
chr13q32	0.311927	0.733954	-0.210082	-1.10575	101	17	MBNL2, DOCK9, STK24, FARP1, ABCC4, RAP2A, GPR183, PCCA, GGACT, CLYBL, GPR180, DZIP1, UGGT2
chr10p11	0.319885	0.733954	-0.237377	-1.10604	110	14	NRP1, ITGB1, CCNY, CUL2, CCDC7, PARD3, ZNF37A, ZNF438, SVIL, ZNF25, FZD8, ARHGAP12, MAP3K8		NRP1
chr6q26	0.334076	0.733954	-0.510134	-1.11958	149	3	QKI, MAP3K4, AGPAT4		QKI
chr2p22	0.301961	0.733954	-0.153772	-1.12241	76	33	CRIM1, BIRC6, CDC42EP3, STRN, SOS1, MAP4K3, RASGRP3, EIF2AK2, ATL2, SLC8A1, PRKD3, HEATR5B, SPAST, DHX57
chr21q11	0.318087	0.733954	-0.613123	-1.12664	152	2	SAMSN1, HSPA13
chr13q14	0.2891	0.733954	-0.115061	-1.12942	60	58	TPT1, FOXO1, ELF1, DGKH, EBPL, RGCC, LCP1, LRCH1, EPSTI1, LPAR6, INTS6, FNDC3A, AKAP11, RB1, WDFY2, COG3, ALG11, SLC25A30, THSD1, INTS6-AS1, CKAP2, LACC1, FAM124A, TNFSF11, ENOX1, NEK3, HTR2A, RCBTB2, MTRF1, PHF11, COG6, GPALPP1, KBTBD6, UTP14C, KPNA3, CDADC1, CCDC122, NUFIP1, DHRS12, MRPS31, VPS36, RNASEH2B, NUDT15, KBTBD7, SERP2		TPT1
chr12q24	0.292929	0.733954	-0.0682771	-1.13858	28	141	ANKLE2, SRSF9, SSH1, MED13L, VPS37B, PTPN11, ATP2A2, GATC, OAS2, RSRC2, ORAI1, MLEC, SFSWAP, ATXN2, PPTC7, ZNF84, FBRSL1, OAS3, OASL, RILPL1, TESC, PXN, EP400, CIT, ZCCHC8, HECTD4, CHFR, HIP1R, PGAM5, CLIP1, ANKRD13A, MPHOSPH9, DHX37, GOLGA3, ATP6V0A2, KNTC1, CDK2AP1, DDX51, ZNF664, ZNF10, ZNF605, BCL7A, FBXW8, SDS, HCAR3, LINC00944, HCAR2, FAM222A, USP30, SELPLG, CCDC92, ACAD10, SETD1B, PLBD2, P…
chr9p12	0.273642	0.733954	-0.867978	-1.15096	135	1	CNTNAP3
chrXq23	0.27845	0.733954	-0.346115	-1.15292	114	7	ACSL4, TMEM164, AMMECR1, IL13RA2, NXT2, ALG13, PLS3
chr15q26	0.234568	0.666909	-0.142452	-1.15549	56	41	IQGAP1, CHSY1, SLCO3A1, IGF1R, LRRK1, CHD2, NR2F2, SEMA4B, MCTP2, NGRN, ARRDC4, FANCI, SV2B, PRC1, TTC23, FURIN, VPS33B, AP3S2, LYSMD4, HAPLN3, DET1, PEX11A, CRTC3, FES, MAN2A2, POLG, AEN, RCCD1		IQGAP1
chr10q25	0.237288	0.668093	-0.186091	-1.17408	69	24	DUSP5, ITPRIP, PDCD4, NHLRC2, SMNDC1, MXI1, VTI1A, ACSL5, GPAM, ADRA2A, AFAP1L2, TRUB1, CASP7, SHOC2, HSPA12A, XPNPEP1, SFR1, GSTO2, ZDHHC6, TCF7L2, ADD3
chr12q15	0.247839	0.684507	-0.254314	-1.18496	85	14	PTPRB, MDM2, CNOT2, RAP1B, FRS2, MDM1, DYRK2, NUP107, SLC35E3, LYZ, CPSF6, CPM
chr2q24	0.190323	0.585489	-0.213813	-1.21862	58	20	PKP4, TANC1, IFIH1, NOSTRIN, CYTIP, GALNT5, TTC21B, BAZ2B, STK39, LY75, CERS6
chrYq11	0.209567	0.608447	-0.439047	-1.23476	91	5	UTY, USP9Y, KDM5D, DDX3Y
chr6q12	0.158954	0.562153	-0.934691	-1.23942	78	1	PHF3
chr4q13	0.187075	0.58342	-0.20394	-1.24237	54	23	UBA6, ANKRD17, EREG, CENPC, AREG, RUFY3, MOB1B, YTHDC1, GRSF1, CXCL6, ADAMTS3, CXCL5, COX18, PARM1, UTP3
chr5q22	0.187097	0.58342	-0.214419	-1.24706	57	21	DCP2, FEM1C, EPB41L4A, PGGT1B, WDR36, STARD4, NREP, MCC, YTHDC2, APC
chr11q22	0.180272	0.58342	-0.205356	-1.25099	52	23	MMP3, MMP1, ATM, FDX1, BIRC3, ARHGAP42, SLC35F2, NPAT, DYNC2H1, CARD16
chrXq13	0.185455	0.58342	-0.186763	-1.25383	50	28	XIST, FTX, OGT, RLIM, TSIX, IL2RG, TAF1, KIF4A, CHIC1, STARD8, CXCR3, MED12, DLG3, ZMYM3, SLC16A2, JPX, FOXO4, UPRT, ABCB7, HDAC8		XIST
chr3p23	0.112676	0.475288	-0.947933	-1.25698	55	1	STT3B
chr4q32	0.170968	0.58342	-0.220616	-1.2574	52	20	RAPGEF2, FNIP2, DDX60L, DDX60, TLL1, KLHL2, NAF1, CPE, C4orf46, MAP9, CBR4, PPID, TMEM192, PALLD, GLRB, MSMO1, ETFDH, PDGFC, TMA16
chr9p11	0.0764588	0.443461	-0.970305	-1.28665	37	1	CNTNAP3B
chr8p12	0.154255	0.552272	-0.297227	-1.30909	57	12	RBPMS, WRN, GSR, RNF122, MAK16, PPP2CB, DUSP4, FUT10
chr7q35	0.152273	0.551989	-0.529654	-1.33004	66	4	EPHA1-AS1, ARHGEF5, TPK1, ARHGEF35
chr8p23	0.121311	0.475288	-0.226454	-1.35221	36	22	SOX7, ANGPT2, MCPH1, PPP1R3B, AGPAT5, TDRP, MFHAS1, TNKS, LONRF1, MSRA, ERI1
chr9p21	0.109677	0.475288	-0.238197	-1.3576	33	20	B4GALT1, TEK, ACO1, DDX58, TUSC1, KLHL9, C9orf72, FOCAD, MOB3B, CDKN2A, MTAP, SMU1, CAAP1, APTX, MLLT3, DNAJA1, CDKN2B, IFT74
chr4q22	0.11315	0.475288	-0.258816	-1.36227	36	17	MMRN1, GPRIN3, SPARCL1, SPP1, HERC5, SMARCAD1, HERC6, UNC5C, SNCA, FAM13A, KLHL8, HERC3
chr18q11	0.11315	0.475288	-0.258941	-1.36293	36	17	SS18, NPC1, MIB1, ANKRD29, RIOK3, TTC39C, RBBP8, CABLES1, KCTD1, ZNF521, TMEM241, ROCK1, TAF4B, ABHD3
chr3p26	0.122549	0.475288	-0.379084	-1.37603	49	8	BHLHE40, ITPR1, TRNT1, SETMAR, CNTN4, EDEM1
chr20q12	0.108295	0.475288	-0.441361	-1.3818	46	6	TOP1, CHD6, PLCG1, ZHX3
chr2q22	0.118557	0.475288	-0.363749	-1.39534	45	9	ZEB2, CXCR4, KYNU, LRP1B, ZEB2-AS1, ACVR2A, GTDC1
chr10q23	0.108787	0.475288	-0.176615	-1.40143	25	40	MMRN2, MYOF, TNKS2, BTAF1, IFIT3, TSPAN14, EXOC6, CH25H, IDE, PTEN, IFIT5, HHEX, TBC1D12, NOC3L, IFIT2, STAMBPL1, KIF20B, CPEB3, SNCG, IFIT1, SLC35G1, GLUD1, HECTD2, NUTM2A-AS1, PLCE1, FAS, PAPSS2, PDLIM1, PPP1R3C, MINPP1, CCSER2, BMPR1A, RPP30, ATAD1, ACTA2, LIPA, FRA10AC1
chr2q32	0.0945455	0.466533	-0.211147	-1.41754	25	28	GLS, CALCRL, STAT1, TFPI, STK17B, ITGAV, STAT4, HECW2, NCKAP1, FAM171B, MFSD6		GLS, CALCRL
chr3q26	0.0912698	0.466533	-0.19364	-1.43056	22	34	FNDC3B, TNFSF10, GNB4, FXR1, ATP11B, PHC3, MECOM, PIK3CA, ECT2, ZNF639, USP13, TBL1XR1, MFN1, TNIK, SKIL, PLD1
chr18q23	0.0979381	0.473368	-0.373293	-1.43195	37	9	ATP9B, ADNP2, CTDP1, ZNF516, MBP, NFATC1, HSBP1L1, TXNL4A, RBFA
chr13q33	0.0824468	0.4598	-0.325399	-1.43317	30	12	ARGLU1, EFNB2, ITGBL1, FGF14, TPP2, LIG4, TNFSF13B, BIVM, ABHD13, ERCC5, FGF14-AS2, TEX30
chr10p12	0.108475	0.475288	-0.227316	-1.43417	31	24	ARHGAP21, KIAA1217, OTUD1, ARL5B, DNAJC1, WAC, PIP4K2A, YME1L1, MRC1, MPP7, NSUN6, ACBD5, WAC-AS1, BAMBI, STAM, ANKRD26, MLLT10, PRTFDC1, BMI1, PLXDC2, MSRB2
chr17q23	0.0873016	0.466533	-0.194987	-1.44051	21	34	VMP1, CLTC, DDX5, MED13, TLK2, ERN1, DDX42, LIMD2, ACE, DHX40, TANC2, ICAM2, TBX2, MAP3K3, CEP95, RPS6KB1
chr7q32	0.0949153	0.466533	-0.232653	-1.46784	27	24	UBE2H, PODXL, MKLN1, HILPDA, NRF1, TNPO3, FLNC, STRIP2, TMEM209, PLXNA4, CEP41, GCC1, SMKR1, SMO, COPG2, KLHDC10, ZC3HC1, RBM28, METTL2B
chr9p24	0.0741935	0.439105	-0.259235	-1.4775	22	20	UHRF2, SMARCA2, IL33, JAK2, RANBP6, RFX3, KDM4C, ERMP1, CD274, DOCK8, KANK1, SLC1A1, VLDLR, KIAA2026
chrXq25	0.0590909	0.392175	-0.590065	-1.48174	25	4	TENM1, THOC2, GRIA3, STAG2
chr18p11	0.0635593	0.392175	-0.184837	-1.50617	14	42	SMCHD1, YES1, RAB12, ARHGAP28, PTPRM, RALBP1, SPIRE1, RNMT, AFG3L2, EPB41L3, COLEC12, PTPN2, CEP192, PPP4R1, THOC1, TYMS, LPIN2		SMCHD1
chr13q34	0.0741935	0.439105	-0.260387	-1.51442	22	21	COL4A1, COL4A2, ARHGEF7, ATP11A, TMEM255B, TFDP1, MCF2L, ADPRHL1, CARS2, LAMP1, DCUN1D2, CHAMP1		COL4A1, COL4A2
chr1p22	0.06	0.392175	-0.19948	-1.52247	14	36	ARHGAP29, GBP4, GBP1, ZNF644, FNBP1L, GBP3, SH3GLB1, ZNHIT6, LRRC8C, LRRC8B, BCL10, DNTTIP2, ODF2L, PKN2, BCAR3, SSX2IP, MCOLN2, LRRC8D, GLMN
chr15q14	0.0502959	0.392175	-0.313414	-1.52603	16	15	THBS1, SLC12A6, AVEN, GOLGA8A, SPRED1, GOLGA8B, AQR, FAM98B
chr1q43	0.056701	0.392175	-0.404191	-1.55048	21	9	CEP170, HEATR1, LGALS8, MTR, CHML, OPN3
chr18q21	0.0502092	0.392175	-0.199971	-1.58676	11	40	MBD2, MALT1, ATP8B1, TCF4, ZCCHC2, SMAD4, RNF152, MEX3C, C18orf25, BCL2, PMAIP1, ME2, ZNF532, WDR7, NEDD4L, PIAS2, EPG5, PIGN, C18orf54, PSTPIP2, KATNAL2
chr4q28	0.0403458	0.377429	-0.344328	-1.60437	13	14	SPRY1, FAT4, SPATA5, SCLT1, MFSD8, NUDT6, INTU, PGRMC2, HSPA4L, FGF2, SLC7A11, LARP1B, PCDH18
chr14q22	0.0314961	0.350069	-0.217246	-1.63646	7	35	KTN1, NIN, SOCS4, SAV1, DDHD1, FBXO34, SAMD4A, NID2, GNG2, GCH1, TMEM260, ATG14, EXOC5, PELI2, WDHD1, NAA30, CDKN3, CDKL1, AP5M1, STYX, MAP4K5, TXNDC16, MAPK1IP1L
chr5q15	0.0271003	0.344321	-0.363986	-1.65637	9	13	MCTP1, ELL2, CAST, LNPEP, ERAP2, ERAP1, KIAA0825, POU5F2, RGMB, RIOK2
chr4p16	0.0361991	0.361991	-0.172946	-1.66747	7	54	C4orf48, MXD4, AFAP1, TNIP2, BLOC1S4, KIAA0232, ZNF721, UVSSA, FAM193A, HTT, IDUA, GAK, ADD1, SLBP, CYTL1, SH3TC1, PCGF3, ZNF518B, NOP14, SH3BP2, ZNF141, RGS12, TADA2B, HAUS3, ZBTB49, TRMT44
chr7p12	0.0309278	0.350069	-0.440361	-1.68923	11	9	IGFBP3, UPP1, GRB10, IKZF1, FIGNL1, ADCY1, COBL, TNS3, VWC2
chr21q21	0.0322581	0.350069	-0.298382	-1.70062	9	20	NRIP1, BACH1, CYYR1, USP25, JAM2, APP, GABPA, LTN1, C21orf91, ADAMTS1		NRIP1, BACH1
chr12q14	0.0360656	0.361991	-0.285693	-1.70594	10	22	MON2, USP15, GNS, SRGAP1, HELB, SLC16A7, RASSF3, CAND1, IRAK3, LRIG3, TBK1, LEMD3
chr2q13	0.0206186	0.298969	-0.460435	-1.76623	7	9	RANBP2, BCL2L11, RGPD5, TMEM87B, ANAPC1, MALL, FBLN7
chr13q13	0.0176991	0.285152	-0.356506	-1.81301	5	16	POSTN, N4BP2L2, FRY, STARD13, UFM1, BRCA2, PDS5B, RFXAP, NBEA, PROSER1, DCLK1, SUPT20H		POSTN
chr5p13	0.012	0.204706	-0.248258	-1.89476	2	36	IL7R, LIFR, RAI14, DNAJC21, MTMR12, OSMR, RICTOR, PRKAA1, C7, NIPBL, NUP155, CARD6, C5orf22, PDZD2, SKP2, CDH6, SLC1A3, DROSHA, ADAMTS12, NADK2, TTC33, NPR3, LMBRD2, PTGER4, SPEF2
chr19p12	0.00813008	0.204706	-0.416497	-1.89532	2	13	ZNF431, ZNF91, ZNF708, ZNF254, ZNF675, ZNF43, ZNF486, ZNF208, ZNF738, ZNF429, ZNF430, ZNF626
chr15q13	0.0113895	0.204706	-0.674829	-1.89786	4	5	TJP1, MTMR10, FAN1, ARHGAP11A, HERC2
chr3q29	0.0108303	0.204706	-0.291834	-2.00252	2	29	ATP13A3, PAK2, TFRC, OPA1, RNF168, FYTTD1, UBXN7, LSG1, SENP5, TMEM44, FAM43A, FBXO45, ACAP2, MB21D2, APOD, PIGX, WDR53, PIGZ, XXYLT1, LMLN, IQCG, PCYT1A, LRCH3
chr15q21	0.00452489	0.145802	-0.244728	-2.35957	0	54	B2M, TMOD3, ADAM10, EIF3J, COPS2, FAM214A, MYO5A, LYSMD2, NEDD4, MYO5C, TRPM7, TCF12, DMXL2, ARPP19, SEMA6D, RFX7, FBN1, MAPK6, C15orf48, TMOD2, SPG11, MYEF2, AP4E1, PRTG, SPATA5L1, LINC00926, ATP8B4, SHF, PYGO1, TEX9, CEP152		B2M, TMOD3
MT	0.00265957	0.13869	-0.99759	-4.39373	0	12	MT-ATP6, MT-ND3, MT-CO2, MT-CO3, MT-CO1, MT-CYB, MT-ND5, MT-ATP8, MT-ND4L, MT-ND1, MT-ND6, MT-ND4		MT-ATP6, MT-ND3, MT-CO2, MT-CO3, MT-CO1, MT-CYB, MT-ND5, MT-ATP8, MT-ND4L, MT-ND1, MT-ND6, MT-ND4

## Sheet: C2
pathway	pval	padj	ES	NES	nMoreExtreme	size	leadingEdge	leadingEdge_UP	leadingEdge_DOWN
HSIAO_HOUSEKEEPING_GENES	0.00102459	0.0197554	0.537322	7.4379	0	352	ALDOA, RPL13A, RPL7, RPL31, EIF4A1, RPL23A, RPL27, OAZ1, RPL27A, RPL41, RPL21, TMSB4X, RPL8, FTL, RPS10, RPLP2, RPL36A, RPL10A, SOD1, UBB, MGP, SLC25A6, LGALS3, PLP2, HSPB1, RPL17, GAPDH, ANXA2, NDUFA4, CST3, EEF2, HNRNPA1, ATF4, PRDX1, JUNB, RPS25, FMOD, CALM2, COX7A2, COMT, LGALS1, RPS5, RPL19, GPX4, GSTP1, LDHA, CYB5R3, PSAP, PEBP1, FHL1, RPL35A, COX6B1, RPL3, COX7C, NPC2, CCNI, UBA52, EEF1D, …	ALDOA, RPL13A, RPL7, RPL31, EIF4A1, RPL23A, RPL27, OAZ1, RPL27A, RPL41, RPL21, TMSB4X, RPL8, FTL, RPS10, RPLP2, RPL36A, RPL10A, SOD1, UBB, MGP, SLC25A6, LGALS3, PLP2, HSPB1, RPL17, GAPDH, ANXA2, NDUFA4, CST3, EEF2, HNRNPA1, ATF4, PRDX1, JUNB, RPS25, FMOD, CALM2, COX7A2, COMT, LGALS1, RPS5, RPL19, GPX4, GSTP1, LDHA, CYB5R3, PSAP, PEBP1, FHL1, RPL35A, COX6B1, RPL3, COX7C, NPC2, CCNI, UBA52, EEF1D, …
KEGG_RIBOSOME	0.00119617	0.0197554	0.738869	6.64105	0	85	RPL13A, RPL7, RPL31, RPS20, RPL23A, RPL27, RPL27A, RPL41, RPL21, RPL10, RPL8, RPS10, RPLP2, RPL36A, RPL10A, RPL15, RPL17, RPS25, RPS5, RPL19, RPL35A, RPS13, RPL3, RPL26, RPS4X, UBA52, RPL4, RPL38, RPS16, RPS9, RPL18A, RPS27, RPS6, FAU, RPL37A, RPLP1, RPS27A, RPS3, RPS23, RPL9, RPS15, RPL23, RPS27L, RPL12, RPL36AL, RPS3A, RPL6, RPL14, RPL35, RPS11, RPLP0, RPL32, RPSA, RPL24, RPL7A, RPS12, RPS29, R…	RPL13A, RPL7, RPL31, RPS20, RPL23A, RPL27, RPL27A, RPL41, RPL21, RPL10, RPL8, RPS10, RPLP2, RPL36A, RPL10A, RPL15, RPL17, RPS25, RPS5, RPL19, RPL35A, RPS13, RPL3, RPL26, RPS4X, UBA52, RPL4, RPL38, RPS16, RPS9, RPL18A, RPS27, RPS6, FAU, RPL37A, RPLP1, RPS27A, RPS3, RPS23, RPL9, RPS15, RPL23, RPS27L, RPL12, RPL36AL, RPS3A, RPL6, RPL14, RPL35, RPS11, RPLP0, RPL32, RPSA, RPL24, RPL7A, RPS12, RPS29, R…
REACTOME_TRANSLATION	0.00104167	0.0197554	0.517101	6.62414	0	259	RPL13A, RPL7, RPL31, EIF4A1, RPS20, RPL23A, RPL27, RPL27A, RPL41, RPL21, RPL10, RPL8, RPS10, RPLP2, RPL36A, RPL10A, RPL15, RPL17, EEF2, RPS25, RPS5, RPL19, MRPL23, RPL35A, RPS13, TRMT112, RPL3, RPL26, RPS4X, UBA52, EEF1D, RPL4, EIF3K, RPL38, RPS16, RPS14, EIF3F, RPS9, RPL18A, RPS27, MRPL51, EIF3L, RPS6, FAU, EEF1A1, RPL37A, EIF3E, RPLP1, RPS27A, RPS3, TUFM, RPS23, RPL9, EIF3H, SEC61G, RPS15, RPL2…	RPL13A, RPL7, RPL31, EIF4A1, RPS20, RPL23A, RPL27, RPL27A, RPL41, RPL21, RPL10, RPL8, RPS10, RPLP2, RPL36A, RPL10A, RPL15, RPL17, EEF2, RPS25, RPS5, RPL19, MRPL23, RPL35A, RPS13, TRMT112, RPL3, RPL26, RPS4X, UBA52, EEF1D, RPL4, EIF3K, RPL38, RPS16, RPS14, EIF3F, RPS9, RPL18A, RPS27, MRPL51, EIF3L, RPS6, FAU, EEF1A1, RPL37A, EIF3E, RPLP1, RPS27A, RPS3, TUFM, RPS23, RPL9, EIF3H, SEC61G, RPS15, RPL2…
REACTOME_SRP_DEPENDENT_COTRANSLATIONAL_PROTEIN_TARGETING_TO_MEMBRANE	0.00115207	0.0197554	0.673107	6.57961	0	109	RPL13A, RPL7, RPL31, RPS20, RPL23A, RPL27, RPL27A, RPL41, RPL21, RPL10, RPL8, RPS10, RPLP2, RPL36A, RPL10A, RPL15, RPL17, RPS25, RPS5, RPL19, RPL35A, RPS13, RPL3, RPL26, RPS4X, UBA52, RPL4, RPL38, RPS16, RPS14, RPS9, RPL18A, RPS27, RPS6, FAU, RPL37A, RPLP1, RPS27A, RPS3, RPS23, RPL9, SEC61G, RPS15, RPL23, SPCS1, RPS27L, SSR2, RPL12, RPL36AL, SEC61B, RPS3A, RPL6, RPL14, RPL35, RPS11, SRP9, RPLP0, …	RPL13A, RPL7, RPL31, RPS20, RPL23A, RPL27, RPL27A, RPL41, RPL21, RPL10, RPL8, RPS10, RPLP2, RPL36A, RPL10A, RPL15, RPL17, RPS25, RPS5, RPL19, RPL35A, RPS13, RPL3, RPL26, RPS4X, UBA52, RPL4, RPL38, RPS16, RPS14, RPS9, RPL18A, RPS27, RPS6, FAU, RPL37A, RPLP1, RPS27A, RPS3, RPS23, RPL9, SEC61G, RPS15, RPL23, SPCS1, RPS27L, SSR2, RPL12, RPL36AL, SEC61B, RPS3A, RPL6, RPL14, RPL35, RPS11, SRP9, RPLP0, …
REACTOME_EUKARYOTIC_TRANSLATION_ELONGATION	0.00117786	0.0197554	0.716523	6.57072	0	90	RPL13A, RPL7, RPL31, RPS20, RPL23A, RPL27, RPL27A, RPL41, RPL21, RPL10, RPL8, RPS10, RPLP2, RPL36A, RPL10A, RPL15, RPL17, EEF2, RPS25, RPS5, RPL19, RPL35A, RPS13, RPL3, RPL26, RPS4X, UBA52, EEF1D, RPL4, RPL38, RPS16, RPS14, RPS9, RPL18A, RPS27, RPS6, FAU, EEF1A1, RPL37A, RPLP1, RPS27A, RPS3, RPS23, RPL9, RPS15, RPL23, RPS27L, RPL12, RPL36AL, RPS3A, RPL6, RPL14, RPL35, RPS11, RPLP0, RPL32, RPSA, R…	RPL13A, RPL7, RPL31, RPS20, RPL23A, RPL27, RPL27A, RPL41, RPL21, RPL10, RPL8, RPS10, RPLP2, RPL36A, RPL10A, RPL15, RPL17, EEF2, RPS25, RPS5, RPL19, RPL35A, RPS13, RPL3, RPL26, RPS4X, UBA52, EEF1D, RPL4, RPL38, RPS16, RPS14, RPS9, RPL18A, RPS27, RPS6, FAU, EEF1A1, RPL37A, RPLP1, RPS27A, RPS3, RPS23, RPL9, RPS15, RPL23, RPS27L, RPL12, RPL36AL, RPS3A, RPL6, RPL14, RPL35, RPS11, RPLP0, RPL32, RPSA, R…
REACTOME_REGULATION_OF_EXPRESSION_OF_SLITS_AND_ROBOS	0.00110375	0.0197554	0.597324	6.50666	0	150	RPL13A, RPL7, RPL31, RPS20, RPL23A, RPL27, RPL27A, RPL41, RPL21, RPL10, RPL8, RPS10, RPLP2, RPL36A, RPL10A, UBB, RPL15, RPL17, RPS25, RPS5, RPL19, RPL35A, RPS13, RPL3, RPL26, RPS4X, UBA52, RPL4, PSMB6, RBX1, RPL38, RPS16, RPS14, RPS9, RPL18A, PSMB5, RPS27, PSMB7, RPS6, FAU, UBC, RPL37A, RPLP1, PSMB1, PSMB3, PSMC5, RPS27A, RPS3, PSMD4, RPS23, RPL9, RPS15, RPL23, EIF4A3, RPS27L, RPL12, RPL36AL, RPS…	RPL13A, RPL7, RPL31, RPS20, RPL23A, RPL27, RPL27A, RPL41, RPL21, RPL10, RPL8, RPS10, RPLP2, RPL36A, RPL10A, UBB, RPL15, RPL17, RPS25, RPS5, RPL19, RPL35A, RPS13, RPL3, RPL26, RPS4X, UBA52, RPL4, PSMB6, RBX1, RPL38, RPS16, RPS14, RPS9, RPL18A, PSMB5, RPS27, PSMB7, RPS6, FAU, UBC, RPL37A, RPLP1, PSMB1, PSMB3, PSMC5, RPS27A, RPS3, PSMD4, RPS23, RPL9, RPS15, RPL23, EIF4A3, RPS27L, RPL12, RPL36AL, RPS…
REACTOME_EUKARYOTIC_TRANSLATION_INITIATION	0.0011325	0.0197554	0.636021	6.36281	0	116	RPL13A, RPL7, RPL31, EIF4A1, RPS20, RPL23A, RPL27, RPL27A, RPL41, RPL21, RPL10, RPL8, RPS10, RPLP2, RPL36A, RPL10A, RPL15, RPL17, RPS25, RPS5, RPL19, RPL35A, RPS13, RPL3, RPL26, RPS4X, UBA52, RPL4, EIF3K, RPL38, RPS16, RPS14, EIF3F, RPS9, RPL18A, RPS27, EIF3L, RPS6, FAU, RPL37A, EIF3E, RPLP1, RPS27A, RPS3, RPS23, RPL9, EIF3H, RPS15, RPL23, EIF3G, EIF3D, RPS27L, RPL12, RPL36AL, EIF3I, RPS3A, RPL6,…	RPL13A, RPL7, RPL31, EIF4A1, RPS20, RPL23A, RPL27, RPL27A, RPL41, RPL21, RPL10, RPL8, RPS10, RPLP2, RPL36A, RPL10A, RPL15, RPL17, RPS25, RPS5, RPL19, RPL35A, RPS13, RPL3, RPL26, RPS4X, UBA52, RPL4, EIF3K, RPL38, RPS16, RPS14, EIF3F, RPS9, RPL18A, RPS27, EIF3L, RPS6, FAU, RPL37A, EIF3E, RPLP1, RPS27A, RPS3, RPS23, RPL9, EIF3H, RPS15, RPL23, EIF3G, EIF3D, RPS27L, RPL12, RPL36AL, EIF3I, RPS3A, RPL6,…
WP_CYTOPLASMIC_RIBOSOMAL_PROTEINS	0.00119617	0.0197554	0.703757	6.32546	0	85	RPL13A, RPL7, RPL31, RPS20, RPL23A, RPL27, RPL27A, RPL41, RPL21, RPL10, RPL8, RPS10, RPLP2, RPL36A, RPL10A, RPL15, RPL17, RPS25, RPS5, RPL19, RPL35A, RPS13, RPL3, RPL26, RPS4X, UBA52, RPL4, RPL38, RPS16, RPS14, RPS9, RPL18A, RPS27, RPS6, FAU, RPL37A, RPLP1, RPS27A, RPS3, RPS23, RPL9, RPS15, RPL23, RPL12, RPS3A, RPL6, RPL14, RPL35, RPS11, RPLP0, RPL32, RPSA, RPL24, RPL7A, RPS12, RPS29, RPL11, RPL1…	RPL13A, RPL7, RPL31, RPS20, RPL23A, RPL27, RPL27A, RPL41, RPL21, RPL10, RPL8, RPS10, RPLP2, RPL36A, RPL10A, RPL15, RPL17, RPS25, RPS5, RPL19, RPL35A, RPS13, RPL3, RPL26, RPS4X, UBA52, RPL4, RPL38, RPS16, RPS14, RPS9, RPL18A, RPS27, RPS6, FAU, RPL37A, RPLP1, RPS27A, RPS3, RPS23, RPL9, RPS15, RPL23, RPL12, RPS3A, RPL6, RPL14, RPL35, RPS11, RPLP0, RPL32, RPSA, RPL24, RPL7A, RPS12, RPS29, RPL11, RPL1…
STARK_PREFRONTAL_CORTEX_22Q11_DELETION_DN	0.0010142	0.0197554	0.431025	6.21664	0	414	ALDOA, RPL8, RPL36A, S100A6, RPL15, MGST3, SAP18, NDUFA11, TPI1, PRDX1, COX7A2, COMT, AKR1B1, TRMT112, COX7C, RPL26, KRTCAP2, RPL4, CYSTM1, DYNLL1, NDUFB4, PSMB6, COX5B, EIF3K, EMP2, EIF3F, TMEM147, HCFC1R1, NDUFAF3, MRPL51, EIF1, MDH2, EIF3L, AP2M1, TAF9, SNRPD2, SLC25A5, RAD23A, PFDN5, VDAC2, NDUFS7, POLR2J, NDUFS4, SLIRP, COPS6, PSMB3, TXN, NDUFB2, CNPY2, MPC2, AKR1A1, HIGD2A, TMEM256, EIF3H, …	ALDOA, RPL8, RPL36A, S100A6, RPL15, MGST3, SAP18, NDUFA11, TPI1, PRDX1, COX7A2, COMT, AKR1B1, TRMT112, COX7C, RPL26, KRTCAP2, RPL4, CYSTM1, DYNLL1, NDUFB4, PSMB6, COX5B, EIF3K, EMP2, EIF3F, TMEM147, HCFC1R1, NDUFAF3, MRPL51, EIF1, MDH2, EIF3L, AP2M1, TAF9, SNRPD2, SLC25A5, RAD23A, PFDN5, VDAC2, NDUFS7, POLR2J, NDUFS4, SLIRP, COPS6, PSMB3, TXN, NDUFB2, CNPY2, MPC2, AKR1A1, HIGD2A, TMEM256, EIF3H, …
REACTOME_SELENOAMINO_ACID_METABOLISM	0.00114811	0.0197554	0.644609	6.17014	0	100	RPL13A, RPL7, RPL31, RPS20, RPL23A, RPL27, RPL27A, RPL41, RPL21, RPL10, RPL8, RPS10, RPLP2, RPL36A, RPL10A, RPL15, RPL17, RPS25, RPS5, RPL19, RPL35A, RPS13, RPL3, RPL26, RPS4X, UBA52, RPL4, RPL38, RPS16, RPS14, RPS9, RPL18A, RPS27, RPS6, FAU, NNMT, RPL37A, RPLP1, RPS27A, RPS3, RPS23, RPL9, RPS15, RPL23, RPS27L, RPL12, RPL36AL, RPS3A, RPL6, RPL14, RPL35, RPS11, RPLP0, RPL32, RPSA, RPL24, RPL7A, RP…	RPL13A, RPL7, RPL31, RPS20, RPL23A, RPL27, RPL27A, RPL41, RPL21, RPL10, RPL8, RPS10, RPLP2, RPL36A, RPL10A, RPL15, RPL17, RPS25, RPS5, RPL19, RPL35A, RPS13, RPL3, RPL26, RPS4X, UBA52, RPL4, RPL38, RPS16, RPS14, RPS9, RPL18A, RPS27, RPS6, FAU, NNMT, RPL37A, RPLP1, RPS27A, RPS3, RPS23, RPL9, RPS15, RPL23, RPS27L, RPL12, RPL36AL, RPS3A, RPL6, RPL14, RPL35, RPS11, RPLP0, RPL32, RPSA, RPL24, RPL7A, RP…
KIM_BIPOLAR_DISORDER_OLIGODENDROCYTE_DENSITY_CORR_UP	0.00101112	0.0197554	0.40346	6.15724	0	544	ALDOA, RPL7, RPL27, OAZ1, RPL41, RPL8, FTL, RPS10, PKM, RPL10A, SOD1, UBB, GABARAPL2, SLC25A6, TMEM59, MGST3, TPI1, PRDX1, RPS25, RNH1, COX7A2, LGALS1, GPX4, PSAP, PEBP1, FHL1, RPS13, AKR1B1, COX6B1, RPL3, TUBB4B, COX7C, NPC2, DAD1, RPS4X, CCNI, LAMTOR5, RPL4, NEDD8, PSMB6, ISCU, EPHX1, UQCRQ, EIF3K, NDUFA1, EIF3F, TMEM147, PSMB5, RABAC1, RPS27, NDUFAF3, ACTG1, TUBB2A, HSBP1, ENO1, RPS6, FAU, SRI…	ALDOA, RPL7, RPL27, OAZ1, RPL41, RPL8, FTL, RPS10, PKM, RPL10A, SOD1, UBB, GABARAPL2, SLC25A6, TMEM59, MGST3, TPI1, PRDX1, RPS25, RNH1, COX7A2, LGALS1, GPX4, PSAP, PEBP1, FHL1, RPS13, AKR1B1, COX6B1, RPL3, TUBB4B, COX7C, NPC2, DAD1, RPS4X, CCNI, LAMTOR5, RPL4, NEDD8, PSMB6, ISCU, EPHX1, UQCRQ, EIF3K, NDUFA1, EIF3F, TMEM147, PSMB5, RABAC1, RPS27, NDUFAF3, ACTG1, TUBB2A, HSBP1, ENO1, RPS6, FAU, SRI…
REACTOME_RESPONSE_OF_EIF2AK4_GCN2_TO_AMINO_ACID_DEFICIENCY	0.00116009	0.0197554	0.649053	6.12261	0	97	RPL13A, RPL7, RPL31, RPS20, RPL23A, RPL27, RPL27A, RPL41, RPL21, RPL10, RPL8, RPS10, RPLP2, RPL36A, RPL10A, RPL15, RPL17, ATF4, RPS25, RPS5, RPL19, RPL35A, RPS13, RPL3, RPL26, RPS4X, UBA52, RPL4, RPL38, RPS16, RPS14, RPS9, RPL18A, RPS27, RPS6, FAU, RPL37A, RPLP1, RPS27A, RPS3, RPS23, RPL9, RPS15, RPL23, RPS27L, RPL12, RPL36AL, RPS3A, RPL6, RPL14, RPL35, RPS11, RPLP0, RPL32, RPSA, RPL24, RPL7A, RP…	RPL13A, RPL7, RPL31, RPS20, RPL23A, RPL27, RPL27A, RPL41, RPL21, RPL10, RPL8, RPS10, RPLP2, RPL36A, RPL10A, RPL15, RPL17, ATF4, RPS25, RPS5, RPL19, RPL35A, RPS13, RPL3, RPL26, RPS4X, UBA52, RPL4, RPL38, RPS16, RPS14, RPS9, RPL18A, RPS27, RPS6, FAU, RPL37A, RPLP1, RPS27A, RPS3, RPS23, RPL9, RPS15, RPL23, RPS27L, RPL12, RPL36AL, RPS3A, RPL6, RPL14, RPL35, RPS11, RPLP0, RPL32, RPSA, RPL24, RPL7A, RP…
KIM_ALL_DISORDERS_OLIGODENDROCYTE_NUMBER_CORR_UP	0.00100705	0.0197554	0.388752	6.00869	0	586	ALDOA, CD9, RPL27, OAZ1, RPL41, RPL8, FTL, RPS10, RPL10A, SOD1, UBB, GABARAPL2, SLC25A6, GAPDH, TMEM59, CRYAB, EEF2, TPI1, PRDX1, RNH1, COX7A2, LGALS1, TMED2, GPX4, PSAP, PEBP1, MRPL23, AKR1B1, COX6B1, RPL3, TUBB4B, COX7C, NPC2, DAD1, RPS4X, LAMTOR5, COX8A, NEDD8, PFKP, PSMB6, ISCU, COX5B, UQCRQ, EIF3K, COPE, RPS16, NDUFA1, EIF3F, TUBA1A, TMEM147, PSMB5, RABAC1, COX4I1, RPS27, HCFC1R1, NDUFAF3, A…	ALDOA, CD9, RPL27, OAZ1, RPL41, RPL8, FTL, RPS10, RPL10A, SOD1, UBB, GABARAPL2, SLC25A6, GAPDH, TMEM59, CRYAB, EEF2, TPI1, PRDX1, RNH1, COX7A2, LGALS1, TMED2, GPX4, PSAP, PEBP1, MRPL23, AKR1B1, COX6B1, RPL3, TUBB4B, COX7C, NPC2, DAD1, RPS4X, LAMTOR5, COX8A, NEDD8, PFKP, PSMB6, ISCU, COX5B, UQCRQ, EIF3K, COPE, RPS16, NDUFA1, EIF3F, TUBA1A, TMEM147, PSMB5, RABAC1, COX4I1, RPS27, HCFC1R1, NDUFAF3, A…
WP_ELECTRON_TRANSPORT_CHAIN_OXPHOS_SYSTEM_IN_MITOCHONDRIA	0.00120627	0.0197554	0.694764	5.99823	0	78	SLC25A6, NDUFA4, COX7A2, COX6B1, COX7C, COX8A, NDUFB4, NDUFC2, COX5B, UQCRQ, NDUFA1, COX4I1, NDUFB7, SLC25A5, COX7A1, COX6A1, NDUFB6, NDUFB9, NDUFS7, NDUFS4, SDHC, COX7A2L, NDUFB2, NDUFC1, NDUFAB1, NDUFS8, NDUFB10, COX17, NDUFA12, NDUFB5, NDUFV1, COX7B, NDUFS3, UQCRH, NDUFV2, NDUFB1, SDHB, COX5A, NDUFB3, UQCRB, COX6C, NDUFS5, SDHD, NDUFS6, NDUFA6, UQCRC2, NDUFA8, UQCRFS1, NDUFA2, UQCRC1, NDUFA9, …	SLC25A6, NDUFA4, COX7A2, COX6B1, COX7C, COX8A, NDUFB4, NDUFC2, COX5B, UQCRQ, NDUFA1, COX4I1, NDUFB7, SLC25A5, COX7A1, COX6A1, NDUFB6, NDUFB9, NDUFS7, NDUFS4, SDHC, COX7A2L, NDUFB2, NDUFC1, NDUFAB1, NDUFS8, NDUFB10, COX17, NDUFA12, NDUFB5, NDUFV1, COX7B, NDUFS3, UQCRH, NDUFV2, NDUFB1, SDHB, COX5A, NDUFB3, UQCRB, COX6C, NDUFS5, SDHD, NDUFS6, NDUFA6, UQCRC2, NDUFA8, UQCRFS1, NDUFA2, UQCRC1, NDUFA9, …
KEGG_OXIDATIVE_PHOSPHORYLATION	0.00116822	0.0197554	0.642206	5.98826	0	94	NDUFA4, NDUFA11, COX7A2, COX6B1, COX7C, ATP6V0E1, COX8A, NDUFB4, NDUFC2, COX5B, UQCRQ, NDUFA1, COX4I1, NDUFB7, COX7A1, COX6A1, NDUFB6, ATP6V1F, NDUFB9, NDUFA4L2, ATP6V0B, NDUFS7, NDUFS4, SDHC, COX7A2L, NDUFB2, ATP6V1G1, NDUFC1, NDUFAB1, NDUFS8, NDUFB10, COX17, NDUFB5, NDUFV1, COX7B, CYC1, NDUFS3, UQCRH, NDUFV2, NDUFB1, SDHB, COX5A, NDUFB3, UQCRB, COX6C, NDUFS5, SDHD, ATP6V0D1, NDUFS6, NDUFA6, UQC…	NDUFA4, NDUFA11, COX7A2, COX6B1, COX7C, ATP6V0E1, COX8A, NDUFB4, NDUFC2, COX5B, UQCRQ, NDUFA1, COX4I1, NDUFB7, COX7A1, COX6A1, NDUFB6, ATP6V1F, NDUFB9, NDUFA4L2, ATP6V0B, NDUFS7, NDUFS4, SDHC, COX7A2L, NDUFB2, ATP6V1G1, NDUFC1, NDUFAB1, NDUFS8, NDUFB10, COX17, NDUFB5, NDUFV1, COX7B, CYC1, NDUFS3, UQCRH, NDUFV2, NDUFB1, SDHB, COX5A, NDUFB3, UQCRB, COX6C, NDUFS5, SDHD, ATP6V0D1, NDUFS6, NDUFA6, UQC…
ENK_UV_RESPONSE_KERATINOCYTE_UP	0.00101729	0.0197554	0.414055	5.92442	0	403	ALDOA, EIF4A1, OAZ1, RPL10, RPL8, RPS10, RPL10A, UBB, GABARAPL2, IGFBP6, HSPB1, IER3, ANXA2, CRYAB, ATF4, JUNB, RNH1, EMP3, COMT, LGALS1, RPS5, RPL19, GPX4, GSTP1, MRPL23, AKR1B1, COX6B1, TUBB4B, CCNI, CAPG, ATP6V0E1, POLD4, ERGIC3, NEDD8, COX5B, EIF3K, COPE, BSG, EIF3F, JTB, RPS9, RPL18A, RABAC1, TUBB2A, PSMB7, SLC3A2, EIF1, POLR2L, ENO1, FAU, NDUFB7, ECM1, COX7A1, COX6A1, PFDN5, ITM2B, CSNK2B, …	ALDOA, EIF4A1, OAZ1, RPL10, RPL8, RPS10, RPL10A, UBB, GABARAPL2, IGFBP6, HSPB1, IER3, ANXA2, CRYAB, ATF4, JUNB, RNH1, EMP3, COMT, LGALS1, RPS5, RPL19, GPX4, GSTP1, MRPL23, AKR1B1, COX6B1, TUBB4B, CCNI, CAPG, ATP6V0E1, POLD4, ERGIC3, NEDD8, COX5B, EIF3K, COPE, BSG, EIF3F, JTB, RPS9, RPL18A, RABAC1, TUBB2A, PSMB7, SLC3A2, EIF1, POLR2L, ENO1, FAU, NDUFB7, ECM1, COX7A1, COX6A1, PFDN5, ITM2B, CSNK2B, …
REACTOME_SIGNALING_BY_ROBO_RECEPTORS	0.0010661	0.0197554	0.511967	5.91837	0	181	RPL13A, RPL7, RPL31, RPS20, RPL23A, RPL27, RPL27A, RPL41, RPL21, RPL10, RPL8, RPS10, RPLP2, RPL36A, RPL10A, UBB, RPL15, RPL17, RPS25, RPS5, RPL19, RPL35A, RPS13, RPL3, RPL26, RPS4X, UBA52, RPL4, PSMB6, RBX1, RPL38, RPS16, RPS14, RPS9, RPL18A, PSMB5, RPS27, PSMB7, RPS6, FAU, UBC, PFN1, RPL37A, RPLP1, PSMB1, PSMB3, PSMC5, RPS27A, RPS3, PSMD4, RPS23, RPL9, RPS15, RPL23, EIF4A3, RPS27L, RPL12, RPL36A…	RPL13A, RPL7, RPL31, RPS20, RPL23A, RPL27, RPL27A, RPL41, RPL21, RPL10, RPL8, RPS10, RPLP2, RPL36A, RPL10A, UBB, RPL15, RPL17, RPS25, RPS5, RPL19, RPL35A, RPS13, RPL3, RPL26, RPS4X, UBA52, RPL4, PSMB6, RBX1, RPL38, RPS16, RPS14, RPS9, RPL18A, PSMB5, RPS27, PSMB7, RPS6, FAU, UBC, PFN1, RPL37A, RPLP1, PSMB1, PSMB3, PSMC5, RPS27A, RPS3, PSMD4, RPS23, RPL9, RPS15, RPL23, EIF4A3, RPS27L, RPL12, RPL36A…
REACTOME_RESPIRATORY_ELECTRON_TRANSPORT	0.00115875	0.0197554	0.62205	5.88149	0	98	NDUFA4, NDUFA11, NDUFA13, COX6B1, COX7C, COX8A, NDUFB4, NDUFC2, COX5B, UQCRQ, COX16, NDUFA1, COX4I1, NDUFAF3, NDUFB7, COX6A1, NDUFB6, NDUFB9, NDUFS7, NDUFS4, SDHC, COX7A2L, NDUFB2, NDUFC1, NDUFB11, NDUFAB1, NDUFS8, NDUFB10, NDUFA12, NDUFB5, NDUFV1, COX7B, CYC1, NDUFS3, UQCRH, NDUFV2, NDUFB1, SDHB, COX5A, NDUFB3, UQCRB, CYCS, COX6C, NDUFS5, SDHD, NDUFS6, NDUFA6, UQCRC2, NDUFA8, UQCRFS1, ETFB, NDUF…	NDUFA4, NDUFA11, NDUFA13, COX6B1, COX7C, COX8A, NDUFB4, NDUFC2, COX5B, UQCRQ, COX16, NDUFA1, COX4I1, NDUFAF3, NDUFB7, COX6A1, NDUFB6, NDUFB9, NDUFS7, NDUFS4, SDHC, COX7A2L, NDUFB2, NDUFC1, NDUFB11, NDUFAB1, NDUFS8, NDUFB10, NDUFA12, NDUFB5, NDUFV1, COX7B, CYC1, NDUFS3, UQCRH, NDUFV2, NDUFB1, SDHB, COX5A, NDUFB3, UQCRB, CYCS, COX6C, NDUFS5, SDHD, NDUFS6, NDUFA6, UQCRC2, NDUFA8, UQCRFS1, ETFB, NDUF…
YAO_TEMPORAL_RESPONSE_TO_PROGESTERONE_CLUSTER_13	0.00110011	0.0197554	0.53193	5.86645	0	156	S100A6, ANXA2, HNRNPA1, LGALS1, NDUFA13, GPX4, MRPL23, CUTA, PLAC9, LAMTOR5, ESD, NEDD8, COX5B, COX16, UBL5, TAF9, SNRPD2, COX6A1, PARK7, S100A10, SF3B5, SNRPG, SEC61G, REEP5, NDUFC1, NDUFB11, SNRPE, DBI, TMED3, CSRP1, GSTM3, CHMP2A, VPS29, NDUFB5, COX7B, PRDX2, LSM3, FAM3C, DYNLRB1, MRPL18, ECH1, ROMO1, SUMO3, UQCRB, PDCD5, ELOF1, CUEDC2, MIEN1, SLC35B2, GUK1, GTF2A2, FIBP, BUD31, HDDC2, UQCRC2,…	S100A6, ANXA2, HNRNPA1, LGALS1, NDUFA13, GPX4, MRPL23, CUTA, PLAC9, LAMTOR5, ESD, NEDD8, COX5B, COX16, UBL5, TAF9, SNRPD2, COX6A1, PARK7, S100A10, SF3B5, SNRPG, SEC61G, REEP5, NDUFC1, NDUFB11, SNRPE, DBI, TMED3, CSRP1, GSTM3, CHMP2A, VPS29, NDUFB5, COX7B, PRDX2, LSM3, FAM3C, DYNLRB1, MRPL18, ECH1, ROMO1, SUMO3, UQCRB, PDCD5, ELOF1, CUEDC2, MIEN1, SLC35B2, GUK1, GTF2A2, FIBP, BUD31, HDDC2, UQCRC2,…
MOOTHA_VOXPHOS	0.00123609	0.0197554	0.727391	5.83421	0	64	NDUFA4, COX7A2, NDUFA13, COX6B1, COX7C, COX8A, NDUFB4, NDUFC2, COX5B, UQCRQ, NDUFA1, COX4I1, NDUFB7, COX7A1, COX6A1, NDUFB6, TBCB, NDUFA4L2, NDUFS7, NDUFS4, SDHC, COX7A2L, NDUFB2, NDUFC1, NDUFAB1, NDUFS8, NDUFB5, COX7B, CYC1, NDUFS3, UQCRH, NDUFB1, SDHB, COX5A, NDUFB3, UQCRB, CYCS, COX6C, NDUFS5, SDHD, NDUFS6, NDUFA6, UQCRC2, NDUFA8, UQCRFS1, CYB5A, NDUFA2, UQCRC1, NDUFA9, SURF1, NDUFA5, UQCR10, …	NDUFA4, COX7A2, NDUFA13, COX6B1, COX7C, COX8A, NDUFB4, NDUFC2, COX5B, UQCRQ, NDUFA1, COX4I1, NDUFB7, COX7A1, COX6A1, NDUFB6, TBCB, NDUFA4L2, NDUFS7, NDUFS4, SDHC, COX7A2L, NDUFB2, NDUFC1, NDUFAB1, NDUFS8, NDUFB5, COX7B, CYC1, NDUFS3, UQCRH, NDUFB1, SDHB, COX5A, NDUFB3, UQCRB, CYCS, COX6C, NDUFS5, SDHD, NDUFS6, NDUFA6, UQCRC2, NDUFA8, UQCRFS1, CYB5A, NDUFA2, UQCRC1, NDUFA9, SURF1, NDUFA5, UQCR10
REACTOME_NONSENSE_MEDIATED_DECAY_NMD	0.00115473	0.0197554	0.594181	5.83274	0	111	RPL13A, RPL7, RPL31, RPS20, RPL23A, RPL27, RPL27A, RPL41, RPL21, RPL10, RPL8, RPS10, RPLP2, RPL36A, RPL10A, RPL15, RPL17, RPS25, RPS5, RPL19, RPL35A, RPS13, RPL3, RPL26, RPS4X, UBA52, RPL4, RPL38, RPS16, RPS14, RPS9, RPL18A, RPS27, RPS6, FAU, RPL37A, RPLP1, RPS27A, RPS3, RPS23, RPL9, RPS15, RPL23, EIF4A3, RPS27L, RPL12, RPL36AL, RPS3A, RPL6, RPL14, RPL35, RPS11, RPLP0, RPL32, RPSA, RPL24, RPL7A, …	RPL13A, RPL7, RPL31, RPS20, RPL23A, RPL27, RPL27A, RPL41, RPL21, RPL10, RPL8, RPS10, RPLP2, RPL36A, RPL10A, RPL15, RPL17, RPS25, RPS5, RPL19, RPL35A, RPS13, RPL3, RPL26, RPS4X, UBA52, RPL4, RPL38, RPS16, RPS14, RPS9, RPL18A, RPS27, RPS6, FAU, RPL37A, RPLP1, RPS27A, RPS3, RPS23, RPL9, RPS15, RPL23, EIF4A3, RPS27L, RPL12, RPL36AL, RPS3A, RPL6, RPL14, RPL35, RPS11, RPLP0, RPL32, RPSA, RPL24, RPL7A, …
KEGG_PARKINSONS_DISEASE	0.00116686	0.0197554	0.620201	5.82688	0	96	UBB, SLC25A6, NDUFA4, COX7A2, COX6B1, COX7C, COX8A, NDUFB4, NDUFC2, COX5B, UQCRQ, NDUFA1, COX4I1, NDUFB7, SLC25A5, COX7A1, COX6A1, NDUFB6, VDAC2, NDUFB9, PARK7, NDUFA4L2, NDUFS7, NDUFS4, SDHC, COX7A2L, NDUFB2, NDUFC1, NDUFAB1, NDUFS8, NDUFB10, NDUFB5, NDUFV1, COX7B, CYC1, NDUFS3, UQCRH, NDUFV2, NDUFB1, SDHB, COX5A, NDUFB3, UQCRB, CYCS, COX6C, NDUFS5, SDHD, NDUFS6, NDUFA6, UQCRC2, NDUFA8, UBE2L3, …	UBB, SLC25A6, NDUFA4, COX7A2, COX6B1, COX7C, COX8A, NDUFB4, NDUFC2, COX5B, UQCRQ, NDUFA1, COX4I1, NDUFB7, SLC25A5, COX7A1, COX6A1, NDUFB6, VDAC2, NDUFB9, PARK7, NDUFA4L2, NDUFS7, NDUFS4, SDHC, COX7A2L, NDUFB2, NDUFC1, NDUFAB1, NDUFS8, NDUFB10, NDUFB5, NDUFV1, COX7B, CYC1, NDUFS3, UQCRH, NDUFV2, NDUFB1, SDHB, COX5A, NDUFB3, UQCRB, CYCS, COX6C, NDUFS5, SDHD, NDUFS6, NDUFA6, UQCRC2, NDUFA8, UBE2L3, …
REACTOME_RESPIRATORY_ELECTRON_TRANSPORT_ATP_SYNTHESIS_BY_CHEMIOSMOTIC_COUPLING_AND_HEAT_PRODUCTION_BY_UNCOUPLING_PROTEINS	0.00114811	0.0197554	0.596638	5.77263	0	103	NDUFA4, NDUFA11, NDUFA13, COX6B1, COX7C, COX8A, NDUFB4, NDUFC2, COX5B, UQCRQ, COX16, NDUFA1, COX4I1, NDUFAF3, NDUFB7, COX6A1, NDUFB6, NDUFB9, NDUFS7, NDUFS4, SDHC, COX7A2L, NDUFB2, NDUFC1, NDUFB11, NDUFAB1, NDUFS8, NDUFB10, NDUFA12, NDUFB5, NDUFV1, COX7B, CYC1, NDUFS3, UQCRH, NDUFV2, NDUFB1, SDHB, COX5A, NDUFB3, UQCRB, CYCS, COX6C, NDUFS5, SDHD, NDUFS6, NDUFA6, UQCRC2, NDUFA8, UQCRFS1, ETFB, NDUF…	NDUFA4, NDUFA11, NDUFA13, COX6B1, COX7C, COX8A, NDUFB4, NDUFC2, COX5B, UQCRQ, COX16, NDUFA1, COX4I1, NDUFAF3, NDUFB7, COX6A1, NDUFB6, NDUFB9, NDUFS7, NDUFS4, SDHC, COX7A2L, NDUFB2, NDUFC1, NDUFB11, NDUFAB1, NDUFS8, NDUFB10, NDUFA12, NDUFB5, NDUFV1, COX7B, CYC1, NDUFS3, UQCRH, NDUFV2, NDUFB1, SDHB, COX5A, NDUFB3, UQCRB, CYCS, COX6C, NDUFS5, SDHD, NDUFS6, NDUFA6, UQCRC2, NDUFA8, UQCRFS1, ETFB, NDUF…
REACTOME_INFLUENZA_INFECTION	0.00110619	0.0197554	0.532771	5.70086	0	142	RPL13A, RPL7, RPL31, RPS20, RPL23A, RPL27, RPL27A, RPL41, RPL21, RPL10, RPL8, RPS10, RPLP2, RPL36A, RPL10A, SLC25A6, RPL15, RPL17, RPS25, RPS5, RPL19, RPL35A, RPS13, RPL3, RPL26, RPS4X, UBA52, RPL4, RPL38, RPS16, RPS14, RPS9, RPL18A, RPS27, POLR2L, RPS6, FAU, RPL37A, POLR2J, RPLP1, POLR2F, RPS27A, RPS3, RPS23, RPL9, RPS15, RPL23, POLR2E, RPS27L, RPL12, RAN, RPL36AL, RPS3A, POLR2K, RPL6, CLTA, RPL…	RPL13A, RPL7, RPL31, RPS20, RPL23A, RPL27, RPL27A, RPL41, RPL21, RPL10, RPL8, RPS10, RPLP2, RPL36A, RPL10A, SLC25A6, RPL15, RPL17, RPS25, RPS5, RPL19, RPL35A, RPS13, RPL3, RPL26, RPS4X, UBA52, RPL4, RPL38, RPS16, RPS14, RPS9, RPL18A, RPS27, POLR2L, RPS6, FAU, RPL37A, POLR2J, RPLP1, POLR2F, RPS27A, RPS3, RPS23, RPL9, RPS15, RPL23, POLR2E, RPS27L, RPL12, RAN, RPL36AL, RPS3A, POLR2K, RPL6, CLTA, RPL…
WONG_MITOCHONDRIA_GENE_MODULE	0.00107411	0.0197554	0.496476	5.69552	0	176	TOMM7, NDUFA4, TSPO, COX7A2, GPX4, COX6B1, COX7C, PRDX5, COX8A, NDUFB4, NDUFC2, COX5B, UQCRQ, NDUFA1, COX4I1, COX7A1, COX6A1, NDUFB6, VDAC2, ATP6V1F, NDUFB9, NDUFS4, COX7A2L, NDUFB2, TUFM, ATP6V1G1, SEC61G, NDUFC1, HAX1, NDUFAB1, NDUFS8, HSD17B10, NDUFB10, COX17, NDUFA12, NDUFB5, NDUFV1, COX7B, CYC1, NDUFS3, HINT2, NDUFV2, NDUFB1, MRPL18, SDHB, COX5A, NDUFB3, UQCRB, COX6C, MRPS36, NDUFS5, DUT, SL…	TOMM7, NDUFA4, TSPO, COX7A2, GPX4, COX6B1, COX7C, PRDX5, COX8A, NDUFB4, NDUFC2, COX5B, UQCRQ, NDUFA1, COX4I1, COX7A1, COX6A1, NDUFB6, VDAC2, ATP6V1F, NDUFB9, NDUFS4, COX7A2L, NDUFB2, TUFM, ATP6V1G1, SEC61G, NDUFC1, HAX1, NDUFAB1, NDUFS8, HSD17B10, NDUFB10, COX17, NDUFA12, NDUFB5, NDUFV1, COX7B, CYC1, NDUFS3, HINT2, NDUFV2, NDUFB1, MRPL18, SDHB, COX5A, NDUFB3, UQCRB, COX6C, MRPS36, NDUFS5, DUT, SL…
REACTOME_CELLULAR_RESPONSE_TO_STARVATION	0.00110254	0.0197554	0.530749	5.65354	0	140	RPL13A, RPL7, RPL31, RPS20, RPL23A, RPL27, RPL27A, RPL41, RPL21, RPL10, RPL8, RPS10, RPLP2, RPL36A, RPL10A, RPL15, RPL17, ATF4, RPS25, RPS5, RPL19, LAMTOR4, RPL35A, RPS13, RPL3, RPL26, RPS4X, UBA52, LAMTOR5, ATP6V0E1, RPL4, RPL38, RPS16, RPS14, RPS9, RPL18A, RPS27, RPS6, FAU, ATP6V1F, ATP6V0B, RPL37A, RPLP1, RPS27A, RPS3, RPS23, RPL9, ATP6V1G1, RPS15, LAMTOR1, RPL23, RPS27L, RPL12, RPL36AL, RPS3A…	RPL13A, RPL7, RPL31, RPS20, RPL23A, RPL27, RPL27A, RPL41, RPL21, RPL10, RPL8, RPS10, RPLP2, RPL36A, RPL10A, RPL15, RPL17, ATF4, RPS25, RPS5, RPL19, LAMTOR4, RPL35A, RPS13, RPL3, RPL26, RPS4X, UBA52, LAMTOR5, ATP6V0E1, RPL4, RPL38, RPS16, RPS14, RPS9, RPL18A, RPS27, RPS6, FAU, ATP6V1F, ATP6V0B, RPL37A, RPLP1, RPS27A, RPS3, RPS23, RPL9, ATP6V1G1, RPS15, LAMTOR1, RPL23, RPS27L, RPL12, RPL36AL, RPS3A…
REACTOME_THE_CITRIC_ACID_TCA_CYCLE_AND_RESPIRATORY_ELECTRON_TRANSPORT	0.00110865	0.0197554	0.512922	5.49271	0	143	NDUFA4, NDUFA11, NDUFA13, LDHA, COX6B1, COX7C, COX8A, NDUFB4, NDUFC2, COX5B, UQCRQ, BSG, COX16, NDUFA1, COX4I1, NDUFAF3, MDH2, NDUFB7, COX6A1, NDUFB6, NDUFB9, NDUFS7, NDUFS4, SDHC, COX7A2L, NDUFB2, MPC2, NDUFC1, NDUFB11, NDUFAB1, NDUFS8, MPC1, NDUFB10, NDUFA12, NDUFB5, NDUFV1, COX7B, CYC1, NDUFS3, UQCRH, NDUFV2, NDUFB1, SDHB, COX5A, NDUFB3, UQCRB, CYCS, COX6C, NDUFS5, SDHD, NDUFS6, NDUFA6, IDH3G,…	NDUFA4, NDUFA11, NDUFA13, LDHA, COX6B1, COX7C, COX8A, NDUFB4, NDUFC2, COX5B, UQCRQ, BSG, COX16, NDUFA1, COX4I1, NDUFAF3, MDH2, NDUFB7, COX6A1, NDUFB6, NDUFB9, NDUFS7, NDUFS4, SDHC, COX7A2L, NDUFB2, MPC2, NDUFC1, NDUFB11, NDUFAB1, NDUFS8, MPC1, NDUFB10, NDUFA12, NDUFB5, NDUFV1, COX7B, CYC1, NDUFS3, UQCRH, NDUFV2, NDUFB1, SDHB, COX5A, NDUFB3, UQCRB, CYCS, COX6C, NDUFS5, SDHD, NDUFS6, NDUFA6, IDH3G,…
YAO_TEMPORAL_RESPONSE_TO_PROGESTERONE_CLUSTER_17	0.00107759	0.0197554	0.484186	5.47649	0	170	NDUFA11, GSTP1, KRTCAP2, ACTB, PSMB6, UQCRQ, COPE, MRPL51, PSMB7, MDH2, NDUFB7, ERH, NDUFB6, CSNK2B, NDUFB9, SLIRP, COPS6, DCTN2, TALDO1, LAMTOR1, NDUFAB1, CKS1B, LRPAP1, TUBB, SERF2, EIF4A3, DNAJC19, SMDT1, CAPN2, ARL3, PSMD8, TMEM109, IMPDH2, NDUFS3, DRAP1, NDUFV2, MRPL34, MRPL18, ERP29, SDHB, FAM162A, ROMO1, UFC1, SLC25A39, PSMA7, NDUFS6, TIMM13, LMNA, ALG5, FKBP1A, ARF4, CYB5R1, MRPS15, TGFB1…	NDUFA11, GSTP1, KRTCAP2, ACTB, PSMB6, UQCRQ, COPE, MRPL51, PSMB7, MDH2, NDUFB7, ERH, NDUFB6, CSNK2B, NDUFB9, SLIRP, COPS6, DCTN2, TALDO1, LAMTOR1, NDUFAB1, CKS1B, LRPAP1, TUBB, SERF2, EIF4A3, DNAJC19, SMDT1, CAPN2, ARL3, PSMD8, TMEM109, IMPDH2, NDUFS3, DRAP1, NDUFV2, MRPL34, MRPL18, ERP29, SDHB, FAM162A, ROMO1, UFC1, SLC25A39, PSMA7, NDUFS6, TIMM13, LMNA, ALG5, FKBP1A, ARF4, CYB5R1, MRPS15, TGFB1…
PECE_MAMMARY_STEM_CELL_UP	0.0011325	0.0197554	0.538279	5.41016	0	118	RPL13A, RPS20, RPL23A, AK1, RPL27A, RPL41, RPL8, RPS10, RPLP2, RPL10A, MGP, RPL15, GAPDH, NDUFA11, RPS25, COX7A2, RPL35A, RPS13, TUBB4B, UBA52, EEF1D, DYNLL1, CLU, EIF3K, RPS16, RPS14, AKR1C1, RPL18A, COX4I1, ACTG1, TUBB2A, UBL5, FAU, EDF1, RPLP1, TXN, NDUFB2, RPS3, TALDO1, SEC61G, TMA7, RPL36AL, PRDX2, UQCRB, COX6C, MT1X, PPIA, NDUFS5, HINT1, LAMTOR2, NDUFA6, MT1E, PET100, RPSA, TBCA, CSTB, RPS1…	RPL13A, RPS20, RPL23A, AK1, RPL27A, RPL41, RPL8, RPS10, RPLP2, RPL10A, MGP, RPL15, GAPDH, NDUFA11, RPS25, COX7A2, RPL35A, RPS13, TUBB4B, UBA52, EEF1D, DYNLL1, CLU, EIF3K, RPS16, RPS14, AKR1C1, RPL18A, COX4I1, ACTG1, TUBB2A, UBL5, FAU, EDF1, RPLP1, TXN, NDUFB2, RPS3, TALDO1, SEC61G, TMA7, RPL36AL, PRDX2, UQCRB, COX6C, MT1X, PPIA, NDUFS5, HINT1, LAMTOR2, NDUFA6, MT1E, PET100, RPSA, TBCA, CSTB, RPS1…
REACTOME_METABOLISM_OF_AMINO_ACIDS_AND_DERIVATIVES	0.0010395	0.0197554	0.424104	5.39021	0	250	RPL13A, RPL7, RPL31, RPS20, RPL23A, RPL27, OAZ1, RPL27A, RPL41, RPL21, RPL10, RPL8, RPS10, RPLP2, RPL36A, RPL10A, RPL15, RPL17, CDO1, RPS25, RPS5, RPL19, RPL35A, RPS13, RPL3, RPL26, RPS4X, UBA52, RPL4, PSMB6, RPL38, RPS16, RPS14, RPS9, RPL18A, PSMB5, RPS27, PSMB7, SLC3A2, RPS6, FAU, OAZ2, NNMT, RPL37A, RPLP1, PSMB1, PSMB3, PSMC5, RPS27A, RPS3, PSMD4, RPS23, RPL9, RPS15, NDUFAB1, HSD17B10, RPL23, …	RPL13A, RPL7, RPL31, RPS20, RPL23A, RPL27, OAZ1, RPL27A, RPL41, RPL21, RPL10, RPL8, RPS10, RPLP2, RPL36A, RPL10A, RPL15, RPL17, CDO1, RPS25, RPS5, RPL19, RPL35A, RPS13, RPL3, RPL26, RPS4X, UBA52, RPL4, PSMB6, RPL38, RPS16, RPS14, RPS9, RPL18A, PSMB5, RPS27, PSMB7, SLC3A2, RPS6, FAU, OAZ2, NNMT, RPL37A, RPLP1, PSMB1, PSMB3, PSMC5, RPS27A, RPS3, PSMD4, RPS23, RPL9, RPS15, NDUFAB1, HSD17B10, RPL23, …
KEGG_HUNTINGTONS_DISEASE	0.00112613	0.0197554	0.515123	5.35667	0	132	SOD1, SLC25A6, NDUFA4, COX7A2, COX6B1, COX7C, COX8A, NDUFB4, NDUFC2, COX5B, UQCRQ, NDUFA1, COX4I1, POLR2L, NDUFB7, AP2M1, SLC25A5, COX7A1, COX6A1, NDUFB6, VDAC2, NDUFB9, NDUFA4L2, NDUFS7, POLR2J, NDUFS4, SDHC, COX7A2L, POLR2F, NDUFB2, DCTN2, NDUFC1, NDUFAB1, NDUFS8, POLR2E, NDUFB10, NDUFB5, NDUFV1, POLR2K, COX7B, CYC1, CLTA, NDUFS3, UQCRH, NDUFV2, NDUFB1, POLR2G, SDHB, COX5A, NDUFB3, UQCRB, CYCS,…	SOD1, SLC25A6, NDUFA4, COX7A2, COX6B1, COX7C, COX8A, NDUFB4, NDUFC2, COX5B, UQCRQ, NDUFA1, COX4I1, POLR2L, NDUFB7, AP2M1, SLC25A5, COX7A1, COX6A1, NDUFB6, VDAC2, NDUFB9, NDUFA4L2, NDUFS7, POLR2J, NDUFS4, SDHC, COX7A2L, POLR2F, NDUFB2, DCTN2, NDUFC1, NDUFAB1, NDUFS8, POLR2E, NDUFB10, NDUFB5, NDUFV1, POLR2K, COX7B, CYC1, CLTA, NDUFS3, UQCRH, NDUFV2, NDUFB1, POLR2G, SDHB, COX5A, NDUFB3, UQCRB, CYCS,…
TAKAO_RESPONSE_TO_UVB_RADIATION_UP	0.00121212	0.0197554	0.630824	5.34048	0	73	S100A4, RPL27A, RPL21, RPL36A, RPL10A, SOD1, UBB, PLP2, SAP18, NDUFA4, RPS25, COX7A2, RPS5, GPX4, EEF1D, COX8A, DYNLL1, ISCU, COX5B, RPS9, COX4I1, POLR2L, SRI, COX6A1, PFDN5, UBC, ATP6V0B, TXN, GRN, FTH1, MANF, DBI, ARF5, COX7B, PRDX2, COX5A, RPLP0, UBXN1, COX6C, PRDX3, RHOA, NXF1, CCDC85B, SEC13, UQCRFS1, SNRPF, PPP1R11, CD99, PIGH, PPIB, RPS4Y1, TCP1	S100A4, RPL27A, RPL21, RPL36A, RPL10A, SOD1, UBB, PLP2, SAP18, NDUFA4, RPS25, COX7A2, RPS5, GPX4, EEF1D, COX8A, DYNLL1, ISCU, COX5B, RPS9, COX4I1, POLR2L, SRI, COX6A1, PFDN5, UBC, ATP6V0B, TXN, GRN, FTH1, MANF, DBI, ARF5, COX7B, PRDX2, COX5A, RPLP0, UBXN1, COX6C, PRDX3, RHOA, NXF1, CCDC85B, SEC13, UQCRFS1, SNRPF, PPP1R11, CD99, PIGH, PPIB
LI_AMPLIFIED_IN_LUNG_CANCER	0.00109769	0.0197554	0.497148	5.3218	0	141	ALDOA, RPL7, RPL31, RPS20, RPL23A, RPL27, RPL27A, RPL8, RPS10, PKM, RPL36A, RPL10A, PLP2, HSPB1, RPL17, PRDX1, RPS5, LDHA, BGN, RPS4X, EEF1D, PFKP, RPL38, RPS16, JTB, AKR1C1, RPS27, DPP7, ENO1, SNRPD2, COX6A1, RPL37A, UGDH, AKR1A1, TUFM, TALDO1, SUMO2, YIF1A, APRT, HAX1, SNRPE, ARL6IP1, RAN, YWHAQ, PSMD8, P4HB, PDCD6, UQCRH, RPL35, XBP1, PRDX4, UQCRB, CYCS, RAB1A, MIF, CRABP2, NME1, UBE2I, CSTB, …	ALDOA, RPL7, RPL31, RPS20, RPL23A, RPL27, RPL27A, RPL8, RPS10, PKM, RPL36A, RPL10A, PLP2, HSPB1, RPL17, PRDX1, RPS5, LDHA, BGN, RPS4X, EEF1D, PFKP, RPL38, RPS16, JTB, AKR1C1, RPS27, DPP7, ENO1, SNRPD2, COX6A1, RPL37A, UGDH, AKR1A1, TUFM, TALDO1, SUMO2, YIF1A, APRT, HAX1, SNRPE, ARL6IP1, RAN, YWHAQ, PSMD8, P4HB, PDCD6, UQCRH, RPL35, XBP1, PRDX4, UQCRB, CYCS, RAB1A, MIF, CRABP2, NME1, UBE2I, CSTB, …
BILANGES_SERUM_AND_RAPAMYCIN_SENSITIVE_GENES	0.00123305	0.0197554	0.649639	5.16227	0	63	RPL13A, RPL7, RPL27A, RPL21, RPL10, RPL8, RPS10, RPL36A, RPL15, EEF2, RPS25, RPS5, RPS13, RPL26, RPS4X, UBA52, RPL4, RPS16, RPS14, EIF3F, RPS9, RPL18A, EIF3L, RPS6, FAU, EEF1A1, COX7A2L, RPS27A, RPS3, RPS23, EIF3H, RPL23, RPS3A, RPL6, RPL14, RPL32, RPL24, RPL7A, RPL13, RPL18, RPS7, RPL30, USE1, RPL5, RBBP6, EIF3M, RPL29, RPS19	RPL13A, RPL7, RPL27A, RPL21, RPL10, RPL8, RPS10, RPL36A, RPL15, EEF2, RPS25, RPS5, RPS13, RPL26, RPS4X, UBA52, RPL4, RPS16, RPS14, EIF3F, RPS9, RPL18A, EIF3L, RPS6, FAU, EEF1A1, COX7A2L, RPS27A, RPS3, RPS23, EIF3H, RPL23, RPS3A, RPL6, RPL14, RPL32, RPL24, RPL7A, RPL13, RPL18, RPS7, RPL30
REN_ALVEOLAR_RHABDOMYOSARCOMA_DN	0.00101523	0.0197554	0.347063	4.91501	0	374	ARPC1B, S100A6, IGFBP6, TMEM59, ANXA2, CST3, TSPO, CD151, CAPG, ATP6V0E1, HEXB, CLIC1, FXYD5, CLU, EPHX1, RABAC1, AXL, RHOC, ANXA7, AP2M1, ECM1, C1S, ACADVL, NNMT, S100A10, ID3, UGDH, TGFBI, GRN, CAPZB, VKORC1, REEP5, MFGE8, TSPAN4, ATP6AP2, GLRX, SH3BGRL3, CBR1, TNFRSF12A, RAB5C, PCOLCE, ANXA5, TMED3, UAP1, SEC61B, FKBP10, P4HB, TNFRSF11B, WDR45, PDCD6, DUSP14, EFEMP2, CLTA, RCN3, PDLIM2, NQO2, …	ARPC1B, S100A6, IGFBP6, TMEM59, ANXA2, CST3, TSPO, CD151, CAPG, ATP6V0E1, HEXB, CLIC1, FXYD5, CLU, EPHX1, RABAC1, AXL, RHOC, ANXA7, AP2M1, ECM1, C1S, ACADVL, NNMT, S100A10, ID3, UGDH, TGFBI, GRN, CAPZB, VKORC1, REEP5, MFGE8, TSPAN4, ATP6AP2, GLRX, SH3BGRL3, CBR1, TNFRSF12A, RAB5C, PCOLCE, ANXA5, TMED3, UAP1, SEC61B, FKBP10, P4HB, TNFRSF11B, WDR45, PDCD6, DUSP14, EFEMP2, CLTA, RCN3, PDLIM2, NQO2, …
KEGG_ALZHEIMERS_DISEASE	0.00113122	0.0197554	0.484425	4.90488	0	121	GAPDH, NDUFA4, CALM2, COX7A2, COX6B1, COX7C, COX8A, NDUFB4, NDUFC2, COX5B, UQCRQ, NDUFA1, COX4I1, NDUFB7, COX7A1, COX6A1, NDUFB6, NDUFB9, NDUFA4L2, NDUFS7, NDUFS4, SDHC, COX7A2L, NDUFB2, PSENEN, NDUFC1, NDUFAB1, NDUFS8, HSD17B10, BAD, NDUFB10, CAPN2, NDUFB5, NDUFV1, COX7B, CYC1, NDUFS3, UQCRH, NDUFV2, APH1A, TNFRSF1A, NDUFB1, SDHB, COX5A, NDUFB3, UQCRB, CYCS, COX6C, NDUFS5, SDHD, NDUFS6, NDUFA6, …	GAPDH, NDUFA4, CALM2, COX7A2, COX6B1, COX7C, COX8A, NDUFB4, NDUFC2, COX5B, UQCRQ, NDUFA1, COX4I1, NDUFB7, COX7A1, COX6A1, NDUFB6, NDUFB9, NDUFA4L2, NDUFS7, NDUFS4, SDHC, COX7A2L, NDUFB2, PSENEN, NDUFC1, NDUFAB1, NDUFS8, HSD17B10, BAD, NDUFB10, CAPN2, NDUFB5, NDUFV1, COX7B, CYC1, NDUFS3, UQCRH, NDUFV2, APH1A, TNFRSF1A, NDUFB1, SDHB, COX5A, NDUFB3, UQCRB, CYCS, COX6C, NDUFS5, SDHD, NDUFS6, NDUFA6, …
MARTENS_TRETINOIN_RESPONSE_DN	0.00101112	0.0197554	0.319744	4.89363	0	557	RPL13A, RPL7, RPL31, RPL23A, RPL27, RPL21, TMSB4X, RPL10, RPS10, RPL10A, UBB, RPL15, TUBA1B, HSPB1, RPL17, SAP18, NDUFA11, CHCHD2, HNRNPA1, ATF4, RPS25, RNH1, CALM2, RPS5, RPL19, HNRNPA0, RPL3, COX7C, RPL26, RPS4X, PRDX5, RPL4, ESD, ATRAID, TMEM258, UQCRQ, RPS16, RPS14, MGST1, RPS9, RPL18A, COX4I1, RPS27, HCFC1R1, NDUFAF3, ACTG1, MRPL51, EIF1, POLR2L, RPS6, RAD23A, ZFAS1, NDUFA4L2, UXT, ACADVL, E…	RPL13A, RPL7, RPL31, RPL23A, RPL27, RPL21, TMSB4X, RPL10, RPS10, RPL10A, UBB, RPL15, TUBA1B, HSPB1, RPL17, SAP18, NDUFA11, CHCHD2, HNRNPA1, ATF4, RPS25, RNH1, CALM2, RPS5, RPL19, HNRNPA0, RPL3, COX7C, RPL26, RPS4X, PRDX5, RPL4, ESD, ATRAID, TMEM258, UQCRQ, RPS16, RPS14, MGST1, RPS9, RPL18A, COX4I1, RPS27, HCFC1R1, NDUFAF3, ACTG1, MRPL51, EIF1, POLR2L, RPS6, RAD23A, ZFAS1, NDUFA4L2, UXT, ACADVL, E…
KIM_ALL_DISORDERS_DURATION_CORR_DN	0.00113507	0.0197554	0.483655	4.86578	0	119	CRYAB, TPI1, RNH1, MRPL23, AKR1B1, COX7C, COX8A, UQCRQ, NDUFA1, TMEM147, PSMB5, RABAC1, COX4I1, HCFC1R1, NDUFAF3, COX7A1, ATP6V0B, NDUFS7, DCTN2, AKR1A1, TUFM, TALDO1, PMP22, NDUFC1, HAX1, NDUFS8, EIF3G, PIN1, CHMP2A, CCT7, IMPDH2, CLTA, VPS28, NDUFB1, EIF6, SUMO3, ARPC2, UQCRB, PPIA, DEGS1, NUDC, BCAP31, NELFE, SPAG7, GRHPR, OS9, VPS51, ETFB, RPS29, RPL13, SLC25A11, AHSA1, ATP6AP1, DHPS, SUCLG1,…	CRYAB, TPI1, RNH1, MRPL23, AKR1B1, COX7C, COX8A, UQCRQ, NDUFA1, TMEM147, PSMB5, RABAC1, COX4I1, HCFC1R1, NDUFAF3, COX7A1, ATP6V0B, NDUFS7, DCTN2, AKR1A1, TUFM, TALDO1, PMP22, NDUFC1, HAX1, NDUFS8, EIF3G, PIN1, CHMP2A, CCT7, IMPDH2, CLTA, VPS28, NDUFB1, EIF6, SUMO3, ARPC2, UQCRB, PPIA, DEGS1, NUDC, BCAP31, NELFE, SPAG7, GRHPR, OS9, VPS51, ETFB, RPS29, RPL13, SLC25A11, AHSA1, ATP6AP1, DHPS, SUCLG1,…
REACTOME_MITOCHONDRIAL_TRANSLATION	0.00118343	0.0197554	0.534873	4.86563	0	88	MRPL23, MRPL51, TUFM, MRPL34, MRPL18, MRPS6, MRPS21, MRPS36, MRPL43, MRPL32, GADD45GIP1, MRPL33, MRPL55, MRPL24, MRPL22, MRPS15, MRPL41, MRPL27, MRPL52, MRPL11, MRPL40, MRPL21, MRPS7, MRPS18C, OXA1L, MRPL54, AURKAIP1, MRPS18B, MRPL28, MRPS34, MRPS28, MRPS16, MRPL13, MRPS33, MRPL36, MRPL14, MRPL20, MRPL12, MRPL3, MRPS14, MTIF3, MRPL16, MRPS12, MRPS26, MRPL47, MRPL2, MRPL37, MRPL17, DAP3, MRPL4, MR…	MRPL23, MRPL51, TUFM, MRPL34, MRPL18, MRPS6, MRPS21, MRPS36, MRPL43, MRPL32, GADD45GIP1, MRPL33, MRPL55, MRPL24, MRPL22, MRPS15, MRPL41, MRPL27, MRPL52, MRPL11, MRPL40, MRPL21, MRPS7, MRPS18C, OXA1L, MRPL54, AURKAIP1, MRPS18B, MRPL28, MRPS34, MRPS28, MRPS16, MRPL13, MRPS33, MRPL36, MRPL14, MRPL20, MRPL12, MRPL3, MRPS14
HOUNKPE_HOUSEKEEPING_GENES	0.000999001	0.0197554	0.289364	4.83963	0	1027	EIF4A1, U2AF1, SOD1, GABARAPL2, RPL15, SAP18, HNRNPA1, TPI1, BRK1, COMT, GPX4, TMED9, CUTA, RPL35A, TRMT112, DAD1, CCNI, PRDX5, LAMTOR5, ATP6V0E1, EEF1D, RPL4, ERGIC3, NEDD8, PSMB6, RBX1, ISCU, TMEM258, EIF3K, COPE, JTB, TMEM147, MRPL51, PSMB7, OST4, FIS1, UBL5, HSBP1, FKBP8, AP2M1, ERH, SLC25A5, RAD23A, EMC7, CSNK2B, TBCB, PARK7, EIF3E, TMEM230, POLR2J, PSMB1, SLIRP, COPS6, DCTN3, CFL1, PSMC5, D…	EIF4A1, U2AF1, SOD1, GABARAPL2, RPL15, SAP18, HNRNPA1, TPI1, BRK1, COMT, GPX4, TMED9, CUTA, RPL35A, TRMT112, DAD1, CCNI, PRDX5, LAMTOR5, ATP6V0E1, EEF1D, RPL4, ERGIC3, NEDD8, PSMB6, RBX1, ISCU, TMEM258, EIF3K, COPE, JTB, TMEM147, MRPL51, PSMB7, OST4, FIS1, UBL5, HSBP1, FKBP8, AP2M1, ERH, SLC25A5, RAD23A, EMC7, CSNK2B, TBCB, PARK7, EIF3E, TMEM230, POLR2J, PSMB1, SLIRP, COPS6, DCTN3, CFL1, PSMC5, D…
MOOTHA_PGC	0.00102354	0.0197554	0.349564	4.82213	0	342	AK1, PKM, GAPDH, ID2, TPI1, COX7A2, COMT, GPX4, LDHA, COX7C, COX8A, PFKP, COX5B, BSG, PSMB5, PSMB7, MDH2, EIF3L, ENO1, SLC25A5, COX7A1, COX6A1, NDUFB6, UBC, DDIT4, POLR2F, MPC2, TUFM, CKS2, NDUFC1, GLRX, NDUFAB1, HSD17B10, MXRA8, MANF, PCOLCE, DBI, NOP10, POLR2E, HSPB8, GHITM, RNF5, NDUFB5, PRSS23, COX7B, PDCD6, CYC1, PRDX2, NDUFS3, PGAM1, SUMO1, NDUFV2, MRPL34, TMEM45A, MRPL18, SDHB, PGK1, DNAJB…	AK1, PKM, GAPDH, ID2, TPI1, COX7A2, COMT, GPX4, LDHA, COX7C, COX8A, PFKP, COX5B, BSG, PSMB5, PSMB7, MDH2, EIF3L, ENO1, SLC25A5, COX7A1, COX6A1, NDUFB6, UBC, DDIT4, POLR2F, MPC2, TUFM, CKS2, NDUFC1, GLRX, NDUFAB1, HSD17B10, MXRA8, MANF, PCOLCE, DBI, NOP10, POLR2E, HSPB8, GHITM, RNF5, NDUFB5, PRSS23, COX7B, PDCD6, CYC1, PRDX2, NDUFS3, PGAM1, SUMO1, NDUFV2, MRPL34, TMEM45A, MRPL18, SDHB, PGK1, DNAJB…
MOOTHA_HUMAN_MITODB_6_2002	0.00102564	0.0197554	0.350148	4.77391	0	331	RPLP2, NDUFA4, REXO2, TSPO, COX7A2, GPX4, CYB5R3, COX6B1, RPL3, COX7C, COX8A, NDUFB4, NDUFC2, COX5B, NDUFA1, COX4I1, MDH2, NDUFB7, SLC25A5, COX7A1, COX6A1, NDUFB6, VDAC2, TBCB, ACADVL, NDUFS7, NDUFS4, SDHC, COX7A2L, TXN, NDUFB2, TUFM, SLC25A3, NDUFC1, HAX1, NDUFAB1, NDUFS8, DGUOK, BAD, COX17, RPS3A, NDUFB5, COX7B, CYC1, NDUFS3, UQCRH, NDUFV2, OAT, MRPL34, NDUFB1, MRPL18, SDHB, COX5A, NDUFB3, PIN4…	RPLP2, NDUFA4, REXO2, TSPO, COX7A2, GPX4, CYB5R3, COX6B1, RPL3, COX7C, COX8A, NDUFB4, NDUFC2, COX5B, NDUFA1, COX4I1, MDH2, NDUFB7, SLC25A5, COX7A1, COX6A1, NDUFB6, VDAC2, TBCB, ACADVL, NDUFS7, NDUFS4, SDHC, COX7A2L, TXN, NDUFB2, TUFM, SLC25A3, NDUFC1, HAX1, NDUFAB1, NDUFS8, DGUOK, BAD, COX17, RPS3A, NDUFB5, COX7B, CYC1, NDUFS3, UQCRH, NDUFV2, OAT, MRPL34, NDUFB1, MRPL18, SDHB, COX5A, NDUFB3, PIN4…
REACTOME_CELLULAR_RESPONSES_TO_STIMULI	0.00100806	0.0197554	0.307758	4.7602	0	589	RPL13A, RPL7, RPL31, RPS20, RPL23A, RPL27, RPL27A, RPL41, RPL21, RPL10, RPL8, RPS10, RPLP2, RPL36A, RPL10A, SOD1, UBB, RPL15, TUBA1B, HSPB1, RPL17, GPX3, NDUFA4, CRYAB, ATF4, PRDX1, RPS25, RPS5, HERPUD1, RPL19, GSTP1, LAMTOR4, RPL35A, RPS13, COX6B1, RPL3, TUBB4B, COX7C, RPL26, RPS4X, UBA52, PRDX5, LAMTOR5, ATP6V0E1, RPL4, COX8A, DYNLL1, PSMB6, RBX1, COX5B, RPL38, RPS16, COX16, RPS14, TUBA1A, RPS9…	RPL13A, RPL7, RPL31, RPS20, RPL23A, RPL27, RPL27A, RPL41, RPL21, RPL10, RPL8, RPS10, RPLP2, RPL36A, RPL10A, SOD1, UBB, RPL15, TUBA1B, HSPB1, RPL17, GPX3, NDUFA4, CRYAB, ATF4, PRDX1, RPS25, RPS5, HERPUD1, RPL19, GSTP1, LAMTOR4, RPL35A, RPS13, COX6B1, RPL3, TUBB4B, COX7C, RPL26, RPS4X, UBA52, PRDX5, LAMTOR5, ATP6V0E1, RPL4, COX8A, DYNLL1, PSMB6, RBX1, COX5B, RPL38, RPS16, COX16, RPS14, TUBA1A, RPS9…
ZHONG_SECRETOME_OF_LUNG_CANCER_AND_FIBROBLAST	0.0011534	0.0197554	0.487442	4.74865	0	108	ALDOA, CD9, PKM, RPL10A, CST3, EEF2, TPI1, PRDX1, ANXA4, GSTP1, LDHA, PEBP1, BGN, AKR1B1, NPC2, UBA52, CAPG, TNXB, ACTB, PSMB6, CLU, RPL18A, PSMB5, MDH2, ENO1, ECM1, PARK7, PSMB1, PSMB3, ATP6AP2, CTSD, PRDX6, RAN, YWHAQ, P4HB, FAM3C, PGK1, PPIC, PSMA7, PSMA1, NUCB1, RHOA, LMNA, KXD1, GSTO1, PSMB2, PSMA4, C2, PSMA5, LGALS3BP, GLO1, PSMB4, ARHGDIA, PSMA3, TIMP2, WDR1, QSOX1, SERPINB6, SDC4, CP, CTS…	ALDOA, CD9, PKM, RPL10A, CST3, EEF2, TPI1, PRDX1, ANXA4, GSTP1, LDHA, PEBP1, BGN, AKR1B1, NPC2, UBA52, CAPG, TNXB, ACTB, PSMB6, CLU, RPL18A, PSMB5, MDH2, ENO1, ECM1, PARK7, PSMB1, PSMB3, ATP6AP2, CTSD, PRDX6, RAN, YWHAQ, P4HB, FAM3C, PGK1, PPIC, PSMA7, PSMA1, NUCB1, RHOA, LMNA, KXD1, GSTO1, PSMB2, PSMA4, C2, PSMA5, LGALS3BP, GLO1, PSMB4, ARHGDIA, PSMA3, TIMP2, WDR1
REACTOME_CELLULAR_RESPONSE_TO_CHEMICAL_STRESS	0.00111607	0.0197554	0.44554	4.68125	0	135	SOD1, UBB, GPX3, NDUFA4, PRDX1, GSTP1, COX6B1, COX7C, UBA52, PRDX5, COX8A, PSMB6, RBX1, COX5B, COX16, PSMB5, COX4I1, PSMB7, COX6A1, UBC, CSNK2B, PSMB1, COX7A2L, PSMB3, TXN, PSMC5, RPS27A, PSMD4, BLVRB, PRDX6, PSMD8, P4HB, COX7B, PRDX2, COX5A, CYCS, COX6C, PRDX3, PSMA7, PSMA1, PSMF1, PSMC3, PSMD3, PSMC2, PSMB2, PSMA4, CAT, HMOX1, TXN2, PSMC1, PSME1, SURF1, PSMA5, HM13, PSMD2, SKP1, PSMB4, COX14, P…	SOD1, UBB, GPX3, NDUFA4, PRDX1, GSTP1, COX6B1, COX7C, UBA52, PRDX5, COX8A, PSMB6, RBX1, COX5B, COX16, PSMB5, COX4I1, PSMB7, COX6A1, UBC, CSNK2B, PSMB1, COX7A2L, PSMB3, TXN, PSMC5, RPS27A, PSMD4, BLVRB, PRDX6, PSMD8, P4HB, COX7B, PRDX2, COX5A, CYCS, COX6C, PRDX3, PSMA7, PSMA1, PSMF1, PSMC3, PSMD3, PSMC2, PSMB2, PSMA4, CAT, HMOX1, TXN2, PSMC1, PSME1, SURF1, PSMA5, HM13, PSMD2, SKP1, PSMB4, COX14, P…
MOOTHA_MITOCHONDRIA	0.00102145	0.0197554	0.338945	4.67691	0	343	LGALS3, NDUFA4, TSPO, COX7A2, GPX4, CYB5R3, COX6B1, COX7C, PLA2G2A, COX8A, NDUFB4, NDUFC2, COX5B, NDUFA1, COX4I1, MDH2, ANXA7, NDUFB7, SLC25A5, COX7A1, COX6A1, NDUFB6, VDAC2, TBCB, ACADVL, NDUFS4, SDHC, NDUFB2, TUFM, SLC25A3, NDUFC1, HAX1, NDUFAB1, NDUFS8, DGUOK, COX17, RAN, NDUFB5, COX7B, CYC1, NDUFS3, UQCRH, NDUFV2, OAT, MRPL34, NDUFB1, MRPL18, SDHB, COX5A, NDUFB3, PIN4, UQCRB, CYCS, COX6C, PRD…	LGALS3, NDUFA4, TSPO, COX7A2, GPX4, CYB5R3, COX6B1, COX7C, PLA2G2A, COX8A, NDUFB4, NDUFC2, COX5B, NDUFA1, COX4I1, MDH2, ANXA7, NDUFB7, SLC25A5, COX7A1, COX6A1, NDUFB6, VDAC2, TBCB, ACADVL, NDUFS4, SDHC, NDUFB2, TUFM, SLC25A3, NDUFC1, HAX1, NDUFAB1, NDUFS8, DGUOK, COX17, RAN, NDUFB5, COX7B, CYC1, NDUFS3, UQCRH, NDUFV2, OAT, MRPL34, NDUFB1, MRPL18, SDHB, COX5A, NDUFB3, PIN4, UQCRB, CYCS, COX6C, PRD…
BOQUEST_STEM_CELL_UP	0.00106157	0.0197554	0.38706	4.6722	0	213	S100A4, LUM, PRELP, MGP, DPT, IGFBP6, PCOLCE2, DCN, CDO1, CRYAB, FMOD, EMP3, CRIP1, CFD, MFAP4, PLA2G2A, AKR1C1, GPNMB, AXL, SSPN, TNFAIP6, C1S, SDC2, FXYD1, PDGFRL, UGDH, OSR2, IGF1, MXRA8, CILP, PCOLCE, CTSK, CYBRD1, TMED3, ISLR, HSPB8, GSTM3, OGN, PLTP, RCN3, TMEM45A, SERPINF1, GSN, HAS1, GLT8D2, CRABP2, NBPF10, EFEMP1, NOVA1, C5orf15, PDLIM3, MFAP5, COL14A1, COL6A2, GFPT2, C1R, NTRK2, TMEM176…	S100A4, LUM, PRELP, MGP, DPT, IGFBP6, PCOLCE2, DCN, CDO1, CRYAB, FMOD, EMP3, CRIP1, CFD, MFAP4, PLA2G2A, AKR1C1, GPNMB, AXL, SSPN, TNFAIP6, C1S, SDC2, FXYD1, PDGFRL, UGDH, OSR2, IGF1, MXRA8, CILP, PCOLCE, CTSK, CYBRD1, TMED3, ISLR, HSPB8, GSTM3, OGN, PLTP, RCN3, TMEM45A, SERPINF1, GSN, HAS1, GLT8D2, CRABP2, NBPF10, EFEMP1, NOVA1, C5orf15, PDLIM3, MFAP5, COL14A1, COL6A2, GFPT2, C1R, NTRK2, TMEM176…
WP_NONALCOHOLIC_FATTY_LIVER_DISEASE	0.0011236	0.0197554	0.4507	4.66553	0	128	NDUFA4, NDUFA11, ATF4, COX7A2, NDUFA13, COX6B1, COX7C, COX8A, NDUFB4, NDUFC2, COX5B, UQCRQ, NDUFA1, COX4I1, CCL2, NDUFB7, COX7A1, COX6A1, NDUFB6, NDUFB9, NDUFA4L2, NDUFS7, NDUFS4, SDHC, COX7A2L, NDUFB2, NDUFC1, NDUFB11, NDUFAB1, NDUFS8, NDUFB10, NDUFA12, NDUFB5, NDUFV1, COX7B, CYC1, NDUFS3, UQCRH, NDUFV2, TNFRSF1A, NDUFB1, XBP1, SDHB, COX5A, NDUFB3, UQCRB, CYCS, COX6C, NDUFS5, SDHD, NDUFS6, NDUFA…	NDUFA4, NDUFA11, ATF4, COX7A2, NDUFA13, COX6B1, COX7C, COX8A, NDUFB4, NDUFC2, COX5B, UQCRQ, NDUFA1, COX4I1, CCL2, NDUFB7, COX7A1, COX6A1, NDUFB6, NDUFB9, NDUFA4L2, NDUFS7, NDUFS4, SDHC, COX7A2L, NDUFB2, NDUFC1, NDUFB11, NDUFAB1, NDUFS8, NDUFB10, NDUFA12, NDUFB5, NDUFV1, COX7B, CYC1, NDUFS3, UQCRH, NDUFV2, TNFRSF1A, NDUFB1, XBP1, SDHB, COX5A, NDUFB3, UQCRB, CYCS, COX6C, NDUFS5, SDHD, NDUFS6, NDUFA…
REACTOME_RRNA_PROCESSING	0.00107411	0.0197554	0.406004	4.65799	0	178	RPL13A, RPL7, RPL31, RPS20, RPL23A, RPL27, RPL27A, RPL41, RPL21, RPL10, RPL8, RPS10, RPLP2, RPL36A, RPL10A, RPL15, RPL17, RPS25, RPS5, RPL19, RPL35A, RPS13, TRMT112, RPL3, RPL26, RPS4X, UBA52, RPL4, RPL38, RPS16, RPS14, RPS9, RPL18A, RPS27, RPS6, FAU, RPL37A, RPLP1, RPS27A, RPS3, RPS23, RPL9, RPS15, HSD17B10, RPL23, NOP10, RPS27L, RPL12, RPL36AL, RPS3A, RPL6, RPL14, RPL35, RPS11, RPLP0, RPL32, NH…	RPL13A, RPL7, RPL31, RPS20, RPL23A, RPL27, RPL27A, RPL41, RPL21, RPL10, RPL8, RPS10, RPLP2, RPL36A, RPL10A, RPL15, RPL17, RPS25, RPS5, RPL19, RPL35A, RPS13, TRMT112, RPL3, RPL26, RPS4X, UBA52, RPL4, RPL38, RPS16, RPS14, RPS9, RPL18A, RPS27, RPS6, FAU, RPL37A, RPLP1, RPS27A, RPS3, RPS23, RPL9, RPS15, HSD17B10, RPL23, NOP10, RPS27L, RPL12, RPL36AL, RPS3A, RPL6, RPL14, RPL35, RPS11, RPLP0, RPL32, NH…
REACTOME_COMPLEX_I_BIOGENESIS	0.00128041	0.0197554	0.627211	4.65378	0	54	NDUFA11, NDUFA13, NDUFB4, NDUFC2, NDUFA1, NDUFAF3, NDUFB7, NDUFB6, NDUFB9, NDUFS7, NDUFS4, NDUFB2, NDUFC1, NDUFB11, NDUFAB1, NDUFS8, NDUFB10, NDUFA12, NDUFB5, NDUFV1, NDUFS3, NDUFV2, NDUFB1, NDUFB3, NDUFS5, NDUFS6, NDUFA6, NDUFA8, NDUFA2, NDUFA9, TMEM126B, TIMMDC1, NDUFA5, ECSIT, NDUFS2, NDUFAF4, COA1, NDUFAF2, NDUFA3, NDUFA10, NDUFAF1	NDUFA11, NDUFA13, NDUFB4, NDUFC2, NDUFA1, NDUFAF3, NDUFB7, NDUFB6, NDUFB9, NDUFS7, NDUFS4, NDUFB2, NDUFC1, NDUFB11, NDUFAB1, NDUFS8, NDUFB10, NDUFA12, NDUFB5, NDUFV1, NDUFS3, NDUFV2, NDUFB1, NDUFB3, NDUFS5, NDUFS6, NDUFA6, NDUFA8, NDUFA2, NDUFA9, TMEM126B, TIMMDC1, NDUFA5
MARTINEZ_RESPONSE_TO_TRABECTEDIN_UP	0.00123609	0.0197554	0.595968	4.6239	0	59	SOD1, LAPTM4A, IGFBP6, ID2, JUNB, COX7A2, NDUFA13, COX6B1, ARL2, DKK3, UBA52, COX8A, ATRAID, NDUFA1, RPS27, HSBP1, ITM2B, SERTAD1, S100A10, VKORC1, ATP6V1G1, ANXA5, GADD45B, CTSA, PRDX2, PGK1, UQCRB, CYCS, CXCL3, GUK1, ITGAE, RHBDD2, FKBP1A, NDUFA2, ANXA1, SKP1, GLO1, PDIA3	SOD1, LAPTM4A, IGFBP6, ID2, JUNB, COX7A2, NDUFA13, COX6B1, ARL2, DKK3, UBA52, COX8A, ATRAID, NDUFA1, RPS27, HSBP1, ITM2B, SERTAD1, S100A10, VKORC1, ATP6V1G1, ANXA5, GADD45B, CTSA, PRDX2, PGK1, UQCRB, CYCS, CXCL3, GUK1, ITGAE, RHBDD2, FKBP1A, NDUFA2, ANXA1, SKP1, GLO1, PDIA3
WP_OXIDATIVE_PHOSPHORYLATION	0.00140647	0.0197554	0.705023	4.60291	0	41	NDUFA4, NDUFA11, NDUFB4, NDUFC2, NDUFB7, NDUFB6, NDUFB9, NDUFA4L2, NDUFS7, NDUFS4, NDUFB2, ATP6AP2, NDUFC1, NDUFAB1, NDUFS8, NDUFB10, NDUFB5, NDUFV1, NDUFS3, NDUFV2, NDUFB1, NDUFS5, NDUFS6, NDUFA6, NDUFA8, NDUFA2, NDUFA9, ATP6AP1, NDUFA5	NDUFA4, NDUFA11, NDUFB4, NDUFC2, NDUFB7, NDUFB6, NDUFB9, NDUFA4L2, NDUFS7, NDUFS4, NDUFB2, ATP6AP2, NDUFC1, NDUFAB1, NDUFS8, NDUFB10, NDUFB5, NDUFV1, NDUFS3, NDUFV2, NDUFB1, NDUFS5, NDUFS6, NDUFA6, NDUFA8, NDUFA2, NDUFA9, ATP6AP1, NDUFA5
REACTOME_ACTIVATION_OF_THE_MRNA_UPON_BINDING_OF_THE_CAP_BINDING_COMPLEX_AND_EIFS_AND_SUBSEQUENT_BINDING_TO_43S	0.00125313	0.0197554	0.595145	4.56964	0	58	EIF4A1, RPS20, RPS10, RPS25, RPS5, RPS13, RPS4X, EIF3K, RPS16, RPS14, EIF3F, RPS9, RPS27, EIF3L, RPS6, FAU, EIF3E, RPS27A, RPS3, RPS23, EIF3H, RPS15, EIF3G, EIF3D, RPS27L, EIF3I, RPS3A, RPS11, EIF4E, RPSA, EIF4A2, RPS12, RPS29, RPS15A, EIF4H, RPS7, RPS18	EIF4A1, RPS20, RPS10, RPS25, RPS5, RPS13, RPS4X, EIF3K, RPS16, RPS14, EIF3F, RPS9, RPS27, EIF3L, RPS6, FAU, EIF3E, RPS27A, RPS3, RPS23, EIF3H, RPS15, EIF3G, EIF3D, RPS27L, EIF3I, RPS3A, RPS11, EIF4E, RPSA, EIF4A2, RPS12, RPS29, RPS15A, EIF4H, RPS7, RPS18
CHNG_MULTIPLE_MYELOMA_HYPERPLOID_UP	0.00131234	0.0197554	0.64419	4.55519	0	48	RPL13A, RPL27A, RPL21, RPLP2, RPL15, EEF2, HNRNPA1, RPL35A, RPS13, UBA52, RPL4, EIF3K, RPS16, RPS14, RPS9, RPS6, RPLP1, RPS3, RPS23, RPS15, EIF3G, CLTA, RPL14, RPL35, MRPL34, RPL32, RPSA, EIF4A2, RPL24, RPL7A, DHPS, RPL18, FBL, RSL24D1, IMP3, RPL29, RPS19	RPL13A, RPL27A, RPL21, RPLP2, RPL15, EEF2, HNRNPA1, RPL35A, RPS13, UBA52, RPL4, EIF3K, RPS16, RPS14, RPS9, RPS6, RPLP1, RPS3, RPS23, RPS15, EIF3G, CLTA, RPL14, RPL35, MRPL34, RPL32, RPSA, EIF4A2, RPL24, RPL7A, DHPS, RPL18, FBL, RSL24D1
CHIANG_LIVER_CANCER_SUBCLASS_UNANNOTATED_DN	0.00108578	0.0197554	0.407603	4.54992	0	162	ALDOA, NDUFA4, CHCHD2, HNRNPA0, DAD1, LAMTOR5, RPS16, SNRPD2, SLC25A5, UXT, S100A10, DCTN3, HSPA8, EMC4, MANF, WDR83OS, DBI, RAN, PSMD8, STOML2, PGK1, DNAJB9, PRDX4, ILF2, ARPC1A, ATP6V0D1, CNN3, SEC11A, OSTC, RHOA, NEU1, DPM1, PSMC3, TPD52L1, WDR61, SYPL1, RPL7A, UQCRFS1, TMEM50A, SLC29A1, VDAC3, CLNS1A, C1GALT1C1, CCNDBP1, PSMA5, CDK4, FUCA2, LSM2, ADH5, UBE2E3, RPA3, SLC39A6, SNX2, TPRKB, ATF1…	ALDOA, NDUFA4, CHCHD2, HNRNPA0, DAD1, LAMTOR5, RPS16, SNRPD2, SLC25A5, UXT, S100A10, DCTN3, HSPA8, EMC4, MANF, WDR83OS, DBI, RAN, PSMD8, STOML2, PGK1, DNAJB9, PRDX4, ILF2, ARPC1A, ATP6V0D1, CNN3, SEC11A, OSTC, RHOA, NEU1, DPM1, PSMC3, TPD52L1, WDR61, SYPL1, RPL7A, UQCRFS1, TMEM50A, SLC29A1, VDAC3, CLNS1A, C1GALT1C1, CCNDBP1, PSMA5, CDK4, FUCA2, LSM2, ADH5, UBE2E3, RPA3, SLC39A6, SNX2, TPRKB, ATF1…
WONG_EMBRYONIC_STEM_CELL_CORE	0.00103842	0.0197554	0.350532	4.52603	0	266	EIF4A1, U2AF1, RPL27A, RPL10A, EEF2, NDUFA11, HNRNPA1, PRDX1, RPS5, PSMB6, RAB34, COX5B, EIF3K, RPS16, PSMB5, RPS27, EIF3L, ENO1, NDUFB7, SLC25A5, SDHC, POLR2F, UGDH, RPS3, BTF3, RPS23, CKS2, NDUFAB1, CKS1B, NOP10, NDUFB10, PHB, EIF3I, BANF1, STOML2, UQCRH, TRIP6, SUMO1, ERP29, EIF6, LSM5, CYCS, KPNA2, MRPS36, NHP2, SDHD, CRABP2, PSMA7, TIMM13, RPSA, ECHS1, HSPE1, RPS12, MYC, LSM4, RPL13, NDUFA9,…	EIF4A1, U2AF1, RPL27A, RPL10A, EEF2, NDUFA11, HNRNPA1, PRDX1, RPS5, PSMB6, RAB34, COX5B, EIF3K, RPS16, PSMB5, RPS27, EIF3L, ENO1, NDUFB7, SLC25A5, SDHC, POLR2F, UGDH, RPS3, BTF3, RPS23, CKS2, NDUFAB1, CKS1B, NOP10, NDUFB10, PHB, EIF3I, BANF1, STOML2, UQCRH, TRIP6, SUMO1, ERP29, EIF6, LSM5, CYCS, KPNA2, MRPS36, NHP2, SDHD, CRABP2, PSMA7, TIMM13, RPSA, ECHS1, HSPE1, RPS12, MYC, LSM4, RPL13, NDUFA9,…
WANG_TUMOR_INVASIVENESS_UP	0.00102459	0.0197554	0.334094	4.52528	0	321	RPL13A, RPL7, RPS20, RPL27, RPL27A, RPL21, RPL8, RPLP2, PKM, S100A6, TUBA1B, GAPDH, SAP18, ANXA2, COX7A2, RPS5, RPL19, TUBB4B, COX7C, NPC2, PRDX5, COX8A, ERGIC3, NEDD8, RBX1, NDUFC2, RPS16, CD63, RPS14, RPL18A, COX4I1, ACTG1, ENO1, RPS6, BLOC1S1, ANXA7, FAU, NDUFB7, SNRPD2, VDAC2, NDUFS4, PSMC5, EID1, RPS3, CIRBP, TGFBI, AKR1A1, HSPA8, EIF3H, RAB7A, HIGD1A, CKS1B, TUBB, DBI, VIM, SEC61B, BRD2, GL…	RPL13A, RPL7, RPS20, RPL27, RPL27A, RPL21, RPL8, RPLP2, PKM, S100A6, TUBA1B, GAPDH, SAP18, ANXA2, COX7A2, RPS5, RPL19, TUBB4B, COX7C, NPC2, PRDX5, COX8A, ERGIC3, NEDD8, RBX1, NDUFC2, RPS16, CD63, RPS14, RPL18A, COX4I1, ACTG1, ENO1, RPS6, BLOC1S1, ANXA7, FAU, NDUFB7, SNRPD2, VDAC2, NDUFS4, PSMC5, EID1, RPS3, CIRBP, TGFBI, AKR1A1, HSPA8, EIF3H, RAB7A, HIGD1A, CKS1B, TUBB, DBI, VIM, SEC61B, BRD2, GL…
BLALOCK_ALZHEIMERS_DISEASE_DN	0.001001	0.0197554	0.269988	4.43847	0	927	RPL31, SLC25A6, RPL15, GAPDH, MGST3, SAP18, CDO1, NDUFA4, CHCHD2, TPI1, COX7A2, TMED2, LDHA, CUTA, FHL1, RPL35A, COX6B1, TUBB4B, COX7C, LAMTOR5, NDFIP1, HEXB, COX8A, DYNLL1, ESD, NDUFB4, NEDD8, PSMB6, RBX1, NDUFC2, GPAA1, ISCU, COX5B, UQCRQ, EIF3K, RPL38, AP3S1, BSG, TMEM147, PSMB5, COX4I1, AXL, TUBB2A, MDH2, UBL5, ANXA7, VAMP2, AP2M1, TAF9, OAZ2, SNRPD2, SLC25A5, COX6A1, ITM2B, UBC, MAP1A, ATP6V…	RPL31, SLC25A6, RPL15, GAPDH, MGST3, SAP18, CDO1, NDUFA4, CHCHD2, TPI1, COX7A2, TMED2, LDHA, CUTA, FHL1, RPL35A, COX6B1, TUBB4B, COX7C, LAMTOR5, NDFIP1, HEXB, COX8A, DYNLL1, ESD, NDUFB4, NEDD8, PSMB6, RBX1, NDUFC2, GPAA1, ISCU, COX5B, UQCRQ, EIF3K, RPL38, AP3S1, BSG, TMEM147, PSMB5, COX4I1, AXL, TUBB2A, MDH2, UBL5, ANXA7, VAMP2, AP2M1, TAF9, OAZ2, SNRPD2, SLC25A5, COX6A1, ITM2B, UBC, MAP1A, ATP6V…
HILLION_HMGA1B_TARGETS	0.00123609	0.0197554	0.563521	4.37216	0	59	RPL21, RPL10, SOD1, ID2, COX7A2, RPL19, GPX4, PSMB6, CLU, COX5B, MGST1, COX4I1, SLC25A5, ACADVL, ID3, AKR1A1, PCOLCE, ANXA5, CRIP2, RPS3A, ARF5, TNFRSF1A, RPS11, COX5A, MIF, PSMA1, NME1, CXCL2, PLAUR, RPS12, ANXA1, RPL13, ALDH3A2, ID1, PSMB4, PCNA, TIMP2	RPL21, RPL10, SOD1, ID2, COX7A2, RPL19, GPX4, PSMB6, CLU, COX5B, MGST1, COX4I1, SLC25A5, ACADVL, ID3, AKR1A1, PCOLCE, ANXA5, CRIP2, RPS3A, ARF5, TNFRSF1A, RPS11, COX5A, MIF, PSMA1, NME1, CXCL2, PLAUR, RPS12, ANXA1, RPL13, ALDH3A2, ID1, PSMB4, PCNA, TIMP2
REACTOME_CYTOPROTECTION_BY_HMOX1	0.00114943	0.0197554	0.446982	4.35305	0	107	UBB, NDUFA4, COX6B1, COX7C, UBA52, COX8A, PSMB6, RBX1, COX5B, COX16, PSMB5, COX4I1, PSMB7, COX6A1, UBC, CSNK2B, PSMB1, COX7A2L, PSMB3, PSMC5, RPS27A, PSMD4, BLVRB, PSMD8, COX7B, COX5A, CYCS, COX6C, PSMA7, PSMA1, PSMF1, PSMC3, PSMD3, PSMC2, PSMB2, PSMA4, HMOX1, PSMC1, PSME1, SURF1, PSMA5, HM13, PSMD2, SKP1, PSMB4, COX14, PSMD9, PSMA3, PSMD13, CHD9, PSMC4, BLVRA, COX20, NFE2L2, COX11, PSMD7, KEAP1,…	UBB, NDUFA4, COX6B1, COX7C, UBA52, COX8A, PSMB6, RBX1, COX5B, COX16, PSMB5, COX4I1, PSMB7, COX6A1, UBC, CSNK2B, PSMB1, COX7A2L, PSMB3, PSMC5, RPS27A, PSMD4, BLVRB, PSMD8, COX7B, COX5A, CYCS, COX6C, PSMA7, PSMA1, PSMF1, PSMC3, PSMD3, PSMC2, PSMB2, PSMA4, HMOX1, PSMC1, PSME1, SURF1, PSMA5, HM13, PSMD2, SKP1, PSMB4, COX14, PSMD9, PSMA3, PSMD13, CHD9
ACEVEDO_LIVER_TUMOR_VS_NORMAL_ADJACENT_TISSUE_UP	0.001001	0.0197554	0.274588	4.34614	0	693	RPL23A, CD9, RPL10A, UBB, GABARAPL2, RPL15, PCOLCE2, MGST3, REXO2, DDAH2, RPS25, COX7A2, RPS5, RPL35A, RPS13, TRMT112, TMEM14C, TUBB4B, RPL26, DAD1, RPS4X, ATP6V0E1, CYSTM1, DYNLL1, NEDD8, GPAA1, TMEM258, EPHX1, COPE, AP3S1, EIF3F, TUBA1A, TMEM147, PSMB5, SDC2, COX6A1, NDUFB6, NDUFA4L2, PFN1, S100A10, SDHC, SLC39A1, RPS27A, C12orf57, MPC2, GRN, PIGT, EMC4, BTF3, CKS2, SEC61G, SUPT4H1, LAMTOR1, HA…	RPL23A, CD9, RPL10A, UBB, GABARAPL2, RPL15, PCOLCE2, MGST3, REXO2, DDAH2, RPS25, COX7A2, RPS5, RPL35A, RPS13, TRMT112, TMEM14C, TUBB4B, RPL26, DAD1, RPS4X, ATP6V0E1, CYSTM1, DYNLL1, NEDD8, GPAA1, TMEM258, EPHX1, COPE, AP3S1, EIF3F, TUBA1A, TMEM147, PSMB5, SDC2, COX6A1, NDUFB6, NDUFA4L2, PFN1, S100A10, SDHC, SLC39A1, RPS27A, C12orf57, MPC2, GRN, PIGT, EMC4, BTF3, CKS2, SEC61G, SUPT4H1, LAMTOR1, HA…
LUI_THYROID_CANCER_PAX8_PPARG_DN	0.00140647	0.0197554	0.656965	4.28915	0	41	RPL21, RPL10A, RPL17, NUPR1, RPS5, AKR1B1, ERGIC3, EIF3K, EIF3F, RPL18A, TMEM147, ITM2B, HSPA8, BLVRB, ISLR, RAN, PSMD8, TMEM109, PPT1, HINT1, FKBP1A, RPS12, ETHE1, UBE2E3, SKP1, RTN4, FBL, TMBIM6, DDT, ATXN10, LITAF, EIF5	RPL21, RPL10A, RPL17, NUPR1, RPS5, AKR1B1, ERGIC3, EIF3K, EIF3F, RPL18A, TMEM147, ITM2B, HSPA8, BLVRB, ISLR, RAN, PSMD8, TMEM109, PPT1, HINT1, FKBP1A, RPS12, ETHE1, UBE2E3, SKP1, RTN4, FBL
WP_MITOCHONDRIAL_COMPLEX_I_ASSEMBLY_MODEL_OXPHOS_SYSTEM	0.00129534	0.0197554	0.592778	4.28856	0	51	NDUFA13, NDUFB4, NDUFC2, NDUFA1, NDUFAF3, NDUFB7, NDUFB6, NDUFB9, NDUFS4, NDUFB2, NDUFC1, NDUFB11, NDUFAB1, NDUFB10, NDUFA12, NDUFB5, NDUFV1, NDUFS3, NDUFV2, NDUFB1, NDUFB3, NDUFS5, NDUFS6, NDUFA6, NDUFA8, NDUFA2, TMEM126B, TIMMDC1, NDUFA5, ECSIT, NDUFS2, NDUFAF4, COA1, NDUFAF2, NDUFA3, NDUFA10, NDUFAF1	NDUFA13, NDUFB4, NDUFC2, NDUFA1, NDUFAF3, NDUFB7, NDUFB6, NDUFB9, NDUFS4, NDUFB2, NDUFC1, NDUFB11, NDUFAB1, NDUFB10, NDUFA12, NDUFB5, NDUFV1, NDUFS3, NDUFV2, NDUFB1, NDUFB3, NDUFS5, NDUFS6, NDUFA6, NDUFA8, NDUFA2, TMEM126B, TIMMDC1, NDUFA5
ALONSO_METASTASIS_UP	0.00110011	0.0197554	0.383529	4.22979	0	156	LUM, RPS10, RPL10A, LAPTM4A, CHCHD2, BRK1, FHL1, RPL35A, COX6B1, NPC2, DAD1, PRDX5, LAMTOR5, COX8A, ATRAID, TMEM258, CD63, TUBA1A, RABAC1, UBL5, ENO1, SRI, PFN1, ATP6V0B, S100A10, VKORC1, HSPA8, BTF3, PMP22, EIF3H, NDUFB11, NDUFAB1, CKS1B, SPCS1, LRPAP1, SMDT1, RAN, GHITM, YWHAQ, CYC1, FAM114A1, MDH1, NDUFB3, RAB1A, NHP2, SDHD, UBE2D2, ATP6V0D1, CDKN1A, TMEM9B, SDCBP, VCAN, HIBADH, EIF1B, MMADHC,…	LUM, RPS10, RPL10A, LAPTM4A, CHCHD2, BRK1, FHL1, RPL35A, COX6B1, NPC2, DAD1, PRDX5, LAMTOR5, COX8A, ATRAID, TMEM258, CD63, TUBA1A, RABAC1, UBL5, ENO1, SRI, PFN1, ATP6V0B, S100A10, VKORC1, HSPA8, BTF3, PMP22, EIF3H, NDUFB11, NDUFAB1, CKS1B, SPCS1, LRPAP1, SMDT1, RAN, GHITM, YWHAQ, CYC1, FAM114A1, MDH1, NDUFB3, RAB1A, NHP2, SDHD, UBE2D2, ATP6V0D1, CDKN1A, TMEM9B, SDCBP, VCAN, HIBADH, EIF1B, MMADHC,…
BERENJENO_TRANSFORMED_BY_RHOA_DN	0.00102564	0.0197554	0.305136	4.14083	0	325	LUM, LAPTM4A, MGP, DCN, TMEM59, MGST3, ID2, CDO1, ANXA4, PSAP, PLD3, NPC2, DKK3, NDFIP1, ACTB, ERGIC3, ATRAID, AP3S1, RABAC1, HCFC1R1, DPP7, SSPN, ITM2B, NNMT, MAGED2, ID3, SDHC, EID1, DCTN2, CNPY2, MPC2, GRN, VKORC1, PMP22, SMIM14, ITM2C, PCOLCE, TMED3, ISLR, CSRP1, GSTM3, OGN, FKBP10, CHMP2A, ARF5, TNFRSF11B, CTSA, CD47, CPQ, PLTP, CLTA, DHRS7, VPS28, TMEM45A, GSN, MT1A, DTD1, ECH1, S100A13, MT…	LUM, LAPTM4A, MGP, DCN, TMEM59, MGST3, ID2, CDO1, ANXA4, PSAP, PLD3, NPC2, DKK3, NDFIP1, ACTB, ERGIC3, ATRAID, AP3S1, RABAC1, HCFC1R1, DPP7, SSPN, ITM2B, NNMT, MAGED2, ID3, SDHC, EID1, DCTN2, CNPY2, MPC2, GRN, VKORC1, PMP22, SMIM14, ITM2C, PCOLCE, TMED3, ISLR, CSRP1, GSTM3, OGN, FKBP10, CHMP2A, ARF5, TNFRSF11B, CTSA, CD47, CPQ, PLTP, CLTA, DHRS7, VPS28, TMEM45A, GSN, MT1A, DTD1, ECH1, S100A13, MT…
RHEIN_ALL_GLUCOCORTICOID_THERAPY_DN	0.00102881	0.0197554	0.309363	4.12444	0	306	RPL31, CD9, TUBA1B, HSPB1, GAPDH, SAP18, TPI1, PRDX1, LDHA, FHL1, HNRNPA0, RPL3, DAD1, DYNLL1, ESD, TUBA1A, ENO1, SNRPD2, CSNK2B, PARK7, SDHC, COPS6, EID1, CNPY2, AKR1A1, PCMT1, TUFM, TALDO1, HSPA8, CKS2, SNRPE, TMEM14A, RPL23, CKS1B, TUBB, SPTSSA, KDELR2, PRDX6, CCT7, NDUFB5, IMPDH2, STOML2, MDH1, PGK1, PRDX4, LSM5, RPLP0, PIN4, PPIA, MIF, PRDX3, NHP2, DUT, TUBA1C, NME1, RHOA, SPCS2, BCAP31, TBC…	RPL31, CD9, TUBA1B, HSPB1, GAPDH, SAP18, TPI1, PRDX1, LDHA, FHL1, HNRNPA0, RPL3, DAD1, DYNLL1, ESD, TUBA1A, ENO1, SNRPD2, CSNK2B, PARK7, SDHC, COPS6, EID1, CNPY2, AKR1A1, PCMT1, TUFM, TALDO1, HSPA8, CKS2, SNRPE, TMEM14A, RPL23, CKS1B, TUBB, SPTSSA, KDELR2, PRDX6, CCT7, NDUFB5, IMPDH2, STOML2, MDH1, PGK1, PRDX4, LSM5, RPLP0, PIN4, PPIA, MIF, PRDX3, NHP2, DUT, TUBA1C, NME1, RHOA, SPCS2, BCAP31, TBC…
DAZARD_RESPONSE_TO_UV_NHEK_UP	0.00110132	0.0197554	0.371493	4.10039	0	157	RPL31, PKM, RPL36A, IGFBP6, ID2, IER3, ANXA2, ATF4, JUNB, COX7A2, HEXIM1, TUBB4B, COX7C, DYNLL1, ERGIC3, MYL6, GPAA1, RPL38, NDUFA1, RPS27, TUBB2A, PFN1, RPL37A, GEM, TXN, RPS23, SEC61G, APRT, NDUFC1, SNRPE, EIF3G, COX17, CSRP1, GADD45B, BRD2, PSMD8, XBP1, PGK1, ADM, UQCRB, MVP, NUCB1, HSPA2, CXCL3, GUK1, NEU1, RPSA, ERCC1, ECHS1, RAP1A, CXCL2, CCDC85B, PHLDA2, TOB1, PPP2R1A, ZFP36, EIF1B, RPL34,…	RPL31, PKM, RPL36A, IGFBP6, ID2, IER3, ANXA2, ATF4, JUNB, COX7A2, HEXIM1, TUBB4B, COX7C, DYNLL1, ERGIC3, MYL6, GPAA1, RPL38, NDUFA1, RPS27, TUBB2A, PFN1, RPL37A, GEM, TXN, RPS23, SEC61G, APRT, NDUFC1, SNRPE, EIF3G, COX17, CSRP1, GADD45B, BRD2, PSMD8, XBP1, PGK1, ADM, UQCRB, MVP, NUCB1, HSPA2, CXCL3, GUK1, NEU1, RPSA, ERCC1, ECHS1, RAP1A, CXCL2, CCDC85B, PHLDA2, TOB1, PPP2R1A, ZFP36, EIF1B, RPL34,…
ZHONG_SECRETOME_OF_LUNG_CANCER_AND_MACROPHAGE	0.00122249	0.0197554	0.520321	4.09299	0	61	ALDOA, RPL10A, ANXA2, CST3, TPI1, PRDX1, LDHA, PEBP1, BGN, NPC2, ACTB, PSMB6, CLU, PSMB5, PSMB7, MDH2, ENO1, AKR1A1, TALDO1, CTSD, RAN, CTSA, MDH1, PGK1, DUT, PSMA7, GSTO1, PSMA4, FDPS, C2, LGALS3BP, TIMP2, PPIB, SDC4, CP, CTSB, FN1	ALDOA, RPL10A, ANXA2, CST3, TPI1, PRDX1, LDHA, PEBP1, BGN, NPC2, ACTB, PSMB6, CLU, PSMB5, PSMB7, MDH2, ENO1, AKR1A1, TALDO1, CTSD, RAN, CTSA, MDH1, PGK1, DUT, PSMA7, GSTO1, PSMA4, FDPS, C2, LGALS3BP, TIMP2, PPIB
REACTOME_NERVOUS_SYSTEM_DEVELOPMENT	0.00101626	0.0197554	0.284775	4.07272	0	400	RPL13A, RPL7, RPL31, RPS20, RPL23A, RPL27, RPL27A, RPL41, RPL21, RPL10, RPL8, RPS10, RPLP2, RPL36A, RPL10A, ARPC1B, UBB, RPL15, TUBA1B, RPL17, RPS25, RPS5, RPL19, RPL35A, RPS13, RPL3, TUBB4B, RPL26, RPS4X, UBA52, RPL4, ACTB, PSMB6, RBX1, MYL6, RPL38, RPS16, RPS14, TUBA1A, RPS9, RPL18A, PSMB5, RPS27, ACTG1, TUBB2A, PSMB7, RHOC, RPS6, FAU, AP2M1, SDC2, UBC, CSNK2B, PFN1, RPL37A, RPLP1, PSMB1, PSMB3…	RPL13A, RPL7, RPL31, RPS20, RPL23A, RPL27, RPL27A, RPL41, RPL21, RPL10, RPL8, RPS10, RPLP2, RPL36A, RPL10A, ARPC1B, UBB, RPL15, TUBA1B, RPL17, RPS25, RPS5, RPL19, RPL35A, RPS13, RPL3, TUBB4B, RPL26, RPS4X, UBA52, RPL4, ACTB, PSMB6, RBX1, MYL6, RPL38, RPS16, RPS14, TUBA1A, RPS9, RPL18A, PSMB5, RPS27, ACTG1, TUBB2A, PSMB7, RHOC, RPS6, FAU, AP2M1, SDC2, UBC, CSNK2B, PFN1, RPL37A, RPLP1, PSMB1, PSMB3…
REACTOME_METABOLISM_OF_RNA	0.00100806	0.0197554	0.264396	4.06913	0	575	RPL13A, RPL7, RPL31, EIF4A1, RPS20, RPL23A, U2AF1, RPL27, RPL27A, RPL41, RPL21, RPL10, RPL8, RPS10, RPLP2, RPL36A, RPL10A, UBB, RPL15, HSPB1, RPL17, HNRNPA1, RPS25, RPS5, RPL19, RPL35A, RPS13, HNRNPA0, TRMT112, RPL3, RPL26, RPS4X, UBA52, RPL4, PSMB6, RPL38, RPS16, RPS14, RPS9, RPL18A, PSMB5, RPS27, PSMB7, POLR2L, RPS6, FAU, SNRPD2, UBC, RPL37A, POLR2J, RPLP1, PSMB1, PSMB3, POLR2F, PSMC5, RPS27A, …	RPL13A, RPL7, RPL31, EIF4A1, RPS20, RPL23A, U2AF1, RPL27, RPL27A, RPL41, RPL21, RPL10, RPL8, RPS10, RPLP2, RPL36A, RPL10A, UBB, RPL15, HSPB1, RPL17, HNRNPA1, RPS25, RPS5, RPL19, RPL35A, RPS13, HNRNPA0, TRMT112, RPL3, RPL26, RPS4X, UBA52, RPL4, PSMB6, RPL38, RPS16, RPS14, RPS9, RPL18A, PSMB5, RPS27, PSMB7, POLR2L, RPS6, FAU, SNRPD2, UBC, RPL37A, POLR2J, RPLP1, PSMB1, PSMB3, POLR2F, PSMC5, RPS27A, …
LOPEZ_MBD_TARGETS	0.001001	0.0197554	0.254288	4.04919	0	726	ALDOA, RPL31, EIF4A1, PKM, RPL10A, SOD1, LAPTM4A, TOMM7, EEF2, ATF4, PRDX1, JUNB, ANXA4, COMMD6, GSTP1, LDHA, RPL35A, ARL2, NPC2, CCNI, UBA52, EEF1D, COX8A, POLD4, ATRAID, RBX1, TMEM258, EIF3K, CD63, AP3S1, RPS14, TUBA1A, AXL, PSMB7, EIF1, HSBP1, FKBP8, RHOC, ENO1, ANXA7, NDUFB7, ECM1, ITM2B, ATP6V1F, ACADVL, PFN1, ATP6V0B, S100A10, EIF3E, PSMB3, CFL1, POLR2F, PCMT1, CAPZB, HSPA8, BTF3, EIF3H, AT…	ALDOA, RPL31, EIF4A1, PKM, RPL10A, SOD1, LAPTM4A, TOMM7, EEF2, ATF4, PRDX1, JUNB, ANXA4, COMMD6, GSTP1, LDHA, RPL35A, ARL2, NPC2, CCNI, UBA52, EEF1D, COX8A, POLD4, ATRAID, RBX1, TMEM258, EIF3K, CD63, AP3S1, RPS14, TUBA1A, AXL, PSMB7, EIF1, HSBP1, FKBP8, RHOC, ENO1, ANXA7, NDUFB7, ECM1, ITM2B, ATP6V1F, ACADVL, PFN1, ATP6V0B, S100A10, EIF3E, PSMB3, CFL1, POLR2F, PCMT1, CAPZB, HSPA8, BTF3, EIF3H, AT…
REACTOME_REGULATION_OF_HMOX1_EXPRESSION_AND_ACTIVITY	0.00123609	0.0197554	0.518808	4.02524	0	59	UBB, UBA52, PSMB6, RBX1, PSMB5, PSMB7, UBC, CSNK2B, PSMB1, PSMB3, PSMC5, RPS27A, PSMD4, PSMD8, PSMA7, PSMA1, PSMF1, PSMC3, PSMD3, PSMC2, PSMB2, PSMA4, HMOX1, PSMC1, PSME1, PSMA5, HM13, PSMD2, SKP1, PSMB4, PSMD9, PSMA3, PSMD13, PSMC4, NFE2L2, PSMD7, KEAP1, PSMD11	UBB, UBA52, PSMB6, RBX1, PSMB5, PSMB7, UBC, CSNK2B, PSMB1, PSMB3, PSMC5, RPS27A, PSMD4, PSMD8, PSMA7, PSMA1, PSMF1, PSMC3, PSMD3, PSMC2, PSMB2, PSMA4, HMOX1, PSMC1, PSME1, PSMA5, HM13, PSMD2, SKP1, PSMB4, PSMD9, PSMA3, PSMD13
REACTOME_AUF1_HNRNP_D0_BINDS_AND_DESTABILIZES_MRNA	0.0012987	0.0197554	0.557758	4.01605	0	50	UBB, HSPB1, UBA52, PSMB6, PSMB5, PSMB7, UBC, PSMB1, PSMB3, PSMC5, RPS27A, PSMD4, HSPA8, PSMD8, PSMA7, PSMA1, PSMF1, PSMC3, PSMD3, PSMC2, HSPA1A, PSMB2, PSMA4, PSMC1, PSME1, PSMA5, PSMD2, PSMB4, PSMD9, PSMA3, PSMD13, PSMC4	UBB, HSPB1, UBA52, PSMB6, PSMB5, PSMB7, UBC, PSMB1, PSMB3, PSMC5, RPS27A, PSMD4, HSPA8, PSMD8, PSMA7, PSMA1, PSMF1, PSMC3, PSMD3, PSMC2, HSPA1A, PSMB2, PSMA4, PSMC1, PSME1, PSMA5, PSMD2, PSMB4, PSMD9, PSMA3, PSMD13
REACTOME_INFECTIOUS_DISEASE	0.00100604	0.0197554	0.257479	4.00204	0	600	RPL13A, RPL7, RPL31, RPS20, RPL23A, CD9, RPL27, RPL27A, RPL41, RPL21, RPL10, RPL8, RPS10, RPLP2, RPL36A, RPL10A, ARPC1B, UBB, SLC25A6, RPL15, TUBA1B, RPL17, SAP18, EEF2, BRK1, RPS25, COMT, RPS5, RPL19, RPL35A, RPS13, RPL3, TUBB4B, RPL26, DAD1, RPS4X, UBA52, RPL4, ACTB, DYNLL1, PSMB6, RBX1, RPL38, RPS16, RPS14, TUBA1A, RPS9, RPL18A, PSMB5, RPS27, ACTG1, TUBB2A, PSMB7, POLR2L, ENO1, RPS6, FAU, VAMP…	RPL13A, RPL7, RPL31, RPS20, RPL23A, CD9, RPL27, RPL27A, RPL41, RPL21, RPL10, RPL8, RPS10, RPLP2, RPL36A, RPL10A, ARPC1B, UBB, SLC25A6, RPL15, TUBA1B, RPL17, SAP18, EEF2, BRK1, RPS25, COMT, RPS5, RPL19, RPL35A, RPS13, RPL3, TUBB4B, RPL26, DAD1, RPS4X, UBA52, RPL4, ACTB, DYNLL1, PSMB6, RBX1, RPL38, RPS16, RPS14, TUBA1A, RPS9, RPL18A, PSMB5, RPS27, ACTG1, TUBB2A, PSMB7, POLR2L, ENO1, RPS6, FAU, VAMP…
REACTOME_THE_ROLE_OF_GTSE1_IN_G2_M_PROGRESSION_AFTER_G2_CHECKPOINT	0.00122249	0.0197554	0.508679	4.00141	0	61	UBB, TUBA1B, TUBB4B, UBA52, PSMB6, TUBA1A, PSMB5, TUBB2A, PSMB7, UBC, PSMB1, PSMB3, PSMC5, RPS27A, PSMD4, PSMD8, PSMA7, PSMA1, PSMF1, TUBA1C, CDKN1A, PSMC3, PSMD3, PSMC2, TUBB2B, PSMB2, PSMA4, PSMC1, PSME1, PSMA5, PSMD2, PSMB4, PSMD9, PSMA3, PSMD13, PSMC4	UBB, TUBA1B, TUBB4B, UBA52, PSMB6, TUBA1A, PSMB5, TUBB2A, PSMB7, UBC, PSMB1, PSMB3, PSMC5, RPS27A, PSMD4, PSMD8, PSMA7, PSMA1, PSMF1, TUBA1C, CDKN1A, PSMC3, PSMD3, PSMC2, TUBB2B, PSMB2, PSMA4, PSMC1, PSME1, PSMA5, PSMD2, PSMB4, PSMD9, PSMA3, PSMD13
MALONEY_RESPONSE_TO_17AAG_DN	0.00123609	0.0197554	0.505622	3.99771	0	62	EIF4A1, RPL27A, TMSB4X, HNRNPA1, TPI1, CALM2, LDHA, DYNLL1, RPS16, POLR2L, SNRPG, SNRPE, MAMDC2, RPL36AL, CLTA, MDH1, RPL35, PRDX4, ILF2, PDCD5, CYCS, KPNA2, PRDX3, PSMA7, SNRPB, GTF2A2, ARF4, SRSF2, SNRPF, VDAC3, PSMA5, RPL30, SEC62, NACA, SSB, RBMX, PA2G4, RSU1	EIF4A1, RPL27A, TMSB4X, HNRNPA1, TPI1, CALM2, LDHA, DYNLL1, RPS16, POLR2L, SNRPG, SNRPE, MAMDC2, RPL36AL, CLTA, MDH1, RPL35, PRDX4, ILF2, PDCD5, CYCS, KPNA2, PRDX3, PSMA7, SNRPB, GTF2A2, ARF4, SRSF2, SNRPF, VDAC3, PSMA5, RPL30, SEC62, NACA
LUI_THYROID_CANCER_CLUSTER_3	0.00145349	0.0197554	0.742143	3.95225	0	25	RPL21, RPL10A, RPL17, RPS5, ERGIC3, EIF3K, EIF3F, RPL18A, TMEM147, ITM2B, HSPA8, EIF3G, PSMD8, HINT1, RPS12, RPL18, UBE2E3, RTN4, FBL, TMBIM6, ATXN10, LITAF	RPL21, RPL10A, RPL17, RPS5, ERGIC3, EIF3K, EIF3F, RPL18A, TMEM147, ITM2B, HSPA8, EIF3G, PSMD8, HINT1, RPS12, RPL18, UBE2E3, RTN4, FBL
TIEN_INTESTINE_PROBIOTICS_6HR_UP	0.00134228	0.0197554	0.565847	3.93647	0	47	RPL23A, RPL27A, RPL41, FTL, GAPDH, RPL4, ACTB, RPS14, RPS27, RPS6, UBC, EEF1A1, RPL37A, HSPA8, RPS23, RPL23, RPS3A, RPS11, PGK1, RPLP0, PPIA, MYC, RPL13, HSPA1A, RAB2A, PRNP, RPS7, EIF5A	RPL23A, RPL27A, RPL41, FTL, GAPDH, RPL4, ACTB, RPS14, RPS27, RPS6, UBC, EEF1A1, RPL37A, HSPA8, RPS23, RPL23, RPS3A, RPS11, PGK1, RPLP0, PPIA, MYC, RPL13, HSPA1A, RAB2A, PRNP, RPS7, EIF5A
REACTOME_DEFECTIVE_CFTR_CAUSES_CYSTIC_FIBROSIS	0.00130719	0.0197554	0.537648	3.93497	0	53	UBB, UBA52, PSMB6, PSMB5, PSMB7, UBC, PSMB1, PSMB3, PSMC5, RPS27A, PSMD4, RNF5, PSMD8, PSMA7, PSMA1, PSMF1, PSMC3, PSMD3, OS9, ERLEC1, PSMC2, PSMB2, PSMA4, PSMC1, PSME1, PSMA5, PSMD2, PSMB4, PSMD9, PSMA3, PSMD13, DERL2, PSMC4, PSMD7, PSMD11, DERL1, PSME2	UBB, UBA52, PSMB6, PSMB5, PSMB7, UBC, PSMB1, PSMB3, PSMC5, RPS27A, PSMD4, RNF5, PSMD8, PSMA7, PSMA1, PSMF1, PSMC3, PSMD3, OS9, ERLEC1, PSMC2, PSMB2, PSMA4, PSMC1, PSME1, PSMA5, PSMD2, PSMB4, PSMD9, PSMA3, PSMD13
IGLESIAS_E2F_TARGETS_UP	0.00113122	0.0197554	0.388227	3.93086	0	121	CD9, LUM, LAPTM4A, ANGPTL2, S100A6, TUBA1B, DCN, ANXA2, CDO1, CALM2, CRIP1, LGALS1, CFD, CLIC1, TUBA1A, ACTG1, TUBB2A, ITM2B, S100A10, UGDH, DSTN, PMP22, S100A11, CKS1B, TUBB, CSRP1, OGN, MORF4L1, CD47, TMEM45A, SERPINF1, GSN, S100A13, CNN3, LMNA, COL6A2, IGFBP5, ELN, COL1A2, ADH5, SKP1, CADM1, CACYBP, PCNA, CES1, NPTN, CAPZA2, RBBP7, SERPINB6, SLC25A4, BAX, FBLN2, NFKBIA, DAB2, C1QA, TANK, ACADM…	CD9, LUM, LAPTM4A, ANGPTL2, S100A6, TUBA1B, DCN, ANXA2, CDO1, CALM2, CRIP1, LGALS1, CFD, CLIC1, TUBA1A, ACTG1, TUBB2A, ITM2B, S100A10, UGDH, DSTN, PMP22, S100A11, CKS1B, TUBB, CSRP1, OGN, MORF4L1, CD47, TMEM45A, SERPINF1, GSN, S100A13, CNN3, LMNA, COL6A2, IGFBP5, ELN, COL1A2, ADH5, SKP1, CADM1, CACYBP, PCNA, CES1, NPTN
REACTOME_SCF_SKP2_MEDIATED_DEGRADATION_OF_P27_P21	0.00130719	0.0197554	0.537067	3.93072	0	53	UBB, UBA52, PSMB6, PSMB5, PSMB7, UBC, PSMB1, PSMB3, PSMC5, RPS27A, PSMD4, CKS1B, PSMD8, PSMA7, PSMA1, PSMF1, CDKN1A, PSMC3, PSMD3, PSMC2, PSMB2, PSMA4, PSMC1, PSME1, PSMA5, CDK4, PSMD2, SKP1, PSMB4, PSMD9, PSMA3, PSMD13, PSMC4, PSMD7, PSMD11, CCND1, PSME2	UBB, UBA52, PSMB6, PSMB5, PSMB7, UBC, PSMB1, PSMB3, PSMC5, RPS27A, PSMD4, CKS1B, PSMD8, PSMA7, PSMA1, PSMF1, CDKN1A, PSMC3, PSMD3, PSMC2, PSMB2, PSMA4, PSMC1, PSME1, PSMA5, CDK4, PSMD2, SKP1, PSMB4, PSMD9, PSMA3, PSMD13
REACTOME_HEDGEHOG_LIGAND_BIOGENESIS	0.00130719	0.0197554	0.53381	3.90688	0	53	UBB, UBA52, PSMB6, PSMB5, PSMB7, UBC, PSMB1, PSMB3, PSMC5, RPS27A, PSMD4, PSMD8, P4HB, PSMA7, PSMA1, PSMF1, PSMC3, PSMD3, OS9, ERLEC1, PSMC2, PSMB2, PSMA4, PSMC1, PSME1, PSMA5, PSMD2, PSMB4, PSMD9, PSMA3, PSMD13, DERL2, PSMC4	UBB, UBA52, PSMB6, PSMB5, PSMB7, UBC, PSMB1, PSMB3, PSMC5, RPS27A, PSMD4, PSMD8, P4HB, PSMA7, PSMA1, PSMF1, PSMC3, PSMD3, OS9, ERLEC1, PSMC2, PSMB2, PSMA4, PSMC1, PSME1, PSMA5, PSMD2, PSMB4, PSMD9, PSMA3, PSMD13
HILLION_HMGA1_TARGETS	0.00123609	0.0197554	0.502861	3.90152	0	59	ALDOA, RPL21, RPL36A, SOD1, HSPB1, ID2, GPX3, EEF2, RPL19, PSMB6, CLU, COX5B, MGST1, COX4I1, SLC25A5, ID3, CFL1, AKR1A1, PMP22, CRIP2, RPS3A, RPS11, COX5A, MIF, PSMA1, NME1, CXCL2, RPS12, RPL13, ID1, PCNA, TIMP2	ALDOA, RPL21, RPL36A, SOD1, HSPB1, ID2, GPX3, EEF2, RPL19, PSMB6, CLU, COX5B, MGST1, COX4I1, SLC25A5, ID3, CFL1, AKR1A1, PMP22, CRIP2, RPS3A, RPS11, COX5A, MIF, PSMA1, NME1, CXCL2, RPS12, RPL13, ID1, PCNA, TIMP2
LI_DCP2_BOUND_MRNA	0.00119904	0.0197554	0.443615	3.89267	0	80	RPS5, NDUFA13, MRPL23, EEF1D, POLR2L, ENO1, NDUFB7, EDF1, NDUFS7, PSMC5, APRT, NDUFS8, HSD17B10, EIF3G, CHMP2A, WDR45, CYC1, LSM3, NQO2, UFC1, CUEDC2, IDH3G, RPSA, PSMC3, AP2S1, ETFB, UBXN6, UQCRC1, TRAPPC2L, NAA10, PPP1R7, MRPL12, PPIB, RUVBL2, MRPS12, JMJD6, MTX1, NOL7, TSPAN31, MRPS11, APEH, NOP56, DCXR, ZNF593, HMOX2, SMC3, NARF, WDR74, BAZ1A, FLII, EXOSC4	RPS5, NDUFA13, MRPL23, EEF1D, POLR2L, ENO1, NDUFB7, EDF1, NDUFS7, PSMC5, APRT, NDUFS8, HSD17B10, EIF3G, CHMP2A, WDR45, CYC1, LSM3, NQO2, UFC1, CUEDC2, IDH3G, RPSA, PSMC3, AP2S1, ETFB, UBXN6, UQCRC1, TRAPPC2L, NAA10, PPP1R7, MRPL12, PPIB
WP_MITOCHONDRIAL_COMPLEX_IV_ASSEMBLY	0.00140252	0.0197554	0.657228	3.8914	0	32	NDUFA4, COX7A2, COX6B1, COX7C, COX8A, COX5B, COX16, COX4I1, COX6A1, HIGD1A, COX17, COX7B, COX5A, COX6C, PNKD, SMIM20, PET100, SURF1, COA3, COX14, CMC1, COX20, COX11	NDUFA4, COX7A2, COX6B1, COX7C, COX8A, COX5B, COX16, COX4I1, COX6A1, HIGD1A, COX17, COX7B, COX5A, COX6C, PNKD, SMIM20, PET100, SURF1, COA3, COX14
REACTOME_NEGATIVE_REGULATION_OF_NOTCH4_SIGNALING	0.0012987	0.0197554	0.53633	3.86176	0	50	UBB, UBA52, PSMB6, RBX1, PSMB5, PSMB7, UBC, PSMB1, PSMB3, PSMC5, RPS27A, PSMD4, PSMD8, PSMA7, PSMA1, PSMF1, PSMC3, PSMD3, PSMC2, PSMB2, PSMA4, PSMC1, PSME1, PSMA5, PSMD2, SKP1, PSMB4, PSMD9, PSMA3, PSMD13, PSMC4	UBB, UBA52, PSMB6, RBX1, PSMB5, PSMB7, UBC, PSMB1, PSMB3, PSMC5, RPS27A, PSMD4, PSMD8, PSMA7, PSMA1, PSMF1, PSMC3, PSMD3, PSMC2, PSMB2, PSMA4, PSMC1, PSME1, PSMA5, PSMD2, SKP1, PSMB4, PSMD9, PSMA3, PSMD13
GOTZMANN_EPITHELIAL_TO_MESENCHYMAL_TRANSITION_DN	0.00110011	0.0197554	0.349438	3.85382	0	156	OAZ1, SOD1, LGALS3, CALM2, GSTP1, MRPL23, FHL1, FXYD5, SLC3A2, ANXA7, PFN1, PSMC5, FKBP2, HAX1, HSD17B10, YWHAQ, ANXA11, CD55, ECH1, S100A13, PAM, AIP, CDKN1A, BCAP31, CXCL2, ARF4, TOB1, ENPP1, SCP2, MYC, SDF2, DDOST, POLR2C, TKT, CLNS1A, DYNLT1, PSMC1, PSME1, RPL18, GDI2, ZFP36L1, SEPHS2, NTAN1, SERPINE2, AMD1, POLR1D, COPS5, SRP14, PFKL, ATP6V1E1, MTHFD2, CCT3, CAPZA2, SLC1A5, CNIH1, SERPINB6, …	OAZ1, SOD1, LGALS3, CALM2, GSTP1, MRPL23, FHL1, FXYD5, SLC3A2, ANXA7, PFN1, PSMC5, FKBP2, HAX1, HSD17B10, YWHAQ, ANXA11, CD55, ECH1, S100A13, PAM, AIP, CDKN1A, BCAP31, CXCL2, ARF4, TOB1, ENPP1, SCP2, MYC, SDF2, DDOST, POLR2C, TKT, CLNS1A, DYNLT1, PSMC1, PSME1, RPL18, GDI2, ZFP36L1, SEPHS2, NTAN1, SERPINE2, AMD1, POLR1D, COPS5, SRP14, PFKL, ATP6V1E1, MTHFD2
BURTON_ADIPOGENESIS_5	0.00114548	0.0197554	0.400292	3.84872	0	101	ALDOA, MGST3, CBR3, MDH2, COX6A1, MPC2, TALDO1, NDUFAB1, DBI, NDUFB10, COX17, PHB, CYC1, LMAN2, UQCRH, MRPL34, XBP1, MRPL18, DNAJB9, CYCS, PRDX3, SDHD, PSMA1, BCAP31, ECHS1, NDUFA8, TOB1, ETFB, CRAT, PHB2, PSMA5, JAGN1, CISD1, MRPS34, RASD1, MRPL20, MRPL12, TIMM9, SLC1A5, GINM1, PRADC1, MRPS26, MTX2, PLA2G12A, TIMM17A, PDIA6, CHP1, ACO2, AK2, PPA1, ACADM, TBL2, PRPS1, GRPEL1, MRPL15, G6PD, POR, R…	ALDOA, MGST3, CBR3, MDH2, COX6A1, MPC2, TALDO1, NDUFAB1, DBI, NDUFB10, COX17, PHB, CYC1, LMAN2, UQCRH, MRPL34, XBP1, MRPL18, DNAJB9, CYCS, PRDX3, SDHD, PSMA1, BCAP31, ECHS1, NDUFA8, TOB1, ETFB, CRAT, PHB2, PSMA5, JAGN1, CISD1, MRPS34, RASD1, MRPL20, MRPL12
GAVIN_FOXP3_TARGETS_CLUSTER_T7	0.00119048	0.0197554	0.42447	3.8424	0	87	OAZ1, RPL10, FTL, PPDPF, CHCHD2, LGALS1, AKR1B1, MYL6, RPS9, FIS1, EIF3L, ENO1, ITM2B, DCTN3, EIF3H, REEP5, SUPT4H1, LRPAP1, VIM, CD47, MDH1, ECH1, RPL32, TIMM13, GUK1, SNRPB, STRAP, ALG5, ANXA6, UGP2, NDUFA9, RPL18, RPS7, GDI2, SPECC1, AMD1, MKRN1, USE1, HNRNPF, CYBA, RTCB, EIF3M, KCNN4, SAR1A, KLHDC2	OAZ1, RPL10, FTL, PPDPF, CHCHD2, LGALS1, AKR1B1, MYL6, RPS9, FIS1, EIF3L, ENO1, ITM2B, DCTN3, EIF3H, REEP5, SUPT4H1, LRPAP1, VIM, CD47, MDH1, ECH1, RPL32, TIMM13, GUK1, SNRPB, STRAP, ALG5, ANXA6, UGP2, NDUFA9, RPL18, RPS7, GDI2, SPECC1, AMD1
DAZARD_UV_RESPONSE_CLUSTER_G1	0.00129032	0.0197554	0.534015	3.83309	0	49	RPL31, PKM, RPL36A, ANXA2, COX7A2, HEXIM1, COX7C, DYNLL1, MYL6, GPAA1, RPL38, NDUFA1, RPS27, TUBB2A, RPL37A, TXN, RPS23, SEC61G, NDUFC1, SNRPE, COX17, PGK1, UQCRB, MVP, GUK1, RPL34, RANBP1, RPL30	RPL31, PKM, RPL36A, ANXA2, COX7A2, HEXIM1, COX7C, DYNLL1, MYL6, GPAA1, RPL38, NDUFA1, RPS27, TUBB2A, RPL37A, TXN, RPS23, SEC61G, NDUFC1, SNRPE, COX17, PGK1, UQCRB, MVP, GUK1, RPL34, RANBP1, RPL30
REACTOME_NEUTROPHIL_DEGRANULATION	0.00102669	0.0197554	0.278953	3.83292	0	339	ALDOA, FTL, PKM, LGALS3, ANXA2, CST3, EEF2, GSTP1, CFD, CYB5R3, PSAP, TUBB4B, NPC2, HEXB, CYSTM1, DYNLL1, NDUFC2, CD63, MGST1, DPP7, PSMB7, TNFAIP6, CSNK2B, EEF1A1, PSMB1, TMEM179B, TMBIM1, GRN, HSPA8, ATP6AP2, APRT, CTSD, LAMTOR1, RAB7A, S100A11, FTH1, RAB5C, TUBB, PRDX6, CD68, IMPDH2, CTSA, CD47, CD55, PGAM1, PRDX4, GSN, PGRMC1, ILF2, PPIA, MIF, RAB31, MVP, ERP44, ACTR10, LAMTOR2, RHOA, DEGS1, …	ALDOA, FTL, PKM, LGALS3, ANXA2, CST3, EEF2, GSTP1, CFD, CYB5R3, PSAP, TUBB4B, NPC2, HEXB, CYSTM1, DYNLL1, NDUFC2, CD63, MGST1, DPP7, PSMB7, TNFAIP6, CSNK2B, EEF1A1, PSMB1, TMEM179B, TMBIM1, GRN, HSPA8, ATP6AP2, APRT, CTSD, LAMTOR1, RAB7A, S100A11, FTH1, RAB5C, TUBB, PRDX6, CD68, IMPDH2, CTSA, CD47, CD55, PGAM1, PRDX4, GSN, PGRMC1, ILF2, PPIA, MIF, RAB31, MVP, ERP44, ACTR10, LAMTOR2, RHOA, DEGS1, …
KAAB_FAILED_HEART_ATRIUM_DN	0.0011274	0.0197554	0.376283	3.8319	0	123	LAPTM4A, PRDX1, GSTP1, LDHA, ATP6V0E1, ACTB, TMEM147, PSMB5, SRI, COX6A1, ITM2B, PSMB1, PSMB3, TXN, PMP22, ADRM1, SPTSSA, BLVRB, DGUOK, RAN, GSTM3, EIF3I, PDCD6, SUMO1, PGK1, RAB1A, CNN3, HINT1, UBE2I, GTF3A, FKBP1A, CD59, SDF2, RRAGA, LSM7, VAT1, TMED10, PGM1, MPST, AMD1, PSMB4, GDE1, FKBP9, ACOT13, ACP1, VTI1B, PSMD9, PIGH, LGMN, PSMA3, TAGLN, NPTN, NUTF2, TPM2, STX4, CNIH1, PPP1CC	LAPTM4A, PRDX1, GSTP1, LDHA, ATP6V0E1, ACTB, TMEM147, PSMB5, SRI, COX6A1, ITM2B, PSMB1, PSMB3, TXN, PMP22, ADRM1, SPTSSA, BLVRB, DGUOK, RAN, GSTM3, EIF3I, PDCD6, SUMO1, PGK1, RAB1A, CNN3, HINT1, UBE2I, GTF3A, FKBP1A, CD59, SDF2, RRAGA, LSM7, VAT1, TMED10, PGM1, MPST, AMD1, PSMB4, GDE1, FKBP9, ACOT13, ACP1, VTI1B, PSMD9, PIGH, LGMN, PSMA3, TAGLN, NPTN
REACTOME_COOPERATION_OF_PREFOLDIN_AND_TRIC_CCT_IN_ACTIN_AND_TUBULIN_FOLDING	0.0014556	0.0197554	0.726017	3.8211	0	24	TUBA1B, TUBB4B, ACTB, TUBA1A, TUBB2A, PFDN5, CCT7, TUBA1C, TUBB2B, PFDN6, PFDN4, CCT5, CCT3, TCP1, PFDN1, VBP1, CCT4, CCT8, TUBB6, CCT2, CCT6A, PFDN2	TUBA1B, TUBB4B, ACTB, TUBA1A, TUBB2A, PFDN5, CCT7, TUBA1C, TUBB2B, PFDN6, PFDN4, CCT5
LEE_LIVER_CANCER_SURVIVAL_DN	0.00110497	0.0197554	0.355362	3.77812	0	139	RPL31, RPL27, TMSB4X, RPL36A, S100A6, PLP2, TUBA1B, RPL17, IER3, HNRNPA1, ANXA4, CALM2, RPS5, CLIC1, DYNLL1, RBX1, RPL38, RPS9, RPS6, RPS3, SUMO2, RPL9, SNRPG, CKS2, SFT2D1, ITGB1BP1, EIF4A3, RPL12, RAN, YWHAQ, RPS3A, RPL35, PDCD5, RWDD1, PDLIM7, RPSA, HDDC2, MFSD10, PHLDA2, RGS2, METTL5, SNRPB2, DYNLT1, RPS7, CDK4, RPS18, TPRKB, FBL, CD164, PFDN4, PCNA, CCT5, HMGB2, MTHFD2, UBE2D1, RAB32, PRMT1,…	RPL31, RPL27, TMSB4X, RPL36A, S100A6, PLP2, TUBA1B, RPL17, IER3, HNRNPA1, ANXA4, CALM2, RPS5, CLIC1, DYNLL1, RBX1, RPL38, RPS9, RPS6, RPS3, SUMO2, RPL9, SNRPG, CKS2, SFT2D1, ITGB1BP1, EIF4A3, RPL12, RAN, YWHAQ, RPS3A, RPL35, PDCD5, RWDD1, PDLIM7, RPSA, HDDC2, MFSD10, PHLDA2, RGS2, METTL5, SNRPB2, DYNLT1, RPS7, CDK4, RPS18, TPRKB, FBL, CD164, PFDN4, PCNA, CCT5, HMGB2, MTHFD2
LAIHO_COLORECTAL_CANCER_SERRATED_UP	0.00115875	0.0197554	0.398744	3.77014	0	98	ANXA2, TOMM7, EMP3, LGALS1, DAD1, ATP6V0E1, NEDD8, RBX1, MYL6, AP2M1, C1S, EMC7, PSMD4, SUMO2, HSPA8, PMP22, SNRPE, SERF2, ANXA5, NOP10, RPL36AL, MORF4L2, LSM3, NDUFV2, PPIC, ARPC2, PAM, C5orf15, MYL12B, SDCBP, CNIH4, COMMD3, EMC3, VDAC3, PRNP, GDI2, TAGLN2, SGCB, ORMDL2, CHMP2B, SRP14, SEC62, NPTN, MRPS14	ANXA2, TOMM7, EMP3, LGALS1, DAD1, ATP6V0E1, NEDD8, RBX1, MYL6, AP2M1, C1S, EMC7, PSMD4, SUMO2, HSPA8, PMP22, SNRPE, SERF2, ANXA5, NOP10, RPL36AL, MORF4L2, LSM3, NDUFV2, PPIC, ARPC2, PAM, C5orf15, MYL12B, SDCBP, CNIH4, COMMD3, EMC3, VDAC3, PRNP, GDI2, TAGLN2, SGCB, ORMDL2, CHMP2B, SRP14, SEC62, NPTN, MRPS14
TIEN_INTESTINE_PROBIOTICS_24HR_UP	0.00101215	0.0197554	0.255106	3.7644	0	458	MGST3, ID2, NDUFA13, CYB5R3, HNRNPA0, ATP6V0E1, DYNLL1, NEDD8, RBX1, MYL6, TUBB2A, PSMB7, UBL5, HSBP1, POLR2L, ERH, TAX1BP3, NDUFB6, SLIRP, SDHC, POLR2F, EID1, NDUFB2, CNPY2, PCMT1, SNRPG, CKS2, REEP5, NDUFC1, SNRPE, TMEM14A, HIGD1A, LRPAP1, EIF4A3, SIVA1, DBI, TMA7, COX17, RAN, PHB, HMGN3, YWHAQ, GLUL, PRSS23, TMEM109, PRDX2, UNC50, LSM3, PGAM1, SUMO1, NDUFV2, OAT, NDUFB1, LSM5, ADM, NDUFB3, PIN…	MGST3, ID2, NDUFA13, CYB5R3, HNRNPA0, ATP6V0E1, DYNLL1, NEDD8, RBX1, MYL6, TUBB2A, PSMB7, UBL5, HSBP1, POLR2L, ERH, TAX1BP3, NDUFB6, SLIRP, SDHC, POLR2F, EID1, NDUFB2, CNPY2, PCMT1, SNRPG, CKS2, REEP5, NDUFC1, SNRPE, TMEM14A, HIGD1A, LRPAP1, EIF4A3, SIVA1, DBI, TMA7, COX17, RAN, PHB, HMGN3, YWHAQ, GLUL, PRSS23, TMEM109, PRDX2, UNC50, LSM3, PGAM1, SUMO1, NDUFV2, OAT, NDUFB1, LSM5, ADM, NDUFB3, PIN…
ZHONG_SECRETOME_OF_LUNG_CANCER_AND_ENDOTHELIUM	0.00128041	0.0197554	0.506993	3.76179	0	54	ALDOA, RPL10A, GAPDH, EEF2, TPI1, PRDX1, LDHA, PEBP1, BGN, TNXB, ACTB, CLU, MDH2, ENO1, CTSD, TUBB, VIM, RAN, CTSA, TUBA1C, SRSF2, TKT, C2, LGALS3BP, GLO1, ARHGDIA, PCNA, PPIB, SERPINB6, SDC4, CP, FN1	ALDOA, RPL10A, GAPDH, EEF2, TPI1, PRDX1, LDHA, PEBP1, BGN, TNXB, ACTB, CLU, MDH2, ENO1, CTSD, TUBB, VIM, RAN, CTSA, TUBA1C, SRSF2, TKT, C2, LGALS3BP, GLO1, ARHGDIA, PCNA, PPIB
REACTOME_ABC_TRANSPORTER_DISORDERS	0.00124069	0.0197554	0.479889	3.74095	0	60	UBB, UBA52, PSMB6, PSMB5, PSMB7, UBC, PSMB1, PSMB3, PSMC5, RPS27A, PSMD4, RNF5, PSMD8, PSMA7, PSMA1, PSMF1, PSMC3, PSMD3, OS9, ERLEC1, PSMC2, PSMB2, PSMA4, PSMC1, PSME1, PSMA5, PSMD2, PSMB4, PSMD9, PSMA3, PSMD13, DERL2, PSMC4, LMBRD1, PSMD7, PSMD11, DERL1, PSME2	UBB, UBA52, PSMB6, PSMB5, PSMB7, UBC, PSMB1, PSMB3, PSMC5, RPS27A, PSMD4, RNF5, PSMD8, PSMA7, PSMA1, PSMF1, PSMC3, PSMD3, OS9, ERLEC1, PSMC2, PSMB2, PSMA4, PSMC1, PSME1, PSMA5, PSMD2, PSMB4, PSMD9, PSMA3, PSMD13
REACTOME_DEGRADATION_OF_GLI1_BY_THE_PROTEASOME	0.00130548	0.0197554	0.512971	3.73786	0	52	UBB, UBA52, PSMB6, RBX1, PSMB5, PSMB7, UBC, PSMB1, PSMB3, PSMC5, RPS27A, PSMD4, PSMD8, PSMA7, PSMA1, PSMF1, PSMC3, PSMD3, PSMC2, PSMB2, PSMA4, PSMC1, PSME1, PSMA5, PSMD2, SKP1, PSMB4, PSMD9, PSMA3, PSMD13, PSMC4	UBB, UBA52, PSMB6, RBX1, PSMB5, PSMB7, UBC, PSMB1, PSMB3, PSMC5, RPS27A, PSMD4, PSMD8, PSMA7, PSMA1, PSMF1, PSMC3, PSMD3, PSMC2, PSMB2, PSMA4, PSMC1, PSME1, PSMA5, PSMD2, SKP1, PSMB4, PSMD9, PSMA3, PSMD13
CHIARADONNA_NEOPLASTIC_TRANSFORMATION_CDC25_DN	0.00114548	0.0197554	0.375127	3.73297	0	115	CD9, MGST3, NUPR1, ANXA4, TSPO, EMP3, CD151, FHL1, CAPG, TNXB, POLD4, CLIC1, FXYD5, SRI, ATP6V0B, TMBIM1, TALDO1, AQP1, CSRP1, NFIC, PRSS23, ANXA11, PLTP, TMEM45A, S100A13, ADM, RNF13, PNKD, RHOA, GUK1, MEA1, FHL2, TMEM43, ASAH1, CYB5R1, TOB1, DGCR6L, ALDH2, ELN, SLC29A1, DDR2, TM2D2, AVPI1, PNPLA2, CARHSP1, SLC1A5, GALK1, SERPINB6, BAIAP2, SNAPC2, DAB2, TIMP3, BAG2, ACP2, ACYP2, ARHGEF2, MYO1C, …	CD9, MGST3, NUPR1, ANXA4, TSPO, EMP3, CD151, FHL1, CAPG, TNXB, POLD4, CLIC1, FXYD5, SRI, ATP6V0B, TMBIM1, TALDO1, AQP1, CSRP1, NFIC, PRSS23, ANXA11, PLTP, TMEM45A, S100A13, ADM, RNF13, PNKD, RHOA, GUK1, MEA1, FHL2, TMEM43, ASAH1, CYB5R1, TOB1, DGCR6L, ALDH2, ELN, SLC29A1, DDR2, TM2D2, AVPI1, PNPLA2
LEI_MYB_TARGETS	0.00104493	0.0197554	0.296309	3.7265	0	241	LUM, HSPB1, ANXA2, CRYAB, NUPR1, HNRNPA1, GSTP1, EEF1D, CLU, EMP2, AKR1C1, CCL2, AXL, TUBB2A, TNFAIP6, COX7A1, UBC, NNMT, S100A10, MAGED2, TGFBI, DNAJB1, GRN, CKS2, APRT, CTSD, NDUFS8, CTSK, VIM, CRIP2, BRD2, SERPING1, PRSS23, NDUFV1, TRIP6, FLOT1, XBP1, MYL9, MT1A, MT1X, CRABP2, ATP6V0D1, TSC22D3, CYP1B1, NME1, CDKN1A, NXF1, ERCC1, HSPE1, TMEM106C, FHL2, ASAH1, MYC, CD59, RGS2, FASTK, GSTO1, ANX…	LUM, HSPB1, ANXA2, CRYAB, NUPR1, HNRNPA1, GSTP1, EEF1D, CLU, EMP2, AKR1C1, CCL2, AXL, TUBB2A, TNFAIP6, COX7A1, UBC, NNMT, S100A10, MAGED2, TGFBI, DNAJB1, GRN, CKS2, APRT, CTSD, NDUFS8, CTSK, VIM, CRIP2, BRD2, SERPING1, PRSS23, NDUFV1, TRIP6, FLOT1, XBP1, MYL9, MT1A, MT1X, CRABP2, ATP6V0D1, TSC22D3, CYP1B1, NME1, CDKN1A, NXF1, ERCC1, HSPE1, TMEM106C, FHL2, ASAH1, MYC, CD59, RGS2, FASTK, GSTO1, ANX…
BENPORATH_MYC_MAX_TARGETS	0.00100503	0.0197554	0.239641	3.72153	0	598	RPL31, RPS20, U2AF1, RPL27, OAZ1, RPL27A, TMSB4X, RPL8, PKM, SOD1, RPL15, TUBA1B, SAP18, HNRNPA1, ATF4, RPS25, CALM2, RPS5, RPL19, LDHA, CUTA, RPS13, ARL6IP5, COX7C, PRDX5, LAMTOR5, POLD4, NDUFB4, EIF3K, NDUFA1, LSP1, PSMB5, PSMB7, RPS6, SRI, NDUFB6, VDAC2, UXT, PFN1, SERTAD1, RPLP1, PSMB1, COX7A2L, PMVK, DCTN3, PSMC5, RPS27A, NDUFB2, CNPY2, PCMT1, YIF1A, RPL9, CKS2, ILK, FKBP2, HAX1, FTH1, MPC1,…	RPL31, RPS20, U2AF1, RPL27, OAZ1, RPL27A, TMSB4X, RPL8, PKM, SOD1, RPL15, TUBA1B, SAP18, HNRNPA1, ATF4, RPS25, CALM2, RPS5, RPL19, LDHA, CUTA, RPS13, ARL6IP5, COX7C, PRDX5, LAMTOR5, POLD4, NDUFB4, EIF3K, NDUFA1, LSP1, PSMB5, PSMB7, RPS6, SRI, NDUFB6, VDAC2, UXT, PFN1, SERTAD1, RPLP1, PSMB1, COX7A2L, PMVK, DCTN3, PSMC5, RPS27A, NDUFB2, CNPY2, PCMT1, YIF1A, RPL9, CKS2, ILK, FKBP2, HAX1, FTH1, MPC1,…
REACTOME_DEGRADATION_OF_DVL	0.0012987	0.0197554	0.516013	3.71547	0	50	UBB, UBA52, PSMB6, RBX1, PSMB5, PSMB7, UBC, PSMB1, PSMB3, PSMC5, RPS27A, PSMD4, PSMD8, PSMA7, PSMA1, PSMF1, PSMC3, PSMD3, PSMC2, PSMB2, PSMA4, PSMC1, PSME1, PSMA5, PSMD2, PSMB4, PSMD9, PSMA3, PSMD13, PSMC4	UBB, UBA52, PSMB6, RBX1, PSMB5, PSMB7, UBC, PSMB1, PSMB3, PSMC5, RPS27A, PSMD4, PSMD8, PSMA7, PSMA1, PSMF1, PSMC3, PSMD3, PSMC2, PSMB2, PSMA4, PSMC1, PSME1, PSMA5, PSMD2, PSMB4, PSMD9, PSMA3, PSMD13
REACTOME_CELLULAR_RESPONSE_TO_HYPOXIA	0.00123305	0.0197554	0.465073	3.69564	0	63	UBB, UBA52, PSMB6, RBX1, PSMB5, PSMB7, UBC, PSMB1, PSMB3, PSMC5, RPS27A, PSMD4, HIGD1A, PSMD8, EGLN2, UBE2D2, PSMA7, PSMA1, PSMF1, PSMC3, PSMD3, PSMC2, PSMB2, PSMA4, PSMC1, PSME1, PSMA5, PSMD2, PSMB4, PSMD9, PSMA3, PSMD13, PSMC4, UBE2D1	UBB, UBA52, PSMB6, RBX1, PSMB5, PSMB7, UBC, PSMB1, PSMB3, PSMC5, RPS27A, PSMD4, HIGD1A, PSMD8, EGLN2, UBE2D2, PSMA7, PSMA1, PSMF1, PSMC3, PSMD3, PSMC2, PSMB2, PSMA4, PSMC1, PSME1, PSMA5, PSMD2, PSMB4, PSMD9, PSMA3, PSMD13
REACTOME_APC_C_CDH1_MEDIATED_DEGRADATION_OF_CDC20_AND_OTHER_APC_C_CDH1_TARGETED_PROTEINS_IN_LATE_MITOSIS_EARLY_G1	0.00123305	0.0197554	0.464928	3.6945	0	63	UBB, UBA52, PSMB6, ANAPC11, PSMB5, PSMB7, UBC, PSMB1, PSMB3, PSMC5, RPS27A, PSMD4, PSMD8, ANAPC16, CDC26, PSMA7, PSMA1, PSMF1, PSMC3, PSMD3, UBE2E1, PSMC2, PSMB2, PSMA4, PSMC1, PSME1, PSMA5, PSMD2, PSMB4, PSMD9, PSMA3, PSMD13, PSMC4, UBE2D1, PTTG1, PSMD7, PSMD11, PSME2, UBE2S, ANAPC15, ANAPC5, PSMB10, PSMD14, PSMD6, ANAPC10, PSMC6, ANAPC2	UBB, UBA52, PSMB6, ANAPC11, PSMB5, PSMB7, UBC, PSMB1, PSMB3, PSMC5, RPS27A, PSMD4, PSMD8, ANAPC16, CDC26, PSMA7, PSMA1, PSMF1, PSMC3, PSMD3, UBE2E1, PSMC2, PSMB2, PSMA4, PSMC1, PSME1, PSMA5, PSMD2, PSMB4, PSMD9, PSMA3, PSMD13
YAO_TEMPORAL_RESPONSE_TO_PROGESTERONE_CLUSTER_12	0.00122249	0.0197554	0.444224	3.66917	0	69	RPL13A, EMP3, ARL6IP5, ERGIC3, MAGED2, CIRBP, HIGD2A, CKS2, ATP6AP2, S100A11, HSD17B10, WDR83OS, PDCD6, ARPC1A, GSTK1, PHPT1, ALDH2, ENSA, PSME1, DECR1, NTAN1, TMEM176A, RPA3, LGALS3BP, PTGR1, FKBP9, ACP1, FKBP7, SNAPC2, RBMX, MPDU1, CD44, HMGN2, RRAS, AHCY, NTPCR, C1QB, GNG11, FDFT1, GGH, IDH2, IARS2, EBF1, PC, IFNAR2, ANTXR2, CYHR1, OXCT1, IDH1, FARS2, PTGIS	RPL13A, EMP3, ARL6IP5, ERGIC3, MAGED2, CIRBP, HIGD2A, CKS2, ATP6AP2, S100A11, HSD17B10, WDR83OS, PDCD6, ARPC1A, GSTK1, PHPT1, ALDH2, ENSA, PSME1, DECR1, NTAN1, TMEM176A, RPA3, LGALS3BP, PTGR1, FKBP9, ACP1, FKBP7
WELCSH_BRCA1_TARGETS_UP	0.0010929	0.0197554	0.328978	3.66018	0	161	CD9, LUM, ID2, ANXA2, NDUFA4, ANXA4, TMED2, PLD3, NPC2, HEXB, FCGRT, RHOC, ANXA7, SDHC, CIRBP, CKS2, MFGE8, RAB7A, TUBB, KDELR2, ANXA5, NDUFA12, HMGN3, CCT7, CD47, ECH1, PPIC, PGRMC1, RAB1A, PAM, ARPC1A, CTSL, NEU1, CDKN1A, LEPROT, TSG101, DDOST, ANXA1, PCBD1, CAT, RAB2A, MYL12A, COPS8, TAF12, TMED10, SEPHS2, SUCLG1, PPP4C, PTGR1, TMBIM6, FSTL1, MPV17, VAMP3, ACTR1B, RABGGTB, KAT5, CYBA, ATXN10, …	CD9, LUM, ID2, ANXA2, NDUFA4, ANXA4, TMED2, PLD3, NPC2, HEXB, FCGRT, RHOC, ANXA7, SDHC, CIRBP, CKS2, MFGE8, RAB7A, TUBB, KDELR2, ANXA5, NDUFA12, HMGN3, CCT7, CD47, ECH1, PPIC, PGRMC1, RAB1A, PAM, ARPC1A, CTSL, NEU1, CDKN1A, LEPROT, TSG101, DDOST, ANXA1, PCBD1, CAT, RAB2A, MYL12A, COPS8, TAF12, TMED10, SEPHS2, SUCLG1, PPP4C, PTGR1
REACTOME_DEGRADATION_OF_AXIN	0.0012987	0.0197554	0.5082	3.65921	0	50	UBB, UBA52, PSMB6, PSMB5, PSMB7, UBC, PSMB1, PSMB3, PSMC5, RPS27A, PSMD4, PSMD8, PSMA7, PSMA1, PSMF1, PSMC3, PSMD3, PSMC2, PSMB2, PSMA4, PSMC1, PSME1, PSMA5, PSMD2, PSMB4, PSMD9, PSMA3, PSMD13, PSMC4, PSMD7, PSMD11, RNF146	UBB, UBA52, PSMB6, PSMB5, PSMB7, UBC, PSMB1, PSMB3, PSMC5, RPS27A, PSMD4, PSMD8, PSMA7, PSMA1, PSMF1, PSMC3, PSMD3, PSMC2, PSMB2, PSMA4, PSMC1, PSME1, PSMA5, PSMD2, PSMB4, PSMD9, PSMA3, PSMD13
REACTOME_METABOLISM_OF_POLYAMINES	0.0012987	0.0197554	0.508181	3.65908	0	50	OAZ1, PSMB6, PSMB5, PSMB7, OAZ2, PSMB1, PSMB3, PSMC5, PSMD4, PSMD8, PSMA7, PSMA1, PSMF1, PSMC3, PSMD3, PSMC2, PSMB2, PSMA4, PSMC1, PSME1, PSMA5, PSMD2, AMD1, PSMB4, PSMD9, SMS, PSMA3, PSMD13, PSMC4, PSMD7, NQO1, PSMD11	OAZ1, PSMB6, PSMB5, PSMB7, OAZ2, PSMB1, PSMB3, PSMC5, PSMD4, PSMD8, PSMA7, PSMA1, PSMF1, PSMC3, PSMD3, PSMC2, PSMB2, PSMA4, PSMC1, PSME1, PSMA5, PSMD2, AMD1, PSMB4, PSMD9, SMS, PSMA3, PSMD13
HOSHIDA_LIVER_CANCER_SUBCLASS_S1	0.00106838	0.0197554	0.303944	3.64737	0	209	ALDOA, OAZ1, LUM, TMSB4X, ARPC1B, MGP, PLP2, IER3, ANXA4, CD151, LGALS1, GSTP1, PLD3, NPC2, LSP1, GPNMB, SRI, TAX1BP3, ATP6V1F, PFN1, ATP6V0B, S100A10, ID3, GEM, DCTN2, GRN, S100A11, PROCR, AQP1, HEXA, ANXA5, CRIP2, THY1, ARF5, CCL3, CD47, PGK1, PPIC, S100A13, ARPC2, RAB31, DUT, CRABP2, PAM, EFEMP1, CYP1B1, RHOA, COL6A2, GYPC, PLAUR, ASAH1, AP2S1, IGFBP5, VCAN, ANXA1, ATP6AP1, DDR2, COL1A2, CXCL1…	ALDOA, OAZ1, LUM, TMSB4X, ARPC1B, MGP, PLP2, IER3, ANXA4, CD151, LGALS1, GSTP1, PLD3, NPC2, LSP1, GPNMB, SRI, TAX1BP3, ATP6V1F, PFN1, ATP6V0B, S100A10, ID3, GEM, DCTN2, GRN, S100A11, PROCR, AQP1, HEXA, ANXA5, CRIP2, THY1, ARF5, CCL3, CD47, PGK1, PPIC, S100A13, ARPC2, RAB31, DUT, CRABP2, PAM, EFEMP1, CYP1B1, RHOA, COL6A2, GYPC, PLAUR, ASAH1, AP2S1, IGFBP5, VCAN, ANXA1, ATP6AP1, DDR2, COL1A2, CXCL1…
SANA_RESPONSE_TO_IFNG_DN	0.00122249	0.0197554	0.433943	3.63936	0	72	RPL10A, ANGPTL2, MGST3, NDUFA4, PRDX1, LGALS1, RHOC, SNRPD2, SLC25A3, KDELR2, SSR2, RAN, YWHAQ, RPS3A, PRSS23, RPL6, MORF4L2, OAT, RPLP0, ILF2, POLD2, RPSA, ANTXR1, RTN4, UQCR10, INHBA, SMS, CCT5, CTNNAL1, CCT3, METTL9, PRMT1, DAB2, HDAC2, TIMM17A, EI24, PA2G4, NQO1, CCT4	RPL10A, ANGPTL2, MGST3, NDUFA4, PRDX1, LGALS1, RHOC, SNRPD2, SLC25A3, KDELR2, SSR2, RAN, YWHAQ, RPS3A, PRSS23, RPL6, MORF4L2, OAT, RPLP0, ILF2, POLD2, RPSA, ANTXR1, RTN4, UQCR10, INHBA, SMS, CCT5, CTNNAL1
PELLICCIOTTA_HDAC_IN_ANTIGEN_PRESENTATION_UP	0.00123609	0.0197554	0.467996	3.63101	0	59	HERPUD1, TMED9, ERGIC3, COPE, PSMB7, TBCB, PSMB1, PSMB3, PSMD4, KDELR2, TRAPPC3, BCAP31, PSMD3, TRAPPC1, PSMA5, TMED10, PSMD2, PSMB4, CBY1, PSMD9, PDIA3, PSMD13, ERGIC1, PSMC4, POMP, TXNDC12, COPZ1, TRAPPC4, SAR1A, PDIA4, GOPC, SIL1, PPP1R15A, CALR, DDIT3, YIPF5, BCAP29, SAR1B, ASNS, COPB2, COPG1, PSMD6	HERPUD1, TMED9, ERGIC3, COPE, PSMB7, TBCB, PSMB1, PSMB3, PSMD4, KDELR2, TRAPPC3, BCAP31, PSMD3, TRAPPC1, PSMA5, TMED10, PSMD2, PSMB4, CBY1, PSMD9, PDIA3, PSMD13, ERGIC1
KEGG_PROTEASOME	0.00140056	0.0197554	0.569674	3.62682	0	38	PSMB6, PSMB5, PSMB7, PSMB1, PSMB3, PSMC5, PSMD4, PSMD8, PSMA7, PSMA1, PSMF1, PSMC3, PSMD3, PSMC2, PSMB2, PSMA4, PSMC1, PSME1, PSMA5, PSMD2, PSMB4, PSMA3, PSMD13, PSMC4, POMP, PSMD7, PSMD11, PSME2	PSMB6, PSMB5, PSMB7, PSMB1, PSMB3, PSMC5, PSMD4, PSMD8, PSMA7, PSMA1, PSMF1, PSMC3, PSMD3, PSMC2, PSMB2, PSMA4, PSMC1, PSME1, PSMA5, PSMD2, PSMB4, PSMA3, PSMD13
CHAUHAN_RESPONSE_TO_METHOXYESTRADIOL_DN	0.00117786	0.0197554	0.392571	3.59999	0	90	TMSB4X, PKM, SLC25A6, LGALS1, HERPUD1, NPC2, EIF3K, COPE, AP3S1, EIF3F, LSP1, TUBB2A, VAMP2, COX6A1, UBC, ATP6V1F, EEF1A1, S100A10, BTF3, SEC61G, ARL6IP1, VIM, RPL12, CCL3, MORF4L2, MDH1, XBP1, ERP29, PGK1, ADM, NUCB1, UBE2I, SPCS2, DDOST, FDPS, PHB2, ARPC5, CD164, WBP2, NME4, EIF3M, LITAF	TMSB4X, PKM, SLC25A6, LGALS1, HERPUD1, NPC2, EIF3K, COPE, AP3S1, EIF3F, LSP1, TUBB2A, VAMP2, COX6A1, UBC, ATP6V1F, EEF1A1, S100A10, BTF3, SEC61G, ARL6IP1, VIM, RPL12, CCL3, MORF4L2, MDH1, XBP1, ERP29, PGK1, ADM, NUCB1, UBE2I, SPCS2, DDOST, FDPS, PHB2, ARPC5, CD164
BILANGES_RAPAMYCIN_SENSITIVE_VIA_TSC1_AND_TSC2	0.00124069	0.0197554	0.461141	3.59479	0	60	RPL31, RPL36A, RPL10A, HNRNPA1, RPL35A, BGN, RPL3, EIF3K, TUBB2A, SLC25A5, EIF3E, HSPA8, BTF3, SLC25A3, TUBB, BLVRB, VIM, IMPDH2, PRDX3, IGBP1, UQCRFS1, KDELR1, NAA10, SSR4, GYG1, PPIB, TCP1, CNIH1, SERPINB6, VDAC1, RPS21, CCT4, NOL3, TSPAN15, CCT2, AHCY, OLA1, POLR1C	RPL31, RPL36A, RPL10A, HNRNPA1, RPL35A, BGN, RPL3, EIF3K, TUBB2A, SLC25A5, EIF3E, HSPA8, BTF3, SLC25A3, TUBB, BLVRB, VIM, IMPDH2, PRDX3, IGBP1, UQCRFS1, KDELR1, NAA10, SSR4, GYG1, PPIB
NATSUME_RESPONSE_TO_INTERFERON_BETA_DN	0.00134228	0.0197554	0.52209	3.58179	0	45	FTL, SOD1, IGFBP6, GAPDH, ANXA2, PRDX1, LGALS1, GSTP1, CD63, COX4I1, COX6A1, RPLP1, SLIRP, TXN, FTH1, PIN1, PRDX6, SEC61B, YWHAQ, NDUFB3, COX6C, HINT1, CAPN1, GSTO1, SKP1, TPM2, NFKBIA, CD70, BAG1, MMP2	FTL, SOD1, IGFBP6, GAPDH, ANXA2, PRDX1, LGALS1, GSTP1, CD63, COX4I1, COX6A1, RPLP1, SLIRP, TXN, FTH1, PIN1, PRDX6, SEC61B, YWHAQ, NDUFB3, COX6C, HINT1, CAPN1, GSTO1, SKP1
WP_PROTEASOME_DEGRADATION	0.00125945	0.0197554	0.472377	3.57904	0	56	UBB, PSMB6, PSMB5, PSMB7, UBC, PSMB1, PSMB3, PSMC5, PSMD4, PSMD8, UBE2D2, PSMA7, PSMA1, PSMC3, PSMD3, PSMC2, UBE2B, PSMB2, PSMA4, PSMC1, PSME1, PSMA5, PSMD2, RPN2, PSMB4, PSMD9, PSMA3, PSMD13, PSMC4, UBE2D1, PSMD7, PSMD11, PSME2, UBA1, UCHL3	UBB, PSMB6, PSMB5, PSMB7, UBC, PSMB1, PSMB3, PSMC5, PSMD4, PSMD8, UBE2D2, PSMA7, PSMA1, PSMC3, PSMD3, PSMC2, UBE2B, PSMB2, PSMA4, PSMC1, PSME1, PSMA5, PSMD2, RPN2, PSMB4, PSMD9, PSMA3, PSMD13
TIEN_INTESTINE_PROBIOTICS_24HR_DN	0.00107411	0.0197554	0.311428	3.57294	0	178	RPL13A, RPL23A, RPL27A, RPL41, RPL10, FTL, EEF2, TMED2, HERPUD1, RPL3, RPL4, RPS14, AKR1C1, RPS27, ACTG1, SLC3A2, EIF1, RPS6, UBC, DDIT4, EEF1A1, RPL37A, RPS3, HSPA8, RPS23, GLRX, RPL23, FTH1, MANF, RPL12, RPS3A, P4HB, WDR45, CD55, RPS11, DNAJB9, RPLP0, TFG, ARF4, SERP1, RPL13, SQSTM1, RAB2A, KDELR1, RPL34, PRNP, RPS7, NUCB2, EIF5A, RPS18, TMCO3, STX5, MTDH, SEC63, PDIA3, PPIB, CDK2AP2, MTHFD2, I…	RPL13A, RPL23A, RPL27A, RPL41, RPL10, FTL, EEF2, TMED2, HERPUD1, RPL3, RPL4, RPS14, AKR1C1, RPS27, ACTG1, SLC3A2, EIF1, RPS6, UBC, DDIT4, EEF1A1, RPL37A, RPS3, HSPA8, RPS23, GLRX, RPL23, FTH1, MANF, RPL12, RPS3A, P4HB, WDR45, CD55, RPS11, DNAJB9, RPLP0, TFG, ARF4, SERP1, RPL13, SQSTM1, RAB2A, KDELR1, RPL34, PRNP, RPS7, NUCB2, EIF5A, RPS18, TMCO3, STX5, MTDH, SEC63, PDIA3, PPIB, CDK2AP2, MTHFD2
YAO_TEMPORAL_RESPONSE_TO_PROGESTERONE_CLUSTER_14	0.00112108	0.0197554	0.352409	3.57072	0	120	PKM, TMEM14C, RAB34, TUBA1A, TMEM147, PSMB5, TBCB, PSMB3, CTSD, SSR2, RAN, BANF1, SEC61B, LMAN2, MORF4L2, SLC39A7, RWDD1, NHP2, NME1, PDLIM3, SEC13, UBE2N, EBNA1BP2, UQCC2, CDK4, RANBP1, MRPS18B, NOP16, SERPINE2, CISD1, GORASP2, FBL, ARHGDIA, SND1, PDIA3, MRPL20, MRPL12, HTRA2, ERGIC1, CCT3, GALK1, PRMT1, BAX, DCTPP1, CCT8, PDIA4, TUBB6, ASL, TMEM167A, GPS1, TANK, SSR3, PPA1, DTYMK, SRSF1, GALM, …	PKM, TMEM14C, RAB34, TUBA1A, TMEM147, PSMB5, TBCB, PSMB3, CTSD, SSR2, RAN, BANF1, SEC61B, LMAN2, MORF4L2, SLC39A7, RWDD1, NHP2, NME1, PDLIM3, SEC13, UBE2N, EBNA1BP2, UQCC2, CDK4, RANBP1, MRPS18B, NOP16, SERPINE2, CISD1, GORASP2, FBL, ARHGDIA, SND1, PDIA3, MRPL20, MRPL12, HTRA2, ERGIC1
STEIN_ESRRA_TARGETS_UP	0.00102564	0.0197554	0.267498	3.54399	0	292	AK1, MGST3, PFKP, ISCU, COX5B, EIF3K, MDH2, VDAC2, NDUFS7, NDUFS4, MPC2, SLC25A3, NDUFS8, HIGD1A, MPC1, MANF, RNF5, NDUFB5, NDUFV1, WDR45, COX7B, NDUFS3, NQO2, PLIN3, MDH1, MRPL34, SDHB, FAM162A, COX5A, PPIC, UQCRB, CYCS, SDHD, CTSL, NUCB1, GSTK1, NXF1, GFPT2, ACAT1, EMC3, UQCRC2, NDUFA8, ANXA6, UQCRFS1, NANS, NFU1, UQCRC1, IDH3B, UGP2, VDAC3, NDUFA9, MRPL11, MAFB, BDH2, TWF2, IFT27, RBM7, DECR1,…	AK1, MGST3, PFKP, ISCU, COX5B, EIF3K, MDH2, VDAC2, NDUFS7, NDUFS4, MPC2, SLC25A3, NDUFS8, HIGD1A, MPC1, MANF, RNF5, NDUFB5, NDUFV1, WDR45, COX7B, NDUFS3, NQO2, PLIN3, MDH1, MRPL34, SDHB, FAM162A, COX5A, PPIC, UQCRB, CYCS, SDHD, CTSL, NUCB1, GSTK1, NXF1, GFPT2, ACAT1, EMC3, UQCRC2, NDUFA8, ANXA6, UQCRFS1, NANS, NFU1, UQCRC1, IDH3B, UGP2, VDAC3, NDUFA9, MRPL11, MAFB, BDH2, TWF2, IFT27, RBM7, DECR1,…
LUI_TARGETS_OF_PAX8_PPARG_FUSION	0.00140056	0.0197554	0.606128	3.54181	0	31	RPL21, RPL17, RPS5, ERGIC3, EIF3K, RPL18A, TMEM147, ITM2B, HSPA8, EIF3G, RAN, HINT1, RPS12, RPL18, UBE2E3, SKP1, RTN4, FBL, TMBIM6, SDC4, ATXN10, LITAF	RPL21, RPL17, RPS5, ERGIC3, EIF3K, RPL18A, TMEM147, ITM2B, HSPA8, EIF3G, RAN, HINT1, RPS12, RPL18, UBE2E3, SKP1, RTN4, FBL
REACTOME_DECTIN_1_MEDIATED_NONCANONICAL_NF_KB_SIGNALING	0.00130719	0.0197554	0.483487	3.53857	0	53	UBB, UBA52, PSMB6, PSMB5, PSMB7, UBC, PSMB1, PSMB3, PSMC5, RPS27A, PSMD4, PSMD8, PSMA7, PSMA1, PSMF1, PSMC3, PSMD3, PSMC2, PSMB2, PSMA4, PSMC1, PSME1, PSMA5, PSMD2, SKP1, PSMB4, PSMD9, PSMA3, PSMD13, PSMC4	UBB, UBA52, PSMB6, PSMB5, PSMB7, UBC, PSMB1, PSMB3, PSMC5, RPS27A, PSMD4, PSMD8, PSMA7, PSMA1, PSMF1, PSMC3, PSMD3, PSMC2, PSMB2, PSMA4, PSMC1, PSME1, PSMA5, PSMD2, SKP1, PSMB4, PSMD9, PSMA3, PSMD13
SPIELMAN_LYMPHOBLAST_EUROPEAN_VS_ASIAN_UP	0.00101523	0.0197554	0.246985	3.52857	0	396	OAZ1, RPL27A, RPLP2, HSPB1, CST3, HNRNPA1, RPS25, RPL19, GPX4, CYB5R3, PEBP1, MRPL23, HEXIM1, COX6B1, RPL4, NDUFB4, MYL6, COX5B, UQCRQ, NDUFA1, TUBA1A, PSMB5, COX4I1, ACTG1, TUBB2A, UBL5, BLOC1S1, ANXA7, FAU, VAMP2, NDUFB7, ERH, TAX1BP3, COX6A1, PARK7, PFN1, RPL37A, PSMB3, AUP1, AKR1A1, PSMD4, RPS23, CKS2, TECR, APRT, FKBP2, S100A11, NDUFB11, NDUFS8, RPL23, TUBB, SERF2, PIN1, DBI, RPS27L, BANF1, …	OAZ1, RPL27A, RPLP2, HSPB1, CST3, HNRNPA1, RPS25, RPL19, GPX4, CYB5R3, PEBP1, MRPL23, HEXIM1, COX6B1, RPL4, NDUFB4, MYL6, COX5B, UQCRQ, NDUFA1, TUBA1A, PSMB5, COX4I1, ACTG1, TUBB2A, UBL5, BLOC1S1, ANXA7, FAU, VAMP2, NDUFB7, ERH, TAX1BP3, COX6A1, PARK7, PFN1, RPL37A, PSMB3, AUP1, AKR1A1, PSMD4, RPS23, CKS2, TECR, APRT, FKBP2, S100A11, NDUFB11, NDUFS8, RPL23, TUBB, SERF2, PIN1, DBI, RPS27L, BANF1, …
DANG_MYC_TARGETS_UP	0.00114416	0.0197554	0.354525	3.52086	0	114	EIF4A1, RPS20, RPL27, RPL27A, RPL10, GAPDH, ID2, HNRNPA1, RPS5, RPL19, LDHA, RPS13, RPL3, RPL26, RPS16, MGST1, ENO1, UXT, PSMB1, TXN, HSPA8, RPL9, CKS2, SLC25A3, DBI, PHB, DPY30, EIF4E, PPIA, RPL32, PRDX3, NME1, POLD2, SNRPB, CSTB, HSPE1, SRSF2, RPL13, CDK4, SLC39A6, PCNA, CCT5, BAX, RPL5, BCAT1, PYCR1, PSMG1, RPL22, PA2G4, GNL3, EXOSC8, RPS19	EIF4A1, RPS20, RPL27, RPL27A, RPL10, GAPDH, ID2, HNRNPA1, RPS5, RPL19, LDHA, RPS13, RPL3, RPL26, RPS16, MGST1, ENO1, UXT, PSMB1, TXN, HSPA8, RPL9, CKS2, SLC25A3, DBI, PHB, DPY30, EIF4E, PPIA, RPL32, PRDX3, NME1, POLD2, SNRPB, CSTB, HSPE1, SRSF2, RPL13, CDK4, SLC39A6, PCNA, CCT5
REACTOME_STABILIZATION_OF_P53	0.00129534	0.0197554	0.486637	3.52067	0	51	UBB, UBA52, PSMB6, PSMB5, PSMB7, UBC, PSMB1, PSMB3, PSMC5, RPS27A, PSMD4, PSMD8, PSMA7, PSMA1, PSMF1, PSMC3, PSMD3, PSMC2, PSMB2, PSMA4, PSMC1, PSME1, PSMA5, PSMD2, PSMB4, PSMD9, PSMA3, PSMD13, PSMC4	UBB, UBA52, PSMB6, PSMB5, PSMB7, UBC, PSMB1, PSMB3, PSMC5, RPS27A, PSMD4, PSMD8, PSMA7, PSMA1, PSMF1, PSMC3, PSMD3, PSMC2, PSMB2, PSMA4, PSMC1, PSME1, PSMA5, PSMD2, PSMB4, PSMD9, PSMA3, PSMD13
DANG_BOUND_BY_MYC	0.001001	0.0197554	0.218539	3.52059	0	802	RPL13A, RPL31, EIF4A1, RPS20, U2AF1, RPL27, OAZ1, RPL27A, RPL10, RPL8, PKM, SOD1, RPL15, GAPDH, SAP18, ID2, HNRNPA1, ATF4, JUNB, RPS25, CALM2, RPS5, HERPUD1, RPL19, GSTP1, LDHA, PSAP, CUTA, RPS13, RPL3, ARL6IP5, COX7C, RPL26, UBA52, PRDX5, LAMTOR5, POLD4, ESD, NDUFB4, EPHX1, EIF3K, RPS16, CD63, BSG, NDUFA1, MGST1, LSP1, PSMB5, ACTG1, PSMB7, ENO1, RPS6, VAMP2, SRI, NDUFB6, VDAC2, UXT, PFN1, SERTAD…	RPL13A, RPL31, EIF4A1, RPS20, U2AF1, RPL27, OAZ1, RPL27A, RPL10, RPL8, PKM, SOD1, RPL15, GAPDH, SAP18, ID2, HNRNPA1, ATF4, JUNB, RPS25, CALM2, RPS5, HERPUD1, RPL19, GSTP1, LDHA, PSAP, CUTA, RPS13, RPL3, ARL6IP5, COX7C, RPL26, UBA52, PRDX5, LAMTOR5, POLD4, ESD, NDUFB4, EPHX1, EIF3K, RPS16, CD63, BSG, NDUFA1, MGST1, LSP1, PSMB5, ACTG1, PSMB7, ENO1, RPS6, VAMP2, SRI, NDUFB6, VDAC2, UXT, PFN1, SERTAD…
BORCZUK_MALIGNANT_MESOTHELIOMA_UP	0.00104058	0.0197554	0.272261	3.50638	0	264	LUM, PKM, ANXA2, PLD3, LAMTOR5, ERGIC3, PSMB6, JTB, TUBA1A, PSMB7, PARK7, MAGED2, MPC2, PCMT1, HSPA8, EIF3H, CKS2, SEC61G, SLC25A3, S100A11, CKS1B, DBI, RAN, EIF3I, ARPC4, YWHAQ, PSMD8, PDCD6, MORF4L2, CPQ, SDHB, PGK1, PRDX4, PGRMC1, ILF2, KPNA2, RAB1A, PPT1, NHP2, UBE2D2, CRABP2, NME1, UBE2A, RAP1A, GTF2A2, FKBP1A, AP2S1, ARL1, UBE2N, SNRPF, DDOST, SSBP1, RPS15A, TERF1, GDI2, CDK4, TAF12, DYNLT3…	LUM, PKM, ANXA2, PLD3, LAMTOR5, ERGIC3, PSMB6, JTB, TUBA1A, PSMB7, PARK7, MAGED2, MPC2, PCMT1, HSPA8, EIF3H, CKS2, SEC61G, SLC25A3, S100A11, CKS1B, DBI, RAN, EIF3I, ARPC4, YWHAQ, PSMD8, PDCD6, MORF4L2, CPQ, SDHB, PGK1, PRDX4, PGRMC1, ILF2, KPNA2, RAB1A, PPT1, NHP2, UBE2D2, CRABP2, NME1, UBE2A, RAP1A, GTF2A2, FKBP1A, AP2S1, ARL1, UBE2N, SNRPF, DDOST, SSBP1, RPS15A, TERF1, GDI2, CDK4, TAF12, DYNLT3…
REACTOME_CDT1_ASSOCIATION_WITH_THE_CDC6_ORC_ORIGIN_COMPLEX	0.00129534	0.0197554	0.483938	3.50114	0	51	UBB, UBA52, PSMB6, PSMB5, PSMB7, UBC, PSMB1, PSMB3, PSMC5, RPS27A, PSMD4, PSMD8, PSMA7, PSMA1, PSMF1, PSMC3, PSMD3, PSMC2, PSMB2, PSMA4, PSMC1, PSME1, PSMA5, PSMD2, PSMB4, PSMD9, PSMA3, PSMD13, PSMC4	UBB, UBA52, PSMB6, PSMB5, PSMB7, UBC, PSMB1, PSMB3, PSMC5, RPS27A, PSMD4, PSMD8, PSMA7, PSMA1, PSMF1, PSMC3, PSMD3, PSMC2, PSMB2, PSMA4, PSMC1, PSME1, PSMA5, PSMD2, PSMB4, PSMD9, PSMA3, PSMD13
REACTOME_CROSS_PRESENTATION_OF_SOLUBLE_EXOGENOUS_ANTIGENS_ENDOSOMES	0.00138696	0.0197554	0.528399	3.49402	0	42	PSMB6, PSMB5, PSMB7, PSMB1, PSMB3, PSMC5, PSMD4, PSMD8, PSMA7, PSMA1, PSMF1, PSMC3, PSMD3, PSMC2, PSMB2, PSMA4, PSMC1, PSME1, PSMA5, PSMD2, PSMB4, PSMD9, PSMA3, PSMD13, PSMC4, PSMD7, PSMD11, MRC2, PSME2	PSMB6, PSMB5, PSMB7, PSMB1, PSMB3, PSMC5, PSMD4, PSMD8, PSMA7, PSMA1, PSMF1, PSMC3, PSMD3, PSMC2, PSMB2, PSMA4, PSMC1, PSME1, PSMA5, PSMD2, PSMB4, PSMD9, PSMA3, PSMD13
REACTOME_REGULATION_OF_RUNX3_EXPRESSION_AND_ACTIVITY	0.00130548	0.0197554	0.476865	3.47477	0	52	UBB, UBA52, PSMB6, PSMB5, PSMB7, UBC, PSMB1, PSMB3, PSMC5, RPS27A, PSMD4, PSMD8, PSMA7, PSMA1, PSMF1, PSMC3, PSMD3, PSMC2, PSMB2, PSMA4, PSMC1, PSME1, PSMA5, PSMD2, PSMB4, PSMD9, PSMA3, PSMD13, PSMC4	UBB, UBA52, PSMB6, PSMB5, PSMB7, UBC, PSMB1, PSMB3, PSMC5, RPS27A, PSMD4, PSMD8, PSMA7, PSMA1, PSMF1, PSMC3, PSMD3, PSMC2, PSMB2, PSMA4, PSMC1, PSME1, PSMA5, PSMD2, PSMB4, PSMD9, PSMA3, PSMD13
KIM_ALL_DISORDERS_CALB1_CORR_UP	0.00101317	0.0197554	0.240814	3.47231	0	411	ALDOA, OAZ1, PKM, UBB, TMEM59, MGST3, EEF2, CALM2, COX7A2, TMED2, GPX4, PSAP, FHL1, AKR1B1, HNRNPA0, PLD3, TUBB4B, COX8A, PFKP, PSMB6, ISCU, RABAC1, TUBB2A, ANXA7, OAZ2, VDAC2, UBC, ATP6V1F, ATP6V0B, COX7A2L, DCTN3, EID1, DSTN, CIRBP, MPC2, PCMT1, SUMO2, REEP5, ADRM1, TECR, SLC25A3, NDUFAB1, POLR2E, RAN, THY1, YWHAQ, BRD2, SNX17, PSMD8, NDUFV1, CYC1, DUSP14, MORF4L2, NDUFS3, MDH1, SUMO1, OAT, ERP…	ALDOA, OAZ1, PKM, UBB, TMEM59, MGST3, EEF2, CALM2, COX7A2, TMED2, GPX4, PSAP, FHL1, AKR1B1, HNRNPA0, PLD3, TUBB4B, COX8A, PFKP, PSMB6, ISCU, RABAC1, TUBB2A, ANXA7, OAZ2, VDAC2, UBC, ATP6V1F, ATP6V0B, COX7A2L, DCTN3, EID1, DSTN, CIRBP, MPC2, PCMT1, SUMO2, REEP5, ADRM1, TECR, SLC25A3, NDUFAB1, POLR2E, RAN, THY1, YWHAQ, BRD2, SNX17, PSMD8, NDUFV1, CYC1, DUSP14, MORF4L2, NDUFS3, MDH1, SUMO1, OAT, ERP…
REACTOME_APC_C_MEDIATED_DEGRADATION_OF_CELL_CYCLE_PROTEINS	0.00121212	0.0197554	0.410113	3.47197	0	73	UBB, UBA52, PSMB6, ANAPC11, PSMB5, PSMB7, UBC, PSMB1, PSMB3, PSMC5, RPS27A, PSMD4, PSMD8, ANAPC16, CDC26, PSMA7, PSMA1, PSMF1, PSMC3, PSMD3, UBE2E1, PSMC2, PSMB2, PSMA4, PSMC1, PSME1, PSMA5, PSMD2, SKP1, PSMB4, PSMD9, PSMA3, PSMD13, PSMC4, UBE2D1, PTTG1, BUB3, PSMD7, PSMD11, PSME2, UBE2S, ANAPC15, ANAPC5, CUL1, PSMB10, PSMD14, PSMD6, ANAPC10, PSMC6, ANAPC2	UBB, UBA52, PSMB6, ANAPC11, PSMB5, PSMB7, UBC, PSMB1, PSMB3, PSMC5, RPS27A, PSMD4, PSMD8, ANAPC16, CDC26, PSMA7, PSMA1, PSMF1, PSMC3, PSMD3, UBE2E1, PSMC2, PSMB2, PSMA4, PSMC1, PSME1, PSMA5, PSMD2, SKP1, PSMB4, PSMD9, PSMA3, PSMD13
REACTOME_CYCLIN_A_CDK2_ASSOCIATED_EVENTS_AT_S_PHASE_ENTRY	0.00121951	0.0197554	0.417357	3.46204	0	70	UBB, UBA52, PSMB6, PSMB5, PSMB7, UBC, PSMB1, PSMB3, PSMC5, RPS27A, PSMD4, CKS1B, PSMD8, PSMA7, PSMA1, PSMF1, CDKN1A, PSMC3, PSMD3, PSMC2, MYC, PSMB2, PSMA4, PSMC1, PSME1, PSMA5, CDK4, PSMD2, SKP1, PSMB4, PSMD9, PSMA3, PSMD13, PSMC4, PSMD7, PSMD11, MNAT1, CCND1, PSME2, TFDP2	UBB, UBA52, PSMB6, PSMB5, PSMB7, UBC, PSMB1, PSMB3, PSMC5, RPS27A, PSMD4, CKS1B, PSMD8, PSMA7, PSMA1, PSMF1, CDKN1A, PSMC3, PSMD3, PSMC2, MYC, PSMB2, PSMA4, PSMC1, PSME1, PSMA5, CDK4, PSMD2, SKP1, PSMB4, PSMD9, PSMA3, PSMD13
DACOSTA_UV_RESPONSE_VIA_ERCC3_UP	0.0010395	0.0197554	0.267381	3.44119	0	262	ALDOA, IGFBP6, SAP18, CDO1, JUNB, GSTP1, MRPL23, HEXIM1, PLD3, EEF1D, ERGIC3, EPHX1, BSG, RABAC1, CBR3, TUBB2A, NDUFB7, OAZ2, ITM2B, ATP6V1F, NDUFS7, OSR2, RPL23, BAD, EIF3I, NR4A1, ARPC4, BRD2, PSMD8, GLUL, NDUFV1, TMEM109, MGAT1, PLTP, S100A13, PDLIM7, CYP1B1, HSPA2, ZNHIT1, NEU1, PPP1CA, TMED1, NXF1, ERCC1, UROD, PSMC3, FKBP1A, CCDC85B, MEA1, GRHPR, ABHD14A, PHLDA2, CYB5R1, DNASE2, TOB1, AP2S1…	ALDOA, IGFBP6, SAP18, CDO1, JUNB, GSTP1, MRPL23, HEXIM1, PLD3, EEF1D, ERGIC3, EPHX1, BSG, RABAC1, CBR3, TUBB2A, NDUFB7, OAZ2, ITM2B, ATP6V1F, NDUFS7, OSR2, RPL23, BAD, EIF3I, NR4A1, ARPC4, BRD2, PSMD8, GLUL, NDUFV1, TMEM109, MGAT1, PLTP, S100A13, PDLIM7, CYP1B1, HSPA2, ZNHIT1, NEU1, PPP1CA, TMED1, NXF1, ERCC1, UROD, PSMC3, FKBP1A, CCDC85B, MEA1, GRHPR, ABHD14A, PHLDA2, CYB5R1, DNASE2, TOB1, AP2S1…
HOUSTIS_ROS	0.00143062	0.0197554	0.62694	3.43609	0	27	FTL, SOD1, GPX3, PRDX1, GPX4, TXN, GLRX, FTH1, PRDX6, PRDX2, PRDX4, MT1A, MT1X, PRDX3, CYP1B1, CAT, HMOX1, TXN2, SDC4, CP	FTL, SOD1, GPX3, PRDX1, GPX4, TXN, GLRX, FTH1, PRDX6, PRDX2, PRDX4, MT1A, MT1X, PRDX3, CYP1B1, CAT, HMOX1, TXN2
BOUDOUKHA_BOUND_BY_IGF2BP2	0.00117786	0.0197554	0.373848	3.42829	0	90	AK1, RPS10, RPL36A, S100A6, CRYAB, COX7C, RPS4X, COX8A, DYNLL1, RPS16, NDUFA1, TMEM147, FAU, RPS27A, HIGD2A, SMIM14, RPS15, FTH1, UAP1, SEC61B, VPS29, UNC50, TRIP6, LSM5, RPLP0, ROMO1, RAB31, UBE2D2, HSPA1B, SDF2, LSM10, SERPINE2, CISD1, VTI1B, NACA, VBP1, EMC6, ABRACL, RPL22, PDPN, SPOP, PEA15, CCND1, INSIG2, CCND3, CCNG1, GNG12, MAP1LC3B	AK1, RPS10, RPL36A, S100A6, CRYAB, COX7C, RPS4X, COX8A, DYNLL1, RPS16, NDUFA1, TMEM147, FAU, RPS27A, HIGD2A, SMIM14, RPS15, FTH1, UAP1, SEC61B, VPS29, UNC50, TRIP6, LSM5, RPLP0, ROMO1, RAB31, UBE2D2, HSPA1B, SDF2, LSM10, SERPINE2, CISD1, VTI1B, NACA
SESTO_RESPONSE_TO_UV_C6	0.00140056	0.0197554	0.584825	3.41733	0	31	HNRNPA1, ATF4, TGFBI, CKS1B, ECH1, DUT, POLD2, ACAT1, ITGB5, CYB5A, RGS2, CD99, FDPS, PTGR1, XRCC6, SND1, STK25, ATXN10, COMMD1, HMGN2, ACO2, RRAS, TNC, PTGS1, GADD45A, TSC22D1, TPBG, PYGL	HNRNPA1, ATF4, TGFBI, CKS1B, ECH1, DUT, POLD2, ACAT1, ITGB5, CYB5A, RGS2, CD99, FDPS, PTGR1, XRCC6, SND1, STK25
REACTOME_G1_S_DNA_DAMAGE_CHECKPOINTS	0.00125628	0.0197554	0.44716	3.41528	0	57	UBB, UBA52, PSMB6, PSMB5, PSMB7, UBC, PSMB1, PSMB3, PSMC5, RPS27A, PSMD4, PSMD8, PSMA7, PSMA1, PSMF1, CDKN1A, PSMC3, PSMD3, PSMC2, PSMB2, PSMA4, PSMC1, PSME1, PSMA5, PSMD2, PSMB4, PSMD9, PSMA3, PSMD13, PSMC4, PSMD7, PSMD11, PCBP4, PSME2	UBB, UBA52, PSMB6, PSMB5, PSMB7, UBC, PSMB1, PSMB3, PSMC5, RPS27A, PSMD4, PSMD8, PSMA7, PSMA1, PSMF1, CDKN1A, PSMC3, PSMD3, PSMC2, PSMB2, PSMA4, PSMC1, PSME1, PSMA5, PSMD2, PSMB4, PSMD9, PSMA3, PSMD13
REACTOME_ORC1_REMOVAL_FROM_CHROMATIN	0.00124069	0.0197554	0.435544	3.39526	0	60	UBB, UBA52, PSMB6, RBX1, PSMB5, PSMB7, UBC, PSMB1, PSMB3, PSMC5, RPS27A, PSMD4, PSMD8, PSMA7, PSMA1, PSMF1, PSMC3, PSMD3, PSMC2, PSMB2, PSMA4, PSMC1, PSME1, PSMA5, PSMD2, SKP1, PSMB4, PSMD9, PSMA3, PSMD13, PSMC4	UBB, UBA52, PSMB6, RBX1, PSMB5, PSMB7, UBC, PSMB1, PSMB3, PSMC5, RPS27A, PSMD4, PSMD8, PSMA7, PSMA1, PSMF1, PSMC3, PSMD3, PSMC2, PSMB2, PSMA4, PSMC1, PSME1, PSMA5, PSMD2, SKP1, PSMB4, PSMD9, PSMA3, PSMD13
GRADE_COLON_AND_RECTAL_CANCER_UP	0.00105263	0.0197554	0.273173	3.38221	0	227	EIF4A1, PKM, SAP18, CHCHD2, HNRNPA1, TPI1, PRDX1, LDHA, FXYD5, PSMB7, DDIT4, EIF3E, MAGED2, PSMB1, PSMB3, TGFBI, PSMD4, TALDO1, CKS2, ATP6AP2, ANXA5, RAN, THY1, CCT7, PDCD6, NQO2, EIF6, PRDX4, PPIA, PSMA1, POLD2, SNRPB, DPM1, GTF3A, RHEB, HSPE1, CCDC85B, SRSF2, ITGB5, UBE2N, MYC, CNBP, AAMP, METTL5, TKT, COPS8, LY6E, HM13, NAA10, POLR1D, GLO1, DDX1, OSER1, FBL, PSMA3, PCNA, MRPL3, CCT5, HMGB2, MT…	EIF4A1, PKM, SAP18, CHCHD2, HNRNPA1, TPI1, PRDX1, LDHA, FXYD5, PSMB7, DDIT4, EIF3E, MAGED2, PSMB1, PSMB3, TGFBI, PSMD4, TALDO1, CKS2, ATP6AP2, ANXA5, RAN, THY1, CCT7, PDCD6, NQO2, EIF6, PRDX4, PPIA, PSMA1, POLD2, SNRPB, DPM1, GTF3A, RHEB, HSPE1, CCDC85B, SRSF2, ITGB5, UBE2N, MYC, CNBP, AAMP, METTL5, TKT, COPS8, LY6E, HM13, NAA10, POLR1D, GLO1, DDX1, OSER1, FBL, PSMA3, PCNA, MRPL3, CCT5, HMGB2, MT…
REACTOME_REGULATION_OF_PTEN_STABILITY_AND_ACTIVITY	0.00123609	0.0197554	0.42725	3.37806	0	62	UBB, UBA52, PSMB6, PSMB5, PSMB7, UBC, CSNK2B, PSMB1, PSMB3, PSMC5, RPS27A, PSMD4, PSMD8, PSMA7, PSMA1, PSMF1, PSMC3, PSMD3, PSMC2, PSMB2, PSMA4, PSMC1, PSME1, PSMA5, PSMD2, PSMB4, PSMD9, PSMA3, PSMD13, MKRN1, PSMC4, PSMD7, PSMD11, RNF146	UBB, UBA52, PSMB6, PSMB5, PSMB7, UBC, CSNK2B, PSMB1, PSMB3, PSMC5, RPS27A, PSMD4, PSMD8, PSMA7, PSMA1, PSMF1, PSMC3, PSMD3, PSMC2, PSMB2, PSMA4, PSMC1, PSME1, PSMA5, PSMD2, PSMB4, PSMD9, PSMA3, PSMD13
REACTOME_SIGNALING_BY_NOTCH4	0.00121212	0.0197554	0.398256	3.37158	0	73	UBB, UBA52, PSMB6, RBX1, PSMB5, PSMB7, UBC, PSMB1, PSMB3, PSMC5, RPS27A, PSENEN, PSMD4, PSMD8, APH1A, PSMA7, PSMA1, PSMF1, PSMC3, PSMD3, PSMC2, PSMB2, PSMA4, PSMC1, PSME1, PSMA5, PSMD2, SKP1, PSMB4, PSMD9, PSMA3, PSMD13, PSMC4, NOTCH2, PSMD7, RBPJ, PSMD11, PSME2, NCSTN, SNW1, CUL1, PSMB10, PSMD14, PSMD6, ACTA2, HES1	UBB, UBA52, PSMB6, RBX1, PSMB5, PSMB7, UBC, PSMB1, PSMB3, PSMC5, RPS27A, PSENEN, PSMD4, PSMD8, APH1A, PSMA7, PSMA1, PSMF1, PSMC3, PSMD3, PSMC2, PSMB2, PSMA4, PSMC1, PSME1, PSMA5, PSMD2, SKP1, PSMB4, PSMD9, PSMA3, PSMD13
REACTOME_REGULATION_OF_RAS_BY_GAPS	0.00123609	0.0197554	0.434375	3.37016	0	59	UBB, UBA52, PSMB6, RBX1, PSMB5, PSMB7, UBC, PSMB1, PSMB3, PSMC5, RPS27A, PSMD4, PSMD8, PSMA7, PSMA1, PSMF1, PSMC3, PSMD3, PSMC2, PSMB2, PSMA4, PSMC1, PSME1, PSMA5, PSMD2, PSMB4, PSMD9, PSMA3, PSMD13, PSMC4	UBB, UBA52, PSMB6, RBX1, PSMB5, PSMB7, UBC, PSMB1, PSMB3, PSMC5, RPS27A, PSMD4, PSMD8, PSMA7, PSMA1, PSMF1, PSMC3, PSMD3, PSMC2, PSMB2, PSMA4, PSMC1, PSME1, PSMA5, PSMD2, PSMB4, PSMD9, PSMA3, PSMD13
CAIRO_HEPATOBLASTOMA_CLASSES_UP	0.0010101	0.0197554	0.226839	3.36208	0	475	EIF4A1, RPL8, RPL10A, RPL15, CHCHD2, TPI1, RPL19, EEF1D, RPL4, CLIC1, ERGIC3, RBX1, RPS16, BSG, RPS14, EIF3F, RPS9, RPL18A, PSMB5, EIF3L, ENO1, RPS6, TAF9, VDAC2, CSNK2B, RPL37A, EIF3E, PDGFRL, RPS3, EIF3H, CKS2, SEC61G, SLC25A3, APRT, SUPT4H1, RPL23, EIF4A3, DGUOK, PRDX6, RAN, PHB, FKBP10, CCT7, P4HB, CYC1, IMPDH2, RPL6, PLTP, STOML2, UQCRH, PLIN3, RPL14, PRDX4, RPLP0, ILF2, UQCRB, KPNA2, MIF, N…	EIF4A1, RPL8, RPL10A, RPL15, CHCHD2, TPI1, RPL19, EEF1D, RPL4, CLIC1, ERGIC3, RBX1, RPS16, BSG, RPS14, EIF3F, RPS9, RPL18A, PSMB5, EIF3L, ENO1, RPS6, TAF9, VDAC2, CSNK2B, RPL37A, EIF3E, PDGFRL, RPS3, EIF3H, CKS2, SEC61G, SLC25A3, APRT, SUPT4H1, RPL23, EIF4A3, DGUOK, PRDX6, RAN, PHB, FKBP10, CCT7, P4HB, CYC1, IMPDH2, RPL6, PLTP, STOML2, UQCRH, PLIN3, RPL14, PRDX4, RPLP0, ILF2, UQCRB, KPNA2, MIF, N…
REACTOME_ANTIGEN_PROCESSING_CROSS_PRESENTATION	0.00118765	0.0197554	0.372045	3.35837	0	86	UBB, UBA52, PSMB6, PSMB5, PSMB7, UBC, PSMB1, PSMB3, PSMC5, RPS27A, PSMD4, SEC61G, SEC61B, PSMD8, PSMA7, CTSL, PSMA1, PSMF1, PSMC3, PSMD3, PSMC2, ITGB5, PSMB2, PSMA4, PSMC1, PSME1, PSMA5, PSMD2, CD14, PSMB4, PSMD9, PDIA3, PSMA3, PSMD13, LY96, PSMC4, STX4, VAMP3, CYBA, PSMD7, PSMD11, MRC2, PSME2, CALR	UBB, UBA52, PSMB6, PSMB5, PSMB7, UBC, PSMB1, PSMB3, PSMC5, RPS27A, PSMD4, SEC61G, SEC61B, PSMD8, PSMA7, CTSL, PSMA1, PSMF1, PSMC3, PSMD3, PSMC2, ITGB5, PSMB2, PSMA4, PSMC1, PSME1, PSMA5, PSMD2, CD14, PSMB4, PSMD9, PDIA3, PSMA3, PSMD13
HONMA_DOCETAXEL_RESISTANCE	0.00142045	0.0197554	0.591148	3.35712	0	29	ANGPTL2, TUBA1B, GAPDH, GSTP1, COX7C, DYNLL1, RPL38, ENO1, S100A10, CFL1, SLC25A3, APRT, TUBB, NDUFS3, MRPS6, PDCD5, RPN2, IFI6, MRPL17, MAD2L2	ANGPTL2, TUBA1B, GAPDH, GSTP1, COX7C, DYNLL1, RPL38, ENO1, S100A10, CFL1, SLC25A3, APRT, TUBB, NDUFS3, MRPS6, PDCD5, RPN2
NADLER_OBESITY_UP	0.00125945	0.0197554	0.442702	3.35421	0	56	LGALS3, CRYAB, PSAP, BGN, PLD3, DAD1, CAPG, FXYD5, NEDD8, PFN1, CFL1, GRN, MFGE8, CTSD, CTSK, CD68, CTSA, PLTP, SERPINF1, MT1X, MIF, CSTB, SEC13, DYNLT1, LRP1, CKB, LGMN, FBLN2, CTSB, PEA15, C1QB, UCP2, FCER1G, COL1A1	LGALS3, CRYAB, PSAP, BGN, PLD3, DAD1, CAPG, FXYD5, NEDD8, PFN1, CFL1, GRN, MFGE8, CTSD, CTSK, CD68, CTSA, PLTP, SERPINF1, MT1X, MIF, CSTB, SEC13, DYNLT1, LRP1, CKB, LGMN
REACTOME_ASYMMETRIC_LOCALIZATION_OF_PCP_PROTEINS	0.00126103	0.0197554	0.444947	3.35211	0	55	UBB, UBA52, PSMB6, PSMB5, PSMB7, UBC, PSMB1, PSMB3, PSMC5, RPS27A, PSMD4, PSMD8, PSMA7, PSMA1, PSMF1, PSMC3, PSMD3, PSMC2, PSMB2, PSMA4, PSMC1, PSME1, PSMA5, PSMD2, PSMB4, PSMD9, PSMA3, PSMD13, PSMC4	UBB, UBA52, PSMB6, PSMB5, PSMB7, UBC, PSMB1, PSMB3, PSMC5, RPS27A, PSMD4, PSMD8, PSMA7, PSMA1, PSMF1, PSMC3, PSMD3, PSMC2, PSMB2, PSMA4, PSMC1, PSME1, PSMA5, PSMD2, PSMB4, PSMD9, PSMA3, PSMD13
BURTON_ADIPOGENESIS_6	0.00110497	0.0197554	0.311292	3.35192	0	144	LUM, CD151, COX7A2, CFD, COX5B, UQCRQ, MGST1, MRPL51, NDUFB7, NDUFB6, NDUFB9, NNMT, SDHC, NDUFB2, TUFM, REEP5, NDUFC1, CBR1, NDUFB5, COX7B, NDUFS3, SDHB, NDUFB3, UQCRB, GRHPR, UQCRC2, SCP2, CYB5A, UQCRC1, TKT, HIBADH, NDUFA9, CAT, PDAP1, DECR1, DNAJC15, SUCLG1, NDUFA5, PDHB, UQCR10, PNPLA2, C20orf27, LDHB, GCSH, DDT, FAH, SDHA, CDKN2C, CHCHD3, PLA2G12A, SAMM50, MPDU1, SGCD, HSD17B12, DHRS7B, ACAA…	LUM, CD151, COX7A2, CFD, COX5B, UQCRQ, MGST1, MRPL51, NDUFB7, NDUFB6, NDUFB9, NNMT, SDHC, NDUFB2, TUFM, REEP5, NDUFC1, CBR1, NDUFB5, COX7B, NDUFS3, SDHB, NDUFB3, UQCRB, GRHPR, UQCRC2, SCP2, CYB5A, UQCRC1, TKT, HIBADH, NDUFA9, CAT, PDAP1, DECR1, DNAJC15, SUCLG1, NDUFA5, PDHB, UQCR10, PNPLA2, C20orf27
REACTOME_RUNX1_REGULATES_TRANSCRIPTION_OF_GENES_INVOLVED_IN_DIFFERENTIATION_OF_HSCS	0.00125628	0.0197554	0.438644	3.35023	0	57	UBB, UBA52, PSMB6, PSMB5, PSMB7, UBC, PSMB1, PSMB3, PSMC5, RPS27A, PSMD4, PSMD8, PSMA7, PSMA1, PSMF1, PSMC3, PSMD3, PSMC2, PSMB2, PSMA4, PSMC1, PSME1, PSMA5, PSMD2, PSMB4, PSMD9, PSMA3, PSMD13, PSMC4, PSMD7, PSMD11, MNAT1	UBB, UBA52, PSMB6, PSMB5, PSMB7, UBC, PSMB1, PSMB3, PSMC5, RPS27A, PSMD4, PSMD8, PSMA7, PSMA1, PSMF1, PSMC3, PSMD3, PSMC2, PSMB2, PSMA4, PSMC1, PSME1, PSMA5, PSMD2, PSMB4, PSMD9, PSMA3, PSMD13
REACTOME_REGULATION_OF_RUNX2_EXPRESSION_AND_ACTIVITY	0.00123609	0.0197554	0.423206	3.34608	0	62	UBB, UBA52, PSMB6, RBX1, PSMB5, PSMB7, UBC, PSMB1, PSMB3, PSMC5, RPS27A, PSMD4, PSMD8, PSMA7, PSMA1, PSMF1, PSMC3, PSMD3, PSMC2, PSMB2, PSMA4, PSMC1, PSME1, PSMA5, PSMD2, SKP1, PSMB4, PSMD9, PSMA3, PSMD13, PSMC4	UBB, UBA52, PSMB6, RBX1, PSMB5, PSMB7, UBC, PSMB1, PSMB3, PSMC5, RPS27A, PSMD4, PSMD8, PSMA7, PSMA1, PSMF1, PSMC3, PSMD3, PSMC2, PSMB2, PSMA4, PSMC1, PSME1, PSMA5, PSMD2, SKP1, PSMB4, PSMD9, PSMA3, PSMD13
OUELLET_OVARIAN_CANCER_INVASIVE_VS_LMP_UP	0.00114548	0.0197554	0.349483	3.33369	0	99	CD9, HERPUD1, LDHA, CAPG, SLC25A5, COX6A1, CSNK2B, SUMO2, CKS2, CKS1B, KDELR2, HMGN3, POLR2K, COX7B, CD47, MDH1, SUMO1, NDUFV2, OAT, SDHB, CYCS, DPM1, SPCS2, CSTB, SDCBP, ARF4, PSMB2, SNRPB2, PTS, TMED10, RANBP1, GLO1, PSMB4, ACP1, COPS5, PSMA3, MRPL3, HMGB2, SLC35B1, RALY, BTG3, DDX39A, FH, CFI, UBE2V2, UBA1, SLC35A2, TCEA1, RAF1, PARP1, MAPRE1, PTGS1, CBX1, COPB2, ATP1B3	CD9, HERPUD1, LDHA, CAPG, SLC25A5, COX6A1, CSNK2B, SUMO2, CKS2, CKS1B, KDELR2, HMGN3, POLR2K, COX7B, CD47, MDH1, SUMO1, NDUFV2, OAT, SDHB, CYCS, DPM1, SPCS2, CSTB, SDCBP, ARF4, PSMB2, SNRPB2, PTS, TMED10, RANBP1, GLO1, PSMB4, ACP1, COPS5, PSMA3, MRPL3, HMGB2
REACTOME_SWITCHING_OF_ORIGINS_TO_A_POST_REPLICATIVE_STATE	0.00121065	0.0197554	0.388289	3.33029	0	77	UBB, UBA52, PSMB6, RBX1, ANAPC11, PSMB5, PSMB7, UBC, PSMB1, PSMB3, PSMC5, RPS27A, PSMD4, PSMD8, ANAPC16, CDC26, PSMA7, PSMA1, PSMF1, PSMC3, PSMD3, UBE2E1, PSMC2, PSMB2, PSMA4, PSMC1, PSME1, PSMA5, PSMD2, SKP1, PSMB4, PSMD9, PSMA3, PSMD13, PSMC4, UBE2D1, PSMD7, PSMD11, PSME2, UBE2S, ANAPC15, ANAPC5, CUL1, PSMB10, PSMD14, MCM7, PSMD6, ORC4, ANAPC10, PSMC6, ANAPC2	UBB, UBA52, PSMB6, RBX1, ANAPC11, PSMB5, PSMB7, UBC, PSMB1, PSMB3, PSMC5, RPS27A, PSMD4, PSMD8, ANAPC16, CDC26, PSMA7, PSMA1, PSMF1, PSMC3, PSMD3, UBE2E1, PSMC2, PSMB2, PSMA4, PSMC1, PSME1, PSMA5, PSMD2, SKP1, PSMB4, PSMD9, PSMA3, PSMD13
ZHANG_RESPONSE_TO_CANTHARIDIN_DN	0.00125628	0.0197554	0.435092	3.3231	0	57	SLC25A6, RPL15, EEF1D, RPL4, RPS14, COX4I1, RHOC, NDUFB6, NDUFB2, NDUFS3, UQCRH, PGAM1, POLD2, GTF3A, RPSA, MYC, TKT, CDK4, NOP16, PFKL, MRPL3, RUVBL2, SNRPC, TIMM17B, SNRPD1, RPL29, PA2G4, POLR2H, NOP56, HADHA, QDPR, SNRPA1, SNRPA, FARSA, TRAP1, IDH3A, TUBG1, MCM7	SLC25A6, RPL15, EEF1D, RPL4, RPS14, COX4I1, RHOC, NDUFB6, NDUFB2, NDUFS3, UQCRH, PGAM1, POLD2, GTF3A, RPSA, MYC, TKT, CDK4, NOP16, PFKL, MRPL3
FLECHNER_PBL_KIDNEY_TRANSPLANT_OK_VS_DONOR_UP	0.0011325	0.0197554	0.324601	3.31935	0	125	RPS20, TMED2, RPL19, LAMTOR5, ACTB, CLU, EIF3F, RAD23A, LRP10, TXN, CAPZB, RPS23, CTSD, HAX1, RPL23, FTH1, CTSK, CCT7, NDUFB5, CYC1, PLIN3, OAT, RPL35, RPLP0, UBE2I, RGS2, RPS29, RPL11, PSMA4, SMARCE1, PSMA5, CD58, LSM2, OXA1L, TAF7, PSMB4, CPNE1, PSMD9, CDIPT, PCF11, PTGER2, PRMT1, KLHL21, VDAC1, TIMM17A, PA2G4, RSU1, DCTD, DAP3, RBPJ, HBEGF, ACO2, ARID5A, PPP1R15A, ANAPC13, EEF1B2, PRPS1, SF3B4…	RPS20, TMED2, RPL19, LAMTOR5, ACTB, CLU, EIF3F, RAD23A, LRP10, TXN, CAPZB, RPS23, CTSD, HAX1, RPL23, FTH1, CTSK, CCT7, NDUFB5, CYC1, PLIN3, OAT, RPL35, RPLP0, UBE2I, RGS2, RPS29, RPL11, PSMA4, SMARCE1, PSMA5, CD58, LSM2, OXA1L, TAF7, PSMB4, CPNE1, PSMD9, CDIPT
DIAZ_CHRONIC_MYELOGENOUS_LEUKEMIA_UP	0.000999001	0.0197554	0.194898	3.31673	0	1174	RPL31, SOD1, S100A6, PLP2, TMEM59, TPI1, ANXA4, EMP3, COMT, CRIP1, TMED2, PEBP1, HNRNPA0, ARL6IP5, DAD1, CCNI, NDFIP1, ATP6V0E1, ERGIC3, PFKP, NDUFC2, CD63, BSG, PSMB5, MDH2, ANXA7, SRI, AP2M1, TAF9, OAZ2, NDUFB6, TBCB, PFN1, S100A10, PSMB1, NDUFS4, TXN, EID1, DSTN, AUP1, CNPY2, TMBIM1, PCMT1, CAPZB, PMP22, SNRPG, TSPAN4, ATP6AP2, RNF130, ILK, NDUFAB1, ITGB1BP1, ARL5A, TM2D1, BLVRB, DGUOK, CAMLG,…	RPL31, SOD1, S100A6, PLP2, TMEM59, TPI1, ANXA4, EMP3, COMT, CRIP1, TMED2, PEBP1, HNRNPA0, ARL6IP5, DAD1, CCNI, NDFIP1, ATP6V0E1, ERGIC3, PFKP, NDUFC2, CD63, BSG, PSMB5, MDH2, ANXA7, SRI, AP2M1, TAF9, OAZ2, NDUFB6, TBCB, PFN1, S100A10, PSMB1, NDUFS4, TXN, EID1, DSTN, AUP1, CNPY2, TMBIM1, PCMT1, CAPZB, PMP22, SNRPG, TSPAN4, ATP6AP2, RNF130, ILK, NDUFAB1, ITGB1BP1, ARL5A, TM2D1, BLVRB, DGUOK, CAMLG,…
REACTOME_SYNTHESIS_OF_DNA	0.00116686	0.0197554	0.352808	3.31469	0	96	UBB, UBA52, POLD4, PSMB6, RBX1, ANAPC11, PSMB5, PSMB7, UBC, PSMB1, PSMB3, PSMC5, RPS27A, PSMD4, PSMD8, ANAPC16, CDC26, PSMA7, PSMA1, PSMF1, POLD2, PSMC3, PSMD3, UBE2E1, PSMC2, PSMB2, PSMA4, POLE4, PSMC1, PSME1, PSMA5, PSMD2, RPA3, SKP1, PSMB4, PSMD9, PSMA3, PSMD13, PCNA, PSMC4, UBE2D1, PSMD7, PSMD11, RPA2, PSME2, UBE2S, RPA1, ANAPC15, ANAPC5, RFC1, CUL1, POLE3, PSMB10, PSMD14, MCM7, PSMD6, ORC4, …	UBB, UBA52, POLD4, PSMB6, RBX1, ANAPC11, PSMB5, PSMB7, UBC, PSMB1, PSMB3, PSMC5, RPS27A, PSMD4, PSMD8, ANAPC16, CDC26, PSMA7, PSMA1, PSMF1, POLD2, PSMC3, PSMD3, UBE2E1, PSMC2, PSMB2, PSMA4, POLE4, PSMC1, PSME1, PSMA5, PSMD2, RPA3, SKP1, PSMB4, PSMD9, PSMA3, PSMD13, PCNA
REACTOME_FCERI_MEDIATED_NF_KB_ACTIVATION	0.00122249	0.0197554	0.400853	3.31094	0	69	UBB, UBA52, PSMB6, PSMB5, PSMB7, UBC, PSMB1, PSMB3, PSMC5, RPS27A, PSMD4, PSMD8, UBE2D2, PSMA7, PSMA1, PSMF1, PSMC3, PSMD3, PSMC2, UBE2N, PSMB2, PSMA4, PSMC1, PSME1, PSMA5, PSMD2, SKP1, PSMB4, PSMD9, PSMA3, PSMD13, PSMC4, UBE2D1, NFKBIA, PSMD7, PSMD11	UBB, UBA52, PSMB6, PSMB5, PSMB7, UBC, PSMB1, PSMB3, PSMC5, RPS27A, PSMD4, PSMD8, UBE2D2, PSMA7, PSMA1, PSMF1, PSMC3, PSMD3, PSMC2, UBE2N, PSMB2, PSMA4, PSMC1, PSME1, PSMA5, PSMD2, SKP1, PSMB4, PSMD9, PSMA3, PSMD13
YAO_TEMPORAL_RESPONSE_TO_PROGESTERONE_CLUSTER_10	0.00123305	0.0197554	0.416539	3.30997	0	63	PRDX1, TMED2, LDHA, DAD1, DYNLL1, POLR2L, VDAC2, EDF1, POLR2F, MPC2, FKBP2, EIF3G, COX17, CCT7, SUMO1, CERS2, OSTC, HSPE1, SERP1, PSMA4, EIF1B, MRPL40, TMEM11, ATF1, RPN2, CACYBP, PCNA, CDK2AP2, SSB, GCSH, SSRP1, ADK, FKBP4, PEX2, YIPF5, CHCHD7, SLC30A5, APMAP, SLC1A4, SF3A3, USO1, SSU72	PRDX1, TMED2, LDHA, DAD1, DYNLL1, POLR2L, VDAC2, EDF1, POLR2F, MPC2, FKBP2, EIF3G, COX17, CCT7, SUMO1, CERS2, OSTC, HSPE1, SERP1, PSMA4, EIF1B, MRPL40, TMEM11, ATF1, RPN2, CACYBP, PCNA, CDK2AP2
NUTT_GBM_VS_AO_GLIOMA_DN	0.00140252	0.0197554	0.557978	3.30375	0	32	RPS20, RPL23A, RPL27A, RPLP2, ANGPTL2, RPS13, RPL4, EIF3F, RPS6, VDAC2, EIF3E, POLR2F, CIRBP, YIF1A, RPL36AL, UQCRB, RPL24, ID1, RPL30	RPS20, RPL23A, RPL27A, RPLP2, ANGPTL2, RPS13, RPL4, EIF3F, RPS6, VDAC2, EIF3E, POLR2F, CIRBP, YIF1A, RPL36AL, UQCRB, RPL24, ID1, RPL30
FLECHNER_BIOPSY_KIDNEY_TRANSPLANT_REJECTED_VS_OK_DN	0.00101626	0.0197554	0.2307	3.29937	0	400	CD9, SOD1, HSPB1, GPX3, CRYAB, COMT, CYB5R3, PEBP1, LAMTOR5, ATP6V0E1, ESD, UQCRQ, AKR1C1, TUBB2A, SLC3A2, ANXA7, COX7A1, COX6A1, ITM2B, VDAC2, NDUFS4, SDHC, TXN, UGDH, DSTN, MPC2, AKR1A1, HSPA8, TECR, FKBP2, GLRX, NDUFAB1, NDUFS8, LRPAP1, AQP1, SPTSSA, PHB, GHITM, EIF3I, NDUFB5, TNFRSF11B, COX7B, PRDX2, MORF4L2, NQO2, MDH1, FAM3C, OAT, SDHB, PGK1, DNAJB9, ECH1, PGRMC1, CYCS, RAB1A, MT1X, PRDX3, …	CD9, SOD1, HSPB1, GPX3, CRYAB, COMT, CYB5R3, PEBP1, LAMTOR5, ATP6V0E1, ESD, UQCRQ, AKR1C1, TUBB2A, SLC3A2, ANXA7, COX7A1, COX6A1, ITM2B, VDAC2, NDUFS4, SDHC, TXN, UGDH, DSTN, MPC2, AKR1A1, HSPA8, TECR, FKBP2, GLRX, NDUFAB1, NDUFS8, LRPAP1, AQP1, SPTSSA, PHB, GHITM, EIF3I, NDUFB5, TNFRSF11B, COX7B, PRDX2, MORF4L2, NQO2, MDH1, FAM3C, OAT, SDHB, PGK1, DNAJB9, ECH1, PGRMC1, CYCS, RAB1A, MT1X, PRDX3, …
YAMASHITA_LIVER_CANCER_WITH_EPCAM_UP	0.00138696	0.0197554	0.498929	3.29915	0	42	RPL13A, RPL31, RPL23A, RPS10, RPL17, HNRNPA1, FMOD, RPS4X, EIF3F, RPS27A, RPS3, RPL9, POLR2E, RPS3A, RPL6, RPL35, RPLP0, RPSA, RPL7A, RPS12, RPS7, MRPL3, RPS4Y1	RPL13A, RPL31, RPL23A, RPS10, RPL17, HNRNPA1, FMOD, RPS4X, EIF3F, RPS27A, RPS3, RPL9, POLR2E, RPS3A, RPL6, RPL35, RPLP0, RPSA, RPL7A, RPS12, RPS7, MRPL3
KAAB_HEART_ATRIUM_VS_VENTRICLE_UP	0.00106952	0.0197554	0.283933	3.27867	0	182	COMP, PRELP, DPT, IGFBP6, ID2, GPX3, CDO1, NUPR1, PRDX1, FMOD, CRIP1, RPL3, PLA2G2A, POLD4, ERGIC3, MYL6, CD63, AKR1C1, RABAC1, TUBB2A, EEF1A1, MAGED2, AKR1A1, GRN, PDLIM4, KDELR2, BAD, TMED3, VIM, ISLR, CSRP1, PRSS23, FAM114A1, CD47, TRIP6, S100A13, ADM, PAM, EFEMP1, NUCB1, RPSA, C1R, PRAF2, NTRK2, CCDC85B, TMEM106C, OS9, TGFB1I1, VCAN, DDR2, VAT1, TAGLN2, SFRP1, SGCE, RTN4, AEBP1, SND1, CDC123,…	COMP, PRELP, DPT, IGFBP6, ID2, GPX3, CDO1, NUPR1, PRDX1, FMOD, CRIP1, RPL3, PLA2G2A, POLD4, ERGIC3, MYL6, CD63, AKR1C1, RABAC1, TUBB2A, EEF1A1, MAGED2, AKR1A1, GRN, PDLIM4, KDELR2, BAD, TMED3, VIM, ISLR, CSRP1, PRSS23, FAM114A1, CD47, TRIP6, S100A13, ADM, PAM, EFEMP1, NUCB1, RPSA, C1R, PRAF2, NTRK2, CCDC85B, TMEM106C, OS9, TGFB1I1, VCAN, DDR2, VAT1, TAGLN2, SFRP1, SGCE, RTN4, AEBP1, SND1, CDC123,…
REACTOME_DEVELOPMENTAL_BIOLOGY	0.00100908	0.0197554	0.212682	3.26892	0	569	RPL13A, RPL7, RPL31, RPS20, RPL23A, RPL27, RPL27A, RPL41, RPL21, RPL10, RPL8, RPS10, RPLP2, RPL36A, RPL10A, ARPC1B, UBB, RPL15, TUBA1B, ADIRF, RPL17, RPS25, RPS5, RPL19, RPL35A, RPS13, RPL3, TUBB4B, RPL26, RPS4X, UBA52, RPL4, ACTB, PSMB6, RBX1, MYL6, RPL38, RPS16, RPS14, TUBA1A, RPS9, RPL18A, PSMB5, RPS27, ACTG1, TUBB2A, PSMB7, POLR2L, RHOC, RPS6, FAU, AP2M1, SDC2, UBC, CSNK2B, PFN1, RPL37A, POLR…	RPL13A, RPL7, RPL31, RPS20, RPL23A, RPL27, RPL27A, RPL41, RPL21, RPL10, RPL8, RPS10, RPLP2, RPL36A, RPL10A, ARPC1B, UBB, RPL15, TUBA1B, ADIRF, RPL17, RPS25, RPS5, RPL19, RPL35A, RPS13, RPL3, TUBB4B, RPL26, RPS4X, UBA52, RPL4, ACTB, PSMB6, RBX1, MYL6, RPL38, RPS16, RPS14, TUBA1A, RPS9, RPL18A, PSMB5, RPS27, ACTG1, TUBB2A, PSMB7, POLR2L, RHOC, RPS6, FAU, AP2M1, SDC2, UBC, CSNK2B, PFN1, RPL37A, POLR…
REACTOME_HEDGEHOG_OFF_STATE	0.00117096	0.0197554	0.354078	3.26836	0	91	UBB, TUBA1B, TUBB4B, UBA52, PSMB6, RBX1, TUBA1A, PSMB5, TUBB2A, PSMB7, UBC, PSMB1, PSMB3, PSMC5, RPS27A, PSMD4, PSMD8, PSMA7, PSMA1, PSMF1, TUBA1C, IFT57, PSMC3, PSMD3, PSMC2, TUBB2B, PSMB2, PSMA4, PSMC1, PSME1, PSMA5, PSMD2, SKP1, PSMB4, PSMD9, PSMA3, PSMD13, PSMC4, PSMD7, IFT52, PSMD11, GLI3, TUBB6, PSME2, TULP3	UBB, TUBA1B, TUBB4B, UBA52, PSMB6, RBX1, TUBA1A, PSMB5, TUBB2A, PSMB7, UBC, PSMB1, PSMB3, PSMC5, RPS27A, PSMD4, PSMD8, PSMA7, PSMA1, PSMF1, TUBA1C, IFT57, PSMC3, PSMD3, PSMC2, TUBB2B, PSMB2, PSMA4, PSMC1, PSME1, PSMA5, PSMD2, SKP1, PSMB4, PSMD9, PSMA3, PSMD13
REACTOME_UCH_PROTEINASES	0.00121655	0.0197554	0.384236	3.25734	0	74	UBB, UBA52, ACTB, NEDD8, PSMB6, PSMB5, PSMB7, UBC, PSMB1, PSMB3, PSMC5, RPS27A, PSMD4, ADRM1, PSMD8, PSMA7, PSMA1, PSMF1, PSMC3, PSMD3, PSMC2, PSMB2, PSMA4, PSMC1, PSME1, PSMA5, PSMD2, INO80C, PSMB4, PSMD9, PSMA3, PSMD13, PSMC4, PSMD7, PSMD11, INO80E, MCRS1, ACTL6A, PSME2	UBB, UBA52, ACTB, NEDD8, PSMB6, PSMB5, PSMB7, UBC, PSMB1, PSMB3, PSMC5, RPS27A, PSMD4, ADRM1, PSMD8, PSMA7, PSMA1, PSMF1, PSMC3, PSMD3, PSMC2, PSMB2, PSMA4, PSMC1, PSME1, PSMA5, PSMD2, INO80C, PSMB4, PSMD9, PSMA3, PSMD13
REACTOME_PROTEIN_LOCALIZATION	0.0011236	0.0197554	0.313944	3.25562	0	131	UBB, SLC25A6, TOMM7, CHCHD2, UBA52, FIS1, VAMP2, UBC, RPS27A, SEC61G, DNAJC19, CAMLG, COX17, SEC61B, CYC1, ECH1, UBE2D2, TIMM13, GSTK1, IDH3G, TOMM22, SERP1, SCP2, CYB5A, CRAT, CAT, BAG6, HMOX1, TIMM8B, PRNP, TIMM10, ALDH3A2, CHCHD5, STX5, ZFAND6, TIMM9, MPV17, UBE2D1, COA4, MTX1, TIMM17B, SLC25A4, MTX2, PHYH, PMPCB, CHCHD3, VDAC1, TIMM50, TIMM17A, SAMM50, UBE2J2, TIMM44, ACO2, ECI2, HSCB, ACAA1,…	UBB, SLC25A6, TOMM7, CHCHD2, UBA52, FIS1, VAMP2, UBC, RPS27A, SEC61G, DNAJC19, CAMLG, COX17, SEC61B, CYC1, ECH1, UBE2D2, TIMM13, GSTK1, IDH3G, TOMM22, SERP1, SCP2, CYB5A, CRAT, CAT, BAG6, HMOX1, TIMM8B, PRNP, TIMM10, ALDH3A2, CHCHD5, STX5, ZFAND6
REACTOME_DNA_REPLICATION	0.00114943	0.0197554	0.337039	3.24936	0	102	UBB, UBA52, POLD4, PSMB6, RBX1, ANAPC11, PSMB5, PSMB7, UBC, PSMB1, PSMB3, PSMC5, RPS27A, PSMD4, PSMD8, ANAPC16, CDC26, PSMA7, PSMA1, PSMF1, POLD2, PSMC3, PSMD3, UBE2E1, PSMC2, PSMB2, PSMA4, POLE4, PSMC1, PSME1, PSMA5, PSMD2, RPA3, SKP1, PSMB4, PSMD9, PSMA3, PSMD13, PCNA, PSMC4, UBE2D1, PSMD7, PSMD11, RPA2, PSME2, UBE2S, RPA1, KPNB1, ANAPC15, ANAPC5, RFC1, CUL1, POLE3, PSMB10, PSMD14, MCM7, PSMD6,…	UBB, UBA52, POLD4, PSMB6, RBX1, ANAPC11, PSMB5, PSMB7, UBC, PSMB1, PSMB3, PSMC5, RPS27A, PSMD4, PSMD8, ANAPC16, CDC26, PSMA7, PSMA1, PSMF1, POLD2, PSMC3, PSMD3, UBE2E1, PSMC2, PSMB2, PSMA4, POLE4, PSMC1, PSME1, PSMA5, PSMD2, RPA3, SKP1, PSMB4, PSMD9, PSMA3, PSMD13, PCNA
PAL_PRMT5_TARGETS_UP	0.0010917	0.0197554	0.292374	3.24211	0	158	ID2, HNRNPA1, EMP3, NDUFA13, CAPG, PSMB5, TUBB2A, ERH, SLIRP, TGFBI, TUFM, CKS2, CKS1B, SPTSSA, SERF2, LSM3, MRPL18, DTD1, ECH1, KPNA2, ELOF1, MRPS21, CUEDC2, CYP1B1, NME1, SPCS2, STRAP, COL6A2, ECHS1, GUSB, PSMC3, C1R, VCAN, SMARCE1, CDK4, LSM2, AURKAIP1, UBE2E3, PPA2, ARL2BP, PPP1R7, TSEN34, AMD1, CPNE1, MRPL20, HMGB2, LUC7L3, COPS3, FSTL1, CALM3, CETN2, PRELID1, EMC6, GAS1, LARP7, HMGN2, LAGE3…	ID2, HNRNPA1, EMP3, NDUFA13, CAPG, PSMB5, TUBB2A, ERH, SLIRP, TGFBI, TUFM, CKS2, CKS1B, SPTSSA, SERF2, LSM3, MRPL18, DTD1, ECH1, KPNA2, ELOF1, MRPS21, CUEDC2, CYP1B1, NME1, SPCS2, STRAP, COL6A2, ECHS1, GUSB, PSMC3, C1R, VCAN, SMARCE1, CDK4, LSM2, AURKAIP1, UBE2E3, PPA2, ARL2BP, PPP1R7, TSEN34, AMD1, CPNE1, MRPL20, HMGB2
REACTOME_NUCLEOTIDE_EXCISION_REPAIR	0.00117233	0.0197554	0.35011	3.23981	0	93	UBB, UBA52, POLD4, ACTB, RBX1, POLR2L, RAD23A, UBC, POLR2J, COPS6, POLR2F, RPS27A, SUMO2, POLR2E, POLR2K, SUMO1, POLR2G, SUMO3, POLD2, UBE2I, ERCC1, POLR2I, UBE2N, POLR2C, POLE4, COPS8, GTF2H5, RPA3, INO80C, COPS5, PCNA, COPS3, CETN2, COPS4, COPS7A, PPIE, POLR2H, MNAT1, RPA2, INO80E, MCRS1, UBE2V2, GPS1, PRPF19, ACTL6A, XPA, TCEA1, PARP1, RPA1, RFC1, POLE3, XRCC1, ZNF830, GTF2H1, TFPT, ERCC3	UBB, UBA52, POLD4, ACTB, RBX1, POLR2L, RAD23A, UBC, POLR2J, COPS6, POLR2F, RPS27A, SUMO2, POLR2E, POLR2K, SUMO1, POLR2G, SUMO3, POLD2, UBE2I, ERCC1, POLR2I, UBE2N, POLR2C, POLE4, COPS8, GTF2H5, RPA3, INO80C, COPS5, PCNA
FLOTHO_PEDIATRIC_ALL_THERAPY_RESPONSE_UP	0.00134228	0.0197554	0.472239	3.23979	0	45	RPL13A, RPL7, RPS20, RPL27, RPL17, EEF2, TMED2, RPS5, FXYD5, RPS16, RPS9, EIF3L, RPS6, FAU, RPL37A, EIF3D, RPL6, RPLP0, RAB1A, SYPL1, RSL24D1, VAMP3, RPL5, RPL22, RPS19	RPL13A, RPL7, RPS20, RPL27, RPL17, EEF2, TMED2, RPS5, FXYD5, RPS16, RPS9, EIF3L, RPS6, FAU, RPL37A, EIF3D, RPL6, RPLP0, RAB1A, SYPL1, RSL24D1
CHICAS_RB1_TARGETS_LOW_SERUM	0.00123305	0.0197554	0.407693	3.23968	0	63	RPL36A, TOMM7, COX6B1, COX7C, NDUFB4, COX5B, TMEM258, RPL38, NDUFA1, OST4, POLR2L, ZFAS1, NNMT, NDUFB2, SNRPG, SNRPE, RPL36AL, NDUFB1, ROMO1, MT1X, SNRPB, MT1E, PET100, UQCC2, LSM7, RPA3, CKLF, SEC62, ATOX1, SOX4, RPS21, NDUFA3	RPL36A, TOMM7, COX6B1, COX7C, NDUFB4, COX5B, TMEM258, RPL38, NDUFA1, OST4, POLR2L, ZFAS1, NNMT, NDUFB2, SNRPG, SNRPE, RPL36AL, NDUFB1, ROMO1, MT1X, SNRPB, MT1E, PET100, UQCC2, LSM7, RPA3, CKLF, SEC62
REACTOME_REGULATION_OF_MRNA_STABILITY_BY_PROTEINS_THAT_BIND_AU_RICH_ELEMENTS	0.00119904	0.0197554	0.367656	3.20209	0	79	UBB, HSPB1, UBA52, PSMB6, PSMB5, PSMB7, UBC, PSMB1, PSMB3, PSMC5, RPS27A, PSMD4, HSPA8, PSMD8, PSMA7, PSMA1, PSMF1, PSMC3, PSMD3, PSMC2, HSPA1A, PSMB2, PSMA4, ZFP36, PSMC1, PSME1, PSMA5, ZFP36L1, PSMD2, PSMB4, PSMD9, PSMA3, PSMD13, PSMC4, EXOSC7, PSMD7, EXOSC8, PSMD11	UBB, HSPB1, UBA52, PSMB6, PSMB5, PSMB7, UBC, PSMB1, PSMB3, PSMC5, RPS27A, PSMD4, HSPA8, PSMD8, PSMA7, PSMA1, PSMF1, PSMC3, PSMD3, PSMC2, HSPA1A, PSMB2, PSMA4, ZFP36, PSMC1, PSME1, PSMA5, ZFP36L1, PSMD2, PSMB4, PSMD9, PSMA3, PSMD13
REACTOME_IRON_UPTAKE_AND_TRANSPORT	0.00138696	0.0197554	0.483193	3.1951	0	42	FTL, UBB, UBA52, ATP6V0E1, NEDD8, UBC, ATP6V1F, ATP6V0B, RPS27A, ATP6V1G1, FTH1, CYBRD1, ATP6V0D1, ATP6AP1, HMOX1, GLRX3, SKP1, ATP6V1E1, CP, ATP6V1B2, SLC22A17, ATP6V1D, MCOLN1, TCIRG1, STEAP2, HMOX2, ATP6V1H	FTL, UBB, UBA52, ATP6V0E1, NEDD8, UBC, ATP6V1F, ATP6V0B, RPS27A, ATP6V1G1, FTH1, CYBRD1, ATP6V0D1, ATP6AP1, HMOX1, GLRX3, SKP1, ATP6V1E1
REACTOME_TNFR2_NON_CANONICAL_NF_KB_PATHWAY	0.00121655	0.0197554	0.376237	3.18953	0	74	UBB, UBA52, PSMB6, PSMB5, PSMB7, UBC, PSMB1, PSMB3, PSMC5, RPS27A, PSMD4, TNFRSF12A, PSMD8, TNFRSF11B, TNFRSF1A, PSMA7, PSMA1, PSMF1, PSMC3, PSMD3, PSMC2, PSMB2, PSMA4, PSMC1, PSME1, PSMA5, PSMD2, SKP1, PSMB4, PSMD9, PSMA3, PSMD13, PSMC4, PSMD7, PSMD11, CD70, PSME2, TNFSF12, TNF, CD40, CUL1, PSMB10, PSMD14, TNFSF9, PSMD6	UBB, UBA52, PSMB6, PSMB5, PSMB7, UBC, PSMB1, PSMB3, PSMC5, RPS27A, PSMD4, TNFRSF12A, PSMD8, TNFRSF11B, TNFRSF1A, PSMA7, PSMA1, PSMF1, PSMC3, PSMD3, PSMC2, PSMB2, PSMA4, PSMC1, PSME1, PSMA5, PSMD2, SKP1, PSMB4, PSMD9, PSMA3, PSMD13
REACTOME_PCP_CE_PATHWAY	0.00120627	0.0197554	0.372248	3.18636	0	76	UBB, UBA52, PSMB6, PSMB5, PSMB7, AP2M1, UBC, PFN1, PSMB1, PSMB3, PSMC5, RPS27A, PSMD4, PSMD8, CLTA, PSMA7, PSMA1, PSMF1, RHOA, PSMC3, PSMD3, PSMC2, AP2S1, PSMB2, PSMA4, PSMC1, PSME1, PSMA5, PSMD2, PSMB4, PSMD9, PSMA3, PSMD13, PSMC4	UBB, UBA52, PSMB6, PSMB5, PSMB7, AP2M1, UBC, PFN1, PSMB1, PSMB3, PSMC5, RPS27A, PSMD4, PSMD8, CLTA, PSMA7, PSMA1, PSMF1, RHOA, PSMC3, PSMD3, PSMC2, AP2S1, PSMB2, PSMA4, PSMC1, PSME1, PSMA5, PSMD2, PSMB4, PSMD9, PSMA3, PSMD13
SHIPP_DLBCL_VS_FOLLICULAR_LYMPHOMA_UP	0.00138696	0.0197554	0.481735	3.18546	0	42	ALDOA, PKM, LGALS3, PRDX1, LDHA, PFKP, ENO1, CTSD, P4HB, IMPDH2, CLTA, PGAM1, KPNA2, MIF, NME1, SNRPB, SLC29A1, PSMC1, CCT5, MTHFD2, CCT3, SLC1A5, EXOSC7, PSME2, PLOD1, ATIC, IDH2, SAT1, TRAP1	ALDOA, PKM, LGALS3, PRDX1, LDHA, PFKP, ENO1, CTSD, P4HB, IMPDH2, CLTA, PGAM1, KPNA2, MIF, NME1, SNRPB, SLC29A1, PSMC1, CCT5, MTHFD2
REACTOME_FORMATION_OF_TUBULIN_FOLDING_INTERMEDIATES_BY_CCT_TRIC	0.00156006	0.0197554	0.698224	3.17672	0	17	TUBA1B, TUBB4B, TUBA1A, TUBB2A, CCT7, TUBA1C, TUBB2B, CCT5, CCT3, TCP1, CCT4, CCT8, TUBB6, CCT2, CCT6A	TUBA1B, TUBB4B, TUBA1A, TUBB2A, CCT7, TUBA1C, TUBB2B, CCT5
ZHOU_TNF_SIGNALING_30MIN	0.00135685	0.0197554	0.472624	3.17574	0	43	RPL10, PLP2, HSPB1, EEF2, ATF4, JUNB, NDUFA13, TUBB4B, PRDX5, CLIC1, ERGIC3, PSMB7, SLC39A1, PHB, PRDX2, IGFBP5, PPP2R1A, CXCL1, TAGLN2, MRPL36, SF3B2, CDC123	RPL10, PLP2, HSPB1, EEF2, ATF4, JUNB, NDUFA13, TUBB4B, PRDX5, CLIC1, ERGIC3, PSMB7, SLC39A1, PHB, PRDX2, IGFBP5, PPP2R1A, CXCL1, TAGLN2, MRPL36, SF3B2, CDC123
BIOCARTA_PROTEASOME_PATHWAY	0.00154321	0.0197554	0.681461	3.17084	0	18	PSMB6, PSMB5, PSMB7, PSMB1, PSMB3, PSMA7, PSMA1, UBE2A, PSMB2, PSMA4, PSMA5, RPN2, PSMB4, PSMA3	PSMB6, PSMB5, PSMB7, PSMB1, PSMB3, PSMA7, PSMA1, UBE2A, PSMB2, PSMA4, PSMA5, RPN2, PSMB4, PSMA3
GRUETZMANN_PANCREATIC_CANCER_DN	0.00111607	0.0197554	0.30141	3.16689	0	135	RPS10, RPL17, GPX3, CDO1, CRYAB, EEF2, ANXA4, HERPUD1, PEBP1, CLU, RPS9, LSP1, SLC25A5, DSTN, SLC25A3, FKBP2, SEC61B, P4HB, IMPDH2, XBP1, PRDX4, MT1X, RPL32, PEPD, NUCB1, IGBP1, CXCL2, NTRK2, GYPC, RPL7A, TOB1, CYB5A, MYC, CRAT, LMF2, RPL13, PCBD1, SMPD1, RPS7, TMED10, NUCB2, SSR4, AMD1, AEBP1, SEC62, ZNF32, DDT, SRPX, CYBA, BCAT1, NFKBIL1, ACADM, SGK1, PWP1, CXCL12, RAF1, BCAT2, GAMT, RFC1, KCNJ…	RPS10, RPL17, GPX3, CDO1, CRYAB, EEF2, ANXA4, HERPUD1, PEBP1, CLU, RPS9, LSP1, SLC25A5, DSTN, SLC25A3, FKBP2, SEC61B, P4HB, IMPDH2, XBP1, PRDX4, MT1X, RPL32, PEPD, NUCB1, IGBP1, CXCL2, NTRK2, GYPC, RPL7A, TOB1, CYB5A, MYC, CRAT, LMF2, RPL13, PCBD1, SMPD1, RPS7, TMED10, NUCB2, SSR4, AMD1, AEBP1, SEC62, ZNF32
RODWELL_AGING_KIDNEY_NO_BLOOD_UP	0.00110132	0.0197554	0.286891	3.16659	0	157	RPL27, LUM, RPS10, ANXA2, CDO1, RPS25, FHL1, RPL35A, DKK3, HEXB, RAB34, IFI27L2, GPNMB, CCL2, AXL, C1S, ZFAS1, TBCB, NNMT, MFGE8, ITM2C, TMED3, RPS27L, RPL12, ISLR, SERPING1, P4HB, TNFRSF11B, RPL35, PAM, DEGS1, LEPROT, COL14A1, TMEM243, C1R, CXCL2, ANXA1, POLE4, COL1A2, ANTXR1, B3GAT3, SSR4, SERPINE2, POLR1D, RPN2, INHBA, AEBP1, TIMP2, TAGLN, RPL22L1, DPCD, FEZ2, FN1, PDIA4, FIBIN, GPX8, C1QA, AB…	RPL27, LUM, RPS10, ANXA2, CDO1, RPS25, FHL1, RPL35A, DKK3, HEXB, RAB34, IFI27L2, GPNMB, CCL2, AXL, C1S, ZFAS1, TBCB, NNMT, MFGE8, ITM2C, TMED3, RPS27L, RPL12, ISLR, SERPING1, P4HB, TNFRSF11B, RPL35, PAM, DEGS1, LEPROT, COL14A1, TMEM243, C1R, CXCL2, ANXA1, POLE4, COL1A2, ANTXR1, B3GAT3, SSR4, SERPINE2, POLR1D, RPN2, INHBA, AEBP1, TIMP2, TAGLN, RPL22L1
KYNG_RESPONSE_TO_H2O2	0.00128041	0.0197554	0.42653	3.16477	0	54	RPL31, RPL21, CRYAB, HNRNPA1, COMMD6, CFD, HCFC1R1, OAZ2, PFDN5, EID1, DNAJB1, TSPAN4, CD68, SLC39A7, COX6C, DUT, PPP1CA, RPL7A, CD59, IL10RB, ATP6AP1, HMOX1, AEBP1, PDIA3, MPV17, PSMC4, RPL5, CTSB	RPL31, RPL21, CRYAB, HNRNPA1, COMMD6, CFD, HCFC1R1, OAZ2, PFDN5, EID1, DNAJB1, TSPAN4, CD68, SLC39A7, COX6C, DUT, PPP1CA, RPL7A, CD59, IL10RB, ATP6AP1, HMOX1, AEBP1, PDIA3
KEGG_CARDIAC_MUSCLE_CONTRACTION	0.00140647	0.0197554	0.484638	3.16407	0	41	COX7A2, COX6B1, COX7C, COX8A, COX5B, UQCRQ, COX4I1, COX7A1, COX6A1, COX7A2L, COX7B, CYC1, UQCRH, COX5A, UQCRB, COX6C, UQCRC2, UQCRFS1, UQCRC1, UQCR10, TPM2	COX7A2, COX6B1, COX7C, COX8A, COX5B, UQCRQ, COX4I1, COX7A1, COX6A1, COX7A2L, COX7B, CYC1, UQCRH, COX5A, UQCRB, COX6C, UQCRC2, UQCRFS1, UQCRC1, UQCR10
JISON_SICKLE_CELL_DISEASE_UP	0.00110497	0.0197554	0.291231	3.16142	0	149	CD9, ANXA2, PRDX1, EMP3, CD151, CLIC1, NDUFAF3, AXL, TUBB2A, BLOC1S1, NDUFB7, TXN, AKR1A1, TALDO1, EIF4A3, BLVRB, COX17, GADD45B, SERPING1, P4HB, CTSA, TRIP6, PLIN3, MYL9, PRDX4, ADM, CTSL, NUCB1, RHOA, CDKN1A, TMED1, LEPROT, GNG5, UBE2L3, ITGB5, GSTO1, PSMB2, HMOX1, DYNLT1, LY6E, PSMA3, ATOX1, BLVRA, GTF2B, NDUFS2, MITF, RNF24, FN1, TIMM17A, RSU1, IFI35, BNIP3L, ATP6V1D, UBE2L6, ZMPSTE24, STX7, …	CD9, ANXA2, PRDX1, EMP3, CD151, CLIC1, NDUFAF3, AXL, TUBB2A, BLOC1S1, NDUFB7, TXN, AKR1A1, TALDO1, EIF4A3, BLVRB, COX17, GADD45B, SERPING1, P4HB, CTSA, TRIP6, PLIN3, MYL9, PRDX4, ADM, CTSL, NUCB1, RHOA, CDKN1A, TMED1, LEPROT, GNG5, UBE2L3, ITGB5, GSTO1, PSMB2, HMOX1, DYNLT1, LY6E, PSMA3
REACTOME_DEGRADATION_OF_BETA_CATENIN_BY_THE_DESTRUCTION_COMPLEX	0.00121212	0.0197554	0.372821	3.15626	0	73	UBB, UBA52, PSMB6, RBX1, PSMB5, PSMB7, UBC, PSMB1, PSMB3, PSMC5, RPS27A, PSMD4, PSMD8, PSMA7, PSMA1, PSMF1, PSMC3, PSMD3, PSMC2, MYC, PPP2R1A, PSMB2, PSMA4, PSMC1, PSME1, PSMA5, PSMD2, SKP1, PSMB4, PSMD9, PSMA3, PSMD13, PSMC4	UBB, UBA52, PSMB6, RBX1, PSMB5, PSMB7, UBC, PSMB1, PSMB3, PSMC5, RPS27A, PSMD4, PSMD8, PSMA7, PSMA1, PSMF1, PSMC3, PSMD3, PSMC2, MYC, PPP2R1A, PSMB2, PSMA4, PSMC1, PSME1, PSMA5, PSMD2, SKP1, PSMB4, PSMD9, PSMA3, PSMD13
WEST_ADRENOCORTICAL_TUMOR_DN	0.00101317	0.0197554	0.221201	3.1536	0	387	EIF4A1, RPL23A, RPL27, LUM, RPL10, PRELP, UBB, MGP, DPT, ASPN, IGFBP6, DCN, IER3, NUPR1, JUNB, TSPO, CFD, PEBP1, FHL1, BGN, AKR1B1, RPS4X, DKK3, EEF1D, RPL38, COX16, RPS9, LSP1, CCL2, AXL, ACTG1, EIF3L, VAMP2, SSPN, C1S, COX7A1, ACADVL, FXYD1, EEF1A1, GEM, TALDO1, MPG, NDUFB11, RPL23, ISLR, CSRP1, NR4A1, OGN, SERPING1, NFIC, EFEMP2, PLTP, CD55, UBXN1, MT1X, CUEDC2, MYLIP, RER1, MVP, CALHM2, MFAP5…	EIF4A1, RPL23A, RPL27, LUM, RPL10, PRELP, UBB, MGP, DPT, ASPN, IGFBP6, DCN, IER3, NUPR1, JUNB, TSPO, CFD, PEBP1, FHL1, BGN, AKR1B1, RPS4X, DKK3, EEF1D, RPL38, COX16, RPS9, LSP1, CCL2, AXL, ACTG1, EIF3L, VAMP2, SSPN, C1S, COX7A1, ACADVL, FXYD1, EEF1A1, GEM, TALDO1, MPG, NDUFB11, RPL23, ISLR, CSRP1, NR4A1, OGN, SERPING1, NFIC, EFEMP2, PLTP, CD55, UBXN1, MT1X, CUEDC2, MYLIP, RER1, MVP, CALHM2, MFAP5…
STEIN_ESRRA_TARGETS	0.0010142	0.0197554	0.220316	3.13844	0	392	AK1, MGST3, IER3, HEXIM1, TRMT112, PFKP, ISCU, COX5B, EIF3K, MDH2, VDAC2, NDUFS7, NDUFS4, MPC2, SLC25A3, NDUFS8, HIGD1A, MPC1, MANF, DGUOK, HSPB8, PHB, RNF5, NDUFB5, NDUFV1, TNFRSF11B, WDR45, COX7B, NDUFS3, NQO2, PLIN3, MDH1, MRPL34, SDHB, FAM162A, COX5A, PPIC, UQCRB, CYCS, SDHD, CTSL, CYP1B1, NUCB1, GSTK1, NXF1, GFPT2, ACAT1, EMC3, UQCRC2, NDUFA8, ANXA6, UQCRFS1, NANS, NFU1, UQCRC1, IDH3B, UGP2,…	AK1, MGST3, IER3, HEXIM1, TRMT112, PFKP, ISCU, COX5B, EIF3K, MDH2, VDAC2, NDUFS7, NDUFS4, MPC2, SLC25A3, NDUFS8, HIGD1A, MPC1, MANF, DGUOK, HSPB8, PHB, RNF5, NDUFB5, NDUFV1, TNFRSF11B, WDR45, COX7B, NDUFS3, NQO2, PLIN3, MDH1, MRPL34, SDHB, FAM162A, COX5A, PPIC, UQCRB, CYCS, SDHD, CTSL, CYP1B1, NUCB1, GSTK1, NXF1, GFPT2, ACAT1, EMC3, UQCRC2, NDUFA8, ANXA6, UQCRFS1, NANS, NFU1, UQCRC1, IDH3B, UGP2,…
REACTOME_HIV_INFECTION	0.00106724	0.0197554	0.265499	3.12637	0	195	UBB, SLC25A6, UBA52, PSMB6, RBX1, PSMB5, PSMB7, POLR2L, AP2M1, TAF9, SLC25A5, UBC, POLR2J, PSMB1, PSMB3, POLR2F, PSMC5, RPS27A, PSMD4, SUPT4H1, POLR2E, RAN, BANF1, CHMP2A, PSMD8, POLR2K, VPS28, POLR2G, PPIA, PSMA7, PSMA1, PSMF1, CHMP5, TSG101, PSMC3, GTF2A2, NELFE, POLR2I, PSMD3, SEC13, PSMC2, AP2S1, ARF1, POLR2C, PSMB2, PSMA4, CHMP3, PSMC1, PSME1, PSMA5, GTF2H5, TAF12, PSMD2, RANBP1, CHMP4A, TAF…	UBB, SLC25A6, UBA52, PSMB6, RBX1, PSMB5, PSMB7, POLR2L, AP2M1, TAF9, SLC25A5, UBC, POLR2J, PSMB1, PSMB3, POLR2F, PSMC5, RPS27A, PSMD4, SUPT4H1, POLR2E, RAN, BANF1, CHMP2A, PSMD8, POLR2K, VPS28, POLR2G, PPIA, PSMA7, PSMA1, PSMF1, CHMP5, TSG101, PSMC3, GTF2A2, NELFE, POLR2I, PSMD3, SEC13, PSMC2, AP2S1, ARF1, POLR2C, PSMB2, PSMA4, CHMP3, PSMC1, PSME1, PSMA5, GTF2H5, TAF12, PSMD2, RANBP1, CHMP4A, TAF…
SCHLOSSER_MYC_TARGETS_REPRESSED_BY_SERUM	0.00112613	0.0197554	0.30062	3.12609	0	132	U2AF1, HNRNPA1, SLC3A2, NDUFB6, TXN, BTF3, EIF4A3, RAN, PGAM1, OAT, CYCS, KPNA2, EIF4E, HSPE1, ITPA, SEC13, SERP1, UBE2N, SNRPF, CNBP, SSBP1, RANBP1, NOP16, SLC39A6, DDX1, ACP1, PFDN4, MRPL3, CCT5, MTHFD2, SSB, LDHB, RABGGTB, ATXN10, COX11, EEF1E1, BUB3, PMPCB, PSMG1, FH, HDAC2, EI24, EMC2, DCTD, EXOSC8, CCT8, PDIA6, CCT2, ZMPSTE24, NGDN, ACTL6A, NAE1, UBA2, PRPS1, SRSF1, PWP1, FBXO9, DIMT1, TMX1…	U2AF1, HNRNPA1, SLC3A2, NDUFB6, TXN, BTF3, EIF4A3, RAN, PGAM1, OAT, CYCS, KPNA2, EIF4E, HSPE1, ITPA, SEC13, SERP1, UBE2N, SNRPF, CNBP, SSBP1, RANBP1, NOP16, SLC39A6, DDX1, ACP1, PFDN4, MRPL3, CCT5, MTHFD2
MODY_HIPPOCAMPUS_PRENATAL	0.00139276	0.0197554	0.519589	3.12543	0	33	RPL13A, RPL23A, RPL8, RPL19, HNRNPA0, RPS27, BTF3, RPL9, CKS2, EIF4A3, RPL12, LSM4, RPL13, SNRPB2, RPL34, CDK4, RPS18, RPL30, PCNA, RBPJ, GADD45G, POLR1C, EIF2S2	RPL13A, RPL23A, RPL8, RPL19, HNRNPA0, RPS27, BTF3, RPL9, CKS2, EIF4A3, RPL12, LSM4, RPL13, SNRPB2, RPL34, CDK4, RPS18, RPL30, PCNA
REACTOME_HEDGEHOG_ON_STATE	0.00122249	0.0197554	0.371138	3.11263	0	72	UBB, UBA52, PSMB6, RBX1, PSMB5, PSMB7, UBC, PSMB1, PSMB3, PSMC5, RPS27A, PSMD4, PSMD8, PSMA7, PSMA1, PSMF1, PSMC3, PSMD3, PSMC2, PSMB2, PSMA4, PSMC1, PSME1, PSMA5, PSMD2, PSMB4, CDON, PSMD9, PSMA3, PSMD13, PSMC4, GAS1, PSMD7, PSMD11, SPOP, GLI3	UBB, UBA52, PSMB6, RBX1, PSMB5, PSMB7, UBC, PSMB1, PSMB3, PSMC5, RPS27A, PSMD4, PSMD8, PSMA7, PSMA1, PSMF1, PSMC3, PSMD3, PSMC2, PSMB2, PSMA4, PSMC1, PSME1, PSMA5, PSMD2, PSMB4, CDON, PSMD9, PSMA3, PSMD13
GNATENKO_PLATELET_SIGNATURE	0.00139276	0.0197554	0.516329	3.10582	0	33	OAZ1, RPL41, TMSB4X, PKM, ACTB, DYNLL1, CLU, MYL6, ITM2B, UBC, CFL1, FTH1, PGRMC1, RGS10, MYL12A, CD99, TAGLN2	OAZ1, RPL41, TMSB4X, PKM, ACTB, DYNLL1, CLU, MYL6, ITM2B, UBC, CFL1, FTH1, PGRMC1, RGS10, MYL12A, CD99, TAGLN2
REACTOME_INNATE_IMMUNE_SYSTEM	0.001002	0.0197554	0.196691	3.09869	0	676	ALDOA, FTL, PKM, ARPC1B, UBB, LGALS3, ANXA2, CST3, EEF2, BRK1, GSTP1, CFD, CYB5R3, PSAP, PLD3, TUBB4B, NPC2, PLA2G2A, UBA52, ATP6V0E1, HEXB, ACTB, CYSTM1, DYNLL1, PSMB6, CLU, NDUFC2, CD63, MGST1, PSMB5, ACTG1, DPP7, PSMB7, POLR2L, TNFAIP6, C1S, UBC, CSNK2B, ATP6V1F, ATP6V0B, EEF1A1, PSMB1, PSMB3, CFL1, POLR2F, TXN, PSMC5, RPS27A, TMEM179B, TMBIM1, GRN, PSMD4, HSPA8, ATP6V1G1, ATP6AP2, APRT, CTSD,…	ALDOA, FTL, PKM, ARPC1B, UBB, LGALS3, ANXA2, CST3, EEF2, BRK1, GSTP1, CFD, CYB5R3, PSAP, PLD3, TUBB4B, NPC2, PLA2G2A, UBA52, ATP6V0E1, HEXB, ACTB, CYSTM1, DYNLL1, PSMB6, CLU, NDUFC2, CD63, MGST1, PSMB5, ACTG1, DPP7, PSMB7, POLR2L, TNFAIP6, C1S, UBC, CSNK2B, ATP6V1F, ATP6V0B, EEF1A1, PSMB1, PSMB3, CFL1, POLR2F, TXN, PSMC5, RPS27A, TMEM179B, TMBIM1, GRN, PSMD4, HSPA8, ATP6V1G1, ATP6AP2, APRT, CTSD,…
SESTO_RESPONSE_TO_UV_C0	0.00117371	0.0197554	0.335504	3.09822	0	92	SAP18, NDUFA4, DYNLL1, ISCU, TUBA1A, RPS27, TAF9, EIF4A3, ARL6IP1, CAMLG, BRD2, POLR2K, CLTA, PGRMC1, ADM, KPNA2, NEU1, GTF2A2, CNBP, ANXA1, HSPA1A, SQSTM1, PSMA4, ZFP36, RRAGA, HMOX1, BPGM, PRNP, CXCL1, TAF7, SLC39A6, PSMA3, PCNA, QSOX1, TCP1, GTF2B, PPP1CC, NFKBIA, CHMP1A, EIF5, UBE2V2, HNRNPH2, BAG1	SAP18, NDUFA4, DYNLL1, ISCU, TUBA1A, RPS27, TAF9, EIF4A3, ARL6IP1, CAMLG, BRD2, POLR2K, CLTA, PGRMC1, ADM, KPNA2, NEU1, GTF2A2, CNBP, ANXA1, HSPA1A, SQSTM1, PSMA4, ZFP36, RRAGA, HMOX1, BPGM, PRNP, CXCL1, TAF7, SLC39A6, PSMA3, PCNA
NADLER_OBESITY_DN	0.00138504	0.0197554	0.48989	3.09318	0	37	ALDOA, SOD1, UBB, CFD, COX8A, EEF1A1, DBI, CYC1, SDHB, ECHS1, UQCRC2, ALDH2, RASD1, LDHB, DDT, CDKN2C, PPA1, GNG11, FDFT1, RBP4, BCAT2, ASNS, UCK1, PC, GBE1, ACLY, PYGB	ALDOA, SOD1, UBB, CFD, COX8A, EEF1A1, DBI, CYC1, SDHB, ECHS1, UQCRC2, ALDH2, RASD1
REACTOME_DOWNSTREAM_SIGNALING_EVENTS_OF_B_CELL_RECEPTOR_BCR	0.00122249	0.0197554	0.368331	3.08909	0	72	UBB, UBA52, PSMB6, PSMB5, PSMB7, UBC, PSMB1, PSMB3, PSMC5, RPS27A, PSMD4, PSMD8, PPIA, PSMA7, PSMA1, PSMF1, PSMC3, FKBP1A, PSMD3, PSMC2, PSMB2, PSMA4, PSMC1, PSME1, PSMA5, PSMD2, SKP1, PSMB4, PSMD9, PSMA3, PSMD13, PSMC4, NFKBIA, PSMD7, PSMD11, PSME2, NFKBIB, NFATC3, CUL1, IKBKG, PSMB10, PSMD14, PSMD6	UBB, UBA52, PSMB6, PSMB5, PSMB7, UBC, PSMB1, PSMB3, PSMC5, RPS27A, PSMD4, PSMD8, PPIA, PSMA7, PSMA1, PSMF1, PSMC3, FKBP1A, PSMD3, PSMC2, PSMB2, PSMA4, PSMC1, PSME1, PSMA5, PSMD2, SKP1, PSMB4, PSMD9, PSMA3, PSMD13
POMEROY_MEDULLOBLASTOMA_PROGNOSIS_DN	0.00138504	0.0197554	0.488926	3.08709	0	37	RPL27A, RPS10, RPL10A, RPS25, RPL35A, COX8A, RPS14, ENO1, SRI, SNRPD2, ERP29, RPSA, RPL7A, RPL11, TKT, SLC29A1, RPS18, LDHB, NME4, RPL29, RPS19, ATIC, SNRPA1, CBX5, TRAP1, DAG1	RPL27A, RPS10, RPL10A, RPS25, RPL35A, COX8A, RPS14, ENO1, SRI, SNRPD2, ERP29, RPSA, RPL7A, RPL11, TKT, SLC29A1, RPS18
CHIARADONNA_NEOPLASTIC_TRANSFORMATION_KRAS_DN	0.0011534	0.0197554	0.316873	3.08697	0	108	CD9, NUPR1, CD151, FHL1, TNXB, PFKP, EPHX1, EMP2, TUBB2A, SRI, ID3, PMP22, TSPAN4, AQP1, PCOLCE, SEC61B, FKBP10, PRSS23, PLTP, DHRS7, CRLF1, TMEM45A, GSN, S100A13, ADM, GUK1, MFAP5, CCDC80, ASAH1, TOB1, ITGB5, ELN, SLC29A1, COL1A2, ARL2BP, TM2D2, PEF1, KAZALD1, SLC39A3, FSTL1, SLC1A5, PHYH, TIMP3, GAS1, IFI35, NTPCR, DHRS3, LAMB2, CTDSP2, MAP1LC3B, ATF3, COL1A1, VAMP5	CD9, NUPR1, CD151, FHL1, TNXB, PFKP, EPHX1, EMP2, TUBB2A, SRI, ID3, PMP22, TSPAN4, AQP1, PCOLCE, SEC61B, FKBP10, PRSS23, PLTP, DHRS7, CRLF1, TMEM45A, GSN, S100A13, ADM, GUK1, MFAP5, CCDC80, ASAH1, TOB1, ITGB5, ELN, SLC29A1, COL1A2, ARL2BP, TM2D2, PEF1, KAZALD1, SLC39A3
REACTOME_MAPK6_MAPK4_SIGNALING	0.00121655	0.0197554	0.363771	3.08384	0	74	UBB, HSPB1, UBA52, PSMB6, PSMB5, PSMB7, UBC, PSMB1, PSMB3, PSMC5, RPS27A, DNAJB1, PSMD4, PSMD8, PSMA7, PSMA1, PSMF1, PSMC3, PSMD3, PSMC2, MYC, PSMB2, PSMA4, PSMC1, PSME1, PSMA5, PSMD2, PSMB4, PSMD9, PSMA3, PSMD13, PSMC4	UBB, HSPB1, UBA52, PSMB6, PSMB5, PSMB7, UBC, PSMB1, PSMB3, PSMC5, RPS27A, DNAJB1, PSMD4, PSMD8, PSMA7, PSMA1, PSMF1, PSMC3, PSMD3, PSMC2, MYC, PSMB2, PSMA4, PSMC1, PSME1, PSMA5, PSMD2, PSMB4, PSMD9, PSMA3, PSMD13
REACTOME_DNA_REPLICATION_PRE_INITIATION	0.00122249	0.0197554	0.37005	3.08071	0	71	UBB, UBA52, PSMB6, PSMB5, PSMB7, UBC, PSMB1, PSMB3, PSMC5, RPS27A, PSMD4, PSMD8, PSMA7, PSMA1, PSMF1, PSMC3, PSMD3, PSMC2, PSMB2, PSMA4, POLE4, PSMC1, PSME1, PSMA5, PSMD2, RPA3, PSMB4, PSMD9, PSMA3, PSMD13, PSMC4, PSMD7, PSMD11, RPA2, PSME2, RPA1, KPNB1, POLE3, PSMB10, PSMD14, MCM7, PSMD6, GMNN, ORC4, PSMC6	UBB, UBA52, PSMB6, PSMB5, PSMB7, UBC, PSMB1, PSMB3, PSMC5, RPS27A, PSMD4, PSMD8, PSMA7, PSMA1, PSMF1, PSMC3, PSMD3, PSMC2, PSMB2, PSMA4, POLE4, PSMC1, PSME1, PSMA5, PSMD2, RPA3, PSMB4, PSMD9, PSMA3, PSMD13
KEGG_GLYCOLYSIS_GLUCONEOGENESIS	0.00138504	0.0197554	0.486701	3.07305	0	37	ALDOA, PKM, GAPDH, TPI1, LDHA, PFKP, ENO1, AKR1A1, PGAM1, PGK1, ALDH2, BPGM, PGM1, ALDH3A2, ADH5, PDHB, PFKL, LDHB, GALM, ALDOC, PFKM, PDHA1, PCK2, ALDH3B1, ALDH7A1, HK1, ENO2, DLD, GPI, ALDH9A1	ALDOA, PKM, GAPDH, TPI1, LDHA, PFKP, ENO1, AKR1A1, PGAM1, PGK1, ALDH2, BPGM, PGM1, ALDH3A2, ADH5, PDHB, PFKL
NABA_CORE_MATRISOME	0.00110619	0.0197554	0.286542	3.06611	0	142	COMP, LUM, PRELP, MGP, DPT, ASPN, IGFBP6, PCOLCE2, DCN, FMOD, MFAP4, BGN, TNXB, TNFAIP6, ECM1, TGFBI, THBS3, MFGE8, CILP, PCOLCE, OGN, EFEMP2, PRG4, EFEMP1, MFAP5, COL14A1, COL6A2, ECM2, THBS4, CRISPLD1, IGFBP5, VCAN, ELN, LTBP4, COL1A2, SMOC2, LTBP2, AEBP1, PODNL1, EDIL3, COL8A1, SRPX, FNDC1, FBLN2, MATN2, COL8A2, SPON2, FN1, TSKU, FBLN5, CRISPLD2, SMOC1, ABI3BP, SRPX2, LAMB2, LTBP1, FBLN1, PODN…	COMP, LUM, PRELP, MGP, DPT, ASPN, IGFBP6, PCOLCE2, DCN, FMOD, MFAP4, BGN, TNXB, TNFAIP6, ECM1, TGFBI, THBS3, MFGE8, CILP, PCOLCE, OGN, EFEMP2, PRG4, EFEMP1, MFAP5, COL14A1, COL6A2, ECM2, THBS4, CRISPLD1, IGFBP5, VCAN, ELN, LTBP4, COL1A2, SMOC2, LTBP2, AEBP1, PODNL1, EDIL3
ABE_INNER_EAR	0.00143062	0.0197554	0.558863	3.06298	0	27	RPL21, MGP, IGFBP6, RPS5, UBA52, CLU, RPS15, ISLR, RPL35, RPS11, S100A13, UBXN1, RPL32, C19orf53, DDR2, LRP1, CCS, HYI	RPL21, MGP, IGFBP6, RPS5, UBA52, CLU, RPS15, ISLR, RPL35, RPS11, S100A13, UBXN1, RPL32, C19orf53, DDR2, LRP1
BENPORATH_MYC_TARGETS_WITH_EBOX	0.00107066	0.0197554	0.265412	3.05124	0	179	RPL13A, EIF4A1, RPL23A, RPL27A, RPL10, RPL36A, GAPDH, HNRNPA1, ATF4, JUNB, HERPUD1, RPL19, GSTP1, DKK3, UBA52, ACTB, CD63, BSG, MGST1, ACTG1, ENO1, RPS6, VAMP2, PSMB1, ID3, TXN, AKR1A1, HSPA8, RPS15, DBI, PHB, EIF4E, NME1, POLD2, LMNA, UROD, CSTB, IFRD2, ARF4, GLA, RGS2, ARF1, ALDH2, SQSTM1, CLNS1A, CDK4, RHOG, PPP1R7, AMD1, PSMA3, BMP4, IL11RA, TPM2, PTGER2, FAH, TIMM17B, BAX, RPL22, HMGN2, SIGM…	RPL13A, EIF4A1, RPL23A, RPL27A, RPL10, RPL36A, GAPDH, HNRNPA1, ATF4, JUNB, HERPUD1, RPL19, GSTP1, DKK3, UBA52, ACTB, CD63, BSG, MGST1, ACTG1, ENO1, RPS6, VAMP2, PSMB1, ID3, TXN, AKR1A1, HSPA8, RPS15, DBI, PHB, EIF4E, NME1, POLD2, LMNA, UROD, CSTB, IFRD2, ARF4, GLA, RGS2, ARF1, ALDH2, SQSTM1, CLNS1A, CDK4, RHOG, PPP1R7, AMD1, PSMA3
KEGG_CITRATE_CYCLE_TCA_CYCLE	0.0014245	0.0197554	0.546409	3.04977	0	28	MDH2, SDHC, MDH1, SDHB, SDHD, IDH3G, IDH3B, SUCLG1, PDHB, SDHA, FH, SUCLA2, SUCLG2, ACO2, PDHA1, IDH2, PC, IDH3A, PCK2, OGDH, ACLY, DLST, IDH1, DLD	MDH2, SDHC, MDH1, SDHB, SDHD, IDH3G, IDH3B, SUCLG1, PDHB
REACTOME_MRNA_SPLICING	0.00107875	0.0197554	0.270742	3.04702	0	167	U2AF1, HNRNPA1, HNRNPA0, POLR2L, SNRPD2, POLR2J, POLR2F, HSPA8, SF3B5, SNRPG, SNRPE, EIF4A3, POLR2E, POLR2K, LSM3, POLR2G, LSM5, ZCRB1, SNRPB, POLR2I, BUD31, SRSF2, SNRPF, POLR2C, LSM4, MAGOH, SNRPB2, LSM7, PHF5A, PRPF31, PQBP1, LSM2, DNAJC8, SF3B2, PCF11, SNRPC, PUF60, HNRNPF, RBM8A, PPIE, SNRPD1, RBMX, WBP4, SYF2, POLR2H, CD2BP2, CWC15, SLU7, CWC27, HNRNPH2, SNRNP40, PRCC, PRPF19, LSM6, SRSF1, …	U2AF1, HNRNPA1, HNRNPA0, POLR2L, SNRPD2, POLR2J, POLR2F, HSPA8, SF3B5, SNRPG, SNRPE, EIF4A3, POLR2E, POLR2K, LSM3, POLR2G, LSM5, ZCRB1, SNRPB, POLR2I, BUD31, SRSF2, SNRPF, POLR2C, LSM4, MAGOH, SNRPB2, LSM7, PHF5A, PRPF31, PQBP1, LSM2, DNAJC8, SF3B2
LU_EZH2_TARGETS_UP	0.0010627	0.0197554	0.252764	3.04534	0	210	S100A4, S100A6, IER3, CFD, LAMTOR4, CUTA, KRTCAP2, AKR1C2, HCFC1R1, PSMB7, DDIT4, SDHC, PMVK, PSMD4, REEP5, MPG, CBR1, SERF2, CD68, PRSS23, WDR45, TRIP6, FLOT1, PRDX4, S100A13, CCDC107, MIEN1, CYP1B1, PIH1D1, ZNHIT1, SCAND1, LMNA, PSMC3, RPS19BP1, TOMM22, NDUFA8, JOSD2, ETFB, POLR2C, NME3, ENSA, MYL6B, AHSA1, LSM7, PHF5A, PFDN6, UQCR10, SIGIRR, AVPI1, MGMT, COX14, CBY1, ISOC2, PFKL, SHARPIN, IFT4…	S100A4, S100A6, IER3, CFD, LAMTOR4, CUTA, KRTCAP2, AKR1C2, HCFC1R1, PSMB7, DDIT4, SDHC, PMVK, PSMD4, REEP5, MPG, CBR1, SERF2, CD68, PRSS23, WDR45, TRIP6, FLOT1, PRDX4, S100A13, CCDC107, MIEN1, CYP1B1, PIH1D1, ZNHIT1, SCAND1, LMNA, PSMC3, RPS19BP1, TOMM22, NDUFA8, JOSD2, ETFB, POLR2C, NME3, ENSA, MYL6B, AHSA1, LSM7, PHF5A, PFDN6, UQCR10, SIGIRR, AVPI1, MGMT, COX14, CBY1, ISOC2, PFKL, SHARPIN
BLANCO_MELO_COVID19_SARS_COV_2_INFECTION_A594_ACE2_EXPRESSING_CELLS_RUXOLITINIB_DN	0.00129534	0.0197554	0.420824	3.04453	0	51	CRYAB, PRDX1, PSAP, AKR1B1, EPHX1, NDUFS7, PSMB3, PDGFRL, TXN, C12orf57, CTSD, PHB, ROMO1, CTSL, ENPP1, ETFB, NDUFA2, ISOC2, CES1, SCARA5, CYBA, OLFML3, CFI, PBXIP1, AHCY, MSRB1, RBP4, G6PD, CCND3, UCP2, SERPINI1, SERPINH1, PSMB10	CRYAB, PRDX1, PSAP, AKR1B1, EPHX1, NDUFS7, PSMB3, PDGFRL, TXN, C12orf57, CTSD, PHB, ROMO1, CTSL, ENPP1, ETFB, NDUFA2, ISOC2, CES1
SWEET_LUNG_CANCER_KRAS_UP	0.00102249	0.0197554	0.220239	3.04332	0	348	ALDOA, CD9, AK1, RPL8, PKM, RPL10A, LGALS3, PLP2, GAPDH, ID2, EEF2, TPI1, ANXA4, LDHA, CYB5R3, PSAP, RPL3, PLD3, NPC2, PRDX5, EEF1D, CLIC1, CLU, CD63, BSG, PSMB5, AXL, ENO1, VAMP2, ERH, EIF3E, TGFBI, PSMD4, HSPA8, CKS2, CTSD, FKBP2, ITM2C, GLRX, MANF, ERRFI1, HEXA, CTSK, SIVA1, POLR2E, CD68, CTSA, RPL6, CRLF1, FAM3C, XBP1, PGK1, PRDX4, FAM162A, MT1A, PGLS, UBXN1, MT1X, MIEN1, SLC25A39, ATP6V0D1, …	ALDOA, CD9, AK1, RPL8, PKM, RPL10A, LGALS3, PLP2, GAPDH, ID2, EEF2, TPI1, ANXA4, LDHA, CYB5R3, PSAP, RPL3, PLD3, NPC2, PRDX5, EEF1D, CLIC1, CLU, CD63, BSG, PSMB5, AXL, ENO1, VAMP2, ERH, EIF3E, TGFBI, PSMD4, HSPA8, CKS2, CTSD, FKBP2, ITM2C, GLRX, MANF, ERRFI1, HEXA, CTSK, SIVA1, POLR2E, CD68, CTSA, RPL6, CRLF1, FAM3C, XBP1, PGK1, PRDX4, FAM162A, MT1A, PGLS, UBXN1, MT1X, MIEN1, SLC25A39, ATP6V0D1, …
KEGG_SPLICEOSOME	0.00114811	0.0197554	0.309433	3.03918	0	110	U2AF1, HNRNPA1, SNRPD2, HSPA8, SF3B5, SNRPG, SNRPE, EIF4A3, LSM3, LSM5, HSPA2, SNRPB, BUD31, HSPA1B, SRSF2, SNRPF, LSM4, MAGOH, HSPA1A, SNRPB2, LSM7, PHF5A, PRPF31, PQBP1, LSM2, SF3B2, SNRPC, PUF60, RBM8A, PPIE, SNRPD1, RBMX, SYF2, CCDC12, CWC15, SLU7, SNRNP40, PRPF19, LSM6, ZMAT2, SRSF1, SF3B4, SRSF3, BCAS2, MAGOHB, SNRPA1, SNRPA, CTNNBL1, PPIH, SNW1, DDX46, SF3A3, THOC3, PRPF18, PLRG1, SNRNP27,…	U2AF1, HNRNPA1, SNRPD2, HSPA8, SF3B5, SNRPG, SNRPE, EIF4A3, LSM3, LSM5, HSPA2, SNRPB, BUD31, HSPA1B, SRSF2, SNRPF, LSM4, MAGOH, HSPA1A, SNRPB2, LSM7, PHF5A, PRPF31, PQBP1, LSM2, SF3B2
LOCKWOOD_AMPLIFIED_IN_LUNG_CANCER	0.00107411	0.0197554	0.264672	3.03651	0	178	S100A6, MRPL23, POLD4, GPAA1, JTB, RPS27, AP2M1, RAD23A, POLR2J, PMVK, COPS6, SLC39A1, SEC61G, LAMTOR1, HAX1, S100A11, CKS1B, CTSK, SIVA1, SSR2, NDUFB5, PDCD6, S100A13, ILF2, CCDC107, CERS2, AIP, NDUFS6, PPP1CA, MANBAL, CORO1B, IGSF8, MYC, FASTK, MRPL11, CAT, MAFB, PMF1, CDK4, LY6E, PSMB4, SNAPIN, FKBP9, MRPL36, SEC62, CCT5, MAF1, TMEM134, CAPZA2, PUF60, NUDT1, NDUFS2, MAGEF1, SDHA, NFKBIA, CCS, …	S100A6, MRPL23, POLD4, GPAA1, JTB, RPS27, AP2M1, RAD23A, POLR2J, PMVK, COPS6, SLC39A1, SEC61G, LAMTOR1, HAX1, S100A11, CKS1B, CTSK, SIVA1, SSR2, NDUFB5, PDCD6, S100A13, ILF2, CCDC107, CERS2, AIP, NDUFS6, PPP1CA, MANBAL, CORO1B, IGSF8, MYC, FASTK, MRPL11, CAT, MAFB, PMF1, CDK4, LY6E, PSMB4, SNAPIN, FKBP9, MRPL36, SEC62, CCT5, MAF1
TARTE_PLASMA_CELL_VS_PLASMABLAST_DN	0.00104275	0.0197554	0.239481	3.03638	0	248	LGALS1, MRPL23, CLIC1, PFKP, TUBA1A, LSP1, TAX1BP3, TBCB, S100A10, TXN, PSMC5, PSMD4, SUMO2, SNRPG, CKS2, IGF1, HSD17B10, CKS1B, DBI, PHB, CCT7, COX7B, UQCRH, SUMO1, NDUFV2, OAT, SLC39A7, SDHB, PGK1, CYCS, KPNA2, COX6C, DUT, MVP, PSMA1, NME1, POLD2, CDKN1A, HSPE1, UQCRC2, UBE2L3, ANXA6, SNRPF, TKT, PSMB2, NDUFA9, EBNA1BP2, SNRPB2, FDPS, KIF22, PSMA5, PDAP1, CD58, PPP4C, ANG, XRCC6, COPS5, GLIPR1,…	LGALS1, MRPL23, CLIC1, PFKP, TUBA1A, LSP1, TAX1BP3, TBCB, S100A10, TXN, PSMC5, PSMD4, SUMO2, SNRPG, CKS2, IGF1, HSD17B10, CKS1B, DBI, PHB, CCT7, COX7B, UQCRH, SUMO1, NDUFV2, OAT, SLC39A7, SDHB, PGK1, CYCS, KPNA2, COX6C, DUT, MVP, PSMA1, NME1, POLD2, CDKN1A, HSPE1, UQCRC2, UBE2L3, ANXA6, SNRPF, TKT, PSMB2, NDUFA9, EBNA1BP2, SNRPB2, FDPS, KIF22, PSMA5, PDAP1, CD58, PPP4C, ANG, XRCC6, COPS5, GLIPR1,…
CHANDRAN_METASTASIS_TOP50_DN	0.00138504	0.0197554	0.480852	3.03611	0	37	RAB34, MAGED2, CIRBP, C12orf57, ARL5A, RPS27L, NR4A1, ANXA11, AHI1, ETHE1, TRAPPC1, PHB2, SFRP1, CRYL1, SORBS2, CHMP4B, AGGF1, PBXIP1, MRC2, ZDHHC4, IER2, BOC, WNT5B, ABI2, NT5DC1, ROGDI, MSRB2, STAT6, POMT1, TOMM20, B3GALNT1	RAB34, MAGED2, CIRBP, C12orf57, ARL5A, RPS27L, NR4A1, ANXA11, AHI1, ETHE1, TRAPPC1, PHB2, SFRP1
DAIRKEE_CANCER_PRONE_RESPONSE_BPA_E2	0.00118343	0.0197554	0.332944	3.02873	0	88	EIF4A1, S100A4, SLC25A6, RPL15, PLP2, GAPDH, ATF4, EEF1D, RPL4, COX8A, AP3S1, RPS6, C1QTNF3, TXN, PRDX6, NDUFS3, UQCRH, EIF4E, POLD2, POLR2C, TKT, PSMB2, EBNA1BP2, HSPB2, NOP16, FBL, SGCA, HMGB2, IFRD1, TCP1, FBXO17, VBP1, DDX39A, RPL29, POLR2H, HMGN2, MAPKAPK3, ACAA2, SRSF3, BCAP29, KPNB1, TPM1, PPP2CA, EIF4EBP1, MKNK1, MCM7, EIF2S1, ANP32B, APLP2, PDPK1	EIF4A1, S100A4, SLC25A6, RPL15, PLP2, GAPDH, ATF4, EEF1D, RPL4, COX8A, AP3S1, RPS6, C1QTNF3, TXN, PRDX6, NDUFS3, UQCRH, EIF4E, POLD2, POLR2C, TKT, PSMB2, EBNA1BP2, HSPB2, NOP16, FBL, SGCA, HMGB2
DANG_REGULATED_BY_MYC_DN	0.00106157	0.0197554	0.254355	3.01858	0	197	TMSB4X, FTL, MGP, HSPB1, ID2, IER3, CRYAB, ANXA4, TSPO, CD151, NPC2, ISCU, FCGRT, ITM2B, ID3, RPS23, PMP22, ILK, FTH1, AQP1, ERRFI1, THY1, ARPC4, BRD2, CD47, MLF2, SUMO1, MT1A, ADM, PAM, PDLIM7, NUCB1, SCPEP1, CDKN1A, CSTB, SDCBP, ARF4, GLT8D1, PLAUR, UBE2L3, ANXA6, RPS12, MYC, RAB2A, MYL12A, HMOX1, COL1A2, ZFP36L1, GAA, INHBA, GOLGA2, TIMP2, FSTL1, VAMP3, PDGFRA, CTBS, PDGFRB, TMEM126A, PPIE, PY…	TMSB4X, FTL, MGP, HSPB1, ID2, IER3, CRYAB, ANXA4, TSPO, CD151, NPC2, ISCU, FCGRT, ITM2B, ID3, RPS23, PMP22, ILK, FTH1, AQP1, ERRFI1, THY1, ARPC4, BRD2, CD47, MLF2, SUMO1, MT1A, ADM, PAM, PDLIM7, NUCB1, SCPEP1, CDKN1A, CSTB, SDCBP, ARF4, GLT8D1, PLAUR, UBE2L3, ANXA6, RPS12, MYC, RAB2A, MYL12A, HMOX1, COL1A2, ZFP36L1, GAA, INHBA, GOLGA2, TIMP2
KEGG_METABOLISM_OF_XENOBIOTICS_BY_CYTOCHROME_P450	0.00151976	0.0197554	0.628017	3.01672	0	19	MGST3, GSTP1, AKR1C2, EPHX1, MGST1, AKR1C1, GSTM3, CYP1B1, GSTK1, GSTO1, ADH5, GSTA4, AKR1C3, GSTM5, GSTM4, ALDH3B1, GSTZ1	MGST3, GSTP1, AKR1C2, EPHX1, MGST1, AKR1C1, GSTM3, CYP1B1, GSTK1, GSTO1, ADH5, GSTA4
REACTOME_INSERTION_OF_TAIL_ANCHORED_PROTEINS_INTO_THE_ENDOPLASMIC_RETICULUM_MEMBRANE	0.00154321	0.0197554	0.648223	3.01618	0	18	VAMP2, SEC61G, CAMLG, SEC61B, SERP1, CYB5A, BAG6, HMOX1, PRNP, ALDH3A2, STX5, UBE2J2, SGTA, VAPA, EMD, UBL4A	VAMP2, SEC61G, CAMLG, SEC61B, SERP1, CYB5A, BAG6, HMOX1, PRNP, ALDH3A2, STX5
GERY_CEBP_TARGETS	0.00117233	0.0197554	0.32367	2.99515	0	93	DCN, ID2, JUNB, RNH1, CLU, TNFAIP6, ID3, DNAJB1, GLRX, PROCR, GADD45B, CD68, ANGPTL4, CD47, TMEM45A, DNAJB9, CRABP2, ECHS1, CXCL2, GLA, HSPA1B, PLAUR, FHL2, CYB5R1, RGS2, VCAN, HSPA1A, HMOX1, PRNP, RDH11, S100A3, IFRD1, BAIAP2, PEA15, HBEGF, GADD45G, PPP1R15A, DDIT3, EIF1AX, ATF3, MVD, SAT1, BTG2, DNAJB2, NR1D1, BAG3, SERPINI1, HTATIP2, IER2, ACTA2, ZFAND2A, ABHD5, SSR1	DCN, ID2, JUNB, RNH1, CLU, TNFAIP6, ID3, DNAJB1, GLRX, PROCR, GADD45B, CD68, ANGPTL4, CD47, TMEM45A, DNAJB9, CRABP2, ECHS1, CXCL2, GLA, HSPA1B, PLAUR, FHL2, CYB5R1, RGS2, VCAN, HSPA1A, HMOX1, PRNP, RDH11, S100A3
ONKEN_UVEAL_MELANOMA_DN	0.0010142	0.0197554	0.20657	2.98977	0	422	RPL31, RPL10A, SLC25A6, RPL15, PCOLCE2, ID2, RPS5, GSTP1, CUTA, RPL35A, RPL3, ARL2, NDUFB4, BSG, RPS14, RPS9, RPL18A, NDUFAF3, EIF3L, AP2M1, COX7A2L, DSTN, RPS27A, CIRBP, PMP22, RAB7A, RPL23, EIF3G, GSTM3, RPL36AL, ARPC4, GLUL, NDUFB5, IMPDH2, EFEMP2, TRIP6, LSM3, FAM3C, RPL14, ERP29, LSM5, RNF13, RPL32, PCNP, PEPD, CNN3, SEC11A, AIP, RHOA, HSPA2, MAGEH1, DEGS1, IFT57, RPSA, GYPC, ARF4, EIF4A2, R…	RPL31, RPL10A, SLC25A6, RPL15, PCOLCE2, ID2, RPS5, GSTP1, CUTA, RPL35A, RPL3, ARL2, NDUFB4, BSG, RPS14, RPS9, RPL18A, NDUFAF3, EIF3L, AP2M1, COX7A2L, DSTN, RPS27A, CIRBP, PMP22, RAB7A, RPL23, EIF3G, GSTM3, RPL36AL, ARPC4, GLUL, NDUFB5, IMPDH2, EFEMP2, TRIP6, LSM3, FAM3C, RPL14, ERP29, LSM5, RNF13, RPL32, PCNP, PEPD, CNN3, SEC11A, AIP, RHOA, HSPA2, MAGEH1, DEGS1, IFT57, RPSA, GYPC, ARF4, EIF4A2, R…
CHUNG_BLISTER_CYTOTOXICITY_UP	0.00114943	0.0197554	0.306521	2.98622	0	106	SOD1, TPI1, CRIP1, TMED9, TUBB4B, ANAPC11, HCFC1R1, AKR1A1, CKS2, SERPING1, CLTA, COX5A, CUEDC2, SLC35B2, CTSL, CDKN1A, MT1E, CHID1, NANS, ETFB, CYB5A, PSMB2, PSMC1, COPS8, THYN1, PSMD2, NTAN1, PPP1R7, PSMD13, ATOX1, SDC4, PHYH, SDHA, CTSB, CHCHD3, LCMT1, CISD2, ILVBL, MRPL9, SMIM12, SLC43A3, ASMTL, TBL2, C1QB, CHTOP, MT1F, MIF4GD, C1QC, SNX5, PCK2, SNX9, SLC1A4, PAIP1, PSMD14, PBDC1, COQ5, SNAP4…	SOD1, TPI1, CRIP1, TMED9, TUBB4B, ANAPC11, HCFC1R1, AKR1A1, CKS2, SERPING1, CLTA, COX5A, CUEDC2, SLC35B2, CTSL, CDKN1A, MT1E, CHID1, NANS, ETFB, CYB5A, PSMB2, PSMC1, COPS8, THYN1, PSMD2, NTAN1, PPP1R7, PSMD13
REACTOME_TRANSCRIPTION_COUPLED_NUCLEOTIDE_EXCISION_REPAIR_TC_NER	0.00123609	0.0197554	0.368468	2.98274	0	66	UBB, UBA52, POLD4, RBX1, POLR2L, UBC, POLR2J, COPS6, POLR2F, RPS27A, POLR2E, POLR2K, POLR2G, POLD2, ERCC1, POLR2I, POLR2C, POLE4, COPS8, GTF2H5, RPA3, COPS5, PCNA, COPS3, COPS4, COPS7A, PPIE, POLR2H, MNAT1, RPA2, GPS1, PRPF19, XPA, TCEA1, RPA1, RFC1, POLE3, XRCC1, ZNF830, GTF2H1, ERCC3	UBB, UBA52, POLD4, RBX1, POLR2L, UBC, POLR2J, COPS6, POLR2F, RPS27A, POLR2E, POLR2K, POLR2G, POLD2, ERCC1, POLR2I, POLR2C, POLE4, COPS8, GTF2H5, RPA3, COPS5, PCNA
MODY_HIPPOCAMPUS_NEONATAL	0.00151976	0.0197554	0.595271	2.9823	0	21	TUBA1B, TUBA1A, ACTG1, TUBB, CCT7, TBCA, TUBB2B, FDPS, UBE2E3, CCT5, FN1, CCT4, CCT8, MMP14, SQLE, TNC	TUBA1B, TUBA1A, ACTG1, TUBB, CCT7, TBCA, TUBB2B, FDPS, UBE2E3, CCT5
KAAB_HEART_ATRIUM_VS_VENTRICLE_DN	0.00107066	0.0197554	0.25903	2.97787	0	179	COX7A2, COX8A, PFKP, PSMB6, ISCU, UQCRQ, ACADVL, NDUFS7, POLR2F, SLC25A3, COX17, CAPN2, CCT7, CYC1, NDUFS3, NDUFV2, SDHB, COX5A, ECH1, PRDX3, SDHD, NDUFS6, MRPL33, ECHS1, ACAT1, FHL2, UBE2L3, CYB5R1, TOB1, UQCRFS1, CYB5A, UQCRC1, IDH3B, NDUFA9, MYL12A, TWF2, DECR1, PGM1, OXA1L, ADH5, MRPS18B, AMD1, CDK2AP2, LDHB, COPS3, RCAN1, UBE2D1, NDUFS2, HYAL1, FABP3, PHYH, SDHA, DIO2, SORBS2, COA1, VDAC1, F…	COX7A2, COX8A, PFKP, PSMB6, ISCU, UQCRQ, ACADVL, NDUFS7, POLR2F, SLC25A3, COX17, CAPN2, CCT7, CYC1, NDUFS3, NDUFV2, SDHB, COX5A, ECH1, PRDX3, SDHD, NDUFS6, MRPL33, ECHS1, ACAT1, FHL2, UBE2L3, CYB5R1, TOB1, UQCRFS1, CYB5A, UQCRC1, IDH3B, NDUFA9, MYL12A, TWF2, DECR1, PGM1, OXA1L, ADH5, MRPS18B, AMD1, CDK2AP2
KYNG_DNA_DAMAGE_DN	0.00111111	0.0197554	0.281673	2.97734	0	137	OAZ1, PRELP, ARPC1B, SOD1, CRYAB, HEXB, ESD, EIF3L, NDUFB6, NNMT, PDGFRL, POLR2F, RAB7A, IGF1, GLRX, HSD17B10, VIM, HSPB8, PRSS23, MORF4L1, FLOT1, PRDX4, PDCD5, CYCS, EIF4E, MT1X, TBCA, CXCL2, RAB11B, RPL7A, ITGB5, ARF1, ANXA1, VDAC3, IL10RB, RAB2A, ID1, SGCB, SERPINE2, PCNA, SLC35B1, ATOX1, IL11RA, RABGGTB, PRMT1, SERPINB6, COPS7A, FBLN2, BTG3, FN1, RIN2, BNIP3L, RHOD, CCND1, SLC31A2, CALU, SSR3…	OAZ1, PRELP, ARPC1B, SOD1, CRYAB, HEXB, ESD, EIF3L, NDUFB6, NNMT, PDGFRL, POLR2F, RAB7A, IGF1, GLRX, HSD17B10, VIM, HSPB8, PRSS23, MORF4L1, FLOT1, PRDX4, PDCD5, CYCS, EIF4E, MT1X, TBCA, CXCL2, RAB11B, RPL7A, ITGB5, ARF1, ANXA1, VDAC3, IL10RB, RAB2A, ID1, SGCB, SERPINE2, PCNA
FLECHNER_BIOPSY_KIDNEY_TRANSPLANT_OK_VS_DONOR_UP	0.00101215	0.0197554	0.200883	2.96925	0	462	CD9, LUM, PKM, TUBA1B, SAP18, ID2, CRYAB, HNRNPA1, ANXA4, TSPO, COMT, LGALS1, HERPUD1, CYB5R3, FHL1, ATP6V0E1, EEF1D, DYNLL1, CLU, AP3S1, EIF3F, JTB, TUBA1A, AKR1C1, ACTG1, HSBP1, ANXA7, C1S, TBCB, PARK7, PSMC5, DSTN, HSPA8, GLRX, SPTSSA, ANXA5, VIM, RAN, RPL36AL, HMGN3, EIF3I, TNFRSF11B, PDCD6, MORF4L2, MDH1, FAM3C, OAT, PGK1, PRDX4, GSN, CYCS, KPNA2, RAB1A, DUT, PAM, MVP, CYP1B1, RHOA, DPM1, GT…	CD9, LUM, PKM, TUBA1B, SAP18, ID2, CRYAB, HNRNPA1, ANXA4, TSPO, COMT, LGALS1, HERPUD1, CYB5R3, FHL1, ATP6V0E1, EEF1D, DYNLL1, CLU, AP3S1, EIF3F, JTB, TUBA1A, AKR1C1, ACTG1, HSBP1, ANXA7, C1S, TBCB, PARK7, PSMC5, DSTN, HSPA8, GLRX, SPTSSA, ANXA5, VIM, RAN, RPL36AL, HMGN3, EIF3I, TNFRSF11B, PDCD6, MORF4L2, MDH1, FAM3C, OAT, PGK1, PRDX4, GSN, CYCS, KPNA2, RAB1A, DUT, PAM, MVP, CYP1B1, RHOA, DPM1, GT…
PROVENZANI_METASTASIS_DN	0.00115875	0.0197554	0.302005	2.96537	0	112	FTL, SOD1, HSPB1, CLU, MYL6, EIF3K, RABAC1, TUBB2A, ITM2B, COPS6, PDLIM4, REEP5, ADRM1, S100A11, KDELR2, BLVRB, TRIP6, PPIC, ARPC1A, MT1E, ERCC1, P4HA2, ANXA6, PSMC2, AP2S1, TUBB2B, ETHE1, RBM42, PFN2, TXNL1, TNFAIP2, TMED10, TSEN34, CLPTM1, CKB, TIMP2, S100A3, VAMP3, PRMT1, SDC4, NOTCH2, CTSB, CD44, WIPI1, RPS19, PDIA6, RRAS, CCND1, PLOD3	FTL, SOD1, HSPB1, CLU, MYL6, EIF3K, RABAC1, TUBB2A, ITM2B, COPS6, PDLIM4, REEP5, ADRM1, S100A11, KDELR2, BLVRB, TRIP6, PPIC, ARPC1A, MT1E, ERCC1, P4HA2, ANXA6, PSMC2, AP2S1, TUBB2B, ETHE1, RBM42, PFN2, TXNL1, TNFAIP2, TMED10, TSEN34, CLPTM1, CKB, TIMP2, S100A3
GOLDRATH_ANTIGEN_RESPONSE	0.00104822	0.0197554	0.236376	2.96526	0	240	S100A4, S100A6, LGALS3, PLP2, GAPDH, ID2, IER3, ANXA2, CST3, TPI1, ANXA4, RNH1, EMP3, LGALS1, TMEM14C, KRTCAP2, CAPG, MGST1, TAF9, ITM2B, S100A10, GEM, TXN, DSTN, MYADM, CKS2, REEP5, CTSD, S100A11, GLRX, C4orf3, CKS1B, ERRFI1, ARL5A, SIVA1, DBI, CAPN2, RAN, GADD45B, CD68, YWHAQ, CCL3, PGAM1, MRPL18, PRDX4, MT1A, ECH1, S100A13, KPNA2, MT1X, SDHD, HSPA2, SCPEP1, LMNA, LRRC59, SYPL1, FHL2, ETFB, PLB…	S100A4, S100A6, LGALS3, PLP2, GAPDH, ID2, IER3, ANXA2, CST3, TPI1, ANXA4, RNH1, EMP3, LGALS1, TMEM14C, KRTCAP2, CAPG, MGST1, TAF9, ITM2B, S100A10, GEM, TXN, DSTN, MYADM, CKS2, REEP5, CTSD, S100A11, GLRX, C4orf3, CKS1B, ERRFI1, ARL5A, SIVA1, DBI, CAPN2, RAN, GADD45B, CD68, YWHAQ, CCL3, PGAM1, MRPL18, PRDX4, MT1A, ECH1, S100A13, KPNA2, MT1X, SDHD, HSPA2, SCPEP1, LMNA, LRRC59, SYPL1, FHL2, ETFB, PLB…
REACTOME_COPI_MEDIATED_ANTEROGRADE_TRANSPORT	0.00119904	0.0197554	0.337675	2.96306	0	80	TUBA1B, TMED2, TMED9, TUBB4B, DYNLL1, COPE, TUBA1A, TUBB2A, DCTN3, DCTN2, CAPZB, KDELR2, TMED3, ARF5, CD55, RAB1A, DCTN6, ACTR10, TUBA1C, ARF4, TUBB2B, CD59, ARF1, KDELR3, KDELR1, TMED10, STX5, GOLGA2, ACTR1A, TMEM115, CAPZA2, ARF3, NAPA, COPZ1, ANK2, TUBB6, DYNC1I2	TUBA1B, TMED2, TMED9, TUBB4B, DYNLL1, COPE, TUBA1A, TUBB2A, DCTN3, DCTN2, CAPZB, KDELR2, TMED3, ARF5, CD55, RAB1A, DCTN6, ACTR10, TUBA1C, ARF4, TUBB2B, CD59, ARF1, KDELR3, KDELR1, TMED10, STX5, GOLGA2, ACTR1A
REACTOME_ASPARAGINE_N_LINKED_GLYCOSYLATION	0.00105042	0.0197554	0.236685	2.96149	0	237	UBB, TUBA1B, TMED2, TMED9, TUBB4B, DAD1, UBA52, DYNLL1, COPE, ST6GALNAC6, TUBA1A, TUBB2A, UBC, DCTN3, RPS27A, DCTN2, CAPZB, KDELR2, TMED3, UAP1, RNF5, ARF5, LMAN2, MGAT1, CTSA, CD55, UBXN1, RAB1A, DCTN6, ACTR10, TUBA1C, NEU1, TRAPPC3, DPM1, GFPT2, ALG5, TFG, ARF4, SEC13, OS9, NANS, TUBB2B, CD59, ARF1, DDOST, KDELR3, TRAPPC1, TRAPPC2L, KDELR1, PSMC1, TMED10, RPN2, STX5, F5, NAGK, PDIA3, GOLGA2, AC…	UBB, TUBA1B, TMED2, TMED9, TUBB4B, DAD1, UBA52, DYNLL1, COPE, ST6GALNAC6, TUBA1A, TUBB2A, UBC, DCTN3, RPS27A, DCTN2, CAPZB, KDELR2, TMED3, UAP1, RNF5, ARF5, LMAN2, MGAT1, CTSA, CD55, UBXN1, RAB1A, DCTN6, ACTR10, TUBA1C, NEU1, TRAPPC3, DPM1, GFPT2, ALG5, TFG, ARF4, SEC13, OS9, NANS, TUBB2B, CD59, ARF1, DDOST, KDELR3, TRAPPC1, TRAPPC2L, KDELR1, PSMC1, TMED10, RPN2, STX5, F5, NAGK, PDIA3, GOLGA2, AC…
TARTE_PLASMA_CELL_VS_PLASMABLAST_UP	0.00105152	0.0197554	0.238004	2.95281	0	228	RPL23A, CD9, AK1, OAZ1, FTL, HSPB1, GPX3, CST3, CRYAB, FMOD, HERPUD1, PSAP, TNXB, ACTB, CLU, RPS16, RPS14, RPL18A, GPNMB, FCGRT, C1S, RPL37A, RPLP1, CIRBP, GRN, RPS15, PCOLCE, HEXA, NR4A1, SERPING1, NFIC, RPS11, RPLP0, ADM, CRABP2, PAM, CTSL, TSC22D3, RPSA, COL14A1, KCNMA1, HSPA1B, RPL24, SYPL1, RPL7A, RGS2, ALDH2, TGIF1, SMPD1, RPS15A, DDR2, RPL34, PFN2, PHB2, TNFAIP2, LRP1, GAA, SSR4, RPS18, LT…	RPL23A, CD9, AK1, OAZ1, FTL, HSPB1, GPX3, CST3, CRYAB, FMOD, HERPUD1, PSAP, TNXB, ACTB, CLU, RPS16, RPS14, RPL18A, GPNMB, FCGRT, C1S, RPL37A, RPLP1, CIRBP, GRN, RPS15, PCOLCE, HEXA, NR4A1, SERPING1, NFIC, RPS11, RPLP0, ADM, CRABP2, PAM, CTSL, TSC22D3, RPSA, COL14A1, KCNMA1, HSPA1B, RPL24, SYPL1, RPL7A, RGS2, ALDH2, TGIF1, SMPD1, RPS15A, DDR2, RPL34, PFN2, PHB2, TNFAIP2, LRP1, GAA, SSR4, RPS18, LT…
REACTOME_SIGNALING_BY_HEDGEHOG	0.00113507	0.0197554	0.29346	2.95234	0	119	UBB, TUBA1B, TUBB4B, UBA52, PSMB6, RBX1, TUBA1A, PSMB5, TUBB2A, PSMB7, UBC, PSMB1, PSMB3, PSMC5, RPS27A, PSMD4, PSMD8, P4HB, PSMA7, PSMA1, PSMF1, TUBA1C, IFT57, PSMC3, PSMD3, OS9, ERLEC1, PSMC2, TUBB2B, PSMB2, PSMA4, PSMC1, PSME1, PSMA5, PSMD2, SKP1, PSMB4, CDON, PSMD9, PSMA3, PSMD13, DERL2, PSMC4, GAS1, PSMD7, IFT52, PSMD11, SPOP, GLI3, TUBB6, PSME2, TULP3	UBB, TUBA1B, TUBB4B, UBA52, PSMB6, RBX1, TUBA1A, PSMB5, TUBB2A, PSMB7, UBC, PSMB1, PSMB3, PSMC5, RPS27A, PSMD4, PSMD8, P4HB, PSMA7, PSMA1, PSMF1, TUBA1C, IFT57, PSMC3, PSMD3, OS9, ERLEC1, PSMC2, TUBB2B, PSMB2, PSMA4, PSMC1, PSME1, PSMA5, PSMD2, SKP1, PSMB4, CDON, PSMD9, PSMA3, PSMD13
REACTOME_ABC_FAMILY_PROTEINS_MEDIATED_TRANSPORT	0.00120627	0.0197554	0.341821	2.95111	0	78	UBB, UBA52, PSMB6, PSMB5, PSMB7, UBC, PSMB1, PSMB3, PSMC5, RPS27A, PSMD4, RNF5, PSMD8, PSMA7, PSMA1, PSMF1, PSMC3, PSMD3, OS9, ERLEC1, PSMC2, PSMB2, PSMA4, PSMC1, PSME1, PSMA5, PSMD2, PSMB4, PSMD9, PSMA3, PSMD13, DERL2, PSMC4	UBB, UBA52, PSMB6, PSMB5, PSMB7, UBC, PSMB1, PSMB3, PSMC5, RPS27A, PSMD4, RNF5, PSMD8, PSMA7, PSMA1, PSMF1, PSMC3, PSMD3, OS9, ERLEC1, PSMC2, PSMB2, PSMA4, PSMC1, PSME1, PSMA5, PSMD2, PSMB4, PSMD9, PSMA3, PSMD13
REACTOME_FORMATION_OF_TC_NER_PRE_INCISION_COMPLEX	0.00134228	0.0197554	0.430011	2.95008	0	45	UBB, UBA52, RBX1, POLR2L, UBC, POLR2J, COPS6, POLR2F, RPS27A, POLR2E, POLR2K, POLR2G, POLR2I, POLR2C, COPS8, GTF2H5, COPS5, COPS3, COPS4, COPS7A, PPIE, POLR2H, MNAT1, GPS1, PRPF19, XPA, TCEA1	UBB, UBA52, RBX1, POLR2L, UBC, POLR2J, COPS6, POLR2F, RPS27A, POLR2E, POLR2K, POLR2G, POLR2I, POLR2C, COPS8, GTF2H5, COPS5
ANASTASSIOU_MULTICANCER_INVASIVENESS_SIGNATURE	0.00125313	0.0197554	0.384152	2.94959	0	58	COMP, LUM, ASPN, DCN, LGALS1, BGN, TNFAIP6, C1QTNF3, PCOLCE, CTSK, THY1, RCN3, SERPINF1, RAB31, GLT8D2, MFAP5, COL6A2, PRRX1, VCAN, COL1A2, SFRP4, INHBA, AEBP1, PDGFRB, PLAU, TIMP3, FN1, CRISPLD2, MMP2, SPOCK1, COL1A1, SNAI2, OLFML2B, ACTA2, MXRA5, LRRC15, SULF1, COPZ2	COMP, LUM, ASPN, DCN, LGALS1, BGN, TNFAIP6, C1QTNF3, PCOLCE, CTSK, THY1, RCN3, SERPINF1, RAB31, GLT8D2, MFAP5, COL6A2, PRRX1, VCAN, COL1A2, SFRP4, INHBA, AEBP1
WP_METABOLIC_REPROGRAMMING_IN_COLON_CANCER	0.00140056	0.0197554	0.463188	2.94888	0	38	PKM, GAPDH, LDHA, MDH2, ENO1, TALDO1, PGAM1, SDHB, PGK1, TKT, PDHB, SHMT2, PFKL, SLC1A5, PYCR2, PYCR1, FH, SUCLG2, ACO2, SLC16A3, PDHA1, G6PD, IDH2, PGD, IDH3A, ACLY, RPIA, DLST	PKM, GAPDH, LDHA, MDH2, ENO1, TALDO1, PGAM1, SDHB, PGK1, TKT, PDHB, SHMT2, PFKL
REACTOME_INTERLEUKIN_1_SIGNALING	0.00119617	0.0197554	0.327477	2.9434	0	85	UBB, UBA52, PSMB6, RBX1, PSMB5, PSMB7, UBC, PSMB1, PSMB3, PSMC5, RPS27A, PSMD4, PSMD8, PSMA7, PSMA1, PSMF1, PSMC3, PSMD3, PSMC2, UBE2N, SQSTM1, PSMB2, PSMA4, PSMC1, PSME1, PSMA5, PSMD2, SKP1, PSMB4, PSMD9, IL1B, PSMA3, PSMD13, PSMC4, TOLLIP, NFKBIA, PSMD7, PSMD11	UBB, UBA52, PSMB6, RBX1, PSMB5, PSMB7, UBC, PSMB1, PSMB3, PSMC5, RPS27A, PSMD4, PSMD8, PSMA7, PSMA1, PSMF1, PSMC3, PSMD3, PSMC2, UBE2N, SQSTM1, PSMB2, PSMA4, PSMC1, PSME1, PSMA5, PSMD2, SKP1, PSMB4, PSMD9, IL1B, PSMA3, PSMD13
REACTOME_S_PHASE	0.0011325	0.0197554	0.287601	2.94098	0	125	UBB, UBA52, POLD4, PSMB6, RBX1, ANAPC11, PSMB5, PSMB7, UBC, PSMB1, PSMB3, PSMC5, RPS27A, PSMD4, CKS1B, PSMD8, ANAPC16, CDC26, PSMA7, PSMA1, PSMF1, POLD2, CDKN1A, PSMC3, PSMD3, UBE2E1, PSMC2, MYC, PSMB2, PSMA4, POLE4, PSMC1, PSME1, PSMA5, CDK4, PSMD2, RPA3, SKP1, PSMB4, PSMD9, PSMA3, PSMD13, PCNA, PSMC4, UBE2D1, PSMD7, PSMD11, MNAT1, RPA2, CCND1, PSME2, TFDP2, SMC3, UBE2S, MAX, RPA1, ANAPC15, ANAP…	UBB, UBA52, POLD4, PSMB6, RBX1, ANAPC11, PSMB5, PSMB7, UBC, PSMB1, PSMB3, PSMC5, RPS27A, PSMD4, CKS1B, PSMD8, ANAPC16, CDC26, PSMA7, PSMA1, PSMF1, POLD2, CDKN1A, PSMC3, PSMD3, UBE2E1, PSMC2, MYC, PSMB2, PSMA4, POLE4, PSMC1, PSME1, PSMA5, CDK4, PSMD2, RPA3, SKP1, PSMB4, PSMD9, PSMA3, PSMD13, PCNA
GERHOLD_ADIPOGENESIS_DN	0.00128041	0.0197554	0.396207	2.93978	0	54	CD9, IER3, ANXA2, CRYAB, EEF2, AKR1B1, TUBA1A, CCL2, ECM1, DNAJB1, HSPA8, TUBB, ANXA5, VCAN, CDK4, TNFAIP2, ATF1, CCT5, IFRD1, PDGFRB, BAX, SOX4, GAS1, FN1, CD44, MMP14, CCT2, CCND1	CD9, IER3, ANXA2, CRYAB, EEF2, AKR1B1, TUBA1A, CCL2, ECM1, DNAJB1, HSPA8, TUBB, ANXA5, VCAN, CDK4, TNFAIP2, ATF1, CCT5
DITTMER_PTHLH_TARGETS_UP	0.00116822	0.0197554	0.315021	2.93743	0	94	TPI1, NDUFA13, GPX4, RBX1, BSG, ANXA7, AP2M1, ECM1, VDAC2, CKS2, HAX1, ANXA5, PRSS23, ANXA11, FLOT1, LSM5, CYCS, NUCB1, UROD, GRHPR, ARF4, AP2S1, UQCRC1, ANXA1, HSD17B11, PTS, NPTN, CAPZA2, LARP6, RANGRF, PHYH, PLAU, USP1, TIMP3, AP1S1, TIMM17A, RAB4A, HADHA, LTBP1, COL6A1, MSRB1, SRSF3, KLC1, PAIP1, RAB8A, TNIP1, LIPA, RAB6A, ATP1A1, RAB13, TSC22D1, VAMP8, PDGFC, B4GALT3	TPI1, NDUFA13, GPX4, RBX1, BSG, ANXA7, AP2M1, ECM1, VDAC2, CKS2, HAX1, ANXA5, PRSS23, ANXA11, FLOT1, LSM5, CYCS, NUCB1, UROD, GRHPR, ARF4, AP2S1, UQCRC1, ANXA1, HSD17B11, PTS, NPTN
GUTIERREZ_MULTIPLE_MYELOMA_UP	0.00142045	0.0197554	0.515023	2.92481	0	29	COX7C, ATP6V0E1, TAF9, VDAC2, EMC7, EID1, PSENEN, MORF4L1, CD47, ILF2, UQCRFS1, ARF1, CNIH1, IFI6, VDAC1, DCTD, SUCLG2, SRP72, SSR3	COX7C, ATP6V0E1, TAF9, VDAC2, EMC7, EID1, PSENEN, MORF4L1, CD47, ILF2, UQCRFS1, ARF1
JECHLINGER_EPITHELIAL_TO_MESENCHYMAL_TRANSITION_UP	0.00125628	0.0197554	0.382771	2.92349	0	57	DCN, TNXB, CCL2, SLC3A2, SDC2, PMP22, PROCR, PCOLCE, VIM, CD68, PPIC, CYP1B1, COL6A2, CXCL2, DDR2, ACKR3, INHBA, SNAI1, MTHFD2, GALK1, PDGFRA, HTRA1, PDGFRB, DAB2, GAS1, RRAS, RNASET2, MMP2, COL6A1, TNC, ASNS, IRF7, PTGS1, SERPINH1	DCN, TNXB, CCL2, SLC3A2, SDC2, PMP22, PROCR, PCOLCE, VIM, CD68, PPIC, CYP1B1, COL6A2, CXCL2, DDR2, ACKR3, INHBA, SNAI1, MTHFD2
HOLLEMAN_ASPARAGINASE_RESISTANCE_B_ALL_UP	0.00151976	0.0197554	0.583213	2.92189	0	21	RPL13A, RPS5, RPL3, RPL4, EIF3K, EIF3L, RPS3, EIF3D, RPL6, RPLP0, RPL7A, RPL11, FBL, RPL5	RPL13A, RPS5, RPL3, RPL4, EIF3K, EIF3L, RPS3, EIF3D, RPL6, RPLP0, RPL7A, RPL11, FBL
REACTOME_GLOBAL_GENOME_NUCLEOTIDE_EXCISION_REPAIR_GG_NER	0.00122249	0.0197554	0.34983	2.91237	0	71	UBB, UBA52, POLD4, ACTB, RBX1, RAD23A, UBC, COPS6, RPS27A, SUMO2, SUMO1, SUMO3, POLD2, UBE2I, ERCC1, UBE2N, POLE4, COPS8, GTF2H5, RPA3, INO80C, COPS5, PCNA, COPS3, CETN2, COPS4, COPS7A, MNAT1, RPA2, INO80E, MCRS1, UBE2V2, GPS1, ACTL6A, XPA, PARP1, RPA1, RFC1, POLE3, XRCC1, GTF2H1, TFPT, ERCC3	UBB, UBA52, POLD4, ACTB, RBX1, RAD23A, UBC, COPS6, RPS27A, SUMO2, SUMO1, SUMO3, POLD2, UBE2I, ERCC1, UBE2N, POLE4, COPS8, GTF2H5, RPA3, INO80C, COPS5, PCNA
CONCANNON_APOPTOSIS_BY_EPOXOMICIN_DN	0.0011534	0.0197554	0.298791	2.91081	0	108	S100A4, LUM, TMSB4X, LDHA, MFAP4, PEBP1, PFKP, POLR2L, TNFAIP6, NDUFB6, PDGFRL, EID1, SNRPG, APRT, SPTSSA, PCOLCE, DBI, COX17, HMGN3, NDUFB1, ADM, NHP2, INSIG1, KCNMA1, ABHD14A, MFSD10, CYB5A, MYC, NDUFA2, DNPH1, VCAN, LSM7, GTF2H5, LSM2, RPA3, CADM1, HMGB2, NME4, PDGFRA, NUDT1, PTTG1	S100A4, LUM, TMSB4X, LDHA, MFAP4, PEBP1, PFKP, POLR2L, TNFAIP6, NDUFB6, PDGFRL, EID1, SNRPG, APRT, SPTSSA, PCOLCE, DBI, COX17, HMGN3, NDUFB1, ADM, NHP2, INSIG1, KCNMA1, ABHD14A, MFSD10, CYB5A, MYC, NDUFA2, DNPH1, VCAN, LSM7, GTF2H5, LSM2, RPA3, CADM1, HMGB2
LI_INDUCED_T_TO_NATURAL_KILLER_UP	0.00106383	0.0197554	0.242556	2.91022	0	207	ALDOA, S100A4, CD9, FTL, S100A6, LGALS3, PLP2, ID2, IER3, ANXA2, JUNB, TSPO, COMT, LGALS1, ARL6IP5, CAPG, NDFIP1, FXYD5, MYL6, CD63, SERTAD1, S100A10, CAPZB, S100A11, GLRX, SH3BGRL3, ERRFI1, VIM, CAPN2, SEC61B, VPS29, TNFRSF11B, CCL3, PLTP, GLIPR2, XBP1, PRDX4, MT1A, S100A13, PDLIM7, CTSL, MVP, TUBA1C, CDKN1A, ITGAE, LMNA, CSTB, MFSD10, C1orf21, SYPL1, FHL2, ASAH1, NT5E, LGALS3BP, SERPINE2, MED10…	ALDOA, S100A4, CD9, FTL, S100A6, LGALS3, PLP2, ID2, IER3, ANXA2, JUNB, TSPO, COMT, LGALS1, ARL6IP5, CAPG, NDFIP1, FXYD5, MYL6, CD63, SERTAD1, S100A10, CAPZB, S100A11, GLRX, SH3BGRL3, ERRFI1, VIM, CAPN2, SEC61B, VPS29, TNFRSF11B, CCL3, PLTP, GLIPR2, XBP1, PRDX4, MT1A, S100A13, PDLIM7, CTSL, MVP, TUBA1C, CDKN1A, ITGAE, LMNA, CSTB, MFSD10, C1orf21, SYPL1, FHL2, ASAH1, NT5E, LGALS3BP, SERPINE2, MED10…
WP_GLYCOLYSIS_AND_GLUCONEOGENESIS	0.00142045	0.0197554	0.506517	2.9081	0	30	ALDOA, PKM, GAPDH, TPI1, LDHA, PFKP, MDH2, ENO1, MPC2, MPC1, PGAM1, MDH1, PGK1, PFKL, LDHB, ALDOC, PFKM, PDHA1, PC, HK1, GOT1, ENO2, DLD, GPI, SLC2A1	ALDOA, PKM, GAPDH, TPI1, LDHA, PFKP, MDH2, ENO1, MPC2, MPC1, PGAM1, MDH1, PGK1, PFKL
DAZARD_RESPONSE_TO_UV_SCC_UP	0.00119048	0.0197554	0.324431	2.89927	0	83	ID2, ANXA2, HEXIM1, SRI, ITM2B, MIR22HG, ATP6AP2, TM2D1, PSMD8, PGK1, PRDX3, SDHD, TSC22D3, CXCL3, CXCL2, UBE2E1, UQCRC2, TOB1, SSBP1, CXCL1, DYNLT3, SKP1, PFDN6, RTN4, SNX3, IL1B, DYNC2LI1, AP1S2, PDIA6, ADK, TPGS2, SRSF1, SCFD1, TNF, SH3BGRL, IL6, ATF3, ANAPC15, CCNC, LAMP2, PTGES3, AIMP1, CDKN1C, HPRT1, GADD45A, ALDH7A1	ID2, ANXA2, HEXIM1, SRI, ITM2B, MIR22HG, ATP6AP2, TM2D1, PSMD8, PGK1, PRDX3, SDHD, TSC22D3, CXCL3, CXCL2, UBE2E1, UQCRC2, TOB1, SSBP1, CXCL1, DYNLT3, SKP1, PFDN6, RTN4, SNX3, IL1B
BURTON_ADIPOGENESIS_8	0.00124378	0.0197554	0.359679	2.8969	0	65	EMP3, PSAP, PLD3, CAPG, FXYD5, TUBA1A, SERTAD1, DSTN, ANXA5, OGN, PRSS23, CTSA, CPQ, PLTP, SERPINF1, PRDX4, RAB31, PDLIM7, SCPEP1, LEPROT, PRAF2, ASAH1, KDELR3, CD99, CD276, CAP1, SERPINB6, BAX, PDPN, PRR13, MAP1LC3B, B9D1, LAMP2, GBA, SLC1A4, RPS6KA4, ACTA2, CMTM3, PTGIS, DAXX, FGF7, TPBG	EMP3, PSAP, PLD3, CAPG, FXYD5, TUBA1A, SERTAD1, DSTN, ANXA5, OGN, PRSS23, CTSA, CPQ, PLTP, SERPINF1, PRDX4, RAB31, PDLIM7, SCPEP1, LEPROT, PRAF2, ASAH1, KDELR3, CD99, CD276, CAP1
KARLSSON_TGFB1_TARGETS_DN	0.00110254	0.0197554	0.264292	2.89644	0	153	DCN, TMEM59, ID2, CST3, TPI1, CRIP1, NPC2, CCNI, NDFIP1, EPHX1, BSG, MGST1, BLOC1S1, ITM2B, ATP6V1F, ID3, GRN, TECR, FTH1, IAH1, DBI, GLUL, CTSA, TMEM98, GSN, RGS10, DCTN6, NME1, LEPROT, CCDC80, TMEM176B, SCP2, LY6E, ZFP36L1, ID1, GAA, TWSG1, PCNA, TIMP2, MAF1, TMBIM6, WBP2, PDGFRA, TXNDC12, CTSB, CDKN2C, DAB2, GAS1, EMC2, RIN2, BNIP3L, HMGN2, SLC9A3R1, BBX, CHP1, ACAA2, GDI1, NFIA, PSME2, EFNA5,…	DCN, TMEM59, ID2, CST3, TPI1, CRIP1, NPC2, CCNI, NDFIP1, EPHX1, BSG, MGST1, BLOC1S1, ITM2B, ATP6V1F, ID3, GRN, TECR, FTH1, IAH1, DBI, GLUL, CTSA, TMEM98, GSN, RGS10, DCTN6, NME1, LEPROT, CCDC80, TMEM176B, SCP2, LY6E, ZFP36L1, ID1, GAA, TWSG1, PCNA, TIMP2, MAF1
LINDVALL_IMMORTALIZED_BY_TERT_DN	0.00125628	0.0197554	0.379194	2.89617	0	57	DPT, FMOD, CRIP1, AKR1C1, NNMT, ARL4D, CTSK, CRIP2, ISLR, ADM, CCDC80, ITGB5, VCAN, ELN, CXCL1, ANTXR1, SPECC1, NAA10, LGALS3BP, LTBP2, CDON, PTGES, FNDC1, CELF2, PDPN, FN1, SLC43A3, ELP5, MZT1, SAT1, TMEM47, SLIT3, AIMP2, PER3, LRRC15, EIF2B3	DPT, FMOD, CRIP1, AKR1C1, NNMT, ARL4D, CTSK, CRIP2, ISLR, ADM, CCDC80, ITGB5, VCAN, ELN, CXCL1, ANTXR1, SPECC1, NAA10, LGALS3BP, LTBP2, CDON, PTGES
WP_TCA_CYCLE_AKA_KREBS_OR_CITRIC_ACID_CYCLE	0.00154321	0.0197554	0.621346	2.89112	0	18	MDH2, SDHC, SDHB, SDHD, IDH3G, IDH3B, SUCLG1, SDHA, FH, SUCLA2, SUCLG2, ACO2, IDH2, IDH3A, OGDH, DLST, DLD	MDH2, SDHC, SDHB, SDHD, IDH3G, IDH3B, SUCLG1
BLUM_RESPONSE_TO_SALIRASIB_UP	0.0010582	0.0197554	0.239504	2.89086	0	211	LAPTM4A, EEF2, NUPR1, ATF4, EIF1, ANXA7, RAD23A, COX7A2L, YIF1A, EIF3H, CTSD, BLVRB, TMED3, VIM, RPL12, GHITM, PSMD8, P4HB, MGAT1, CD55, VPS28, ERP29, DNAJB9, ECH1, RNF13, UBXN1, CTSL, CXCL3, CDKN1A, RAD50, ERCC1, TSG101, BUD31, ARF4, SERP1, PPP1R11, SQSTM1, EIF1B, SURF1, LRP1, SEPHS2, CREB3, SHMT2, STX5, FAM3A, SEC63, RNF7, RSL24D1, MTHFD2, TIMM9, TMBIM6, QSOX1, IFRD1, SCAMP2, SLC1A5, STX4, CNIH…	LAPTM4A, EEF2, NUPR1, ATF4, EIF1, ANXA7, RAD23A, COX7A2L, YIF1A, EIF3H, CTSD, BLVRB, TMED3, VIM, RPL12, GHITM, PSMD8, P4HB, MGAT1, CD55, VPS28, ERP29, DNAJB9, ECH1, RNF13, UBXN1, CTSL, CXCL3, CDKN1A, RAD50, ERCC1, TSG101, BUD31, ARF4, SERP1, PPP1R11, SQSTM1, EIF1B, SURF1, LRP1, SEPHS2, CREB3, SHMT2, STX5, FAM3A, SEC63, RNF7, RSL24D1, MTHFD2
NGO_MALIGNANT_GLIOMA_1P_LOH	0.00160256	0.0197554	0.708173	2.8807	0	13	GAPDH, ANXA2, ENO1, PARK7, VIM, P4HB, PGK1, RPSA, ECHS1	GAPDH, ANXA2, ENO1, PARK7, VIM, P4HB, PGK1, RPSA, ECHS1
REACTOME_HOST_INTERACTIONS_OF_HIV_FACTORS	0.00115875	0.0197554	0.292943	2.87639	0	112	UBB, SLC25A6, UBA52, PSMB6, RBX1, PSMB5, PSMB7, AP2M1, SLC25A5, UBC, PSMB1, PSMB3, PSMC5, RPS27A, PSMD4, RAN, BANF1, PSMD8, PPIA, PSMA7, PSMA1, PSMF1, PSMC3, PSMD3, SEC13, PSMC2, AP2S1, ARF1, PSMB2, PSMA4, PSMC1, PSME1, PSMA5, PSMD2, RANBP1, SKP1, PSMB4, PSMD9, PSMA3, PSMD13, PSMC4, SLC25A4, AP1S1, PSMD7, PSMD11, AP1S2	UBB, SLC25A6, UBA52, PSMB6, RBX1, PSMB5, PSMB7, AP2M1, SLC25A5, UBC, PSMB1, PSMB3, PSMC5, RPS27A, PSMD4, RAN, BANF1, PSMD8, PPIA, PSMA7, PSMA1, PSMF1, PSMC3, PSMD3, SEC13, PSMC2, AP2S1, ARF1, PSMB2, PSMA4, PSMC1, PSME1, PSMA5, PSMD2, RANBP1, SKP1, PSMB4, PSMD9, PSMA3, PSMD13
ACEVEDO_LIVER_CANCER_UP	0.001002	0.0197554	0.179083	2.87401	0	776	RPL13A, RPL7, RPL23A, CD9, MGP, HSPB1, RPL17, BRK1, RNH1, TMEM14C, DAD1, ATP6V0E1, POLD4, CYSTM1, NEDD8, RBX1, GPAA1, AP3S1, TUBA1A, MRPL51, LRP10, NDUFA4L2, S100A10, RPLP1, SDHC, RPS27A, DNAJB1, GRN, PIGT, TALDO1, SUMO2, EIF3H, CKS2, SBDS, TMEM14B, TMEM14A, HIGD1A, RPL23, CKS1B, SPCS1, TM2D1, EIF4A3, KDELR2, BLVRB, DNAJC19, CYBRD1, VIM, UAP1, SSR2, THY1, NDUFB5, COX7B, TMEM109, LMAN2, MORF4L2, C…	RPL13A, RPL7, RPL23A, CD9, MGP, HSPB1, RPL17, BRK1, RNH1, TMEM14C, DAD1, ATP6V0E1, POLD4, CYSTM1, NEDD8, RBX1, GPAA1, AP3S1, TUBA1A, MRPL51, LRP10, NDUFA4L2, S100A10, RPLP1, SDHC, RPS27A, DNAJB1, GRN, PIGT, TALDO1, SUMO2, EIF3H, CKS2, SBDS, TMEM14B, TMEM14A, HIGD1A, RPL23, CKS1B, SPCS1, TM2D1, EIF4A3, KDELR2, BLVRB, DNAJC19, CYBRD1, VIM, UAP1, SSR2, THY1, NDUFB5, COX7B, TMEM109, LMAN2, MORF4L2, C…
PELLICCIOTTA_HDAC_IN_ANTIGEN_PRESENTATION_DN	0.00134228	0.0197554	0.418909	2.87392	0	45	ATF4, PSMB6, PSMB5, PSMC5, PSMD8, PSMA7, PSMA1, PSMF1, PSMC3, SERP1, PSMC2, PSMB2, PSMA4, KDELR1, PSMC1, PSME1, TMED4, PDIA3, PSMA3, PSMD7, SEC22C, PSMD11, PDIA6, DERL1, PSME2	ATF4, PSMB6, PSMB5, PSMC5, PSMD8, PSMA7, PSMA1, PSMF1, PSMC3, SERP1, PSMC2, PSMB2, PSMA4, KDELR1, PSMC1, PSME1, TMED4, PDIA3, PSMA3
DAVICIONI_MOLECULAR_ARMS_VS_ERMS_DN	0.0011236	0.0197554	0.277051	2.87304	0	131	EMP3, MFAP4, EEF1D, GPAA1, PDGFRL, PMP22, ITM2C, ISLR, MGAT1, EFEMP2, TRIP6, TNFRSF1A, TMEM45A, PGRMC1, RGS10, GLT8D2, CRABP2, ERF, PLBD1, STEAP1, LTBP4, LY6E, RHOG, SCARA3, SLC52A2, SIGIRR, KAZALD1, BMP4, SLC1A5, TRIP10, RAB32, GULP1, HOXC10, PSD3, OLFML3, SMCO4, TSKU, TSSC4, MAPKAPK3, LPAR1, SLC43A3, CCND1, GMPPA, CCDC25, MMP2, CDC42EP4, FBLN1, ZIC1, AKIP1, EHD1, FKBP11, SLC39A14, SORBS3, PTN, …	EMP3, MFAP4, EEF1D, GPAA1, PDGFRL, PMP22, ITM2C, ISLR, MGAT1, EFEMP2, TRIP6, TNFRSF1A, TMEM45A, PGRMC1, RGS10, GLT8D2, CRABP2, ERF, PLBD1, STEAP1, LTBP4, LY6E, RHOG, SCARA3, SLC52A2, SIGIRR, KAZALD1
REACTOME_CLEC7A_DECTIN_1_SIGNALING	0.00118343	0.0197554	0.315796	2.87274	0	88	UBB, UBA52, PSMB6, PSMB5, PSMB7, UBC, PSMB1, PSMB3, PSMC5, RPS27A, PSMD4, PSMD8, UBE2D2, PSMA7, PSMA1, PSMF1, PSMC3, PSMD3, PSMC2, UBE2N, PSMB2, PSMA4, PSMC1, PSME1, PSMA5, PSMD2, SKP1, PSMB4, PSMD9, IL1B, PSMA3, PSMD13, PYCARD, PSMC4, UBE2D1	UBB, UBA52, PSMB6, PSMB5, PSMB7, UBC, PSMB1, PSMB3, PSMC5, RPS27A, PSMD4, PSMD8, UBE2D2, PSMA7, PSMA1, PSMF1, PSMC3, PSMD3, PSMC2, UBE2N, PSMB2, PSMA4, PSMC1, PSME1, PSMA5, PSMD2, SKP1, PSMB4, PSMD9, IL1B, PSMA3, PSMD13, PYCARD
WP_PARKINUBIQUITIN_PROTEASOMAL_SYSTEM_PATHWAY	0.00128041	0.0197554	0.386653	2.86889	0	54	TUBA1B, TUBB4B, TUBA1A, TUBB2A, PSMC5, PSMD4, HSPA8, TUBB, PSMD8, TUBA1C, HSPA2, PSMC3, PSMD3, HSPA1B, UBE2L3, PSMC2, TUBB2B, HSPA1A, PSMC1, PSMD2, PSMD9, PSMD13, PSMC4, PSMD7, UBE2J2, PSMD11, TUBB6, UBE2L6, UBA1	TUBA1B, TUBB4B, TUBA1A, TUBB2A, PSMC5, PSMD4, HSPA8, TUBB, PSMD8, TUBA1C, HSPA2, PSMC3, PSMD3, HSPA1B, UBE2L3, PSMC2, TUBB2B, HSPA1A, PSMC1, PSMD2, PSMD9, PSMD13
BILANGES_SERUM_RESPONSE_TRANSLATION	0.00144509	0.0197554	0.530298	2.85892	0	26	RPL21, RPL10, RPS5, RPS4X, RPL4, EIF3F, RPL18A, RPS6, EEF1A1, RPS3, EIF3H, RPL6, RPL14	RPL21, RPL10, RPS5, RPS4X, RPL4, EIF3F, RPL18A, RPS6, EEF1A1, RPS3, EIF3H, RPL6, RPL14
JOSEPH_RESPONSE_TO_SODIUM_BUTYRATE_UP	0.00143062	0.0197554	0.519459	2.84702	0	27	PRDX1, GSTP1, PSAP, CLU, UQCRQ, POLR2L, COX6A1, PCMT1, NR4A1, SEC61B, RHOA, HADHB, CETN2, GPRC5A, GDI1, CD82, TIMP1, SPOCK1, SAT1, RAB11A, MT2A	PRDX1, GSTP1, PSAP, CLU, UQCRQ, POLR2L, COX6A1, PCMT1, NR4A1, SEC61B, RHOA, HADHB
REACTOME_PYRUVATE_METABOLISM_AND_CITRIC_ACID_TCA_CYCLE	0.00134228	0.0197554	0.417647	2.83866	0	44	LDHA, BSG, MDH2, SDHC, MPC2, MPC1, SDHB, SDHD, IDH3G, IDH3B, SUCLG1, PDHB, GLO1, LDHB, HAGH, SDHA, VDAC1, FH, SUCLA2, SUCLG2, ACO2, SLC16A3, PDHA1, IDH2, IDH3A, GSTZ1, OGDH, PDK2, SLC16A1, DLST, DLD, PDK3, FAHD1	LDHA, BSG, MDH2, SDHC, MPC2, MPC1, SDHB, SDHD, IDH3G, IDH3B, SUCLG1, PDHB, GLO1
REACTOME_TP53_REGULATES_METABOLIC_GENES	0.00121655	0.0197554	0.333556	2.8277	0	74	NDUFA4, PRDX1, LAMTOR4, COX6B1, COX7C, PRDX5, LAMTOR5, COX8A, COX5B, COX16, COX4I1, COX6A1, DDIT4, COX7A2L, TXN, LAMTOR1, YWHAQ, COX7B, PRDX2, COX5A, CYCS, COX6C, LAMTOR2, RHEB, RRAGA, SURF1	NDUFA4, PRDX1, LAMTOR4, COX6B1, COX7C, PRDX5, LAMTOR5, COX8A, COX5B, COX16, COX4I1, COX6A1, DDIT4, COX7A2L, TXN, LAMTOR1, YWHAQ, COX7B, PRDX2, COX5A, CYCS, COX6C, LAMTOR2, RHEB, RRAGA, SURF1
CHESLER_BRAIN_QTL_CIS	0.00129534	0.0197554	0.389445	2.81751	0	51	PPDPF, PSMB6, SSPN, C4orf3, PRDX2, SRP9, PAM, ABHD14A, RGS16, OCIAD1, GLO1, CAP1, PTTG1, PDPN, OCEL1, FAM32A, MRPL48, CCND1, SCOC, TULP3, ACAA1, TCEA1, SPOCK1, TOX4, BCAT2, DCAF8, SPG21, RPP14, MAPRE1, PER3, CCND2, ALDH7A1, ALAD	PPDPF, PSMB6, SSPN, C4orf3, PRDX2, SRP9, PAM, ABHD14A, RGS16, OCIAD1, GLO1, CAP1
REACTOME_TRANSCRIPTIONAL_REGULATION_BY_RUNX3	0.00119048	0.0197554	0.315117	2.81603	0	83	UBB, UBA52, PSMB6, PSMB5, PSMB7, UBC, PSMB1, PSMB3, PSMC5, RPS27A, PSMD4, BRD2, PSMD8, PSMA7, PSMA1, PSMF1, CDKN1A, PSMC3, PSMD3, PSMC2, MYC, PSMB2, PSMA4, PSMC1, PSME1, PSMA5, PSMD2, PSMB4, PSMD9, PSMA3, PSMD13, PSMC4, PSMD7, RBPJ, PSMD11, CCND1, ZFHX3, PSME2	UBB, UBA52, PSMB6, PSMB5, PSMB7, UBC, PSMB1, PSMB3, PSMC5, RPS27A, PSMD4, BRD2, PSMD8, PSMA7, PSMA1, PSMF1, CDKN1A, PSMC3, PSMD3, PSMC2, MYC, PSMB2, PSMA4, PSMC1, PSME1, PSMA5, PSMD2, PSMB4, PSMD9, PSMA3, PSMD13
REACTOME_MRNA_SPLICING_MINOR_PATHWAY	0.00134228	0.0197554	0.410374	2.81536	0	45	POLR2L, SNRPD2, POLR2J, POLR2F, SF3B5, SNRPG, SNRPE, POLR2E, POLR2K, POLR2G, ZCRB1, SNRPB, POLR2I, SRSF2, SNRPF, POLR2C, LSM2, SF3B2, SNRPD1, POLR2H, SNRNP40, SRSF1, SF3B4, SNRNP25, ZMAT5, GTF2F2, SNRNP48, SRSF6, SNRPD3, GTF2F1, NCBP2, SNRNP35, TXNL4A	POLR2L, SNRPD2, POLR2J, POLR2F, SF3B5, SNRPG, SNRPE, POLR2E, POLR2K, POLR2G, ZCRB1, SNRPB, POLR2I, SRSF2, SNRPF, POLR2C, LSM2, SF3B2
MOOTHA_TCA	0.00159744	0.0197554	0.655592	2.81394	0	15	MDH2, SDHC, SDHB, SDHD, IDH3G, IDH3B, SUCLG1, SDHA, FH, SUCLA2, ACO2, IDH2, IDH3A, OGDH	MDH2, SDHC, SDHB, SDHD, IDH3G, IDH3B, SUCLG1
MOREAUX_B_LYMPHOCYTE_MATURATION_BY_TACI_DN	0.00122249	0.0197554	0.35766	2.81346	0	61	NDUFA13, TBCB, EMC4, EIF3G, RAN, PSMD8, LSM5, MRPL43, FIBP, LSM4, SSBP1, EBNA1BP2, THYN1, NUDCD2, CHMP4A, DDX1, RNF7, CCT5, CMC1, MRPS12, PTPMT1, TMEM126A, RPL26L1, TIMM50, KEAP1, NUDT5, CCT2, MALSU1, CHCHD1, IP6K2, CBWD1, HAUS1, TDP2, AIMP2, DKC1, ASF1A	NDUFA13, TBCB, EMC4, EIF3G, RAN, PSMD8, LSM5, MRPL43, FIBP, LSM4, SSBP1, EBNA1BP2, THYN1, NUDCD2, CHMP4A, DDX1, RNF7, CCT5
JISON_SICKLE_CELL_DISEASE_DN	0.00110497	0.0197554	0.259158	2.81325	0	149	RPL13A, RPL7, EIF4A1, RPS20, RPL23A, RPL41, RPL21, RPL10A, SLC25A6, RPL17, GPX3, TOMM7, EEF2, RPL19, RPS13, RPL4, EIF3K, EIF3F, RPS6, EEF1A1, EIF3E, RPLP1, RPS27A, CIRBP, HSPA8, BTF3, EIF3H, EIF3D, IMPDH2, RPL6, RPL14, RPLP0, COX6C, TSC22D3, EIF4A2, RPL24, SRSF2, RPL11, RPL13, PFN2, RPS7, TMED10, RPL30, FBL, NACA, COX11, PMM1, RPL5, RBBP6, RPL22	RPL13A, RPL7, EIF4A1, RPS20, RPL23A, RPL41, RPL21, RPL10A, SLC25A6, RPL17, GPX3, TOMM7, EEF2, RPL19, RPS13, RPL4, EIF3K, EIF3F, RPS6, EEF1A1, EIF3E, RPLP1, RPS27A, CIRBP, HSPA8, BTF3, EIF3H, EIF3D, IMPDH2, RPL6, RPL14, RPLP0, COX6C, TSC22D3, EIF4A2, RPL24, SRSF2, RPL11, RPL13, PFN2, RPS7, TMED10, RPL30, FBL, NACA
SWEET_KRAS_ONCOGENIC_SIGNATURE	0.00122249	0.0197554	0.334176	2.80264	0	72	RPL8, LGALS3, ID2, CST3, EEF2, HNRNPA1, RPL3, NPC2, EEF1D, BSG, SLC25A5, EIF3E, TGFBI, FKBP2, GLRX, MANF, CD68, RPL6, FAM3C, RPL14, UBXN1, CDKN1A, PHLDA2, PCBD1, KDELR1, PHB2	RPL8, LGALS3, ID2, CST3, EEF2, HNRNPA1, RPL3, NPC2, EEF1D, BSG, SLC25A5, EIF3E, TGFBI, FKBP2, GLRX, MANF, CD68, RPL6, FAM3C, RPL14, UBXN1, CDKN1A, PHLDA2, PCBD1, KDELR1, PHB2
BIOCARTA_SM_PATHWAY	0.00160256	0.0197554	0.685195	2.78723	0	13	U2AF1, SNRPD2, SNRPG, SNRPE, SNRPB, SRSF2, SNRPF, SNRPB2, SNRPC, SNRPD1, SNRPA1, SNRPA	U2AF1, SNRPD2, SNRPG, SNRPE, SNRPB, SRSF2, SNRPF, SNRPB2
CASORELLI_ACUTE_PROMYELOCYTIC_LEUKEMIA_DN	0.0010101	0.0197554	0.184083	2.78423	0	514	ALDOA, GAPDH, HNRNPA1, TPI1, LDHA, HEXIM1, AKR1B1, RPL3, ACTB, PFKP, PSMB6, AKR1C1, PSMB5, ENO1, SRI, AP2M1, ACADVL, EID1, CIRBP, TMBIM1, TUFM, TECR, TMEM14A, CBR1, CKS1B, TUBB, KDELR2, PPP1R10, CSRP1, ARPC4, SNX17, CCT7, GLUL, PRSS23, NDUFV1, CYC1, LMAN2, TRIP6, SUMO1, FLOT1, PGK1, PRDX4, PIN4, KPNA2, ATP6V0D1, CTSL, CYP1B1, PSMA1, NME1, ARL6IP4, POLD2, NDUFS6, INSIG1, NUDC, SNRPB, BCAP31, LMNA,…	ALDOA, GAPDH, HNRNPA1, TPI1, LDHA, HEXIM1, AKR1B1, RPL3, ACTB, PFKP, PSMB6, AKR1C1, PSMB5, ENO1, SRI, AP2M1, ACADVL, EID1, CIRBP, TMBIM1, TUFM, TECR, TMEM14A, CBR1, CKS1B, TUBB, KDELR2, PPP1R10, CSRP1, ARPC4, SNX17, CCT7, GLUL, PRSS23, NDUFV1, CYC1, LMAN2, TRIP6, SUMO1, FLOT1, PGK1, PRDX4, PIN4, KPNA2, ATP6V0D1, CTSL, CYP1B1, PSMA1, NME1, ARL6IP4, POLD2, NDUFS6, INSIG1, NUDC, SNRPB, BCAP31, LMNA,…
KIM_MYC_AMPLIFICATION_TARGETS_UP	0.00110132	0.0197554	0.25406	2.77111	0	151	ANGPTL2, PCOLCE2, AKR1B1, COX6B1, ARL6IP5, RPS4X, RPL18A, ENO1, SLC25A5, PARK7, RPS23, RPS27L, PRDX6, RPL12, COX7B, PGRMC1, CYCS, RGS10, SLC25A39, NME1, PDLIM3, RPSA, MYC, RPL11, SSBP1, RPS15A, ETFA, SUCLG1, ALDH3A2, FBL, MRPS34, MRPL13, MRPS33, MRPL36, RSL24D1, CTNNAL1, SSB, LDHB, RPL5, EEF1E1, PSMG1, PDPN, NDUFAF2, RIN2, DAP3, NOB1, DRG1, SGCD, MRPS23, HSD17B12, NOP56, MCTS1, MRPL50, PRPS1, RAB…	ANGPTL2, PCOLCE2, AKR1B1, COX6B1, ARL6IP5, RPS4X, RPL18A, ENO1, SLC25A5, PARK7, RPS23, RPS27L, PRDX6, RPL12, COX7B, PGRMC1, CYCS, RGS10, SLC25A39, NME1, PDLIM3, RPSA, MYC, RPL11, SSBP1, RPS15A, ETFA, SUCLG1, ALDH3A2, FBL, MRPS34, MRPL13, MRPS33, MRPL36, RSL24D1, CTNNAL1
HUANG_GATA2_TARGETS_UP	0.00114943	0.0197554	0.283711	2.76399	0	106	ANXA2, CST3, TSPO, EMP3, LGALS1, PRDX5, ATP6V0E1, AP3S1, FIS1, UBL5, RPS6, BLOC1S1, COX6A1, C12orf57, PSENEN, RNF130, SH3BGRL3, CD47, GSN, RAB31, ARPC1A, ATP6V0D1, CDKN1A, CCPG1, NDUFA6, SCAND1, HBP1, GSTO1, TMEM50A, SQSTM1, TGIF1, MYL12A, DYNLT1, RHOG, GYG1, GLIPR1, ANKH	ANXA2, CST3, TSPO, EMP3, LGALS1, PRDX5, ATP6V0E1, AP3S1, FIS1, UBL5, RPS6, BLOC1S1, COX6A1, C12orf57, PSENEN, RNF130, SH3BGRL3, CD47, GSN, RAB31, ARPC1A, ATP6V0D1, CDKN1A, CCPG1, NDUFA6, SCAND1, HBP1, GSTO1, TMEM50A, SQSTM1, TGIF1, MYL12A, DYNLT1, RHOG, GYG1, GLIPR1
ZHU_CMV_24_HR_DN	0.00122249	0.0197554	0.334368	2.76179	0	69	FTL, ID2, CD151, CFD, AKR1C1, ACTG1, FKBP10, NFIC, TNFRSF1A, ADM, EFEMP1, CYP1B1, COL6A2, C1R, C7orf50, IGFBP5, VCAN, ANXA1, DDR2, COL1A2, ACKR3, TAGLN, TPM2, PDGFRA, SERPINB6, MITF, PYCR1, TIMP3, GAS1, CCND1, ANPEP, LAMB2, COL1A1, CXCL12, UBL4A, RUNX1, ACTA2, TRAM2, PAFAH1B1, RAB13	FTL, ID2, CD151, CFD, AKR1C1, ACTG1, FKBP10, NFIC, TNFRSF1A, ADM, EFEMP1, CYP1B1, COL6A2, C1R, C7orf50, IGFBP5, VCAN, ANXA1, DDR2, COL1A2, ACKR3, TAGLN
CREIGHTON_AKT1_SIGNALING_VIA_MTOR_DN	0.00147929	0.0197554	0.539904	2.76111	0	22	ALDOA, TUBB4B, ATP6V1F, ATP6V0B, TNFRSF12A, CIB1, CTSA, MIF, PPP2R1A, ATP6AP1, MRPS7, PPP4C, PFKL, RGL2, TOM1	ALDOA, TUBB4B, ATP6V1F, ATP6V0B, TNFRSF12A, CIB1, CTSA, MIF, PPP2R1A, ATP6AP1, MRPS7, PPP4C, PFKL
BIOCARTA_ETC_PATHWAY	0.0016835	0.0197554	0.838671	2.75208	0	8	SLC25A6, NDUFA1, SDHC, SDHB, SDHD, UQCRC1, SLC25A4, SDHA	SLC25A6, NDUFA1, SDHC, SDHB, SDHD, UQCRC1
REACTOME_MITOTIC_G2_G2_M_PHASES	0.00110619	0.0197554	0.257168	2.7518	0	142	UBB, TUBA1B, TUBB4B, UBA52, DYNLL1, PSMB6, RBX1, TUBA1A, PSMB5, TUBB2A, PSMB7, UBC, PSMB1, DCTN3, PSMB3, PSMC5, RPS27A, DCTN2, PSMD4, TUBB, PSMD8, PSMA7, PSMA1, PSMF1, TUBA1C, CDKN1A, PSMC3, PSMD3, PSMC2, TUBB2B, PPP2R1A, PSMB2, PSMA4, PSMC1, PSME1, PSMA5, PSMD2, SKP1, PSMB4, PSMD9, PSMA3, PSMD13, ACTR1A, PSMC4, CETN2, PSMD7, LCMT1, SSNA1, PSMD11, MNAT1, TUBB6, DYNC1I2, PSME2, MZT1, CDK11A, HAUS1…	UBB, TUBA1B, TUBB4B, UBA52, DYNLL1, PSMB6, RBX1, TUBA1A, PSMB5, TUBB2A, PSMB7, UBC, PSMB1, DCTN3, PSMB3, PSMC5, RPS27A, DCTN2, PSMD4, TUBB, PSMD8, PSMA7, PSMA1, PSMF1, TUBA1C, CDKN1A, PSMC3, PSMD3, PSMC2, TUBB2B, PPP2R1A, PSMB2, PSMA4, PSMC1, PSME1, PSMA5, PSMD2, SKP1, PSMB4, PSMD9, PSMA3, PSMD13, ACTR1A
MONNIER_POSTRADIATION_TUMOR_ESCAPE_DN	0.00102881	0.0197554	0.207753	2.74853	0	291	TMSB4X, RPL15, MGST3, TSPO, CRIP1, COMMD6, NDUFA13, PLAC9, HEXB, CLIC1, ATRAID, CLU, MYL6, NDUFAF3, COX6A1, UBC, SERTAD1, TMEM230, C12orf57, GRN, MFGE8, HIGD1A, ERRFI1, CYBRD1, ARL3, OGN, PLTP, FLOT1, XBP1, GSN, PPIC, NDUFB3, TSC22D3, LEPROT, UBE2A, KXD1, ACAT1, KRCC1, CHID1, GRHPR, ABHD14A, GLT8D1, ENPP1, ITGB5, PRKRA, UGP2, CAT, HSPB11, NSMCE1, PRNP, DYNLT3, DECR1, HEBP1, ID1, TMEM205, ACKR3, C…	TMSB4X, RPL15, MGST3, TSPO, CRIP1, COMMD6, NDUFA13, PLAC9, HEXB, CLIC1, ATRAID, CLU, MYL6, NDUFAF3, COX6A1, UBC, SERTAD1, TMEM230, C12orf57, GRN, MFGE8, HIGD1A, ERRFI1, CYBRD1, ARL3, OGN, PLTP, FLOT1, XBP1, GSN, PPIC, NDUFB3, TSC22D3, LEPROT, UBE2A, KXD1, ACAT1, KRCC1, CHID1, GRHPR, ABHD14A, GLT8D1, ENPP1, ITGB5, PRKRA, UGP2, CAT, HSPB11, NSMCE1, PRNP, DYNLT3, DECR1, HEBP1, ID1, TMEM205, ACKR3, C…
ACEVEDO_NORMAL_TISSUE_ADJACENT_TO_LIVER_TUMOR_DN	0.00104275	0.0197554	0.216057	2.74784	0	252	EIF4A1, OAZ1, SOD1, PCOLCE2, SAP18, EEF2, RPS25, RPL19, TUBB4B, PRDX5, COX5B, ACTG1, PSMB7, HSD3B7, SERTAD1, NNMT, POLR2F, TECR, MANF, SPTSSA, PCOLCE, RPL12, RPL36AL, DHRS7, VPS28, APH1A, TNFRSF1A, OAT, SDHB, ROMO1, RAB1A, ADI1, NR1H2, PRG4, SEC11A, PSMF1, NUCB1, ZNHIT1, GTF3A, UROD, DNAJB11, MRPL24, MEA1, MRPL22, SNRPF, AAMDC, MAGOH, MYL6B, DEFB1, SHMT2, AGPAT2, CLPTM1, PSMB4, CADM1, IMP4, SND1,…	EIF4A1, OAZ1, SOD1, PCOLCE2, SAP18, EEF2, RPS25, RPL19, TUBB4B, PRDX5, COX5B, ACTG1, PSMB7, HSD3B7, SERTAD1, NNMT, POLR2F, TECR, MANF, SPTSSA, PCOLCE, RPL12, RPL36AL, DHRS7, VPS28, APH1A, TNFRSF1A, OAT, SDHB, ROMO1, RAB1A, ADI1, NR1H2, PRG4, SEC11A, PSMF1, NUCB1, ZNHIT1, GTF3A, UROD, DNAJB11, MRPL24, MEA1, MRPL22, SNRPF, AAMDC, MAGOH, MYL6B, DEFB1, SHMT2, AGPAT2, CLPTM1, PSMB4, CADM1, IMP4, SND1,…
NABA_ECM_GLYCOPROTEINS	0.00114548	0.0197554	0.285674	2.74669	0	101	COMP, MGP, DPT, IGFBP6, PCOLCE2, MFAP4, TNXB, TNFAIP6, ECM1, TGFBI, THBS3, MFGE8, CILP, PCOLCE, EFEMP2, EFEMP1, MFAP5, ECM2, THBS4, CRISPLD1, IGFBP5, ELN, LTBP4, SMOC2, LTBP2, AEBP1, EDIL3, SRPX, FNDC1, FBLN2, MATN2, SPON2, FN1, TSKU, FBLN5, CRISPLD2, SMOC1, ABI3BP, SRPX2, LAMB2, LTBP1, FBLN1, TNC, CRELD1, CRELD2, VWA5A, VIT, SLIT3	COMP, MGP, DPT, IGFBP6, PCOLCE2, MFAP4, TNXB, TNFAIP6, ECM1, TGFBI, THBS3, MFGE8, CILP, PCOLCE, EFEMP2, EFEMP1, MFAP5, ECM2, THBS4, CRISPLD1, IGFBP5, ELN, LTBP4, SMOC2, LTBP2, AEBP1, EDIL3
REACTOME_AUTOPHAGY	0.00114416	0.0197554	0.27603	2.74131	0	114	UBB, GABARAPL2, TUBA1B, TOMM7, LAMTOR4, TUBB4B, UBA52, LAMTOR5, DYNLL1, TUBA1A, TUBB2A, UBC, CSNK2B, PARK7, EEF1A1, RPS27A, HSPA8, LAMTOR1, VIM, CHMP2A, WDR45, PLIN3, VPS28, LAMTOR2, TUBA1C, RHEB, TSG101, TOMM22, TUBB2B, UBE2N, SQSTM1, RRAGA, CHMP3, CHMP4A, MAP1LC3A, CHMP2B, ATG3, MVB12A, VDAC1, HSF1, CHMP4B, WIPI1, PRKAG1, TUBB6, DYNC1I2, ARL13B, MLST8, LAMTOR3, GABARAPL1, MAP1LC3B, LAMP2, FUNDC…	UBB, GABARAPL2, TUBA1B, TOMM7, LAMTOR4, TUBB4B, UBA52, LAMTOR5, DYNLL1, TUBA1A, TUBB2A, UBC, CSNK2B, PARK7, EEF1A1, RPS27A, HSPA8, LAMTOR1, VIM, CHMP2A, WDR45, PLIN3, VPS28, LAMTOR2, TUBA1C, RHEB, TSG101, TOMM22, TUBB2B, UBE2N, SQSTM1, RRAGA, CHMP3, CHMP4A, MAP1LC3A, CHMP2B
MARTORIATI_MDM4_TARGETS_NEUROEPITHELIUM_UP	0.00113766	0.0197554	0.270546	2.73983	0	122	ALDOA, AK1, RPL27A, TPI1, LDHA, PFKP, ENO1, NDUFB6, DDIT4, S100A10, SF3B5, HIGD1A, POLR2K, SLC39A7, PGK1, FAM162A, MT1A, ADM, MT1X, CDKN1A, BLOC1S2, TPD52L1, GRHPR, HSPA1B, SNRPF, MYC, VCAN, PGM1, ID1, SERPINE2, C3orf14, SNAI1, PFKL, NME4, GALK1, BAX, PLA2G12A, TIMM17A, EI24, PERP, RPS19, MAPKAPK3, IFT20, CCND1, SLC16A3, GGCT, MEG3, DCXR, SESN2, PFDN2	ALDOA, AK1, RPL27A, TPI1, LDHA, PFKP, ENO1, NDUFB6, DDIT4, S100A10, SF3B5, HIGD1A, POLR2K, SLC39A7, PGK1, FAM162A, MT1A, ADM, MT1X, CDKN1A, BLOC1S2, TPD52L1, GRHPR, HSPA1B, SNRPF, MYC, VCAN, PGM1, ID1, SERPINE2, C3orf14, SNAI1, PFKL
REACTOME_AGGREPHAGY	0.00142045	0.0197554	0.477066	2.73902	0	30	UBB, TUBA1B, TUBB4B, UBA52, DYNLL1, TUBA1A, TUBB2A, UBC, PARK7, RPS27A, VIM, TUBA1C, TUBB2B, UBE2N, HSF1, TUBB6, DYNC1I2, ARL13B	UBB, TUBA1B, TUBB4B, UBA52, DYNLL1, TUBA1A, TUBB2A, UBC, PARK7, RPS27A, VIM, TUBA1C, TUBB2B, UBE2N
NABA_MATRISOME	0.0010142	0.0197554	0.189623	2.73602	0	415	S100A4, COMP, LUM, PRELP, ANGPTL2, S100A6, MGP, LGALS3, DPT, ASPN, IGFBP6, PCOLCE2, DCN, ANXA2, CST3, ANXA4, FMOD, LGALS1, MFAP4, BGN, TNXB, CCL2, FGFBP2, ANXA7, TNFAIP6, ECM1, C1QTNF3, SDC2, S100A10, TGFBI, THBS3, MFGE8, CTSD, ANGPTL1, S100A11, IGF1, CILP, PCOLCE, CTSK, ANXA5, ANGPTL4, OGN, SERPING1, CCL3, CTSA, EFEMP2, ANXA11, CRLF1, EGLN2, SERPINF1, S100A13, PRG4, EFEMP1, CTSL, CXCL3, C1QTNF2,…	S100A4, COMP, LUM, PRELP, ANGPTL2, S100A6, MGP, LGALS3, DPT, ASPN, IGFBP6, PCOLCE2, DCN, ANXA2, CST3, ANXA4, FMOD, LGALS1, MFAP4, BGN, TNXB, CCL2, FGFBP2, ANXA7, TNFAIP6, ECM1, C1QTNF3, SDC2, S100A10, TGFBI, THBS3, MFGE8, CTSD, ANGPTL1, S100A11, IGF1, CILP, PCOLCE, CTSK, ANXA5, ANGPTL4, OGN, SERPING1, CCL3, CTSA, EFEMP2, ANXA11, CRLF1, EGLN2, SERPINF1, S100A13, PRG4, EFEMP1, CTSL, CXCL3, C1QTNF2,…
REACTOME_HSF1_DEPENDENT_TRANSACTIVATION	0.0014245	0.0197554	0.490021	2.73504	0	28	UBB, HSPB1, CRYAB, HSBP1, DNAJB1, HSPA8, HSPB8, MRPL18, HSPA2, HSPA1B, HSPA1A, HSPB2, AKT1S1, HSF1, MLST8, FKBP4, DNAJB6, DEDD2, PTGES3, SERPINH1	UBB, HSPB1, CRYAB, HSBP1, DNAJB1, HSPA8, HSPB8, MRPL18, HSPA2, HSPA1B, HSPA1A, HSPB2, AKT1S1
REACTOME_DUAL_INCISION_IN_TC_NER	0.00130719	0.0197554	0.373566	2.73407	0	53	UBB, UBA52, POLD4, RBX1, POLR2L, UBC, POLR2J, POLR2F, RPS27A, POLR2E, POLR2K, POLR2G, POLD2, ERCC1, POLR2I, POLR2C, POLE4, GTF2H5, RPA3, PCNA, PPIE, POLR2H, MNAT1, RPA2, PRPF19, XPA, TCEA1, RPA1, RFC1, POLE3, ZNF830, GTF2H1, ERCC3, ISY1, XAB2, RFC2, ERCC5, CDK7	UBB, UBA52, POLD4, RBX1, POLR2L, UBC, POLR2J, POLR2F, RPS27A, POLR2E, POLR2K, POLR2G, POLD2, ERCC1, POLR2I, POLR2C, POLE4, GTF2H5, RPA3, PCNA
RAHMAN_TP53_TARGETS_PHOSPHORYLATED	0.00151976	0.0197554	0.568931	2.7329	0	19	GSTP1, ACTB, PSMB6, PARK7, VPS29, PRDX2, PGAM1, PRDX3, NME1, ANXA1, RUVBL2, CCT6A, PPA1, MAGOHB, IDH3A	GSTP1, ACTB, PSMB6, PARK7, VPS29, PRDX2, PGAM1, PRDX3, NME1, ANXA1
DIRMEIER_LMP1_RESPONSE_LATE_DN	0.00151976	0.0197554	0.556831	2.73205	0	20	GAPDH, RPS5, PSAP, COX8A, FAU, UBC, ARF5, RPS11, RPLP0, ASAH1, LSM2, RPL29, RPS19	GAPDH, RPS5, PSAP, COX8A, FAU, UBC, ARF5, RPS11, RPLP0, ASAH1, LSM2
ANDERSEN_LIVER_CANCER_KRT19_UP	0.00142045	0.0197554	0.475462	2.72981	0	30	RPL13A, RPL27A, RPL10A, RPS25, CALM2, RPL35A, RPL3, RPS14, RPL9, YWHAQ, RPS3A, CSTB, RPS12, DYNLT1, RPS18	RPL13A, RPL27A, RPL10A, RPS25, CALM2, RPL35A, RPL3, RPS14, RPL9, YWHAQ, RPS3A, CSTB, RPS12, DYNLT1, RPS18
WP_TRANSLATION_FACTORS	0.00134228	0.0197554	0.397351	2.72602	0	45	EIF4A1, EEF2, EEF1D, EIF3F, EIF1, EEF1A1, EIF3E, EIF3H, EIF3G, EIF3D, EIF3I, EIF6, EIF4E, EIF4A2, EIF4H, EIF5A, EIF5, EEF1B2, EIF2B1, EIF2S2, EIF1AX, EIF4EBP1, EEF1G, PAIP1, EIF2S1, EIF5B, EIF2B3, EIF2B4, EIF2S3, EIF2AK1	EIF4A1, EEF2, EEF1D, EIF3F, EIF1, EEF1A1, EIF3E, EIF3H, EIF3G, EIF3D, EIF3I, EIF6, EIF4E, EIF4A2, EIF4H, EIF5A
FU_INTERACT_WITH_ALKBH8	0.00160256	0.0197554	0.669979	2.72534	0	13	TRMT112, DBI, CCT7, CCT5, CCT3, ECSIT, TCP1, CCT4, CCT8, CCT2, CCT6A	TRMT112, DBI, CCT7, CCT5
BAE_BRCA1_TARGETS_UP	0.00125945	0.0197554	0.358822	2.71867	0	56	TMSB4X, LGALS3, NDUFA4, ATF4, COX7C, MGST1, PMP22, CAMLG, PRDX2, DRAP1, PRDX4, CTSL, HINT1, GTF2A2, LSM1, UBE2N, CNBP, ANXA1, PDAP1, ADH5, GAA, IFRD1, NME4, IDI1	TMSB4X, LGALS3, NDUFA4, ATF4, COX7C, MGST1, PMP22, CAMLG, PRDX2, DRAP1, PRDX4, CTSL, HINT1, GTF2A2, LSM1, UBE2N, CNBP, ANXA1, PDAP1, ADH5, GAA
PETRETTO_CARDIAC_HYPERTROPHY	0.00142045	0.0197554	0.478603	2.71798	0	29	ASPN, ANXA4, ACTB, TUBA1A, OGN, EFEMP1, TUBA1C, PDLIM3, MFAP5, ANXA1, RTN4, CPNE3, TAGLN, FSTL1, OSBPL8, FN1, CD44	ASPN, ANXA4, ACTB, TUBA1A, OGN, EFEMP1, TUBA1C, PDLIM3, MFAP5, ANXA1, RTN4, CPNE3, TAGLN
TOOKER_GEMCITABINE_RESISTANCE_UP	0.00123609	0.0197554	0.332813	2.71686	0	67	SLC25A6, LGALS3, RPL15, ADIRF, TPI1, RNH1, COX8A, EIF3F, PFDN5, CIRBP, SLC25A3, ILK, FTH1, BLVRB, TMED3, DHRS7, SNRPB, GRHPR, ITPA, ABHD14A, ANXA1, BDH2, BMP4, IFI6, MRPL17, IFT52, TSSC4, ARFIP2, ASS1, CCNB1IP1, AATF, WDR74, SAT1, ELOVL1	SLC25A6, LGALS3, RPL15, ADIRF, TPI1, RNH1, COX8A, EIF3F, PFDN5, CIRBP, SLC25A3, ILK, FTH1, BLVRB, TMED3, DHRS7, SNRPB, GRHPR, ITPA, ABHD14A, ANXA1, BDH2
POMEROY_MEDULLOBLASTOMA_DESMOPLASIC_VS_CLASSIC_DN	0.00135685	0.0197554	0.403944	2.71426	0	43	RPL7, RPL21, RPS10, RPL36A, RPL10A, MGP, RPL35A, C1S, RPS23, RPS11, RPL24, RPS29, IGFBP5, VCAN, RPL34, COL1A2, RPS18, LTBP2, QSOX1, TFDP2, EEF1B2, CCND3, COL1A1, NFATC3, LMO4	RPL7, RPL21, RPS10, RPL36A, RPL10A, MGP, RPL35A, C1S, RPS23, RPS11, RPL24, RPS29, IGFBP5, VCAN, RPL34, COL1A2, RPS18, LTBP2
KEGG_PROTEIN_EXPORT	0.00151976	0.0197554	0.54128	2.7118	0	21	SEC61G, SPCS1, SEC61B, SRP9, SEC11A, SPCS2, OXA1L, SEC63, SRP14, SEC62, SEC11C, SRPRB, SRP19, SRP72, IMMP1L, IMMP2L, SRP68, SRP54	SEC61G, SPCS1, SEC61B, SRP9, SEC11A, SPCS2, OXA1L, SEC63, SRP14, SEC62
PUJANA_CHEK2_PCC_NETWORK	0.00100705	0.0197554	0.175313	2.7097	0	586	U2AF1, RPL27, TUBA1B, PRDX1, LDHA, RPL4, AP3S1, RPS6, TAF9, ERH, SNRPD2, SLC25A5, POLR2J, RPS27A, PCMT1, HSPA8, BTF3, EIF3H, SNRPG, CKS2, SEC61G, SNRPE, RPL23, CKS1B, EIF4A3, DGUOK, DBI, RAN, HMGN3, COX7B, RPL6, CD47, LSM3, SUMO1, NDUFV2, POLR2G, PGK1, SRP9, LSM5, NDUFB3, ILF2, CYCS, KPNA2, EIF4E, GOLIM4, COX6C, PPIA, MIF, PRDX3, NHP2, DUT, PSMA1, NME1, INSIG1, SNRPB, DPM1, UBE2I, GTF3A, TBCA, TM…	U2AF1, RPL27, TUBA1B, PRDX1, LDHA, RPL4, AP3S1, RPS6, TAF9, ERH, SNRPD2, SLC25A5, POLR2J, RPS27A, PCMT1, HSPA8, BTF3, EIF3H, SNRPG, CKS2, SEC61G, SNRPE, RPL23, CKS1B, EIF4A3, DGUOK, DBI, RAN, HMGN3, COX7B, RPL6, CD47, LSM3, SUMO1, NDUFV2, POLR2G, PGK1, SRP9, LSM5, NDUFB3, ILF2, CYCS, KPNA2, EIF4E, GOLIM4, COX6C, PPIA, MIF, PRDX3, NHP2, DUT, PSMA1, NME1, INSIG1, SNRPB, DPM1, UBE2I, GTF3A, TBCA, TM…
GALE_APL_WITH_FLT3_MUTATED_DN	0.00160256	0.0197554	0.665638	2.70768	0	13	RABAC1, NDUFB7, BAD, NDUFV1, P4HB, DRAP1, DEGS1, ARF1, PQBP1	RABAC1, NDUFB7, BAD, NDUFV1, P4HB, DRAP1, DEGS1, ARF1, PQBP1
REACTOME_REGULATION_OF_INSULIN_LIKE_GROWTH_FACTOR_IGF_TRANSPORT_AND_UPTAKE_BY_INSULIN_LIKE_GROWTH_FACTOR_BINDING_PROTEINS_IGFBPS	0.00123609	0.0197554	0.334297	2.70612	0	66	IGFBP6, CST3, LGALS1, SDC2, MFGE8, IGF1, MXRA8, PRSS23, P4HB, NUCB1, IGFBP5, VCAN, FUCA2, F5, PNPLA2, BMP4, FSTL1, QSOX1, DNAJC3, CP, FN1, PDIA6, CALU, SHISA5, MMP2, LAMB2, LTBP1, PRKCSH, SCG2, FAM20C, TIMP1, TNC, IL6	IGFBP6, CST3, LGALS1, SDC2, MFGE8, IGF1, MXRA8, PRSS23, P4HB, NUCB1, IGFBP5, VCAN, FUCA2, F5, PNPLA2
REACTOME_PTEN_REGULATION	0.00112108	0.0197554	0.266976	2.70508	0	120	UBB, LAMTOR4, UBA52, LAMTOR5, PSMB6, PSMB5, PSMB7, UBC, CSNK2B, PSMB1, PSMB3, PSMC5, RPS27A, PSMD4, LAMTOR1, PSMD8, PSMA7, PSMA1, PSMF1, LAMTOR2, RHEB, PSMC3, PSMD3, PSMC2, PSMB2, PSMA4, RRAGA, PSMC1, PSME1, PSMA5, PSMD2, RING1, PSMB4, SNAI1, PSMD9, PSMA3, PSMD13, CBX6, MAF1, MKRN1, PSMC4, RBBP7, PSMD7, HDAC2, PSMD11, RNF146, HDAC3, MLST8, PSME2	UBB, LAMTOR4, UBA52, LAMTOR5, PSMB6, PSMB5, PSMB7, UBC, CSNK2B, PSMB1, PSMB3, PSMC5, RPS27A, PSMD4, LAMTOR1, PSMD8, PSMA7, PSMA1, PSMF1, LAMTOR2, RHEB, PSMC3, PSMD3, PSMC2, PSMB2, PSMA4, RRAGA, PSMC1, PSME1, PSMA5, PSMD2, RING1, PSMB4, SNAI1, PSMD9, PSMA3, PSMD13, CBX6, MAF1
REACTOME_HSF1_ACTIVATION	0.0014556	0.0197554	0.512148	2.69549	0	24	UBB, HSPB1, HSBP1, EEF1A1, DNAJB1, MRPL18, HSPA1B, HSPA1A, RPA3, HSPB2, HSF1, RPA2, FKBP4, DNAJB6, DEDD2, RPA1, PTGES3, SERPINH1	UBB, HSPB1, HSBP1, EEF1A1, DNAJB1, MRPL18, HSPA1B, HSPA1A, RPA3, HSPB2
WEI_MYCN_TARGETS_WITH_E_BOX	0.00100503	0.0197554	0.173387	2.69226	0	595	ALDOA, ANXA2, REXO2, CALM2, ATP6V0E1, MGST1, ENO1, TAF9, ATP6V0B, SLIRP, GEM, POLR2F, PCMT1, HSPA8, SF3B5, MANF, TUBB, ARL5A, SIVA1, DBI, UAP1, PHB, GHITM, NR4A1, CCT7, NFIC, PDCD6, DUSP14, OAT, MRPL18, PGK1, FAM162A, NDUFB3, MRPS36, SLC25A39, NDUFS6, DNAJB11, RPS19BP1, KCNMA1, HSPA1B, MRPL22, PHLDA2, MRPS15, MRPL41, UBE2N, SNRPF, MRPL27, VCAN, LSM4, STEAP1, HSPA1A, HSPB11, AHSA1, POLE4, C15orf61…	ALDOA, ANXA2, REXO2, CALM2, ATP6V0E1, MGST1, ENO1, TAF9, ATP6V0B, SLIRP, GEM, POLR2F, PCMT1, HSPA8, SF3B5, MANF, TUBB, ARL5A, SIVA1, DBI, UAP1, PHB, GHITM, NR4A1, CCT7, NFIC, PDCD6, DUSP14, OAT, MRPL18, PGK1, FAM162A, NDUFB3, MRPS36, SLC25A39, NDUFS6, DNAJB11, RPS19BP1, KCNMA1, HSPA1B, MRPL22, PHLDA2, MRPS15, MRPL41, UBE2N, SNRPF, MRPL27, VCAN, LSM4, STEAP1, HSPA1A, HSPB11, AHSA1, POLE4, C15orf61…
REACTOME_TRANSCRIPTIONAL_REGULATION_BY_RUNX2	0.00114548	0.0197554	0.282202	2.6919	0	99	UBB, LGALS3, UBA52, PSMB6, RBX1, PSMB5, PSMB7, UBC, PSMB1, PSMB3, PSMC5, RPS27A, PSMD4, PSMD8, PSMA7, PSMA1, PSMF1, CDKN1A, PSMC3, PSMD3, PSMC2, PSMB2, PSMA4, PSMC1, PSME1, PSMA5, CDK4, PSMD2, SKP1, PSMB4, PSMD9, PSMA3, PSMD13, PSMC4, BAX, SOX9, PSMD7, PSMD11, GLI3, HDAC3, CCND1	UBB, LGALS3, UBA52, PSMB6, RBX1, PSMB5, PSMB7, UBC, PSMB1, PSMB3, PSMC5, RPS27A, PSMD4, PSMD8, PSMA7, PSMA1, PSMF1, CDKN1A, PSMC3, PSMD3, PSMC2, PSMB2, PSMA4, PSMC1, PSME1, PSMA5, CDK4, PSMD2, SKP1, PSMB4, PSMD9, PSMA3, PSMD13
REACTOME_SEPARATION_OF_SISTER_CHROMATIDS	0.00110865	0.0197554	0.250745	2.68515	0	143	UBB, TUBA1B, TUBB4B, UBA52, DYNLL1, PSMB6, TUBA1A, ANAPC11, PSMB5, RPS27, TUBB2A, PSMB7, UBC, PSMB1, PSMB3, PSMC5, RPS27A, PSMD4, PSMD8, ANAPC16, CDC26, PSMA7, PSMA1, PSMF1, TUBA1C, NUDC, PSMC3, PSMD3, UBE2E1, SEC13, PSMC2, TUBB2B, PPP2R1A, PSMB2, PSMA4, PSMC1, PSME1, PMF1, PSMA5, PSMD2, PSMB4, PSMD9, PSMA3, PSMD13, PSMC4, UBE2D1, PTTG1, PPP1CC, NSL1, BUB3	UBB, TUBA1B, TUBB4B, UBA52, DYNLL1, PSMB6, TUBA1A, ANAPC11, PSMB5, RPS27, TUBB2A, PSMB7, UBC, PSMB1, PSMB3, PSMC5, RPS27A, PSMD4, PSMD8, ANAPC16, CDC26, PSMA7, PSMA1, PSMF1, TUBA1C, NUDC, PSMC3, PSMD3, UBE2E1, SEC13, PSMC2, TUBB2B, PPP2R1A, PSMB2, PSMA4, PSMC1, PSME1, PMF1, PSMA5, PSMD2, PSMB4, PSMD9, PSMA3, PSMD13
HELLEBREKERS_SILENCED_DURING_TUMOR_ANGIOGENESIS	0.00122249	0.0197554	0.340613	2.67936	0	61	IER3, NPC2, DKK3, CLU, ITM2B, FTH1, TMEM45A, ADM, PDLIM3, CDKN1A, ASAH1, VCAN, CXCL1, LRP1, SERPINE2, CADM1, INHBA, EDIL3, TAGLN, QSOX1, SDC4, IFI6, CTSB, OLFML3, TSPAN2, ABI3BP, FUCA1, ASS1, COL6A1, IL6, UCP2	IER3, NPC2, DKK3, CLU, ITM2B, FTH1, TMEM45A, ADM, PDLIM3, CDKN1A, ASAH1, VCAN, CXCL1, LRP1, SERPINE2, CADM1, INHBA, EDIL3, TAGLN
KYNG_ENVIRONMENTAL_STRESS_RESPONSE_UP	0.00140647	0.0197554	0.409762	2.67523	0	41	OAZ1, ARPC1B, SOD1, EIF3L, GLRX, VIM, PRSS23, FLOT1, PRDX4, PDCD5, CYCS, EIF4E, MT1X, TBCA, CXCL2, RPL7A, ANXA1, SGCB, FN1, BNIP3L, RHOD, CALU	OAZ1, ARPC1B, SOD1, EIF3L, GLRX, VIM, PRSS23, FLOT1, PRDX4, PDCD5, CYCS, EIF4E, MT1X, TBCA, CXCL2, RPL7A, ANXA1, SGCB
IIZUKA_LIVER_CANCER_PROGRESSION_L0_L1_DN	0.00159744	0.0197554	0.623246	2.6751	0	15	CST3, TSPO, ISCU, COX4I1, PLTP, ARPC2, RHOA, VDAC3, SSR4, CYBA, RPS19	CST3, TSPO, ISCU, COX4I1, PLTP, ARPC2, RHOA, VDAC3, SSR4
WP_CORI_CYCLE	0.00160772	0.0197554	0.678693	2.67225	0	12	ALDOA, GAPDH, TPI1, LDHA, PFKP, TALDO1, PGAM1, PGK1	ALDOA, GAPDH, TPI1, LDHA, PFKP, TALDO1, PGAM1, PGK1
CUI_GLUCOSE_DEPRIVATION	0.00140056	0.0197554	0.419492	2.67069	0	38	CBR3, SLC3A2, DDIT4, FKBP2, KDELR2, NDUFB3, NEU1, CCPG1, DNAJB11, CXCL2, TGIF1, SEPHS2, PDIA3, PPIB, SLC35B1, DNAJC3, PYCR1, PDIA4, PDIA6, PREB, CALR, ASNS, PCK2, GADD45A, TXNRD1, GOT1	CBR3, SLC3A2, DDIT4, FKBP2, KDELR2, NDUFB3, NEU1, CCPG1, DNAJB11, CXCL2, TGIF1, SEPHS2, PDIA3, PPIB
ZHOU_TNF_SIGNALING_4HR	0.00138889	0.0197554	0.410827	2.66994	0	40	OAZ1, RPL27A, RPL10, PLP2, EEF2, PRDX1, MYL6, CCL2, PSMB7, PCMT1, RPS23, PPP1R10, CD59, MYL12A, GDI2, CXCL1, PTGES, NFKBIA, EBP, CCNC, GADD45A, SF3A3, TNIP1, SNX12, ACLY, TSPAN3	OAZ1, RPL27A, RPL10, PLP2, EEF2, PRDX1, MYL6, CCL2, PSMB7, PCMT1, RPS23, PPP1R10, CD59, MYL12A, GDI2, CXCL1, PTGES
NAKAJIMA_MAST_CELL	0.00142045	0.0197554	0.46485	2.66888	0	30	LGALS3, PRDX1, PEBP1, CAPG, CLU, GPNMB, CCL2, TSPAN4, DUSP14, MT1A, RGS10, CYP1B1, MT1E, PHLDA2, VAT1	LGALS3, PRDX1, PEBP1, CAPG, CLU, GPNMB, CCL2, TSPAN4, DUSP14, MT1A, RGS10, CYP1B1, MT1E, PHLDA2, VAT1
REACTOME_ATTENUATION_PHASE	0.00151976	0.0197554	0.531941	2.66502	0	21	UBB, HSPB1, HSBP1, DNAJB1, HSPA8, MRPL18, HSPA2, HSPA1B, HSPA1A, HSPB2, HSF1, FKBP4, DNAJB6, DEDD2, PTGES3, SERPINH1	UBB, HSPB1, HSBP1, DNAJB1, HSPA8, MRPL18, HSPA2, HSPA1B, HSPA1A, HSPB2
GROSS_HIF1A_TARGETS_DN	0.00151976	0.0197554	0.553926	2.66082	0	19	RPL27, LGALS3, GAPDH, TPI1, ENO1, PGK1, FAM162A, ADM, PGM1, PFKL, LDHB, JMJD6	RPL27, LGALS3, GAPDH, TPI1, ENO1, PGK1, FAM162A, ADM, PGM1, PFKL
CAVARD_LIVER_CANCER_MALIGNANT_VS_BENIGN	0.00147929	0.0197554	0.519853	2.65857	0	22	RPL13A, PRDX1, ACTB, MYL6, AKR1C1, SLC25A5, MRFAP1, FTH1, GLUL, CD14, PTGR1, CES1, DUSP22, GGH, DPP4, CHI3L1	RPL13A, PRDX1, ACTB, MYL6, AKR1C1, SLC25A5, MRFAP1, FTH1, GLUL, CD14, PTGR1, CES1
REACTOME_MITOCHONDRIAL_PROTEIN_IMPORT	0.00128041	0.0197554	0.35767	2.65384	0	54	SLC25A6, TOMM7, CHCHD2, DNAJC19, COX17, CYC1, TIMM13, IDH3G, TOMM22, TIMM8B, TIMM10, CHCHD5, TIMM9, COA4, MTX1, TIMM17B, SLC25A4, MTX2, PMPCB, CHCHD3, VDAC1, TIMM50, TIMM17A, SAMM50, TIMM44, ACO2, HSCB, GRPEL1, CHCHD7, CMC2, TIMM22, COA6	SLC25A6, TOMM7, CHCHD2, DNAJC19, COX17, CYC1, TIMM13, IDH3G, TOMM22, TIMM8B, TIMM10, CHCHD5
BLANCO_MELO_COVID19_SARS_COV_2_INFECTION_A594_ACE2_EXPRESSING_CELLS_DN	0.00125313	0.0197554	0.345322	2.65145	0	58	TPPP3, ANXA2, PRDX1, NDUFA13, PSAP, EPHX1, RERG, NDUFS7, NDUFB10, ADI1, TPD52L1, ETFB, NDUFA2, SLC25A11, SFRP4, ALDH3A2, F5, PDGFD, SWI5, SCARA5, CYBA, PBXIP1, WDR18, SEMA3E, AHCY, TCTN3, PRPS1, UCP2, GSTM4, HADH, SERPINI1, SERPINH1, PDK2, ATP6V0E2, SLC40A1	TPPP3, ANXA2, PRDX1, NDUFA13, PSAP, EPHX1, RERG, NDUFS7, NDUFB10, ADI1, TPD52L1, ETFB, NDUFA2, SLC25A11, SFRP4, ALDH3A2, F5, PDGFD
CHANDRAN_METASTASIS_DN	0.00105932	0.0197554	0.217133	2.64829	0	220	PCOLCE2, ADIRF, FMOD, RAB34, SSPN, MAGED2, CIRBP, PIGT, ARL5A, HEXA, CYBRD1, RPS27L, HSPB8, NR4A1, OGN, EFEMP2, ANXA11, MRGPRF, TMEM98, CAPS, AHI1, PRRX1, THBS4, ZFP36, TRAPPC1, DDR2, SMOC2, SFRP1, AMD1, GSTA4, NBL1, PYCARD, BMP4, ANKH, NDFIP2, AHNAK2, KAT5, NINJ2, EGR2, PSD3, KCNN4, SORBS2, ARMCX1, COL8A2, CAB39L, SLC22A17, TSPAN2, CTSO, RAB4A, LPAR1, GLI3, TUBB6, TSPAN15, DYNC1I2, RRAS, CRISPLD…	PCOLCE2, ADIRF, FMOD, RAB34, SSPN, MAGED2, CIRBP, PIGT, ARL5A, HEXA, CYBRD1, RPS27L, HSPB8, NR4A1, OGN, EFEMP2, ANXA11, MRGPRF, TMEM98, CAPS, AHI1, PRRX1, THBS4, ZFP36, TRAPPC1, DDR2, SMOC2, SFRP1, AMD1, GSTA4, NBL1, PYCARD
HEDENFALK_BREAST_CANCER_BRACX_UP	0.00159744	0.0197554	0.61679	2.64739	0	15	RPL31, RPL15, JUNB, RPS5, RPL19, RPS13, RPS4X, UBA52, COL6A2	RPL31, RPL15, JUNB, RPS5, RPL19, RPS13, RPS4X, UBA52, COL6A2
SIMBULAN_PARP1_TARGETS_UP	0.00143062	0.0197554	0.481965	2.64152	0	27	AK1, S100A6, MGP, IGFBP6, DCN, GPX3, EEF2, MFAP5, CDKN1A, ELN, SERPINE2, TIMP2, COL8A1, TIMP3, CTTN, CCND1	AK1, S100A6, MGP, IGFBP6, DCN, GPX3, EEF2, MFAP5, CDKN1A, ELN, SERPINE2, TIMP2
CUI_TCF21_TARGETS_2_UP	0.00103734	0.0197554	0.203836	2.63968	0	271	COMP, RPL41, LUM, MGP, DCN, FMOD, LGALS1, ACTB, CLU, RPS9, LSP1, FCGRT, NDUFB7, TNFAIP6, ECM1, TGFBI, PDLIM4, APRT, IGF1, CKS1B, PIN1, PRDX6, RPL12, ISLR, BANF1, FKBP10, PRDX2, PLTP, RCN3, LSM3, SERPINF1, SUMO3, MIF, CYP1B1, NME1, POLD2, TIMM13, PIH1D1, GUK1, SNRPB, RPSA, COL6A2, CCDC80, TMEM176B, ABHD14A, RNASEH2C, DGCR6L, IGSF8, VCAN, LSM4, KIF22, PRNP, ANTXR1, HM13, RANBP1, CADM1, CD276, PFKL,…	COMP, RPL41, LUM, MGP, DCN, FMOD, LGALS1, ACTB, CLU, RPS9, LSP1, FCGRT, NDUFB7, TNFAIP6, ECM1, TGFBI, PDLIM4, APRT, IGF1, CKS1B, PIN1, PRDX6, RPL12, ISLR, BANF1, FKBP10, PRDX2, PLTP, RCN3, LSM3, SERPINF1, SUMO3, MIF, CYP1B1, NME1, POLD2, TIMM13, PIH1D1, GUK1, SNRPB, RPSA, COL6A2, CCDC80, TMEM176B, ABHD14A, RNASEH2C, DGCR6L, IGSF8, VCAN, LSM4, KIF22, PRNP, ANTXR1, HM13, RANBP1, CADM1, CD276, PFKL
KAAB_FAILED_HEART_VENTRICLE_DN	0.00140056	0.0197554	0.450085	2.63	0	31	LDHA, TMEM147, CD68, NQO2, GTF3A, VAT1, PQBP1, CD14, AMD1, SERPINB1, SLC31A2, PSME2, C1QB, EBP, SLC39A14, FCER1G, RAB9A, IFNGR1, IFITM1, PTDSS1, TSC22D1, IFITM2, F13A1	LDHA, TMEM147, CD68, NQO2, GTF3A, VAT1, PQBP1, CD14, AMD1
REACTOME_PROCESSING_OF_CAPPED_INTRON_CONTAINING_PRE_MRNA	0.0010627	0.0197554	0.218236	2.62934	0	210	U2AF1, HNRNPA1, HNRNPA0, POLR2L, SNRPD2, POLR2J, POLR2F, HSPA8, SF3B5, SNRPG, SNRPE, EIF4A3, POLR2E, ZC3H11A, POLR2K, LSM3, POLR2G, LSM5, EIF4E, ZCRB1, SNRPB, NXF1, POLR2I, BUD31, SEC13, SRSF2, SNRPF, POLR2C, LSM4, MAGOH, SNRPB2, LSM7, PHF5A, PRPF31, PQBP1, LSM2, DNAJC8, SF3B2, PCF11, SNRPC, PUF60, THOC7, HNRNPF, RBM8A, THOC6, PPIE, SNRPD1, RBMX, WBP4, NXT1, SYF2, DDX39A, POLR2H, CD2BP2, CWC15, S…	U2AF1, HNRNPA1, HNRNPA0, POLR2L, SNRPD2, POLR2J, POLR2F, HSPA8, SF3B5, SNRPG, SNRPE, EIF4A3, POLR2E, ZC3H11A, POLR2K, LSM3, POLR2G, LSM5, EIF4E, ZCRB1, SNRPB, NXF1, POLR2I, BUD31, SEC13, SRSF2, SNRPF, POLR2C, LSM4, MAGOH, SNRPB2, LSM7, PHF5A, PRPF31, PQBP1, LSM2, DNAJC8, SF3B2
RHODES_CANCER_META_SIGNATURE	0.00126103	0.0197554	0.348666	2.62675	0	55	LDHA, SDHC, CKS2, SNRPE, MANF, TUBB, EIF4A3, KDELR2, CRIP2, PRDX4, ILF2, KPNA2, NME1, HSPE1, SNRPF, SSBP1, TGIF1, COL1A2, MRPL3, CCT5, MTHFD2, PSMC4, MRPS12, SOX4, CCT4, AHCY, PSME2	LDHA, SDHC, CKS2, SNRPE, MANF, TUBB, EIF4A3, KDELR2, CRIP2, PRDX4, ILF2, KPNA2, NME1, HSPE1, SNRPF, SSBP1, TGIF1, COL1A2, MRPL3, CCT5, MTHFD2
BASSO_B_LYMPHOCYTE_NETWORK	0.00113122	0.0197554	0.255584	2.62541	0	126	S100A4, CRIP1, LGALS1, PSMB5, PSMB7, POLR2F, NDUFAB1, CYC1, LSM3, PRDX4, CYCS, PRDX3, MVP, NME1, POLD2, HSPE1, BUD31, HDDC2, ANXA6, SNRPF, ETHE1, SSBP1, PSMB2, EBNA1BP2, AHSA1, MYL12A, PSMD2, NOP16, PSMA3, PCNA, MRPL12, MRPL3, RUVBL2, MRPS12, TCP1, BIN1, SLC25A4, EEF1E1, SSRP1, LITAF, SAR1A, TIMM17A, POLR2H, CD44, WDR18, ZNF593, SRSF1, EMG1, UBE2S, RCC1, SLC39A14, SAT1, ASNS, N4BP2L1, AIMP2, TUBG…	S100A4, CRIP1, LGALS1, PSMB5, PSMB7, POLR2F, NDUFAB1, CYC1, LSM3, PRDX4, CYCS, PRDX3, MVP, NME1, POLD2, HSPE1, BUD31, HDDC2, ANXA6, SNRPF, ETHE1, SSBP1, PSMB2, EBNA1BP2, AHSA1, MYL12A, PSMD2, NOP16, PSMA3, PCNA, MRPL12, MRPL3
PUJANA_BRCA1_PCC_NETWORK	0.000999001	0.0197554	0.154269	2.62203	0	1169	RPL13A, RPL7, RPL31, EIF4A1, RPS20, RPL23A, U2AF1, RPL27, COMP, RPL27A, RPL21, RPLP2, RPL36A, RPL10A, RPL15, TUBA1B, RPL17, GAPDH, EEF2, HNRNPA1, ATF4, PRDX1, RPS25, RPS5, RPL19, LDHA, MRPL23, LAMTOR5, RPL4, EIF3K, AP3S1, EIF3F, RPL18A, PSMB7, ENO1, RPS6, TAF9, ERH, SNRPD2, SLC25A5, VDAC2, EEF1A1, EIF3E, POLR2J, PSMB1, COX7A2L, TXN, RPS27A, PCMT1, SUMO2, HSPA8, BTF3, RPS23, EIF3H, SNRPG, CKS2, SE…	RPL13A, RPL7, RPL31, EIF4A1, RPS20, RPL23A, U2AF1, RPL27, COMP, RPL27A, RPL21, RPLP2, RPL36A, RPL10A, RPL15, TUBA1B, RPL17, GAPDH, EEF2, HNRNPA1, ATF4, PRDX1, RPS25, RPS5, RPL19, LDHA, MRPL23, LAMTOR5, RPL4, EIF3K, AP3S1, EIF3F, RPL18A, PSMB7, ENO1, RPS6, TAF9, ERH, SNRPD2, SLC25A5, VDAC2, EEF1A1, EIF3E, POLR2J, PSMB1, COX7A2L, TXN, RPS27A, PCMT1, SUMO2, HSPA8, BTF3, RPS23, EIF3H, SNRPG, CKS2, SE…
HUMMERICH_SKIN_CANCER_PROGRESSION_DN	0.001221	0.0197554	0.31925	2.62069	0	68	ID2, GPX3, LGALS1, MFAP4, FHL1, RAB34, GPNMB, ATP6V0B, ILK, SERPING1, PTPRS, DUSP14, MYL9, ECH1, PDLIM3, UBE2A, COL6A2, ECHS1, SCP2, CRAT, HADHB, GAA, AEBP1, IL11RA, ECSIT, TPM2, PDGFRA	ID2, GPX3, LGALS1, MFAP4, FHL1, RAB34, GPNMB, ATP6V0B, ILK, SERPING1, PTPRS, DUSP14, MYL9, ECH1, PDLIM3, UBE2A, COL6A2, ECHS1, SCP2, CRAT, HADHB, GAA, AEBP1
KEGG_PATHOGENIC_ESCHERICHIA_COLI_INFECTION	0.00138696	0.0197554	0.396126	2.61937	0	42	ARPC1B, TUBA1B, TUBB4B, ACTB, TUBA1A, ACTG1, TUBB2A, TUBB, ARPC4, YWHAQ, ARPC2, ARPC1A, TUBA1C, RHOA, ARPC3, TUBB2B, CD14, ARPC5, LY96	ARPC1B, TUBA1B, TUBB4B, ACTB, TUBA1A, ACTG1, TUBB2A, TUBB, ARPC4, YWHAQ, ARPC2, ARPC1A, TUBA1C, RHOA, ARPC3, TUBB2B, CD14, ARPC5
WP_PATHOGENIC_ESCHERICHIA_COLI_INFECTION	0.00138696	0.0197554	0.396126	2.61937	0	42	ARPC1B, TUBA1B, TUBB4B, ACTB, TUBA1A, ACTG1, TUBB2A, TUBB, ARPC4, YWHAQ, ARPC2, ARPC1A, TUBA1C, RHOA, ARPC3, TUBB2B, CD14, ARPC5, LY96	ARPC1B, TUBA1B, TUBB4B, ACTB, TUBA1A, ACTG1, TUBB2A, TUBB, ARPC4, YWHAQ, ARPC2, ARPC1A, TUBA1C, RHOA, ARPC3, TUBB2B, CD14, ARPC5
CHIARADONNA_NEOPLASTIC_TRANSFORMATION_KRAS_CDC25_UP	0.00134228	0.0197554	0.38134	2.61618	0	45	CD9, TMSB4X, ANGPTL2, PLP2, NUPR1, TSPO, CAPG, POLD4, CLIC1, FXYD5, PSMB5, TGFBI, RAB7A, SPTSSA, CDKN1A, RGS16, ZNF706	CD9, TMSB4X, ANGPTL2, PLP2, NUPR1, TSPO, CAPG, POLD4, CLIC1, FXYD5, PSMB5, TGFBI, RAB7A, SPTSSA, CDKN1A, RGS16, ZNF706
MUNSHI_MULTIPLE_MYELOMA_UP	0.00123609	0.0197554	0.336466	2.61052	0	59	S100A4, UBB, ANXA2, CALM2, DAD1, CD63, AXL, UBC, EEF1A1, PSMB1, FKBP2, HAX1, DBI, RAN, CD68, XBP1, HSPE1, UBE2L3, SSR4, NACA, LDHB, LY96, NFKBIA, RHOD, CYB561D2, PSME2, CALR, TGFB3, GSTM4	S100A4, UBB, ANXA2, CALM2, DAD1, CD63, AXL, UBC, EEF1A1, PSMB1, FKBP2, HAX1, DBI, RAN, CD68, XBP1, HSPE1, UBE2L3, SSR4, NACA
LANDIS_ERBB2_BREAST_PRENEOPLASTIC_DN	0.0012987	0.0197554	0.362329	2.6089	0	50	IGFBP6, GPX3, NPC2, RAB34, NDUFAB1, NDUFV1, DHRS7, TMEM43, SCP2, ETFB, HADHB, DECR1, PGM1, UQCR10, GYG1, CES1, HTRA1, ACAA2, ACAA1, PDHA1, CXCL12, ZNF703, BCAT2, UCK1, EIF4EBP1, ATP1B3, GBE1, GSTZ1, ALAD, APLP2, ABHD5	IGFBP6, GPX3, NPC2, RAB34, NDUFAB1, NDUFV1, DHRS7, TMEM43, SCP2, ETFB, HADHB, DECR1, PGM1, UQCR10, GYG1, CES1
REACTOME_LATE_ENDOSOMAL_MICROAUTOPHAGY	0.0014245	0.0197554	0.467053	2.60684	0	28	UBB, UBA52, UBC, PARK7, RPS27A, HSPA8, VIM, CHMP2A, PLIN3, VPS28, TSG101, CHMP3, CHMP4A, CHMP2B, MVB12A, CHMP4B, ARL13B	UBB, UBA52, UBC, PARK7, RPS27A, HSPA8, VIM, CHMP2A, PLIN3, VPS28, TSG101, CHMP3, CHMP4A, CHMP2B
REACTOME_MITOTIC_METAPHASE_AND_ANAPHASE	0.00107066	0.0197554	0.224919	2.606	0	184	UBB, TUBA1B, TUBB4B, UBA52, DYNLL1, PSMB6, TUBA1A, ANAPC11, PSMB5, RPS27, TUBB2A, PSMB7, UBC, PSMB1, PSMB3, PSMC5, RPS27A, PSMD4, RAN, BANF1, CHMP2A, PSMD8, ANAPC16, SUMO1, CDC26, PSMA7, PSMA1, PSMF1, TUBA1C, NUDC, UBE2I, LMNA, PSMC3, PSMD3, UBE2E1, SEC13, PSMC2, TUBB2B, PPP2R1A, PSMB2, PSMA4, CHMP3, PSMC1, PSME1, PMF1, PSMA5, SIRT2, PSMD2, CHMP4A, PSMB4, CHMP2B, PSMD9, PSMA3, PSMD13, PSMC4, UBE2…	UBB, TUBA1B, TUBB4B, UBA52, DYNLL1, PSMB6, TUBA1A, ANAPC11, PSMB5, RPS27, TUBB2A, PSMB7, UBC, PSMB1, PSMB3, PSMC5, RPS27A, PSMD4, RAN, BANF1, CHMP2A, PSMD8, ANAPC16, SUMO1, CDC26, PSMA7, PSMA1, PSMF1, TUBA1C, NUDC, UBE2I, LMNA, PSMC3, PSMD3, UBE2E1, SEC13, PSMC2, TUBB2B, PPP2R1A, PSMB2, PSMA4, CHMP3, PSMC1, PSME1, PMF1, PSMA5, SIRT2, PSMD2, CHMP4A, PSMB4, CHMP2B, PSMD9, PSMA3, PSMD13
BERENJENO_TRANSFORMED_BY_RHOA_UP	0.00101317	0.0197554	0.179916	2.60478	0	421	TMSB4X, IGFBP6, GAPDH, IER3, TPI1, CD151, LDHA, FHL1, CAPG, ESD, PSMB5, CCL2, SNRPD2, PSMB3, TXN, TALDO1, SF3B5, CKS2, FKBP2, PROCR, HIGD1A, C4orf3, CKS1B, AQP1, ERRFI1, CIB1, POLR2E, COX17, PRDX6, RAN, THY1, NR4A1, BANF1, CCT7, LSM3, PGAM1, MRPL34, MRPL18, EIF6, PGK1, FAM162A, ADM, CYCS, KPNA2, RPL32, NHP2, PSMA7, PSMA1, NME1, CDKN1A, CXCL2, IFRD2, LRRC59, TMEM176B, PLAUR, RNASEH2C, PSMC2, MYC, …	TMSB4X, IGFBP6, GAPDH, IER3, TPI1, CD151, LDHA, FHL1, CAPG, ESD, PSMB5, CCL2, SNRPD2, PSMB3, TXN, TALDO1, SF3B5, CKS2, FKBP2, PROCR, HIGD1A, C4orf3, CKS1B, AQP1, ERRFI1, CIB1, POLR2E, COX17, PRDX6, RAN, THY1, NR4A1, BANF1, CCT7, LSM3, PGAM1, MRPL34, MRPL18, EIF6, PGK1, FAM162A, ADM, CYCS, KPNA2, RPL32, NHP2, PSMA7, PSMA1, NME1, CDKN1A, CXCL2, IFRD2, LRRC59, TMEM176B, PLAUR, RNASEH2C, PSMC2, MYC, …
REACTOME_PHASE_II_CONJUGATION_OF_COMPOUNDS	0.00134228	0.0197554	0.383027	2.60335	0	44	MGST3, COMT, GSTP1, TRMT112, ESD, MGST1, NNMT, UGDH, AKR1A1, GSTM3, SLC35B2, GSTK1, GSTO1, UGP2, TPST1, GSTA4, ABHD14B, GGCT, AHCY, SLC35B3, PAPSS1, GSTM5, GSTM4, GSS, GGT7, GSTZ1, MAT2A, SLC26A2, TPST2, PAPSS2, GSTO2, SULT1A1, TPMT, BPNT1, N6AMT1, ABHD10	MGST3, COMT, GSTP1, TRMT112, ESD, MGST1, NNMT, UGDH, AKR1A1, GSTM3, SLC35B2, GSTK1, GSTO1, UGP2, TPST1, GSTA4
WP_MITOCHONDRIAL_COMPLEX_III_ASSEMBLY	0.00160256	0.0197554	0.639924	2.60308	0	13	UQCRQ, CYC1, UQCRH, UQCRB, UQCRC2, UQCRFS1, UQCRC1, UQCC2, UQCR10	UQCRQ, CYC1, UQCRH, UQCRB, UQCRC2, UQCRFS1, UQCRC1, UQCC2, UQCR10
JIANG_AGING_HYPOTHALAMUS_UP	0.00138504	0.0197554	0.411641	2.59911	0	37	SOD1, PRDX1, COX7A2, HEXB, ACTB, NDUFA1, AKR1A1, NDUFC1, THY1, NDUFB5, MT1A, TBCA, HSPE1, RPS12, PSMA4, PPP1R7, SNX2	SOD1, PRDX1, COX7A2, HEXB, ACTB, NDUFA1, AKR1A1, NDUFC1, THY1, NDUFB5, MT1A, TBCA, HSPE1, RPS12, PSMA4, PPP1R7, SNX2
WANG_ADIPOGENIC_GENES_REPRESSED_BY_SIRT1	0.00156006	0.0197554	0.569102	2.58925	0	17	ALDOA, GAPDH, TPI1, PFKP, ENO1, COX7A1, HIGD1A, CBR1, PGK1	ALDOA, GAPDH, TPI1, PFKP, ENO1, COX7A1, HIGD1A, CBR1, PGK1
SERVITJA_ISLET_HNF1A_TARGETS_UP	0.00114811	0.0197554	0.263434	2.5874	0	110	LGALS3, DPT, ANXA2, LGALS1, BGN, DKK3, CAPG, CCL2, RHOC, C1S, PMP22, PROCR, PCOLCE, BLVRB, VIM, THY1, EFEMP2, EFEMP1, CYP1B1, ANXA1, TNFAIP2, SERPINE2, SCARA3, AEBP1, TIMP2, NDRG2, GALK1, HTRA1, CYBA, EGR2, NOTCH2, EPB41L2, SERPINB1, MMP14, NOL3, HPS1, ASS1, C1QB, COL6A1, TGFB3, ATF3, CXCL12, PTN, TMEM47, C1QC, SNAI2, CSF1, GAP43, RBMS3, SERPINH1, ACOT7, ADCY7, IFITM1, ZFHX4, PYGB	LGALS3, DPT, ANXA2, LGALS1, BGN, DKK3, CAPG, CCL2, RHOC, C1S, PMP22, PROCR, PCOLCE, BLVRB, VIM, THY1, EFEMP2, EFEMP1, CYP1B1, ANXA1, TNFAIP2, SERPINE2, SCARA3, AEBP1, TIMP2
TONG_INTERACT_WITH_PTTG1	0.00135685	0.0197554	0.384774	2.58544	0	43	RPL31, RPL41, RPS10, ARPC1B, IER3, RPS15, GSTM3, NHP2, C19orf53, ARL6IP4, C7orf50, RPL30, TBPL1, RSL24D1, TMEM237, RPL26L1, CNP, HMGN2, NOB1, RPF2, EIF2S2, GABARAPL1, PTRH1, DDX54, ABT1, KIAA1191, LLPH, CDC42SE1	RPL31, RPL41, RPS10, ARPC1B, IER3, RPS15, GSTM3, NHP2, C19orf53, ARL6IP4, C7orf50, RPL30, TBPL1, RSL24D1
LEIN_CHOROID_PLEXUS_MARKERS	0.00122249	0.0197554	0.328641	2.58518	0	61	LUM, MGP, PCOLCE2, ATP6V0E1, EPHX1, LRP10, FXYD1, TGFBI, MXRA8, PCOLCE, CPQ, PLTP, ITGB5, LGALS3BP, F5, TMEM237, COL8A1, NOTCH2, COL8A2, CAB39L, PERP, CPED1, PBXIP1, RNASET2, ACAA2, STEAP2, KIF9, CCND3, DUSP22, GGH, EFS	LUM, MGP, PCOLCE2, ATP6V0E1, EPHX1, LRP10, FXYD1, TGFBI, MXRA8, PCOLCE, CPQ, PLTP, ITGB5, LGALS3BP, F5
REACTOME_ER_TO_GOLGI_ANTEROGRADE_TRANSPORT	0.00113766	0.0197554	0.255164	2.58405	0	122	TUBA1B, TMED2, TMED9, TUBB4B, DYNLL1, COPE, TUBA1A, TUBB2A, DCTN3, DCTN2, CAPZB, KDELR2, TMED3, ARF5, LMAN2, CD55, RAB1A, DCTN6, ACTR10, TUBA1C, TRAPPC3, TFG, ARF4, SEC13, TUBB2B, CD59, ARF1, KDELR3, TRAPPC1, TRAPPC2L, KDELR1, TMED10, STX5, F5, GOLGA2, ACTR1A, TMEM115, CAPZA2, CNIH1, ARF3, NAPA, COPZ1, TRAPPC4, SEC22C, ANK2, TUBB6, DYNC1I2	TUBA1B, TMED2, TMED9, TUBB4B, DYNLL1, COPE, TUBA1A, TUBB2A, DCTN3, DCTN2, CAPZB, KDELR2, TMED3, ARF5, LMAN2, CD55, RAB1A, DCTN6, ACTR10, TUBA1C, TRAPPC3, TFG, ARF4, SEC13, TUBB2B, CD59, ARF1, KDELR3, TRAPPC1, TRAPPC2L, KDELR1, TMED10, STX5, F5, GOLGA2, ACTR1A
REACTOME_GLUTATHIONE_CONJUGATION	0.00151976	0.0197554	0.537141	2.5802	0	19	MGST3, GSTP1, ESD, MGST1, AKR1A1, GSTM3, GSTK1, GSTO1, GSTA4, GGCT, GSTM5, GSTM4, GSS, GGT7, GSTZ1	MGST3, GSTP1, ESD, MGST1, AKR1A1, GSTM3, GSTK1, GSTO1, GSTA4
REACTOME_DETOXIFICATION_OF_REACTIVE_OXYGEN_SPECIES	0.00142045	0.0197554	0.4543	2.57996	0	29	SOD1, GPX3, PRDX1, GSTP1, PRDX5, TXN, PRDX6, P4HB, PRDX2, CYCS, PRDX3, CAT, TXN2, ATOX1, CYBA, CCS, GPX8	SOD1, GPX3, PRDX1, GSTP1, PRDX5, TXN, PRDX6, P4HB, PRDX2, CYCS, PRDX3, CAT, TXN2
BERENJENO_TRANSFORMED_BY_RHOA_FOREVER_UP	0.00151976	0.0197554	0.525253	2.57712	0	20	DCN, CDO1, PMP22, AQP1, DHRS7, MT1A, TMEM176B, HSD17B11, TMEM176A, IL11RA, PDGFRA, TIMP3, DDIT3, GADD45A, GBE1, NGEF, LXN	DCN, CDO1, PMP22, AQP1, DHRS7, MT1A, TMEM176B, HSD17B11, TMEM176A
FERNANDEZ_BOUND_BY_MYC	0.00110254	0.0197554	0.241344	2.5708	0	140	RPL13A, EIF4A1, RPL27A, ID2, HNRNPA1, ATF4, JUNB, HERPUD1, RPL19, GSTP1, UBA52, EPHX1, CD63, BSG, ACTG1, ENO1, RPS6, VAMP2, PSMB1, ID3, TXN, AKR1A1, HSPA8, PHB, EIF4E, NME1, POLD2, LMNA, UROD, CSTB, HSPE1, CXCL2, IFRD2, ARF4, ARF1, ALDH2, CLNS1A, HMOX1	RPL13A, EIF4A1, RPL27A, ID2, HNRNPA1, ATF4, JUNB, HERPUD1, RPL19, GSTP1, UBA52, EPHX1, CD63, BSG, ACTG1, ENO1, RPS6, VAMP2, PSMB1, ID3, TXN, AKR1A1, HSPA8, PHB, EIF4E, NME1, POLD2, LMNA, UROD, CSTB, HSPE1, CXCL2, IFRD2, ARF4, ARF1, ALDH2, CLNS1A, HMOX1
REACTOME_G2_M_CHECKPOINTS	0.00114811	0.0197554	0.26851	2.57015	0	100	UBB, UBA52, PSMB6, PSMB5, PSMB7, UBC, PSMB1, PSMB3, PSMC5, RPS27A, PSMD4, YWHAQ, PSMD8, SUMO1, PSMA7, PSMA1, PSMF1, RAD50, BABAM1, PSMC3, PSMD3, PSMC2, UBE2N, PSMB2, PSMA4, PSMC1, PSME1, PSMA5, PSMD2, RPA3, PSMB4, PSMD9, PSMA3, PSMD13, PSMC4	UBB, UBA52, PSMB6, PSMB5, PSMB7, UBC, PSMB1, PSMB3, PSMC5, RPS27A, PSMD4, YWHAQ, PSMD8, SUMO1, PSMA7, PSMA1, PSMF1, RAD50, BABAM1, PSMC3, PSMD3, PSMC2, UBE2N, PSMB2, PSMA4, PSMC1, PSME1, PSMA5, PSMD2, RPA3, PSMB4, PSMD9, PSMA3, PSMD13
REACTOME_RESPONSE_TO_ELEVATED_PLATELET_CYTOSOLIC_CA2	0.00236686	0.0259956	0.282509	2.56993	1	88	ALDOA, CD9, TMSB4X, SOD1, CFD, PSAP, CLU, CD63, ECM1, PFN1, MAGED2, CFL1, IGF1, MANF, ANXA5, ISLR, SERPING1, FAM3C, PPIA, TEX264, CHID1, CYB5R1, TAGLN2, LGALS3BP, F5, VTI1B, WDR1, CAP1, QSOX1, SCCPDH, STX4	ALDOA, CD9, TMSB4X, SOD1, CFD, PSAP, CLU, CD63, ECM1, PFN1, MAGED2, CFL1, IGF1, MANF, ANXA5, ISLR, SERPING1, FAM3C, PPIA, TEX264, CHID1, CYB5R1, TAGLN2, LGALS3BP, F5, VTI1B, WDR1, CAP1
WOOD_EBV_EBNA1_TARGETS_UP	0.00119048	0.0197554	0.283815	2.56916	0	87	S100A4, ID2, FHL1, HNRNPA0, AKR1C2, CLU, EPHX1, EMP2, TUBA1A, AKR1C1, C1S, UGDH, DNAJB1, CTSD, GLUL, DUSP14, HSPE1, HSPA1B, ANXA6, MYC, PRKRA, SLC29A1, HSPA1A, UBE2E3, LGALS3BP, ARHGDIA, AKR1C3, CALM3, NFE2L2, MTX2, HOXC10, SPON2, NQO1, CD44	S100A4, ID2, FHL1, HNRNPA0, AKR1C2, CLU, EPHX1, EMP2, TUBA1A, AKR1C1, C1S, UGDH, DNAJB1, CTSD, GLUL, DUSP14, HSPE1, HSPA1B, ANXA6, MYC, PRKRA, SLC29A1, HSPA1A, UBE2E3, LGALS3BP, ARHGDIA
REACTOME_CITRIC_ACID_CYCLE_TCA_CYCLE	0.00151976	0.0197554	0.512122	2.56572	0	21	MDH2, SDHC, SDHB, SDHD, IDH3G, IDH3B, SUCLG1, SDHA, FH, SUCLA2, SUCLG2, ACO2, IDH2, IDH3A, OGDH, DLST, DLD, FAHD1	MDH2, SDHC, SDHB, SDHD, IDH3G, IDH3B, SUCLG1
CROONQUIST_STROMAL_STIMULATION_UP	0.00131234	0.0197554	0.362552	2.56367	0	48	LUM, TMSB4X, IER3, NUPR1, NNMT, TGFBI, CCL3, TSC22D3, CXCL3, CCL4, CXCL2, RGS2, VCAN, COL1A2, CXCL1, ID1, TPM2, RPS4Y1, SLC25A4, NFKBIA, FSCN1, PPP1R15A, NR4A2, COL6A1, IL6	LUM, TMSB4X, IER3, NUPR1, NNMT, TGFBI, CCL3, TSC22D3, CXCL3, CCL4, CXCL2, RGS2, VCAN, COL1A2, CXCL1, ID1
LANDIS_ERBB2_BREAST_TUMORS_324_DN	0.00113636	0.0197554	0.249102	2.56365	0	127	LUM, ANGPTL2, S100A6, DPT, IGFBP6, GPX3, CD151, CRIP1, NPC2, RAB34, TGFBI, NDUFAB1, HSPB8, NDUFV1, DHRS7, MYL9, NDUFS5, CCDC80, TMEM43, SCP2, ETFB, CYB5A, HADHB, DECR1, PGM1, TMEM205, DNAJC8, UQCR10, GYG1, CES1, PTGES, FSTL1, FEZ2, HTRA1, SRPX, PHYH, MOCS2, ACAA2, DERL1, ACAA1, PDHA1, COL1A1, IDH2, CXCL12, CYB5B, ZNF703, BCAT2, UCK1, HADH, EIF4EBP1, SEC23A, YWHAG, ATP1B3, GBE1, GSTZ1, ACTA2, RRAG…	LUM, ANGPTL2, S100A6, DPT, IGFBP6, GPX3, CD151, CRIP1, NPC2, RAB34, TGFBI, NDUFAB1, HSPB8, NDUFV1, DHRS7, MYL9, NDUFS5, CCDC80, TMEM43, SCP2, ETFB, CYB5A, HADHB, DECR1, PGM1, TMEM205, DNAJC8, UQCR10, GYG1, CES1, PTGES
REACTOME_FOLDING_OF_ACTIN_BY_CCT_TRIC	0.00162602	0.0197554	0.709954	2.5613	0	10	ACTB, CCT7, CCT5, CCT3, TCP1, CCT4, CCT8, CCT2, CCT6A	ACTB, CCT7, CCT5
MOREAUX_MULTIPLE_MYELOMA_BY_TACI_DN	0.00110497	0.0197554	0.240605	2.55805	0	139	NDUFA13, TBCB, EMC4, EIF3G, RAN, PSMD8, PDCD6, LSM5, MYLIP, MRPL43, IFT57, ERCC1, FIBP, WDR61, GLT8D1, LSM4, SSBP1, EBNA1BP2, TERF1, THYN1, NUDCD2, CHMP4A, DDX1, RNF7, PFDN4, PSMA3, SF3B2, CCT5, CMC1, RUVBL2, GCSH, PSMC4, MRPS12, PTPMT1, COMMD4, TMEM126A, RPL26L1, SNRPD1, BUB3, EIF3M, TIMM50, KEAP1, NUDT5, TATDN1, CCT2, MALSU1, CHCHD1, ACTL6A, MRPL50, DHX29, IP6K2, CBWD1, TLE4, ZCCHC10, PHYKPL, U…	NDUFA13, TBCB, EMC4, EIF3G, RAN, PSMD8, PDCD6, LSM5, MYLIP, MRPL43, IFT57, ERCC1, FIBP, WDR61, GLT8D1, LSM4, SSBP1, EBNA1BP2, TERF1, THYN1, NUDCD2, CHMP4A, DDX1, RNF7, PFDN4, PSMA3, SF3B2, CCT5
REACTOME_MITOTIC_G1_PHASE_AND_G1_S_TRANSITION	0.00112108	0.0197554	0.252434	2.55774	0	120	UBB, UBA52, PSMB6, PSMB5, PSMB7, UBC, PSMB1, PSMB3, PSMC5, RPS27A, PSMD4, CKS1B, PSMD8, PSMA7, PSMA1, PSMF1, CDKN1A, PSMC3, PSMD3, PSMC2, MYC, PPP2R1A, PSMB2, PSMA4, POLE4, PSMC1, PSME1, PSMA5, CDK4, PSMD2, RPA3, SKP1, PSMB4, PSMD9, PSMA3, PSMD13, PCNA, PSMC4, CDKN2C, PSMD7, PSMD11, MNAT1, RPA2, CCND1, PSME2, TFDP2, CCND3, MAX, RPA1, PPP2CA, CUL1, POLE3, PSMB10, PSMD14, CDKN1C, MCM7, CCND2, PSMD6…	UBB, UBA52, PSMB6, PSMB5, PSMB7, UBC, PSMB1, PSMB3, PSMC5, RPS27A, PSMD4, CKS1B, PSMD8, PSMA7, PSMA1, PSMF1, CDKN1A, PSMC3, PSMD3, PSMC2, MYC, PPP2R1A, PSMB2, PSMA4, POLE4, PSMC1, PSME1, PSMA5, CDK4, PSMD2, RPA3, SKP1, PSMB4, PSMD9, PSMA3, PSMD13, PCNA
REACTOME_POST_CHAPERONIN_TUBULIN_FOLDING_PATHWAY	0.0016	0.0197554	0.616398	2.55314	0	14	TUBA1B, TUBB4B, ARL2, TUBA1A, TUBB2A, TBCB, TUBA1C, TBCA, TUBB2B	TUBA1B, TUBB4B, ARL2, TUBA1A, TUBB2A, TBCB, TUBA1C, TBCA, TUBB2B
RUTELLA_RESPONSE_TO_HGF_UP	0.00102669	0.0197554	0.18549	2.54619	0	338	CD9, LGALS3, HSPB1, ANXA2, PRDX1, AKR1B1, ARL6IP5, DAD1, ATP6V0E1, HEXB, CD63, AKR1C1, GPNMB, PSMB5, CCL2, SLC3A2, TNFAIP6, OAZ2, C1S, SDC2, EMC7, TXN, CNPY2, CTSD, FTH1, CTSK, ANXA5, CSRP1, YWHAQ, CCL3, CD47, PLTP, MDH1, SERPINF1, MT1X, RER1, CTSL, CYP1B1, TUBA1C, CALHM2, CXCL3, LEPROT, BCAP31, ACAT1, TFG, PIGP, KCNMA1, GLA, ZNF706, ASAH1, CYB5A, CD59, DNPH1, ENSA, SQSTM1, CXCL1, VAT1, TPST1, CD…	CD9, LGALS3, HSPB1, ANXA2, PRDX1, AKR1B1, ARL6IP5, DAD1, ATP6V0E1, HEXB, CD63, AKR1C1, GPNMB, PSMB5, CCL2, SLC3A2, TNFAIP6, OAZ2, C1S, SDC2, EMC7, TXN, CNPY2, CTSD, FTH1, CTSK, ANXA5, CSRP1, YWHAQ, CCL3, CD47, PLTP, MDH1, SERPINF1, MT1X, RER1, CTSL, CYP1B1, TUBA1C, CALHM2, CXCL3, LEPROT, BCAP31, ACAT1, TFG, PIGP, KCNMA1, GLA, ZNF706, ASAH1, CYB5A, CD59, DNPH1, ENSA, SQSTM1, CXCL1, VAT1, TPST1, CD…
MULLIGHAN_NPM1_MUTATED_SIGNATURE_2_DN	0.00130548	0.0197554	0.34929	2.54517	0	52	ALDOA, LDHA, FHL1, EEF1D, FXYD5, EIF3F, UXT, TUFM, EIF3D, EIF6, SERPINF1, FAM162A, GRHPR, UBE2L3, LTBP4, GDI2, SURF1, PHB2, XRCC6, NBL1, WDR1	ALDOA, LDHA, FHL1, EEF1D, FXYD5, EIF3F, UXT, TUFM, EIF3D, EIF6, SERPINF1, FAM162A, GRHPR, UBE2L3, LTBP4, GDI2, SURF1, PHB2, XRCC6, NBL1, WDR1
REACTOME_TCR_SIGNALING	0.00116822	0.0197554	0.2728	2.54374	0	94	UBB, UBA52, PSMB6, PSMB5, PSMB7, UBC, PSMB1, PSMB3, PSMC5, RPS27A, PSMD4, PSMD8, UBE2D2, PSMA7, PSMA1, PSMF1, PSMC3, PSMD3, PSMC2, UBE2N, PSMB2, PSMA4, PSMC1, PSME1, PSMA5, PSMD2, SKP1, PSMB4, PSMD9, PSMA3, PSMD13, PSMC4, UBE2D1	UBB, UBA52, PSMB6, PSMB5, PSMB7, UBC, PSMB1, PSMB3, PSMC5, RPS27A, PSMD4, PSMD8, UBE2D2, PSMA7, PSMA1, PSMF1, PSMC3, PSMD3, PSMC2, UBE2N, PSMB2, PSMA4, PSMC1, PSME1, PSMA5, PSMD2, SKP1, PSMB4, PSMD9, PSMA3, PSMD13
ACEVEDO_LIVER_CANCER_DN	0.00102669	0.0197554	0.18555	2.5419	0	337	SOD1, DPT, SAP18, ID2, IER3, EEF2, GSTP1, LDHA, BGN, RPL3, PLA2G2A, COX4I1, HSBP1, ENO1, HSD3B7, ACADVL, SERTAD1, NNMT, PCMT1, TMEM256, SMIM14, MPC1, PCOLCE, ARL6IP1, RPL12, DHRS7, TRIP6, TNFRSF1A, OAT, SERPINF1, SDHB, MT1A, ADM, MT1X, ADI1, PRG4, PEPD, PSMF1, NUCB1, MT1M, ZNHIT1, ECHS1, ACAT1, AIG1, UBXN6, ALDH2, SLC25A11, ZFP36, TRAPPC2L, PSMC1, PRNP, DEFB1, LY6E, DECR1, EIF5A, SHMT2, AGPAT2, A…	SOD1, DPT, SAP18, ID2, IER3, EEF2, GSTP1, LDHA, BGN, RPL3, PLA2G2A, COX4I1, HSBP1, ENO1, HSD3B7, ACADVL, SERTAD1, NNMT, PCMT1, TMEM256, SMIM14, MPC1, PCOLCE, ARL6IP1, RPL12, DHRS7, TRIP6, TNFRSF1A, OAT, SERPINF1, SDHB, MT1A, ADM, MT1X, ADI1, PRG4, PEPD, PSMF1, NUCB1, MT1M, ZNHIT1, ECHS1, ACAT1, AIG1, UBXN6, ALDH2, SLC25A11, ZFP36, TRAPPC2L, PSMC1, PRNP, DEFB1, LY6E, DECR1, EIF5A, SHMT2, AGPAT2, A…
REACTOME_SELECTIVE_AUTOPHAGY	0.00124069	0.0197554	0.325715	2.53909	0	60	UBB, TUBA1B, TOMM7, TUBB4B, UBA52, DYNLL1, TUBA1A, TUBB2A, UBC, CSNK2B, PARK7, RPS27A, HSPA8, VIM, PLIN3, TUBA1C, TOMM22, TUBB2B, UBE2N, SQSTM1, MAP1LC3A, VDAC1, HSF1, PRKAG1, TUBB6, DYNC1I2, ARL13B	UBB, TUBA1B, TOMM7, TUBB4B, UBA52, DYNLL1, TUBA1A, TUBB2A, UBC, CSNK2B, PARK7, RPS27A, HSPA8, VIM, PLIN3, TUBA1C, TOMM22, TUBB2B, UBE2N, SQSTM1, MAP1LC3A
JIANG_HYPOXIA_NORMAL	0.00108696	0.0197554	0.227002	2.53889	0	164	CD9, NUPR1, ANXA4, SLC3A2, BLVRB, GADD45B, ANGPTL4, P4HB, FAM162A, RER1, CTSL, TSC22D3, SDCBP, TFG, UBE2E1, KCNMA1, ARL1, PPP1R11, UGP2, ZFP36, HMOX1, NT5E, LRP1, MAP1LC3A, SGCE, AGPAT2, OSER1, CPNE1, MED10, CKB, RSL24D1, NDRG2, LARP6, PFDN1, IMP3, GPRC5A, SERGEF, NFKBIA, CD2BP2, TSKU, BNIP3L, DCAF6, PEA15, TCEA3, FEZ1, NOL3, HOOK2, SESN2, PPP1R15A, MLF1, SQLE, SERTAD2, SPATA20, ARHGEF2, VAPB, AL…	CD9, NUPR1, ANXA4, SLC3A2, BLVRB, GADD45B, ANGPTL4, P4HB, FAM162A, RER1, CTSL, TSC22D3, SDCBP, TFG, UBE2E1, KCNMA1, ARL1, PPP1R11, UGP2, ZFP36, HMOX1, NT5E, LRP1, MAP1LC3A, SGCE, AGPAT2, OSER1, CPNE1, MED10, CKB, RSL24D1
DAZARD_UV_RESPONSE_CLUSTER_G4	0.00163399	0.0197554	0.672147	2.53856	0	11	TUBB4B, PFN1, APRT, GADD45B, XBP1, PPP2R1A, ZFP36, ARHGDIA	TUBB4B, PFN1, APRT, GADD45B, XBP1, PPP2R1A, ZFP36, ARHGDIA
DARWICHE_SQUAMOUS_CELL_CARCINOMA_UP	0.00114943	0.0197554	0.263306	2.53851	0	102	FTL, SOD1, LDHA, ARL2, EEF1D, DYNLL1, ESD, COX5B, AXL, ENO1, TXN, S100A11, HEXA, CAPN2, PGAM1, PGK1, FAM162A, MT1A, PPIC, PDCD5, NHP2, RNF181, LTBP4, PLEKHA4, LY6E, ID1, IL1B, CACYBP, PFKL, TCP1, GALK1, NFE2L2, BAIAP2, CCT4, SUCLG2, BEST1, CHP1, MRPS18A, QDPR, EEF1B2, SRSF1, EXT2, ACOT9, CRELD1	FTL, SOD1, LDHA, ARL2, EEF1D, DYNLL1, ESD, COX5B, AXL, ENO1, TXN, S100A11, HEXA, CAPN2, PGAM1, PGK1, FAM162A, MT1A, PPIC, PDCD5, NHP2, RNF181, LTBP4, PLEKHA4, LY6E, ID1, IL1B, CACYBP, PFKL
CHICAS_RB1_TARGETS_CONFLUENT	0.00101626	0.0197554	0.177436	2.53638	0	399	S100A4, CD9, AK1, PKM, ANGPTL2, S100A6, IGFBP6, TUBA1B, DCN, HSPB1, ANXA2, NUPR1, TSPO, EMP3, GPX4, MFAP4, BGN, TUBB4B, CAPG, ACTB, CLU, TUBA1A, HCFC1R1, AXL, TUBB2A, SRI, SSPN, ECM1, C1S, MAP1A, TBCB, NNMT, S100A10, DCTN3, PDGFRL, CAPZB, PMP22, MFGE8, SH3BGRL3, ERRFI1, TUBB, PCOLCE, BLVRB, VIM, PRDX6, THY1, SERPING1, PRSS23, EFEMP2, MRGPRF, PLIN3, FLOT1, SERPINF1, MYL9, GSN, RWDD1, RGS10, PDLIM7…	S100A4, CD9, AK1, PKM, ANGPTL2, S100A6, IGFBP6, TUBA1B, DCN, HSPB1, ANXA2, NUPR1, TSPO, EMP3, GPX4, MFAP4, BGN, TUBB4B, CAPG, ACTB, CLU, TUBA1A, HCFC1R1, AXL, TUBB2A, SRI, SSPN, ECM1, C1S, MAP1A, TBCB, NNMT, S100A10, DCTN3, PDGFRL, CAPZB, PMP22, MFGE8, SH3BGRL3, ERRFI1, TUBB, PCOLCE, BLVRB, VIM, PRDX6, THY1, SERPING1, PRSS23, EFEMP2, MRGPRF, PLIN3, FLOT1, SERPINF1, MYL9, GSN, RWDD1, RGS10, PDLIM7…
BARRIER_COLON_CANCER_RECURRENCE_UP	0.00140056	0.0197554	0.433798	2.53483	0	31	ANXA2, CNPY2, AHI1, PSMC2, ARL1, KDELR3, COPS8, PDHB, ANG, RPN2, SEC62, ERGIC2, METTL9, YIPF6, SAR1A, TIMM17A, SRP72, EXT2, PWP1	ANXA2, CNPY2, AHI1, PSMC2, ARL1, KDELR3, COPS8, PDHB, ANG, RPN2, SEC62
ALFANO_MYC_TARGETS	0.00106838	0.0197554	0.217115	2.53393	0	187	LAPTM4A, HERPUD1, NPC2, DKK3, CCNI, MYL6, CCL2, ANXA7, EEF1A1, S100A10, ID3, TUFM, PDLIM4, CTSK, ARL6IP1, CRIP2, CSRP1, TRIP6, FLOT1, GSN, ADM, RER1, MVP, SDCBP, PLAUR, ITGB5, MYC, CD59, TGFB1I1, ANXA1, EBNA1BP2, SMPD1, MMADHC, MYL12A, LY6E, ACKR3, SLC39A6, ARPC5, IMP4, NBL1, CPNE3, TIMP2, RSL24D1, ACTR1A, CDK2AP2, BMP4, QSOX1, KIAA0930, RBBP7, SDC4, SNRPD1, PYCR1, RSL1D1, PSMG1, KCNN4, DAB2, PLA…	LAPTM4A, HERPUD1, NPC2, DKK3, CCNI, MYL6, CCL2, ANXA7, EEF1A1, S100A10, ID3, TUFM, PDLIM4, CTSK, ARL6IP1, CRIP2, CSRP1, TRIP6, FLOT1, GSN, ADM, RER1, MVP, SDCBP, PLAUR, ITGB5, MYC, CD59, TGFB1I1, ANXA1, EBNA1BP2, SMPD1, MMADHC, MYL12A, LY6E, ACKR3, SLC39A6, ARPC5, IMP4, NBL1, CPNE3, TIMP2, RSL24D1, ACTR1A, CDK2AP2
REACTOME_HSP90_CHAPERONE_CYCLE_FOR_STEROID_HORMONE_RECEPTORS_SHR_IN_THE_PRESENCE_OF_LIGAND	0.00135685	0.0197554	0.376924	2.5327	0	43	TUBA1B, TUBB4B, DYNLL1, TUBA1A, TUBB2A, DCTN3, DCTN2, DNAJB1, CAPZB, HSPA8, DCTN6, ACTR10, TUBA1C, HSPA2, HSPA1B, TUBB2B, HSPA1A, ACTR1A, CAPZA2, TUBB6, DYNC1I2, FKBP4	TUBA1B, TUBB4B, DYNLL1, TUBA1A, TUBB2A, DCTN3, DCTN2, DNAJB1, CAPZB, HSPA8, DCTN6, ACTR10, TUBA1C, HSPA2, HSPA1B, TUBB2B, HSPA1A, ACTR1A
REACTOME_ENDOSOMAL_SORTING_COMPLEX_REQUIRED_FOR_TRANSPORT_ESCRT	0.0014245	0.0197554	0.453589	2.53169	0	28	UBB, UBA52, UBC, RPS27A, CHMP2A, VPS28, CHMP5, TSG101, CHMP3, CHMP4A, CHMP2B, MVB12A, SNF8, CHMP4B, VPS25, VPS4A, UBAP1, CHMP6, CHMP7, VPS4B, VPS37A, VPS36, VPS37C, HGS	UBB, UBA52, UBC, RPS27A, CHMP2A, VPS28, CHMP5, TSG101, CHMP3, CHMP4A, CHMP2B
REACTOME_INTERLEUKIN_1_FAMILY_SIGNALING	0.00115075	0.0197554	0.260546	2.53126	0	105	UBB, UBA52, PSMB6, RBX1, PSMB5, PSMB7, UBC, PSMB1, PSMB3, PSMC5, RPS27A, PSMD4, PSMD8, PSMA7, PSMA1, PSMF1, PSMC3, PSMD3, PSMC2, UBE2N, SQSTM1, PSMB2, PSMA4, PSMC1, PSME1, PSMA5, PSMD2, SKP1, PSMB4, SIGIRR, PSMD9, IL1B, PSMA3, PSMD13, PSMC4, TOLLIP, NFKBIA, GSDMD, PSMD7	UBB, UBA52, PSMB6, RBX1, PSMB5, PSMB7, UBC, PSMB1, PSMB3, PSMC5, RPS27A, PSMD4, PSMD8, PSMA7, PSMA1, PSMF1, PSMC3, PSMD3, PSMC2, UBE2N, SQSTM1, PSMB2, PSMA4, PSMC1, PSME1, PSMA5, PSMD2, SKP1, PSMB4, SIGIRR, PSMD9, IL1B, PSMA3, PSMD13
HWANG_PROSTATE_CANCER_MARKERS	0.00147275	0.0197554	0.488163	2.5285	0	23	LGALS3, LGALS1, CLU, PARK7, RERG, TXN, ILK, RAN, PHB, PGK1, MIF	LGALS3, LGALS1, CLU, PARK7, RERG, TXN, ILK, RAN, PHB, PGK1, MIF
MODY_HIPPOCAMPUS_POSTNATAL	0.00140647	0.0197554	0.387019	2.52674	0	41	ALDOA, PKM, TPI1, COX8A, VAMP2, NDUFB2, PRDX6, MDH1, AIP, KCNMA1, ATP6AP1, PFKL, ATP6V1E1, LDHB, BIN1, NDUFS2, SDHA, NAPA, VDAC1, ATP6V1B2	ALDOA, PKM, TPI1, COX8A, VAMP2, NDUFB2, PRDX6, MDH1, AIP, KCNMA1, ATP6AP1, PFKL, ATP6V1E1
REACTOME_RECOGNITION_OF_DNA_DAMAGE_BY_PCNA_CONTAINING_REPLICATION_COMPLEX	0.00147929	0.0197554	0.493441	2.52349	0	22	UBB, UBA52, POLD4, RBX1, UBC, RPS27A, POLD2, UBE2B, POLE4, RPA3, PCNA, USP1, RPA2, RPA1, RFC1, POLE3	UBB, UBA52, POLD4, RBX1, UBC, RPS27A, POLD2, UBE2B, POLE4, RPA3, PCNA
BUFFA_HYPOXIA_METAGENE	0.00138889	0.0197554	0.388018	2.5217	0	40	GAPDH, CHCHD2, TPI1, LDHA, PFKP, TUBA1A, ENO1, DDIT4, SEC61G, PGAM1, PGK1, ADM, MIF, PSMA7, TUBA1C, MRPL13, MAD2L2, TUBB6, MCTS1, ANKRD37, MRPL15, LRRC42, YKT6	GAPDH, CHCHD2, TPI1, LDHA, PFKP, TUBA1A, ENO1, DDIT4, SEC61G, PGAM1, PGK1, ADM, MIF, PSMA7, TUBA1C, MRPL13
REACTOME_DNA_DAMAGE_RECOGNITION_IN_GG_NER	0.00139082	0.0197554	0.415247	2.52122	0	34	UBB, UBA52, ACTB, RBX1, RAD23A, UBC, COPS6, RPS27A, COPS8, INO80C, COPS5, COPS3, CETN2, COPS4, COPS7A, INO80E, MCRS1, GPS1, ACTL6A	UBB, UBA52, ACTB, RBX1, RAD23A, UBC, COPS6, RPS27A, COPS8, INO80C, COPS5
REACTOME_BUDDING_AND_MATURATION_OF_HIV_VIRION	0.0014556	0.0197554	0.478122	2.5164	0	24	UBB, UBA52, UBC, RPS27A, CHMP2A, VPS28, PPIA, CHMP5, TSG101, CHMP3, CHMP4A, CHMP2B, MVB12A, CHMP4B, VPS4A, UBAP1, CHMP6, CHMP7, VPS4B, VPS37A, VPS37C	UBB, UBA52, UBC, RPS27A, CHMP2A, VPS28, PPIA, CHMP5, TSG101, CHMP3, CHMP4A, CHMP2B
CHIBA_RESPONSE_TO_TSA	0.00139276	0.0197554	0.418275	2.51601	0	33	PKM, ID2, PRDX1, CLU, BSG, ID3, DNAJB1, GRN, ATP6AP2, RHOA, CDKN1A, PRKRA, SQSTM1, HADHB	PKM, ID2, PRDX1, CLU, BSG, ID3, DNAJB1, GRN, ATP6AP2, RHOA, CDKN1A, PRKRA, SQSTM1, HADHB
HOEBEKE_LYMPHOID_STEM_CELL_DN	0.00121655	0.0197554	0.296206	2.51107	0	74	RPL36A, S100A6, HSPB1, TMEM258, RPS27, RPS6, TAX1BP3, COX7A2L, CKS2, TMEM14A, RPS27L, PRDX2, RPL35, TMEM45A, LSM5, TIMM13, LEPROT, UROD, FHL2, RGS2, HSPA1A, CAT, SHMT2, SERPINE2, IL1B, METTL9, PHYH, OGFOD3, SUCLG2, AKR7A2, TNS1, GABARAPL1, TCF25, LIMCH1, ETV5, ATP1B1	RPL36A, S100A6, HSPB1, TMEM258, RPS27, RPS6, TAX1BP3, COX7A2L, CKS2, TMEM14A, RPS27L, PRDX2, RPL35, TMEM45A, LSM5, TIMM13, LEPROT, UROD, FHL2, RGS2, HSPA1A, CAT, SHMT2, SERPINE2, IL1B
NAKAMURA_TUMOR_ZONE_PERIPHERAL_VS_CENTRAL_UP	0.0010627	0.0197554	0.208411	2.51097	0	210	TUBA1B, TUBB4B, DKK3, MGST1, TUBA1A, ANAPC11, AXL, TUBB2A, NDUFS7, TGFBI, TMA7, COX17, PHB, PRSS23, KPNA2, UBE2D2, EFEMP1, PSMA1, TUBA1C, NME1, NDUFS6, MFAP5, UROD, HSPE1, CCDC80, MRPL22, UBE2L3, PSMC2, ITGB5, STX10, UBE2N, VCAN, PSMB2, PSMA4, EBNA1BP2, LSM10, PSMC1, POP7, COL1A2, PSMD2, AURKAIP1, RPA3, TPRKB, PSMB4, INHBA, GLIPR1, PSMA3, CTNNAL1, ABHD2, ATG3, PUF60, POMP, MTX1, MRPL47, TRAPPC4, …	TUBA1B, TUBB4B, DKK3, MGST1, TUBA1A, ANAPC11, AXL, TUBB2A, NDUFS7, TGFBI, TMA7, COX17, PHB, PRSS23, KPNA2, UBE2D2, EFEMP1, PSMA1, TUBA1C, NME1, NDUFS6, MFAP5, UROD, HSPE1, CCDC80, MRPL22, UBE2L3, PSMC2, ITGB5, STX10, UBE2N, VCAN, PSMB2, PSMA4, EBNA1BP2, LSM10, PSMC1, POP7, COL1A2, PSMD2, AURKAIP1, RPA3, TPRKB, PSMB4, INHBA, GLIPR1, PSMA3, CTNNAL1
GRUETZMANN_PANCREATIC_CANCER_UP	0.00102669	0.0197554	0.188415	2.50186	0	298	CD9, LUM, PKM, SOD1, MGP, PRDX1, TSPO, EMP3, GPX4, LDHA, CLIC1, EMP2, TUBA1A, ENO1, NDUFB7, SRI, TNFAIP6, ECM1, TBCB, PFN1, NNMT, S100A10, GEM, PSMB3, GRN, PMP22, CKS2, S100A11, ITGB1BP1, CBR1, CKS1B, TUBB, PCOLCE, CTSK, ARL6IP1, ANXA5, CRIP2, PHB, CD47, CD55, SUMO1, MYL9, PGK1, GOLIM4, RAB31, CRABP2, CTSL, RHOA, CSTB, MFSD10, PLAUR, RGS16, ITGB5, ETFB, IGFBP5, VCAN, ANXA1, PPP2R1A, MYL6B, NDUFA9…	CD9, LUM, PKM, SOD1, MGP, PRDX1, TSPO, EMP3, GPX4, LDHA, CLIC1, EMP2, TUBA1A, ENO1, NDUFB7, SRI, TNFAIP6, ECM1, TBCB, PFN1, NNMT, S100A10, GEM, PSMB3, GRN, PMP22, CKS2, S100A11, ITGB1BP1, CBR1, CKS1B, TUBB, PCOLCE, CTSK, ARL6IP1, ANXA5, CRIP2, PHB, CD47, CD55, SUMO1, MYL9, PGK1, GOLIM4, RAB31, CRABP2, CTSL, RHOA, CSTB, MFSD10, PLAUR, RGS16, ITGB5, ETFB, IGFBP5, VCAN, ANXA1, PPP2R1A, MYL6B, NDUFA9…
CHEN_LUNG_CANCER_SURVIVAL	0.00154321	0.0197554	0.537653	2.5017	0	18	PKM, GSTP1, PEBP1, ACTB, EPHX1, ACTG1, P4HB, PGAM1, PGK1, ANXA1	PKM, GSTP1, PEBP1, ACTB, EPHX1, ACTG1, P4HB, PGAM1, PGK1, ANXA1
SASAI_RESISTANCE_TO_NEOPLASTIC_TRANSFROMATION	0.00140647	0.0197554	0.382937	2.50009	0	41	JUNB, BGN, SDC2, ID3, PCOLCE, CSRP1, TNFRSF11B, TNFRSF1A, RGS10, TGFB1I1, LTBP2, TAGLN, FSTL1, QSOX1, PDGFRB, FBLN2, CDKN2C, FBLN5, LAMB2, TGFB3, COL1A1, CXCL12, IFNGR1, ATP1B1	JUNB, BGN, SDC2, ID3, PCOLCE, CSRP1, TNFRSF11B, TNFRSF1A, RGS10, TGFB1I1, LTBP2, TAGLN
GAZDA_DIAMOND_BLACKFAN_ANEMIA_MYELOID_DN	0.00140252	0.0197554	0.422156	2.49955	0	32	MRPL23, COX5B, RPS14, DCTN3, EID1, THY1, PHB, MYLIP, UROD, POLR2I, CD59, LSM7, PQBP1, CHMP4A, COX11, RBBP6, RAB4A, HADHA	MRPL23, COX5B, RPS14, DCTN3, EID1, THY1, PHB, MYLIP, UROD, POLR2I, CD59, LSM7, PQBP1, CHMP4A
DELACROIX_RARG_BOUND_MEF	0.0010395	0.0197554	0.19579	2.49955	0	254	RPL13A, S100A4, FTL, PKM, RPL10A, NDUFA4, NUPR1, JUNB, RPL19, NDFIP1, ESD, BSG, LSP1, RHOC, UBC, PARK7, PIGT, PDLIM4, CTSD, NDUFS8, FTH1, TNFRSF12A, PCOLCE, NDUFB10, OGN, RNF5, PTPRS, TNFRSF11B, DUSP14, MRGPRF, PDLIM2, MRPL34, CRABP2, PDLIM7, CERS2, RARG, SLC39A13, CCDC124, CNIH4, ALKBH7, ANXA1, IDH3B, SQSTM1, TCTN1, COA3, TAGLN2, LRP1, CKB, AVPI1, GDE1, AEBP1, PDGFD, S100A3, FSTL1, IFRD1, TPM2, …	RPL13A, S100A4, FTL, PKM, RPL10A, NDUFA4, NUPR1, JUNB, RPL19, NDFIP1, ESD, BSG, LSP1, RHOC, UBC, PARK7, PIGT, PDLIM4, CTSD, NDUFS8, FTH1, TNFRSF12A, PCOLCE, NDUFB10, OGN, RNF5, PTPRS, TNFRSF11B, DUSP14, MRGPRF, PDLIM2, MRPL34, CRABP2, PDLIM7, CERS2, RARG, SLC39A13, CCDC124, CNIH4, ALKBH7, ANXA1, IDH3B, SQSTM1, TCTN1, COA3, TAGLN2, LRP1, CKB, AVPI1, GDE1, AEBP1, PDGFD, S100A3
PODAR_RESPONSE_TO_ADAPHOSTIN_UP	0.00112486	0.0197554	0.244086	2.49923	0	124	HSPB1, ID2, ATF4, MFAP4, HEXIM1, CLU, TUBA1A, AKR1C1, TUBB2A, SLC3A2, DDIT4, MIR22HG, DNAJB1, GLRX, FTH1, CD55, DNAJB9, ACTR10, CCPG1, P4HA2, GLA, HSPA1B, HBP1, RGS2, ANXA1, STEAP1, HSPA1A, SQSTM1, HMOX1, ZFP36L1, TMCO3, OSER1, GOLGA2, IFRD1, AKR1C3, KLHL21, SOX4, CD44, PPP1R15A, MGAT2, DDIT3, ARMCX3, GABARAPL1, MAP1LC3B, ATF3, SAT1, DNAJB2, RAB9A, ASNS, BSDC1, IFNGR1, CEBPG, ASF1A, CDKN1C, GADD4…	HSPB1, ID2, ATF4, MFAP4, HEXIM1, CLU, TUBA1A, AKR1C1, TUBB2A, SLC3A2, DDIT4, MIR22HG, DNAJB1, GLRX, FTH1, CD55, DNAJB9, ACTR10, CCPG1, P4HA2, GLA, HSPA1B, HBP1, RGS2, ANXA1, STEAP1, HSPA1A, SQSTM1, HMOX1, ZFP36L1, TMCO3, OSER1, GOLGA2
DALESSIO_TSA_RESPONSE	0.00160772	0.0197554	0.634429	2.49797	0	12	LGALS1, CLU, HSPB8, GADD45B, ARC, ANXA1, HSPA1A, SNAI1, PPP1R15A, ATF3	LGALS1, CLU, HSPB8, GADD45B, ARC, ANXA1, HSPA1A, SNAI1
HUMMERICH_SKIN_CANCER_PROGRESSION_UP	0.00123609	0.0197554	0.315609	2.49537	0	62	S100A6, JUNB, RHOC, ENO1, SSPN, HSPA8, CTSD, TNFRSF12A, GADD45B, TNFRSF1A, PGK1, MT1A, MT1X, MIF, CRABP2, CDKN1A, MYC, RGS2, HMOX1, COL1A2, PYCARD, RCAN1, CYBA, CD44, SERPINB1, PERP, MMP14, LNX1, PRKCSH	S100A6, JUNB, RHOC, ENO1, SSPN, HSPA8, CTSD, TNFRSF12A, GADD45B, TNFRSF1A, PGK1, MT1A, MT1X, MIF, CRABP2, CDKN1A, MYC, RGS2, HMOX1, COL1A2, PYCARD
WP_AEROBIC_GLYCOLYSIS	0.00163399	0.0197554	0.659626	2.49128	0	11	ALDOA, PKM, GAPDH, TPI1, LDHA, ENO1, PGK1	ALDOA, PKM, GAPDH, TPI1, LDHA, ENO1, PGK1
HOSHIDA_LIVER_CANCER_SUBCLASS_S3	0.00107643	0.0197554	0.220607	2.48968	0	169	SOD1, GPX3, PLA2G2A, POLD4, COX5B, EPHX1, EMP2, AKR1C1, BLOC1S1, C1S, ACADVL, NNMT, SBDS, FKBP2, IGF1, HSD17B10, CBR1, BLVRB, SERPING1, NFIC, NDUFV2, SDHB, PGRMC1, UQCRB, ECHS1, CSTB, C1R, CXCL2, ANXA6, TOB1, CYB5A, ALDH2, GSTO1, CAT, PTS, DECR1, PGM1, ALDH3A2, CD14, SELENBP1, PTGR1, F5, CES1, ABHD2, TMBIM6, ATOX1, CYP27A1, FAH, CP, NFKBIA, FH, CTSO, ASL, ACAA2, ADK, QDPR, ACADM, HMOX2, ASS1, MTH…	SOD1, GPX3, PLA2G2A, POLD4, COX5B, EPHX1, EMP2, AKR1C1, BLOC1S1, C1S, ACADVL, NNMT, SBDS, FKBP2, IGF1, HSD17B10, CBR1, BLVRB, SERPING1, NFIC, NDUFV2, SDHB, PGRMC1, UQCRB, ECHS1, CSTB, C1R, CXCL2, ANXA6, TOB1, CYB5A, ALDH2, GSTO1, CAT, PTS, DECR1, PGM1, ALDH3A2, CD14, SELENBP1, PTGR1, F5, CES1
CHOW_RASSF1_TARGETS_DN	0.00143062	0.0197554	0.454103	2.48882	0	27	EEF1D, NDUFS8, LRPAP1, P4HB, POLR2K, PPP1CA, ARL1, LY6E, PPIB, KLHL21, SNRPD1, EBAG9, PYCR1, PSMG1, PRKCSH, NINJ1, EXOSC4, RNF114, OPTN, BCL3, INO80B	EEF1D, NDUFS8, LRPAP1, P4HB, POLR2K, PPP1CA, ARL1, LY6E, PPIB
ALCALA_APOPTOSIS	0.00122249	0.0197554	0.296648	2.48791	0	72	RPL10A, SLC25A6, GAPDH, ARL6IP5, PFKP, EIF3F, COX4I1, ANXA7, EEF1A1, SDHC, TALDO1, HSPA8, SLC25A3, RPLP0, RHOA, TMEM106C, RTN3, OXA1L, MFF, MTCH1, CCT5, MTCH2, SCCPDH, STX4, CYTH2, BAX, VDAC1, TIMM17A, BNIP3L	RPL10A, SLC25A6, GAPDH, ARL6IP5, PFKP, EIF3F, COX4I1, ANXA7, EEF1A1, SDHC, TALDO1, HSPA8, SLC25A3, RPLP0, RHOA, TMEM106C, RTN3, OXA1L, MFF, MTCH1, CCT5
RHODES_UNDIFFERENTIATED_CANCER	0.00129032	0.0197554	0.345963	2.48328	0	49	PSMB7, CKS2, ADRM1, CKS1B, TUBB, SEC61B, POLR2K, PRDX4, ILF2, KPNA2, CTSL, NME1, DPM1, SSBP1, COL1A2, PSMD2, RPA3, PCNA, HMGB2, MTHFD2, NUDT1, CCT6A, UBE2S, EIF2S2, GGH, CEBPG, GPSM2, PSMD14	PSMB7, CKS2, ADRM1, CKS1B, TUBB, SEC61B, POLR2K, PRDX4, ILF2, KPNA2, CTSL, NME1, DPM1, SSBP1, COL1A2, PSMD2, RPA3, PCNA, HMGB2, MTHFD2
WP_BENZOAPYRENE_METABOLISM	0.0016835	0.0197554	0.852153	2.48323	0	6	AKR1C2, EPHX1, AKR1C1, AKR1A1, CYP1B1, AKR1C3	AKR1C2, EPHX1, AKR1C1, AKR1A1, CYP1B1
FAELT_B_CLL_WITH_VH_REARRANGEMENTS_DN	0.00135685	0.0197554	0.369308	2.48152	0	43	SOD1, PFKP, TMEM147, MAGED2, DCTN3, EID1, ATP6V1G1, NDUFC1, YWHAQ, PSMD8, XBP1, UBE2D2, GTF3A, MRPL40, PFN2, TMED10, GLO1, DDX1	SOD1, PFKP, TMEM147, MAGED2, DCTN3, EID1, ATP6V1G1, NDUFC1, YWHAQ, PSMD8, XBP1, UBE2D2, GTF3A, MRPL40, PFN2, TMED10, GLO1, DDX1
POMEROY_MEDULLOBLASTOMA_DESMOPLASIC_VS_CLASSIC_UP	0.00135685	0.0197554	0.36868	2.47731	0	43	ALDOA, PRDX1, GPX4, LDHA, BSG, PSMB5, ARL4D, POLR2J, POLR2F, ARL6IP1, CRABP2, NUCB1, BCAP31, THBS4, SURF1, TMEM11, RPN2, DLX4	ALDOA, PRDX1, GPX4, LDHA, BSG, PSMB5, ARL4D, POLR2J, POLR2F, ARL6IP1, CRABP2, NUCB1, BCAP31, THBS4, SURF1, TMEM11, RPN2, DLX4
KEGG_GLUTATHIONE_METABOLISM	0.00140252	0.0197554	0.418319	2.47684	0	32	MGST3, GPX3, GPX4, GSTP1, MGST1, GSTM3, GSTK1, GSTO1, GSTA4, SMS, TXNDC12, GGCT, ANPEP, G6PD, GSTM5, IDH2, GSTM4, GSS, PGD, GGT7, GSTZ1	MGST3, GPX3, GPX4, GSTP1, MGST1, GSTM3, GSTK1, GSTO1, GSTA4, SMS
WHITESIDE_CISPLATIN_RESISTANCE_DN	0.00160772	0.0197554	0.628669	2.47529	0	12	RPL13A, SOD1, RPS5, ACTB, RPS16, RPS9, IFI6, RPS21, TIMP1	RPL13A, SOD1, RPS5, ACTB, RPS16, RPS9
CHIBA_RESPONSE_TO_TSA_UP	0.00138696	0.0197554	0.393889	2.46388	0	36	CD9, LUM, JUNB, BSG, APRT, GLRX, BAD, TRIP6, FASTK, COL1A2, RHOG, TIMP2, BMP4, QSOX1, PDGFRB, CDKN2C, TIMP3, HBEGF	CD9, LUM, JUNB, BSG, APRT, GLRX, BAD, TRIP6, FASTK, COL1A2, RHOG, TIMP2
SCHAEFFER_PROSTATE_DEVELOPMENT_48HR_UP	0.00104384	0.0197554	0.195372	2.46316	0	243	GABARAPL2, ASPN, PCOLCE2, ID2, CYSTM1, CLU, ISCU, EMP2, ECM1, ITM2B, ID3, EMC4, MANF, RAB5C, ERRFI1, SPTSSA, HMGN3, GLUL, DUSP14, PDLIM2, FAM3C, ERP29, GSN, MRPS6, MT1X, MIEN1, EFEMP1, ERP44, TSC22D3, CYP1B1, C5orf15, LEPROT, NXF1, TMEM9B, TPD52L1, ZFYVE21, RGS2, ARC, ANXA1, MAFB, BDH2, DYNLT1, NT5E, TWF2, PTS, LYRM4, LY6E, DRAM2, ID1, ACKR3, PTGR1, RASD1, TBPL1, PTGES, ERGIC1, PDGFD, MTHFD2, SLC…	GABARAPL2, ASPN, PCOLCE2, ID2, CYSTM1, CLU, ISCU, EMP2, ECM1, ITM2B, ID3, EMC4, MANF, RAB5C, ERRFI1, SPTSSA, HMGN3, GLUL, DUSP14, PDLIM2, FAM3C, ERP29, GSN, MRPS6, MT1X, MIEN1, EFEMP1, ERP44, TSC22D3, CYP1B1, C5orf15, LEPROT, NXF1, TMEM9B, TPD52L1, ZFYVE21, RGS2, ARC, ANXA1, MAFB, BDH2, DYNLT1, NT5E, TWF2, PTS, LYRM4, LY6E, DRAM2, ID1, ACKR3, PTGR1, RASD1, TBPL1, PTGES, ERGIC1, PDGFD, MTHFD2
SAKAI_TUMOR_INFILTRATING_MONOCYTES_DN	0.00123609	0.0197554	0.304236	2.46278	0	66	PRDX1, CD63, PSMB5, TXN, PRDX6, RAN, PRDX2, PPIC, PPIA, PRDX3, SCAND1, SNRPF, SNRPB2, FKBP3, PSMA5, UBE2E3, STX5, SEC63, COPS5, TBPL1, PCNA, PPIB, RBM8A, IFI6, NCOR1, CCT4, CCT8, LSM6, SRSF1, PPP6C, GLRX2, CCNC, SUB1, PTGES3	PRDX1, CD63, PSMB5, TXN, PRDX6, RAN, PRDX2, PPIC, PPIA, PRDX3, SCAND1, SNRPF, SNRPB2, FKBP3, PSMA5, UBE2E3, STX5, SEC63, COPS5, TBPL1, PCNA, PPIB
REACTOME_PROTEIN_FOLDING	0.00122249	0.0197554	0.295632	2.46117	0	71	TUBA1B, TUBB4B, ARL2, ACTB, TUBA1A, TUBB2A, PFDN5, CSNK2B, TBCB, CCT7, TUBA1C, TBCA, GNG5, TUBB2B, PFDN6, FKBP9, PFDN4, CCT5, CCT3, TCP1, PFDN1, VBP1, FBXW5, CCT4, CCT8, TUBB6, HDAC3, CCT2, NOP56, CCT6A, PFDN2, GNG11, GNG12, GBA, FBXW2, TBCC	TUBA1B, TUBB4B, ARL2, ACTB, TUBA1A, TUBB2A, PFDN5, CSNK2B, TBCB, CCT7, TUBA1C, TBCA, GNG5, TUBB2B, PFDN6, FKBP9, PFDN4, CCT5
REACTOME_PROGRAMMED_CELL_DEATH	0.0010917	0.0197554	0.221911	2.46075	0	158	UBB, UBA52, DYNLL1, PSMB6, PSMB5, PSMB7, UBC, PSMB1, PSMB3, PSMC5, RPS27A, PSMD4, BAD, VIM, YWHAQ, CHMP2A, PSMD8, FLOT1, GSN, CYCS, PSMA7, PSMA1, PSMF1, BCAP31, LMNA, PSMC3, SDCBP, PSMD3, PSMC2, PSMB2, PSMA4, DBNL, CHMP3, PSMC1, PSME1, PSMA5, PSMD2, CHMP4A, CD14, PSMB4, CHMP2B, PSMD9, IL1B, PSMA3, PSMD13, HMGB2, LY96, PSMC4	UBB, UBA52, DYNLL1, PSMB6, PSMB5, PSMB7, UBC, PSMB1, PSMB3, PSMC5, RPS27A, PSMD4, BAD, VIM, YWHAQ, CHMP2A, PSMD8, FLOT1, GSN, CYCS, PSMA7, PSMA1, PSMF1, BCAP31, LMNA, PSMC3, SDCBP, PSMD3, PSMC2, PSMB2, PSMA4, DBNL, CHMP3, PSMC1, PSME1, PSMA5, PSMD2, CHMP4A, CD14, PSMB4, CHMP2B, PSMD9, IL1B, PSMA3, PSMD13, HMGB2
REACTOME_CHAPERONE_MEDIATED_AUTOPHAGY	0.00154321	0.0197554	0.528823	2.46061	0	18	UBB, UBA52, UBC, PARK7, EEF1A1, RPS27A, HSPA8, VIM, PLIN3	UBB, UBA52, UBC, PARK7, EEF1A1, RPS27A, HSPA8, VIM, PLIN3
TIEN_INTESTINE_PROBIOTICS_2HR_UP	0.00436047	0.0322288	0.462004	2.46038	2	25	GAPDH, RPS6, UBC, EEF1A1, HSPA8, RPL23, RPS3A, RPS11, PGK1, RPLP0, KDELR1, EIF5A	GAPDH, RPS6, UBC, EEF1A1, HSPA8, RPL23, RPS3A, RPS11, PGK1, RPLP0, KDELR1, EIF5A
KEGG_LYSOSOME	0.00114548	0.0197554	0.255576	2.45731	0	101	LAPTM4A, PSAP, NPC2, HEXB, CD63, AP3S1, ATP6V0B, CTSD, HEXA, CTSK, CD68, CTSA, CLTA, PPT1, ATP6V0D1, CTSL, NEU1, GUSB, GLA, ASAH1, DNASE2, SMPD1, ATP6AP1, GAA, CD164, LGMN, HYAL1, GLB1, CLN5, CTSB, AP1S1, SUMF1, SLC17A5, CTSO, AP1S2, MCOLN1, TCIRG1, ACP2, FUCA1, GNPTG, ATP6V1H, GALNS, IDS, LAMP2, GBA, NAGA, M6PR, LIPA, CTSF, ARSA, CTSH, AP4M1, PLA2G15, AGA, ACP5	LAPTM4A, PSAP, NPC2, HEXB, CD63, AP3S1, ATP6V0B, CTSD, HEXA, CTSK, CD68, CTSA, CLTA, PPT1, ATP6V0D1, CTSL, NEU1, GUSB, GLA, ASAH1, DNASE2, SMPD1, ATP6AP1, GAA, CD164, LGMN
WP_ALZHEIMERS_DISEASE	0.00107066	0.0197554	0.212069	2.4571	0	184	SLC25A6, TUBA1B, GAPDH, ATF4, CALM2, TUBB4B, PSMB6, TUBA1A, PSMB5, TUBB2A, PSMB7, SLC25A5, VDAC2, CSNK2B, PSMB1, PSMB3, PSMC5, PSENEN, PSMD4, ADRM1, HSD17B10, TUBB, BAD, CAPN2, PSMD8, APH1A, TNFRSF1A, XBP1, CYCS, PSMA7, PSMA1, TUBA1C, PSMC3, CAPN1, PSMD3, PSMC2, TUBB2B, RTN3, PSMB2, VDAC3, PSMA4, PSMC1, PSMA5, SFRP4, LRP1, PSMD2, RTN4, PSMB4, PSMD9, IL1B, PSMA3, PSMD13, PSMC4, NRBF2	SLC25A6, TUBA1B, GAPDH, ATF4, CALM2, TUBB4B, PSMB6, TUBA1A, PSMB5, TUBB2A, PSMB7, SLC25A5, VDAC2, CSNK2B, PSMB1, PSMB3, PSMC5, PSENEN, PSMD4, ADRM1, HSD17B10, TUBB, BAD, CAPN2, PSMD8, APH1A, TNFRSF1A, XBP1, CYCS, PSMA7, PSMA1, TUBA1C, PSMC3, CAPN1, PSMD3, PSMC2, TUBB2B, RTN3, PSMB2, VDAC3, PSMA4, PSMC1, PSMA5, SFRP4, LRP1, PSMD2, RTN4, PSMB4, PSMD9, IL1B, PSMA3, PSMD13
KAYO_CALORIE_RESTRICTION_MUSCLE_DN	0.00125945	0.0197554	0.323651	2.45219	0	56	MRPL23, COX8A, COX4I1, VDAC2, DBI, CYC1, MDH1, NDUFV2, ECH1, UQCRB, RPSA, POLR2I, UQCRC2, RAB2A, DYNLT1, HADHB, RANBP1, RCAN1, KAT5, COMMD1, RGS3, MNAT1, RAB4A, GLI3, ACAA2, ATF6B, TSNAX, HADH, COPB2, RRS1, SNRNP27, PEX19, CGREF1	MRPL23, COX8A, COX4I1, VDAC2, DBI, CYC1, MDH1, NDUFV2, ECH1, UQCRB, RPSA, POLR2I, UQCRC2, RAB2A, DYNLT1, HADHB, RANBP1
MA_MYELOID_DIFFERENTIATION_UP	0.00286123	0.0281889	0.447276	2.4514	1	27	UBB, EMP3, DAD1, EEF1A1, RAN, IMPDH2, MT1A, PPIA, CDKN1A, CCT5, RGL2, BNIP3L, C1QA, VASP, CALR, MYO1C	UBB, EMP3, DAD1, EEF1A1, RAN, IMPDH2, MT1A, PPIA, CDKN1A, CCT5
TIEN_INTESTINE_PROBIOTICS_6HR_DN	0.00109769	0.0197554	0.228981	2.45116	0	141	ID2, HEXB, EMP2, TAX1BP3, MIR22HG, CIRBP, RNF5, DNAJB9, ADM, RWDD1, NDUFA6, RAD50, CHMP5, TSG101, NELFE, FHL2, ANXA6, STEAP1, NDUFA9, EIF1B, PSMC1, PTS, POLDIP2, NTAN1, RDH11, TTC1, DDX1, ADSL, CADM1, ACOT13, RNF7, MRPS14, UBE2D1, DERA, DBN1, SUCLA2, SAMM50, LCMT1, RIN2, EAPP, MFSD1, ATP6V1D, MOCS2, TUBB6, SRP19, ACAA2, SGK1, DHX29, FKBP11, DIMT1, GABARAPL1, ANP32E, ARMCX6, RAB9A, PACSIN2, YEATS4…	ID2, HEXB, EMP2, TAX1BP3, MIR22HG, CIRBP, RNF5, DNAJB9, ADM, RWDD1, NDUFA6, RAD50, CHMP5, TSG101, NELFE, FHL2, ANXA6, STEAP1, NDUFA9, EIF1B, PSMC1, PTS, POLDIP2, NTAN1, RDH11, TTC1, DDX1, ADSL, CADM1, ACOT13, RNF7, MRPS14
HSIAO_LIVER_SPECIFIC_GENES	0.00116009	0.0197554	0.259474	2.44765	0	97	SOD1, CDO1, EPHX1, MGST1, AKR1C1, C1S, NNMT, SUPT4H1, SERPING1, SERPINF1, PRDX4, PGRMC1, ACAT1, C1R, CYB5A, ALDH2, GSTO1, PCBD1, CAT, DECR1, SEPHS2, ANG, PTGR1, F5, CES1, DDT, CYP27A1, FAH, RGL2, CP, SSRP1, CFI, TAF6, ASL, ACAA2, ACAA1, ASS1, HMGCL, RBP4, HNMT, SLC39A14, POR, LAMP2, PROS1, PCK2, GSTZ1, CRADD, HSD11B1, MSMO1, PYGL, HSD17B4, PCCB, CFH, CES2, MTHFD1, AGTR1, ALDH6A1, SERPINE1, DHCR24…	SOD1, CDO1, EPHX1, MGST1, AKR1C1, C1S, NNMT, SUPT4H1, SERPING1, SERPINF1, PRDX4, PGRMC1, ACAT1, C1R, CYB5A, ALDH2, GSTO1, PCBD1, CAT, DECR1, SEPHS2, ANG, PTGR1, F5, CES1
REACTOME_FORMATION_OF_INCISION_COMPLEX_IN_GG_NER	0.00138696	0.0197554	0.391005	2.44585	0	36	UBB, UBA52, RBX1, RAD23A, UBC, RPS27A, SUMO2, SUMO1, SUMO3, UBE2I, ERCC1, UBE2N, GTF2H5, RPA3, CETN2, MNAT1, RPA2, UBE2V2, XPA, PARP1, RPA1	UBB, UBA52, RBX1, RAD23A, UBC, RPS27A, SUMO2, SUMO1, SUMO3, UBE2I, ERCC1, UBE2N, GTF2H5, RPA3
REACTOME_SIGNALING_BY_THE_B_CELL_RECEPTOR_BCR	0.00233645	0.0259264	0.262193	2.44482	1	94	UBB, UBA52, PSMB6, PSMB5, PSMB7, UBC, PSMB1, PSMB3, PSMC5, RPS27A, PSMD4, PSMD8, PPIA, PSMA7, PSMA1, PSMF1, PSMC3, FKBP1A, PSMD3, PSMC2, PSMB2, PSMA4, PSMC1, PSME1, PSMA5, PSMD2, SKP1, PSMB4, PSMD9, PSMA3, PSMD13, PSMC4	UBB, UBA52, PSMB6, PSMB5, PSMB7, UBC, PSMB1, PSMB3, PSMC5, RPS27A, PSMD4, PSMD8, PPIA, PSMA7, PSMA1, PSMF1, PSMC3, FKBP1A, PSMD3, PSMC2, PSMB2, PSMA4, PSMC1, PSME1, PSMA5, PSMD2, SKP1, PSMB4, PSMD9, PSMA3, PSMD13
FULCHER_INFLAMMATORY_RESPONSE_LECTIN_VS_LPS_UP	0.00101215	0.0197554	0.16716	2.4417	0	436	RPL10A, TMEM14C, DAD1, CCNI, POLD4, JTB, MGST1, AKR1C1, LSP1, CBR3, TUBB2A, MRPL51, SLC3A2, RHOC, ECM1, SDC2, POLR2F, CNPY2, MPC2, PDLIM4, YIF1A, PMP22, HAX1, TMEM14B, SH3BGRL3, PROCR, NDUFS8, TM2D1, TMED3, SSR2, SMDT1, CSRP1, ANAPC16, CD55, NDUFV2, POLR2G, FAM162A, GSN, MKKS, UBXN1, SMIM19, MT1X, RAB31, NHP2, PDLIM7, HINT1, NME1, CXCL3, GTF3A, SMIM20, MT1E, P4HA2, FXYD6, RHBDD2, RPS19BP1, CXCL2,…	RPL10A, TMEM14C, DAD1, CCNI, POLD4, JTB, MGST1, AKR1C1, LSP1, CBR3, TUBB2A, MRPL51, SLC3A2, RHOC, ECM1, SDC2, POLR2F, CNPY2, MPC2, PDLIM4, YIF1A, PMP22, HAX1, TMEM14B, SH3BGRL3, PROCR, NDUFS8, TM2D1, TMED3, SSR2, SMDT1, CSRP1, ANAPC16, CD55, NDUFV2, POLR2G, FAM162A, GSN, MKKS, UBXN1, SMIM19, MT1X, RAB31, NHP2, PDLIM7, HINT1, NME1, CXCL3, GTF3A, SMIM20, MT1E, P4HA2, FXYD6, RHBDD2, RPS19BP1, CXCL2,…
KARLSSON_TGFB1_TARGETS_UP	0.00114548	0.0197554	0.253577	2.43808	0	101	ANXA2, ESD, SLC25A5, MIR22HG, TNFRSF12A, CYCS, RWDD1, CYP1B1, HSPE1, MYC, EIF5A, SHMT2, CACYBP, C20orf27, SNX7, GCSH, CCT3, TCP1, EEF1E1, BCAT1, ABRACL, RSL1D1, CD44, GNL3, CCT8, EIF5, MMP14, CCT2, GADD45G, BAG2, COQ10B, PPA1, PELO, RPF2, NAE1, UCHL3, TIMP1, EIF2S2, RCC1, KPNB1, BAZ1A, TPM1, IDH3A, LYAR, EIF2S1, MRTO4, GTF2F2, PPP1R2, EIF2B3, MPHOSPH6, UTP18, JADE1, NIP7, SLTM, PHGDH, NAA15, CTU2…	ANXA2, ESD, SLC25A5, MIR22HG, TNFRSF12A, CYCS, RWDD1, CYP1B1, HSPE1, MYC, EIF5A, SHMT2, CACYBP, C20orf27, SNX7
OUELLET_CULTURED_OVARIAN_CANCER_INVASIVE_VS_LMP_UP	0.00125628	0.0197554	0.318954	2.43607	0	57	UBB, CAPG, SRI, ARL4D, PSMD4, CKS2, PROCR, NDUFS8, TNFRSF1A, POLD2, SEPHS2, XRCC6, LDHB, GCSH, CAPZA2, GTF2B, RBBP7, SRP72, ACAA2, AHCY, ACADM, EMG1, SLC4A2, GGH, FLII, LMO4, GBA, ATP1B1, RAB11A, AIMP2, CBX1	UBB, CAPG, SRI, ARL4D, PSMD4, CKS2, PROCR, NDUFS8, TNFRSF1A, POLD2, SEPHS2, XRCC6
KEGG_VALINE_LEUCINE_AND_ISOLEUCINE_DEGRADATION	0.00140056	0.0197554	0.38249	2.43512	0	38	HSD17B10, ECHS1, ACAT1, ALDH2, HIBADH, HADHB, ALDH3A2, ACAT2, BCAT1, ACAA2, HADHA, ACAA1, ACADM, MCEE, HMGCL, BCAT2, ACADS, HADH, ALDH7A1, OXCT1, DLD, ALDH9A1, PCCB, IVD, AUH, BCKDHB, ALDH6A1, HMGCS1, HIBCH, AOX1, MCCC1, ACAD8	HSD17B10, ECHS1, ACAT1, ALDH2, HIBADH, HADHB, ALDH3A2
KEGG_BUTANOATE_METABOLISM	0.00151976	0.0197554	0.506432	2.43268	0	19	ECHS1, ACAT1, ALDH2, BDH2, ALDH3A2, PDHB, ACAT2, HADHA, HMGCL, PDHA1, ACADS, HADH, ALDH7A1, OXCT1, ALDH9A1, AACS, HMGCS1	ECHS1, ACAT1, ALDH2, BDH2, ALDH3A2, PDHB
WP_ALZHEIMERS_DISEASE_AND_MIRNA_EFFECTS	0.00106724	0.0197554	0.208673	2.43112	0	186	SLC25A6, TUBA1B, GAPDH, ATF4, CALM2, TUBB4B, PSMB6, TUBA1A, PSMB5, TUBB2A, PSMB7, SLC25A5, VDAC2, CSNK2B, PSMB1, PSMB3, PSMC5, PSENEN, PSMD4, ADRM1, HSD17B10, TUBB, BAD, CAPN2, PSMD8, APH1A, TNFRSF1A, XBP1, CYCS, PSMA7, PSMA1, TUBA1C, PSMC3, CAPN1, PSMD3, PSMC2, TUBB2B, RTN3, PSMB2, VDAC3, PSMA4, PSMC1, PSMA5, SFRP4, LRP1, PSMD2, RTN4, PSMB4, PSMD9, IL1B, PSMA3, PSMD13, PSMC4, NRBF2	SLC25A6, TUBA1B, GAPDH, ATF4, CALM2, TUBB4B, PSMB6, TUBA1A, PSMB5, TUBB2A, PSMB7, SLC25A5, VDAC2, CSNK2B, PSMB1, PSMB3, PSMC5, PSENEN, PSMD4, ADRM1, HSD17B10, TUBB, BAD, CAPN2, PSMD8, APH1A, TNFRSF1A, XBP1, CYCS, PSMA7, PSMA1, TUBA1C, PSMC3, CAPN1, PSMD3, PSMC2, TUBB2B, RTN3, PSMB2, VDAC3, PSMA4, PSMC1, PSMA5, SFRP4, LRP1, PSMD2, RTN4, PSMB4, PSMD9, IL1B, PSMA3, PSMD13
JIANG_HYPOXIA_CANCER	0.00134228	0.0197554	0.34936	2.43042	0	47	AUP1, HAX1, SH3BGRL3, PPT1, UBE2I, ITGAE, ARPC3, SERP1, TGIF1, HMG20B, COA3, PGM1, RPN2, ARPC5, MRPS34, ERGIC1, FBXO17, RPL22, FN1, SUCLG2, UBL7, PLOD3, VAPB, YIPF5, ATP1B1, PER3, PRMT5, MRTO4	AUP1, HAX1, SH3BGRL3, PPT1, UBE2I, ITGAE, ARPC3, SERP1, TGIF1, HMG20B, COA3, PGM1, RPN2, ARPC5, MRPS34, ERGIC1
ZHAN_LATE_DIFFERENTIATION_GENES_UP	0.00436047	0.0322288	0.456143	2.42917	2	25	S100A6, EMP3, FHL1, HEXB, IGF1, CAPN2, PPT1, PAM, ARPC1A, ACAT1, DYNLT3, SLC39A6, ATOX1	S100A6, EMP3, FHL1, HEXB, IGF1, CAPN2, PPT1, PAM, ARPC1A, ACAT1, DYNLT3, SLC39A6
BURTON_ADIPOGENESIS_PEAK_AT_2HR	0.00281294	0.027874	0.371689	2.42666	1	41	IER3, JUNB, TNFAIP6, ID3, DNAJB1, ERRFI1, NR4A1, ADM, CAPN1, CXCL2, MYC, RGS2, ZFP36, ACKR3, GADD45G, PPP1R15A, MAP2K3, NR4A2, DNAJB6, IL6, BTG2, EMD, BAG3	IER3, JUNB, TNFAIP6, ID3, DNAJB1, ERRFI1, NR4A1, ADM, CAPN1, CXCL2, MYC, RGS2, ZFP36, ACKR3
WP_AMINO_ACID_METABOLISM	0.00124069	0.0197554	0.311192	2.42588	0	60	PKM, LDHA, MDH2, GLUL, MDH1, OAT, P4HA2, HIBADH, SUCLG1, ADH5, MPST, SMS, FAH, SDHA, BCAT1, PYCR1, FH, ACO2, ACAA1, ACADM, ASS1, HMGCL, PDHA1, HNMT, ASNS, GSS, PC, HADH, OGDH, ALDH7A1, ACLY, ARG2, GOT1, DLST, IDH1, DLD	PKM, LDHA, MDH2, GLUL, MDH1, OAT, P4HA2, HIBADH, SUCLG1, ADH5, MPST, SMS
SESTO_RESPONSE_TO_UV_C1	0.00129534	0.0197554	0.335033	2.42386	0	51	CRYAB, VDAC2, CSNK2B, GLUL, UBE2D2, CNN3, CDKN1A, UBE2I, TSG101, C11orf58, SRSF2, PSMC2, EIF4H, PSMC1, COPS8, PSMA5, DDX1, ATP6V1B2, PEA15, SLC31A2, MAP2K3, SNRPA1, KCNK1, PPP2CA, ATP1B1, TBCC, IER2, TNIP1, PSMC6, UBE2G1, TJP2, HDAC1, PPP2R2A	CRYAB, VDAC2, CSNK2B, GLUL, UBE2D2, CNN3, CDKN1A, UBE2I, TSG101, C11orf58, SRSF2, PSMC2, EIF4H, PSMC1, COPS8, PSMA5, DDX1
SMITH_TERT_TARGETS_DN	0.00122249	0.0197554	0.29108	2.42327	0	71	ANXA4, CBR1, THY1, SERPING1, CD47, OAT, GSN, PAM, HSPA2, ASAH1, GSTO1, UGP2, CAT, RRAGA, ALDH3A2, PPP1R7, PCNA, TAGLN, AKR1C3, NME4, FAH, IDI1, SERPINB6, CHMP1A, PTHLH, AHCY, MMP2, CCNG1, GAMT, LAMP2, APEX1, RAB11A, RAB40B, TNFSF9, LIPA, ALDH7A1, TRADD, ACLY	ANXA4, CBR1, THY1, SERPING1, CD47, OAT, GSN, PAM, HSPA2, ASAH1, GSTO1, UGP2, CAT, RRAGA, ALDH3A2, PPP1R7, PCNA, TAGLN
REACTOME_FGFR2_MUTANT_RECEPTOR_ACTIVATION	0.00156006	0.0197554	0.532088	2.42085	0	17	POLR2L, POLR2J, POLR2F, POLR2E, POLR2K, POLR2G, POLR2I, POLR2C, POLR2H, FGF10, FGF18, GTF2F2, FGF7, GTF2F1, NCBP2	POLR2L, POLR2J, POLR2F, POLR2E, POLR2K, POLR2G, POLR2I, POLR2C
SHEN_SMARCA2_TARGETS_UP	0.00101833	0.0197554	0.172304	2.41975	0	366	LAPTM4A, TMEM59, NDFIP1, ATP6V0E1, ISCU, ANXA7, SRI, NDUFB6, TMEM230, EID1, PCMT1, ATP6AP2, RNF130, RAB7A, TMEM14B, TMEM14A, MORF4L1, UNC50, SUMO1, SRP9, MKKS, RAB1A, SDHD, PCNP, ACTR10, PSMF1, PSMG2, DPM1, LEPROT, UBE2A, CHMP5, WDR61, KRCC1, C11orf58, UQCRC2, NFU1, CNBP, CD59, METTL5, PRKRA, RAB2A, CHMP3, COPS8, GTF2H5, TMEM126B, ITFG1, TMED10, SUCLG1, PDHB, TAF7, SKP1, SNX2, ATF1, DDX1, TWSG1, …	LAPTM4A, TMEM59, NDFIP1, ATP6V0E1, ISCU, ANXA7, SRI, NDUFB6, TMEM230, EID1, PCMT1, ATP6AP2, RNF130, RAB7A, TMEM14B, TMEM14A, MORF4L1, UNC50, SUMO1, SRP9, MKKS, RAB1A, SDHD, PCNP, ACTR10, PSMF1, PSMG2, DPM1, LEPROT, UBE2A, CHMP5, WDR61, KRCC1, C11orf58, UQCRC2, NFU1, CNBP, CD59, METTL5, PRKRA, RAB2A, CHMP3, COPS8, GTF2H5, TMEM126B, ITFG1, TMED10, SUCLG1, PDHB, TAF7, SKP1, SNX2, ATF1, DDX1, TWSG1, …
MISSIAGLIA_REGULATED_BY_METHYLATION_UP	0.00232019	0.0258821	0.256453	2.41916	1	97	CD9, TMEM59, PSAP, ARL6IP5, PRDX5, ATP6V0E1, POLD4, MIR22HG, GRN, ATP6V1G1, MFGE8, CD55, GSN, CTSL, NEU1, CDKN1A, P4HA2, ARF4, PLAUR, SQSTM1, LY6E, TNFAIP2, IL1B, LGMN, CDC123, ATOX1, SCAMP2, RCAN1, SDC4, HYAL1, CTSB, CCS, PERP, UBE2L6, MAP2K3, TIMP1, MAP1LC3B, ATF3, COL1A1, SAT1, DNAJB2, RAB9A, IFNGR1, ATP1B1	CD9, TMEM59, PSAP, ARL6IP5, PRDX5, ATP6V0E1, POLD4, MIR22HG, GRN, ATP6V1G1, MFGE8, CD55, GSN, CTSL, NEU1, CDKN1A, P4HA2, ARF4, PLAUR, SQSTM1, LY6E, TNFAIP2, IL1B, LGMN, CDC123
WP_FERROPTOSIS	0.00130548	0.0197554	0.331732	2.41723	0	52	FTL, HSPB1, GPX4, AKR1C2, AKR1C1, SLC3A2, VDAC2, FTH1, SAT2, CHMP5, VDAC3, HMOX1, PRNP, MAP1LC3A, CISD1, SLC1A5, AKR1C3, CP, FDFT1, MAP1LC3B, SLC39A14, POR, SAT1, DPP4, GSS, ACSL3, ATG5, CHMP6, TXNRD1, SLC40A1, PHKG2	FTL, HSPB1, GPX4, AKR1C2, AKR1C1, SLC3A2, VDAC2, FTH1, SAT2, CHMP5, VDAC3, HMOX1, PRNP, MAP1LC3A, CISD1
KRIGE_RESPONSE_TO_TOSEDOSTAT_6HR_DN	0.001001	0.0197554	0.15265	2.41674	0	697	RPL27A, PCOLCE2, HSPB1, NDUFA11, PRDX1, LDHA, PEBP1, MRPL23, CAPG, COX16, LSP1, TMEM147, TUBB2A, DPP7, UBL5, NDUFB7, SDC2, SLIRP, POLR2F, DNAJB1, VKORC1, CKS2, NDUFC1, C4orf3, ARL5A, SERF2, SIVA1, POLR2E, NDUFB10, UAP1, PHB, HMGN3, GADD45B, WDR45, COX7B, TMEM109, MORF4L2, NDUFS3, SUMO1, PGK1, DNAJB9, PRDX4, FAM162A, COX5A, NAA20, PDCD5, EIF4E, ELOF1, MT1X, ADI1, MIF, NHP2, NDUFS5, DUT, SLC25A39, …	RPL27A, PCOLCE2, HSPB1, NDUFA11, PRDX1, LDHA, PEBP1, MRPL23, CAPG, COX16, LSP1, TMEM147, TUBB2A, DPP7, UBL5, NDUFB7, SDC2, SLIRP, POLR2F, DNAJB1, VKORC1, CKS2, NDUFC1, C4orf3, ARL5A, SERF2, SIVA1, POLR2E, NDUFB10, UAP1, PHB, HMGN3, GADD45B, WDR45, COX7B, TMEM109, MORF4L2, NDUFS3, SUMO1, PGK1, DNAJB9, PRDX4, FAM162A, COX5A, NAA20, PDCD5, EIF4E, ELOF1, MT1X, ADI1, MIF, NHP2, NDUFS5, DUT, SLC25A39, …
REACTOME_INHIBITION_OF_DNA_RECOMBINATION_AT_TELOMERE	0.00156006	0.0197554	0.530659	2.41434	0	17	POLR2L, POLR2J, POLR2F, POLR2E, POLR2K, POLR2G, POLR2I, POLR2C, TERF1, POLR2H, TINF2, TERF2IP, ACD	POLR2L, POLR2J, POLR2F, POLR2E, POLR2K, POLR2G, POLR2I, POLR2C, TERF1
SPIELMAN_LYMPHOBLAST_EUROPEAN_VS_ASIAN_DN	0.00101112	0.0197554	0.159983	2.4119	0	509	LAPTM4A, RPL15, ANXA2, PSAP, ATP6V0E1, ERGIC3, PFKP, CD63, JTB, GPNMB, MDH2, TAF9, OAZ2, SLC25A5, ITM2B, PSMB1, NDUFS4, COX7A2L, DCTN3, HSPA8, ATP6V1G1, ILK, IGF1, NDUFAB1, ARL5A, TMED3, SSR2, GHITM, YWHAQ, PDCD6, ANXA11, STOML2, DNAJB9, PRDX4, MKKS, PGRMC1, ADM, RNF13, SUMO3, RAB1A, PPT1, PRDX3, UBE2D2, PEPD, MYLIP, DCTN6, PSMA1, AIP, NEU1, SNRPB, TRAPPC3, RAD50, ALG5, TFG, ARF4, ITPA, EMC3, ASA…	LAPTM4A, RPL15, ANXA2, PSAP, ATP6V0E1, ERGIC3, PFKP, CD63, JTB, GPNMB, MDH2, TAF9, OAZ2, SLC25A5, ITM2B, PSMB1, NDUFS4, COX7A2L, DCTN3, HSPA8, ATP6V1G1, ILK, IGF1, NDUFAB1, ARL5A, TMED3, SSR2, GHITM, YWHAQ, PDCD6, ANXA11, STOML2, DNAJB9, PRDX4, MKKS, PGRMC1, ADM, RNF13, SUMO3, RAB1A, PPT1, PRDX3, UBE2D2, PEPD, MYLIP, DCTN6, PSMA1, AIP, NEU1, SNRPB, TRAPPC3, RAD50, ALG5, TFG, ARF4, ITPA, EMC3, ASA…
KRIGE_RESPONSE_TO_TOSEDOSTAT_24HR_DN	0.001001	0.0197554	0.150281	2.41134	0	769	RPL27A, PCOLCE2, HSPB1, NDUFA11, PRDX1, LDHA, PEBP1, MRPL23, COX16, TMEM147, TUBB2A, DPP7, UBL5, NDUFB7, SLIRP, PMVK, POLR2F, DNAJB1, VKORC1, CKS2, NDUFAB1, C4orf3, ARL5A, SERF2, SIVA1, TMED3, POLR2E, NDUFB10, UAP1, PHB, HMGN3, GADD45B, COX7B, TMEM109, NDUFS3, SUMO1, PGK1, PRDX4, FAM162A, COX5A, NAA20, PDCD5, EIF4E, ELOF1, MT1X, ADI1, MIF, NHP2, NDUFS5, DUT, SLC25A39, PSMA7, MYLIP, C19orf53, NME1…	RPL27A, PCOLCE2, HSPB1, NDUFA11, PRDX1, LDHA, PEBP1, MRPL23, COX16, TMEM147, TUBB2A, DPP7, UBL5, NDUFB7, SLIRP, PMVK, POLR2F, DNAJB1, VKORC1, CKS2, NDUFAB1, C4orf3, ARL5A, SERF2, SIVA1, TMED3, POLR2E, NDUFB10, UAP1, PHB, HMGN3, GADD45B, COX7B, TMEM109, NDUFS3, SUMO1, PGK1, PRDX4, FAM162A, COX5A, NAA20, PDCD5, EIF4E, ELOF1, MT1X, ADI1, MIF, NHP2, NDUFS5, DUT, SLC25A39, PSMA7, MYLIP, C19orf53, NME1…
PETROVA_ENDOTHELIUM_LYMPHATIC_VS_BLOOD_DN	0.00110619	0.0197554	0.227528	2.40973	0	138	IER3, EMP3, BGN, ARL6IP5, CAPG, CLU, CCL2, AXL, SLC3A2, NNMT, TGFBI, PDLIM4, PROCR, UAP1, PLTP, MT1A, RGS10, MT1X, EFEMP1, MVP, CDKN1A, MT1E, FHL2, ANXA6, ITGB5, CD59, ALDH2, VCAN, HMOX1, PFN2, PRNP, COL1A2, CXCL1, LTBP2, TAGLN, LDHB, TPM2, AHNAK2, COL8A1, SRPX, KLHL21, PLAU, CD44, MAPKAPK3, MMP14, RRAS, ANPEP, TANK, SRPX2, COL6A1, MT1F, PLOD1, PFKM, IL6, BTG2, LAMP2, TCN2, TPM1, ATP1B1	IER3, EMP3, BGN, ARL6IP5, CAPG, CLU, CCL2, AXL, SLC3A2, NNMT, TGFBI, PDLIM4, PROCR, UAP1, PLTP, MT1A, RGS10, MT1X, EFEMP1, MVP, CDKN1A, MT1E, FHL2, ANXA6, ITGB5, CD59, ALDH2, VCAN, HMOX1, PFN2, PRNP, COL1A2, CXCL1, LTBP2, TAGLN
TOMIDA_METASTASIS_UP	0.00151976	0.0197554	0.501367	2.40835	0	19	TMSB4X, IER3, DAD1, TUBB, ECH1, SNRPF, CXCL1, PSMD2, PTTG1, ALG3, MRPS22, UBA1	TMSB4X, IER3, DAD1, TUBB, ECH1, SNRPF, CXCL1, PSMD2
HOLLERN_EMT_BREAST_TUMOR_UP	0.00115075	0.0197554	0.247869	2.40809	0	105	S100A4, ANGPTL2, DCN, EMP3, ARL6IP5, FXYD5, LSP1, AXL, FCGRT, TSPAN4, ITGB1BP1, MXRA8, PCOLCE, VIM, EFEMP2, PRRX1, DDR2, LRP1, SCARA3, FKBP9, GLIPR1, TIMP2, FKBP7, PDGFRA, NAAA, EPB41L2, DAB2, MATN2, DBN1, FN1, LPAR1, AP1S2, CDH13, CALU, MRC2, C11orf24, IKBIP, MARVELD1, GAMT, FOLR2, CSF1, SNX9, SEC23A, APBB1, PKD1, PHLDB1, LOXL3, DOK1, VSIG4, F13A1, PLA2G15, ARHGEF40, DNM1, MEDAG, SNX6, CFL2, MRA…	S100A4, ANGPTL2, DCN, EMP3, ARL6IP5, FXYD5, LSP1, AXL, FCGRT, TSPAN4, ITGB1BP1, MXRA8, PCOLCE, VIM, EFEMP2, PRRX1, DDR2, LRP1, SCARA3, FKBP9, GLIPR1, TIMP2, FKBP7
REACTOME_BETA_CATENIN_INDEPENDENT_WNT_SIGNALING	0.00115473	0.0197554	0.244568	2.40079	0	111	UBB, UBA52, PSMB6, PSMB5, PSMB7, AP2M1, UBC, PFN1, PSMB1, PSMB3, PSMC5, RPS27A, PSMD4, PSMD8, CLTA, PSMA7, PSMA1, PSMF1, RHOA, PSMC3, GNG5, PSMD3, PSMC2, AP2S1, MYC, PSMB2, PSMA4, PSMC1, PSME1, PSMA5, PSMD2, PSMB4, PSMD9, PSMA3, PSMD13, PSMC4	UBB, UBA52, PSMB6, PSMB5, PSMB7, AP2M1, UBC, PFN1, PSMB1, PSMB3, PSMC5, RPS27A, PSMD4, PSMD8, CLTA, PSMA7, PSMA1, PSMF1, RHOA, PSMC3, GNG5, PSMD3, PSMC2, AP2S1, MYC, PSMB2, PSMA4, PSMC1, PSME1, PSMA5, PSMD2, PSMB4, PSMD9, PSMA3, PSMD13
WANG_TUMOR_INVASIVENESS_DN	0.00215517	0.02465	0.21219	2.40002	1	170	CD9, ID2, ATF4, ANXA4, RPL3, CCNI, ESD, ITM2B, EEF1A1, PSMB1, UGDH, MYADM, HSD17B10, EIF3G, YWHAQ, CCL3, PCNP, DEGS1, BUD31, RAB11B, UBE2L3, DNASE2, MYC, CNBP, ARF1, TGFB1I1, IGFBP5, GDI2, LY6E, STX8, SKP1, PPP1R7, SCYL1, CACYBP, WDR1, CDC123, LUC7L3, ERGIC2, FSTL1, MPV17, VAMP3, JMJD6, CP, VBP1, CELF2, LITAF, ATP6V1B2, RPL29, BNIP3L, CD44, RBPJ, SLC9A3R1, RPL7L1, LPAR1, SS18L2, PBXIP1, HNRNPH2, …	CD9, ID2, ATF4, ANXA4, RPL3, CCNI, ESD, ITM2B, EEF1A1, PSMB1, UGDH, MYADM, HSD17B10, EIF3G, YWHAQ, CCL3, PCNP, DEGS1, BUD31, RAB11B, UBE2L3, DNASE2, MYC, CNBP, ARF1, TGFB1I1, IGFBP5, GDI2, LY6E, STX8, SKP1, PPP1R7, SCYL1, CACYBP, WDR1, CDC123
BIOCARTA_SLRP_PATHWAY	0.00177936	0.0208416	0.988761	2.39183	0	4	LUM, DCN, FMOD, BGN	LUM, DCN, FMOD, BGN
REACTOME_C_TYPE_LECTIN_RECEPTORS_CLRS	0.00114943	0.0197554	0.244883	2.38572	0	106	UBB, UBA52, PSMB6, PSMB5, PSMB7, UBC, PSMB1, PSMB3, PSMC5, RPS27A, PSMD4, PSMD8, UBE2D2, PSMA7, PSMA1, PSMF1, PSMC3, PSMD3, PSMC2, UBE2N, PSMB2, PSMA4, PSMC1, PSME1, PSMA5, PSMD2, SKP1, PSMB4, PSMD9, IL1B, PSMA3, PSMD13, PYCARD, PSMC4, UBE2D1, NFKBIA, PSMD7, PSMD11, PSME2, MUC12, FCER1G, ITPR3, RAF1, NFATC3, CUL1, IKBKG, PSMB10, PSMD14, ICAM3, PSMD6	UBB, UBA52, PSMB6, PSMB5, PSMB7, UBC, PSMB1, PSMB3, PSMC5, RPS27A, PSMD4, PSMD8, UBE2D2, PSMA7, PSMA1, PSMF1, PSMC3, PSMD3, PSMC2, UBE2N, PSMB2, PSMA4, PSMC1, PSME1, PSMA5, PSMD2, SKP1, PSMB4, PSMD9, IL1B, PSMA3, PSMD13, PYCARD
BRUINS_UVC_RESPONSE_LATE	0.001	0.0197554	0.146788	2.3848	0	833	FTL, ASPN, GAPDH, FMOD, CALM2, MFAP4, DKK3, ACTB, ESD, RBX1, MYL6, VASN, NDUFA1, MGST1, TUBA1A, NDUFAF3, ACTG1, PSMB7, HSD3B7, NNMT, POLR2J, TGFBI, DNAJB1, PCMT1, PSMD4, TALDO1, SUMO2, PCOLCE, CSRP1, ANGPTL4, ARL3, OGN, PTPRS, PRSS23, P4HB, FAM114A1, EFEMP2, DPY30, CPQ, NDUFS3, STOML2, CD55, NQO2, PLIN3, DRAP1, MRPL18, MYL9, PPIC, PIN4, RWDD1, ZCRB1, RAB31, DUT, ATP6V0D1, CTSL, NOVA1, PSMA1, OSTC…	FTL, ASPN, GAPDH, FMOD, CALM2, MFAP4, DKK3, ACTB, ESD, RBX1, MYL6, VASN, NDUFA1, MGST1, TUBA1A, NDUFAF3, ACTG1, PSMB7, HSD3B7, NNMT, POLR2J, TGFBI, DNAJB1, PCMT1, PSMD4, TALDO1, SUMO2, PCOLCE, CSRP1, ANGPTL4, ARL3, OGN, PTPRS, PRSS23, P4HB, FAM114A1, EFEMP2, DPY30, CPQ, NDUFS3, STOML2, CD55, NQO2, PLIN3, DRAP1, MRPL18, MYL9, PPIC, PIN4, RWDD1, ZCRB1, RAB31, DUT, ATP6V0D1, CTSL, NOVA1, PSMA1, OSTC…
REACTOME_PIWI_INTERACTING_RNA_PIRNA_BIOGENESIS	0.00160256	0.0197554	0.584949	2.37945	0	13	POLR2L, POLR2J, POLR2F, POLR2E, POLR2K, POLR2G, POLR2I, POLR2C	POLR2L, POLR2J, POLR2F, POLR2E, POLR2K, POLR2G, POLR2I, POLR2C
KORKOLA_CHORIOCARCINOMA_UP	0.0016835	0.0197554	0.815708	2.37702	0	6	CD9, GAPDH, TPI1, PLBD1, PHB2	CD9, GAPDH, TPI1, PLBD1, PHB2
AGUIRRE_PANCREATIC_CANCER_COPY_NUMBER_UP	0.00105042	0.0197554	0.191798	2.37551	0	226	RPL13A, RPL27, ARPC1B, EEF1D, MYL6, GPAA1, EIF3K, RPS9, FIS1, SNRPD2, GRN, RAB5C, PHB, PSMD8, PDCD6, CYC1, CLTA, RCN3, TRIP6, VPS28, NR1H2, ARPC1A, PSMA7, ACTR10, NME1, NUCB1, NDUFS6, ZNHIT1, NUDC, LRRC59, LSM1, SYPL1, AP2S1, MYC, NOSIP, PLEKHA4, KDELR1, SMARCE1, RPL18, COA3, SIRT2, ID1, CREB3, TSEN34, SLC52A2, MRPL13, SHARPIN, TPD52L2, SLC35B1, LUC7L3, BMP4, RUVBL2, TPM2, MRPS12, DDT, SLC1A5, SN…	RPL13A, RPL27, ARPC1B, EEF1D, MYL6, GPAA1, EIF3K, RPS9, FIS1, SNRPD2, GRN, RAB5C, PHB, PSMD8, PDCD6, CYC1, CLTA, RCN3, TRIP6, VPS28, NR1H2, ARPC1A, PSMA7, ACTR10, NME1, NUCB1, NDUFS6, ZNHIT1, NUDC, LRRC59, LSM1, SYPL1, AP2S1, MYC, NOSIP, PLEKHA4, KDELR1, SMARCE1, RPL18, COA3, SIRT2, ID1, CREB3, TSEN34, SLC52A2, MRPL13, SHARPIN, TPD52L2
BOQUEST_STEM_CELL_CULTURED_VS_FRESH_UP	0.00102564	0.0197554	0.174094	2.37359	0	331	CD9, COMP, PRELP, ANGPTL2, MGP, DCN, GPX3, CDO1, JUNB, CRIP1, MFAP4, EMP2, AKR1C1, GPNMB, CCL2, EIF1, SSPN, TNFAIP6, C1QTNF3, FXYD1, GEM, DNAJB1, IGF1, CILP, CTSK, TMEM100, GADD45B, ANGPTL4, TNFRSF11B, CCL3, CPQ, PLTP, CRLF1, SERPINF1, PGK1, GSN, SCRG1, PRG4, MYLIP, NOVA1, TSC22D3, CYP1B1, CXCL3, MT1M, COL14A1, TPD52L1, CXCL2, NTRK2, HSPA1B, FHL2, RGS16, AP2S1, ECM2, MYC, PLBD1, RGS2, HSPA1A, LTB…	CD9, COMP, PRELP, ANGPTL2, MGP, DCN, GPX3, CDO1, JUNB, CRIP1, MFAP4, EMP2, AKR1C1, GPNMB, CCL2, EIF1, SSPN, TNFAIP6, C1QTNF3, FXYD1, GEM, DNAJB1, IGF1, CILP, CTSK, TMEM100, GADD45B, ANGPTL4, TNFRSF11B, CCL3, CPQ, PLTP, CRLF1, SERPINF1, PGK1, GSN, SCRG1, PRG4, MYLIP, NOVA1, TSC22D3, CYP1B1, CXCL3, MT1M, COL14A1, TPD52L1, CXCL2, NTRK2, HSPA1B, FHL2, RGS16, AP2S1, ECM2, MYC, PLBD1, RGS2, HSPA1A, LTB…
GOLDRATH_HOMEOSTATIC_PROLIFERATION	0.00112108	0.0197554	0.233704	2.36796	0	120	HNRNPA1, UBL5, VDAC2, PARK7, ATP6V0B, SDHC, PSMC5, EID1, NDUFB2, MPC2, NDUFC1, SNRPE, NDUFAB1, ITGB1BP1, RAB5C, CD55, FAM162A, NDUFB3, CYCS, GOLIM4, NHP2, NME1, HSPE1, UBE2E1, TMX2, MAGOH, IL10RB, PDAP1, ITFG1, NUDCD2, NPM3, NOP16, VTI1B, CACYBP, MRPS33, SEC62, GALK1, RAB18, LAGE3, MRPL9, BAG2, QDPR, PPA1, AMZ2, CMBL, YIPF5, NIFK, STT3A, PRPS2, PTGES3, CETN3, SNX9, TIMM22, CHEK2, PCGF2, PAFAH1B1,…	HNRNPA1, UBL5, VDAC2, PARK7, ATP6V0B, SDHC, PSMC5, EID1, NDUFB2, MPC2, NDUFC1, SNRPE, NDUFAB1, ITGB1BP1, RAB5C, CD55, FAM162A, NDUFB3, CYCS, GOLIM4, NHP2, NME1, HSPE1, UBE2E1, TMX2, MAGOH, IL10RB, PDAP1, ITFG1, NUDCD2, NPM3, NOP16, VTI1B, CACYBP, MRPS33, SEC62
JI_RESPONSE_TO_FSH_UP	0.00129032	0.0197554	0.329618	2.36596	0	49	CLU, AXL, FCGRT, CBR1, C1R, IL10RB, FDPS, PSMB4, AKR1C3, IDI1, CTTN, IFI35, SPOP, SLC16A4, SQLE, FDFT1, EBP, MVD, ACADS, KAT8, IFITM1, GOSR1, BRD3, PAF1, SRSF6, TRAPPC6A, FADS1, CTNNB1, ZNF148, PIR, PPL, HNRNPDL, FADS2, ME3, COL3A1, CASP6, CASP1, DPYSL3	CLU, AXL, FCGRT, CBR1, C1R, IL10RB, FDPS, PSMB4
KESHELAVA_MULTIPLE_DRUG_RESISTANCE	0.00124069	0.0197554	0.303197	2.36355	0	60	HSPB1, CD151, RPL23, BLVRB, CRIP2, UFC1, LAMTOR2, GSTK1, GUK1, BCAP31, TAF12, TMED10, PPP4C, USE1, PHF1, MAN1B1, CDKN2C, CCS, TP53TG1, FN1, TSPAN31, PTHLH, SIL1, MSRB1, MAGOHB, MED8, C1orf35, ACADS, SLC48A1, PEX10, ADAM15, ICAM3, BCL7B	HSPB1, CD151, RPL23, BLVRB, CRIP2, UFC1, LAMTOR2, GSTK1, GUK1, BCAP31, TAF12, TMED10, PPP4C
REACTOME_APOPTOSIS	0.00111857	0.0197554	0.22554	2.36108	0	134	UBB, UBA52, DYNLL1, PSMB6, PSMB5, PSMB7, UBC, PSMB1, PSMB3, PSMC5, RPS27A, PSMD4, BAD, VIM, YWHAQ, PSMD8, GSN, CYCS, PSMA7, PSMA1, PSMF1, BCAP31, LMNA, PSMC3, PSMD3, PSMC2, PSMB2, PSMA4, DBNL, PSMC1, PSME1, PSMA5, PSMD2, CD14, PSMB4, PSMD9, PSMA3, PSMD13, HMGB2, LY96, PSMC4	UBB, UBA52, DYNLL1, PSMB6, PSMB5, PSMB7, UBC, PSMB1, PSMB3, PSMC5, RPS27A, PSMD4, BAD, VIM, YWHAQ, PSMD8, GSN, CYCS, PSMA7, PSMA1, PSMF1, BCAP31, LMNA, PSMC3, PSMD3, PSMC2, PSMB2, PSMA4, DBNL, PSMC1, PSME1, PSMA5, PSMD2, CD14, PSMB4, PSMD9, PSMA3, PSMD13, HMGB2
WP_PHOTODYNAMIC_THERAPYINDUCED_UNFOLDED_PROTEIN_RESPONSE	0.00303951	0.0283785	0.470818	2.35879	1	21	ATF4, XBP1, DNAJB9, DNAJB11, UBE2E1, EIF2A, NFE2L2, DNAJC3, PDIA6, PPP1R15A, CALR, DDIT3, ATF3, ASNS	ATF4, XBP1, DNAJB9, DNAJB11, UBE2E1
REACTOME_MICRORNA_MIRNA_BIOGENESIS	0.00151976	0.0197554	0.480673	2.35839	0	20	POLR2L, POLR2J, POLR2F, POLR2E, RAN, POLR2K, POLR2G, POLR2I, PRKRA, POLR2C	POLR2L, POLR2J, POLR2F, POLR2E, RAN, POLR2K, POLR2G, POLR2I, PRKRA, POLR2C
KEGG_PENTOSE_PHOSPHATE_PATHWAY	0.00151976	0.0197554	0.480659	2.35832	0	20	ALDOA, PFKP, TALDO1, PGLS, TKT, PGM1, PFKL, DERA, PRPS1, ALDOC, PFKM, G6PD, PGD, PRPS2, RPIA, GPI	ALDOA, PFKP, TALDO1, PGLS, TKT, PGM1, PFKL
WESTON_VEGFA_TARGETS_12HR	0.00156006	0.0197554	0.517821	2.35594	0	17	MGP, BGN, CCL2, NNMT, GEM, THY1, ELN, COL1A2, SGCE, SDC4, MMP2, SAT1	MGP, BGN, CCL2, NNMT, GEM, THY1, ELN, COL1A2, SGCE
MORI_MATURE_B_LYMPHOCYTE_DN	0.00128041	0.0197554	0.317437	2.35532	0	54	COX7A2, TAX1BP3, TXN, NDUFC1, CKS1B, CAPN2, PSMD8, PRDX4, PGLS, CYCS, UFC1, SNRPB, DGCR6L, RGS2, PSMC1, PTGR1, HMGB2, MTHFD2, SNRPC, NUDT1, LITAF, PLA2G12A, SOX4	COX7A2, TAX1BP3, TXN, NDUFC1, CKS1B, CAPN2, PSMD8, PRDX4, PGLS, CYCS, UFC1, SNRPB, DGCR6L, RGS2, PSMC1, PTGR1, HMGB2, MTHFD2
NABA_PROTEOGLYCANS	0.00151976	0.0197554	0.490122	2.35434	0	19	LUM, PRELP, ASPN, DCN, FMOD, BGN, OGN, PRG4, VCAN, PODNL1	LUM, PRELP, ASPN, DCN, FMOD, BGN, OGN, PRG4, VCAN, PODNL1
SHEPARD_CRASH_AND_BURN_MUTANT_UP	0.00110742	0.0197554	0.217455	2.35251	0	147	ID2, REXO2, JUNB, SLC3A2, TAF9, RERG, HIGD1A, MANF, RPS27L, GADD45B, EIF6, EIF4E, PDLIM3, MRPL22, PHLDA2, TOB1, ZNF622, MRPL52, PHB2, MRPS18B, IMP4, FBL, SNAI1, MRPL12, HTRA2, TSR2, BOLA3, RCAN1, PTPMT1, WDR46, IMP3, SRPRB, MRPS26, NOL7, BAX, FN1, SAMM50, MRPS18A, RNASET2, AKR7A2, ZNF593, RPF2, MMP2, SGK1, OLA1, PWP1, MAGOHB, RBP4, CCNG1, ATF3, SAT1, DRG2, BTG2, POP4, LYRM1, ELOVL1, TRMT1, GAR1, …	ID2, REXO2, JUNB, SLC3A2, TAF9, RERG, HIGD1A, MANF, RPS27L, GADD45B, EIF6, EIF4E, PDLIM3, MRPL22, PHLDA2, TOB1, ZNF622, MRPL52, PHB2, MRPS18B, IMP4, FBL, SNAI1, MRPL12, HTRA2
BHATTACHARYA_EMBRYONIC_STEM_CELL	0.00122249	0.0197554	0.298961	2.35171	0	61	RPL7, EIF4A1, RPL4, MGST1, TUBB, IMPDH2, RPL6, RPLP0, KPNA2, RPL24, SNRPF, SMS, PSMA3, RSL24D1, HMGB2, MTHFD2, SSB, LDHB, PTTG1, MAD2L2, HDAC2, GNL3, CCT8, TUBB6, CALU, SFRP2, NPM1, CCNC, BRIX1, SERPINH1, IFITM1, SLC16A1, IDH1, JADE1	RPL7, EIF4A1, RPL4, MGST1, TUBB, IMPDH2, RPL6, RPLP0, KPNA2, RPL24, SNRPF, SMS, PSMA3, RSL24D1, HMGB2, MTHFD2
MIKHAYLOVA_OXIDATIVE_STRESS_RESPONSE_VIA_VHL_DN	0.0016835	0.0197554	0.806306	2.34963	0	6	HSPB1, AKR1B1, CTSD, PGAM1, OAT, CALU	HSPB1, AKR1B1, CTSD, PGAM1, OAT
WINTER_HYPOXIA_UP	0.00121212	0.0197554	0.27751	2.34937	0	73	ALDOA, GAPDH, TPI1, LDHA, TUBB4B, PSMB7, RHOC, NDUFA4L2, S100A10, SLIRP, RAN, ANGPTL4, PGAM1, PGK1, MIF, PSMA7, NME1, CNIH4, PSMD2, MRPL14, TPD52L2, S100A3, PDZD11, RUVBL2, MTX1, DPM2, PLAU, RNF24, MNAT1	ALDOA, GAPDH, TPI1, LDHA, TUBB4B, PSMB7, RHOC, NDUFA4L2, S100A10, SLIRP, RAN, ANGPTL4, PGAM1, PGK1, MIF, PSMA7, NME1, CNIH4, PSMD2, MRPL14, TPD52L2, S100A3
REACTOME_BIOLOGICAL_OXIDATIONS	0.00236686	0.0259956	0.258122	2.34808	1	88	MGST3, COMT, GSTP1, CYB5R3, TRMT112, ESD, EPHX1, MGST1, CBR3, NNMT, UGDH, AKR1A1, GSTM3, NQO2, SLC35B2, CYP1B1, AIP, GSTK1, ALDH2, GSTO1, UGP2, TPST1, ADH5, GSTA4, CES1, CYP27A1, ABHD14B, AKR7A2, GGCT, AHCY, SLC35B3, PAPSS1, CMBL, GSTM5, POR, GSTM4, CYB5B, GSS, MAOB, GGT7, PTGES3, PTGS1, GSTZ1, BPHL, PTGIS, MAT2A, SMOX, SLC26A2, CES2, AOC2, TPST2, PAPSS2, GSTO2, SULT1A1, ALDH1A1, TPMT, BPNT1, TBX…	MGST3, COMT, GSTP1, CYB5R3, TRMT112, ESD, EPHX1, MGST1, CBR3, NNMT, UGDH, AKR1A1, GSTM3, NQO2, SLC35B2, CYP1B1, AIP, GSTK1, ALDH2, GSTO1, UGP2, TPST1, ADH5, GSTA4, CES1
RUTELLA_RESPONSE_TO_HGF_VS_CSF2RB_AND_IL4_UP	0.00102669	0.0197554	0.170873	2.34555	0	338	CD9, LGALS3, PRDX1, CFD, AKR1B1, DAD1, ATP6V0E1, HEXB, CD63, AKR1C1, GPNMB, PSMB5, CCL2, SLC3A2, TNFAIP6, OAZ2, C1S, SDC2, EMC7, DDIT4, ACADVL, CNPY2, CTSD, FTH1, CTSK, ANXA5, CCL3, CD47, PLTP, CD55, MDH1, MT1X, RER1, CTSL, CYP1B1, CALHM2, CXCL3, GTF3A, LEPROT, BCAP31, ACAT1, PIGP, KCNMA1, HDDC2, GLA, ZNF706, ASAH1, DNPH1, SQSTM1, MAFB, TREM1, CXCL1, VAT1, TPST1, DECR1, ALDH3A2, RDH11, CD14, LTBP…	CD9, LGALS3, PRDX1, CFD, AKR1B1, DAD1, ATP6V0E1, HEXB, CD63, AKR1C1, GPNMB, PSMB5, CCL2, SLC3A2, TNFAIP6, OAZ2, C1S, SDC2, EMC7, DDIT4, ACADVL, CNPY2, CTSD, FTH1, CTSK, ANXA5, CCL3, CD47, PLTP, CD55, MDH1, MT1X, RER1, CTSL, CYP1B1, CALHM2, CXCL3, GTF3A, LEPROT, BCAP31, ACAT1, PIGP, KCNMA1, HDDC2, GLA, ZNF706, ASAH1, DNPH1, SQSTM1, MAFB, TREM1, CXCL1, VAT1, TPST1, DECR1, ALDH3A2, RDH11, CD14, LTBP…
BHATI_G2M_ARREST_BY_2METHOXYESTRADIOL_DN	0.0023753	0.0259956	0.259424	2.34177	1	86	RPL31, RPL36A, RPL10A, DCN, EEF2, NUPR1, ATF4, HERPUD1, RPL3, RPL26, CIRBP, RPL12, PGLS, SCRG1, IGBP1, KRCC1, AIG1, DNASE2, RPL34, SMOC2, MID1IP1, MTHFD2, IFRD1, LARP6, METTL9, ABHD14B, PYCR1, ZFAND1, TIMP4, PRKAG1, BAG1, SESN2, MT1F, CCNB1IP1, SNAPC5, NOA1, ZNF581, CEBPG, BOLA1, RPS2, C1orf54	RPL31, RPL36A, RPL10A, DCN, EEF2, NUPR1, ATF4, HERPUD1, RPL3, RPL26, CIRBP, RPL12, PGLS, SCRG1, IGBP1, KRCC1, AIG1, DNASE2, RPL34, SMOC2, MID1IP1, MTHFD2
WINTER_HYPOXIA_METAGENE	0.00106952	0.0197554	0.201661	2.34167	0	185	ALDOA, FTL, PKM, RPL36A, GAPDH, ID2, ANXA2, TPI1, LGALS1, HERPUD1, LDHA, SLC3A2, ENO1, DDIT4, TXN, TGFBI, CTSD, GLRX, ERRFI1, EIF4A3, ANXA5, VIM, ANGPTL4, NR4A1, PGAM1, PGK1, ADM, MIF, INSIG1, CDKN1A, P4HA2, ACAT1, PLAUR, HBP1, VPS51, IGFBP5, ANXA1, CD99, HMOX1, NT5E, PGM1, LRP1, XRCC6, PSMD9, PFKL, PSMA3, TBPL1, LDHB, QSOX1, CP, TCEAL1, PLAU, FN1, TIMM17A, BNIP3L, RBPJ, AK3	ALDOA, FTL, PKM, RPL36A, GAPDH, ID2, ANXA2, TPI1, LGALS1, HERPUD1, LDHA, SLC3A2, ENO1, DDIT4, TXN, TGFBI, CTSD, GLRX, ERRFI1, EIF4A3, ANXA5, VIM, ANGPTL4, NR4A1, PGAM1, PGK1, ADM, MIF, INSIG1, CDKN1A, P4HA2, ACAT1, PLAUR, HBP1, VPS51, IGFBP5, ANXA1, CD99, HMOX1, NT5E, PGM1, LRP1, XRCC6, PSMD9, PFKL, PSMA3, TBPL1
REACTOME_DISORDERS_OF_TRANSMEMBRANE_TRANSPORTERS	0.00115075	0.0197554	0.237105	2.34049	0	113	UBB, UBA52, PSMB6, BSG, PSMB5, PSMB7, SLC3A2, UBC, PSMB1, PSMB3, PSMC5, RPS27A, PSMD4, RNF5, PSMD8, PSMA7, PSMA1, PSMF1, PSMC3, PSMD3, SEC13, OS9, ERLEC1, PSMC2, PSMB2, PSMA4, PSMC1, PSME1, PSMA5, PSMD2, PSMB4, PSMD9, PSMA3, PSMD13, DERL2, PSMC4, CP, LMBRD1, PSMD7, SLC17A5, PSMD11	UBB, UBA52, PSMB6, BSG, PSMB5, PSMB7, SLC3A2, UBC, PSMB1, PSMB3, PSMC5, RPS27A, PSMD4, RNF5, PSMD8, PSMA7, PSMA1, PSMF1, PSMC3, PSMD3, SEC13, OS9, ERLEC1, PSMC2, PSMB2, PSMA4, PSMC1, PSME1, PSMA5, PSMD2, PSMB4, PSMD9, PSMA3, PSMD13
BERENJENO_ROCK_SIGNALING_NOT_VIA_RHOA_UP	0.00151976	0.0197554	0.487141	2.34002	0	19	TSPO, TNXB, EPHX1, PRRX1, ALDH2, PTGR1, PTGES, CP, NQO1, PRR13, ACAA2, ATF3, GTF3C5, PTGFR	TSPO, TNXB, EPHX1, PRRX1, ALDH2, PTGR1, PTGES
SESTO_RESPONSE_TO_UV_C3	0.00156006	0.0197554	0.513517	2.33636	0	17	IER3, TAX1BP3, BRD2, CYCS, ATP6V0D1, HSPA1B, PHLDA2, IL1B, SOX9, HBEGF, ATF3, EIF2S1, MAD2L1BP	IER3, TAX1BP3, BRD2, CYCS, ATP6V0D1, HSPA1B, PHLDA2, IL1B
KEGG_PYRUVATE_METABOLISM	0.00140056	0.0197554	0.399387	2.33375	0	31	PKM, LDHA, AKR1B1, MDH2, MDH1, ACAT1, GRHPR, ALDH2, ALDH3A2, PDHB, GLO1, LDHB, ACAT2, HAGH, ACYP2, ACYP1, PDHA1, PC, PCK2, ALDH7A1	PKM, LDHA, AKR1B1, MDH2, MDH1, ACAT1, GRHPR, ALDH2, ALDH3A2, PDHB, GLO1
ROSS_AML_WITH_MLL_FUSIONS	0.00125313	0.0197554	0.303876	2.33322	0	58	RNH1, LGALS1, PLD3, CAPG, HEXB, COX8A, BLOC1S1, ANXA5, PGAM1, MRPL34, CTSL, MVP, SCPEP1, MRPL33, GUSB, ALDH3A2, CES1, PYCARD, MAGEF1, RPL22, MFSD1, FEZ1, AK2, AKR7A2, PREB, RMND5B, SPG21, GBA, CUL1, ALDH3B1, GAS7	RNH1, LGALS1, PLD3, CAPG, HEXB, COX8A, BLOC1S1, ANXA5, PGAM1, MRPL34, CTSL, MVP, SCPEP1, MRPL33, GUSB, ALDH3A2, CES1, PYCARD
DAZARD_UV_RESPONSE_CLUSTER_G2	0.00303951	0.0283785	0.465476	2.33202	1	21	IER3, ATF4, JUNB, CSRP1, PSMD8, CXCL3, CXCL2, PHLDA2, TOB1, LY6E, SGK1, UBE2S, ATF3	IER3, ATF4, JUNB, CSRP1, PSMD8, CXCL3, CXCL2, PHLDA2, TOB1, LY6E
KEGG_RNA_POLYMERASE	0.00303951	0.0283785	0.465435	2.33182	1	21	POLR2L, POLR2J, POLR2F, POLR2E, POLR2K, POLR2G, POLR2I, POLR2C, POLR3GL, POLR1D, POLR2H, POLR3H, POLR1C, POLR3K	POLR2L, POLR2J, POLR2F, POLR2E, POLR2K, POLR2G, POLR2I, POLR2C, POLR3GL, POLR1D
ZAMORA_NOS2_TARGETS_DN	0.00124378	0.0197554	0.289411	2.33095	0	65	FTL, EEF2, CD151, ACTB, AKR1C1, RABAC1, UBC, EEF1A1, TSPAN4, HSPB8, YWHAQ, SERPING1, MGAT1, PPP1CA, PPP2R1A, FKBP3, ZFP36L1, EIF5A, PDIA3, GALK1, CP, VDAC1, SOX4, PDIA4, PEA15, RRAS, NFIA	FTL, EEF2, CD151, ACTB, AKR1C1, RABAC1, UBC, EEF1A1, TSPAN4, HSPB8, YWHAQ, SERPING1, MGAT1, PPP1CA, PPP2R1A, FKBP3, ZFP36L1, EIF5A, PDIA3
SCHLOSSER_SERUM_RESPONSE_DN	0.0010101	0.0197554	0.152716	2.33046	0	542	CD9, GABARAPL2, TMEM59, TOMM7, HNRNPA1, ATF4, PRDX1, CALM2, COX7A2, TMED2, HNRNPA0, LAMTOR5, HEXB, EIF1, ANXA7, ERH, SLC25A5, UBC, POLR2J, NDUFS4, COX7A2L, EID1, DSTN, PCMT1, EIF3H, SNRPG, ATP6V1G1, SEC61G, SLC25A3, ATP6AP2, GLRX, SNRPE, SPTSSA, HMGN3, SEC61B, YWHAQ, GLUL, COX7B, PDCD6, DHRS7, CD55, MDH1, SUMO1, FAM3C, PGK1, SRP9, ECH1, UQCRB, COX6C, RAB1A, PRDX3, SDHD, DCTN6, C5orf15, PSMA1, SEC…	CD9, GABARAPL2, TMEM59, TOMM7, HNRNPA1, ATF4, PRDX1, CALM2, COX7A2, TMED2, HNRNPA0, LAMTOR5, HEXB, EIF1, ANXA7, ERH, SLC25A5, UBC, POLR2J, NDUFS4, COX7A2L, EID1, DSTN, PCMT1, EIF3H, SNRPG, ATP6V1G1, SEC61G, SLC25A3, ATP6AP2, GLRX, SNRPE, SPTSSA, HMGN3, SEC61B, YWHAQ, GLUL, COX7B, PDCD6, DHRS7, CD55, MDH1, SUMO1, FAM3C, PGK1, SRP9, ECH1, UQCRB, COX6C, RAB1A, PRDX3, SDHD, DCTN6, C5orf15, PSMA1, SEC…
REACTOME_MITOCHONDRIAL_FATTY_ACID_BETA_OXIDATION_OF_SATURATED_FATTY_ACIDS	0.0016835	0.0197554	0.709768	2.32909	0	8	ACADVL, ECHS1, HADHB, HADHA, ACADM, ACADS, HADH, MECR	ACADVL, ECHS1, HADHB
REACTOME_TRANSPORT_TO_THE_GOLGI_AND_SUBSEQUENT_MODIFICATION	0.00110619	0.0197554	0.217526	2.32761	0	142	TUBA1B, TMED2, TMED9, TUBB4B, DYNLL1, COPE, TUBA1A, TUBB2A, DCTN3, DCTN2, CAPZB, KDELR2, TMED3, ARF5, LMAN2, MGAT1, CD55, RAB1A, DCTN6, ACTR10, TUBA1C, TRAPPC3, TFG, ARF4, SEC13, TUBB2B, CD59, ARF1, KDELR3, TRAPPC1, TRAPPC2L, KDELR1, TMED10, STX5, F5, GOLGA2, ACTR1A, TMEM115, CAPZA2, CNIH1, ARF3, NAPA, COPZ1, TRAPPC4, SEC22C, ANK2, TUBB6, DYNC1I2, ST3GAL4, FUCA1, MGAT2, PREB	TUBA1B, TMED2, TMED9, TUBB4B, DYNLL1, COPE, TUBA1A, TUBB2A, DCTN3, DCTN2, CAPZB, KDELR2, TMED3, ARF5, LMAN2, MGAT1, CD55, RAB1A, DCTN6, ACTR10, TUBA1C, TRAPPC3, TFG, ARF4, SEC13, TUBB2B, CD59, ARF1, KDELR3, TRAPPC1, TRAPPC2L, KDELR1, TMED10, STX5, F5, GOLGA2, ACTR1A
MULLIGHAN_MLL_SIGNATURE_1_UP	0.00102881	0.0197554	0.175845	2.3264	0	291	S100A4, OAZ1, PKM, ARPC1B, S100A6, ID2, PRDX1, LGALS1, ARL6IP5, PLD3, CAPG, ATP6V0E1, HEXB, COX8A, POLD4, DYNLL1, ENO1, NDUFS7, POLR2J, GRN, NDUFC1, SPCS1, ARPC4, SNX17, P4HB, LMAN2, CTSA, UNC50, MRPL34, SDHB, ARPC2, SDHD, TADA3, SCPEP1, MRPL33, CCPG1, FXYD6, CNIH4, DNPH1, UQCRC1, RNF167, SLC25A11, HSPA1A, IL10RB, CAT, SMPD1, COA3, SEPHS2, ALDH3A2, TTC1, PARL, NAGK, PYCARD, ABHD2, OSBPL8, KIAA093…	S100A4, OAZ1, PKM, ARPC1B, S100A6, ID2, PRDX1, LGALS1, ARL6IP5, PLD3, CAPG, ATP6V0E1, HEXB, COX8A, POLD4, DYNLL1, ENO1, NDUFS7, POLR2J, GRN, NDUFC1, SPCS1, ARPC4, SNX17, P4HB, LMAN2, CTSA, UNC50, MRPL34, SDHB, ARPC2, SDHD, TADA3, SCPEP1, MRPL33, CCPG1, FXYD6, CNIH4, DNPH1, UQCRC1, RNF167, SLC25A11, HSPA1A, IL10RB, CAT, SMPD1, COA3, SEPHS2, ALDH3A2, TTC1, PARL, NAGK, PYCARD
MOOTHA_FFA_OXYDATION	0.00303951	0.0283785	0.474106	2.32617	1	20	ACADVL, HSD17B10, ECHS1, ACAT1, CRAT, LMF2, HADHB, DECR1, ACAA2, HADHA, ACADM, NCAPH2, ACADS, HADH	ACADVL, HSD17B10, ECHS1, ACAT1, CRAT, LMF2, HADHB, DECR1
HARRIS_HYPOXIA	0.00123609	0.0197554	0.293989	2.32443	0	62	ALDOA, FTL, PKM, GAPDH, LDHA, PFKP, CCL2, ENO1, TXN, VIM, PGK1, ADM, MIF, CDKN1A, PLAUR, CD99, HMOX1, XRCC6, PFKL, TAGLN, CP, BNIP3L, AK3, PRPS1, DDIT3, IL6, TGFB3, SAT1	ALDOA, FTL, PKM, GAPDH, LDHA, PFKP, CCL2, ENO1, TXN, VIM, PGK1, ADM, MIF, CDKN1A, PLAUR, CD99, HMOX1, XRCC6, PFKL, TAGLN
XU_GH1_AUTOCRINE_TARGETS_UP	0.00229095	0.0257805	0.243545	2.32315	1	99	RPL8, SOD1, SLC25A6, PLP2, CHCHD2, PRDX1, LGALS1, UQCRQ, BSG, NDUFA1, AXL, ID3, APRT, BLVRB, CYBRD1, OAT, XBP1, SCRG1, PLBD1, STEAP1, PSMB2, MYL12A, ID1, PPA2, SGCE, SSR4, MRPL28, PTGR1, CSRNP1, UFSP2, RCAN1, SLC25A4, HOXC10, OLFML3, C14orf132	RPL8, SOD1, SLC25A6, PLP2, CHCHD2, PRDX1, LGALS1, UQCRQ, BSG, NDUFA1, AXL, ID3, APRT, BLVRB, CYBRD1, OAT, XBP1, SCRG1, PLBD1, STEAP1, PSMB2, MYL12A, ID1, PPA2, SGCE, SSR4, MRPL28, PTGR1
MORI_PLASMA_CELL_UP	0.00280112	0.0278571	0.360817	2.31996	1	39	TMED2, SPCS1, MANF, SSR2, DNAJB9, OSTC, NANS, DDOST, BPGM, SURF4, SEC11C, CTSB, DERL1, MGAT2, ARMCX3, EBP, TMEM39A, CRELD2, STT3A, BET1, M6PR, HTATIP2, TRAM2, CCDC47, RPN1, HDLBP, GPR89A, LARP1B, UBXN4, MAGT1, SLC44A1, PRRC1, IP6K1, SLC30A7	TMED2, SPCS1, MANF, SSR2, DNAJB9, OSTC, NANS, DDOST, BPGM
SEMENZA_HIF1_TARGETS	0.00142045	0.0197554	0.408462	2.31965	0	29	ALDOA, PKM, GAPDH, TPI1, LDHA, ENO1, PGK1, ADM, CDKN1A, P4HA2, HMOX1, PFKL, CP, AK3, ALDOC, TGFB3	ALDOA, PKM, GAPDH, TPI1, LDHA, ENO1, PGK1, ADM, CDKN1A, P4HA2, HMOX1, PFKL
REACTOME_METABOLISM_OF_CARBOHYDRATES	0.00106724	0.0197554	0.196909	2.31869	0	195	ALDOA, LUM, PRELP, PKM, UBB, DCN, GAPDH, TPI1, FMOD, BGN, AKR1B1, UBA52, HEXB, PFKP, ST6GALNAC6, MDH2, ENO1, SDC2, UBC, RPS27A, AKR1A1, TALDO1, CHST12, HEXA, OGN, PGAM1, MDH1, PGK1, PGLS, HAS1, SLC35B2, GUSB, SEC13, VCAN, TKT, PPP2R1A, UGP2, SLC25A11, BPGM, PGM1, B3GAT3, GAA, GYG1, PFKL, CHPF, CRYL1, DERA, GALK1, SDC4, HYAL1, GLB1, B4GALT7, CD44, CHP1, CSPG4, CHPF2, ST3GAL4, DCXR, ST3GAL1, SLC35B…	ALDOA, LUM, PRELP, PKM, UBB, DCN, GAPDH, TPI1, FMOD, BGN, AKR1B1, UBA52, HEXB, PFKP, ST6GALNAC6, MDH2, ENO1, SDC2, UBC, RPS27A, AKR1A1, TALDO1, CHST12, HEXA, OGN, PGAM1, MDH1, PGK1, PGLS, HAS1, SLC35B2, GUSB, SEC13, VCAN, TKT, PPP2R1A, UGP2, SLC25A11, BPGM, PGM1, B3GAT3, GAA, GYG1, PFKL
REACTOME_CHOLESTEROL_BIOSYNTHESIS	0.00303951	0.0283785	0.462813	2.31868	1	21	PMVK, FDPS, GGPS1, IDI1, ACAT2, SQLE, FDFT1, EBP, MVD, ARV1, HSD17B7, MSMO1, HMGCS1, LSS, DHCR24, SC5D, DHCR7, MVK, NSDHL	PMVK, FDPS, GGPS1
NAM_FXYD5_TARGETS_DN	0.00159744	0.0197554	0.540185	2.31858	0	15	FXYD5, CCL2, AXL, FTH1, HSPE1, ARL1, SNRPD1, SRP72, MLF1, PDHA1, EIF2S1, CRIPT, APPBP2, RNF11, UBE2W	FXYD5, CCL2, AXL, FTH1, HSPE1, ARL1
JAZAG_TGFB1_SIGNALING_VIA_SMAD4_UP	0.00124378	0.0197554	0.287732	2.31743	0	65	TPPP3, ACTB, LSP1, EIF1, FKBP8, ENO1, SERTAD1, WDR45, APH1A, CYP1B1, GRHPR, NOSIP, POP7, HEBP1, STK25, CDIPT, CNIH1, CELF2, COPZ1, IFI35, MPDU1, MRPL4, MRPL48, TOM1, PKIG, SRCAP, CNPY3, UBA2, C1QB, GLRX2, CBX5, OSGIN1, NPRL2, CRADD, PCGF2	TPPP3, ACTB, LSP1, EIF1, FKBP8, ENO1, SERTAD1, WDR45, APH1A, CYP1B1, GRHPR, NOSIP, POP7, HEBP1, STK25, CDIPT
WP_NRF2_PATHWAY	0.00121212	0.0197554	0.273478	2.31523	0	73	FTL, MGST3, GPX3, PRDX1, GSTP1, CBR3, SLC39A1, TXN, DNAJB1, CBR1, FTH1, BLVRB, PRDX6, GSTM3, SLC39A7, SLC39A13, HSPA1A, SQSTM1, HMOX1, SLC39A6, PTGR1, GSTA4, CES1, SLC39A3, NFE2L2, KEAP1, NQO1, HBEGF, G6PD, GSTM5, SLC39A14, GSTM4, PGD, SLC2A12, SLC6A6, SLC39A4, TXNRD1, TGFB1, SLC2A1, CES2, SLC39A9, SLC2A10, SLC2A8, SLC39A8, SLC7A11, ME1, SOD3, MAFG, RXRA, SLC2A11, SLC6A8, EGR1, HGF, SERPINA1, TGF…	FTL, MGST3, GPX3, PRDX1, GSTP1, CBR3, SLC39A1, TXN, DNAJB1, CBR1, FTH1, BLVRB, PRDX6, GSTM3, SLC39A7, SLC39A13, HSPA1A, SQSTM1, HMOX1, SLC39A6, PTGR1, GSTA4, CES1, SLC39A3
WP_CELLULAR_PROTEOSTASIS	0.0016835	0.0197554	0.792934	2.31066	0	6	PFDN5, PFDN6, PFDN4, PFDN1, VBP1, PFDN2	PFDN5, PFDN6, PFDN4
WP_METAPATHWAY_BIOTRANSFORMATION_PHASE_I_AND_II	0.00125945	0.0197554	0.304679	2.30845	0	56	MGST3, GPX3, COMT, GPX4, GSTP1, AKR1B1, AKR1C2, EPHX1, MGST1, AKR1C1, NNMT, AKR1A1, CHST12, GSTM3, NAA20, CYP1B1, GSTK1	MGST3, GPX3, COMT, GPX4, GSTP1, AKR1B1, AKR1C2, EPHX1, MGST1, AKR1C1, NNMT, AKR1A1, CHST12, GSTM3, NAA20, CYP1B1, GSTK1
MARTORIATI_MDM4_TARGETS_FETAL_LIVER_UP	0.00218818	0.0249824	0.207857	2.30747	1	160	AK1, IER3, COX7A2, PFKP, ENO1, NDUFB9, DDIT4, TMEM256, SNRPG, SEC61G, HIGD1A, RAB5C, SIVA1, GLUL, PLTP, TMEM45A, PGK1, FAM162A, NAA20, ADM, MT1X, CDKN1A, BLOC1S2, P4HA2, PIGP, RPS12, NSMCE1, GLRX3, LSM7, TIMM8B, RPL34, PGM1, NPM3, RPS18, SERPINE2, PFKL, TAGLN, NME4, GALK1, DPM3, RALY, HSPBP1, BTG3, EI24, BNIP3L, PERP, WIPI1, NUDT5, LAGE3, MNAT1, MAPKAPK3, PIGF, ZBTB16, SLC16A3, DCXR, SESN2	AK1, IER3, COX7A2, PFKP, ENO1, NDUFB9, DDIT4, TMEM256, SNRPG, SEC61G, HIGD1A, RAB5C, SIVA1, GLUL, PLTP, TMEM45A, PGK1, FAM162A, NAA20, ADM, MT1X, CDKN1A, BLOC1S2, P4HA2, PIGP, RPS12, NSMCE1, GLRX3, LSM7, TIMM8B, RPL34, PGM1, NPM3, RPS18, SERPINE2, PFKL, TAGLN
ACEVEDO_LIVER_TUMOR_VS_NORMAL_ADJACENT_TISSUE_DN	0.00220751	0.0251576	0.211141	2.30685	1	152	DPT, IER3, MFAP4, BGN, AXL, HSBP1, ACADVL, SERTAD1, PCMT1, VKORC1, CTSD, CD68, TRIP6, MT1A, MT1X, MT1M, ECHS1, KRCC1, AIG1, RGS2, LTBP4, PRNP, DEFB1, LY6E, OCIAD1, RDH11, AVPI1, TBPL1, NUCKS1, CSRNP1, CHPF, NDRG2, CDA, ATP6V1B2, CPED1, CCND1, ANPEP, GADD45G, HADHA, ACP2, PPP1R15A, NR4A2, ACAA1, ZNF593, C11orf24, MFSD2A, HMGCL, MT1F, PPIG, FRG1, CERS4, CXXC1, TERF2IP, LYRM1, B4GALT4, TCF25, ACADS,…	DPT, IER3, MFAP4, BGN, AXL, HSBP1, ACADVL, SERTAD1, PCMT1, VKORC1, CTSD, CD68, TRIP6, MT1A, MT1X, MT1M, ECHS1, KRCC1, AIG1, RGS2, LTBP4, PRNP, DEFB1, LY6E, OCIAD1, RDH11, AVPI1, TBPL1, NUCKS1
HOLLEMAN_VINCRISTINE_RESISTANCE_ALL_DN	0.00151976	0.0197554	0.479984	2.30564	0	19	RPL31, RPL23A, RPL10, RPLP2, VIM, RPL12, RPS12, RPS15A, LSM7	RPL31, RPL23A, RPL10, RPLP2, VIM, RPL12, RPS12, RPS15A, LSM7
JOHANSSON_GLIOMAGENESIS_BY_PDGFB_UP	0.0012987	0.0197554	0.320092	2.30477	0	50	CD9, FTL, HNRNPA1, LGALS1, CD63, OST4, EEF1A1, DBI, RPS27L, RPLP0, TMEM176B, HMOX1, DYNLT1, CDK4, TAGLN2, SERPINE2, PCNA, HMGB2, PDGFRA, FN1, CCND1, PPP1R18, HSPA14, TPM1, CCND2, EPN2	CD9, FTL, HNRNPA1, LGALS1, CD63, OST4, EEF1A1, DBI, RPS27L, RPLP0, TMEM176B, HMOX1, DYNLT1, CDK4, TAGLN2, SERPINE2, PCNA, HMGB2
REACTOME_ABORTIVE_ELONGATION_OF_HIV_1_TRANSCRIPT_IN_THE_ABSENCE_OF_TAT	0.00303951	0.0283785	0.469659	2.30435	1	20	POLR2L, POLR2J, POLR2F, SUPT4H1, POLR2E, POLR2K, POLR2G, NELFE, POLR2I, POLR2C	POLR2L, POLR2J, POLR2F, SUPT4H1, POLR2E, POLR2K, POLR2G, NELFE, POLR2I, POLR2C
DARWICHE_PAPILLOMA_RISK_LOW_UP	0.00229095	0.0257805	0.239532	2.30304	1	101	FTL, GABARAPL2, LDHA, EEF1D, DYNLL1, ESD, COX5B, AXL, ENO1, TXN, S100A11, HEXA, CAPN2, RPS3A, MGAT1, PGAM1, PGK1, FAM162A, PPIC, PDCD5, NHP2, ATP6V0D1, PLEKHA4, LY6E, ID1, EIF5A, IL1B, CACYBP, PFKL, SLC35B1, TCP1, GALK1, NFE2L2	FTL, GABARAPL2, LDHA, EEF1D, DYNLL1, ESD, COX5B, AXL, ENO1, TXN, S100A11, HEXA, CAPN2, RPS3A, MGAT1, PGAM1, PGK1, FAM162A, PPIC, PDCD5, NHP2, ATP6V0D1, PLEKHA4, LY6E, ID1, EIF5A, IL1B, CACYBP, PFKL
DESERT_PERIVENOUS_HEPATOCELLULAR_CARCINOMA_SUBCLASS_UP	0.00114943	0.0197554	0.236381	2.30206	0	107	AP3S1, TMEM230, PMVK, SPCS1, HEXA, GLUL, OAT, DUT, CERS2, RAD50, BCAP31, RHEB, MRPL24, GRHPR, TGIF1, MRPS18B, TTC1, PFDN6, OSER1, CADM1, MRPS33, CTNNAL1, ATOX1, KLHL21, TCEAL1, SYF2, SPON2, TIMM17A, SAMM50, EIF2D, RAB4A, PBXIP1, DCXR, ACAA1, PREB, GABARAPL1, GGH, CYB5B, IARS2, AIMP1, CUL1, SDAD1, MTMR11, PPP1R2, CTR9, EIF2B4, PARVB, PEX19, HSD11B1, CGREF1, GTF2IRD1, SYNGR1, ARHGAP12, HS1BP3, MCUR…	AP3S1, TMEM230, PMVK, SPCS1, HEXA, GLUL, OAT, DUT, CERS2, RAD50, BCAP31, RHEB, MRPL24, GRHPR, TGIF1, MRPS18B, TTC1, PFDN6, OSER1, CADM1, MRPS33, CTNNAL1
THEILGAARD_NEUTROPHIL_AT_SKIN_WOUND_UP	0.00247219	0.0265027	0.286774	2.30014	1	64	EIF4A1, GABARAPL2, SLC25A6, IER3, RPS16, CCL2, RPS27, EEF1A1, CCL3, RAB1A, CXCL3, CXCL2, ZFP36, IL1B, LGMN, MTHFD2, PHF1, IDI1, KAT5, NFE2L2, GNL1, PLAU, CD44, EIF5, TANK, CALU, MAP2K3	EIF4A1, GABARAPL2, SLC25A6, IER3, RPS16, CCL2, RPS27, EEF1A1, CCL3, RAB1A, CXCL3, CXCL2, ZFP36, IL1B, LGMN, MTHFD2
LANDIS_ERBB2_BREAST_TUMORS_65_DN	0.00140252	0.0197554	0.388337	2.29932	0	32	LUM, DPT, GPX3, TMEM43, PGM1, GYG1, PTGES, HTRA1, SRPX, PHYH, ACAA2, DERL1, ACAA1, HADH, ATP1B3, ACTA2, APLP2, PHLDB1, TSC22D1, KLF4, ADIPOR2, SOWAHC, BCKDHB, COL6A3, ALDH1A1	LUM, DPT, GPX3, TMEM43, PGM1, GYG1, PTGES
BRACHAT_RESPONSE_TO_CAMPTOTHECIN_DN	0.0027933	0.027823	0.373692	2.29854	1	35	ALDOA, GAPDH, ANXA4, RPL3, ENO1, HIGD1A, TUBB, BAD, MT1A, PPIA, FKBP3, SSB, SWI5, OSTF1, EMC2, RSU1, BNIP3L	ALDOA, GAPDH, ANXA4, RPL3, ENO1, HIGD1A, TUBB, BAD, MT1A, PPIA, FKBP3
REACTOME_GOLGI_TO_ER_RETROGRADE_TRANSPORT	0.00233645	0.0259264	0.246277	2.29641	1	94	TUBA1B, TMED2, TMED9, TUBB4B, DYNLL1, COPE, TUBA1A, TUBB2A, DCTN3, DCTN2, CAPZB, KDELR2, TMED3, ARF5, RAB1A, DCTN6, ACTR10, TUBA1C, ARF4, TUBB2B, ARF1, KDELR3, KDELR1, KIF22, TMED10, ACTR1A, CAPZA2, USE1, SURF4, RAB18, ARF3, NAPA, COPZ1	TUBA1B, TMED2, TMED9, TUBB4B, DYNLL1, COPE, TUBA1A, TUBB2A, DCTN3, DCTN2, CAPZB, KDELR2, TMED3, ARF5, RAB1A, DCTN6, ACTR10, TUBA1C, ARF4, TUBB2B, ARF1, KDELR3, KDELR1, KIF22, TMED10, ACTR1A
REACTOME_SEALING_OF_THE_NUCLEAR_ENVELOPE_NE_BY_ESCRT_III	0.00303951	0.0283785	0.467368	2.29311	1	20	TUBA1B, TUBB4B, TUBA1A, TUBB2A, CHMP2A, TUBA1C, TUBB2B, CHMP3, CHMP4A, CHMP2B, CHMP4B, TUBB6, VPS4A	TUBA1B, TUBB4B, TUBA1A, TUBB2A, CHMP2A, TUBA1C, TUBB2B, CHMP3, CHMP4A, CHMP2B
REACTOME_NEDDYLATION	0.00107411	0.0197554	0.20009	2.29267	0	175	UBB, COMMD6, UBA52, NEDD8, PSMB6, RBX1, PSMB5, PSMB7, UBC, PSMB1, COPS6, PSMB3, PSMC5, RPS27A, PSMD4, PSMD8, UBE2D2, PSMA7, PSMA1, PSMF1, PSMC3, PSMD3, COMMD3, PSMC2, PSMB2, PSMA4, PSMC1, PSME1, COPS8, PSMA5, PSMD2, SKP1, FBXO7, PSMB4, COPS5, RNF7, FBXL15, PSMD9, PSMA3, PSMD13, SPSB3, COPS3, PSMC4, UBE2D1, COMMD4, COPS4, RBBP7, COPS7A, COMMD1, KLHL21, FBXO17, FBXW5, PSMD7, KEAP1, DCAF6, PSMD11, Z…	UBB, COMMD6, UBA52, NEDD8, PSMB6, RBX1, PSMB5, PSMB7, UBC, PSMB1, COPS6, PSMB3, PSMC5, RPS27A, PSMD4, PSMD8, UBE2D2, PSMA7, PSMA1, PSMF1, PSMC3, PSMD3, COMMD3, PSMC2, PSMB2, PSMA4, PSMC1, PSME1, COPS8, PSMA5, PSMD2, SKP1, FBXO7, PSMB4, COPS5, RNF7, FBXL15, PSMD9, PSMA3, PSMD13, SPSB3
YAO_TEMPORAL_RESPONSE_TO_PROGESTERONE_CLUSTER_16	0.00123609	0.0197554	0.295487	2.29258	0	59	GAPDH, REXO2, BGN, PCOLCE, TMEM45A, PDLIM7, COL6A2, GUSB, PRAF2, ANXA6, IGFBP5, VCAN, KDELR3, PFN2, COL1A2, SMOC2, AKT1S1, FEZ2, NME4, CALM3, IDI1, SRPX, DAB2, DBN1	GAPDH, REXO2, BGN, PCOLCE, TMEM45A, PDLIM7, COL6A2, GUSB, PRAF2, ANXA6, IGFBP5, VCAN, KDELR3, PFN2, COL1A2, SMOC2, AKT1S1
REACTOME_RNA_POLYMERASE_III_TRANSCRIPTION_TERMINATION	0.00303951	0.0283785	0.457525	2.29219	1	21	POLR2L, POLR2F, POLR2E, NFIC, POLR2K, POLR3GL, POLR1D, SSB, POLR2H, NFIA, POLR3H, POLR1C, NFIX, POLR3K	POLR2L, POLR2F, POLR2E, NFIC, POLR2K, POLR3GL, POLR1D
APPIERTO_RESPONSE_TO_FENRETINIDE_DN	0.00277008	0.0277558	0.362344	2.28785	1	37	TMSB4X, LDHA, ISCU, EIF3F, MDH2, NDUFC1, BANF1, MDH1, PGK1, NDUFA2, CCNDBP1, UQCR10, PPP1CC, MTX2, RSU1, SIGMAR1, CYB5B, ASNS, C1orf198, IARS2, PPIH	TMSB4X, LDHA, ISCU, EIF3F, MDH2, NDUFC1, BANF1, MDH1, PGK1, NDUFA2, CCNDBP1, UQCR10
IRITANI_MAD1_TARGETS_DN	0.00277778	0.0277558	0.35151	2.28444	1	40	RPL10A, EEF2, RPL12, DTD1, DUT, RPSA, BABAM1, UQCRC1, RPL13, RPL18, MRPS18B, FBL, RPL5, RPL22, DCTPP1, HNRNPH2, AHCY, PPA1, ASS1, WDR74, NPM1, APEX1, EEF1G	RPL10A, EEF2, RPL12, DTD1, DUT, RPSA, BABAM1, UQCRC1, RPL13, RPL18, MRPS18B, FBL
MOOTHA_GLUCONEOGENESIS	0.00303951	0.0283785	0.465402	2.28346	1	20	ALDOA, TPI1, LDHA, MDH2, ENO1, MDH1, PGK1, LDHB, ALDOC, PFKM, PC, PCK2, CD4, ENO2, GPI, BID, ME1, ME3	ALDOA, TPI1, LDHA, MDH2, ENO1, MDH1, PGK1
LIN_APC_TARGETS	0.00125945	0.0197554	0.30116	2.28179	0	56	CYB5R3, HNRNPA0, PFN1, POLR2E, SLC35B2, BCAP31, LMNA, HSPE1, CAPN1, CD99, HMG20B, PDAP1, LY6E, EIF5A, ARHGDIA, PCNA, S100A3, SLC1A5, ALG3, MMP14, HDAC3, CCND1, PCDH9, UBA1, PRKCSH, TPRA1, SORBS3, RPL39L, IFITM1, HNRNPUL1, DOK1, TELO2	CYB5R3, HNRNPA0, PFN1, POLR2E, SLC35B2, BCAP31, LMNA, HSPE1, CAPN1, CD99, HMG20B, PDAP1, LY6E, EIF5A, ARHGDIA, PCNA, S100A3
REACTOME_TRANSPORT_OF_NUCLEOSIDES_AND_FREE_PURINE_AND_PYRIMIDINE_BASES_ACROSS_THE_PLASMA_MEMBRANE	0.00166945	0.0197554	0.73288	2.2809	0	7	SLC25A6, ARL2, SLC25A5, SLC29A1, ARL2BP, SLC25A4	SLC25A6, ARL2, SLC25A5, SLC29A1, ARL2BP
SWEET_KRAS_TARGETS_UP	0.00123609	0.0197554	0.281654	2.27998	0	66	HSPB1, JUNB, DKK3, CCL2, C1S, TGFBI, GADD45B, MYL9, PGLS, P4HA2, LBH, SERPINE2, ACKR3, CADM1, SNAI1, GLIPR1, TAGLN, MATN2, SOX4, TIMP3, RSU1, SLC16A4, SGK1, TNS1, MSC, GABARAPL1, SPOCK1, COL1A1, DNAJB2, LAMP2, CALD1, TPM1	HSPB1, JUNB, DKK3, CCL2, C1S, TGFBI, GADD45B, MYL9, PGLS, P4HA2, LBH, SERPINE2, ACKR3, CADM1, SNAI1, GLIPR1, TAGLN
WENG_POR_TARGETS_LIVER_UP	0.0042735	0.0319125	0.40836	2.27925	2	28	LGALS1, ACTG1, UGDH, ANXA5, GADD45B, ETHE1, HMOX1, FDPS, PRNP, TMEM176A, IDI1, SQLE, CYB5B, ASNS, PGD, LGALSL, ANTXR2, MSMO1, CES2, HMGCS1, DHCR24, TMEM97, ALDH1A1	LGALS1, ACTG1, UGDH, ANXA5, GADD45B, ETHE1, HMOX1, FDPS, PRNP, TMEM176A
WP_NSP1_FROM_SARSCOV2_INHIBITS_TRANSLATION_INITIATION_IN_THE_HOST_CELL	0.00319489	0.0283785	0.530352	2.27638	1	15	EIF3F, EIF1, EIF3E, EIF3H, EIF3G, EIF3D, EIF3I, EIF5, EIF2S2, EIF1AX, EIF2S1, EIF2S3	EIF3F, EIF1, EIF3E, EIF3H, EIF3G, EIF3D, EIF3I
REACTOME_GLUCONEOGENESIS	0.00455927	0.0331084	0.454049	2.27478	2	21	ALDOA, GAPDH, TPI1, MDH2, ENO1, PGAM1, MDH1, PGK1, SLC25A11, G6PC3, ALDOC, PC, PCK2, GOT1, ENO2, GPI	ALDOA, GAPDH, TPI1, MDH2, ENO1, PGAM1, MDH1, PGK1, SLC25A11
OSMAN_BLADDER_CANCER_DN	0.00102881	0.0197554	0.170516	2.27333	0	306	RPL13A, RPS20, RPL23A, RPL10, RPS10, RPLP2, RPL36A, RPL10A, RPL15, RPS25, RPS5, RPL19, RPL35A, RPS13, RPL3, RPS4X, UBA52, RPL4, RPL38, RPS16, RPL18A, RPS27, OST4, RPS6, FAU, ZFAS1, EDF1, RPS3, C12orf57, RPS15, SERF2, RPL12, RPS3A, RPL14, RPL35, RPS11, RPLP0, MRPS6, RPL32, PRDX3, EPB41L4A-AS1, RPSA, RAD50, TMEM243, EIF4A2, RPL24, RPL7A, CYB5A, UBE2B, LBH, NOSIP, RPL13, MYL12A, CHMP3, RPL34, RPS7, …	RPL13A, RPS20, RPL23A, RPL10, RPS10, RPLP2, RPL36A, RPL10A, RPL15, RPS25, RPS5, RPL19, RPL35A, RPS13, RPL3, RPS4X, UBA52, RPL4, RPL38, RPS16, RPL18A, RPS27, OST4, RPS6, FAU, ZFAS1, EDF1, RPS3, C12orf57, RPS15, SERF2, RPL12, RPS3A, RPL14, RPL35, RPS11, RPLP0, MRPS6, RPL32, PRDX3, EPB41L4A-AS1, RPSA, RAD50, TMEM243, EIF4A2, RPL24, RPL7A, CYB5A, UBE2B, LBH, NOSIP, RPL13, MYL12A, CHMP3, RPL34, RPS7, …
WAKABAYASHI_ADIPOGENESIS_PPARG_RXRA_BOUND_8D	0.00100604	0.0197554	0.146037	2.27167	0	608	GAPDH, CST3, PPDPF, EEF2, CD151, PLAC9, TUBB4B, POLD4, ATRAID, NDUFC2, AP3S1, BSG, MGST1, HCFC1R1, OST4, UBL5, ANXA7, SSPN, TAX1BP3, ACADVL, NDUFS4, PDGFRL, C12orf57, MPC2, PSMD4, TALDO1, REEP5, NDUFS8, FTH1, CKS1B, SIVA1, DNAJC19, CAPN2, GHITM, ANGPTL4, RNF5, WDR45, UQCRH, MLF2, FAM3C, DYNLRB1, ERP29, GSN, ECH1, S100A13, ZCRB1, SLC25A39, NDUFS6, ZNHIT1, CDKN1A, SLC39A13, PHPT1, LMNA, ECHS1, FIBP…	GAPDH, CST3, PPDPF, EEF2, CD151, PLAC9, TUBB4B, POLD4, ATRAID, NDUFC2, AP3S1, BSG, MGST1, HCFC1R1, OST4, UBL5, ANXA7, SSPN, TAX1BP3, ACADVL, NDUFS4, PDGFRL, C12orf57, MPC2, PSMD4, TALDO1, REEP5, NDUFS8, FTH1, CKS1B, SIVA1, DNAJC19, CAPN2, GHITM, ANGPTL4, RNF5, WDR45, UQCRH, MLF2, FAM3C, DYNLRB1, ERP29, GSN, ECH1, S100A13, ZCRB1, SLC25A39, NDUFS6, ZNHIT1, CDKN1A, SLC39A13, PHPT1, LMNA, ECHS1, FIBP…
WU_CELL_MIGRATION	0.00113636	0.0197554	0.220546	2.26976	0	127	S100A4, S100A6, LGALS3, IGFBP6, ADIRF, EMP3, DKK3, CAPG, CLU, AKR1C1, AXL, NNMT, TGFBI, TSPAN4, VIM, GSTM3, GLUL, CD55, MT1X, RAB31, EFEMP1, MT1E, COL6A2, CSTB, ASAH1, VCAN, LIMA1, CXCL1, TNFAIP2, DYNLT3, GLIPR1, PTGES, TPM2, AHNAK2, AKR1C3, CDA, EPB41L2, TIMP3, SOX9, FN1, PERP, LPAR1, TUBB6	S100A4, S100A6, LGALS3, IGFBP6, ADIRF, EMP3, DKK3, CAPG, CLU, AKR1C1, AXL, NNMT, TGFBI, TSPAN4, VIM, GSTM3, GLUL, CD55, MT1X, RAB31, EFEMP1, MT1E, COL6A2, CSTB, ASAH1, VCAN, LIMA1, CXCL1, TNFAIP2, DYNLT3, GLIPR1, PTGES
KEGG_VIBRIO_CHOLERAE_INFECTION	0.00421941	0.0316581	0.346858	2.26455	2	41	ATP6V0E1, ACTB, ACTG1, ATP6V1F, ATP6V0B, ATP6V1G1, SEC61G, KDELR2, SEC61B, ATP6V0D1, ARF1, KDELR3, ATP6AP1, KDELR1, ATP6V1E1, ATP6V1B2, PDIA4, ATP6V1D, TCIRG1, ATP6V1H	ATP6V0E1, ACTB, ACTG1, ATP6V1F, ATP6V0B, ATP6V1G1, SEC61G, KDELR2, SEC61B, ATP6V0D1, ARF1, KDELR3, ATP6AP1, KDELR1, ATP6V1E1
DARWICHE_SKIN_TUMOR_PROMOTER_UP	0.00236686	0.0259956	0.247768	2.26399	1	89	FTL, SOD1, GABARAPL2, LDHA, ARL2, DYNLL1, ESD, COX5B, AXL, ENO1, CAPN2, RPS3A, PGAM1, PGK1, PPIC, PDCD5, NHP2, ATP6V0D1, RNF181, LTBP4, PLEKHA4, LY6E, ID1, MAP1LC3A, PFKL, TCP1, BAIAP2, CCT4, CHP1, MRPS18A, QDPR, EEF1B2, SRSF1, EXT2, ACOT9, CRELD1, CXCL16, GBA, TRMT1, RPS6KA4, CHI3L1, ACTA2	FTL, SOD1, GABARAPL2, LDHA, ARL2, DYNLL1, ESD, COX5B, AXL, ENO1, CAPN2, RPS3A, PGAM1, PGK1, PPIC, PDCD5, NHP2, ATP6V0D1, RNF181, LTBP4, PLEKHA4, LY6E, ID1, MAP1LC3A, PFKL
WP_MEVALONATE_ARM_OF_CHOLESTEROL_BIOSYNTHESIS_PATHWAY	0.00163399	0.0197554	0.598783	2.26148	0	11	PMVK, ACAT1, FDPS, GGPS1, IDI1, ACAT2, HMGCL, FDFT1, MVD	PMVK, ACAT1, FDPS, GGPS1
REACTOME_TELOMERE_MAINTENANCE	0.00130548	0.0197554	0.310115	2.25971	0	52	POLD4, POLR2L, POLR2J, POLR2F, NOP10, POLR2E, POLR2K, POLR2G, NHP2, POLD2, POLR2I, POLR2C, TERF1, RPA3, PCNA, RUVBL2, POLR2H, RPA2, TINF2, TEN1, PPP6C, TERF2IP, RPA1, RFC1, GAR1, CHTF8, ACD, DKC1	POLD4, POLR2L, POLR2J, POLR2F, NOP10, POLR2E, POLR2K, POLR2G, NHP2, POLD2, POLR2I, POLR2C, TERF1, RPA3, PCNA
BLALOCK_ALZHEIMERS_DISEASE_INCIPIENT_DN	0.00112486	0.0197554	0.220665	2.25943	0	124	SLC25A6, FHL1, COX7C, NEDD8, RPL38, AP3S1, TMEM147, COX7A2L, CKS2, REEP5, GLRX, GLUL, RPL6, RPL14, DRAP1, MKKS, ECH1, NDUFB3, LAMTOR2, GTF2A2, PSMC2, CD59, ALDH2, AHSA1, DNAJC8, RPN2, COPS5, CACYBP, CCT5, MPV17, CCT3, ACTR1B, NSFL1C, UROS, SDHA, ARF3, RSU1, CCT4, PDIA6, CCT2, PFDN2, PPA1, GRPEL1, MRPL15, EIF2B1, PDHA1, ATIC, FCER1G, SAT1, PARP1	SLC25A6, FHL1, COX7C, NEDD8, RPL38, AP3S1, TMEM147, COX7A2L, CKS2, REEP5, GLRX, GLUL, RPL6, RPL14, DRAP1, MKKS, ECH1, NDUFB3, LAMTOR2, GTF2A2, PSMC2, CD59, ALDH2, AHSA1, DNAJC8, RPN2, COPS5, CACYBP, CCT5
PASINI_SUZ12_TARGETS_DN	0.00104384	0.0197554	0.178342	2.2583	0	246	S100A6, ID2, IER3, ANXA2, CRYAB, CD151, LGALS1, CLIC1, RAB34, TUBA1A, AXL, TAX1BP3, S100A10, EID1, TMBIM1, MYADM, PMP22, ILK, TNFRSF12A, ERRFI1, ANXA5, VIM, CAPN2, CSRP1, HMGN3, PRSS23, DUSP14, GLIPR2, CRLF1, GSN, PDLIM7, EFEMP1, CYP1B1, PDLIM3, CDKN1A, UBE2E1, TMEM43, MYC, TGFB1I1, IGFBP5, VCAN, ANXA1, STEAP1, RTN3, NT5E, PRNP, COL1A2, TCEAL8, VAT1, SLC39A6, CD276, TIMP2, TAGLN, CAP1, ABHD2, BMP…	S100A6, ID2, IER3, ANXA2, CRYAB, CD151, LGALS1, CLIC1, RAB34, TUBA1A, AXL, TAX1BP3, S100A10, EID1, TMBIM1, MYADM, PMP22, ILK, TNFRSF12A, ERRFI1, ANXA5, VIM, CAPN2, CSRP1, HMGN3, PRSS23, DUSP14, GLIPR2, CRLF1, GSN, PDLIM7, EFEMP1, CYP1B1, PDLIM3, CDKN1A, UBE2E1, TMEM43, MYC, TGFB1I1, IGFBP5, VCAN, ANXA1, STEAP1, RTN3, NT5E, PRNP, COL1A2, TCEAL8, VAT1, SLC39A6, CD276, TIMP2, TAGLN, CAP1
BYSTRYKH_HEMATOPOIESIS_STEM_CELL_QTL_CIS	0.00233372	0.0259264	0.239626	2.25133	1	96	CST3, RPL26, PSMB6, DPP7, TBCB, MPC2, CBR1, SERF2, ARL6IP1, DBI, NOP10, CSRP1, ZC3H11A, PRDX2, FLOT1, SRP9, DCTN6, CNN3, CD59, DDOST, SNRPB2, COA3, MRPS7, GLO1, F5, TMCO1, AGTRAP, CNIH1, TM2D3, LITAF, ST6GALNAC4, ATP6V1B2, DAP3, OCEL1, TUBB6, SCOC	CST3, RPL26, PSMB6, DPP7, TBCB, MPC2, CBR1, SERF2, ARL6IP1, DBI, NOP10, CSRP1, ZC3H11A, PRDX2, FLOT1, SRP9, DCTN6, CNN3, CD59, DDOST, SNRPB2, COA3, MRPS7, GLO1, F5, TMCO1, AGTRAP
SCHLOSSER_SERUM_RESPONSE_AUGMENTED_BY_MYC	0.00238379	0.0259956	0.251183	2.24961	1	84	EIF4A1, PKM, RNH1, TMED9, UQCRQ, JTB, RAD23A, CSNK2B, NDUFV1, P4HB, TMEM109, CYC1, MLF2, RER1, ERP44, AIP, GUK1, ERCC1, KXD1, DNPH1, PPP2R1A, IDH3B, RBM42, PDAP1, CLPTM1, ARHGDIA	EIF4A1, PKM, RNH1, TMED9, UQCRQ, JTB, RAD23A, CSNK2B, NDUFV1, P4HB, TMEM109, CYC1, MLF2, RER1, ERP44, AIP, GUK1, ERCC1, KXD1, DNPH1, PPP2R1A, IDH3B, RBM42, PDAP1, CLPTM1, ARHGDIA
REACTOME_PYROPTOSIS	0.00303951	0.0283785	0.46804	2.24827	1	19	CHMP2A, CYCS, CHMP3, CHMP4A, CHMP2B, IL1B, BAX, GSDMD, CHMP4B, CHMP6, CHMP7, IRF1, CASP3, CASP4, IRF2, TP53, CASP1, IL18, BAK1	CHMP2A, CYCS, CHMP3, CHMP4A, CHMP2B, IL1B
REACTOME_DUAL_INCISION_IN_GG_NER	0.00417246	0.031568	0.370226	2.24787	2	34	UBB, UBA52, POLD4, RBX1, UBC, RPS27A, POLD2, ERCC1, POLE4, GTF2H5, RPA3, PCNA, RPA2, XPA, PARP1, RPA1, RFC1, POLE3, GTF2H1, ERCC3, RFC2, ERCC5, CHD1L, ERCC4, GTF2H2, ERCC2, RFC5, DDB1, DDB2, RFC4, POLD1, PARP2	UBB, UBA52, POLD4, RBX1, UBC, RPS27A, POLD2, ERCC1, POLE4, GTF2H5, RPA3, PCNA
REACTOME_SARS_COV_2_INFECTION	0.00244499	0.0264999	0.285357	2.24469	1	61	UBB, DAD1, UBA52, UBC, RPS27A, CHMP2A, MGAT1, SUMO1, ZCRB1, CTSL, UBE2I, DDOST, CHMP3, CHMP4A, RPN2, CHMP2B, MAN1B1, PRMT1, ST6GALNAC4, CHMP4B, EDEM2, SRPK2, ST3GAL4, MGAT2, ST3GAL1, PRKCSH, GANAB	UBB, DAD1, UBA52, UBC, RPS27A, CHMP2A, MGAT1, SUMO1, ZCRB1, CTSL, UBE2I, DDOST, CHMP3, CHMP4A, RPN2, CHMP2B
MILI_PSEUDOPODIA_CHEMOTAXIS_DN	0.00102459	0.0197554	0.16162	2.24376	0	356	CD9, RPL41, RPS10, SOD1, ANGPTL2, PSAP, PLD3, CLIC1, ESD, RBX1, GPAA1, VASN, AXL, EIF1, ANXA7, SRI, ECM1, ERH, C1S, GRN, HSPA8, THBS3, MPG, CHST12, AQP1, PPP1R10, RPL12, TMEM109, RCN3, DHRS7, SLC39A7, SERPINF1, PPT1, DEGS1, NEU1, SCPEP1, UBE2I, BCAP31, P4HA2, KCNQ1OT1, GPR108, C1R, FIBP, GLA, MFSD10, TMEM43, IGSF8, DDOST, SLC29A1, LTBP4, ZFP36, TGIF1, TCTN1, C1GALT1C1, PRNP, PHB2, LY6E, LRP1, GAA…	CD9, RPL41, RPS10, SOD1, ANGPTL2, PSAP, PLD3, CLIC1, ESD, RBX1, GPAA1, VASN, AXL, EIF1, ANXA7, SRI, ECM1, ERH, C1S, GRN, HSPA8, THBS3, MPG, CHST12, AQP1, PPP1R10, RPL12, TMEM109, RCN3, DHRS7, SLC39A7, SERPINF1, PPT1, DEGS1, NEU1, SCPEP1, UBE2I, BCAP31, P4HA2, KCNQ1OT1, GPR108, C1R, FIBP, GLA, MFSD10, TMEM43, IGSF8, DDOST, SLC29A1, LTBP4, ZFP36, TGIF1, TCTN1, C1GALT1C1, PRNP, PHB2, LY6E, LRP1, GAA…
BOYAULT_LIVER_CANCER_SUBCLASS_G3_UP	0.00330761	0.0283785	0.203871	2.23639	2	155	RPL8, CLIC1, ENO1, SRI, SNRPD2, TXN, EIF3H, SEC61G, ITGB1BP1, FTH1, EIF4A3, PHB, ARPC4, POLR2K, PGK1, NME1, LRRC59, GLA, PHLDA2, EBNA1BP2, TGIF1, PFN2, CKLF, TPRKB, ADSL, SLC52A2, COPS5, CCT5, TPD52L2, SNX7, MPV17, PSMC4, PPP1CC, GNL3, CCT4, PSMD11, PIGF, CCT2, UBE2V2, SLC16A3, ACTL6A, TIPIN, PWP1, G6PD, ANP32E, PPP2R3C, ATIC, ENOPH1, SNRPA1, CYB5B, KPNB1, TMX1, SUB1, PGD, MAPRE1, TDG, PTGES3, AI…	RPL8, CLIC1, ENO1, SRI, SNRPD2, TXN, EIF3H, SEC61G, ITGB1BP1, FTH1, EIF4A3, PHB, ARPC4, POLR2K, PGK1, NME1, LRRC59, GLA, PHLDA2, EBNA1BP2, TGIF1, PFN2, CKLF, TPRKB, ADSL, SLC52A2, COPS5, CCT5, TPD52L2, SNX7
REACTOME_AMYLOID_FIBER_FORMATION	0.00420757	0.0316581	0.377322	2.2341	2	32	UBB, CST3, UBA52, ITM2B, UBC, RPS27A, TGFBI, PSENEN, MFGE8, APH1A, GSN	UBB, CST3, UBA52, ITM2B, UBC, RPS27A, TGFBI, PSENEN, MFGE8, APH1A, GSN
WANG_TARGETS_OF_MLL_CBP_FUSION_DN	0.0027933	0.027823	0.363093	2.23335	1	35	PSMC5, TMEM109, PPIC, DEGS1, STRAP, CAT, GLRX3, TMED10, NAA10, RASSF1, VDAC1, RIC8A, UXS1, GGCT, GABARAPL1, G6PD, KPNB1, CCND2, ALDH7A1, OSBPL1A, TSC22D1, FTSJ3, TRIAP1, NMD3, NIPSNAP1, CWC22, CCDC86	PSMC5, TMEM109, PPIC, DEGS1, STRAP, CAT, GLRX3, TMED10, NAA10
KIM_TIAL1_TARGETS	0.00443787	0.0326011	0.436422	2.23189	2	22	COX4I1, NOP10, CSTB, OS9, SNRPF, TGFB1I1, NSMCE1, SMARCE1, SHMT2, ADSL, RPL5, ARF3	COX4I1, NOP10, CSTB, OS9, SNRPF, TGFB1I1, NSMCE1, SMARCE1, SHMT2, ADSL
FERRANDO_T_ALL_WITH_MLL_ENL_FUSION_DN	0.00365854	0.0288172	0.269002	2.2314	2	70	S100A4, PLP2, GAPDH, EEF1D, COX8A, AP3S1, TXN, PRDX6, GLUL, PGAM1, DUT, HINT1, POLD2, MYC, SLC29A1, PSMB2, RANBP1, PCNA, HMGB2, RPS4Y1, SLC1A5, SDHA, VBP1, DDX39A, HMGN2, MAPKAPK3, ACAA2, TFDP2, UBE2S, SRSF3	S100A4, PLP2, GAPDH, EEF1D, COX8A, AP3S1, TXN, PRDX6, GLUL, PGAM1, DUT, HINT1, POLD2, MYC, SLC29A1, PSMB2, RANBP1, PCNA, HMGB2
FLECHNER_PBL_KIDNEY_TRANSPLANT_REJECTED_VS_OK_UP	0.00125945	0.0197554	0.294436	2.23084	0	56	PLP2, ANXA4, TUBB2A, TAX1BP3, REEP5, CD47, KPNA2, DCTN6, TSC22D3, SPCS2, TMED10, UBE2E3, SERPINE2, MTDH, MPV17, LITAF, RPA2, DNPEP, IDS, POLR1C, ANP32E, PARP1, KLC1, CBX1, PSMD14, CDKN1C, PSMD6, PCGF2, AGPAT1, TXNRD1, SH2B1, DAXX, ARHGEF1	PLP2, ANXA4, TUBB2A, TAX1BP3, REEP5, CD47, KPNA2, DCTN6, TSC22D3, SPCS2, TMED10, UBE2E3, SERPINE2, MTDH
ZHU_CMV_ALL_DN	0.00229095	0.0257805	0.233732	2.22955	1	99	FTL, ID2, CD151, CFD, AKR1C1, ACTG1, DDIT4, FKBP10, NFIC, TNFRSF1A, ADM, EFEMP1, CYP1B1, LMNA, COL6A2, C1R, C7orf50, IGFBP5, VCAN, ANXA1, DDR2, COL1A2, ZFP36L1, ACKR3, TAGLN, BMP4, TPM2, PDGFRA, SERPINB6, MITF, PYCR1, TIMP3, GAS1, CCND1, ANPEP, LAMB2, FBLN1, HNMT, COL1A1, CXCL12, UBL4A, RUNX1, ACTA2, TRAM2, PAFAH1B1, ITSN1, RAB13	FTL, ID2, CD151, CFD, AKR1C1, ACTG1, DDIT4, FKBP10, NFIC, TNFRSF1A, ADM, EFEMP1, CYP1B1, LMNA, COL6A2, C1R, C7orf50, IGFBP5, VCAN, ANXA1, DDR2, COL1A2, ZFP36L1, ACKR3, TAGLN
TARTE_PLASMA_CELL_VS_B_LYMPHOCYTE_UP	0.00365854	0.0288172	0.268746	2.22928	2	70	LGALS3, PLD3, HEXB, YIF1A, FKBP2, MANF, KDELR2, SEC61B, P4HB, LMAN2, PRDX4, NEU1, SPCS2, ARF4, DDOST, KDELR1, TMED10, NUCB2, ANG, RPN2, PPIB, SLC35B1, HAGH, PYCR1, ALG3, EMC2, PDIA6, PLOD1, TM9SF2, STT3A, TRAM1, SERPINI1, FGL2, TRAM2, PYGB, SSR1	LGALS3, PLD3, HEXB, YIF1A, FKBP2, MANF, KDELR2, SEC61B, P4HB, LMAN2, PRDX4, NEU1, SPCS2, ARF4, DDOST, KDELR1, TMED10, NUCB2, ANG, RPN2, PPIB
HOFMANN_MYELODYSPLASTIC_SYNDROM_RISK_UP	0.00308642	0.0283785	0.479011	2.22884	1	18	CD9, IER3, DUSP14, MLF2, CDK2AP2, GPRC5A, NCOR1, PSMD11, TOM1, CCND1, STIP1, TRAM2, GDF15	CD9, IER3, DUSP14, MLF2, CDK2AP2
YAGI_AML_WITH_11Q23_REARRANGED	0.00104712	0.0197554	0.177968	2.22795	0	236	LUM, ADIRF, DDAH2, PRDX1, LGALS1, AKR1B1, CAPG, LAMTOR5, COX5B, EMP2, NDUFA1, JTB, BLOC1S1, LRP10, S100A10, MAGED2, TSPAN4, ANXA5, CD68, SNX17, GLUL, CLTA, NDUFS3, MLF2, XBP1, ERP29, POLR2G, SDHB, NDUFB3, RGS10, NDUFS6, PPP1CA, MRPL33, ITGAE, COL6A2, KXD1, NELFE, GYPC, SPAG7, GLT8D1, PLAUR, UBE2N, IL10RB, TWF2, GDI2, ALDH3A2, ADH5, PPP1R7, CADM1, AEBP1, ATP6V1E1, TPD52L2, DDT, POP5, CAMK1, SYF2, …	LUM, ADIRF, DDAH2, PRDX1, LGALS1, AKR1B1, CAPG, LAMTOR5, COX5B, EMP2, NDUFA1, JTB, BLOC1S1, LRP10, S100A10, MAGED2, TSPAN4, ANXA5, CD68, SNX17, GLUL, CLTA, NDUFS3, MLF2, XBP1, ERP29, POLR2G, SDHB, NDUFB3, RGS10, NDUFS6, PPP1CA, MRPL33, ITGAE, COL6A2, KXD1, NELFE, GYPC, SPAG7, GLT8D1, PLAUR, UBE2N, IL10RB, TWF2, GDI2, ALDH3A2, ADH5, PPP1R7, CADM1, AEBP1, ATP6V1E1, TPD52L2
PURBEY_TARGETS_OF_CTBP1_AND_SATB1_UP	0.00130548	0.0197554	0.305444	2.22568	0	52	RPS10, EEF2, LDHA, CCNI, ACTB, TUBA1A, RPS6, DCTN2, DGUOK, TMEM45A, PSMA1, PPP1CA, RPSA, TBCA, KCNMA1, RPL7A, RPL34, CPNE1	RPS10, EEF2, LDHA, CCNI, ACTB, TUBA1A, RPS6, DCTN2, DGUOK, TMEM45A, PSMA1, PPP1CA, RPSA, TBCA, KCNMA1, RPL7A, RPL34, CPNE1
HOLLEMAN_VINCRISTINE_RESISTANCE_B_ALL_DN	0.00319489	0.0283785	0.518459	2.22533	1	15	RPLP2, VIM, RPL12, LSM3, RPS11, S100A13, RPS12, RPS15A	RPLP2, VIM, RPL12, LSM3, RPS11, S100A13, RPS12, RPS15A
GAJATE_RESPONSE_TO_TRABECTEDIN_UP	0.00129534	0.0197554	0.30757	2.22517	0	51	S100A4, NUPR1, ANXA4, CRIP1, CFD, CLU, TUBA1A, GPNMB, TGFBI, ARL6IP1, GSN, CDKN1A, C1R, RGS2, ANXA1, DDR2, NUCB2, GSTA4	S100A4, NUPR1, ANXA4, CRIP1, CFD, CLU, TUBA1A, GPNMB, TGFBI, ARL6IP1, GSN, CDKN1A, C1R, RGS2, ANXA1, DDR2, NUCB2, GSTA4
BURTON_ADIPOGENESIS_PEAK_AT_0HR	0.00129534	0.0197554	0.307499	2.22466	0	51	MGP, CRYAB, IGF1, SERF2, CTSK, OGN, FLOT1, MYL9, CYB5R1, NAA10, IL11RA, COL8A1, FAH, PDGFRA, PDGFRB, DAB2, TIMP3, GAS1, DDIT3, SFRP2, TGFB3, TPM1, CSF1, PCK2, PSMB10, GADD45A, ACTA2, IDH1, APBB1IP	MGP, CRYAB, IGF1, SERF2, CTSK, OGN, FLOT1, MYL9, CYB5R1, NAA10
SCHUETZ_BREAST_CANCER_DUCTAL_INVASIVE_UP	0.00102775	0.0197554	0.168434	2.22428	0	289	S100A4, COMP, LUM, FTL, ANGPTL2, ASPN, DCN, EMP3, LGALS1, BGN, AKR1B1, FXYD5, GPNMB, AXL, SSPN, TNFAIP6, C1S, SDC2, NNMT, GEM, TGFBI, GLRX, MXRA8, CILP, CTSK, ISLR, THY1, SERPING1, EFEMP2, CPQ, CD55, PDLIM2, SERPINF1, MYL9, PPIC, PAM, MFAP5, COL14A1, COL6A2, GFPT2, C1R, PLAUR, PRRX1, ECM2, RGS2, TGFB1I1, VCAN, ANXA1, MAFB, HMOX1, PRNP, COL1A2, HSD17B11, SGCB, SERPINE2, ACKR3, INHBA, AEBP1, NBL1, …	S100A4, COMP, LUM, FTL, ANGPTL2, ASPN, DCN, EMP3, LGALS1, BGN, AKR1B1, FXYD5, GPNMB, AXL, SSPN, TNFAIP6, C1S, SDC2, NNMT, GEM, TGFBI, GLRX, MXRA8, CILP, CTSK, ISLR, THY1, SERPING1, EFEMP2, CPQ, CD55, PDLIM2, SERPINF1, MYL9, PPIC, PAM, MFAP5, COL14A1, COL6A2, GFPT2, C1R, PLAUR, PRRX1, ECM2, RGS2, TGFB1I1, VCAN, ANXA1, MAFB, HMOX1, PRNP, COL1A2, HSD17B11, SGCB, SERPINE2, ACKR3, INHBA, AEBP1, NBL1, …
KEGG_ARGININE_AND_PROLINE_METABOLISM	0.00420168	0.0316581	0.380444	2.22306	2	31	SAT2, GLUL, OAT, P4HA2, P4HA3, ALDH2, ALDH3A2, AMD1, CKB, SMS, PYCR2, PYCR1, ASL, ASS1, SAT1, MAOB, GAMT, ALDH7A1, ARG2, GOT1	SAT2, GLUL, OAT, P4HA2, P4HA3, ALDH2, ALDH3A2, AMD1, CKB, SMS
ONDER_CDH1_TARGETS_2_UP	0.00106383	0.0197554	0.186331	2.22261	0	203	FTL, PCOLCE2, DCN, NUPR1, BGN, TNFAIP6, SDC2, NNMT, MAGED2, PDGFRL, UGDH, PMP22, GLRX, PCOLCE, CYBRD1, CRIP2, THY1, GADD45B, ARL3, FLOT1, SERPINF1, MYL9, UQCRB, TSC22D3, CYP1B1, MAGEH1, COL6A2, PRAF2, GYPC, KCNMA1, ANXA6, ENPP1, PRRX1, VCAN, KDELR3, AAMDC, HMOX1, DDR2, BPGM, COL1A2, LTBP2, ACKR3, GSTA4, TAGLN, BIN1, PTGER2, COL8A1, GULP1, PID1, MITF, CDKN2C, DAB2, OLFML3, KANK2, FN1, C14orf132, W…	FTL, PCOLCE2, DCN, NUPR1, BGN, TNFAIP6, SDC2, NNMT, MAGED2, PDGFRL, UGDH, PMP22, GLRX, PCOLCE, CYBRD1, CRIP2, THY1, GADD45B, ARL3, FLOT1, SERPINF1, MYL9, UQCRB, TSC22D3, CYP1B1, MAGEH1, COL6A2, PRAF2, GYPC, KCNMA1, ANXA6, ENPP1, PRRX1, VCAN, KDELR3, AAMDC, HMOX1, DDR2, BPGM, COL1A2, LTBP2, ACKR3, GSTA4, TAGLN
DIRMEIER_LMP1_RESPONSE_EARLY	0.00126103	0.0197554	0.29499	2.22237	0	55	RPS10, EEF2, JUNB, HERPUD1, ACTB, RPS16, RPS9, EIF1, EEF1A1, FTH1, GADD45B, CCL3, INSIG1, CCL4, MYC, ZFP36, ZC3H12A, ACKR3, EGR2, NFKBIA, PPP1R15A, CD83, TNF, BTG2, IRF7, IER2, TNFSF9	RPS10, EEF2, JUNB, HERPUD1, ACTB, RPS16, RPS9, EIF1, EEF1A1, FTH1, GADD45B, CCL3, INSIG1, CCL4, MYC, ZFP36, ZC3H12A, ACKR3
LEE_AGING_NEOCORTEX_UP	0.00247219	0.0265027	0.276607	2.21859	1	64	CD9, CRYAB, EEF2, JUNB, UBC, S100A10, CTSD, TUBB, VIM, PHB, CD68, NR4A1, MYL12A, RRAGA, RHOG, LGALS3BP, NAPA, RAB4A, HSD17B12, C1QA, VPS72, DDIT3, ALDOC, SAT1, C1QC, PTGS1, CYB561, M6PR, ATP1B3, GADD45A, PPP1R2, CSNK1D, CTNNB1, AKT2, SEC23B, DHX15, STXBP3	CD9, CRYAB, EEF2, JUNB, UBC, S100A10, CTSD, TUBB, VIM, PHB, CD68, NR4A1, MYL12A, RRAGA, RHOG, LGALS3BP
REACTOME_CS_DS_DEGRADATION	0.00162602	0.0197554	0.614485	2.21687	0	10	DCN, BGN, HEXB, HEXA, VCAN, HYAL1, CSPG4, IDS	DCN, BGN, HEXB, HEXA, VCAN
LEE_LIVER_CANCER_ACOX1_UP	0.00402685	0.0307978	0.326117	2.21654	2	44	ANXA2, GPX4, CD63, CBR3, MFGE8, CBR1, ANXA5, RPL12, CTSL, CSTB, RGS2, DEFB1, LY6E, TAGLN2, LGALS3BP, ABHD2, SORBS2, SPON2, NQO1	ANXA2, GPX4, CD63, CBR3, MFGE8, CBR1, ANXA5, RPL12, CTSL, CSTB, RGS2, DEFB1, LY6E, TAGLN2, LGALS3BP
ENGELMANN_CANCER_PROGENITORS_DN	0.00417246	0.031568	0.364963	2.21592	2	34	AKR1C2, AKR1C1, UGDH, GADD45B, GSN, CAPS, PNKD, HSPA2, MAFB, ID1, NBL1, BMP4, AKR1C3, FN1, CD44, SGK1, SYBU, LRRFIP2	AKR1C2, AKR1C1, UGDH, GADD45B, GSN, CAPS, PNKD, HSPA2, MAFB, ID1, NBL1
YAMAZAKI_TCEB3_TARGETS_DN	0.0011325	0.0197554	0.216663	2.21558	0	125	ALDOA, S100A6, LGALS3, TUBA1B, HNRNPA1, AKR1B1, TUBB4B, CBR3, PARK7, TALDO1, CKS2, TUBB, ARL6IP1, PHB, STOML2, MT1A, KPNA2, MT1X, MIF, TUBB2B, ALDH2, ANXA1, EBNA1BP2, LTBP4, AHSA1, TGIF1, FKBP3, SEPHS2, ADH5, CKB, ZFAND6, AGTRAP, LDHB, RUVBL2, CCT3, CYBA, PMM1, PHYH, VBP1, VDAC1, CMAS	ALDOA, S100A6, LGALS3, TUBA1B, HNRNPA1, AKR1B1, TUBB4B, CBR3, PARK7, TALDO1, CKS2, TUBB, ARL6IP1, PHB, STOML2, MT1A, KPNA2, MT1X, MIF, TUBB2B, ALDH2, ANXA1, EBNA1BP2, LTBP4, AHSA1, TGIF1, FKBP3, SEPHS2, ADH5, CKB, ZFAND6, AGTRAP
BRACHAT_RESPONSE_TO_CAMPTOTHECIN_UP	0.00308642	0.0283785	0.476095	2.21527	1	18	SERTAD1, CDKN1A, C1R, TOB1, ZFP36L1, NUDCD2, CARHSP1, PMM1, EI24, CCNG1, BTG2, LRRC2, TMEM185A, TPP1, LPIN1, CSRNP2	SERTAD1, CDKN1A, C1R, TOB1, ZFP36L1, NUDCD2
KEGG_PORPHYRIN_AND_CHLOROPHYLL_METABOLISM	0.00308642	0.0283785	0.475809	2.21394	1	18	FTH1, BLVRB, GUSB, UROD, HMOX1, BLVRA, UROS, CP, HMOX2, MMAB, ALAD, HMBS, FECH, HCCS, PPOX	FTH1, BLVRB, GUSB, UROD, HMOX1
REACTOME_SARS_COV_INFECTIONS	0.0011236	0.0197554	0.213839	2.21361	0	128	UBB, SAP18, COMT, DAD1, UBA52, RBX1, AP2M1, UBC, FXYD1, RPS27A, TUBB, CHMP2A, IMPDH2, MGAT1, SUMO1, ZCRB1, CTSL, UBE2I, FXYD6, FKBP1A, AP2S1, DDOST, CHMP3, HMG20B, CHMP4A, RPN2, CHMP2B, BRMS1, MAN1B1, PRMT1, RBBP7, NFE2L2, ST6GALNAC4, HDAC2, KEAP1, CHMP4B, SIGMAR1, EDEM2, SRPK2, ST3GAL4, FKBP4, MGAT2, ST3GAL1, FNTA, PRKCSH, GANAB, MAP1LC3B, STT3A, IFNGR1, ATP1B1, PTGES3, IFNAR2, ATP1B3, SUDS3, CH…	UBB, SAP18, COMT, DAD1, UBA52, RBX1, AP2M1, UBC, FXYD1, RPS27A, TUBB, CHMP2A, IMPDH2, MGAT1, SUMO1, ZCRB1, CTSL, UBE2I, FXYD6, FKBP1A, AP2S1, DDOST, CHMP3, HMG20B, CHMP4A, RPN2, CHMP2B
MOOTHA_GLYCOLYSIS	0.0016	0.0197554	0.534328	2.21321	0	14	ALDOA, PKM, TPI1, ENO1, PGK1, PGM1, ALDOC, PFKM, HK1, CD4, ENO2, GPI, BID	ALDOA, PKM, TPI1, ENO1, PGK1, PGM1
REACTOME_SIGNALING_BY_FGFR2_IIIA_TM	0.0016	0.0197554	0.533301	2.20895	0	14	POLR2L, POLR2J, POLR2F, POLR2E, POLR2K, POLR2G, POLR2I, POLR2C	POLR2L, POLR2J, POLR2F, POLR2E, POLR2K, POLR2G, POLR2I, POLR2C
REACTOME_AMINO_ACIDS_REGULATE_MTORC1	0.0027137	0.0274627	0.32869	2.20859	1	43	LAMTOR4, LAMTOR5, ATP6V0E1, ATP6V1F, ATP6V0B, ATP6V1G1, LAMTOR1, ATP6V0D1, LAMTOR2, RHEB, SEC13, RRAGA, ATP6V1E1, ATP6V1B2, ATP6V1D, TCIRG1, MLST8, SESN2, ATP6V1H, LAMTOR3, NPRL3, FLCN, NPRL2, RRAGC, ATP6V0E2	LAMTOR4, LAMTOR5, ATP6V0E1, ATP6V1F, ATP6V0B, ATP6V1G1, LAMTOR1, ATP6V0D1, LAMTOR2, RHEB, SEC13, RRAGA, ATP6V1E1
BARRIER_CANCER_RELAPSE_TUMOR_SAMPLE_UP	0.00160256	0.0197554	0.542586	2.20713	0	13	ATP6V0E1, DCTN3, ATP6V1G1, CKS1B, DNAJB9, MRPL24, COPS4, ZFAND1, MED21	ATP6V0E1, DCTN3, ATP6V1G1, CKS1B, DNAJB9, MRPL24
LIANG_HEMATOPOIESIS_STEM_CELL_NUMBER_LARGE_VS_TINY_UP	0.00420757	0.0316581	0.372577	2.206	2	32	S100A6, TUBA1A, ITGB1BP1, MANF, PGAM1, GTF3A, FKBP1A, SERPINE2, SMIM7, JKAMP, PTTG1, TMEM183A, TMEM141, DIO2, ST6GALNAC4, FKBP11, GNG12, GBA, LTV1, BEX4, FADS1, GCAT	S100A6, TUBA1A, ITGB1BP1, MANF, PGAM1, GTF3A, FKBP1A, SERPINE2, SMIM7
REACTOME_MHC_CLASS_II_ANTIGEN_PRESENTATION	0.00235571	0.0259956	0.239945	2.20036	1	90	TUBA1B, TUBB4B, DYNLL1, TUBA1A, TUBB2A, AP2M1, DCTN3, DCTN2, CAPZB, CTSD, RAB7A, CTSK, CTSA, CLTA, CTSL, DCTN6, ACTR10, TUBA1C, SEC13, AP2S1, TUBB2B, ARF1, KIF22, LGMN, ACTR1A, CAPZA2, ACTR1B, CTSB, AP1S1, CTSO, AP1S2, TUBB6, DYNC1I2	TUBA1B, TUBB4B, DYNLL1, TUBA1A, TUBB2A, AP2M1, DCTN3, DCTN2, CAPZB, CTSD, RAB7A, CTSK, CTSA, CLTA, CTSL, DCTN6, ACTR10, TUBA1C, SEC13, AP2S1, TUBB2B, ARF1, KIF22, LGMN, ACTR1A
CEBALLOS_TARGETS_OF_TP53_AND_MYC_UP	0.00311526	0.0283785	0.494168	2.20025	1	16	JUNB, UAP1, ISLR, CD55, HSPA2, INSIG1, MYC, PDIA3, MTHFD2, DRG1	JUNB, UAP1, ISLR, CD55, HSPA2, INSIG1, MYC, PDIA3, MTHFD2
[truncated: 5,766 more rows]

## Sheet: C3
pathway	pval	padj	ES	NES	nMoreExtreme	size	leadingEdge	leadingEdge_UP	leadingEdge_DOWN
[truncated: 3,719 more rows]

## Sheet: C4
pathway	pval	padj	ES	NES	nMoreExtreme	size	leadingEdge	leadingEdge_UP	leadingEdge_DOWN
[truncated: 856 more rows]

[truncated: 4 more sheets: C5, C6, C7, C8]
